# Supplementary material for: Novel Sulfonium Reagents for the Modular Synthesis of Spiro[2.3]Hexanes and Heteroatom‐Containing Analogues: Synthesis, Application, and Evaluation as Bioisosteres
Source: Angew Chem Int Ed Engl. 2025 Dec 9;65(5):e21633. doi: 10.1002/anie.202521633 (PMC12851011; doi:10.1002/anie.202521633)
Supplement: Supplementary file 2 — Supporting information [file ANIE-65-e21633-s001.zip]

Archive with 1,529 entries (1,430 files):
- Bioisostere-Analysis/
- Bioisostere-Analysis/computed/
- Bioisostere-Analysis/computed/clusterizer=kmedoids/
- Bioisostere-Analysis/computed/clusterizer=kmedoids/seed=0/
- Bioisostere-Analysis/computed/clusterizer=kmedoids/seed=0/global.csv
- Bioisostere-Analysis/computed/clusterizer=kmedoids/seed=0/local_k10.csv
- Bioisostere-Analysis/computed/clusterizer=kmedoids/seed=0/local_k11.csv
- Bioisostere-Analysis/computed/clusterizer=kmedoids/seed=0/local_k12.csv
- Bioisostere-Analysis/computed/clusterizer=kmedoids/seed=0/local_k13.csv
- Bioisostere-Analysis/computed/clusterizer=kmedoids/seed=0/local_k14.csv
- Bioisostere-Analysis/computed/clusterizer=kmedoids/seed=0/local_k15.csv
- Bioisostere-Analysis/computed/clusterizer=kmedoids/seed=0/local_k16.csv
- Bioisostere-Analysis/computed/clusterizer=kmedoids/seed=0/local_k17.csv
- Bioisostere-Analysis/computed/clusterizer=kmedoids/seed=0/local_k18.csv
- Bioisostere-Analysis/computed/clusterizer=kmedoids/seed=0/local_k19.csv
- Bioisostere-Analysis/computed/clusterizer=kmedoids/seed=0/local_k2.csv
- Bioisostere-Analysis/computed/clusterizer=kmedoids/seed=0/local_k20.csv
- Bioisostere-Analysis/computed/clusterizer=kmedoids/seed=0/local_k3.csv
- Bioisostere-Analysis/computed/clusterizer=kmedoids/seed=0/local_k4.csv
- Bioisostere-Analysis/computed/clusterizer=kmedoids/seed=0/local_k5.csv
- Bioisostere-Analysis/computed/clusterizer=kmedoids/seed=0/local_k6.csv
- Bioisostere-Analysis/computed/clusterizer=kmedoids/seed=0/local_k7.csv
- Bioisostere-Analysis/computed/clusterizer=kmedoids/seed=0/local_k8.csv
- Bioisostere-Analysis/computed/clusterizer=kmedoids/seed=0/local_k9.csv
- Bioisostere-Analysis/computed/descripted.csv
- Bioisostere-Analysis/computed/descripted_def.csv
- Bioisostere-Analysis/computed/PCAloads.csv
- Bioisostere-Analysis/computed/PCAscore.csv
- Bioisostere-Analysis/computed/PCAscore_def.csv
- Bioisostere-Analysis/DFT/
- Bioisostere-Analysis/DFT/107974076221736769794771505899844295735579203869491984668111409/
- Bioisostere-Analysis/DFT/107974076221736769794771505899844295735579203869491984668111409/CPs.txt
- Bioisostere-Analysis/DFT/107974076221736769794771505899844295735579203869491984668111409/file.001.hess
- Bioisostere-Analysis/DFT/107974076221736769794771505899844295735579203869491984668111409/file.densities
- Bioisostere-Analysis/DFT/107974076221736769794771505899844295735579203869491984668111409/file.engrad
- Bioisostere-Analysis/DFT/107974076221736769794771505899844295735579203869491984668111409/file.gbw
- Bioisostere-Analysis/DFT/107974076221736769794771505899844295735579203869491984668111409/file.hess
- Bioisostere-Analysis/DFT/107974076221736769794771505899844295735579203869491984668111409/file.inp
- Bioisostere-Analysis/DFT/107974076221736769794771505899844295735579203869491984668111409/file.opt
- Bioisostere-Analysis/DFT/107974076221736769794771505899844295735579203869491984668111409/file.out
- Bioisostere-Analysis/DFT/107974076221736769794771505899844295735579203869491984668111409/file.wfn
- Bioisostere-Analysis/DFT/107974076221736769794771505899844295735579203869491984668111409/file.wfx
- Bioisostere-Analysis/DFT/107974076221736769794771505899844295735579203869491984668111409/file.xyz
- Bioisostere-Analysis/DFT/107974076221736769794771505899844295735579203869491984668111409/file_property.txt
- Bioisostere-Analysis/DFT/107974076221736769794771505899844295735579203869491984668111409/file_trj.xyz
- Bioisostere-Analysis/DFT/107974076221736769794771505899844295735579203869491984668111409/G_r.txt
- Bioisostere-Analysis/DFT/1362824440138409855956340726517297/
- Bioisostere-Analysis/DFT/1362824440138409855956340726517297/CPs.txt
- Bioisostere-Analysis/DFT/1362824440138409855956340726517297/file.001.hess
- Bioisostere-Analysis/DFT/1362824440138409855956340726517297/file.densities
- Bioisostere-Analysis/DFT/1362824440138409855956340726517297/file.engrad
- Bioisostere-Analysis/DFT/1362824440138409855956340726517297/file.gbw
- Bioisostere-Analysis/DFT/1362824440138409855956340726517297/file.hess
- Bioisostere-Analysis/DFT/1362824440138409855956340726517297/file.inp
- Bioisostere-Analysis/DFT/1362824440138409855956340726517297/file.opt
- Bioisostere-Analysis/DFT/1362824440138409855956340726517297/file.out
- Bioisostere-Analysis/DFT/1362824440138409855956340726517297/file.wfn
- Bioisostere-Analysis/DFT/1362824440138409855956340726517297/file.wfx
- Bioisostere-Analysis/DFT/1362824440138409855956340726517297/file.xyz
- Bioisostere-Analysis/DFT/1362824440138409855956340726517297/file_property.txt
- Bioisostere-Analysis/DFT/1362824440138409855956340726517297/file_trj.xyz
- Bioisostere-Analysis/DFT/1362824440138409855956340726517297/G_r.txt
- Bioisostere-Analysis/DFT/1362824453517056623779819633394482/
- Bioisostere-Analysis/DFT/1362824453517056623779819633394482/CPs.txt
- Bioisostere-Analysis/DFT/1362824453517056623779819633394482/file.001.hess
- Bioisostere-Analysis/DFT/1362824453517056623779819633394482/file.densities
- Bioisostere-Analysis/DFT/1362824453517056623779819633394482/file.engrad
- Bioisostere-Analysis/DFT/1362824453517056623779819633394482/file.gbw
- Bioisostere-Analysis/DFT/1362824453517056623779819633394482/file.hess
- Bioisostere-Analysis/DFT/1362824453517056623779819633394482/file.inp
- Bioisostere-Analysis/DFT/1362824453517056623779819633394482/file.opt
- Bioisostere-Analysis/DFT/1362824453517056623779819633394482/file.out
- Bioisostere-Analysis/DFT/1362824453517056623779819633394482/file.wfn
- Bioisostere-Analysis/DFT/1362824453517056623779819633394482/file.wfx
- Bioisostere-Analysis/DFT/1362824453517056623779819633394482/file.xyz
- Bioisostere-Analysis/DFT/1362824453517056623779819633394482/file_property.txt
- Bioisostere-Analysis/DFT/1362824453517056623779819633394482/file_trj.xyz
- Bioisostere-Analysis/DFT/1362824453517056623779819633394482/G_r.txt
- Bioisostere-Analysis/DFT/1362824453517056623799649060474417/
- Bioisostere-Analysis/DFT/1362824453517056623799649060474417/CPs.txt
- Bioisostere-Analysis/DFT/1362824453517056623799649060474417/file.001.hess
- Bioisostere-Analysis/DFT/1362824453517056623799649060474417/file.densities
- Bioisostere-Analysis/DFT/1362824453517056623799649060474417/file.engrad
- Bioisostere-Analysis/DFT/1362824453517056623799649060474417/file.gbw
- Bioisostere-Analysis/DFT/1362824453517056623799649060474417/file.hess
- Bioisostere-Analysis/DFT/1362824453517056623799649060474417/file.inp
- Bioisostere-Analysis/DFT/1362824453517056623799649060474417/file.opt
- Bioisostere-Analysis/DFT/1362824453517056623799649060474417/file.out
- Bioisostere-Analysis/DFT/1362824453517056623799649060474417/file.wfn
- Bioisostere-Analysis/DFT/1362824453517056623799649060474417/file.wfx
- Bioisostere-Analysis/DFT/1362824453517056623799649060474417/file.xyz
- Bioisostere-Analysis/DFT/1362824453517056623799649060474417/file_property.txt
- Bioisostere-Analysis/DFT/1362824453517056623799649060474417/file_trj.xyz
- Bioisostere-Analysis/DFT/1362824453517056623799649060474417/G_r.txt
- Bioisostere-Analysis/DFT/1362824454725982443426446026821169/
- Bioisostere-Analysis/DFT/1362824454725982443426446026821169/CPs.txt
- Bioisostere-Analysis/DFT/1362824454725982443426446026821169/file.001.hess
- Bioisostere-Analysis/DFT/1362824454725982443426446026821169/file.densities
- Bioisostere-Analysis/DFT/1362824454725982443426446026821169/file.engrad
- Bioisostere-Analysis/DFT/1362824454725982443426446026821169/file.gbw
- Bioisostere-Analysis/DFT/1362824454725982443426446026821169/file.hess
- Bioisostere-Analysis/DFT/1362824454725982443426446026821169/file.inp
- Bioisostere-Analysis/DFT/1362824454725982443426446026821169/file.opt
- Bioisostere-Analysis/DFT/1362824454725982443426446026821169/file.out
- Bioisostere-Analysis/DFT/1362824454725982443426446026821169/file.wfn
- Bioisostere-Analysis/DFT/1362824454725982443426446026821169/file.wfx
- Bioisostere-Analysis/DFT/1362824454725982443426446026821169/file.xyz
- Bioisostere-Analysis/DFT/1362824454725982443426446026821169/file_property.txt
- Bioisostere-Analysis/DFT/1362824454725982443426446026821169/file_trj.xyz
- Bioisostere-Analysis/DFT/1362824454725982443426446026821169/G_r.txt
- Bioisostere-Analysis/DFT/1362824459561685721884962725645873/
- Bioisostere-Analysis/DFT/1362824459561685721884962725645873/CPs.txt
- Bioisostere-Analysis/DFT/1362824459561685721884962725645873/file.001.hess
- Bioisostere-Analysis/DFT/1362824459561685721884962725645873/file.densities
- Bioisostere-Analysis/DFT/1362824459561685721884962725645873/file.engrad
- Bioisostere-Analysis/DFT/1362824459561685721884962725645873/file.gbw
- Bioisostere-Analysis/DFT/1362824459561685721884962725645873/file.hess
- Bioisostere-Analysis/DFT/1362824459561685721884962725645873/file.inp
- Bioisostere-Analysis/DFT/1362824459561685721884962725645873/file.opt
- Bioisostere-Analysis/DFT/1362824459561685721884962725645873/file.out
- Bioisostere-Analysis/DFT/1362824459561685721884962725645873/file.wfn
- Bioisostere-Analysis/DFT/1362824459561685721884962725645873/file.wfx
- Bioisostere-Analysis/DFT/1362824459561685721884962725645873/file.xyz
- Bioisostere-Analysis/DFT/1362824459561685721884962725645873/file_property.txt
- Bioisostere-Analysis/DFT/1362824459561685721884962725645873/file_trj.xyz
- Bioisostere-Analysis/DFT/1362824459561685721884962725645873/G_r.txt
- Bioisostere-Analysis/DFT/1498445061868966581926194584257159875421614386/
- Bioisostere-Analysis/DFT/1498445061868966581926194584257159875421614386/CPs.txt
- Bioisostere-Analysis/DFT/1498445061868966581926194584257159875421614386/file.001.hess
- Bioisostere-Analysis/DFT/1498445061868966581926194584257159875421614386/file.densities
- Bioisostere-Analysis/DFT/1498445061868966581926194584257159875421614386/file.engrad
- Bioisostere-Analysis/DFT/1498445061868966581926194584257159875421614386/file.gbw
- Bioisostere-Analysis/DFT/1498445061868966581926194584257159875421614386/file.hess
- Bioisostere-Analysis/DFT/1498445061868966581926194584257159875421614386/file.inp
- Bioisostere-Analysis/DFT/1498445061868966581926194584257159875421614386/file.opt
- Bioisostere-Analysis/DFT/1498445061868966581926194584257159875421614386/file.out
- Bioisostere-Analysis/DFT/1498445061868966581926194584257159875421614386/file.wfn
- Bioisostere-Analysis/DFT/1498445061868966581926194584257159875421614386/file.wfx
- Bioisostere-Analysis/DFT/1498445061868966581926194584257159875421614386/file.xyz
- Bioisostere-Analysis/DFT/1498445061868966581926194584257159875421614386/file_property.txt
- Bioisostere-Analysis/DFT/1498445061868966581926194584257159875421614386/file_trj.xyz
- Bioisostere-Analysis/DFT/1498445061868966581926194584257159875421614386/G_r.txt
- Bioisostere-Analysis/DFT/1647553669596363759379981483170934616433764985654555591473/
- Bioisostere-Analysis/DFT/1647553669596363759379981483170934616433764985654555591473/CPs.txt
- Bioisostere-Analysis/DFT/1647553669596363759379981483170934616433764985654555591473/file.001.hess
- Bioisostere-Analysis/DFT/1647553669596363759379981483170934616433764985654555591473/file.densities
- Bioisostere-Analysis/DFT/1647553669596363759379981483170934616433764985654555591473/file.engrad
- Bioisostere-Analysis/DFT/1647553669596363759379981483170934616433764985654555591473/file.gbw
- Bioisostere-Analysis/DFT/1647553669596363759379981483170934616433764985654555591473/file.hess
- Bioisostere-Analysis/DFT/1647553669596363759379981483170934616433764985654555591473/file.inp
- Bioisostere-Analysis/DFT/1647553669596363759379981483170934616433764985654555591473/file.opt
- Bioisostere-Analysis/DFT/1647553669596363759379981483170934616433764985654555591473/file.out
- Bioisostere-Analysis/DFT/1647553669596363759379981483170934616433764985654555591473/file.wfn
- Bioisostere-Analysis/DFT/1647553669596363759379981483170934616433764985654555591473/file.wfx
- Bioisostere-Analysis/DFT/1647553669596363759379981483170934616433764985654555591473/file.xyz
- Bioisostere-Analysis/DFT/1647553669596363759379981483170934616433764985654555591473/file_property.txt
- Bioisostere-Analysis/DFT/1647553669596363759379981483170934616433764985654555591473/file_trj.xyz
- Bioisostere-Analysis/DFT/1647553669596363759379981483170934616433764985654555591473/G_r.txt
- Bioisostere-Analysis/DFT/18912988401386289/
- Bioisostere-Analysis/DFT/18912988401386289/CPs.txt
- Bioisostere-Analysis/DFT/18912988401386289/file.001.hess
- Bioisostere-Analysis/DFT/18912988401386289/file.densities
- Bioisostere-Analysis/DFT/18912988401386289/file.engrad
- Bioisostere-Analysis/DFT/18912988401386289/file.gbw
- Bioisostere-Analysis/DFT/18912988401386289/file.hess
- Bioisostere-Analysis/DFT/18912988401386289/file.inp
- Bioisostere-Analysis/DFT/18912988401386289/file.opt
- Bioisostere-Analysis/DFT/18912988401386289/file.out
- Bioisostere-Analysis/DFT/18912988401386289/file.wfn
- Bioisostere-Analysis/DFT/18912988401386289/file.wfx
- Bioisostere-Analysis/DFT/18912988401386289/file.xyz
- Bioisostere-Analysis/DFT/18912988401386289/file_property.txt
- Bioisostere-Analysis/DFT/18912988401386289/file_trj.xyz
- Bioisostere-Analysis/DFT/18912988401386289/G_r.txt
- Bioisostere-Analysis/DFT/18912988401451825/
- Bioisostere-Analysis/DFT/18912988401451825/CPs.txt
- Bioisostere-Analysis/DFT/18912988401451825/file.001.hess
- Bioisostere-Analysis/DFT/18912988401451825/file.densities
- Bioisostere-Analysis/DFT/18912988401451825/file.engrad
- Bioisostere-Analysis/DFT/18912988401451825/file.gbw
- Bioisostere-Analysis/DFT/18912988401451825/file.hess
- Bioisostere-Analysis/DFT/18912988401451825/file.inp
- Bioisostere-Analysis/DFT/18912988401451825/file.opt
- Bioisostere-Analysis/DFT/18912988401451825/file.out
- Bioisostere-Analysis/DFT/18912988401451825/file.wfn
- Bioisostere-Analysis/DFT/18912988401451825/file.wfx
- Bioisostere-Analysis/DFT/18912988401451825/file.xyz
- Bioisostere-Analysis/DFT/18912988401451825/file_property.txt
- Bioisostere-Analysis/DFT/18912988401451825/file_trj.xyz
- Bioisostere-Analysis/DFT/18912988401451825/G_r.txt
- Bioisostere-Analysis/DFT/20795050661291654218279764786/
- Bioisostere-Analysis/DFT/20795050661291654218279764786/CPs.txt
- Bioisostere-Analysis/DFT/20795050661291654218279764786/file.001.hess
- Bioisostere-Analysis/DFT/20795050661291654218279764786/file.densities
- Bioisostere-Analysis/DFT/20795050661291654218279764786/file.engrad
- Bioisostere-Analysis/DFT/20795050661291654218279764786/file.gbw
- Bioisostere-Analysis/DFT/20795050661291654218279764786/file.hess
- Bioisostere-Analysis/DFT/20795050661291654218279764786/file.inp
- Bioisostere-Analysis/DFT/20795050661291654218279764786/file.opt
- Bioisostere-Analysis/DFT/20795050661291654218279764786/file.out
- Bioisostere-Analysis/DFT/20795050661291654218279764786/file.wfn
- Bioisostere-Analysis/DFT/20795050661291654218279764786/file.wfx
- Bioisostere-Analysis/DFT/20795050661291654218279764786/file.xyz
- Bioisostere-Analysis/DFT/20795050661291654218279764786/file_property.txt
- Bioisostere-Analysis/DFT/20795050661291654218279764786/file_trj.xyz
- Bioisostere-Analysis/DFT/20795050661291654218279764786/G_r.txt
- Bioisostere-Analysis/DFT/20795050661291654218279767602/
- Bioisostere-Analysis/DFT/20795050661291654218279767602/CPs.txt
- Bioisostere-Analysis/DFT/20795050661291654218279767602/file.001.hess
- Bioisostere-Analysis/DFT/20795050661291654218279767602/file.densities
- Bioisostere-Analysis/DFT/20795050661291654218279767602/file.engrad
- Bioisostere-Analysis/DFT/20795050661291654218279767602/file.gbw
- Bioisostere-Analysis/DFT/20795050661291654218279767602/file.hess
- Bioisostere-Analysis/DFT/20795050661291654218279767602/file.inp
- Bioisostere-Analysis/DFT/20795050661291654218279767602/file.opt
- Bioisostere-Analysis/DFT/20795050661291654218279767602/file.out
- Bioisostere-Analysis/DFT/20795050661291654218279767602/file.wfn
- Bioisostere-Analysis/DFT/20795050661291654218279767602/file.wfx
- Bioisostere-Analysis/DFT/20795050661291654218279767602/file.xyz
- Bioisostere-Analysis/DFT/20795050661291654218279767602/file_property.txt
- Bioisostere-Analysis/DFT/20795050661291654218279767602/file_trj.xyz
- Bioisostere-Analysis/DFT/20795050661291654218279767602/G_r.txt
- Bioisostere-Analysis/DFT/20795050661291654218279767858/
- Bioisostere-Analysis/DFT/20795050661291654218279767858/CPs.txt
- Bioisostere-Analysis/DFT/20795050661291654218279767858/file.001.hess
- Bioisostere-Analysis/DFT/20795050661291654218279767858/file.densities
- Bioisostere-Analysis/DFT/20795050661291654218279767858/file.engrad
- Bioisostere-Analysis/DFT/20795050661291654218279767858/file.gbw
- Bioisostere-Analysis/DFT/20795050661291654218279767858/file.hess
- Bioisostere-Analysis/DFT/20795050661291654218279767858/file.inp
- Bioisostere-Analysis/DFT/20795050661291654218279767858/file.opt
- Bioisostere-Analysis/DFT/20795050661291654218279767858/file.out
- Bioisostere-Analysis/DFT/20795050661291654218279767858/file.wfn
- Bioisostere-Analysis/DFT/20795050661291654218279767858/file.wfx
- Bioisostere-Analysis/DFT/20795050661291654218279767858/file.xyz
- Bioisostere-Analysis/DFT/20795050661291654218279767858/file_property.txt
- Bioisostere-Analysis/DFT/20795050661291654218279767858/file_trj.xyz
- Bioisostere-Analysis/DFT/20795050661291654218279767858/G_r.txt
- Bioisostere-Analysis/DFT/20795050661299266214722489906/
- Bioisostere-Analysis/DFT/20795050661299266214722489906/CPs.txt
- Bioisostere-Analysis/DFT/20795050661299266214722489906/file.001.hess
- Bioisostere-Analysis/DFT/20795050661299266214722489906/file.densities
- Bioisostere-Analysis/DFT/20795050661299266214722489906/file.engrad
- Bioisostere-Analysis/DFT/20795050661299266214722489906/file.gbw
- Bioisostere-Analysis/DFT/20795050661299266214722489906/file.hess
- Bioisostere-Analysis/DFT/20795050661299266214722489906/file.inp
- Bioisostere-Analysis/DFT/20795050661299266214722489906/file.opt
- Bioisostere-Analysis/DFT/20795050661299266214722489906/file.out
- Bioisostere-Analysis/DFT/20795050661299266214722489906/file.wfn
- Bioisostere-Analysis/DFT/20795050661299266214722489906/file.wfx
- Bioisostere-Analysis/DFT/20795050661299266214722489906/file.xyz
- Bioisostere-Analysis/DFT/20795050661299266214722489906/file_property.txt
- Bioisostere-Analysis/DFT/20795050661299266214722489906/file_trj.xyz
- Bioisostere-Analysis/DFT/20795050661299266214722489906/G_r.txt
- Bioisostere-Analysis/DFT/20795050661299266215023300146/
- Bioisostere-Analysis/DFT/20795050661299266215023300146/CPs.txt
- Bioisostere-Analysis/DFT/20795050661299266215023300146/file.001.hess
- Bioisostere-Analysis/DFT/20795050661299266215023300146/file.densities
- Bioisostere-Analysis/DFT/20795050661299266215023300146/file.engrad
- Bioisostere-Analysis/DFT/20795050661299266215023300146/file.gbw
- Bioisostere-Analysis/DFT/20795050661299266215023300146/file.hess
- Bioisostere-Analysis/DFT/20795050661299266215023300146/file.inp
- Bioisostere-Analysis/DFT/20795050661299266215023300146/file.opt
- Bioisostere-Analysis/DFT/20795050661299266215023300146/file.out
- Bioisostere-Analysis/DFT/20795050661299266215023300146/file.wfn
- Bioisostere-Analysis/DFT/20795050661299266215023300146/file.wfx
- Bioisostere-Analysis/DFT/20795050661299266215023300146/file.xyz
- Bioisostere-Analysis/DFT/20795050661299266215023300146/file_property.txt
- Bioisostere-Analysis/DFT/20795050661299266215023300146/file_trj.xyz
- Bioisostere-Analysis/DFT/20795050661299266215023300146/G_r.txt
- Bioisostere-Analysis/DFT/20795102608550759757779251506/
- Bioisostere-Analysis/DFT/20795102608550759757779251506/CPs.txt
- Bioisostere-Analysis/DFT/20795102608550759757779251506/file.001.hess
- Bioisostere-Analysis/DFT/20795102608550759757779251506/file.densities
- Bioisostere-Analysis/DFT/20795102608550759757779251506/file.engrad
- Bioisostere-Analysis/DFT/20795102608550759757779251506/file.gbw
- Bioisostere-Analysis/DFT/20795102608550759757779251506/file.hess
- Bioisostere-Analysis/DFT/20795102608550759757779251506/file.inp
- Bioisostere-Analysis/DFT/20795102608550759757779251506/file.opt
- Bioisostere-Analysis/DFT/20795102608550759757779251506/file.out
- Bioisostere-Analysis/DFT/20795102608550759757779251506/file.wfn
- Bioisostere-Analysis/DFT/20795102608550759757779251506/file.wfx
- Bioisostere-Analysis/DFT/20795102608550759757779251506/file.xyz
- Bioisostere-Analysis/DFT/20795102608550759757779251506/file_property.txt
- Bioisostere-Analysis/DFT/20795102608550759757779251506/file_trj.xyz
- Bioisostere-Analysis/DFT/20795102608550759757779251506/G_r.txt
- Bioisostere-Analysis/DFT/2136294059708798483081613585168824132663184724034115198544478716707633/
- Bioisostere-Analysis/DFT/2136294059708798483081613585168824132663184724034115198544478716707633/CPs.txt
- Bioisostere-Analysis/DFT/2136294059708798483081613585168824132663184724034115198544478716707633/file.001.hess
- Bioisostere-Analysis/DFT/2136294059708798483081613585168824132663184724034115198544478716707633/file.densities
- Bioisostere-Analysis/DFT/2136294059708798483081613585168824132663184724034115198544478716707633/file.engrad
- Bioisostere-Analysis/DFT/2136294059708798483081613585168824132663184724034115198544478716707633/file.gbw
- Bioisostere-Analysis/DFT/2136294059708798483081613585168824132663184724034115198544478716707633/file.hess
- Bioisostere-Analysis/DFT/2136294059708798483081613585168824132663184724034115198544478716707633/file.inp
- Bioisostere-Analysis/DFT/2136294059708798483081613585168824132663184724034115198544478716707633/file.opt
- Bioisostere-Analysis/DFT/2136294059708798483081613585168824132663184724034115198544478716707633/file.out
- Bioisostere-Analysis/DFT/2136294059708798483081613585168824132663184724034115198544478716707633/file.wfn
- Bioisostere-Analysis/DFT/2136294059708798483081613585168824132663184724034115198544478716707633/file.wfx
- Bioisostere-Analysis/DFT/2136294059708798483081613585168824132663184724034115198544478716707633/file.xyz
- Bioisostere-Analysis/DFT/2136294059708798483081613585168824132663184724034115198544478716707633/file_property.txt
[truncated: 1,229 more entries]
