# Supplementary material for: Novel Sulfonium Reagents for the Modular Synthesis of Spiro[2.3]Hexanes and Heteroatom‐Containing Analogues: Synthesis, Application, and Evaluation as Bioisosteres
Source: Angew Chem Int Ed Engl. 2025 Dec 9;65(5):e21633. doi: 10.1002/anie.202521633 (PMC12851011; doi:10.1002/anie.202521633)
Supplement: Supplementary file 2 — Supporting information [file ANIE-65-e21633-s001.zip › Bioisostere-Analysis/computed/clusterizer=kmedoids/seed=0/global.csv]

size	inertia	dbs	silhouette	dunno
2	151.96068539924028	1.1333587056615841	0.34958348462578154	0.048765255928031694
3	128.67446889865315	1.0708036536612648	0.3552770151989793	0.12552534048814432
4	108.5747972481298	0.9062541300000987	0.3670395279847936	0.10484422693776833
5	98.17673517627797	0.889530369481224	0.3656769470247216	0.061112947614472043
6	89.7527000472946	0.8663594995949477	0.35921720562117065	0.07788270236489266
7	83.69959595881937	0.8497989110558622	0.33818080346890483	0.08121595499650364
8	80.45683006723542	0.8355116954387236	0.31682860767230253	0.18497301487912735
9	76.22777048262472	0.8687041174144847	0.3047397724391882	0.09455054964751483
10	74.70254471749567	0.902018572349918	0.2779533306056412	0.09455054964751483
11	73.90774290066334	1.0206452562643256	0.2472180406978451	0.07409835799736283
12	68.818700327307	0.9158251706846802	0.26406574039203295	0.07249311886056752
13	62.221965337823136	0.8638530886708249	0.29664264781646826	0.0619390827231733
14	61.40958209954624	0.85416307810266	0.2789159613886147	0.0619390827231733
15	59.829048320878385	0.868496590920383	0.2813369932227951	0.0619390827231733
16	56.578656717310295	0.9034549193861376	0.27928891534701483	0.0619390827231733
17	59.25009469638759	0.9107810037524118	0.19878112166668271	0.048888233398428405
18	58.55442635709912	0.8007211755107874	0.2052446637648215	0.04071675106416527
19	55.477826869901136	0.7290353402591638	0.24700849621966126	0.04071675106416527
20	56.11445317067181	0.8444786660499674	0.23848601072478187	0.06171309918797374
