# Supplementary material for: Novel Sulfonium Reagents for the Modular Synthesis of Spiro[2.3]Hexanes and Heteroatom‐Containing Analogues: Synthesis, Application, and Evaluation as Bioisosteres
Source: Angew Chem Int Ed Engl. 2025 Dec 9;65(5):e21633. doi: 10.1002/anie.202521633 (PMC12851011; doi:10.1002/anie.202521633)
Supplement: Supplementary file 2 — Supporting information [file ANIE-65-e21633-s001.zip › Bioisostere-Analysis/computed/clusterizer=kmedoids/seed=0/local_k10.csv]

smiles	cluster	silhouette
C1NCC12CNO2	5.0	0.0006975247426498484
C1NCC12CNC2	8.0	0.29361853876383004
C1NCC12COC2	5.0	-0.22310160360579076
C1CC2(CNC2)N1	8.0	0.270919781368987
C1CNC2(C1)CNC2	4.0	-0.20567832926426366
C1CSC2(CNC2)N1	2.0	0.6479830535933776
C1CC2(CCN2)CN1	2.0	0.1777578837283174
C1CNC2(C1)CCNC2	2.0	0.5278302365739128
C1CCC2(CCNC2)NC1	6.0	-0.02336022599333246
C1CC2(CCN1)NCCO2	1.0	-0.0004273946186916736
C1CNCC2(C1)CNC2	2.0	0.5832788044850321
C1CC2(CCN1)CCN2	2.0	0.5782123590639837
C1COCC2(CNC2)N1	1.0	0.15773007577285472
C1COC2(CN1)CNC2	1.0	0.20594921576059003
C1CNC2(CNC2)OC1	1.0	0.4249379508460039
C1CNCC2(C1)CCCN2	9.0	0.5103217214557797
C1COC2(CCNC2)CN1	1.0	0.3629437829506908
C1CCC2(CCNCC2)NC1	6.0	-0.00815541382046307
C1CCC2(CNC1)CNC2	9.0	0.5140857468971529
C1CNC2(CC2)CN1	2.0	0.35599886003752124
C1CCC2(C1)CNCCN2	6.0	-0.33380524216899954
C1CC2CNC1CN2	7.0	0.33116350179539256
C1CC2CNCC1N2	7.0	-0.2427912410783962
C1NC[C@@H]2C[C@H]1CN2	7.0	-0.08164178187675476
C1C[C@H]2C[C@H](CN2)N1	7.0	0.06450936805311665
C1CC2CNC1[C@H]1CNC[C@@H]21	6.0	0.27931665498696445
C1CC2NCC1C1CNCC21	6.0	0.3774325617205883
C1NC[C@H]2N[C@@H]12	8.0	0.26370882534387785
C1CN[C@@H]2C[C@@H]2N1	4.0	0.21804062634506358
C1NCC2CNCC12	3.0	0.73088564837196
C[C@]12CNC[C@@]1(C)CNC2	7.0	0.257979232701196
C1CO[C@H]2CNC[C@H]2N1	1.0	0.4195430413251293
C1C[C@@H]2CN[C@@H]2CN1	3.0	0.8453893200043464
C1C[C@@H]2NC[C@@H]2CN1	3.0	0.8679426998437773
C1C[C@@H]2CNC[C@@H]2CN1	2.0	0.36203264855175754
C1CN[C@@H]2CCCN[C@@H]2C1	6.0	-0.40975526409848206
FC1(F)CNCCNC1	2.0	0.5374551753003762
FC(F)(F)C1CCNCCN1	9.0	0.48678271539432705
c1n[nH]c2c1CNC2	1.0	0.4065420548076487
c1noc2c1CNC2	1.0	0.3287455213274128
c1[nH]nc2c1CNC2	1.0	0.4269480102966374
C1CNCCN1	4.0	0.20550639767155898
C1CNOCN1	8.0	0.34008838093838617
C1CCNCC1	4.0	0.1375448276604074
C1CCNNC1	4.0	0.3172523095161481
C1CCOCC1	0.0	0.4712825700393335
C1CNCNC1	4.0	0.210346560661632
C1CNCOC1	8.0	0.119641492134711
C1CCOC1	0.0	0.41325510579770547
C1CCNC1	0.0	-0.13641408226258275
c1cnoc1	0.0	0.3873015552558472
c1ccoc1	0.0	0.5070644348011526
c1cc[nH]c1	0.0	0.5171826183097509
c1ccncc1	0.0	0.47125624392983145
C1CC2(C1)COC2	0.0	0.496293374948713
C1CC2(C1)CCO2	0.0	0.5559317837241763
C1CC2(C1)CCN2	0.0	0.04193268330132433
C1CC2(C1)CNN2	4.0	0.12135765533326576
C1OCC12CO2	5.0	0.2720140354883632
C1NC12COC2	5.0	0.34581179759179825
C1CC12COC2	0.0	0.34606505316996466
C1NCC12CO2	5.0	0.2868239513089303
C1NCC12CN2	5.0	-0.24849619710251805
C1CC12CNC2	0.0	0.2504331752055116
C1CC2(C1)CO2	0.0	0.308998158713591
C1CC2(C1)CN2	0.0	0.21142727492790592
C1CC2(C1)CC2	0.0	0.3850053438279664
