# Supplementary material for: Novel Sulfonium Reagents for the Modular Synthesis of Spiro[2.3]Hexanes and Heteroatom‐Containing Analogues: Synthesis, Application, and Evaluation as Bioisosteres
Source: Angew Chem Int Ed Engl. 2025 Dec 9;65(5):e21633. doi: 10.1002/anie.202521633 (PMC12851011; doi:10.1002/anie.202521633)
Supplement: Supplementary file 2 — Supporting information [file ANIE-65-e21633-s001.zip › Bioisostere-Analysis/computed/clusterizer=kmedoids/seed=0/local_k11.csv]

smiles	cluster	silhouette
C1NCC12CNO2	10.0	0.3162288530742495
C1NCC12CNC2	8.0	0.4144667629834273
C1NCC12COC2	10.0	-0.0003685515866615764
C1CC2(CNC2)N1	8.0	0.3276265677113562
C1CNC2(C1)CNC2	4.0	-0.22768667721382146
C1CSC2(CNC2)N1	2.0	0.6479830535933776
C1CC2(CCN2)CN1	2.0	0.15578743967789152
C1CNC2(C1)CCNC2	2.0	0.5278302365739128
C1CCC2(CCNC2)NC1	6.0	-0.02336022599333246
C1CC2(CCN1)NCCO2	1.0	-0.0004273946186916736
C1CNCC2(C1)CNC2	2.0	0.5832788044850321
C1CC2(CCN1)CCN2	2.0	0.5782123590639837
C1COCC2(CNC2)N1	1.0	0.2085375270869314
C1COC2(CN1)CNC2	1.0	0.2597696631374592
C1CNC2(CNC2)OC1	1.0	0.43469945828796713
C1CNCC2(C1)CCCN2	9.0	0.5103217214557797
C1COC2(CCNC2)CN1	1.0	0.3629437829506908
C1CCC2(CCNCC2)NC1	6.0	-0.00815541382046307
C1CCC2(CNC1)CNC2	9.0	0.5140857468971529
C1CNC2(CC2)CN1	2.0	0.34505353982310477
C1CCC2(C1)CNCCN2	6.0	-0.33380524216899954
C1CC2CNC1CN2	7.0	0.33116350179539256
C1CC2CNCC1N2	7.0	-0.2427912410783962
C1NC[C@@H]2C[C@H]1CN2	7.0	-0.08164178187675476
C1C[C@H]2C[C@H](CN2)N1	7.0	0.06450936805311665
C1CC2CNC1[C@H]1CNC[C@@H]21	6.0	0.27931665498696445
C1CC2NCC1C1CNCC21	6.0	0.3774325617205883
C1NC[C@H]2N[C@@H]12	10.0	-0.14900071110581484
C1CN[C@@H]2C[C@@H]2N1	4.0	-0.09091883711900314
C1NCC2CNCC12	3.0	0.732666215942142
C[C@]12CNC[C@@]1(C)CNC2	7.0	0.257979232701196
C1CO[C@H]2CNC[C@H]2N1	1.0	0.39328907007904146
C1C[C@@H]2CN[C@@H]2CN1	3.0	0.8500125618796733
C1C[C@@H]2NC[C@@H]2CN1	3.0	0.8716496970754549
C1C[C@@H]2CNC[C@@H]2CN1	2.0	0.36203264855175754
C1CN[C@@H]2CCCN[C@@H]2C1	6.0	-0.40975526409848206
FC1(F)CNCCNC1	2.0	0.5374551753003762
FC(F)(F)C1CCNCCN1	9.0	0.48678271539432705
c1n[nH]c2c1CNC2	1.0	0.4065420548076487
c1noc2c1CNC2	1.0	0.3287455213274128
c1[nH]nc2c1CNC2	1.0	0.4269480102966374
C1CNCCN1	8.0	0.04278569440736474
C1CNOCN1	10.0	0.26842550116915576
C1CCNCC1	4.0	0.15489975760002986
C1CCNNC1	4.0	-0.23489352341809222
C1CCOCC1	0.0	0.45370011902063206
C1CNCNC1	8.0	0.14668640676165326
C1CNCOC1	5.0	-0.35612719472948257
C1CCOC1	0.0	0.29842797646835156
C1CCNC1	0.0	-0.14867701384736381
c1cnoc1	0.0	0.26955498100922226
c1ccoc1	0.0	0.4506870057521657
c1cc[nH]c1	0.0	0.45837071345521085
c1ccncc1	0.0	0.4470313817215414
C1CC2(C1)COC2	0.0	0.3820234808046428
C1CC2(C1)CCO2	0.0	0.46320469578315915
C1CC2(C1)CCN2	0.0	-0.034246719229335566
C1CC2(C1)CNN2	4.0	-0.14644238978430024
C1OCC12CO2	5.0	0.3493601889456168
C1NC12COC2	5.0	0.09628668949328828
C1CC12COC2	0.0	0.18315156526031273
C1NCC12CO2	5.0	0.3722606419511137
C1NCC12CN2	10.0	0.41072910084806213
C1CC12CNC2	0.0	0.22305640710476818
C1CC2(C1)CO2	0.0	0.12998026632256837
C1CC2(C1)CN2	0.0	0.18918195475581598
C1CC2(C1)CC2	0.0	0.36875187309589574
