# Supplementary material for: Novel Sulfonium Reagents for the Modular Synthesis of Spiro[2.3]Hexanes and Heteroatom‐Containing Analogues: Synthesis, Application, and Evaluation as Bioisosteres
Source: Angew Chem Int Ed Engl. 2025 Dec 9;65(5):e21633. doi: 10.1002/anie.202521633 (PMC12851011; doi:10.1002/anie.202521633)
Supplement: Supplementary file 2 — Supporting information [file ANIE-65-e21633-s001.zip › Bioisostere-Analysis/computed/clusterizer=kmedoids/seed=0/local_k12.csv]

smiles	cluster	silhouette
C1NCC12CNO2	10.0	0.3335561021793311
C1NCC12CNC2	8.0	0.1548454502569908
C1NCC12COC2	10.0	-0.04452456833851122
C1CC2(CNC2)N1	8.0	0.1626120897743003
C1CNC2(C1)CNC2	1.0	0.3501267458919939
C1CSC2(CNC2)N1	2.0	0.48463041097012516
C1CC2(CCN2)CN1	1.0	0.4963258979229901
C1CNC2(C1)CCNC2	2.0	0.6071987948213426
C1CCC2(CCNC2)NC1	6.0	-0.02336022599333246
C1CC2(CCN1)NCCO2	5.0	0.011675924386194542
C1CNCC2(C1)CNC2	2.0	0.6654556863506439
C1CC2(CCN1)CCN2	2.0	0.695213509247474
C1COCC2(CNC2)N1	5.0	0.1569583894147766
C1COC2(CN1)CNC2	5.0	0.18247888895451034
C1CNC2(CNC2)OC1	5.0	0.39959498917986164
C1CNCC2(C1)CCCN2	9.0	0.5103217214557797
C1COC2(CCNC2)CN1	5.0	0.36427792392373337
C1CCC2(CCNCC2)NC1	6.0	-0.00815541382046307
C1CCC2(CNC1)CNC2	9.0	0.5140857468971529
C1CNC2(CC2)CN1	1.0	0.32590970458757346
C1CCC2(C1)CNCCN2	6.0	-0.33380524216899954
C1CC2CNC1CN2	7.0	0.33116350179539256
C1CC2CNCC1N2	7.0	-0.2427912410783962
C1NC[C@@H]2C[C@H]1CN2	7.0	-0.08164178187675476
C1C[C@H]2C[C@H](CN2)N1	7.0	0.06450936805311665
C1CC2CNC1[C@H]1CNC[C@@H]21	6.0	0.2338359342522497
C1CC2NCC1C1CNCC21	6.0	0.3456692332184636
C1NC[C@H]2N[C@@H]12	8.0	0.0440677660064491
C1CN[C@@H]2C[C@@H]2N1	4.0	0.6059025351462245
C1NCC2CNCC12	3.0	0.6475157438631147
C[C@]12CNC[C@@]1(C)CNC2	7.0	0.257979232701196
C1CO[C@H]2CNC[C@H]2N1	5.0	0.40426571920302207
C1C[C@@H]2CN[C@@H]2CN1	3.0	0.8032306784834782
C1C[C@@H]2NC[C@@H]2CN1	3.0	0.8311269924234888
C1C[C@@H]2CNC[C@@H]2CN1	2.0	0.49839645488004397
C1CN[C@@H]2CCCN[C@@H]2C1	6.0	-0.40975526409848206
FC1(F)CNCCNC1	2.0	0.36653873916564167
FC(F)(F)C1CCNCCN1	9.0	0.48678271539432705
c1n[nH]c2c1CNC2	5.0	0.4065420548076487
c1noc2c1CNC2	5.0	0.3287455213274128
c1[nH]nc2c1CNC2	5.0	0.4269480102966374
C1CNCCN1	4.0	0.6128663900163375
C1CNOCN1	10.0	-0.03562709798425615
C1CCNCC1	0.0	0.53378754168252
C1CCNNC1	4.0	0.6696926085113353
C1CCOCC1	11.0	-0.1589195426148371
C1CNCNC1	4.0	0.6328794302811245
C1CNCOC1	8.0	0.1148037913747892
C1CCOC1	11.0	0.1563167397012644
C1CCNC1	0.0	0.39149952956778
c1cnoc1	11.0	0.3377257474662543
c1ccoc1	11.0	0.22989620830444293
c1cc[nH]c1	11.0	0.2404917060303759
c1ccncc1	11.0	0.13697561079157625
C1CC2(C1)COC2	11.0	0.2415113543448795
C1CC2(C1)CCO2	11.0	0.2917833347684549
C1CC2(C1)CCN2	0.0	0.5189651864961671
C1CC2(C1)CNN2	1.0	0.11992505637574487
C1OCC12CO2	11.0	-0.08952349237460588
C1NC12COC2	10.0	0.31510269858377443
C1CC12COC2	11.0	0.35240926490324986
C1NCC12CO2	11.0	-0.2170098741734717
C1NCC12CN2	10.0	0.28404162058921134
C1CC12CNC2	11.0	-0.42364482642157303
C1CC2(C1)CO2	11.0	0.39612610993947567
C1CC2(C1)CN2	11.0	-0.19495522031378018
C1CC2(C1)CC2	11.0	-0.11916970943776813
