# Supplementary material for: Novel Sulfonium Reagents for the Modular Synthesis of Spiro[2.3]Hexanes and Heteroatom‐Containing Analogues: Synthesis, Application, and Evaluation as Bioisosteres
Source: Angew Chem Int Ed Engl. 2025 Dec 9;65(5):e21633. doi: 10.1002/anie.202521633 (PMC12851011; doi:10.1002/anie.202521633)
Supplement: Supplementary file 2 — Supporting information [file ANIE-65-e21633-s001.zip › Bioisostere-Analysis/computed/clusterizer=kmedoids/seed=0/local_k14.csv]

smiles	cluster	silhouette
C1NCC12CNO2	10.0	0.27790587331491756
C1NCC12CNC2	8.0	0.1548454502569908
C1NCC12COC2	10.0	-0.04452456833851122
C1CC2(CNC2)N1	8.0	-0.02366036260955843
C1CNC2(C1)CNC2	2.0	0.5334689313393172
C1CSC2(CNC2)N1	6.0	0.2588183821664884
C1CC2(CCN2)CN1	1.0	-0.5705845209062066
C1CNC2(C1)CCNC2	12.0	0.41551880648410605
C1CCC2(CCNC2)NC1	13.0	0.07944445453783974
C1CC2(CCN1)NCCO2	5.0	0.2093853583924529
C1CNCC2(C1)CNC2	12.0	0.5137208632266497
C1CC2(CCN1)CCN2	12.0	0.3974750771538509
C1COCC2(CNC2)N1	5.0	0.5706201416673248
C1COC2(CN1)CNC2	5.0	0.5860097600334233
C1CNC2(CNC2)OC1	5.0	0.6628265532262138
C1CNCC2(C1)CCCN2	13.0	0.14855591362401213
C1COC2(CCNC2)CN1	5.0	0.5970442420693068
C1CCC2(CCNCC2)NC1	13.0	0.3825997709075453
C1CCC2(CNC1)CNC2	13.0	0.15596739623318379
C1CNC2(CC2)CN1	2.0	0.4449180648516951
C1CCC2(C1)CNCCN2	13.0	0.0950025820648733
C1CC2CNC1CN2	7.0	0.33116350179539256
C1CC2CNCC1N2	7.0	-0.2427912410783962
C1NC[C@@H]2C[C@H]1CN2	7.0	-0.08164178187675476
C1C[C@H]2C[C@H](CN2)N1	7.0	0.06450936805311665
C1CC2CNC1[C@H]1CNC[C@@H]21	13.0	0.07919264458866193
C1CC2NCC1C1CNCC21	13.0	0.1686474691334034
C1NC[C@H]2N[C@@H]12	8.0	0.0440677660064491
C1CN[C@@H]2C[C@@H]2N1	4.0	0.5646115428431506
C1NCC2CNCC12	3.0	0.6116820203419195
C[C@]12CNC[C@@]1(C)CNC2	7.0	0.257979232701196
C1CO[C@H]2CNC[C@H]2N1	5.0	0.6486831866750398
C1C[C@@H]2CN[C@@H]2CN1	3.0	0.8032306784834782
C1C[C@@H]2NC[C@@H]2CN1	3.0	0.827591779285396
C1C[C@@H]2CNC[C@@H]2CN1	12.0	0.16120751764197033
C1CN[C@@H]2CCCN[C@@H]2C1	13.0	0.2753358279985338
FC1(F)CNCCNC1	6.0	0.49605966918831723
FC(F)(F)C1CCNCCN1	13.0	0.24921280986831593
c1n[nH]c2c1CNC2	9.0	0.853064201263873
c1noc2c1CNC2	9.0	0.8007244067481899
c1[nH]nc2c1CNC2	9.0	0.8184514951132394
C1CNCCN1	4.0	0.6128663900163375
C1CNOCN1	10.0	-0.03562709798425615
C1CCNCC1	0.0	0.53378754168252
C1CCNNC1	4.0	0.6580353360746216
C1CCOCC1	11.0	-0.1589195426148371
C1CNCNC1	4.0	0.6308253280000424
C1CNCOC1	8.0	-0.06402913992754282
C1CCOC1	11.0	0.1563167397012644
C1CCNC1	0.0	0.39149952956778
c1cnoc1	11.0	0.3377257474662543
c1ccoc1	11.0	0.22989620830444293
c1cc[nH]c1	11.0	0.2404917060303759
c1ccncc1	11.0	0.13697561079157625
C1CC2(C1)COC2	11.0	0.2415113543448795
C1CC2(C1)CCO2	11.0	0.2917833347684549
C1CC2(C1)CCN2	0.0	0.4930514313462173
C1CC2(C1)CNN2	1.0	0.11146209970413085
C1OCC12CO2	11.0	-0.08952349237460588
C1NC12COC2	10.0	0.31510269858377443
C1CC12COC2	11.0	0.35240926490324986
C1NCC12CO2	11.0	-0.2170098741734717
C1NCC12CN2	10.0	0.28404162058921134
C1CC12CNC2	11.0	-0.42364482642157303
C1CC2(C1)CO2	11.0	0.39612610993947567
C1CC2(C1)CN2	11.0	-0.19495522031378018
C1CC2(C1)CC2	11.0	-0.11916970943776813
