# Supplementary material for: Novel Sulfonium Reagents for the Modular Synthesis of Spiro[2.3]Hexanes and Heteroatom‐Containing Analogues: Synthesis, Application, and Evaluation as Bioisosteres
Source: Angew Chem Int Ed Engl. 2025 Dec 9;65(5):e21633. doi: 10.1002/anie.202521633 (PMC12851011; doi:10.1002/anie.202521633)
Supplement: Supplementary file 2 — Supporting information [file ANIE-65-e21633-s001.zip › Bioisostere-Analysis/computed/clusterizer=kmedoids/seed=0/local_k15.csv]

smiles	cluster	silhouette
C1NCC12CNO2	10.0	0.27790587331491756
C1NCC12CNC2	8.0	0.1548454502569908
C1NCC12COC2	10.0	-0.04452456833851122
C1CC2(CNC2)N1	8.0	-0.02366036260955843
C1CNC2(C1)CNC2	2.0	0.5334689313393172
C1CSC2(CNC2)N1	6.0	0.2588183821664884
C1CC2(CCN2)CN1	1.0	-0.5705845209062066
C1CNC2(C1)CCNC2	12.0	0.41551880648410605
C1CCC2(CCNC2)NC1	13.0	-0.2525952646345965
C1CC2(CCN1)NCCO2	5.0	0.2093853583924529
C1CNCC2(C1)CNC2	12.0	0.5137208632266497
C1CC2(CCN1)CCN2	12.0	0.3974750771538509
C1COCC2(CNC2)N1	5.0	0.5706201416673248
C1COC2(CN1)CNC2	5.0	0.5860097600334233
C1CNC2(CNC2)OC1	5.0	0.6628265532262138
C1CNCC2(C1)CCCN2	14.0	0.5697248123343995
C1COC2(CCNC2)CN1	5.0	0.5970442420693068
C1CCC2(CCNCC2)NC1	13.0	-0.14993752585332717
C1CCC2(CNC1)CNC2	14.0	0.5376761297226098
C1CNC2(CC2)CN1	2.0	0.4449180648516951
C1CCC2(C1)CNCCN2	13.0	-0.4684780603575471
C1CC2CNC1CN2	7.0	0.33116350179539256
C1CC2CNCC1N2	7.0	-0.2427912410783962
C1NC[C@@H]2C[C@H]1CN2	7.0	-0.08164178187675476
C1C[C@H]2C[C@H](CN2)N1	7.0	0.06450936805311665
C1CC2CNC1[C@H]1CNC[C@@H]21	13.0	0.28051383712261063
C1CC2NCC1C1CNCC21	13.0	0.3723619982580506
C1NC[C@H]2N[C@@H]12	8.0	0.0440677660064491
C1CN[C@@H]2C[C@@H]2N1	4.0	0.5646115428431506
C1NCC2CNCC12	3.0	0.6116820203419195
C[C@]12CNC[C@@]1(C)CNC2	7.0	0.257979232701196
C1CO[C@H]2CNC[C@H]2N1	5.0	0.6486831866750398
C1C[C@@H]2CN[C@@H]2CN1	3.0	0.8032306784834782
C1C[C@@H]2NC[C@@H]2CN1	3.0	0.827591779285396
C1C[C@@H]2CNC[C@@H]2CN1	12.0	0.16120751764197033
C1CN[C@@H]2CCCN[C@@H]2C1	14.0	0.40975526409848206
FC1(F)CNCCNC1	6.0	0.49605966918831723
FC(F)(F)C1CCNCCN1	14.0	0.4971468111557759
c1n[nH]c2c1CNC2	9.0	0.853064201263873
c1noc2c1CNC2	9.0	0.8007244067481899
c1[nH]nc2c1CNC2	9.0	0.8184514951132394
C1CNCCN1	4.0	0.6128663900163375
C1CNOCN1	10.0	-0.03562709798425615
C1CCNCC1	0.0	0.53378754168252
C1CCNNC1	4.0	0.6580353360746216
C1CCOCC1	11.0	-0.1589195426148371
C1CNCNC1	4.0	0.6308253280000424
C1CNCOC1	8.0	-0.06402913992754282
C1CCOC1	11.0	0.1563167397012644
C1CCNC1	0.0	0.39149952956778
c1cnoc1	11.0	0.3377257474662543
c1ccoc1	11.0	0.22989620830444293
c1cc[nH]c1	11.0	0.2404917060303759
c1ccncc1	11.0	0.13697561079157625
C1CC2(C1)COC2	11.0	0.2415113543448795
C1CC2(C1)CCO2	11.0	0.2917833347684549
C1CC2(C1)CCN2	0.0	0.4930514313462173
C1CC2(C1)CNN2	1.0	0.11146209970413085
C1OCC12CO2	11.0	-0.08952349237460588
C1NC12COC2	10.0	0.31510269858377443
C1CC12COC2	11.0	0.35240926490324986
C1NCC12CO2	11.0	-0.2170098741734717
C1NCC12CN2	10.0	0.28404162058921134
C1CC12CNC2	11.0	-0.42364482642157303
C1CC2(C1)CO2	11.0	0.39612610993947567
C1CC2(C1)CN2	11.0	-0.19495522031378018
C1CC2(C1)CC2	11.0	-0.11916970943776813
