# Supplementary material for: Novel Sulfonium Reagents for the Modular Synthesis of Spiro[2.3]Hexanes and Heteroatom‐Containing Analogues: Synthesis, Application, and Evaluation as Bioisosteres
Source: Angew Chem Int Ed Engl. 2025 Dec 9;65(5):e21633. doi: 10.1002/anie.202521633 (PMC12851011; doi:10.1002/anie.202521633)
Supplement: Supplementary file 2 — Supporting information [file ANIE-65-e21633-s001.zip › Bioisostere-Analysis/computed/clusterizer=kmedoids/seed=0/local_k17.csv]

smiles	cluster	silhouette
C1NCC12CNO2	10.0	0.27790587331491756
C1NCC12CNC2	8.0	0.12177113999100414
C1NCC12COC2	10.0	-0.04452456833851122
C1CC2(CNC2)N1	8.0	-0.02366036260955843
C1CNC2(C1)CNC2	3.0	-0.6025021012856684
C1CSC2(CNC2)N1	6.0	0.2588183821664884
C1CC2(CCN2)CN1	1.0	-0.6454552268759575
C1CNC2(C1)CCNC2	12.0	0.41551880648410605
C1CCC2(CCNC2)NC1	13.0	0.21244267189725927
C1CC2(CCN1)NCCO2	5.0	0.2093853583924529
C1CNCC2(C1)CNC2	12.0	0.5137208632266497
C1CC2(CCN1)CCN2	12.0	0.3974750771538509
C1COCC2(CNC2)N1	5.0	0.5706201416673248
C1COC2(CN1)CNC2	5.0	0.5860097600334233
C1CNC2(CNC2)OC1	5.0	0.6628265532262138
C1CNCC2(C1)CCCN2	14.0	0.32608151552786646
C1COC2(CCNC2)CN1	5.0	0.5970442420693068
C1CCC2(CCNCC2)NC1	13.0	0.11818961421315607
C1CCC2(CNC1)CNC2	14.0	0.2764662466130705
C1CNC2(CC2)CN1	2.0	0.0
C1CCC2(C1)CNCCN2	13.0	-0.07991227886034398
C1CC2CNC1CN2	16.0	0.3060990359894191
C1CC2CNCC1N2	16.0	0.24234296602407815
C1NC[C@@H]2C[C@H]1CN2	16.0	0.3002199423220948
C1C[C@H]2C[C@H](CN2)N1	16.0	0.31575863335071885
C1CC2CNC1[C@H]1CNC[C@@H]21	15.0	0.6801701234723891
C1CC2NCC1C1CNCC21	15.0	0.5506425868537247
C1NC[C@H]2N[C@@H]12	8.0	-0.03174845412952694
C1CN[C@@H]2C[C@@H]2N1	7.0	0.5548196881567191
C1NCC2CNCC12	3.0	0.11808425712739498
C[C@]12CNC[C@@]1(C)CNC2	16.0	-0.07597249123660713
C1CO[C@H]2CNC[C@H]2N1	5.0	0.6486831866750398
C1C[C@@H]2CN[C@@H]2CN1	16.0	-0.4930263395927228
C1C[C@@H]2NC[C@@H]2CN1	16.0	-0.5640931365705365
C1C[C@@H]2CNC[C@@H]2CN1	12.0	0.16120751764197033
C1CN[C@@H]2CCCN[C@@H]2C1	14.0	-0.12115255101442564
FC1(F)CNCCNC1	6.0	0.44767061175219647
FC(F)(F)C1CCNCCN1	14.0	0.2930155557811673
c1n[nH]c2c1CNC2	9.0	0.853064201263873
c1noc2c1CNC2	9.0	0.8007244067481899
c1[nH]nc2c1CNC2	9.0	0.8184514951132394
C1CNCCN1	4.0	0.043649049796275916
C1CNOCN1	10.0	-0.03562709798425615
C1CCNCC1	0.0	0.5142406303203095
C1CCNNC1	7.0	0.43323879111071933
C1CCOCC1	11.0	-0.1589195426148371
C1CNCNC1	4.0	-0.30601917786949123
C1CNCOC1	8.0	-0.06402913992754282
C1CCOC1	11.0	0.1563167397012644
C1CCNC1	0.0	0.3912773582892141
c1cnoc1	11.0	0.3377257474662543
c1ccoc1	11.0	0.22989620830444293
c1cc[nH]c1	11.0	0.2404917060303759
c1ccncc1	11.0	0.13697561079157625
C1CC2(C1)COC2	11.0	0.2415113543448795
C1CC2(C1)CCO2	11.0	0.2917833347684549
C1CC2(C1)CCN2	0.0	0.4930514313462173
C1CC2(C1)CNN2	1.0	0.11621263276392575
C1OCC12CO2	11.0	-0.08952349237460588
C1NC12COC2	10.0	0.31510269858377443
C1CC12COC2	11.0	0.35240926490324986
C1NCC12CO2	11.0	-0.2170098741734717
C1NCC12CN2	10.0	0.28404162058921134
C1CC12CNC2	11.0	-0.42364482642157303
C1CC2(C1)CO2	11.0	0.39612610993947567
C1CC2(C1)CN2	11.0	-0.19495522031378018
C1CC2(C1)CC2	11.0	-0.11916970943776813
