# Supplementary material for: Novel Sulfonium Reagents for the Modular Synthesis of Spiro[2.3]Hexanes and Heteroatom‐Containing Analogues: Synthesis, Application, and Evaluation as Bioisosteres
Source: Angew Chem Int Ed Engl. 2025 Dec 9;65(5):e21633. doi: 10.1002/anie.202521633 (PMC12851011; doi:10.1002/anie.202521633)
Supplement: Supplementary file 2 — Supporting information [file ANIE-65-e21633-s001.zip › Bioisostere-Analysis/computed/clusterizer=kmedoids/seed=0/local_k19.csv]

smiles	cluster	silhouette
C1NCC12CNO2	10.0	0.20505880747923463
C1NCC12CNC2	8.0	0.09522780541684138
C1NCC12COC2	10.0	-0.1898191058897813
C1CC2(CNC2)N1	8.0	0.36179567661606704
C1CNC2(C1)CNC2	3.0	0.0
C1CSC2(CNC2)N1	6.0	0.2588183821664884
C1CC2(CCN2)CN1	1.0	0.0
C1CNC2(C1)CCNC2	12.0	0.41551880648410605
C1CCC2(CCNC2)NC1	13.0	0.21244267189725927
C1CC2(CCN1)NCCO2	5.0	0.2093853583924529
C1CNCC2(C1)CNC2	12.0	0.5137208632266497
C1CC2(CCN1)CCN2	12.0	0.3974750771538509
C1COCC2(CNC2)N1	5.0	0.5109726126147128
C1COC2(CN1)CNC2	5.0	0.5299425182442336
C1CNC2(CNC2)OC1	5.0	0.6303743654796995
C1CNCC2(C1)CCCN2	14.0	0.32608151552786646
C1COC2(CCNC2)CN1	5.0	0.5866645219539701
C1CCC2(CCNCC2)NC1	13.0	0.11818961421315607
C1CCC2(CNC1)CNC2	14.0	0.2764662466130705
C1CNC2(CC2)CN1	2.0	0.0
C1CCC2(C1)CNCCN2	13.0	-0.07991227886034398
C1CC2CNC1CN2	18.0	0.33116350179539256
C1CC2CNCC1N2	18.0	-0.2427912410783962
C1NC[C@@H]2C[C@H]1CN2	18.0	-0.08164178187675476
C1C[C@H]2C[C@H](CN2)N1	18.0	0.06450936805311665
C1CC2CNC1[C@H]1CNC[C@@H]21	15.0	0.6801701234723891
C1CC2NCC1C1CNCC21	15.0	0.5506425868537247
C1NC[C@H]2N[C@@H]12	10.0	-0.13036748606443901
C1CN[C@@H]2C[C@@H]2N1	7.0	0.0
C1NCC2CNCC12	16.0	0.5731818769040364
C[C@]12CNC[C@@]1(C)CNC2	18.0	0.015832632774295047
C1CO[C@H]2CNC[C@H]2N1	5.0	0.6276807439758033
C1C[C@@H]2CN[C@@H]2CN1	16.0	0.7850725847107646
C1C[C@@H]2NC[C@@H]2CN1	16.0	0.8140912642149862
C1C[C@@H]2CNC[C@@H]2CN1	12.0	0.16120751764197033
C1CN[C@@H]2CCCN[C@@H]2C1	14.0	-0.12115255101442564
FC1(F)CNCCNC1	6.0	0.44767061175219647
FC(F)(F)C1CCNCCN1	14.0	0.2930155557811673
c1n[nH]c2c1CNC2	9.0	0.853064201263873
c1noc2c1CNC2	9.0	0.8007244067481899
c1[nH]nc2c1CNC2	9.0	0.8184514951132394
C1CNCCN1	17.0	0.0
C1CNOCN1	10.0	0.12048357164642619
C1CCNCC1	0.0	0.5088339439672558
C1CCNNC1	4.0	-0.16714619789321145
C1CCOCC1	11.0	-0.1589195426148371
C1CNCNC1	4.0	0.39942920115086994
C1CNCOC1	8.0	0.3716481540573881
C1CCOC1	11.0	0.1563167397012644
C1CCNC1	0.0	0.3551077365174207
c1cnoc1	11.0	0.3377257474662543
c1ccoc1	11.0	0.22989620830444293
c1cc[nH]c1	11.0	0.2404917060303759
c1ccncc1	11.0	0.13697561079157625
C1CC2(C1)COC2	11.0	0.2415113543448795
C1CC2(C1)CCO2	11.0	0.2917833347684549
C1CC2(C1)CCN2	0.0	0.512610440113282
C1CC2(C1)CNN2	8.0	-0.04108437954887917
C1OCC12CO2	11.0	-0.022455232245137673
C1NC12COC2	10.0	0.236700018925067
C1CC12COC2	11.0	0.35240926490324986
C1NCC12CO2	11.0	-0.13646995498508815
C1NCC12CN2	10.0	0.3064362977992299
C1CC12CNC2	11.0	-0.42364482642157303
C1CC2(C1)CO2	11.0	0.39612610993947567
C1CC2(C1)CN2	11.0	-0.19495522031378018
C1CC2(C1)CC2	11.0	-0.11916970943776813
