# Supplementary material for: Novel Sulfonium Reagents for the Modular Synthesis of Spiro[2.3]Hexanes and Heteroatom‐Containing Analogues: Synthesis, Application, and Evaluation as Bioisosteres
Source: Angew Chem Int Ed Engl. 2025 Dec 9;65(5):e21633. doi: 10.1002/anie.202521633 (PMC12851011; doi:10.1002/anie.202521633)
Supplement: Supplementary file 2 — Supporting information [file ANIE-65-e21633-s001.zip › Bioisostere-Analysis/computed/clusterizer=kmedoids/seed=0/local_k2.csv]

smiles	cluster	silhouette
C1NCC12CNO2	0.0	0.040952922012201874
C1NCC12CNC2	1.0	0.06856463265914954
C1NCC12COC2	0.0	0.2770128642914868
C1CC2(CNC2)N1	0.0	-0.09354553785086059
C1CNC2(C1)CNC2	1.0	0.4180950784596206
C1CSC2(CNC2)N1	1.0	0.4981846461085239
C1CC2(CCN2)CN1	1.0	0.40854550215146795
C1CNC2(C1)CCNC2	1.0	0.49110165948504236
C1CCC2(CCNC2)NC1	1.0	0.4878374403766201
C1CC2(CCN1)NCCO2	1.0	0.4458614410879796
C1CNCC2(C1)CNC2	1.0	0.48670173487498153
C1CC2(CCN1)CCN2	1.0	0.5027936760542014
C1COCC2(CNC2)N1	1.0	0.3137258634776534
C1COC2(CN1)CNC2	1.0	0.3116886738473238
C1CNC2(CNC2)OC1	1.0	0.29207947518755617
C1CNCC2(C1)CCCN2	1.0	0.469497371647804
C1COC2(CCNC2)CN1	1.0	0.3800355780639566
C1CCC2(CCNCC2)NC1	1.0	0.45491837874342295
C1CCC2(CNC1)CNC2	1.0	0.486091891867089
C1CNC2(CC2)CN1	1.0	0.4504274515898299
C1CCC2(C1)CNCCN2	1.0	0.5031663839110831
C1CC2CNC1CN2	1.0	0.24484964692618935
C1CC2CNCC1N2	1.0	0.40361458057708816
C1NC[C@@H]2C[C@H]1CN2	1.0	0.38773658395232896
C1C[C@H]2C[C@H](CN2)N1	1.0	0.3787437832156007
C1CC2CNC1[C@H]1CNC[C@@H]21	1.0	0.48454703628672485
C1CC2NCC1C1CNCC21	1.0	0.49066216721459
C1NC[C@H]2N[C@@H]12	0.0	-0.07404508849812323
C1CN[C@@H]2C[C@@H]2N1	1.0	0.29814363442538416
C1NCC2CNCC12	1.0	0.44772087380548725
C[C@]12CNC[C@@]1(C)CNC2	1.0	0.3687062950715621
C1CO[C@H]2CNC[C@H]2N1	1.0	0.2662577604146857
C1C[C@@H]2CN[C@@H]2CN1	1.0	0.4553319748580093
C1C[C@@H]2NC[C@@H]2CN1	1.0	0.45684449751708006
C1C[C@@H]2CNC[C@@H]2CN1	1.0	0.4690466593652161
C1CN[C@@H]2CCCN[C@@H]2C1	1.0	0.46455069771272167
FC1(F)CNCCNC1	1.0	0.5186558695222862
FC(F)(F)C1CCNCCN1	1.0	0.4169047480019149
c1n[nH]c2c1CNC2	1.0	0.1140338150019171
c1noc2c1CNC2	1.0	0.0506634409501461
c1[nH]nc2c1CNC2	1.0	0.11771093625496984
C1CNCCN1	1.0	0.18890652503567787
C1CNOCN1	0.0	-0.02656441703891613
C1CCNCC1	0.0	0.10595535262455702
C1CCNNC1	1.0	0.2582840851483905
C1CCOCC1	0.0	0.4785247203695417
C1CNCNC1	1.0	0.2441855756638017
C1CNCOC1	0.0	0.26058105977694923
C1CCOC1	0.0	0.5057889869510389
C1CCNC1	0.0	0.2843240032323935
c1cnoc1	0.0	0.4491257134178464
c1ccoc1	0.0	0.41031687755167356
c1cc[nH]c1	0.0	0.4142177167969924
c1ccncc1	0.0	0.3738176895467969
C1CC2(C1)COC2	0.0	0.5261397388988126
C1CC2(C1)CCO2	0.0	0.5133521169059452
C1CC2(C1)CCN2	0.0	0.24472141561781172
C1CC2(C1)CNN2	1.0	0.09942600085260912
C1OCC12CO2	0.0	0.3975614889296995
C1NC12COC2	0.0	0.35032504713166496
C1CC12COC2	0.0	0.5323822859247512
C1NCC12CO2	0.0	0.45308625944654335
C1NCC12CN2	0.0	0.15638182592543418
C1CC12CNC2	0.0	0.42153894392434677
C1CC2(C1)CO2	0.0	0.5253751866350951
C1CC2(C1)CN2	0.0	0.4370306598453118
C1CC2(C1)CC2	0.0	0.3628915701906793
