# Supplementary material for: Novel Sulfonium Reagents for the Modular Synthesis of Spiro[2.3]Hexanes and Heteroatom‐Containing Analogues: Synthesis, Application, and Evaluation as Bioisosteres
Source: Angew Chem Int Ed Engl. 2025 Dec 9;65(5):e21633. doi: 10.1002/anie.202521633 (PMC12851011; doi:10.1002/anie.202521633)
Supplement: Supplementary file 2 — Supporting information [file ANIE-65-e21633-s001.zip › Bioisostere-Analysis/computed/clusterizer=kmedoids/seed=0/local_k20.csv]

smiles	cluster	silhouette
C1NCC12CNO2	10.0	0.20820140837414022
C1NCC12CNC2	8.0	0.1639652275665212
C1NCC12COC2	10.0	0.05122144123479143
C1CC2(CNC2)N1	0.0	-0.4978819830171538
C1CNC2(C1)CNC2	3.0	0.0
C1CSC2(CNC2)N1	6.0	0.2588183821664884
C1CC2(CCN2)CN1	1.0	0.0
C1CNC2(C1)CCNC2	12.0	0.41551880648410605
C1CCC2(CCNC2)NC1	13.0	0.21244267189725927
C1CC2(CCN1)NCCO2	5.0	0.2093853583924529
C1CNCC2(C1)CNC2	12.0	0.5137208632266497
C1CC2(CCN1)CCN2	12.0	0.3974750771538509
C1COCC2(CNC2)N1	5.0	0.5109726126147128
C1COC2(CN1)CNC2	5.0	0.5299425182442336
C1CNC2(CNC2)OC1	5.0	0.6303743654796995
C1CNCC2(C1)CCCN2	14.0	0.32608151552786646
C1COC2(CCNC2)CN1	5.0	0.5866645219539701
C1CCC2(CCNCC2)NC1	13.0	0.11818961421315607
C1CCC2(CNC1)CNC2	14.0	0.2764662466130705
C1CNC2(CC2)CN1	2.0	0.0
C1CCC2(C1)CNCCN2	13.0	-0.07991227886034398
C1CC2CNC1CN2	18.0	0.33116350179539256
C1CC2CNCC1N2	18.0	-0.2427912410783962
C1NC[C@@H]2C[C@H]1CN2	18.0	-0.08164178187675476
C1C[C@H]2C[C@H](CN2)N1	18.0	0.06450936805311665
C1CC2CNC1[C@H]1CNC[C@@H]21	15.0	0.6801701234723891
C1CC2NCC1C1CNCC21	15.0	0.5506425868537247
C1NC[C@H]2N[C@@H]12	10.0	-0.21795059696837396
C1CN[C@@H]2C[C@@H]2N1	7.0	0.0
C1NCC2CNCC12	16.0	0.5731818769040364
C[C@]12CNC[C@@]1(C)CNC2	18.0	0.015832632774295047
C1CO[C@H]2CNC[C@H]2N1	5.0	0.6276807439758033
C1C[C@@H]2CN[C@@H]2CN1	16.0	0.7850725847107646
C1C[C@@H]2NC[C@@H]2CN1	16.0	0.8140912642149862
C1C[C@@H]2CNC[C@@H]2CN1	12.0	0.16120751764197033
C1CN[C@@H]2CCCN[C@@H]2C1	14.0	-0.12115255101442564
FC1(F)CNCCNC1	6.0	0.44767061175219647
FC(F)(F)C1CCNCCN1	14.0	0.2930155557811673
c1n[nH]c2c1CNC2	9.0	0.853064201263873
c1noc2c1CNC2	9.0	0.8007244067481899
c1[nH]nc2c1CNC2	9.0	0.8184514951132394
C1CNCCN1	17.0	0.0
C1CNOCN1	10.0	0.20945268887947416
C1CCNCC1	0.0	-0.1452391567281429
C1CCNNC1	4.0	0.0
C1CCOCC1	19.0	0.3621206083242909
C1CNCNC1	8.0	-0.7198620809176746
C1CNCOC1	0.0	0.045045418227195634
C1CCOC1	19.0	0.3263449008358891
C1CCNC1	19.0	-0.16887928196702226
c1cnoc1	19.0	0.28461774563858505
c1ccoc1	19.0	0.4362196172594254
c1cc[nH]c1	19.0	0.42825198675213716
c1ccncc1	19.0	0.3752869672588652
C1CC2(C1)COC2	19.0	0.39058717282038635
C1CC2(C1)CCO2	19.0	0.4629433199842256
C1CC2(C1)CCN2	19.0	-0.10388285997551122
C1CC2(C1)CNN2	0.0	-0.272466438987332
C1OCC12CO2	11.0	0.4906597147969752
C1NC12COC2	11.0	0.1808972563112362
C1CC12COC2	19.0	0.17728087552665178
C1NCC12CO2	11.0	0.4160948511862963
C1NCC12CN2	10.0	0.38351139404863943
C1CC12CNC2	19.0	0.0723685848443012
C1CC2(C1)CO2	19.0	0.0939048138276191
C1CC2(C1)CN2	19.0	-0.06503638208682266
C1CC2(C1)CC2	19.0	0.33375233331803067
