# Supplementary material for: Novel Sulfonium Reagents for the Modular Synthesis of Spiro[2.3]Hexanes and Heteroatom‐Containing Analogues: Synthesis, Application, and Evaluation as Bioisosteres
Source: Angew Chem Int Ed Engl. 2025 Dec 9;65(5):e21633. doi: 10.1002/anie.202521633 (PMC12851011; doi:10.1002/anie.202521633)
Supplement: Supplementary file 2 — Supporting information [file ANIE-65-e21633-s001.zip › Bioisostere-Analysis/computed/clusterizer=kmedoids/seed=0/local_k3.csv]

smiles	cluster	silhouette
C1NCC12CNO2	1.0	0.44452523782062164
C1NCC12CNC2	1.0	0.1664797882739208
C1NCC12COC2	1.0	0.12800430716094208
C1CC2(CNC2)N1	1.0	0.2032393124790132
C1CNC2(C1)CNC2	2.0	0.3481040589977463
C1CSC2(CNC2)N1	2.0	0.41277302809063826
C1CC2(CCN2)CN1	2.0	0.19383466445656514
C1CNC2(C1)CCNC2	2.0	0.49112171002390537
C1CCC2(CCNC2)NC1	2.0	0.46754571524716526
C1CC2(CCN1)NCCO2	1.0	0.10637485265856293
C1CNCC2(C1)CNC2	2.0	0.4709926421221669
C1CC2(CCN1)CCN2	2.0	0.4596200071282435
C1COCC2(CNC2)N1	1.0	0.397039599187263
C1COC2(CN1)CNC2	1.0	0.40660241236397765
C1CNC2(CNC2)OC1	1.0	0.4459414073979658
C1CNCC2(C1)CCCN2	2.0	0.38145264857948985
C1COC2(CCNC2)CN1	1.0	0.3153042906039286
C1CCC2(CCNCC2)NC1	2.0	0.4051796011299136
C1CCC2(CNC1)CNC2	2.0	0.37465346482622125
C1CNC2(CC2)CN1	2.0	0.32644386536298564
C1CCC2(C1)CNCCN2	2.0	0.4409239955490545
C1CC2CNC1CN2	2.0	0.2909942073651005
C1CC2CNCC1N2	2.0	0.4027074626892449
C1NC[C@@H]2C[C@H]1CN2	2.0	0.39775181077813515
C1C[C@H]2C[C@H](CN2)N1	2.0	0.41787383098336184
C1CC2CNC1[C@H]1CNC[C@@H]21	2.0	0.46298249416206105
C1CC2NCC1C1CNCC21	2.0	0.47446899875296167
C1NC[C@H]2N[C@@H]12	1.0	0.15249190767313
C1CN[C@@H]2C[C@@H]2N1	2.0	0.3193149856988635
C1NCC2CNCC12	2.0	0.33881841297942056
C[C@]12CNC[C@@]1(C)CNC2	2.0	0.381571187541715
C1CO[C@H]2CNC[C@H]2N1	1.0	0.460688514195739
C1C[C@@H]2CN[C@@H]2CN1	2.0	0.3892284231561987
C1C[C@@H]2NC[C@@H]2CN1	2.0	0.3832455999338798
C1C[C@@H]2CNC[C@@H]2CN1	2.0	0.37095452889430847
C1CN[C@@H]2CCCN[C@@H]2C1	2.0	0.41816142266509865
FC1(F)CNCCNC1	2.0	0.35832028332865085
FC(F)(F)C1CCNCCN1	2.0	0.2523740069621619
c1n[nH]c2c1CNC2	1.0	0.35725157814283187
c1noc2c1CNC2	1.0	0.30049483374656544
c1[nH]nc2c1CNC2	1.0	0.3689628693760269
C1CNCCN1	2.0	0.24161492846617055
C1CNOCN1	1.0	0.39791291441371146
C1CCNCC1	0.0	0.0882288515940944
C1CCNNC1	2.0	0.25614278068755614
C1CCOCC1	0.0	0.5701468860382806
C1CNCNC1	2.0	0.1894509606532242
C1CNCOC1	0.0	-0.0035668096965490613
C1CCOC1	0.0	0.539472753557869
C1CCNC1	0.0	0.2934966529983878
c1cnoc1	0.0	0.46205189536776675
c1ccoc1	0.0	0.5096548435026873
c1cc[nH]c1	0.0	0.5040475448531254
c1ccncc1	0.0	0.4737233747955552
C1CC2(C1)COC2	0.0	0.5692590640013848
C1CC2(C1)CCO2	0.0	0.5804334719197551
C1CC2(C1)CCN2	0.0	0.29678486254452363
C1CC2(C1)CNN2	2.0	0.02111977043321332
C1OCC12CO2	0.0	0.2031080747749031
C1NC12COC2	0.0	-0.09395982592309614
C1CC12COC2	0.0	0.5413967258503676
C1NCC12CO2	0.0	0.2355984854189638
C1NCC12CN2	1.0	0.34839381881630604
C1CC12CNC2	0.0	0.4851767395686017
C1CC2(C1)CO2	0.0	0.527537946490078
C1CC2(C1)CN2	0.0	0.4379420246245513
C1CC2(C1)CC2	0.0	0.4435773140944325
