# Supplementary material for: Novel Sulfonium Reagents for the Modular Synthesis of Spiro[2.3]Hexanes and Heteroatom‐Containing Analogues: Synthesis, Application, and Evaluation as Bioisosteres
Source: Angew Chem Int Ed Engl. 2025 Dec 9;65(5):e21633. doi: 10.1002/anie.202521633 (PMC12851011; doi:10.1002/anie.202521633)
Supplement: Supplementary file 2 — Supporting information [file ANIE-65-e21633-s001.zip › Bioisostere-Analysis/computed/clusterizer=kmedoids/seed=0/local_k4.csv]

smiles	cluster	silhouette
C1NCC12CNO2	1.0	0.3782962318280676
C1NCC12CNC2	3.0	0.20509827549639642
C1NCC12COC2	0.0	-0.041339381867893425
C1CC2(CNC2)N1	3.0	0.10671901937690301
C1CNC2(C1)CNC2	3.0	0.16591790428345768
C1CSC2(CNC2)N1	2.0	0.3664672886831484
C1CC2(CCN2)CN1	3.0	0.10055273367957965
C1CNC2(C1)CCNC2	2.0	0.4780383207474688
C1CCC2(CCNC2)NC1	2.0	0.6640504024654065
C1CC2(CCN1)NCCO2	1.0	0.03073371589274335
C1CNCC2(C1)CNC2	2.0	0.5073086524464853
C1CC2(CCN1)CCN2	2.0	0.5364964653973163
C1COCC2(CNC2)N1	1.0	0.3843264506054842
C1COC2(CN1)CNC2	1.0	0.4079336307966868
C1CNC2(CNC2)OC1	1.0	0.49966794294608197
C1CNCC2(C1)CCCN2	2.0	0.6680074397548592
C1COC2(CCNC2)CN1	1.0	0.353360582803265
C1CCC2(CCNCC2)NC1	2.0	0.6002267968074759
C1CCC2(CNC1)CNC2	2.0	0.6666431321689865
C1CNC2(CC2)CN1	3.0	-0.04237967971626127
C1CCC2(C1)CNCCN2	2.0	0.6836459626461227
C1CC2CNC1CN2	3.0	0.26286801774554625
C1CC2CNCC1N2	3.0	0.37598852672705685
C1NC[C@@H]2C[C@H]1CN2	3.0	0.38098232864862774
C1C[C@H]2C[C@H](CN2)N1	3.0	0.3470555037987717
C1CC2CNC1[C@H]1CNC[C@@H]21	2.0	0.3282224287316274
C1CC2NCC1C1CNCC21	2.0	0.4711792344361389
C1NC[C@H]2N[C@@H]12	3.0	0.20285163036720985
C1CN[C@@H]2C[C@@H]2N1	3.0	0.41683600200200827
C1NCC2CNCC12	3.0	0.3494603506859752
C[C@]12CNC[C@@]1(C)CNC2	3.0	0.01681735509978826
C1CO[C@H]2CNC[C@H]2N1	1.0	0.5235593903435461
C1C[C@@H]2CN[C@@H]2CN1	3.0	0.35142964273821453
C1C[C@@H]2NC[C@@H]2CN1	3.0	0.34992540277238204
C1C[C@@H]2CNC[C@@H]2CN1	2.0	0.5400377944829902
C1CN[C@@H]2CCCN[C@@H]2C1	2.0	0.6690624443970258
FC1(F)CNCCNC1	2.0	0.35720285186419537
FC(F)(F)C1CCNCCN1	2.0	0.5355861909646207
c1n[nH]c2c1CNC2	1.0	0.3659428700611029
c1noc2c1CNC2	1.0	0.3105025326312793
c1[nH]nc2c1CNC2	1.0	0.38608061060641546
C1CNCCN1	3.0	0.4681905142441332
C1CNOCN1	1.0	0.11680816953140757
C1CCNCC1	3.0	-0.04514570649771912
C1CCNNC1	3.0	0.43589681037906525
C1CCOCC1	0.0	0.5061096773252183
C1CNCNC1	3.0	0.46224479482320485
C1CNCOC1	0.0	0.10200133106286836
C1CCOC1	0.0	0.5108192925721879
C1CCNC1	0.0	0.12121189096467495
c1cnoc1	0.0	0.48299173439420334
c1ccoc1	0.0	0.497152030411582
c1cc[nH]c1	0.0	0.5049724850467892
c1ccncc1	0.0	0.44865691350432324
C1CC2(C1)COC2	0.0	0.5747353915088599
C1CC2(C1)CCO2	0.0	0.5873217975133033
C1CC2(C1)CCN2	0.0	0.23224632937029588
C1CC2(C1)CNN2	3.0	0.22754555360801212
C1OCC12CO2	0.0	0.25933759349271845
C1NC12COC2	0.0	0.031500215752794145
C1CC12COC2	0.0	0.5669989430672522
C1NCC12CO2	0.0	0.3312209470181629
C1NCC12CN2	1.0	0.1499167313004891
C1CC12CNC2	0.0	0.3951338428668321
C1CC2(C1)CO2	0.0	0.5662671091447163
C1CC2(C1)CN2	0.0	0.4107856351661142
C1CC2(C1)CC2	0.0	0.38536535106337294
