# Supplementary material for: Novel Sulfonium Reagents for the Modular Synthesis of Spiro[2.3]Hexanes and Heteroatom‐Containing Analogues: Synthesis, Application, and Evaluation as Bioisosteres
Source: Angew Chem Int Ed Engl. 2025 Dec 9;65(5):e21633. doi: 10.1002/anie.202521633 (PMC12851011; doi:10.1002/anie.202521633)
Supplement: Supplementary file 2 — Supporting information [file ANIE-65-e21633-s001.zip › Bioisostere-Analysis/computed/clusterizer=kmedoids/seed=0/local_k5.csv]

smiles	cluster	silhouette
C1NCC12CNO2	1.0	0.104561549383862
C1NCC12CNC2	4.0	0.516313792907112
C1NCC12COC2	4.0	0.28385016287119774
C1CC2(CNC2)N1	4.0	0.47309024615631995
C1CNC2(C1)CNC2	4.0	0.2326661446526408
C1CSC2(CNC2)N1	2.0	0.3422297584579345
C1CC2(CCN2)CN1	4.0	0.24809027642473433
C1CNC2(C1)CCNC2	2.0	0.49349022191115655
C1CCC2(CCNC2)NC1	2.0	0.6791498515249366
C1CC2(CCN1)NCCO2	1.0	0.11803684309189894
C1CNCC2(C1)CNC2	2.0	0.507592944705762
C1CC2(CCN1)CCN2	2.0	0.5345480235217693
C1COCC2(CNC2)N1	1.0	0.2444907952706837
C1COC2(CN1)CNC2	1.0	0.27478753370620745
C1CNC2(CNC2)OC1	1.0	0.448415387818788
C1CNCC2(C1)CCCN2	2.0	0.6654481412847711
C1COC2(CCNC2)CN1	1.0	0.4212753556559989
C1CCC2(CCNCC2)NC1	2.0	0.6138922265530018
C1CCC2(CNC1)CNC2	2.0	0.6627981450931427
C1CNC2(CC2)CN1	4.0	0.05518359036320819
C1CCC2(C1)CNCCN2	2.0	0.6919730420117132
C1CC2CNC1CN2	3.0	0.4349358352944841
C1CC2CNCC1N2	3.0	0.5240219852419078
C1NC[C@@H]2C[C@H]1CN2	3.0	0.5398972068522898
C1C[C@H]2C[C@H](CN2)N1	3.0	0.5374447512881894
C1CC2CNC1[C@H]1CNC[C@@H]21	2.0	0.19366282523429557
C1CC2NCC1C1CNCC21	2.0	0.4224054118498681
C1NC[C@H]2N[C@@H]12	4.0	0.34979586103279875
C1CN[C@@H]2C[C@@H]2N1	4.0	0.35610133086449164
C1NCC2CNCC12	4.0	-0.007897213003829841
C[C@]12CNC[C@@]1(C)CNC2	3.0	0.32446157849410767
C1CO[C@H]2CNC[C@H]2N1	1.0	0.4669127715223874
C1C[C@@H]2CN[C@@H]2CN1	3.0	0.1839978220877639
C1C[C@@H]2NC[C@@H]2CN1	3.0	0.11879751238222885
C1C[C@@H]2CNC[C@@H]2CN1	2.0	0.5116243449458945
C1CN[C@@H]2CCCN[C@@H]2C1	2.0	0.6754214912528392
FC1(F)CNCCNC1	2.0	0.3381810951673074
FC(F)(F)C1CCNCCN1	2.0	0.5030141925038745
c1n[nH]c2c1CNC2	1.0	0.4413579683185098
c1noc2c1CNC2	1.0	0.37771979716316634
c1[nH]nc2c1CNC2	1.0	0.45954694172275723
C1CNCCN1	4.0	0.30721302059245764
C1CNOCN1	4.0	0.23526173602523906
C1CCNCC1	4.0	0.0335380369971911
C1CCNNC1	4.0	0.43652062604975883
C1CCOCC1	0.0	0.4210141632250781
C1CNCNC1	4.0	0.44577421274539575
C1CNCOC1	4.0	0.26647255754255167
C1CCOC1	0.0	0.41323982817197535
C1CCNC1	0.0	-0.027851006485959773
c1cnoc1	0.0	0.4484674365335208
c1ccoc1	0.0	0.4597876494335442
c1cc[nH]c1	0.0	0.4621806926476403
c1ccncc1	0.0	0.4181745198690685
C1CC2(C1)COC2	0.0	0.4718066045093702
C1CC2(C1)CCO2	0.0	0.5119134366103234
C1CC2(C1)CCN2	0.0	0.09639659336203689
C1CC2(C1)CNN2	4.0	0.4571862594017135
C1OCC12CO2	0.0	0.23854393402269125
C1NC12COC2	0.0	-0.09177663626470225
C1CC12COC2	0.0	0.4704832892073815
C1NCC12CO2	0.0	0.17840027473646483
C1NCC12CN2	4.0	0.22268556966291347
C1CC12CNC2	0.0	0.2371937368245979
C1CC2(C1)CO2	0.0	0.4822358780160236
C1CC2(C1)CN2	0.0	0.1823797816534724
C1CC2(C1)CC2	0.0	0.35982571198442814
