# Supplementary material for: Novel Sulfonium Reagents for the Modular Synthesis of Spiro[2.3]Hexanes and Heteroatom‐Containing Analogues: Synthesis, Application, and Evaluation as Bioisosteres
Source: Angew Chem Int Ed Engl. 2025 Dec 9;65(5):e21633. doi: 10.1002/anie.202521633 (PMC12851011; doi:10.1002/anie.202521633)
Supplement: Supplementary file 2 — Supporting information [file ANIE-65-e21633-s001.zip › Bioisostere-Analysis/computed/clusterizer=kmedoids/seed=0/local_k6.csv]

smiles	cluster	silhouette
C1NCC12CNO2	5.0	0.15784543960403705
C1NCC12CNC2	3.0	0.33429260814276845
C1NCC12COC2	5.0	0.3243971164109081
C1CC2(CNC2)N1	5.0	-0.3768332871918795
C1CNC2(C1)CNC2	3.0	0.4672113435425264
C1CSC2(CNC2)N1	2.0	0.1724168960121855
C1CC2(CCN2)CN1	3.0	0.431767580509913
C1CNC2(C1)CCNC2	2.0	0.3818328269648038
C1CCC2(CCNC2)NC1	2.0	0.6368468929637973
C1CC2(CCN1)NCCO2	1.0	0.19320245993341154
C1CNCC2(C1)CNC2	2.0	0.40483830566569495
C1CC2(CCN1)CCN2	2.0	0.4388719733187558
C1COCC2(CNC2)N1	1.0	0.2442337326179656
C1COC2(CN1)CNC2	1.0	0.28407719908977447
C1CNC2(CNC2)OC1	1.0	0.48002760735661654
C1CNCC2(C1)CCCN2	2.0	0.6301377398012199
C1COC2(CCNC2)CN1	1.0	0.44977989433428917
C1CCC2(CCNCC2)NC1	2.0	0.5862904191155311
C1CCC2(CNC1)CNC2	2.0	0.6286669226529942
C1CNC2(CC2)CN1	3.0	0.2990397071091075
C1CCC2(C1)CNCCN2	2.0	0.651942740271034
C1CC2CNC1CN2	4.0	0.37729825825603197
C1CC2CNCC1N2	4.0	0.4091375555292543
C1NC[C@@H]2C[C@H]1CN2	4.0	0.4352246119773757
C1C[C@H]2C[C@H](CN2)N1	4.0	0.43770152489374337
C1CC2CNC1[C@H]1CNC[C@@H]21	2.0	0.19366282523429557
C1CC2NCC1C1CNCC21	2.0	0.4224054118498681
C1NC[C@H]2N[C@@H]12	3.0	0.16574511066299194
C1CN[C@@H]2C[C@@H]2N1	3.0	0.5624062352714967
C1NCC2CNCC12	3.0	0.275054499845217
C[C@]12CNC[C@@]1(C)CNC2	4.0	0.32446157849410767
C1CO[C@H]2CNC[C@H]2N1	1.0	0.489166553856875
C1C[C@@H]2CN[C@@H]2CN1	4.0	-0.09517806018591593
C1C[C@@H]2NC[C@@H]2CN1	4.0	-0.17219507952707985
C1C[C@@H]2CNC[C@@H]2CN1	2.0	0.4343963164169881
C1CN[C@@H]2CCCN[C@@H]2C1	2.0	0.6406138357947514
FC1(F)CNCCNC1	2.0	0.17976582404656097
FC(F)(F)C1CCNCCN1	2.0	0.47124049996279466
c1n[nH]c2c1CNC2	1.0	0.4681156956981501
c1noc2c1CNC2	1.0	0.39161373933671545
c1[nH]nc2c1CNC2	1.0	0.4712662224413955
C1CNCCN1	3.0	0.47530202277142175
C1CNOCN1	5.0	0.061535446355219056
C1CCNCC1	0.0	0.000976265151313757
C1CCNNC1	3.0	0.6137782883219832
C1CCOCC1	0.0	0.5364763178444374
C1CNCNC1	3.0	0.6098687027203322
C1CNCOC1	5.0	-0.017510248263809616
C1CCOC1	0.0	0.39247626497140203
C1CCNC1	0.0	0.10072474387877044
c1cnoc1	0.0	0.3706602455923504
c1ccoc1	0.0	0.5034796547891935
c1cc[nH]c1	0.0	0.5073989835181459
c1ccncc1	0.0	0.4935972374229211
C1CC2(C1)COC2	0.0	0.4641033794717575
C1CC2(C1)CCO2	0.0	0.5274631410465654
C1CC2(C1)CCN2	0.0	0.25118856543846496
C1CC2(C1)CNN2	3.0	0.46028515281504895
C1OCC12CO2	5.0	0.18141378498374724
C1NC12COC2	5.0	0.4843889955680632
C1CC12COC2	0.0	0.33909330850655034
C1NCC12CO2	5.0	0.2678850234637383
C1NCC12CN2	5.0	0.32591914117306514
C1CC12CNC2	0.0	0.3722774211057429
C1CC2(C1)CO2	0.0	0.31403263476564547
C1CC2(C1)CN2	0.0	0.2712062564347143
C1CC2(C1)CC2	0.0	0.45674276869057745
