# Supplementary material for: Novel Sulfonium Reagents for the Modular Synthesis of Spiro[2.3]Hexanes and Heteroatom‐Containing Analogues: Synthesis, Application, and Evaluation as Bioisosteres
Source: Angew Chem Int Ed Engl. 2025 Dec 9;65(5):e21633. doi: 10.1002/anie.202521633 (PMC12851011; doi:10.1002/anie.202521633)
Supplement: Supplementary file 2 — Supporting information [file ANIE-65-e21633-s001.zip › Bioisostere-Analysis/computed/clusterizer=kmedoids/seed=0/local_k7.csv]

smiles	cluster	silhouette
C1NCC12CNO2	5.0	0.16445627349807276
C1NCC12CNC2	3.0	0.4611450084182548
C1NCC12COC2	5.0	0.23521098209225427
C1CC2(CNC2)N1	3.0	0.36851138726882493
C1CNC2(C1)CNC2	2.0	0.23394701302235305
C1CSC2(CNC2)N1	2.0	0.6719714445036616
C1CC2(CCN2)CN1	2.0	0.25738668857330077
C1CNC2(C1)CCNC2	2.0	0.5044176129041203
C1CCC2(CCNC2)NC1	6.0	0.35631039500413536
C1CC2(CCN1)NCCO2	1.0	0.01696240365499529
C1CNCC2(C1)CNC2	2.0	0.5442018304400534
C1CC2(CCN1)CCN2	2.0	0.5437409077356286
C1COCC2(CNC2)N1	1.0	0.2563386885167279
C1COC2(CN1)CNC2	1.0	0.29721675293164856
C1CNC2(CNC2)OC1	1.0	0.45251284094740246
C1CNCC2(C1)CCCN2	6.0	0.37091627843458275
C1COC2(CCNC2)CN1	1.0	0.36657409776562977
C1CCC2(CCNCC2)NC1	6.0	0.49424026656534764
C1CCC2(CNC1)CNC2	6.0	0.3618278633880312
C1CNC2(CC2)CN1	2.0	0.4813502749898674
C1CCC2(C1)CNCCN2	6.0	0.35859620989750635
C1CC2CNC1CN2	4.0	0.3775945854503661
C1CC2CNCC1N2	4.0	0.4264876884898496
C1NC[C@@H]2C[C@H]1CN2	4.0	0.4483543474391133
C1C[C@H]2C[C@H](CN2)N1	4.0	0.4532170939276011
C1CC2CNC1[C@H]1CNC[C@@H]21	6.0	0.1583169096153503
C1CC2NCC1C1CNCC21	6.0	0.28504804442376935
C1NC[C@H]2N[C@@H]12	3.0	0.2805048685280509
C1CN[C@@H]2C[C@@H]2N1	3.0	0.3274672901538793
C1NCC2CNCC12	3.0	0.01657531621944772
C[C@]12CNC[C@@]1(C)CNC2	4.0	0.3185647610219294
C1CO[C@H]2CNC[C@H]2N1	1.0	0.4791288350298097
C1C[C@@H]2CN[C@@H]2CN1	4.0	-0.02602601749735248
C1C[C@@H]2NC[C@@H]2CN1	4.0	-0.1036101112430775
C1C[C@@H]2CNC[C@@H]2CN1	2.0	0.4253685453893435
C1CN[C@@H]2CCCN[C@@H]2C1	6.0	0.46272776288210926
FC1(F)CNCCNC1	2.0	0.5829242636321702
FC(F)(F)C1CCNCCN1	6.0	0.3651366963901709
c1n[nH]c2c1CNC2	1.0	0.44035582362908926
c1noc2c1CNC2	1.0	0.3736071305255439
c1[nH]nc2c1CNC2	1.0	0.45684855024616483
C1CNCCN1	3.0	0.45390674558731625
C1CNOCN1	5.0	-0.0817330589382216
C1CCNCC1	0.0	0.018466587694635272
C1CCNNC1	3.0	0.42346904399588753
C1CCOCC1	0.0	0.5245544644483723
C1CNCNC1	3.0	0.49078767023862113
C1CNCOC1	5.0	-0.1434055210093946
C1CCOC1	0.0	0.3912154983719573
C1CCNC1	0.0	0.07081119900565862
c1cnoc1	0.0	0.36595634572555374
c1ccoc1	0.0	0.503574532149648
c1cc[nH]c1	0.0	0.5087662220051538
c1ccncc1	0.0	0.4864869394545955
C1CC2(C1)COC2	0.0	0.46479868978083894
C1CC2(C1)CCO2	0.0	0.5278324193970879
C1CC2(C1)CCN2	0.0	0.24057153042995186
C1CC2(C1)CNN2	3.0	0.13190030914272333
C1OCC12CO2	5.0	0.21794710172079035
C1NC12COC2	5.0	0.4766955046923089
C1CC12COC2	0.0	0.32886978921574317
C1NCC12CO2	5.0	0.29472489210192643
C1NCC12CN2	5.0	0.24695788347047376
C1CC12CNC2	0.0	0.3531804141265539
C1CC2(C1)CO2	0.0	0.2994646035139648
C1CC2(C1)CN2	0.0	0.26478936902955125
C1CC2(C1)CC2	0.0	0.4510970522592001
