# Supplementary material for: Novel Sulfonium Reagents for the Modular Synthesis of Spiro[2.3]Hexanes and Heteroatom‐Containing Analogues: Synthesis, Application, and Evaluation as Bioisosteres
Source: Angew Chem Int Ed Engl. 2025 Dec 9;65(5):e21633. doi: 10.1002/anie.202521633 (PMC12851011; doi:10.1002/anie.202521633)
Supplement: Supplementary file 2 — Supporting information [file ANIE-65-e21633-s001.zip › Bioisostere-Analysis/computed/clusterizer=kmedoids/seed=0/local_k8.csv]

smiles	cluster	silhouette
C1NCC12CNO2	5.0	0.16445627349807276
C1NCC12CNC2	4.0	0.2860706081494612
C1NCC12COC2	5.0	0.2471868914626177
C1CC2(CNC2)N1	4.0	0.3065787651818152
C1CNC2(C1)CNC2	2.0	0.1262616187884109
C1CSC2(CNC2)N1	2.0	0.6257305554883176
C1CC2(CCN2)CN1	2.0	0.25015697838033124
C1CNC2(C1)CCNC2	2.0	0.5044176129041203
C1CCC2(CCNC2)NC1	6.0	0.35631039500413536
C1CC2(CCN1)NCCO2	1.0	0.01696240365499529
C1CNCC2(C1)CNC2	2.0	0.5442018304400534
C1CC2(CCN1)CCN2	2.0	0.5437409077356286
C1COCC2(CNC2)N1	1.0	0.2758522613948284
C1COC2(CN1)CNC2	1.0	0.29721675293164856
C1CNC2(CNC2)OC1	1.0	0.45251284094740246
C1CNCC2(C1)CCCN2	6.0	0.37091627843458275
C1COC2(CCNC2)CN1	1.0	0.36657409776562977
C1CCC2(CCNCC2)NC1	6.0	0.49424026656534764
C1CCC2(CNC1)CNC2	6.0	0.3618278633880312
C1CNC2(CC2)CN1	2.0	0.40160783735475597
C1CCC2(C1)CNCCN2	6.0	0.35859620989750635
C1CC2CNC1CN2	7.0	0.33116350179539256
C1CC2CNCC1N2	7.0	-0.2427912410783962
C1NC[C@@H]2C[C@H]1CN2	7.0	-0.08164178187675476
C1C[C@H]2C[C@H](CN2)N1	7.0	0.06450936805311665
C1CC2CNC1[C@H]1CNC[C@@H]21	6.0	0.1583169096153503
C1CC2NCC1C1CNCC21	6.0	0.28504804442376935
C1NC[C@H]2N[C@@H]12	4.0	0.0782214141176642
C1CN[C@@H]2C[C@@H]2N1	4.0	-0.051944014375273614
C1NCC2CNCC12	3.0	0.7415360645404208
C[C@]12CNC[C@@]1(C)CNC2	7.0	0.257979232701196
C1CO[C@H]2CNC[C@H]2N1	1.0	0.4791288350298097
C1C[C@@H]2CN[C@@H]2CN1	3.0	0.8503796134577455
C1C[C@@H]2NC[C@@H]2CN1	3.0	0.8715369571860152
C1C[C@@H]2CNC[C@@H]2CN1	2.0	0.4253685453893435
C1CN[C@@H]2CCCN[C@@H]2C1	6.0	0.46272776288210926
FC1(F)CNCCNC1	2.0	0.5145413248592261
FC(F)(F)C1CCNCCN1	6.0	0.3651366963901709
c1n[nH]c2c1CNC2	1.0	0.44035582362908926
c1noc2c1CNC2	1.0	0.3736071305255439
c1[nH]nc2c1CNC2	1.0	0.45684855024616483
C1CNCCN1	4.0	0.08999137595664462
C1CNOCN1	5.0	0.000883107018278923
C1CCNCC1	4.0	0.00013492544153985084
C1CCNNC1	4.0	0.1244279206613491
C1CCOCC1	0.0	0.491804424158742
C1CNCNC1	4.0	0.11100567278316371
C1CNCOC1	5.0	-0.15499823293546158
C1CCOC1	0.0	0.40881708149348567
C1CCNC1	0.0	-0.05547662202244072
c1cnoc1	0.0	0.39234121469730004
c1ccoc1	0.0	0.5187767728427769
c1cc[nH]c1	0.0	0.5255265461356148
c1ccncc1	0.0	0.49343896095331236
C1CC2(C1)COC2	0.0	0.48703669407878686
C1CC2(C1)CCO2	0.0	0.5502782735094586
C1CC2(C1)CCN2	0.0	0.15184269387305402
C1CC2(C1)CNN2	4.0	0.10651119576851584
C1OCC12CO2	5.0	0.1980720875594285
C1NC12COC2	5.0	0.48047212006542905
C1CC12COC2	0.0	0.3592892062345919
C1NCC12CO2	5.0	0.2771829329312988
C1NCC12CN2	5.0	0.28399650597755965
C1CC12CNC2	0.0	0.2881379296487083
C1CC2(C1)CO2	0.0	0.3331180878663442
C1CC2(C1)CN2	0.0	0.21912825397518373
C1CC2(C1)CC2	0.0	0.414329598492209
