# Supplementary material for: Novel Sulfonium Reagents for the Modular Synthesis of Spiro[2.3]Hexanes and Heteroatom‐Containing Analogues: Synthesis, Application, and Evaluation as Bioisosteres
Source: Angew Chem Int Ed Engl. 2025 Dec 9;65(5):e21633. doi: 10.1002/anie.202521633 (PMC12851011; doi:10.1002/anie.202521633)
Supplement: Supplementary file 2 — Supporting information [file ANIE-65-e21633-s001.zip › Bioisostere-Analysis/computed/clusterizer=kmedoids/seed=0/local_k9.csv]

smiles	cluster	silhouette
C1NCC12CNO2	5.0	0.0006975247426498484
C1NCC12CNC2	8.0	0.29361853876383004
C1NCC12COC2	5.0	-0.22310160360579076
C1CC2(CNC2)N1	8.0	0.270919781368987
C1CNC2(C1)CNC2	4.0	-0.20567832926426366
C1CSC2(CNC2)N1	2.0	0.6479830535933776
C1CC2(CCN2)CN1	2.0	0.1777578837283174
C1CNC2(C1)CCNC2	2.0	0.5392514903015014
C1CCC2(CCNC2)NC1	6.0	0.3184501606587085
C1CC2(CCN1)NCCO2	1.0	-0.0004273946186916736
C1CNCC2(C1)CNC2	2.0	0.5860943540454644
C1CC2(CCN1)CCN2	2.0	0.5924783921618247
C1COCC2(CNC2)N1	1.0	0.15773007577285472
C1COC2(CN1)CNC2	1.0	0.20594921576059003
C1CNC2(CNC2)OC1	1.0	0.4249379508460039
C1CNCC2(C1)CCCN2	6.0	0.333375886408067
C1COC2(CCNC2)CN1	1.0	0.3629437829506908
C1CCC2(CCNCC2)NC1	6.0	0.47538358531672475
C1CCC2(CNC1)CNC2	6.0	0.3233424258503855
C1CNC2(CC2)CN1	2.0	0.35599886003752124
C1CCC2(C1)CNCCN2	6.0	0.31665213295926364
C1CC2CNC1CN2	7.0	0.33116350179539256
C1CC2CNCC1N2	7.0	-0.2427912410783962
C1NC[C@@H]2C[C@H]1CN2	7.0	-0.08164178187675476
C1C[C@H]2C[C@H](CN2)N1	7.0	0.06450936805311665
C1CC2CNC1[C@H]1CNC[C@@H]21	6.0	0.14504086626887316
C1CC2NCC1C1CNCC21	6.0	0.26625620671419503
C1NC[C@H]2N[C@@H]12	8.0	0.26370882534387785
C1CN[C@@H]2C[C@@H]2N1	4.0	0.21804062634506358
C1NCC2CNCC12	3.0	0.73088564837196
C[C@]12CNC[C@@]1(C)CNC2	7.0	0.257979232701196
C1CO[C@H]2CNC[C@H]2N1	1.0	0.4195430413251293
C1C[C@@H]2CN[C@@H]2CN1	3.0	0.8453893200043464
C1C[C@@H]2NC[C@@H]2CN1	3.0	0.8679426998437773
C1C[C@@H]2CNC[C@@H]2CN1	2.0	0.4742485614724566
C1CN[C@@H]2CCCN[C@@H]2C1	6.0	0.43406023099446145
FC1(F)CNCCNC1	2.0	0.5374551753003762
FC(F)(F)C1CCNCCN1	6.0	0.3403091506053728
c1n[nH]c2c1CNC2	1.0	0.43545815746722066
c1noc2c1CNC2	1.0	0.36827601287661355
c1[nH]nc2c1CNC2	1.0	0.45246687822643644
C1CNCCN1	4.0	0.20550639767155898
C1CNOCN1	8.0	0.34008838093838617
C1CCNCC1	4.0	0.1375448276604074
C1CCNNC1	4.0	0.3172523095161481
C1CCOCC1	0.0	0.4712825700393335
C1CNCNC1	4.0	0.210346560661632
C1CNCOC1	8.0	0.119641492134711
C1CCOC1	0.0	0.41325510579770547
C1CCNC1	0.0	-0.13641408226258275
c1cnoc1	0.0	0.3873015552558472
c1ccoc1	0.0	0.5070644348011526
c1cc[nH]c1	0.0	0.5171826183097509
c1ccncc1	0.0	0.47125624392983145
C1CC2(C1)COC2	0.0	0.496293374948713
C1CC2(C1)CCO2	0.0	0.5559317837241763
C1CC2(C1)CCN2	0.0	0.04193268330132433
C1CC2(C1)CNN2	4.0	0.12135765533326576
C1OCC12CO2	5.0	0.2720140354883632
C1NC12COC2	5.0	0.34581179759179825
C1CC12COC2	0.0	0.34606505316996466
C1NCC12CO2	5.0	0.2868239513089303
C1NCC12CN2	5.0	-0.24849619710251805
C1CC12CNC2	0.0	0.2504331752055116
C1CC2(C1)CO2	0.0	0.308998158713591
C1CC2(C1)CN2	0.0	0.21142727492790592
C1CC2(C1)CC2	0.0	0.3850053438279664
