# Supplementary material for: Novel Sulfonium Reagents for the Modular Synthesis of Spiro[2.3]Hexanes and Heteroatom‐Containing Analogues: Synthesis, Application, and Evaluation as Bioisosteres
Source: Angew Chem Int Ed Engl. 2025 Dec 9;65(5):e21633. doi: 10.1002/anie.202521633 (PMC12851011; doi:10.1002/anie.202521633)
Supplement: Supplementary file 2 — Supporting information [file ANIE-65-e21633-s001.zip › Bioisostere-Analysis/computed/descripted.csv]

smiles	QeD	logP	TPSA	SMR_VSA3	SlogP_VSA3	MR	NumNatoms	NumOatoms	dipole	3Dscore	PMI1	PMI2	PMI3	NPR1	NPR2	RadiusOfGyration	InertialShapeFactor	Eccentricity	Asphericity	SpherocityIndex	PBF
C1NCC12CNO2	0.4036054021853153	-1.1368	33.29	10.782934700691623	4.8375885837366335	24.688399999999994	2	1	3.87714	1.3214929811682792	81.24483479733695	248.38622406263784	249.438372777857	0.32571105196268807	0.995781929205591	1.7005434490428177	0.012256556760679523	0.9454693599632721	0.3353583524615936	0.507082034122865	0.7180260788424387
C1NCC12CNC2	0.41340603570093953	-0.8208	24.06	10.619626706576751	0.0	28.172399999999993	2	0	1.99457	1.3305659091590252	85.55244274945318	251.38027186233464	253.22512195186465	0.33785132411039287	0.9927145850486323	1.7339084049633888	0.01160357966581822	0.941199491498404	0.31937175934329254	0.6610153345842622	0.7660126382791307
C1NCC12COC2	0.4461672752226375	-0.39380000000000015	21.259999999999998	5.309813353288376	4.736862953800049	26.12169999999999	1	1	2.52334	1.321107750048181	82.89596556075972	255.6439382276198	256.25457406939967	0.32349067665153003	0.9976170733966508	1.73204567932508	0.012034567263293822	0.9462313576073957	0.33860230854460127	0.7375601311158674	0.7983535628243812
C1CC2(CNC2)N1	0.4193266149980082	-0.6783000000000001	24.06	10.619626706576751	0.0	28.22039999999999	2	0	2.2648	1.338306416923171	86.13887092450211	245.7272598236754	247.97469888185492	0.3473695958213145	0.9909368211018565	1.718685682653002	0.011503944856328335	0.937728299615052	0.3073288252325111	0.5393553202043568	0.6997060027864932
C1CNC2(C1)CNC2	0.4498216249870977	-0.2882	24.06	10.619626706576751	0.0	32.83739999999999	2	0	1.15946	1.3047940114731742	120.9850193314624	313.077066085014	332.6671348885176	0.3636819109648644	0.9411121005083097	1.8486557018387997	0.007778749019578589	0.9315231975839059	0.27928598829884654	0.6057987568586558	0.8346035222016279
C1CSC2(CNC2)N1	0.4673399869185789	-0.3777000000000001	24.06	10.619626706576751	0.0	36.0614	2	0	1.33977	1.214092407419406	153.38930557133835	348.68008252829526	413.5347400506349	0.3709224176729547	0.8431699897464513	1.8750234257002243	0.005496928137237765	0.9286638574143231	0.2624745400412864	0.44663173306481974	0.7125762188534176
C1CC2(CCN2)CN1	0.4498216249870977	-0.2882000000000002	24.06	10.619626706576751	0.0	32.83739999999999	2	0	2.3274	1.3137811579138954	120.12226018714408	314.3548488243165	330.70736811399456	0.3632282548532092	0.9505529030606861	1.8467925029293681	0.0079132119357376	0.9317001850790264	0.28125966423205917	0.5534545128753094	0.8053844941912092
C1COC2(CNC2)N1	0.4194295200515884	-1.0942999999999996	33.29	10.619626706576751	4.736862953800049	29.55539999999999	2	1	3.25985	1.2778291550606502	112.14610951078465	305.03397844840435	326.4756374567054	0.34350529302713007	0.9343238620335201	1.8048321219924512	0.00833130873740805	0.9391507406494154	0.30234726077878693	0.5125490317690493	0.8058765456074997
C1CNC2(C1)CCNC2	0.4808803097707718	0.10189999999999994	24.06	10.619626706576751	0.0	37.4544	2	0	0.55617	1.3122778361235379	152.7388001387393	407.41987088285765	426.8598124588485	0.3578195831060205	0.9544582530175174	1.9774832137599516	0.006248957384440244	0.9337907399122319	0.2881993387045321	0.5241205217988428	0.8644053480638937
C1CCC2(CCNC2)NC1	0.5115438105155194	0.4920000000000001	24.06	10.619626706576751	0.0	42.071400000000004	2	0	1.04628	1.2880894261728164	193.40243824952105	514.0300443726529	549.2106900714992	0.3521461649341583	0.9359432612386581	2.1167546534164057	0.004839356058330232	0.9359450189632746	0.29210518358407467	0.49392395354514396	0.8117246509001946
C1CC2(CCN1)NCCO2	0.48636068627881146	-0.3141000000000005	33.29	10.619626706576751	4.736862953800049	38.78939999999999	2	1	2.12025	1.2979887365637066	188.07739747789054	492.09627625412884	524.021245001486	0.3589117793828325	0.9390769571808741	2.057692833548631	0.0049930346217772785	0.9333714880047757	0.28454179408068375	0.43952779958442384	0.8017906248718152
C1CNCC2(C1)CNC2	0.4756721436325693	-0.040600000000000136	24.06	10.619626706576751	0.0	37.406400000000005	2	0	0.36606	1.2152218406528088	151.92736765384495	417.3723492800567	468.47390154548066	0.32430273522738695	0.8909191054254217	2.0276896103245043	0.00586411203711048	0.9459533476467195	0.321779544622912	0.5194255345648197	0.7996633485335639
C1CC2(CCN1)CCN2	0.4808803097707718	0.10189999999999994	24.06	10.619626706576751	0.0	37.45439999999999	2	0	1.33847	1.2512605858379287	158.36957900255783	401.1894167335848	447.19621321838736	0.35413890887581906	0.8971216769621095	1.9971565336958528	0.005664734872772631	0.9351928321048254	0.28513257543680387	0.5091367069546126	0.766594859420849
C1COCC2(CNC2)N1	0.43645733496146494	-1.0517999999999994	33.29	10.619626706576751	4.736862953800049	34.42239999999999	2	1	1.57706	1.2187306374746212	144.9258060415482	406.48818102338043	452.4494339516522	0.3203138188853048	0.8984168185893164	1.9788854436400418	0.0061991500556619495	0.9473114891265239	0.3276595249564688	0.5318724170649928	0.794476900900061
C1COC2(CN1)CNC2	0.4364573349614649	-1.0517999999999994	33.29	10.619626706576751	4.736862953800049	34.422399999999996	2	1	1.44448	1.2183306267336973	146.26964815953085	396.932994356792	445.8581526203856	0.32806319072529855	0.8902674360083986	1.9642412754861407	0.0060864810109983805	0.9446557801078319	0.31685242309497086	0.45924963916660655	0.7506286285041877
C1CNC2(CNC2)OC1	0.45219031733033543	-0.7042000000000002	33.29	10.619626706576751	4.736862953800049	34.172399999999996	2	1	2.81085	1.2206534668983837	143.1525876575184	396.1181378142154	441.7885502279303	0.32402964627232245	0.8966238206260613	1.9562797671607788	0.006263413294149911	0.9460469271323879	0.3226274404257823	0.40109093887125624	0.73218991330544
C1CNCC2(C1)CCCN2	0.5115438105155194	0.4919999999999998	24.06	10.619626706576751	0.0	42.07140000000001	2	0	1.85926	1.2144496057537857	179.93675956697152	531.0093503877677	585.4060198022531	0.30737087334317664	0.907078732410609	2.1499384555063914	0.0050410974088537985	0.9515897993464689	0.3458628914892632	0.4123096416721919	0.7905692859200572
C1COC2(CCNC2)CN1	0.4708013141352857	-0.6616999999999997	33.29	10.619626706576751	4.736862953800049	39.03939999999999	2	1	3.5039	1.2793097833333442	179.48563769373143	512.9444485271796	541.2528656012689	0.3316114317368903	0.947698351596454	2.0827345980892282	0.00528007902901722	0.9434160579200515	0.3191535886033415	0.49031290355131546	0.8205128329524695
C1CCC2(CCNCC2)NC1	0.5410710897552415	0.8821	24.06	10.619626706576751	0.0	46.688400000000016	2	0	1.6988	1.3173188562664686	231.41411754028226	659.3992969649291	676.232189547446	0.3422110350812363	0.9751078211852324	2.2537377514074364	0.004213692023415535	0.9396231199095884	0.3105659063590679	0.5158190387863121	0.9459749227664457
C1CCC2(CNC1)CNC2	0.5071124521677052	0.3495	24.06	10.619626706576751	0.0	42.02340000000001	2	0	2.27418	1.1735056072947045	195.97080681506114	530.8606654352607	619.3677028317695	0.316404626717015	0.8571009805776896	2.1908830489393916	0.004373615614016128	0.9486243261650348	0.3302516520558524	0.4171696230507331	0.7535414238635372
C1CNC2(CC2)CN1	0.4498216249870977	-0.2882000000000002	24.06	10.619626706576751	0.0	32.83739999999999	2	0	2.02535	1.2159909854094846	137.68494297882074	274.5292275504913	338.9944296260544	0.4061569481560548	0.8098340372534298	1.8298492102356803	0.005881790846062243	0.9138033341286077	0.22472449507149841	0.4519797878360933	0.7272347758174275
C1CCC2(C1)CNCCN2	0.5115438105155194	0.4920000000000001	24.06	10.619626706576751	0.0	42.071400000000004	2	0	1.89245	1.2627425741466576	186.2694361921588	520.8595114120728	559.9945405199462	0.33262723600699845	0.9301153381396592	2.1255631183137647	0.004993386768939033	0.9430583873050197	0.3153365939071716	0.4947245949258554	0.8706640648309153
C1NC2CNC1C2	0.41926062340282405	-0.6799	24.06	10.619626706576751	0.0	28.198399999999992	2	0	1.50933	1.622624499129811	128.85510597634925	150.78626814678466	172.33893255839618	0.7476842525567305	0.8749402465730806	1.5174060764459556	0.006790109246688849	0.6640544092758387	0.02776826260938958	0.7897573322916028	0.8444437340365537
C1CC2CNC1CN2	0.4497584829824855	-0.2898	24.06	10.619626706576751	0.0	32.81539999999999	2	0	1.23168	1.9595801597928428	200.1723159995258	204.718262126693	206.6210846761287	0.9687893968482882	0.9907907629445547	1.650963224791931	0.00494968926146062	0.24788526489957	0.00035231229531023023	0.8394320725664226	0.9654322657937181
C1CC2CNCC1N2	0.4497584829824855	-0.2898	24.06	10.619626706576751	0.0	32.81539999999999	2	0	2.49174	1.5556389530122081	175.65793153950847	203.3466199333863	243.63272129373098	0.720994826174149	0.8346441268380591	1.6659140266348655	0.004751531112333139	0.6929404452260732	0.03616517014786986	0.6915913273866854	0.8469933019377442
C1NC[C@@H]2C[C@H]1CN2	0.44402822956970783	-0.4323000000000001	24.06	10.619626706576751	0.0	32.76739999999999	2	0	1.89472	1.5467732885421075	174.87520444051825	201.56333401908995	243.37020896864323	0.7185563310382408	0.8282169575038667	1.6621257505725693	0.004736045685571021	0.695468762148856	0.037232314770629535	0.6835502200317733	0.8691266752879008
C1C[C@H]2C[C@H](CN2)N1	0.4497584829824855	-0.2898	24.06	10.619626706576751	0.0	32.81539999999999	2	0	1.2498	1.5485058470219246	176.60864278161046	200.1200525755374	243.28529083804867	0.7259322673115333	0.8225735797103915	1.6624009196514398	0.004657606597020079	0.6877661981196347	0.03569973990176245	0.692930348291577	0.8526629058064257
C1CC2CNC1[C@H]1CNC[C@@H]21	0.5180859669285094	0.20379999999999981	24.06	10.619626706576751	0.0	44.36440000000001	2	0	1.97834	1.4585891084248273	263.8018972385215	456.1933809360543	493.6244717692426	0.5344181910046034	0.924170917420224	1.9964595060070836	0.003503276235290367	0.8452202062914537	0.12388575481557769	0.6986639861641911	0.9790535537273165
C1CC2NCC1C1CNCC21	0.5180859669285094	0.20379999999999981	24.06	10.619626706576751	0.0	44.36440000000001	2	0	1.22641	1.384299820947162	255.8888578835113	506.9707184343485	551.0797334322401	0.46434089725960676	0.9199589236875553	2.077336447954465	0.003595150376208837	0.885656553711507	0.17623047016636012	0.5792205911699667	0.9539151836892559
C1NC[C@H]2N[C@@H]12	0.3663863222536218	-1.0699999999999996	33.97	10.619626706576751	0.0	23.581399999999995	2	0	2.51361	1.2894349650826902	84.90368789930993	112.00870751986915	152.71215745770573	0.5559720281132454	0.7334629369694448	1.441554842761761	0.008638764170518513	0.8312010009351798	0.11435854472850955	0.5222988383347112	0.6713874924860138
C1CN[C@@H]2C[C@@H]2N1	0.41926062340282405	-0.6799	24.06	10.619626706576751	0.0	28.198399999999992	2	0	0.4048	1.18806922777139	123.00664306166153	161.2197652851095	239.23387770923927	0.5141689974659931	0.6739002303053969	1.6329915283082799	0.005478567771072169	0.8576888958385877	0.15368171201792885	0.42851974786968317	0.6254530752875995
C1NCC2CNCC12	0.43811527480957774	-0.5748	24.06	10.619626706576751	0.0	32.71939999999999	2	0	2.70914	1.3407283505631216	154.17325729389702	228.9020453568484	285.7217888245962	0.5395922303585449	0.8011361202045767	1.7265621466327818	0.005196336474083757	0.8419264961602592	0.11678292589813721	0.5417474822757276	0.7575555428322167
C[C@]12CNC[C@H]1CNC2	0.47010455326534095	-0.1846999999999998	24.06	10.619626706576751	0.0	37.336400000000005	2	0	2.68723	1.4783935573242197	250.49903466677688	262.3972160878492	346.9280884062627	0.7220488713310389	0.7563446859931807	1.8456741518511792	0.003019351699296161	0.691842053802436	0.04486851005785385	0.6812931409616546	0.9347166511696644
C[C@]12CNC[C@@]1(C)CNC2	0.5022558834240874	0.20539999999999986	24.06	10.619626706576751	0.0	41.953400000000016	2	0	1.14038	1.7132335561972614	310.487894030372	355.2221976673904	388.5693747298472	0.7990539507809606	0.9141796054163007	1.9388419561754389	0.0029443325263009304	0.6012593315212147	0.01657195993938045	0.8922636924078514	1.1460709180367923
C1CO[C@H]2CNC[C@H]2N1	0.43638458226278937	-1.0533999999999992	33.29	10.619626706576751	4.736862953800049	34.40039999999999	2	1	3.60621	1.113180534875157	157.91744907776317	346.47186208868726	453.1064776685281	0.34852172030365086	0.764658814571506	1.9326436111239984	0.004842142645015534	0.9373007044041862	0.29245317586009145	0.34119987646381217	0.6205348324441201
C1C[C@@H]2CN[C@@H]2CN1	0.44402822956970783	-0.4323000000000001	24.06	10.619626706576751	0.0	32.76739999999999	2	0	2.76369	1.3602338018711628	165.4161892942194	224.13154383041615	286.3829237214709	0.5776049323914969	0.7826288694796659	1.7357457056073688	0.00473127130312278	0.8163164472660185	0.0961108813353743	0.6103938112338451	0.8363077302879139
C1C[C@@H]2NC[C@@H]2CN1	0.44402822956970783	-0.4323000000000001	24.06	10.619626706576751	0.0	32.76739999999999	2	0	2.81627	1.3565524018875597	162.67522192262626	224.65690643973636	285.5268457181703	0.5697370470137686	0.7868153548737911	1.7317972745188461	0.0048367252589212794	0.8218270482650414	0.10001077990379728	0.6016711582884967	0.8208321803704403
C1C[C@@H]2CNC[C@@H]2CN1	0.47010455326534084	-0.18470000000000025	24.06	10.619626706576751	0.0	37.336400000000005	2	0	1.13975	1.1024816096505576	160.500374006143	373.25374190704474	484.1387931018336	0.33151727622947047	0.7709643334210872	2.008173386549922	0.004803504902683773	0.9434491483706968	0.3132909576515263	0.3653198361680286	0.650451126462679
C1CN[C@@H]2CCCN[C@@H]2C1	0.5114961414215871	0.4903999999999998	24.06	10.619626706576751	0.0	42.04940000000001	2	0	1.38058	1.1452404032374228	207.43930699932568	454.8428822905905	578.2909749060055	0.35871095348330917	0.7865294497541138	2.103176528238902	0.0037916124052452147	0.9334486873155349	0.278071335444123	0.3370845529176542	0.7049582438165222
O=S1(=O)C[C@@H]2NCCN[C@@H]2C1	0.4638986586954076	-1.6551999999999987	58.2	10.619626706576751	9.837253136417502	42.23520000000001	2	2	5.08113	1.269747507269181	252.19285197996496	674.2916424054326	729.6604160129191	0.3456304418403584	0.9241170654288225	2.167607750113269	0.00366432695523915	0.9383707144158104	0.2983855789148074	0.5167725758709869	0.8283934370835128
FC1(F)CNCCNC1	0.48221933932141514	-0.18550000000000016	24.06	10.619626706576751	0.0	30.686399999999992	2	0	3.28822	1.278828094795351	196.56875251567484	371.2187433485609	443.9904770430446	0.4427319113347055	0.8360961834606454	1.9276437040491883	0.004253454187200853	0.896654032883318	0.1895406071155534	0.427811693944721	0.6642401000676358
FC(F)(F)C1CCNCCN1	0.5500626851454534	0.5001999999999999	24.06	10.619626706576751	0.0	35.33239999999999	2	0	3.40358	1.1612038468041495	256.8873539094483	685.4453229301342	811.5135679519651	0.3165533689815694	0.8446504778225802	2.2835831448873383	0.0032880189116678586	0.9485747016373662	0.32975892223125053	0.2994118830977097	0.627146653358694
c1n[nH]c2c1CNC2	0.49250732824439736	0.012899999999999967	40.71	15.500201719172495	12.99371936863189	29.131399999999996	1	0	2.08021	1.0277539132613414	102.85284296756738	256.11022209446656	349.26947047367304	0.29447991210935265	0.7332740011519886	1.8013449318392878	0.0071293508277959034	0.9556576695470339	0.3703702565803609	0.1869923697904908	0.34455984269936335
c1noc2c1CNC2	0.5208479994485059	0.2778	38.06	10.466476610413821	12.99371936863189	27.046699999999994	1	0	3.06841	1.0243930759359405	102.51982520954846	252.51325049475724	346.5789490815607	0.2958051130376715	0.7285879628982691	1.7848770296721777	0.00710680067400671	0.9552483107029137	0.3693631165610494	0.19389710443630243	0.3588216906189695
c1[nH]nc2c1CNC2	0.49250732824439736	0.012899999999999967	40.71	15.500201719172495	12.99371936863189	29.131399999999996	1	0	2.85098	1.0304848667050577	104.03443618023256	251.68133812829316	345.19262320262453	0.301380820989229	0.7291040457158287	1.7920064835448593	0.0070082952576655064	0.9535038546014684	0.3611080388480075	0.18936149636248836	0.35438288333153134
C1CNCCN1	0.4022372466625182	-0.8208	24.06	10.619626706576751	0.0	25.739399999999993	2	0	2e-05	1.1373996874571777	107.67222755685505	112.57991794393557	193.64533675334155	0.5560279909761218	0.581371696481056	1.5500082243168687	0.005399458241672112	0.8311635658828279	0.16329427513760691	0.5073947457017409	0.587924016110418
C1CNOCN1	0.40106116829663296	-0.9317000000000002	33.29	10.782934700691623	4.8375885837366335	21.9574	2	1	1.91652	1.1281716008752136	101.7099016467998	104.74205955632378	182.99694926105406	0.5558010778731928	0.5723705230020208	1.4866120479594611	0.005627480842422285	0.8313153203418044	0.16800379414364155	0.4251293037082202	0.5167580704646627
C1CCNCC1	0.45763622792078085	0.7599	12.03	5.309813353288376	0.0	26.72069999999999	1	0	1.34914	1.1407375171679552	112.51760998709186	115.04579724501863	199.48796616864965	0.5640320674379328	0.5767054497300226	1.5835534889553367	0.005125468358207954	0.8257528848885065	0.1612160189445816	0.4740846619330086	0.5818498586447312
C1CCNNC1	0.4290219486318102	-0.1256000000000001	24.06	10.837632292784859	0.0	25.239399999999996	2	0	1.93001	1.187787908555956	106.42756600005349	113.22432888682921	184.92518176407674	0.5755168927498003	0.6122710158061555	1.5324568199334072	0.005752936375580062	0.8177898912065463	0.13867183451841666	0.4796598835515394	0.6288276634362224
C1CCOCC1	0.42994002180165686	1.1869	9.23	0.0	4.736862953800049	24.66999999999999	0	1	1.66414	1.1345477546694074	108.26134824518104	112.59206944347375	194.6620728653318	0.5561501870992445	0.578397567570163	1.5530709762667758	0.0053426045116328836	0.8310818066769814	0.16471553580506323	0.4336338934136409	0.5640307385780503
C1CNCNC1	0.416103485436807	-0.4732000000000003	24.06	10.619626706576751	0.0	25.489399999999993	2	0	1.80817	1.137750712136989	108.73229373196631	111.069323620644	193.18961087685568	0.5628268168171592	0.5749238953198297	1.5483103751939515	0.005287517402484514	0.8265748449302481	0.16278258558093808	0.5096561421187028	0.5968014717801989
C1CNCOC1	0.44712859421585915	-0.04620000000000002	21.259999999999998	5.309813353288376	4.736862953800049	23.438699999999994	1	1	2.36554	1.1238665745302197	103.58303880861278	107.86231774049641	188.14097806716435	0.5505607543489793	0.5733058201812403	1.5143504730730089	0.005534746101053474	0.8347950980753798	0.1705152567263991	0.3761061396159439	0.5287122846458719
C1CCOC1	0.4109376010493491	0.7968	9.23	0.0	4.736862953800049	20.052999999999997	0	1	2.03295	1.1368331667775673	71.3467705759839	72.32541909117478	126.37930864948943	0.5645447133585988	0.5722884534189685	1.3684205395354054	0.008021224349734016	0.8254024876500298	0.16321238314617098	0.5055456024225305	0.5601990342606985
C1CCNC1	0.4347944578283113	0.36979999999999996	12.03	5.309813353288376	0.0	22.103699999999996	1	0	1.5019	1.148684974707719	73.90084438558968	75.69394932465586	130.23134889381632	0.5674581812543804	0.5812267934533386	1.402568598734648	0.007864954700932689	0.8234022179515129	0.1570998513483481	0.5232553606536624	0.6139380193767829
c1cnoc1	0.4472609802175263	0.6746	26.03	5.156663257125445	0.0	16.503	0	0	3.16708	1.0000000032573928	51.34866165554317	52.555160633822204	103.90382195090982	0.4941941565903442	0.5058058466670485	1.2265719872481164	0.009850419277917948	0.869351560412678	0.2501011210664541	5.953669521645091e-09	5.545604354715086e-05
c1ccoc1	0.44603148755014627	1.2795999999999998	13.14	0.0	0.0	18.708	0	0	0.70514	1.0000000277193093	53.585232880929794	54.53498012059598	108.12021000450824	0.4956079245378406	0.5043921031814687	1.260258450680727	0.00941289374074876	0.8685463632617975	0.2500578505547471	3.120800242628129e-08	0.00015301201829794373
c1cc[nH]c1	0.4658690337597367	1.0147	15.79	4.977003270229252	0.0	20.792699999999996	0	0	1.95095	1.0000000029030078	55.431935687848096	56.15052634200229	111.58246170592562	0.49678000324045873	0.503219999662549	1.2896321072619992	0.009078160331551727	0.8678765052589048	0.2500311029880919	7.707822887218953e-09	8.127586469582475e-05
c1ccncc1	0.4531479654842905	1.0816	12.89	4.9839785209472085	0.0	24.236999999999995	0	0	2.39063	1.000000000926847	83.71076184903404	87.00757945673186	170.71834114753614	0.4903442786893679	0.509655722237479	1.4690830874325052	0.006088293918010257	0.8715288224474298	0.2502796981935394	8.176982814049546e-10	2.851866525719638e-05
C1CC2(C1)COC2	0.4418777914092467	1.1869	9.23	0.0	4.736862953800049	27.102999999999987	0	1	2.36683	1.3156479588521752	85.60181117162065	259.8700245596856	262.5868367041818	0.3259942967668852	0.9896536620852902	1.760044530654796	0.011561129940360274	0.9453717356021726	0.33375489075978954	0.7069007056051938	0.7490351676815599
C1CC2(C1)CCO2	0.44382645407726135	1.3294000000000001	9.23	0.0	4.736862953800049	27.150999999999986	0	1	1.93703	1.3415621536426499	86.66284291472354	248.08075861681397	249.51777345733228	0.3473213218999125	0.9942408317427374	1.7252597908462943	0.011472515766890694	0.9377461806660145	0.3080579348562691	0.4565322847388076	0.7293405264202066
C1CC2(C1)CCN2	0.47331799441362143	0.9024000000000001	12.03	5.309813353288376	0.0	29.201699999999988	1	0	1.37743	1.340454718720291	88.99532060978576	250.01167600021137	252.90447478422936	0.35189302477037604	0.9885616939499151	1.7452891651223326	0.011108018794431025	0.9360402230235384	0.30140979498789805	0.531029515110278	0.7303257015572364
C1CC2(C1)CNN2	0.4459639036818548	0.016900000000000026	24.06	10.837632292784859	0.0	27.72039999999999	2	0	1.45599	1.3300768168511161	85.88768081513575	252.170367019637	254.16430355887766	0.33792188601039996	0.992154930840716	1.7369385726676965	0.011551772284738084	0.9411741597362171	0.3191706327024166	0.565025670033728	0.7446633190942461
C1OCC12CO2	0.38020953559336773	-0.21439999999999992	21.759999999999998	0.0	9.473725907600098	19.501999999999995	0	2	2.14025	1.2203835003789847	59.606003158138456	165.25727441832197	184.25624199821624	0.3234951636466975	0.8968883367322872	1.5414652852981416	0.015046946435123094	0.946229823614325	0.32334844024062587	0.36528314679522844	0.5183058566851887
C1NC12COC2	0.3965164513383272	-0.6414000000000002	31.17	5.309813353288376	4.736862953800049	21.552699999999998	1	1	2.31281	1.2338204669498705	61.6415265225165	167.34711674335844	185.59316318682744	0.3321325282896603	0.9016879386602102	1.5606662274379672	0.014627930058332355	0.9432327303756576	0.31267045974400054	0.5042809484885882	0.6568608747227594
C1CC12COC2	0.4214868778456722	0.7968	9.23	0.0	4.736862953800049	22.485999999999994	0	1	2.19883	1.2502595646718295	64.25652744071823	170.7938543490395	188.00126664214258	0.34178773679769675	0.9084718278741327	1.5857591603394021	0.01413820298198141	0.9397771773004004	0.30126447171245674	0.6091305679316529	0.7289769919661256
C1NCC12CO2	0.39554151436899776	-0.6414000000000002	24.56	5.309813353288376	4.736862953800049	21.552699999999998	1	1	0.68603	1.2312418682422106	62.04716908911107	164.88121068177068	184.30853078027417	0.336648384241538	0.8945934840006726	1.554357655629099	0.01441795809758658	0.9416304293020493	0.3063002032906497	0.31742177114686193	0.5044832395793373
C1NCC12CN2	0.36644749262115317	-1.0683999999999998	33.97	10.619626706576751	0.0	23.603399999999997	2	0	2.80086	1.240647131825166	63.88716641608708	166.52272110216208	185.71750307380623	0.344001859591541	0.896645272233625	1.572690846180041	0.014034826124450648	0.9389689667915345	0.29735307859150106	0.44835927840292594	0.6474642445375753
C1CC12CNC2	0.44588648023534794	0.36979999999999996	12.03	5.309813353288376	0.0	24.536699999999993	1	0	1.48063	1.260853594959232	66.68622260921663	169.87824827209332	187.62247403431394	0.35542769037903477	0.9054259045801974	1.5972552074652386	0.013577405784190566	0.9347037803025218	0.2844259381247017	0.5299172999856244	0.7126825297446039
C1CC2(C1)CO2	0.39778850170827784	0.9393	12.53	0.0	4.736862953800049	22.533999999999992	0	1	2.19762	1.2498742041110988	65.6317023653264	165.94976298467253	185.2838186341304	0.3542225265495292	0.8956516775615697	1.5741220322834968	0.01364663181485214	0.9351611634819251	0.28489610987924646	0.4263208609253203	0.5932234400781624
C1CC2(C1)CN2	0.42339986252509787	0.5123	21.94	5.309813353288376	0.0	24.58469999999999	1	0	1.89748	1.2485369568069444	67.19596773220661	168.12159903009646	188.4746506536043	0.35652522765889305	0.8920117291480513	1.5965118709436414	0.013274780604439686	0.9342856961565741	0.2818348634970391	0.45407254266192854	0.661922270041803
C1CC2(C1)CC2	0.4187132662486856	1.9505000000000001	0.0	0.0	0.0	25.517999999999986	0	0	0.17218	1.2792251996514898	70.34030234739116	170.55590060413664	188.31414751457146	0.37352638277986167	0.9056988168716282	1.6163182811649202	0.012875958542211463	0.9276195563739438	0.2635560596707998	0.5544810226771038	0.7624549769357888
