# Supplementary material for: Novel Sulfonium Reagents for the Modular Synthesis of Spiro[2.3]Hexanes and Heteroatom‐Containing Analogues: Synthesis, Application, and Evaluation as Bioisosteres
Source: Angew Chem Int Ed Engl. 2025 Dec 9;65(5):e21633. doi: 10.1002/anie.202521633 (PMC12851011; doi:10.1002/anie.202521633)
Supplement: Supplementary file 2 — Supporting information [file ANIE-65-e21633-s001.zip › Bioisostere-Analysis/computed/descripted_def.csv]

smiles	QeD	logP	TPSA	SMR_VSA3	SlogP_VSA3	MR	NumNatoms	NumOatoms	dipole	PMI1	InertialShapeFactor	Eccentricity	Asphericity	SpherocityIndex	PBF
C1NCC12CNO2	0.4036054021853153	-1.1368	33.29	10.782934700691625	4.8375885837366335	24.688399999999994	2	1	3.87714	81.24483479733695	0.0122565567606795	0.945469359963272	0.3353583524615936	0.507082034122865	0.7180260788424387
C1NCC12CNC2	0.4134060357009395	-0.8208	24.06	10.619626706576751	0.0	28.172399999999996	2	0	1.99457	85.55244274945318	0.0116035796658182	0.941199491498404	0.3193717593432925	0.6610153345842622	0.7660126382791307
C1NCC12COC2	0.4461672752226375	-0.3938000000000001	21.26	5.309813353288376	4.736862953800049	26.12169999999999	1	1	2.52334	82.89596556075972	0.0120345672632938	0.9462313576073956	0.3386023085446012	0.7375601311158674	0.7983535628243812
C1CC2(CNC2)N1	0.4193266149980082	-0.6783000000000001	24.06	10.619626706576751	0.0	28.22039999999999	2	0	2.2648	86.13887092450211	0.0115039448563283	0.937728299615052	0.3073288252325111	0.5393553202043568	0.6997060027864932
C1CNC2(C1)CNC2	0.4498216249870977	-0.2882	24.06	10.619626706576751	0.0	32.83739999999999	2	0	1.15946	120.9850193314624	0.0077787490195785	0.931523197583906	0.2792859882988465	0.6057987568586558	0.8346035222016279
C1CSC2(CNC2)N1	0.4673399869185789	-0.3777000000000001	24.06	10.619626706576751	0.0	36.0614	2	0	1.33977	153.38930557133835	0.0054969281372377	0.9286638574143232	0.2624745400412864	0.4466317330648197	0.7125762188534176
C1CC2(CCN2)CN1	0.4498216249870977	-0.2882000000000002	24.06	10.619626706576751	0.0	32.83739999999999	2	0	2.3274	120.12226018714408	0.0079132119357376	0.9317001850790264	0.2812596642320591	0.5534545128753094	0.8053844941912092
C1COC2(CNC2)N1	0.4194295200515884	-1.0942999999999996	33.29	10.619626706576751	4.736862953800049	29.55539999999999	2	1	3.25985	112.14610951078464	0.008331308737408	0.9391507406494154	0.3023472607787869	0.5125490317690493	0.8058765456074997
C1CNC2(C1)CCNC2	0.4808803097707718	0.1018999999999999	24.06	10.619626706576751	0.0	37.4544	2	0	0.55617	152.7388001387393	0.0062489573844402	0.933790739912232	0.2881993387045321	0.5241205217988428	0.8644053480638937
C1CCC2(CCNC2)NC1	0.5115438105155194	0.4920000000000001	24.06	10.619626706576751	0.0	42.0714	2	0	1.04628	193.40243824952103	0.0048393560583302	0.9359450189632746	0.2921051835840746	0.4939239535451439	0.8117246509001946
C1CC2(CCN1)NCCO2	0.4863606862788114	-0.3141000000000005	33.29	10.619626706576751	4.736862953800049	38.78939999999999	2	1	2.12025	188.0773974778905	0.0049930346217772	0.9333714880047757	0.2845417940806837	0.4395277995844238	0.8017906248718152
C1CNCC2(C1)CNC2	0.4756721436325693	-0.0406000000000001	24.06	10.619626706576751	0.0	37.406400000000005	2	0	0.36606	151.92736765384495	0.0058641120371104	0.9459533476467196	0.321779544622912	0.5194255345648197	0.7996633485335639
C1CC2(CCN1)CCN2	0.4808803097707718	0.1018999999999999	24.06	10.619626706576751	0.0	37.45439999999999	2	0	1.33847	158.36957900255783	0.0056647348727726	0.9351928321048254	0.2851325754368038	0.5091367069546126	0.766594859420849
C1COCC2(CNC2)N1	0.4364573349614649	-1.0517999999999994	33.29	10.619626706576751	4.736862953800049	34.42239999999999	2	1	1.57706	144.9258060415482	0.0061991500556619	0.947311489126524	0.3276595249564688	0.5318724170649928	0.794476900900061
C1COC2(CN1)CNC2	0.4364573349614649	-1.0517999999999994	33.29	10.619626706576751	4.736862953800049	34.4224	2	1	1.44448	146.26964815953085	0.0060864810109983	0.944655780107832	0.3168524230949708	0.4592496391666065	0.7506286285041877
C1CNC2(CNC2)OC1	0.4521903173303354	-0.7042000000000002	33.29	10.619626706576751	4.736862953800049	34.1724	2	1	2.81085	143.1525876575184	0.0062634132941499	0.946046927132388	0.3226274404257823	0.4010909388712562	0.73218991330544
C1CNCC2(C1)CCCN2	0.5115438105155194	0.4919999999999998	24.06	10.619626706576751	0.0	42.07140000000001	2	0	1.85926	179.93675956697152	0.0050410974088537	0.9515897993464688	0.3458628914892632	0.4123096416721919	0.7905692859200572
C1COC2(CCNC2)CN1	0.4708013141352857	-0.6616999999999997	33.29	10.619626706576751	4.736862953800049	39.03939999999999	2	1	3.5039	179.48563769373143	0.0052800790290172	0.9434160579200516	0.3191535886033415	0.4903129035513154	0.8205128329524695
C1CCC2(CCNCC2)NC1	0.5410710897552415	0.8821	24.06	10.619626706576751	0.0	46.688400000000016	2	0	1.6988	231.41411754028223	0.0042136920234155	0.9396231199095884	0.3105659063590679	0.5158190387863121	0.9459749227664456
C1CCC2(CNC1)CNC2	0.5071124521677052	0.3495	24.06	10.619626706576751	0.0	42.02340000000001	2	0	2.27418	195.97080681506117	0.0043736156140161	0.9486243261650348	0.3302516520558524	0.4171696230507331	0.7535414238635372
C1CNC2(CC2)CN1	0.4498216249870977	-0.2882000000000002	24.06	10.619626706576751	0.0	32.83739999999999	2	0	2.02535	137.68494297882074	0.0058817908460622	0.9138033341286076	0.2247244950714984	0.4519797878360933	0.7272347758174275
C1CCC2(C1)CNCCN2	0.5115438105155194	0.4920000000000001	24.06	10.619626706576751	0.0	42.0714	2	0	1.89245	186.2694361921588	0.004993386768939	0.9430583873050196	0.3153365939071716	0.4947245949258554	0.8706640648309153
C1NC2CNC1C2	0.419260623402824	-0.6799	24.06	10.619626706576751	0.0	28.198399999999992	2	0	1.50933	128.85510597634925	0.0067901092466888	0.6640544092758387	0.0277682626093895	0.7897573322916028	0.8444437340365537
C1CC2CNC1CN2	0.4497584829824855	-0.2898	24.06	10.619626706576751	0.0	32.81539999999999	2	0	1.23168	200.1723159995258	0.0049496892614606	0.24788526489957	0.0003523122953102	0.8394320725664226	0.965432265793718
C1CC2CNCC1N2	0.4497584829824855	-0.2898	24.06	10.619626706576751	0.0	32.81539999999999	2	0	2.49174	175.65793153950847	0.0047515311123331	0.6929404452260732	0.0361651701478698	0.6915913273866854	0.8469933019377442
C1NC[C@@H]2C[C@H]1CN2	0.4440282295697078	-0.4323000000000001	24.06	10.619626706576751	0.0	32.76739999999999	2	0	1.89472	174.87520444051825	0.004736045685571	0.695468762148856	0.0372323147706295	0.6835502200317733	0.8691266752879008
C1C[C@H]2C[C@H](CN2)N1	0.4497584829824855	-0.2898	24.06	10.619626706576751	0.0	32.81539999999999	2	0	1.2498	176.60864278161046	0.00465760659702	0.6877661981196347	0.0356997399017624	0.692930348291577	0.8526629058064257
C1CC2CNC1[C@H]1CNC[C@@H]21	0.5180859669285094	0.2037999999999998	24.06	10.619626706576751	0.0	44.36440000000001	2	0	1.97834	263.8018972385215	0.0035032762352903	0.8452202062914537	0.1238857548155776	0.6986639861641911	0.9790535537273164
C1CC2NCC1C1CNCC21	0.5180859669285094	0.2037999999999998	24.06	10.619626706576751	0.0	44.36440000000001	2	0	1.22641	255.8888578835113	0.0035951503762088	0.885656553711507	0.1762304701663601	0.5792205911699667	0.953915183689256
C1NC[C@H]2N[C@@H]12	0.3663863222536218	-1.0699999999999996	33.97	10.619626706576751	0.0	23.581399999999995	2	0	2.51361	84.90368789930993	0.0086387641705185	0.8312010009351798	0.1143585447285095	0.5222988383347112	0.6713874924860138
C1CN[C@@H]2C[C@@H]2N1	0.419260623402824	-0.6799	24.06	10.619626706576751	0.0	28.198399999999992	2	0	0.4048	123.00664306166152	0.0054785677710721	0.8576888958385877	0.1536817120179288	0.4285197478696831	0.6254530752875995
C1NCC2CNCC12	0.4381152748095777	-0.5748	24.06	10.619626706576751	0.0	32.71939999999999	2	0	2.70914	154.17325729389702	0.0051963364740837	0.8419264961602592	0.1167829258981372	0.5417474822757276	0.7575555428322167
C[C@]12CNC[C@H]1CNC2	0.4701045532653409	-0.1846999999999998	24.06	10.619626706576751	0.0	37.336400000000005	2	0	2.68723	250.49903466677688	0.0030193516992961	0.691842053802436	0.0448685100578538	0.6812931409616546	0.9347166511696644
C[C@]12CNC[C@@]1(C)CNC2	0.5022558834240874	0.2053999999999998	24.06	10.619626706576751	0.0	41.953400000000016	2	0	1.14038	310.487894030372	0.0029443325263009	0.6012593315212147	0.0165719599393804	0.8922636924078514	1.1460709180367925
C1CO[C@H]2CNC[C@H]2N1	0.4363845822627893	-1.0533999999999992	33.29	10.619626706576751	4.736862953800049	34.40039999999999	2	1	3.60621	157.91744907776317	0.0048421426450155	0.9373007044041862	0.2924531758600914	0.3411998764638121	0.6205348324441201
C1C[C@@H]2CN[C@@H]2CN1	0.4440282295697078	-0.4323000000000001	24.06	10.619626706576751	0.0	32.76739999999999	2	0	2.76369	165.4161892942194	0.0047312713031227	0.8163164472660185	0.0961108813353743	0.6103938112338451	0.8363077302879139
C1C[C@@H]2NC[C@@H]2CN1	0.4440282295697078	-0.4323000000000001	24.06	10.619626706576751	0.0	32.76739999999999	2	0	2.81627	162.67522192262626	0.0048367252589212	0.8218270482650414	0.1000107799037972	0.6016711582884967	0.8208321803704403
C1C[C@@H]2CNC[C@@H]2CN1	0.4701045532653408	-0.1847000000000002	24.06	10.619626706576751	0.0	37.336400000000005	2	0	1.13975	160.500374006143	0.0048035049026837	0.9434491483706968	0.3132909576515263	0.3653198361680286	0.650451126462679
C1CN[C@@H]2CCCN[C@@H]2C1	0.5114961414215871	0.4903999999999998	24.06	10.619626706576751	0.0	42.04940000000001	2	0	1.38058	207.43930699932568	0.0037916124052452	0.9334486873155348	0.278071335444123	0.3370845529176542	0.7049582438165222
O=S1(=O)C[C@@H]2NCCN[C@@H]2C1	0.4638986586954076	-1.655199999999999	58.2	10.619626706576751	9.837253136417502	42.23520000000001	2	2	5.08113	252.19285197996496	0.0036643269552391	0.9383707144158104	0.2983855789148074	0.5167725758709869	0.8283934370835128
FC1(F)CNCCNC1	0.4822193393214151	-0.1855000000000001	24.06	10.619626706576751	0.0	30.686399999999992	2	0	3.28822	196.56875251567484	0.0042534541872008	0.896654032883318	0.1895406071155534	0.427811693944721	0.6642401000676358
FC(F)(F)C1CCNCCN1	0.5500626851454534	0.5001999999999999	24.06	10.619626706576751	0.0	35.33239999999999	2	0	3.40358	256.8873539094483	0.0032880189116678	0.9485747016373662	0.3297589222312505	0.2994118830977097	0.627146653358694
c1n[nH]c2c1CNC2	0.4925073282443973	0.0128999999999999	40.71	15.500201719172496	12.99371936863189	29.1314	1	0	2.08021	102.85284296756738	0.0071293508277959	0.955657669547034	0.3703702565803609	0.1869923697904908	0.3445598426993633
c1noc2c1CNC2	0.5208479994485059	0.2778	38.06	10.46647661041382	12.99371936863189	27.046699999999998	1	0	3.06841	102.51982520954846	0.0071068006740067	0.9552483107029136	0.3693631165610494	0.1938971044363024	0.3588216906189695
c1[nH]nc2c1CNC2	0.4925073282443973	0.0128999999999999	40.71	15.500201719172496	12.99371936863189	29.1314	1	0	2.85098	104.03443618023256	0.0070082952576655	0.9535038546014684	0.3611080388480075	0.1893614963624883	0.3543828833315313
C1CNCCN1	0.4022372466625182	-0.8208	24.06	10.619626706576751	0.0	25.739399999999996	2	0	2e-05	107.67222755685503	0.0053994582416721	0.8311635658828279	0.1632942751376069	0.5073947457017409	0.587924016110418
C1CNOCN1	0.4010611682966329	-0.9317000000000002	33.29	10.782934700691625	4.8375885837366335	21.9574	2	1	1.91652	101.7099016467998	0.0056274808424222	0.8313153203418044	0.1680037941436415	0.4251293037082202	0.5167580704646627
C1CCNCC1	0.4576362279207808	0.7599	12.03	5.309813353288376	0.0	26.72069999999999	1	0	1.34914	112.51760998709186	0.0051254683582079	0.8257528848885065	0.1612160189445816	0.4740846619330086	0.5818498586447312
C1CCNNC1	0.4290219486318102	-0.1256000000000001	24.06	10.83763229278486	0.0	25.2394	2	0	1.93001	106.42756600005347	0.00575293637558	0.8177898912065463	0.1386718345184166	0.4796598835515394	0.6288276634362224
C1CCOCC1	0.4299400218016568	1.1869	9.23	0.0	4.736862953800049	24.66999999999999	0	1	1.66414	108.26134824518104	0.0053426045116328	0.8310818066769814	0.1647155358050632	0.4336338934136409	0.5640307385780503
C1CNCNC1	0.416103485436807	-0.4732000000000003	24.06	10.619626706576751	0.0	25.489399999999996	2	0	1.80817	108.73229373196632	0.0052875174024845	0.8265748449302481	0.162782585580938	0.5096561421187028	0.5968014717801989
C1CNCOC1	0.4471285942158591	-0.0462	21.26	5.309813353288376	4.736862953800049	23.438699999999997	1	1	2.36554	103.58303880861278	0.0055347461010534	0.8347950980753798	0.1705152567263991	0.3761061396159439	0.5287122846458719
C1CCOC1	0.4109376010493491	0.7968	9.23	0.0	4.736862953800049	20.053	0	1	2.03295	71.3467705759839	0.008021224349734	0.8254024876500298	0.1632123831461709	0.5055456024225305	0.5601990342606985
C1CCNC1	0.4347944578283113	0.3697999999999999	12.03	5.309813353288376	0.0	22.1037	1	0	1.5019	73.90084438558968	0.0078649547009326	0.8234022179515129	0.1570998513483481	0.5232553606536624	0.6139380193767829
c1cnoc1	0.4472609802175263	0.6746	26.03	5.156663257125445	0.0	16.503	0	0	3.16708	51.34866165554317	0.0098504192779179	0.869351560412678	0.2501011210664541	5.953669521645091e-09	5.545604354715086e-05
c1ccoc1	0.4460314875501462	1.2795999999999998	13.14	0.0	0.0	18.708	0	0	0.70514	53.585232880929794	0.0094128937407487	0.8685463632617975	0.2500578505547471	3.120800242628129e-08	0.0001530120182979
c1cc[nH]c1	0.4658690337597367	1.0147	15.79	4.977003270229252	0.0	20.7927	0	0	1.95095	55.431935687848096	0.0090781603315517	0.8678765052589048	0.2500311029880919	7.707822887218953e-09	8.127586469582475e-05
c1ccncc1	0.4531479654842905	1.0816	12.89	4.9839785209472085	0.0	24.236999999999995	0	0	2.39063	83.71076184903404	0.0060882939180102	0.8715288224474298	0.2502796981935394	8.176982814049546e-10	2.851866525719638e-05
C1CC2(C1)COC2	0.4418777914092467	1.1869	9.23	0.0	4.736862953800049	27.102999999999987	0	1	2.36683	85.60181117162065	0.0115611299403602	0.9453717356021726	0.3337548907597895	0.7069007056051938	0.7490351676815599
C1CC2(C1)CCO2	0.4438264540772613	1.3294	9.23	0.0	4.736862953800049	27.150999999999986	0	1	1.93703	86.66284291472354	0.0114725157668906	0.9377461806660145	0.3080579348562691	0.4565322847388076	0.7293405264202066
C1CC2(C1)CCN2	0.4733179944136214	0.9024	12.03	5.309813353288376	0.0	29.201699999999988	1	0	1.37743	88.99532060978576	0.011108018794431	0.9360402230235384	0.301409794987898	0.531029515110278	0.7303257015572364
C1CC2(C1)CNN2	0.4459639036818548	0.0169	24.06	10.83763229278486	0.0	27.72039999999999	2	0	1.45599	85.88768081513575	0.011551772284738	0.9411741597362172	0.3191706327024166	0.565025670033728	0.7446633190942461
C1OCC12CO2	0.3802095355933677	-0.2143999999999999	21.76	0.0	9.473725907600098	19.501999999999995	0	2	2.14025	59.606003158138456	0.015046946435123	0.946229823614325	0.3233484402406258	0.3652831467952284	0.5183058566851887
C1NC12COC2	0.3965164513383272	-0.6414000000000002	31.17	5.309813353288376	4.736862953800049	21.5527	1	1	2.31281	61.6415265225165	0.0146279300583323	0.9432327303756576	0.3126704597440005	0.5042809484885882	0.6568608747227594
C1CC12COC2	0.4214868778456722	0.7968	9.23	0.0	4.736862953800049	22.485999999999997	0	1	2.19883	64.25652744071823	0.0141382029819814	0.9397771773004004	0.3012644717124567	0.6091305679316529	0.7289769919661256
C1NCC12CO2	0.3955415143689977	-0.6414000000000002	24.56	5.309813353288376	4.736862953800049	21.5527	1	1	0.68603	62.04716908911107	0.0144179580975865	0.9416304293020492	0.3063002032906497	0.3174217711468619	0.5044832395793373
C1NCC12CN2	0.3664474926211531	-1.0683999999999998	33.97	10.619626706576751	0.0	23.6034	2	0	2.80086	63.88716641608708	0.0140348261244506	0.9389689667915344	0.297353078591501	0.4483592784029259	0.6474642445375753
C1CC12CNC2	0.4458864802353479	0.3697999999999999	12.03	5.309813353288376	0.0	24.536699999999996	1	0	1.48063	66.68622260921663	0.0135774057841905	0.9347037803025218	0.2844259381247017	0.5299172999856244	0.7126825297446039
C1CC2(C1)CO2	0.3977885017082778	0.9393	12.53	0.0	4.736862953800049	22.533999999999992	0	1	2.19762	65.6317023653264	0.0136466318148521	0.9351611634819252	0.2848961098792464	0.4263208609253203	0.5932234400781624
C1CC2(C1)CN2	0.4233998625250978	0.5123	21.94	5.309813353288376	0.0	24.58469999999999	1	0	1.89748	67.19596773220661	0.0132747806044396	0.934285696156574	0.2818348634970391	0.4540725426619285	0.661922270041803
C1CC2(C1)CC2	0.4187132662486856	1.9505	0.0	0.0	0.0	25.517999999999983	0	0	0.17218	70.34030234739116	0.0128759585422114	0.9276195563739438	0.2635560596707998	0.5544810226771038	0.7624549769357888
