# Supplementary material for: Novel Sulfonium Reagents for the Modular Synthesis of Spiro[2.3]Hexanes and Heteroatom‐Containing Analogues: Synthesis, Application, and Evaluation as Bioisosteres
Source: Angew Chem Int Ed Engl. 2025 Dec 9;65(5):e21633. doi: 10.1002/anie.202521633 (PMC12851011; doi:10.1002/anie.202521633)
Supplement: Supplementary file 2 — Supporting information [file ANIE-65-e21633-s001.zip › Bioisostere-Analysis/computed/PCAloads.csv]

QeD	logP	TPSA	SMR_VSA3	SlogP_VSA3	MR	NumNatoms	NumOatoms	dipole	PMI1	InertialShapeFactor	Eccentricity	Asphericity	SpherocityIndex	PBF
0.21893661094459885	-0.18459183903266085	0.19490725646797907	0.34303717622737046	-0.1367385618922777	0.3614664105321229	0.3817098926897155	-0.1487502064370889	0.012270766547545688	0.3796423169143364	-0.3345474664857538	-0.15050269057875598	-0.16514842026787116	0.22017538869835399	0.3009014355173789
-0.0030997595083664784	-0.3216669759994599	0.4583815189614875	0.20317928526880985	0.4017338861811864	0.04333017112756274	0.10853968059343816	0.30068672958469883	0.36750863647406545	-0.011998196146288415	0.03188624621959711	0.30368365209753845	0.3342937448474047	-0.1830152857097431	-0.07726815654674085
0.5295489536583361	0.4066035197133707	-0.08887453124795397	0.018161898687294037	-0.013822880047841136	0.2521657886297163	-0.10660155898996639	-0.22161299033880763	-0.07151424445155112	0.15502441950332285	-0.18565994967555421	0.2954982455420264	0.3112089684988382	-0.37023705981517	-0.19210905591634658
