# Supplementary material for: Novel Sulfonium Reagents for the Modular Synthesis of Spiro[2.3]Hexanes and Heteroatom‐Containing Analogues: Synthesis, Application, and Evaluation as Bioisosteres
Source: Angew Chem Int Ed Engl. 2025 Dec 9;65(5):e21633. doi: 10.1002/anie.202521633 (PMC12851011; doi:10.1002/anie.202521633)
Supplement: Supplementary file 2 — Supporting information [file ANIE-65-e21633-s001.zip › Bioisostere-Analysis/computed/PCAscore.csv]

smiles	PC1	PC2	PC3
C1NCC12CNO2	-0.876002359002578	3.1206198991877736	-2.069338449356401
C1NCC12CNC2	-0.11080796056289441	0.35860473397711745	-1.3366241648302584
C1NCC12COC2	-1.589498509850547	0.9376694382432821	-1.2160195758548789
C1CC2(CNC2)N1	-0.3118581883598373	0.5026385897835206	-0.9253796071797074
C1CNC2(C1)CNC2	0.8771441666434895	-0.36222027280860414	-0.12072631454658748
C1CSC2(CNC2)N1	1.2533656775664679	-0.11645543119971948	0.7466282826581987
C1CC2(CCN2)CN1	0.7659372489673306	0.18424617589303405	-0.08095942230627823
C1COC2(CNC2)N1	0.1922945986768011	2.6513642177869876	-1.5326186849096697
C1CNC2(C1)CCNC2	1.4415529644693144	-0.6652400364727881	1.064081859632483
C1CCC2(CCNC2)NC1	2.0223119810030656	-0.566750504203885	2.1222043201254466
C1CC2(CCN1)NCCO2	1.5520845962136667	1.8481201248264651	0.6710291776330045
C1CNCC2(C1)CNC2	1.3098785325487319	-0.5086170749133224	1.1505998532608965
C1CC2(CCN1)CCN2	1.3953862942226218	-0.3111692733427652	1.1593207215226842
C1COCC2(CNC2)N1	0.8644732118494728	2.042969937898592	-0.7089526468239605
C1COC2(CN1)CNC2	0.7535443048527459	2.0346273039274303	-0.5399343800281096
C1CNC2(CNC2)OC1	0.6124364755615422	2.523915200675933	-0.10946491432961274
C1CNCC2(C1)CCCN2	1.6883106351907085	0.08277255890489613	2.4114607999541287
C1COC2(CCNC2)CN1	1.5211924153751504	2.655339805658023	0.14275503424414018
C1CCC2(CCNCC2)NC1	2.799813033378918	-0.4608111281136946	2.8806043532890313
C1CCC2(CNC1)CNC2	1.854470333062346	0.2522674274458601	2.2806362145128722
C1CNC2(CC2)CN1	0.9559673437734496	-0.0676380771821052	0.1534489379890695
C1CCC2(C1)CNCCN2	2.0073072204156324	-0.14466194567938404	2.0673579557456327
C1NC2CNC1C2	1.751878192447468	-1.8574621004985652	-2.759835723540621
C1CC2CNC1CN2	3.5154879164750543	-3.4813431815852147	-3.079017758234311
C1CC2CNCC1N2	2.3855878036694276	-1.4269218985097465	-1.513557927418886
C1NC[C@@H]2C[C@H]1CN2	2.391339036035338	-1.594618570747673	-1.618211455134931
C1C[C@H]2C[C@H](CN2)N1	2.40116936932852	-1.9508301705741016	-1.4310897247648535
C1CC2CNC1[C@H]1CNC[C@@H]21	3.7168323420045892	-1.1591169105789176	0.9645171363755151
C1CC2NCC1C1CNCC21	3.323303918175519	-1.0423648510269812	1.5419438373580165
C1NC[C@H]2N[C@@H]12	0.16172644383750362	0.32197723031736153	-2.8086537805223832
C1CN[C@@H]2C[C@@H]2N1	0.6072035547504345	-0.9105133367585044	-0.7584702219963477
C1NCC2CNCC12	1.5680868195855973	-0.33649234705476494	-0.8863852002662448
C[C@]12CNC[C@H]1CNC2	3.432188734208579	-1.393809791140013	-0.7860411051480223
C[C@]12CNC[C@@]1(C)CNC2	4.8249367818266204	-2.8181142662314635	-0.6534358880523875
C1CO[C@H]2CNC[C@H]2N1	0.7024749234275391	2.9632953381647966	-0.3517596008410264
C1C[C@@H]2CN[C@@H]2CN1	1.9458552148338673	-0.6227472003950509	-1.0213848557198526
C1C[C@@H]2NC[C@@H]2CN1	1.8730747705991004	-0.5571851204382138	-0.9795914848468977
C1C[C@@H]2CNC[C@@H]2CN1	1.10230326274489	0.03349973656814125	1.4301507983030406
C1CN[C@@H]2CCCN[C@@H]2C1	1.9023229959479317	-0.29778939271970045	2.556425539033846
O=S1(=O)C[C@@H]2NCCN[C@@H]2C1	2.66909132519826	6.069873557634752	-1.0775687845396034
FC1(F)CNCCNC1	1.5133121938169505	0.23843284207344867	0.6587603552944892
FC(F)(F)C1CCNCCN1	1.90609499619427	0.7421241050655659	3.187710878699648
c1n[nH]c2c1CNC2	-0.7935701579105537	3.3369527960166785	2.000899343996677
c1noc2c1CNC2	-1.261862964826294	3.19227736269781	2.3504518757405846
c1[nH]nc2c1CNC2	-0.7292051810495394	3.605236856221337	1.901416471481571
C1CNCCN1	0.3994093785890569	-1.132249144848892	-1.3265500928470457
C1CNOCN1	-0.27186480707146266	1.4314830653536275	-1.9988467621323784
C1CCNCC1	-0.835189526129572	-2.307108580186017	0.5432557946761758
C1CCNNC1	0.4292444873701344	-0.7532735903115788	-0.8603160171703277
C1CCOCC1	-2.828461274995936	-1.7253279818244451	0.11910911142100576
C1CNCNC1	0.43937020701380497	-0.5767072961673511	-1.1152200747925154
C1CNCOC1	-1.429686311154047	0.23513739567746297	-0.5175980826995626
C1CCOC1	-3.4582839115285733	-1.4901715841643215	-0.9497137491037919
C1CCNC1	-1.4851221783557278	-2.1471145765766457	-0.5506749215016752
c1cnoc1	-3.9973311387380477	0.14527762306079728	1.336859374877245
c1ccoc1	-4.7554626550174595	-2.043545534222582	2.0617932905240766
c1cc[nH]c1	-3.9198152440707457	-1.0217823977983131	2.170536583747318
c1ccncc1	-3.4282808909452624	-1.0226332626105916	2.396889830738233
C1CC2(C1)COC2	-3.2260166903948746	-0.828853431631588	0.01519780369219962
C1CC2(C1)CCO2	-3.52434393976056	-0.9092250225173995	0.6033600285374376
C1CC2(C1)CCN2	-1.5025937596653078	-1.621150891707944	1.0173772619940915
C1CC2(C1)CNN2	-0.2954184321990389	-0.11986560351374104	-0.18181833446479465
C1OCC12CO2	-5.021117086624535	1.8779366590635853	-1.7787500704882273
C1NC12COC2	-2.6379683524514714	1.6708441270414414	-1.9333213556152433
C1CC12COC2	-3.9447473038813397	-0.7383310803159143	-0.7126630980507598
C1NCC12CO2	-3.214224772115097	0.8904119911541457	-1.2408173416510793
C1NCC12CN2	-1.0679063883349555	1.4884157642436373	-2.139206586886767
C1CC12CNC2	-2.126480428599817	-1.3948207906860963	-0.048236989559858855
C1CC2(C1)CO2	-4.360165821698857	-0.4666554622614898	-0.5140875825421751
C1CC2(C1)CN2	-2.188709468252734	-0.694879175005743	-0.18789955623806415
C1CC2(C1)CC2	-3.637769998304241	-3.791763576037669	0.7139594598773411
