# Supplementary material for: Novel Sulfonium Reagents for the Modular Synthesis of Spiro[2.3]Hexanes and Heteroatom‐Containing Analogues: Synthesis, Application, and Evaluation as Bioisosteres
Source: Angew Chem Int Ed Engl. 2025 Dec 9;65(5):e21633. doi: 10.1002/anie.202521633 (PMC12851011; doi:10.1002/anie.202521633)
Supplement: Supplementary file 2 — Supporting information [file ANIE-65-e21633-s001.zip › Bioisostere-Analysis/DFT/107974076221736769794771505899844295735579203869491984668111409/CPs.txt]

    67
     1   -2.120713   -4.662142   -1.167863      1
     2    0.857258   -3.552480    2.111900      1
     3   -3.176189   -2.369076    2.306934      1
     4   -2.825254   -2.781989   -1.479540      1
     5    3.943836   -2.531038    2.070895      1
     6   -4.185867   -2.891354   -2.988930      1
     7   -4.114477   -1.836662    0.788624      1
     8    2.544643   -3.259689   -2.295134      1
     9    2.047728   -1.997359    1.560758      1
    10    1.939601   -1.582608   -1.317127      1
    11   -0.307576    0.213261    4.142195      1
    12   -0.736105   -0.863289   -2.187510      1
    13    1.274417    0.495654    2.897640      1
    14   -4.018892    0.926347    0.559494      1
    15    2.791394    1.185243    4.064050      1
    16   -0.654809   -0.596859   -4.198148      1
    17   -4.187167    1.799241    2.386406      1
    18   -5.615941    1.531463   -0.548113      1
    19    5.390908    0.027447   -1.736134      1
    20    3.622430    0.495173   -2.081203      1
    21   -1.539280    1.624332   -0.829201      1
    22    0.638816    2.499901    0.890022      1
    23    2.977434    2.890564   -0.783432      1
    24   -1.894248    3.097904   -2.185523      1
    25    0.148728    4.259876    1.787573      1
    26    4.537861    3.535127    0.359032      1
    27    2.601097    4.340657   -2.165934      1
    28   -2.375036   -3.968379   -1.277155      2
    29    1.295228   -2.967273    1.904225      2
    30   -1.108958   -2.567005    1.810441      2
    31   -3.393514   -2.235111    1.935882      2
    32   -1.017720   -2.516587    1.072720      3
    33   -3.322264   -2.389054   -0.555304      2
    34   -3.686632   -2.844194   -2.437301      2
    35    3.240281   -2.326914    1.878113      2
    36   -1.069151   -1.496572    2.124801      3
    37    2.324133   -2.643297   -1.933741      2
    38   -1.602349   -0.900791    2.649534      2
    39    1.987450   -1.788891    0.113961      2
    40   -1.764857   -1.828132   -1.829748      2
    41   -1.001711   -1.036631    1.247880      4
    42   -1.694373   -0.384650    2.286544      3
    43    1.658403   -0.752938    2.230551      2
    44   -4.030156   -0.189631    0.653750      2
    45   -2.610851   -0.574389   -0.628830      3
    46    0.581370   -1.223597   -1.742606      2
    47    0.278577    0.314870    3.672184      2
    48    2.619101   -0.742860   -1.595475      2
    49   -0.687188   -0.696362   -3.458626      2
    50    2.232131    0.929424    3.625858      2
    51    1.010613    0.272283   -0.041678      3
    52   -4.118991    1.475317    1.716879      2
    53    1.270874    0.425440   -0.182262      4
    54    1.692772    0.446387    0.017482      3
    55   -1.135845    0.379798   -1.510205      2
    56   -5.026740    1.308215   -0.148360      2
    57    1.230202    0.626233   -0.590969      3
    58   -2.768378    1.282272   -0.124998      2
    59    0.951232    1.498575    1.887211      2
    60    4.962281    0.139818   -1.808991      2
    61   -0.457924    2.052740    0.038381      2
    62    3.240574    1.903243   -1.288524      2
    63   -1.762453    2.551070   -1.681052      2
    64    1.795663    2.687955    0.061822      2
    65    0.331359    3.605476    1.453513      2
    66    3.962727    3.289302   -0.061918      2
    67    2.735074    3.807362   -1.659142      2
