# Supplementary material for: Novel Sulfonium Reagents for the Modular Synthesis of Spiro[2.3]Hexanes and Heteroatom‐Containing Analogues: Synthesis, Application, and Evaluation as Bioisosteres
Source: Angew Chem Int Ed Engl. 2025 Dec 9;65(5):e21633. doi: 10.1002/anie.202521633 (PMC12851011; doi:10.1002/anie.202521633)
Supplement: Supplementary file 2 — Supporting information [file ANIE-65-e21633-s001.zip › Bioisostere-Analysis/DFT/107974076221736769794771505899844295735579203869491984668111409/file.001.hess]

$orca_hessian_file

$act_atom
  0

$act_coord
  0

$act_energy
        0.000000

$hessian
81
                    0                  1                  2                  3                  4        
    0      5.7463091602E-01   2.1952650228E-02   5.5736451260E-03  -8.5530517651E-02   2.7154409687E-02
    1      2.1951488540E-02   5.3266357006E-01  -3.3809031832E-02   2.6588952574E-02  -1.6043528331E-01
    2      5.6182243328E-03  -3.3801103864E-02   4.5369275367E-01   1.4428372023E-02  -4.3370389394E-02
    3     -8.5557917376E-02   2.6597568053E-02   1.4427554483E-02   5.6596274003E-01   4.2030097702E-02
    4      2.7135522420E-02  -1.6043890165E-01  -4.3377665813E-02   4.2072571581E-02   4.6022966918E-01
    5      1.7174325437E-02  -4.8172034567E-02  -1.0088553805E-01  -1.2391982294E-02   1.3980847953E-02
    6     -3.6513369956E-03   7.9358218690E-03  -4.5923835513E-03  -8.5041999708E-02   1.5533449139E-02
    7      8.6161857977E-03  -2.5969728348E-02   1.5074974240E-02   1.7788977711E-02  -1.3070630002E-01
    8      2.2013429096E-03  -7.5988112287E-03   1.3664842543E-02  -1.6478346528E-02   4.5454889211E-02
    9      1.1475817679E-05   5.3930177745E-05   1.0611363121E-03   5.7459831991E-03  -3.7567013745E-03
   10      1.1664710913E-03   1.6639852366E-03  -1.3551811413E-03  -2.2154828421E-02  -4.8288326599E-03
   11      1.1295757631E-03   1.7887174142E-03   2.2460926067E-04   2.0762652748E-02   1.1551538807E-02
   12     -5.7047419376E-03  -1.0368374911E-02   8.3052193557E-03   1.3635943801E-03  -9.1150554638E-04
   13     -1.5996168142E-02  -1.4971179758E-02   1.5359647726E-02   1.9382921621E-03  -1.7315148167E-03
   14      2.6192596083E-02   3.5192995986E-02  -1.5086624863E-02  -1.5797510637E-03  -1.4627429231E-04
   15     -8.0640305166E-02   4.7402638713E-03  -7.3386828389E-03  -7.3199936026E-04  -8.8450139490E-04
   16      6.6994545691E-03  -8.2195730547E-02   6.1122232083E-03  -2.6150421007E-03   2.7109714486E-03
   17     -1.3233758862E-02   8.8295588571E-04  -1.7055780090E-01   1.9451327558E-03  -7.4374654776E-03
   18     -2.1328850318E-03   1.9390056068E-03  -8.1029852626E-03   8.3276733468E-04   9.3647805948E-04
   19      4.7670927034E-03   6.5244687486E-04   3.7193568178E-03   1.3388030041E-05  -2.3875600252E-04
   20     -3.3479751872E-02   9.2872660294E-03  -1.1950048166E-02   6.1703935610E-04  -3.7696886133E-04
   21      8.4970822298E-04   5.9019527569E-05  -2.9554362549E-04   2.5085857036E-04  -8.0025866832E-05
   22      2.1132263846E-04   6.4265782098E-04  -7.5750692785E-04  -4.6086045353E-04  -3.7645321296E-04
   23     -9.9298494996E-04  -3.8620180136E-04   2.2895608077E-04  -3.8633047222E-04  -4.4806019462E-04
   24     -2.7296568844E-04   1.4097047211E-04  -4.9465683523E-04  -3.5034875851E-04   3.0935824041E-04
   25     -2.2724614486E-04  -4.6739919168E-04   1.0077413750E-04   1.1631472943E-04  -2.3417260586E-04
   26      2.4339578424E-04   6.9495864314E-05  -4.1911883083E-04   2.8508836728E-04   3.1964446586E-04
   27     -3.1222194778E-04   3.4694196050E-04   5.4657757183E-05   3.1994464243E-04   2.1919543475E-04
   28      5.0476702510E-04   5.5856427109E-04  -5.3354589605E-04   1.0370179297E-03   5.3411902670E-04
   29      1.7067245454E-04   3.0309836119E-04  -1.2561218403E-04  -4.8134800278E-04  -6.2570442161E-04
   30      1.2845506632E-03  -7.3050420030E-04   1.9946652038E-04  -7.3736446505E-03   1.4934071053E-03
   31     -1.0470526107E-04   5.5755152049E-04  -1.5443105123E-03   1.7964955549E-02   1.0612595304E-02
   32      6.4520097863E-04  -5.6982798292E-04   5.6707151703E-04  -2.1414162794E-02  -3.3548000421E-03
   33     -2.6311318118E-01   4.9341502382E-02  -5.4974538331E-02  -6.2548536783E-03   2.2581719165E-04
   34      4.6621918796E-02  -6.1735531658E-02   1.3590335005E-02   2.4759676258E-02  -7.9709496091E-03
   35     -5.4358659825E-02   1.5305456799E-02  -6.3513582358E-02   1.4228004935E-02  -5.3439501850E-03
   36     -1.3290751173E-01  -1.0642007742E-01   4.0388416888E-02   4.9949426784E-03   9.3263816439E-03
   37     -1.0396194135E-01  -1.8679502497E-01   5.4403383948E-02  -1.3831388992E-02  -1.8682251231E-02
   38      3.9457475071E-02   5.5237718271E-02  -7.3378602178E-02  -7.9487394643E-03  -1.2951107672E-02
   39      6.5416970037E-03   5.3401043826E-03   7.3942752128E-03  -1.8832849039E-01  -6.1432496841E-02
   40     -1.8396565727E-02  -1.0500243695E-02  -1.5385852395E-02  -6.0571577595E-02  -7.5095139520E-02
   41     -1.0042960715E-02  -4.6649313275E-03  -7.9461643842E-03  -9.7679291481E-02  -4.3086501804E-02
   42     -5.3238125286E-03  -1.4473929865E-03   2.8598574910E-03  -1.9562139270E-01  -3.3308180676E-02
   43      2.1166746373E-02   2.3837673156E-03  -1.7506027777E-02  -3.4085062623E-02  -5.7070551646E-02
   44      1.0083828434E-02   2.7187421506E-03  -7.9160908926E-03   1.1088508088E-01   2.5376999660E-02
   45      8.1658384726E-04   5.9427850206E-04  -1.3227323487E-03  -2.0533043205E-03   5.2210674127E-03
   46      7.5304187029E-04  -1.1439738608E-03   3.8527327631E-03   5.0768817803E-03  -1.7515084973E-02
   47     -7.1498848187E-04   2.6844284166E-03  -3.4966552876E-03  -6.3169495759E-03   2.0742085789E-02
   48     -8.8551422661E-05   6.5544534274E-04  -5.0704366218E-04  -4.8652802331E-03  -4.0971671662E-04
   49     -3.7716891080E-04  -1.3874705458E-04  -3.6677507349E-04  -1.0396056342E-03   1.0336749890E-03
   50     -2.9253356076E-04  -8.6588723382E-04   2.8366340138E-04   4.7949599415E-03  -3.1335898866E-04
   51     -1.4952624486E-04  -4.4335418427E-04  -2.1252504851E-04   7.9974040146E-04   8.3735637128E-04
   52     -1.1210795704E-04   5.5405528330E-05  -1.7306686410E-04  -7.4594717674E-04  -1.0983440414E-04
   53     -2.2053056760E-04   1.4116962082E-04  -3.3009214618E-04   8.2557813710E-04  -1.1688498382E-05
   54      1.2499883017E-03   1.5900403107E-03  -5.3268744398E-04  -2.5517995634E-04   2.8505893839E-04
   55     -1.0355066322E-03   3.7798230145E-04  -9.4245742293E-04   2.4719661173E-04   8.4428017735E-05
   56      2.0957527007E-03  -1.0243313522E-03   1.2272681101E-03   1.7246682191E-04  -3.4243547779E-04
   57      1.1709598491E-03  -1.5567746374E-03  -2.3496547456E-03   8.9476127171E-04   2.8849342603E-04
   58     -1.0133537499E-03   5.3552534580E-03   2.8427442806E-03   1.8969681438E-04   3.5037676843E-04
   59      9.9896970513E-03  -2.6829869577E-02  -1.5002645145E-02  -9.9939497829E-04   2.5998566258E-03
   60     -6.5125949806E-03   1.2197199149E-03  -4.1130169610E-04  -8.1258912081E-05   3.0623986738E-04
   61      2.2358852114E-03  -1.2246703478E-04   3.0179191740E-06   1.3341715706E-04  -2.3747177119E-04
   62     -2.1567904097E-03   8.3423864103E-04   9.9672880113E-04   2.0447092094E-04   2.6413130978E-04
   63     -3.0326149032E-04  -2.9710222150E-04  -3.5569846212E-04  -1.4417501914E-05  -6.2730702383E-05
   64     -3.9552497032E-04  -3.9293464374E-04   2.7733619368E-04   1.9203833314E-04  -1.8124485586E-06
   65     -5.2775308000E-05  -6.1801223247E-04  -1.6738270570E-05   5.5681949490E-05  -4.2636086394E-05
   66      2.9007810464E-04   1.3814693759E-04   2.1565914378E-04  -9.3239609947E-05  -8.8315788242E-07
   67     -6.3868545960E-05  -2.8641261048E-04   4.1283107636E-04   1.2944426802E-04   8.9180094787E-05
   68      2.7830301518E-04   1.1086892871E-04  -9.4101730258E-05   8.9272581415E-05   9.0312494561E-06
   69     -8.1614937300E-04  -6.4727963006E-04   4.4418592420E-04  -4.3468461041E-04  -4.5713544102E-04
   70      2.0227023965E-04   6.6257951534E-04  -3.5444334370E-05  -6.6336410258E-04  -2.5429056686E-04
   71      2.8309345370E-05   4.6270820087E-04  -3.4780782163E-04  -4.6274747276E-04   5.5526770210E-05
   72      8.0511508268E-05  -1.2942547345E-04   3.9000628547E-05   3.6332570278E-04  -2.3464826270E-04
   73     -1.0216234662E-04  -2.2325534210E-04   9.6608329478E-05  -4.0315571768E-05  -1.1456762044E-04
   74     -9.9608915612E-05  -8.9191357950E-07   3.0340983700E-05   2.7222606219E-04   2.1808613465E-04
   75      4.1035125396E-05   2.1891983727E-05   7.5924344547E-05  -7.3418383175E-04   1.9289028290E-04
   76     -6.3758704739E-05  -2.1351428479E-04   9.1019176795E-05   2.2383062949E-04   7.6291035331E-05
   77     -1.0627441434E-04  -3.5770653945E-05   1.2939785924E-05  -4.7413367180E-05   2.6498378542E-04
   78      3.1915065663E-04  -7.0799697068E-04   3.3889533138E-04  -3.8119382075E-03  -2.7876402433E-03
   79     -2.2426245358E-04   6.8860935354E-05  -2.8643728630E-04  -2.2012933957E-03  -1.2530508669E-04
   80      2.9778716803E-04  -4.5060444818E-04  -2.0584937531E-05  -3.4507419635E-03  -2.9655847145E-03
                    5                  6                  7                  8                  9        
    0      1.7185664850E-02  -3.6628482985E-03   8.6317145809E-03   2.2054302157E-03   1.2262340386E-05
    1     -4.8158087559E-02   7.9611038839E-03  -2.5991240561E-02  -7.6269756285E-03   5.4529265619E-05
    2     -1.0086194453E-01  -4.6139670808E-03   1.5132268006E-02   1.3687949415E-02   1.0609307413E-03
    3     -1.2373980644E-02  -8.5037826210E-02   1.7806984368E-02  -1.6517952685E-02   5.7483167539E-03
    4      1.3952900334E-02   1.5511648476E-02  -1.3070598334E-01   4.5461288135E-02  -3.7511686228E-03
    5      5.3691282291E-01  -1.3954167948E-02   4.5508727267E-02  -1.2775344113E-01   7.8504458521E-04
    6     -1.3971072979E-02   4.6261929571E-01  -3.8652728655E-02  -2.0468734019E-02  -1.4075592652E-01
    7      4.5612085810E-02  -3.8622706311E-02   5.8051620508E-01   5.7391681174E-02  -1.7815144364E-02
    8     -1.2770628174E-01  -2.0486500445E-02   5.7418752420E-02   4.9255872600E-01   4.4430041755E-02
    9      7.8576032266E-04  -1.4074593085E-01  -1.7870743217E-02   4.4402643056E-02   5.3093895399E-01
   10      1.9318122904E-02  -1.1012955398E-02  -8.8080029652E-02   6.4651926613E-03   2.6789631819E-02
   11     -2.1782854454E-02   4.4705612192E-02   9.9008647672E-03  -1.1060374675E-01   6.4113264991E-02
   12     -2.7630937137E-03  -7.7249945451E-03   2.8990894650E-02   1.2725356981E-02  -1.0428717184E-01
   13     -5.1555705815E-04   6.3419462179E-03  -1.6587508922E-03  -5.3860523106E-03   1.5893105695E-02
   14      4.4390412272E-03   6.1929910366E-03  -1.8744819184E-02  -1.0713375671E-02   6.2409527573E-03
   15      9.8065180889E-03   2.8848534670E-03   2.6515015910E-03   1.4418121331E-03   1.0506556807E-02
   16     -2.9548867127E-02   1.0298393895E-03   1.3394768412E-03  -1.6976220280E-03  -1.3278784108E-02
   17     -1.9833248187E-02   1.0188027685E-03  -1.9733263269E-03   2.7722369240E-03  -1.5488932812E-02
   18      7.2766657289E-04   8.6222482376E-03  -2.0029738984E-02  -8.7005344900E-03   7.1286849774E-04
   19      3.7033000461E-04  -5.9800569755E-04  -1.2180661597E-02  -1.0184248069E-02  -3.7423998096E-04
   20      1.7184345008E-03   3.4591731076E-03  -1.8426178840E-02  -1.1759390454E-02   3.8476893330E-04
   21     -6.1298117944E-04  -1.7466869808E-03   1.2867032176E-03   8.1997251938E-04  -2.4443075692E-04
   22      2.9657602721E-04   8.8742824085E-04  -2.7439548766E-03  -8.5279396898E-04   4.7150470861E-04
   23      3.7790689661E-04   1.9821656717E-03  -1.5476413912E-03  -1.8474775746E-03   3.5685077350E-04
   24     -4.0042245458E-04   5.6088509313E-04   6.0446501702E-04   8.5692065926E-04  -2.7238642219E-04
   25     -2.6501897363E-04  -5.1296540461E-04  -1.1374809236E-04   2.5618472472E-03  -2.9177264825E-04
   26     -5.9614803047E-04  -1.4812608812E-04   4.8728976301E-04  -6.5849879267E-04   4.5752995324E-04
   27      4.3888968682E-04  -2.4537685476E-02  -3.4299727037E-03   9.0067669404E-03  -2.0757530237E-03
   28      6.2415181878E-05  -7.3040559798E-03  -2.6286324157E-03   3.9086261552E-03  -1.1389011069E-03
   29      1.2587483100E-03  -1.3241110282E-02  -3.4580495814E-03   1.5018728723E-02  -3.7484008942E-03
   30     -9.0206220541E-03  -1.2409653565E-01  -2.0313598091E-02  -3.7368472857E-02  -3.2461334524E-02
   31      1.2677052486E-02  -1.8832936905E-02  -9.2227925201E-02  -1.5333367751E-02  -9.0319758387E-03
   32     -1.7709133140E-02  -3.9948654522E-02  -1.6424814441E-02  -1.1330449765E-01   1.1738272122E-02
   33     -1.8459258270E-03  -7.8251150913E-05   2.7197715045E-04   1.2661566306E-03  -4.1268959672E-04
   34      5.0386598065E-03   8.9405599727E-04  -2.0353054276E-03  -2.3808060362E-03   5.4957398010E-04
   35      2.1334641958E-03   5.2082936311E-04  -8.0679897205E-04  -9.8050688949E-04  -3.9100900009E-05
   36     -2.9374507012E-03  -3.5512824785E-04   1.3126124965E-03   6.1621346678E-04  -3.0658750030E-04
   37      7.0865901986E-03   3.6368990687E-04  -2.0663324529E-03  -2.9620776799E-03   1.1687833368E-04
   38      3.2390151000E-03  -8.6449014108E-05  -1.0747074270E-03  -1.0691731069E-03   2.6633861406E-04
   39     -1.0071452045E-01  -6.6580158382E-03  -3.0127511068E-03  -3.7925556392E-03   7.2414110765E-04
   40     -4.3065698753E-02   1.8351929616E-02   8.1567118634E-03   1.4224617901E-02   1.0786993919E-03
   41     -1.2489983090E-01  -1.7142132213E-02  -7.6850379982E-03  -1.3261684020E-02  -1.6455163770E-03
   42      1.1267303035E-01   7.5091747561E-03   9.4385305793E-04  -5.2320143169E-03   4.3749862827E-05
   43      2.7014424042E-02  -1.9732694602E-02  -3.0273988436E-03   1.2872496004E-02   2.3980665916E-03
   44     -1.4039528782E-01   1.7590648954E-02   2.8613270939E-03  -1.2916846629E-02  -2.5150104193E-03
   45      3.0304922123E-03  -6.5515692211E-02   4.9870667552E-02   2.7317567411E-02  -4.1567823245E-03
   46     -1.0540551243E-02   5.0765929970E-02  -2.2794028814E-01  -9.1649650225E-02  -1.7845143043E-03
   47      1.1191694227E-02   2.7106577041E-02  -9.1723756329E-02  -9.8756051379E-02   1.6808405869E-03
   48      2.6395976992E-03   4.6858737067E-03  -1.8945739336E-02   1.9187773852E-02  -6.3631262194E-02
   49      4.5594757591E-04   4.2235178177E-04  -1.7008408478E-03   4.0034681695E-03   2.4961844635E-02
   50     -2.1914279550E-03  -4.7832954538E-03   1.3086419378E-02  -1.3770517548E-02  -3.2614001005E-02
   51     -1.6976913837E-03  -1.9468288465E-02  -7.4730409414E-03  -1.5862709965E-02  -1.9149970968E-01
   52     -8.3827845564E-04  -2.7729606561E-03  -1.0744592468E-03  -1.0373427150E-03  -4.9420941160E-02
   53      1.5137102213E-03   1.4998786912E-02   7.2537985295E-03   1.1167571546E-02  -9.9580447687E-02
   54      7.1627780671E-05   1.0554853257E-04   9.2622210821E-04   1.4885995889E-04  -5.9291003885E-03
   55      3.2077512761E-04  -3.2589767262E-04  -3.3774933539E-03  -5.3149893678E-04   2.8398396000E-02
   56     -1.6173032475E-04   1.0774449205E-03  -4.1389260804E-03  -1.8404939205E-03   2.1039007493E-02
   57     -5.0828701640E-04  -2.6624579262E-04  -5.7803059986E-04  -3.0677452971E-04  -3.0636668752E-03
   58      1.4370054703E-03  -3.2105155469E-04   4.8368327270E-04   6.1228530157E-04  -4.4198257802E-03
   59     -5.2979779250E-03  -2.6293545585E-04   8.4074892739E-04  -2.3378816390E-04   1.6082366425E-03
   60      6.0353950033E-04  -2.6425486396E-04   3.5705307416E-04   9.9268438686E-05   7.8949746898E-05
   61      1.7362618869E-04   1.8570506407E-03  -2.2647538352E-03  -1.4732586520E-03   1.4693321563E-04
   62      6.0111987165E-04   1.2991011659E-03  -1.2649006908E-03  -3.3467190620E-06   1.3701854655E-04
   63      1.4496266323E-04   3.4994870901E-04  -6.4579598797E-04  -1.6704007117E-04   1.9104715388E-04
   64     -6.3233679587E-05   4.0377723037E-04  -4.1485700236E-04   2.3550863395E-04   2.5261565460E-04
   65     -1.4523302084E-04  -1.8991823151E-04   7.9386072600E-05   8.8156265101E-05  -1.0044752236E-04
   66      2.3949485129E-04   2.2200113119E-04  -1.8097811838E-04  -1.3642638167E-04  -8.1829064574E-07
   67     -5.3273127285E-06   5.3284007450E-05  -1.1060126745E-04   3.7563742420E-05   4.9008706710E-05
   68     -1.5974687693E-04  -1.6373524272E-04   6.4464281837E-05   1.0528882164E-04  -2.5894260857E-05
   69      1.4425788004E-04   1.3735167184E-04  -3.8670639218E-04   2.5504016325E-04  -5.0084141135E-05
   70      9.9175554354E-04  -2.1365371875E-05  -3.2426269738E-04   3.1003694515E-04  -1.5413025360E-04
   71      9.3858958172E-05   8.5181509551E-05   1.8797234402E-04  -6.8261761617E-05  -1.0502822905E-04
   72      4.6630232900E-04  -2.9488713467E-03   2.7102095256E-04   4.0345140247E-03  -8.4364218924E-04
   73      2.8161664668E-05  -1.1637671184E-03   5.2678074798E-04   2.2140284418E-04  -1.4411088602E-04
   74     -3.4363494464E-04   1.3859788026E-03  -3.1661082569E-04  -1.3150064331E-03   2.7758312560E-04
   75      2.8834501851E-04   1.0608132178E-03   5.9907756410E-04   4.7723257232E-04   2.7324879063E-04
   76     -5.2937073475E-04  -3.9317263718E-04   1.1382741260E-03   2.6864784720E-04   1.0978616219E-04
   77      1.9712102320E-04  -1.6718549445E-03  -5.8480649734E-04  -2.2617829365E-04  -1.1164736697E-04
   78     -2.3877738723E-03  -5.6995602281E-03   1.7020620069E-02  -1.6277307071E-02   7.8086126139E-04
   79     -1.2149191014E-03  -3.1638936198E-03   8.2464164460E-03  -7.6407333449E-03   3.3500067723E-04
   80     -1.5086600242E-03  -4.6963282877E-03   1.5176109589E-02  -1.4464432271E-02   1.4117577232E-03
                   10                 11                 12                 13                 14        
    0      1.1670504951E-03   1.1308408776E-03  -5.7013595492E-03  -1.5997316603E-02   2.6195207836E-02
    1      1.6649460642E-03   1.7857532059E-03  -1.0369688585E-02  -1.4974647122E-02   3.5201077886E-02
    2     -1.3575675496E-03   2.2553067793E-04   8.2998263333E-03   1.5362148341E-02  -1.5086493473E-02
    3     -2.2157370158E-02   2.0766761117E-02   1.3634635774E-03   1.9403332505E-03  -1.5834441453E-03
    4     -4.8184493273E-03   1.1550521161E-02  -9.1096396156E-04  -1.7326135265E-03  -1.4616351290E-04
    5      1.9328056687E-02  -2.1795520425E-02  -2.7686083115E-03  -5.1615527235E-04   4.4466452858E-03
    6     -1.1014906665E-02   4.4716270683E-02  -7.6937951399E-03   6.3397073171E-03   6.1584399789E-03
    7     -8.8009007889E-02   9.8903252305E-03   2.8959592667E-02  -1.6580358074E-03  -1.8720014627E-02
    8      6.4831242156E-03  -1.1060361175E-01   1.2691589327E-02  -5.3785924922E-03  -1.0671701646E-02
    9      2.6782989111E-02   6.4101967555E-02  -1.0429122080E-01   1.5948243166E-02   6.2958191648E-03
   10      5.2788460230E-01  -4.6064894032E-02   2.5378145686E-02  -1.6974235565E-01  -2.7940474727E-02
   11     -4.6059934802E-02   5.1334327711E-01   2.5938807516E-02  -7.3112251494E-02  -8.2744248935E-02
   12      2.5393372275E-02   2.5908504901E-02   5.8654929009E-01  -3.0157287663E-02   4.7160526381E-03
   13     -1.6977419763E-01  -7.3099235623E-02  -3.0133764337E-02   4.8799518809E-01   1.7528749860E-02
   14     -2.7938455579E-02  -8.2748192553E-02   4.7471904823E-03   1.7574137640E-02   2.1021111465E-01
   15     -1.0472763111E-03  -7.1856737498E-03  -1.3617605188E-01  -3.6330881846E-02   1.4718768911E-02
   16     -3.4209992167E-02   6.1518323217E-03  -4.6899097643E-02  -1.5459582105E-01   7.3262029111E-03
   17     -1.3800040957E-02  -1.5231834652E-03   4.8589984076E-02   4.0499686660E-02  -7.3667595931E-02
   18     -4.3706979592E-05   1.2081866275E-04  -3.3496710921E-02  -1.2567453536E-03  -2.5625297057E-03
   19      1.0556084454E-03  -9.4870848082E-04  -3.0877447463E-02   6.3629730648E-03  -4.5507476891E-03
   20     -3.8076256552E-04   7.4633488894E-04   1.1027126725E-02  -1.9171560640E-03   3.8110319279E-03
   21      2.6646259901E-04  -3.8775393603E-05  -4.5257100143E-03   2.0012065264E-03  -8.3856766608E-04
   22     -3.2239697637E-04  -3.2726711745E-05   4.0535138625E-03  -3.0128456683E-04   9.6256376038E-04
   23      1.0848824356E-03   5.4690452595E-04  -3.4403631915E-03   6.8683872544E-04  -5.2700707990E-05
   24      3.8194132760E-04  -1.8661249355E-04  -1.2722513866E-03  -1.8002893042E-04  -4.6601122589E-04
   25     -4.9662002061E-04  -7.5087736696E-04  -1.9410601967E-04   5.6751115396E-04   1.3543084159E-04
   26     -1.2177344318E-04  -4.0834817795E-05   1.1730884410E-03   9.4413449381E-05   6.0234951535E-04
   27     -1.3642525813E-03  -3.1183415827E-03   8.9085829063E-04   3.2325564561E-05  -1.5616435405E-04
   28      1.8243051606E-04  -9.8825950386E-04  -9.1691346437E-04  -7.3340900841E-05   1.2293818023E-04
   29     -2.2993998374E-03  -3.7947186020E-03   4.3534907646E-04   2.0041299855E-04   1.1346557794E-05
   30     -1.2236913778E-02  -1.3835806371E-02   3.3541984202E-03  -6.3591145495E-04  -1.1788861066E-03
   31     -1.1794692246E-03  -1.9006250044E-03  -4.2425307653E-04  -6.3260432495E-04   3.3029152726E-04
   32      7.4635755210E-03   1.3913004546E-02  -6.4127208933E-04  -2.0626731420E-03  -6.3898747853E-05
   33      3.1133958545E-04   9.9977464016E-05   2.3977194295E-03  -1.8829322051E-04   1.1033932298E-03
   34     -2.2237262819E-04  -1.4002160401E-04   6.9736220328E-04   3.1813429461E-04  -3.6344850814E-04
   35      5.5870979234E-04   1.2279712362E-04  -9.6963227724E-04  -2.3811399037E-03   3.0439063825E-03
   36      5.6477296993E-04   1.7705876317E-04   1.2488240964E-03  -2.5790780340E-04   1.5231036233E-03
   37      9.6889995856E-04  -4.9715758615E-04  -7.1770037562E-04   3.7017189230E-04   2.2820980209E-03
   38     -1.8871516184E-03  -8.0046164905E-04   2.0039928019E-03   4.9271119581E-03  -9.6637448601E-03
   39     -3.6002138018E-04   1.2883224885E-03  -1.7872706412E-05  -1.1730958024E-04  -7.9100183672E-05
   40      8.2984887892E-04  -6.0794953998E-04   6.1730343374E-06   4.5331092825E-04   2.8712283459E-05
   41     -1.4255859828E-03   3.3690814077E-04   3.0984340963E-04   3.0752480245E-04   2.2173131839E-04
   42      4.8917964587E-04  -1.3387547110E-03  -4.9170304216E-05  -1.6473706128E-05  -8.0289945112E-05
   43     -4.3126673488E-03   3.6654414825E-03   1.3910252664E-04   5.7129446410E-04  -2.5358704636E-05
   44      4.0865795071E-03  -2.5691024374E-03  -8.5223442533E-04  -1.1431118656E-04   7.2347848329E-04
   45      2.3728128209E-02   9.2177180733E-03  -4.4382618888E-03  -8.2706499746E-04   3.2744280398E-03
   46      5.0410781343E-03   3.3384159186E-03  -1.4267183815E-03   8.4101178472E-04   7.6453209651E-04
   47     -1.6259231118E-02  -7.1465005212E-03   3.5315772751E-03   7.3227820340E-04  -9.5358838117E-04
   48      2.6399988241E-02  -3.4216032781E-02   1.5456468968E-03   9.4105219275E-03   3.0159810081E-04
   49     -1.5232794758E-01   1.1354065945E-01   8.5437399884E-03  -2.9024849932E-02   5.0876955226E-03
   50      1.1566606089E-01  -1.7110863086E-01   3.5104770525E-03  -1.5891531566E-02   1.4032800458E-02
   51     -5.5338307876E-02  -9.9773964265E-02   7.7981704553E-03   6.3674365837E-03   5.6551525346E-03
   52     -7.2922306573E-02  -3.3961213870E-02  -2.0503441433E-02  -1.7864109313E-02  -1.7992564326E-02
   53     -3.6714536876E-02  -1.2356756334E-01  -6.8065678513E-03  -9.0824716126E-03  -6.6249843274E-03
   54     -1.1666511777E-03  -6.3215291077E-03  -3.1535383194E-01   6.5580315882E-02  -5.4386985679E-02
   55     -8.5731887227E-03   8.6247343896E-03   7.0828240390E-02  -8.4776903106E-02   9.6579977850E-03
   56     -8.3455270221E-03  -3.5674021603E-03  -1.0373734000E-01   2.0327198348E-02  -4.4849332892E-02
   57     -2.1080371628E-03   1.1799089065E-03   6.1739921165E-03  -2.2467845257E-02  -8.8909354903E-03
   58     -6.0485492305E-04   1.3439446436E-03   5.9437015330E-03  -2.3783453791E-02  -8.5243865668E-03
   59      1.2342776464E-03  -1.3023241748E-05  -3.8904742877E-03   1.0601694679E-02   5.5307389865E-03
   60     -3.4741873839E-04  -2.8690182217E-04   2.4657361426E-03   4.2618037865E-04   8.2021399947E-04
   61     -3.1705217279E-05  -3.6514432906E-04  -6.6702780663E-04   2.8381778396E-04  -7.7046399924E-04
   62     -8.6005215181E-05  -5.8045349570E-04   8.7597972314E-04  -3.8653631163E-04   1.3076076978E-03
   63     -7.4560880026E-05  -4.2482555545E-05   4.3546390866E-04   3.1548069039E-04  -1.5428609371E-06
   64     -9.8857109225E-05  -5.3187115339E-05   1.2352365235E-04   7.2721071926E-04  -8.8432095301E-05
   65     -1.0574577231E-04  -6.6372163284E-05   1.8017522342E-04  -1.7019741819E-04  -1.5029306280E-04
   66      3.6405854731E-04   1.0005531088E-04  -1.4722628457E-03   1.4256410201E-04  -4.4356669635E-05
   67      2.1736602282E-04   6.5945170263E-05  -1.1221546191E-03   4.0068109435E-04  -2.0345152454E-04
   68     -7.2195545921E-05  -6.6624379807E-05   1.2715014108E-04  -7.3178326502E-05   9.1731175566E-05
   69     -5.2694405749E-05  -4.9819473336E-05  -1.0913524305E-05   2.8004163672E-04  -4.1503109974E-04
   70      6.5632859363E-05  -1.5653224313E-04   1.2780205206E-04  -1.3927170108E-06   4.3281797287E-05
   71      5.5902037901E-05  -9.3229500583E-06  -8.4085653722E-06  -2.0596533695E-04   2.2347028717E-04
   72     -5.7567500717E-04  -1.2281043708E-03   1.4570543270E-04   2.0488850874E-05   4.1607305648E-05
   73     -1.5945490186E-04  -1.3593858797E-04   1.0988304503E-04   8.6569007362E-05  -4.2335133531E-05
   74      3.3547992811E-04   4.0406579919E-04  -1.6629949612E-04  -9.0997167020E-05   1.0159401669E-04
   75      7.0809782730E-05   2.6934668767E-04   8.1942926713E-05  -4.3844470727E-05  -2.1005607533E-04
   76     -1.5201449051E-04  -2.3183033287E-05   1.6265401092E-04   6.8222365943E-05   5.1044831227E-05
   77      2.0494918680E-04  -3.4332453845E-05  -2.4071093376E-05   9.5895048935E-05   1.7135950761E-04
   78      1.9689532335E-03  -1.4589930003E-03  -2.2195155332E-05  -3.2165124390E-04   7.8024073124E-05
   79      3.5407533578E-04  -2.2650406817E-04   3.2904785410E-05   1.9811901938E-04  -1.2602080050E-04
   80      3.8472543833E-04   3.9470408126E-04  -1.5109554045E-04   5.3294579111E-06   9.0390878837E-05
                   15                 16                 17                 18                 19        
    0     -8.0646784216E-02   6.7112600856E-03  -1.3245663087E-02  -2.1216729282E-03   4.7724863412E-03
    1      4.7262281905E-03  -8.2229963979E-02   8.4671103143E-04   1.9450149386E-03   6.5505796089E-04
    2     -7.3478602810E-03   6.1622240074E-03  -1.7053905376E-01  -8.0952763319E-03   3.7260711158E-03
    3     -7.3045059867E-04  -2.6168535460E-03   1.9454096271E-03   8.3082279089E-04   1.1304817785E-05
    4     -8.8046233197E-04   2.7166387726E-03  -7.4318564731E-03   9.3503744260E-04  -2.3709733288E-04
    5      9.8177554876E-03  -2.9570723337E-02  -1.9835950246E-02   7.2211449057E-04   3.7348041366E-04
    6      2.8926144705E-03   9.8949545408E-04   9.7976011018E-04   8.6152335156E-03  -5.9958729259E-04
    7      2.5911187935E-03   1.4939728298E-03  -1.8619378702E-03  -1.9977538180E-02  -1.2133223791E-02
    8      1.4135790516E-03  -1.5910566432E-03   2.8400775427E-03  -8.6704448323E-03  -1.0161062830E-02
    9      1.0517591142E-02  -1.3274683596E-02  -1.5484908184E-02   7.0863396308E-04  -3.8212304633E-04
   10     -1.0387615951E-03  -3.4198703029E-02  -1.3792320181E-02  -4.7121224577E-05   1.0466326596E-03
   11     -7.1837609344E-03   6.1644800789E-03  -1.5234532455E-03   1.1992564528E-04  -9.5150621087E-04
   12     -1.3613286461E-01  -4.6873318978E-02   4.8649163110E-02  -3.3491278118E-02  -3.0878617586E-02
   13     -3.6304267389E-02  -1.5463718653E-01   4.0511807029E-02  -1.2637202321E-03   6.3592341836E-03
   14      1.4739864954E-02   7.2854378828E-03  -7.3690365725E-02  -2.5653169040E-03  -4.5499779056E-03
   15      4.8352088947E-01  -4.4676039049E-02  -1.9447339393E-02  -1.4935077982E-01   3.2719366530E-02
   16     -4.4625055024E-02   5.8998308977E-01   7.3864287943E-02   2.2679958381E-02  -8.9234836554E-02
   17     -1.9452044332E-02   7.3821231570E-02   4.8332214334E-01  -2.1616864079E-02   8.8537891376E-03
   18     -1.4935735172E-01   2.2690018488E-02  -2.1603224365E-02   5.0305836130E-01   1.5998496968E-02
   19      3.2721380936E-02  -8.9260943671E-02   8.8588931720E-03   1.6007803142E-02   4.7612774808E-01
   20     -2.6991204889E-02   6.9129843648E-03  -9.1464904950E-02  -2.3859294242E-02  -7.8435517454E-03
   21     -1.9974740010E-02  -2.0787179287E-02   5.3778590268E-03  -1.3729489272E-01  -5.8596988544E-02
   22     -1.1885440049E-03   7.2690184980E-03  -7.0472539764E-03  -5.5889350545E-02  -1.3315986191E-01
   23     -2.9146119002E-03  -9.7822502475E-03   2.9295842011E-03   9.7954687610E-03   2.0142398321E-02
   24      1.6359625769E-03  -1.2212307832E-03   1.0184391995E-03  -1.7919597421E-02  -2.2741537078E-03
   25      3.1571531354E-04  -1.8151922291E-05   1.5931516015E-04  -3.1639473162E-03   8.8602651456E-04
   26     -7.3467231479E-04   1.6466015813E-03  -1.9766924265E-03   2.0942904171E-02   3.9560580667E-03
   27     -1.2531297100E-03   1.0616504115E-05   1.4959102750E-04  -1.1245301235E-02   1.2373708071E-02
   28     -3.1120299590E-04  -3.9518974612E-03  -1.7817544337E-03   1.7870212238E-02   6.6338477976E-03
   29      5.3408995487E-04  -7.6007926670E-04  -1.4469331659E-03   1.7142173311E-02  -8.5572367055E-03
   30     -9.6192390265E-03   2.8052312625E-02   1.5022917263E-02  -8.4641877075E-02   2.4065219744E-02
   31      9.5194695246E-03  -1.2034419539E-02  -2.4966094158E-03   2.8804487520E-02  -1.5508406785E-01
   32      1.5352364134E-03   6.2090798206E-03   5.3549522893E-03   1.3135387027E-02  -4.2331387458E-02
   33     -2.9645981985E-03  -1.0883894631E-03   1.0364112694E-03   1.1047323646E-03  -6.8676250190E-04
   34      3.0509761199E-03  -1.2957746083E-03   1.5316363163E-03  -4.5083538213E-04   1.6573499122E-04
   35     -3.2913170124E-02   8.1530967720E-03  -9.4722231865E-03   1.4824752601E-03   8.0931981435E-04
   36      2.7467320208E-04   1.7196387602E-03  -8.8301736923E-04   2.4858836382E-05   1.1910415438E-04
   37     -1.4969516699E-03  -2.7382625570E-03  -1.1681591645E-04  -5.0027386662E-04  -3.0690355631E-04
   38      1.9428369076E-02   2.3331139702E-02  -1.8633128409E-03   4.4644300616E-04  -1.7997953022E-04
   39     -6.2402700147E-05   1.1357791271E-03   5.6665356827E-04  -3.5079178442E-05   1.7962707028E-04
   40      4.0363503771E-04  -3.5964259878E-03   1.2512917103E-04   1.6261307446E-04  -3.1083611557E-04
   41      2.9784384901E-04  -2.5237126070E-03   6.0770907369E-05   3.1122086169E-04   3.8371400382E-04
   42     -3.8751881992E-04   8.2190895175E-04  -5.5636093250E-04  -8.2623851119E-05  -1.3198946856E-07
   43      1.1419696536E-03  -3.2754555740E-03  -3.3650190570E-04   1.6654094751E-04   5.0925970876E-05
   44      8.5842961986E-04  -1.9793020371E-03  -1.2398718310E-04   1.3987420474E-04  -1.0716824594E-04
   45     -1.0516282750E-03  -9.2862650372E-04  -3.1577278124E-04  -4.1521164666E-03  -6.7646036106E-04
   46     -5.9781600424E-04   4.3427507535E-04   8.0394111668E-04  -1.4005331265E-03   7.7684512321E-04
   47     -1.1351135286E-04   1.0108716813E-03  -4.1325728323E-04  -3.4706354087E-03  -5.7210353505E-04
   48     -1.2550715669E-03  -4.8504553092E-04   4.1852181109E-06  -1.4544855541E-04   4.9972575002E-05
   49      3.5558888200E-03  -1.8567396189E-03   3.5642814448E-04   3.6290781564E-04  -2.7962376223E-04
   50      1.2496703730E-03  -1.5756615742E-03  -8.5766406201E-05  -8.2624052110E-05   3.4424770673E-04
   51     -3.6187150763E-04   3.4712870583E-04   1.3834620851E-03   3.4838900600E-04   7.0749618640E-04
   52      2.1780625707E-03  -7.4331846581E-04  -4.8145801662E-03   4.2894384145E-04  -2.6058266339E-04
   53      1.5217068827E-03   1.6976120079E-04  -2.6737462345E-03  -3.4567430861E-05  -1.2396696319E-04
   54     -2.1636385974E-02   7.3049691866E-03  -9.4770221802E-03  -1.8935538547E-03  -5.2525705567E-03
   55     -2.9392377520E-02   7.8897132095E-03  -5.5660287970E-03  -3.1215409476E-03  -4.5488498761E-03
   56      1.2644217902E-02   1.6930210534E-03  -2.5245080956E-03  -5.3971057414E-04  -6.4487306231E-04
   57     -7.2598641888E-02   6.0052726785E-02   3.4204954217E-02  -8.8309555041E-03   2.4219053526E-02
   58      5.5201292152E-02  -2.1278300243E-01  -9.2695603122E-02   1.9866719020E-03  -5.2183942586E-03
   59      3.3275843376E-02  -9.6270780492E-02  -1.0707842660E-01  -3.5506645087E-03   8.5002347668E-03
   60     -1.4643631561E-03   4.4508407193E-03  -3.2154525475E-02  -5.1480754237E-02   8.2711312263E-04
   61      2.5756328399E-04  -1.3965150116E-03   1.0967941093E-02   9.6695460745E-04  -5.5386450219E-02
   62      4.5903889391E-04   1.9421170943E-03  -9.6905127230E-03  -1.0557368984E-03   3.2849282884E-02
   63      4.1106290458E-04  -8.6078589716E-04  -3.5600905101E-04   1.0348793859E-02  -1.9833659989E-02
   64      1.5540053021E-03  -8.0789890665E-05   5.0678208350E-04   7.4773019083E-03  -1.4690797259E-02
   65     -8.5376176168E-04   5.1639685860E-04   7.5373923926E-04  -2.0914361857E-03   5.1600353018E-03
   66     -2.7700810414E-04  -3.6831416599E-03   8.9499617268E-04  -1.5480635987E-02  -2.7714251054E-03
   67     -2.5106728208E-04  -3.2521061045E-03   1.0334601851E-03  -1.7727005693E-02  -1.9263130069E-03
   68      6.2296290848E-04   7.8498049606E-04   6.5789971535E-04   6.3186560510E-03   3.6000057603E-03
   69     -4.5493991870E-06  -2.1166236704E-04   8.0155446346E-04  -1.4461753367E-03   7.4845872590E-06
   70     -1.1813240838E-04   4.9870188246E-05   1.4029007814E-04  -2.4891093760E-04  -7.0891641070E-04
   71      1.5820747460E-04   2.4411838610E-04  -4.4441237068E-04   3.0548486139E-04   2.8973779886E-04
   72      5.1859208537E-05   1.4634464583E-04   1.1130342292E-04  -9.5054482567E-04  -1.1156752462E-03
   73      3.1104344936E-05   1.6118013758E-04   6.1771314916E-05  -5.0793864203E-04  -4.5845444700E-04
   74      2.1857489638E-05  -2.5072395945E-06  -1.0836191536E-04   2.3301507305E-04   4.3123478497E-04
   75      1.4694274867E-04   5.8981994508E-04   7.8306169625E-04  -2.7564997869E-03  -6.2205346262E-05
   76     -1.2057895069E-04   2.9694252377E-04   4.7364382371E-06  -1.0949028582E-03  -1.4876539109E-03
   77     -3.5064297691E-04  -1.6144402833E-04  -4.0996156924E-04   5.9110407279E-04   6.3770824702E-04
   78      3.3098758393E-04   1.6273543322E-03   6.1803979139E-04  -1.6928906298E-03   7.0409353517E-03
   79     -9.2847019219E-04  -2.8478530511E-03  -1.6705789605E-03   5.6886555647E-03  -1.7236346482E-02
   80      2.5670273977E-04  -1.7647668954E-03  -4.9829708961E-04   3.9590810818E-03  -1.4029828594E-02
                   20                 21                 22                 23                 24        
    0     -3.3474359758E-02   9.4627457022E-04   2.1121393950E-04  -9.2818877381E-04  -3.2442969957E-04
    1      9.2870082701E-03   8.6526935280E-05   6.4235906632E-04  -3.6750788642E-04   1.4942966715E-04
    2     -1.1946923779E-02  -2.4921727875E-04  -7.6124862076E-04   2.6545304757E-04  -4.9674927852E-04
    3      6.1051744826E-04   2.4908569988E-04  -4.6294617614E-04  -3.8633583218E-04  -4.0528821439E-04
    4     -3.7916871770E-04  -8.5026079794E-05  -3.7740645390E-04  -4.5069491708E-04   2.8362985774E-04
    5      1.7155385881E-03  -6.1587455469E-04   2.9573520269E-04   3.7819835867E-04  -4.2043756069E-04
    6      3.4550638449E-03  -1.7437875223E-03   8.8831547386E-04   1.9835442108E-03   5.5730384937E-04
    7     -1.8370393040E-02   1.2836403069E-03  -2.7492733895E-03  -1.5480693162E-03   6.0305721560E-04
    8     -1.1718159760E-02   8.1721425430E-04  -8.5526528902E-04  -1.8490991441E-03   8.5570433335E-04
    9      3.7888057138E-04  -2.4365816149E-04   4.7183777972E-04   3.5656221032E-04  -2.7245595012E-04
   10     -3.8712354580E-04   2.6739715333E-04  -3.2204320664E-04   1.0847734317E-03   3.8184552368E-04
   11      7.4440536233E-04  -3.8704822623E-05  -3.2592104729E-05   5.4705206676E-04  -1.8659487391E-04
   12      1.1023195842E-02  -4.5260616782E-03   4.0533835506E-03  -3.4408732698E-03  -1.2720294238E-03
   13     -1.9204754759E-03   2.0008387645E-03  -3.0131021909E-04   6.8649914678E-04  -1.8000160781E-04
   14      3.8114019030E-03  -8.3825284120E-04   9.6262836507E-04  -5.2340154478E-05  -4.6630419097E-04
   15     -2.6983854432E-02  -1.9961657562E-02  -1.1882351285E-03  -2.9081037228E-03   1.6343379518E-03
   16      6.9232928920E-03  -2.0779878685E-02   7.2675757382E-03  -9.7790722189E-03  -1.2215208214E-03
   17     -9.1462909615E-02   5.3799608531E-03  -7.0496514699E-03   2.9275700883E-03   1.0216308239E-03
   18     -2.3847778918E-02  -1.3730276362E-01  -5.5924843529E-02   9.7742752948E-03  -1.7918530715E-02
   19     -7.8216256922E-03  -5.8593597422E-02  -1.3313645148E-01   2.0134157339E-02  -2.2659531063E-03
   20      5.9233377425E-01   1.4475356600E-02   1.9208780797E-02  -8.2846439033E-02   2.9398255660E-02
   21      1.4437340125E-02   4.9579275460E-01  -3.0873918304E-02   5.5856651102E-02  -1.0384664235E-01
   22      1.9159832219E-02  -3.0924445479E-02   5.9473910254E-01   2.5662837096E-03   2.0687011119E-02
   23     -8.2851345040E-02   5.5831671045E-02   2.5231581013E-03   5.4019211459E-01   3.6247951547E-02
   24      2.9404947826E-02  -1.0381404820E-01   2.0615777722E-02   3.6229813139E-02   2.5731672560E-01
   25      7.3607389562E-03   5.3646878004E-02  -1.0106241965E-01  -3.4334158167E-02  -7.2912616714E-02
   26     -1.6177431300E-02   8.2839004110E-02  -2.7022090531E-02  -1.7773954872E-01  -2.8791468826E-03
   27      1.4613923826E-02  -5.4379050541E-03   1.7610355193E-02   6.0854832630E-03  -6.0550342943E-02
   28     -7.4785841377E-03   3.9179943244E-03  -3.0434855742E-02  -1.6273070590E-02   1.8167308952E-02
   29     -1.3122915706E-02   3.2004791352E-03  -3.0868716555E-02  -9.9663808310E-04   1.2283961899E-04
   30      1.1999142021E-02   9.1507951221E-03  -1.3000306737E-02  -8.9119098177E-03  -3.6532867802E-03
   31     -4.5809685103E-02  -8.0384784735E-03  -3.1560484546E-02  -1.5656697440E-03  -2.3969570049E-02
   32     -1.0025574496E-01  -5.1464151916E-03  -2.2083069310E-03   4.8781814516E-03   1.1673385228E-02
   33     -6.2187755764E-04   2.6325461654E-04   1.8130685692E-04   1.9001802422E-04  -4.3792903474E-04
   34      9.3663942668E-04  -4.5768250534E-05  -6.1990481513E-06  -3.5733705105E-05  -1.6464418821E-04
   35     -7.1356005463E-03   7.7231681281E-04   2.6580758257E-04  -2.7097738364E-04  -3.0653956345E-05
   36      4.5714498739E-04  -8.6674978349E-04  -1.7192284507E-04  -8.9613782807E-04  -2.5668198509E-04
   37      3.5584841288E-04  -5.2827406498E-04  -8.7764692200E-05   1.3191702471E-04  -3.2453082088E-04
   38      1.1712124973E-03  -8.3737052125E-04   1.0035161110E-03  -5.2177568466E-04   1.5397599189E-04
   39      3.5868474114E-04  -9.1746196242E-05   1.6642063209E-04   2.7077247791E-04  -3.5826238307E-04
   40      8.4148107463E-05  -2.8172673070E-05  -6.1295632946E-05   4.8692869273E-05  -1.9499409077E-04
   41      7.0108780252E-04   2.4363600292E-04  -7.7058939854E-05  -1.6371115134E-04  -1.3252625483E-06
   42      2.3801019429E-05  -6.2637145329E-05  -2.2713438536E-05   2.2750515722E-04  -4.4412152668E-04
   43      4.0649252438E-05   9.6520145659E-05  -7.9237171759E-05  -9.1009348231E-05   2.7787483113E-05
   44     -9.0120459770E-05   3.6860064552E-04  -1.6382021460E-04  -5.2040761822E-04   1.1303794128E-04
   45     -2.4585913806E-03   7.1484846430E-04  -5.6231595365E-04  -6.1877513682E-04  -6.0782092555E-05
   46     -9.4082576639E-04   4.7263463225E-04  -4.6748690150E-05  -4.1389898042E-04  -3.1760762617E-04
   47     -1.0687523741E-03   7.0057056429E-04  -2.2828264801E-04  -7.4877637005E-04  -7.6864612022E-05
   48     -2.4821499145E-04  -1.1154010943E-04  -6.4035181103E-05   1.3831944999E-05   1.9733274023E-04
   49      2.5160474488E-04  -7.0694733001E-05   8.5635401620E-05  -1.4739306454E-04   2.7417530170E-05
   50     -1.0118054925E-05   2.9625913769E-05  -9.4400304148E-06  -3.3040641774E-05  -8.5008050337E-05
   51      2.8893730872E-04   2.0342043026E-04   7.7625686128E-05   1.7762219801E-04  -3.0645945308E-04
   52      3.6048761147E-04  -2.9062910575E-05   7.2208320484E-05  -3.7826338995E-05  -2.5246646461E-05
   53     -1.9950397434E-04  -2.7701297132E-05   5.5394229692E-06  -8.6059491247E-05  -1.3577371625E-04
   54      1.9088452836E-03  -5.9079162292E-04   1.0431348855E-03  -9.1080035596E-04  -3.2401089224E-04
   55      2.3738778409E-03  -1.1140835420E-03   7.9444443734E-04  -9.7964922606E-04  -1.7272854783E-04
   56     -1.0434569429E-04   1.6667950769E-04   3.4109389565E-04   4.3003653229E-04  -4.3462470168E-04
   57      1.4570935316E-02   1.4071529342E-03   1.7764607781E-03  -1.0258443889E-04   5.1475117873E-05
   58     -3.5458810936E-03  -2.3493367367E-04   2.5217799714E-04   4.8869767252E-04  -4.2233890418E-05
   59      4.6054637591E-03   5.2435972137E-04  -1.9996276153E-04   9.9110921276E-05   1.6346401557E-04
   60     -3.1165666144E-03  -1.0627267692E-03  -3.7949910302E-03   2.1388437550E-02  -3.4844444612E-03
   61      3.3985833372E-02  -1.4108116373E-03  -2.6081351838E-03   2.1596845697E-02  -2.3884750492E-03
   62     -2.8030820617E-01  -2.4657904214E-03  -7.3245352178E-04  -5.4429960560E-03   1.8060359895E-03
   63      4.2268388201E-03  -8.7261817387E-02   8.0356508561E-02  -1.9875573893E-02  -6.3977211798E-03
   64      4.2262013494E-03   8.0518297348E-02  -2.3711792560E-01   4.8565299527E-02   3.2076430973E-03
   65     -9.0163230321E-04  -2.4901304730E-02   5.8160641049E-02  -6.8979752360E-02   1.0724756861E-02
   66     -1.5788362652E-02  -1.4455837326E-01  -1.4796230800E-02  -1.1751645509E-01   1.3297281748E-02
   67     -1.5529120387E-02  -1.3431193016E-02  -5.9927508328E-02  -1.7196844861E-02  -4.0332715133E-03
   68      4.9577444529E-03  -1.1573781070E-01  -1.9558412443E-02  -1.8346866441E-01  -3.6852128739E-03
   69      1.7240868920E-03   1.8895585000E-03  -7.2510660366E-03   2.1756188078E-02  -7.8637702784E-02
   70     -5.0322959664E-05  -6.0324325396E-03   3.5992173734E-03  -1.5017378694E-02   4.2914224998E-02
   71     -5.0265407598E-04  -1.5636893262E-02   7.6579439251E-03  -2.5441450703E-02  -8.7088197744E-02
   72      3.6137686544E-05   2.7950370712E-04   6.4408436115E-05  -2.3360543088E-04   8.8607688415E-03
   73     -2.7550321806E-04   8.0443462662E-04  -1.5985704360E-04   1.8116469463E-03   2.0135308477E-02
   74     -3.9974202229E-04   9.0644305431E-05   2.7424845946E-04  -5.8596436901E-05   2.0104480753E-03
   75      1.9925049903E-03  -1.9175003394E-03  -2.7682533822E-04   1.4461048110E-03   1.9262827737E-04
   76      8.4121080718E-04  -2.2344687094E-03  -5.5605187371E-03   1.1158315844E-03   3.1547721928E-03
   77     -7.3185827253E-04   4.0617259846E-04   9.2004807894E-04   6.5194016192E-04  -6.3645914160E-04
   78     -4.9936172343E-03  -1.2179663690E-03   8.5764985313E-04   9.8543152138E-04  -3.4282418177E-03
   79      1.6345485995E-02   4.0543143721E-04  -1.7402205751E-03   8.9018609089E-05  -1.5220084483E-03
   80      9.0237396853E-03   6.6426581325E-04  -1.7380279197E-03  -1.0557169130E-03   2.3330070034E-03
                   25                 26                 27                 28                 29        
    0     -2.2888681692E-04   2.1431865664E-04  -3.1421157171E-04   5.0379814458E-04   1.7235714693E-04
    1     -4.6723505987E-04   7.2571519833E-05   3.4761050680E-04   5.5841469267E-04   3.0373825550E-04
    2      9.9431877876E-05  -4.1862776971E-04   5.4930385098E-05  -5.3186556556E-04  -1.2547065869E-04
    3      1.2131854903E-04   2.5695913859E-04   3.9256497547E-04   1.0025791282E-03  -4.3621630796E-04
    4     -2.3189380120E-04   3.0485757367E-04   2.2604581391E-04   5.2494927638E-04  -6.2275990992E-04
    5     -2.6229443990E-04  -6.0817105994E-04   4.6261733096E-04   5.2490245653E-05   1.2714442354E-03
    6     -5.1468553063E-04  -1.5022574968E-04  -2.4548261585E-02  -7.2995774160E-03  -1.3246436271E-02
    7     -1.1389660302E-04   4.8662480457E-04  -3.4161512106E-03  -2.6285230051E-03  -3.4538871772E-03
    8      2.5611127027E-03  -6.6011319515E-04   8.9943874485E-03   3.9095674216E-03   1.5008871815E-02
    9     -2.9156116800E-04   4.5755398336E-04  -2.0757549814E-03  -1.1390182329E-03  -3.7480053478E-03
   10     -4.9658327172E-04  -1.2171849013E-04  -1.3640770296E-03   1.8230874951E-04  -2.2992318757E-03
   11     -7.5093929470E-04  -4.0925879564E-05  -3.1184076784E-03  -9.8809050783E-04  -3.7949393326E-03
   12     -1.9403071790E-04   1.1731803672E-03   8.9093082490E-04  -9.1700002327E-04   4.3541551375E-04
   13      5.6750699373E-04   9.4452267293E-05   3.2731785260E-05  -7.3403541538E-05   2.0024188228E-04
   14      1.3536851051E-04   6.0229568504E-04  -1.5593917579E-04   1.2296900016E-04   1.1234128550E-05
   15      3.1522466920E-04  -7.3527802890E-04  -1.2531369806E-03  -3.1097440057E-04   5.3441881477E-04
   16     -1.8092086441E-05   1.6466916182E-03   1.2707380572E-05  -3.9519190991E-03  -7.6013226672E-04
   17      1.6021168421E-04  -1.9760497226E-03   1.5061562051E-04  -1.7824647367E-03  -1.4477323691E-03
   18     -3.1587123555E-03   2.0961247273E-02  -1.1224504101E-02   1.7853983656E-02   1.7129460413E-02
   19      8.8714009650E-04   3.9495617485E-03   1.2366350480E-02   6.6426030055E-03  -8.5497601530E-03
   20      7.3470774624E-03  -1.6190211400E-02   1.4599379485E-02  -7.4593127754E-03  -1.3110495111E-02
   21      5.3643317539E-02   8.2860623167E-02  -5.4525491723E-03   3.9357109681E-03   3.2169009781E-03
   22     -1.0112942789E-01  -2.7119721006E-02   1.7607724566E-02  -3.0430412204E-02  -3.0867726546E-02
   23     -3.4327263741E-02  -1.7777504203E-01   6.0997373051E-03  -1.6294714190E-02  -1.0062742331E-03
   24     -7.2869538076E-02  -2.8733248871E-03  -6.0492382595E-02   1.8184066120E-02   1.2508239415E-04
   25      4.9550141672E-01  -5.5024258578E-02  -3.9047514962E-02  -2.2576717897E-01   6.1779058971E-03
   26     -5.5096769779E-02   5.8809615166E-01  -2.4472385696E-03   1.2999563464E-02  -9.6529910619E-02
   27     -3.9059799874E-02  -2.4403066440E-03   5.1946974076E-01  -5.4958220571E-02   1.8786832642E-02
   28     -2.2585659459E-01   1.2989291676E-02  -5.4945275104E-02   5.1471659579E-01   3.2464862429E-02
   29      6.1698056146E-03  -9.6541413633E-02   1.8798867211E-02   3.2472210789E-02   5.9653701899E-01
   30     -1.5761446326E-02   6.8871752850E-03  -1.6690599431E-01  -1.6984755307E-02   4.4900968416E-02
   31     -2.6553528003E-02   1.0049144377E-02  -1.8884496587E-02  -7.7118793811E-02   1.0003840181E-02
   32      1.1080421857E-02  -2.8233077613E-03   4.7971500206E-02   1.3445044594E-02  -1.0769066344E-01
   33      1.4563081265E-05  -7.3894380092E-05   7.9511742975E-05  -2.2013159495E-04   5.8081661979E-05
   34      1.7881492401E-04  -9.1256352880E-05  -5.2533994706E-05  -3.3183977486E-04  -6.0553198570E-05
   35      2.2985045139E-05   2.4286684337E-04   1.3356029785E-04   9.3270236389E-05  -3.2637961827E-05
   36      2.1755030513E-04  -5.1841330677E-04   1.7176002200E-05   5.5519159786E-05   8.6716059157E-05
   37      1.8373943712E-04  -4.7181092802E-04  -7.9975046096E-05  -6.6385259663E-04   1.1916822903E-04
   38     -3.6053639986E-04   1.7932607491E-04   1.5612673650E-05   2.2055562306E-04  -5.0242156775E-05
   39     -2.1865958612E-04  -2.1324571708E-04   4.6555498522E-04   2.3959619662E-06  -1.3913162159E-05
   40      1.1832903008E-04  -5.8563568713E-05  -3.4478391474E-04  -4.1492059264E-04   1.5190915351E-04
   41     -9.3672506698E-05   2.1360544162E-04   4.8723890799E-04   2.4785683368E-04  -8.9601977152E-05
   42      1.8777834964E-04  -5.8059960530E-04  -8.3454750130E-04  -8.2311371320E-06  -7.5308566963E-04
   43     -3.7635458195E-05  -4.0239223491E-04  -4.8136242820E-05   6.8253284301E-04   8.0038722813E-04
   44     -7.8227827647E-05   4.2800934299E-04  -1.5301437879E-04   3.4394478141E-05  -8.1709493237E-04
   45      1.5726487720E-04   3.0749390277E-04   1.9043775789E-03  -2.3045399917E-04  -8.4388931613E-04
   46      1.9337391411E-04   4.1341959233E-04   6.4912284130E-04   5.7455012547E-05  -6.3814142988E-04
   47      1.8902477987E-04   2.9197443967E-04   6.7125646514E-04   6.4012853246E-04  -1.2348966973E-05
   48      1.2767172417E-04  -1.4522245616E-04   3.2119799773E-05   2.0503512397E-04   1.0828617654E-04
   49      1.9748749379E-04  -3.8483850871E-05  -1.8518955577E-04   1.5403990679E-04  -9.8890894526E-05
   50     -1.7994771950E-04   8.2782238057E-05   1.8659674109E-04  -2.0457207940E-04  -4.6581749586E-05
   51     -5.6345599106E-04   1.2099290631E-04  -4.4725536723E-04  -1.0709543074E-04  -1.7326705638E-03
   52      2.1476961835E-04   1.2043972934E-05  -2.4873663122E-04   1.6610401630E-04  -1.4499657242E-04
   53      5.0055057121E-05   1.0756967373E-05   9.1908165987E-04  -6.8359098295E-05   9.5673857127E-04
   54      6.7489271868E-06   3.1642423815E-04   1.6585081484E-04  -1.0383107603E-04   7.3827411870E-05
   55      5.5145521163E-05   2.8658739830E-04   4.8271698041E-05  -1.0019749594E-04  -8.8104216870E-06
   56     -5.5474303883E-05   2.6109925991E-04   1.1055361879E-04  -2.8626135498E-05  -1.7072315417E-05
   57     -6.4207622313E-04   2.4439417570E-05   4.0684186764E-04   1.4470676600E-03   1.4602846266E-04
   58      3.7705196476E-04  -1.5908004113E-05  -2.6583527706E-04  -4.3562651150E-04   1.9386552497E-04
   59      1.6606320027E-04  -4.6840611824E-06   1.0374989668E-05   3.3916716581E-04   8.9296783130E-05
   60     -1.2332166989E-03   2.2591969395E-03  -6.9891855495E-04  -5.7334738544E-04   5.3792796679E-04
   61     -2.1149854125E-03   1.1778878137E-03   4.2445636077E-04  -2.6541578041E-03  -1.5473348671E-03
   62     -1.2657966990E-04  -2.3346641928E-05  -1.4005860747E-05  -1.0580660786E-04  -7.1875498156E-04
   63      1.6558158658E-02  -2.8139651205E-03  -2.8519361713E-03  -1.5426714142E-03   2.4237443123E-03
   64     -8.9251743939E-03   2.2602763663E-03   4.0922174438E-04  -5.2070465499E-04  -1.4322725818E-03
   65     -2.8228303515E-02   4.0452990683E-03   3.4160730366E-03  -1.2532985876E-03  -3.4313024827E-03
   66      1.8259894131E-03   2.0303356232E-02   7.0527569156E-04  -2.5090673217E-04   4.8150016337E-04
   67      1.2631598907E-03  -1.2894025946E-02  -5.1350679622E-04   5.6476360446E-04  -4.7638127597E-04
   68     -3.5128833832E-03  -3.0239564925E-02  -6.6728537183E-04   8.1500167423E-04  -1.2237339161E-03
   69      6.5475457911E-02  -1.2833755340E-01  -4.2103564563E-03  -5.3706682371E-03   3.8192194387E-03
   70     -9.0115957301E-02   7.2851224429E-02   1.7377132779E-02  -1.6422698837E-02   3.3150640892E-02
   71      8.6155462822E-02  -2.7267064814E-01  -2.7025359334E-03  -3.7095219916E-03   6.5388451381E-04
   72      4.7275522592E-04   3.3883862117E-03  -1.9404467151E-01   6.6461135141E-02  -9.2824904327E-02
   73     -2.6323233059E-02   2.2380662494E-02   6.4831375243E-02  -7.5909804099E-02   3.6163290167E-02
   74      4.8320042936E-03   1.7907165721E-03  -9.4151654581E-02   3.8683402922E-02  -1.1756594796E-01
   75     -1.6200667270E-03  -2.8199006857E-03  -5.1754456982E-02   3.5437608862E-04   2.1650239006E-03
   76     -1.5863795833E-02  -3.2342131435E-02   1.8995482285E-03  -8.3562196324E-02  -7.2332834574E-02
   77      3.2261676225E-03   4.3622465261E-03   4.4037733480E-03  -8.2837526214E-02  -2.5764405640E-01
   78     -2.7246609441E-03   2.1138798223E-03   2.6980004467E-03  -2.0000597009E-02   1.8359726797E-02
   79     -1.6705039512E-03  -4.7253959033E-04   3.2031304898E-03  -3.1727363072E-03   3.5966158893E-03
   80      7.8019741675E-04  -7.1803389373E-04  -4.0337572085E-03   1.1177113756E-02  -9.2071379792E-03
                   30                 31                 32                 33                 34        
    0      1.2987151474E-03  -9.4842996469E-05   6.6024611612E-04  -2.6309722146E-01   4.6628815677E-02
    1     -7.3607614637E-04   5.5239375313E-04  -5.8253837884E-04   4.9345455076E-02  -6.1732781806E-02
    2      1.9968215928E-04  -1.5387062142E-03   5.6857645227E-04  -5.4979373020E-02   1.3592473892E-02
    3     -7.3624040095E-03   1.7968897274E-02  -2.1387884774E-02  -6.2532065178E-03   2.4754632472E-02
    4      1.5043352234E-03   1.0615384074E-02  -3.3424914484E-03   2.2620928850E-04  -7.9707570114E-03
    5     -9.0116681038E-03   1.2686012664E-02  -1.7684679676E-02  -1.8455673077E-03   5.0394459303E-03
    6     -1.2407042513E-01  -1.8840399026E-02  -3.9928710686E-02  -7.9054944275E-05   8.9480482957E-04
    7     -2.0368374204E-02  -9.2213219873E-02  -1.6445002233E-02   2.7256122395E-04  -2.0355910808E-03
    8     -3.7398980221E-02  -1.5340841061E-02  -1.1331496343E-01   1.2664532545E-03  -2.3811323051E-03
    9     -3.2464751438E-02  -9.0340399996E-03   1.1737293314E-02  -4.1272868383E-04   5.4900456410E-04
   10     -1.2253490542E-02  -1.1792373934E-03   7.4629827942E-03   3.1105060841E-04  -2.2223449826E-04
   11     -1.3839467234E-02  -1.9006859460E-03   1.3913537996E-02   1.0016030938E-04  -1.4016990208E-04
   12      3.3443283796E-03  -4.2965736895E-04  -6.4139827377E-04   2.3989462028E-03   6.9848911461E-04
   13     -6.3065305175E-04  -6.3168491325E-04  -2.0631896914E-03  -1.8818186360E-04   3.1875254556E-04
   14     -1.1774714017E-03   3.3210402051E-04  -6.3589571641E-05   1.1041230181E-03  -3.6355020545E-04
   15     -9.6037034731E-03   9.5244995654E-03   1.5350889913E-03  -2.9657510355E-03   3.0498713885E-03
   16      2.8050898864E-02  -1.2033943938E-02   6.2097450424E-03  -1.0879452872E-03  -1.2979387827E-03
   17      1.5012785754E-02  -2.5003245934E-03   5.3481946559E-03   1.0362812557E-03   1.5318466420E-03
   18     -8.4663754472E-02   2.8813376233E-02   1.3151659910E-02   1.1045522511E-03  -4.5089880326E-04
   19      2.4064061994E-02  -1.5508654825E-01  -4.2329882633E-02  -6.8667682773E-04   1.6573348630E-04
   20      1.2014176654E-02  -4.5813411151E-02  -1.0025870991E-01  -6.2197904577E-04   9.3660188191E-04
   21      9.1571721102E-03  -8.0040351751E-03  -5.1566981997E-03   2.6463669454E-04  -4.5597512138E-05
   22     -1.3003311417E-02  -3.1554788974E-02  -2.2096153605E-03   1.8128112586E-04  -6.1937163229E-06
   23     -8.9182643737E-03  -1.5814835342E-03   4.8838692233E-03   1.9084151191E-04  -3.5631132401E-05
   24     -3.6429194544E-03  -2.3966811141E-02   1.1668860131E-02  -4.3823859685E-04  -1.6459785032E-04
   25     -1.5751339135E-02  -2.6538151713E-02   1.1073531000E-02   1.4560530425E-05   1.7884207817E-04
   26      6.8890909684E-03   1.0051557009E-02  -2.8256462974E-03  -7.4099552844E-05  -9.1226187685E-05
   27     -1.6690061459E-01  -1.8872063646E-02   4.7931955478E-02   7.9648807457E-05  -5.2620180890E-05
   28     -1.7000981999E-02  -7.7125936205E-02   1.3453830992E-02  -2.2003956692E-04  -3.3185552748E-04
   29      4.4907054693E-02   1.0007751929E-02  -1.0769150163E-01   5.8112088657E-05  -6.0577200454E-05
   30      5.0022950528E-01   3.6650983033E-04   1.6377037257E-04   3.1455868409E-04  -4.0259555743E-04
   31      3.6902589065E-04   5.5703057233E-01  -6.1279174326E-02  -4.0161307983E-04   2.2116585442E-04
   32      1.7254468780E-04  -6.1270643722E-02   5.0361263646E-01   2.3141793107E-04  -2.4961067219E-04
   33      3.1425069063E-04  -4.0184047674E-04   2.3125351217E-04   2.8244703874E-01  -5.4049271427E-02
   34     -4.0256847750E-04   2.2132632388E-04  -2.4951555969E-04  -5.4050571001E-02   6.8653845978E-02
   35      3.5822847760E-04  -5.0440716890E-04  -1.5075216639E-04   5.9931013201E-02  -1.1384863667E-02
   36      2.1696863820E-05   4.6148713841E-05   4.0837645884E-05  -1.6780960351E-02  -2.2753682095E-02
   37     -1.3319686401E-04  -1.7410773544E-04  -1.0146990896E-04   3.7428374589E-03   5.7232503809E-03
   38     -9.1751594198E-05   1.0700293524E-04   3.1078777786E-05  -4.7457358395E-03  -6.7752566121E-03
   39      2.8814029221E-04   1.9958672488E-03  -5.5108385082E-04   2.2394075722E-03   5.3195899234E-04
   40      4.4709381698E-04  -3.6935635006E-03   3.5470603871E-03  -6.4460916313E-05   1.0152278024E-03
   41      1.7680368766E-04   4.5974946154E-03  -2.5498559802E-03   1.8823619898E-04   1.1407066667E-04
   42      1.6737716178E-04  -7.6561779172E-04   2.5484937851E-04   1.6710259827E-04   1.2656344631E-03
   43     -3.2241079478E-04   5.1777453303E-04  -1.0436906471E-03   1.4490488045E-03  -2.4541710202E-03
   44      1.2878287370E-03  -1.1445902059E-04   6.4003883557E-04   2.0793303622E-04  -9.8130641863E-04
   45      5.6200068332E-03  -2.1888559722E-02  -1.0950519175E-02  -7.2889804047E-05   1.3907062128E-04
   46      2.5888539483E-03  -7.3650478209E-03  -3.1591966618E-03   2.4734067697E-04  -7.3595110436E-04
   47      4.9458967103E-03  -1.5552151836E-02  -8.0523011936E-03  -2.9754120962E-04   6.7425342991E-04
   48      1.8782676113E-03  -6.7862183965E-04   1.2222573783E-03   7.9726928624E-05  -1.6268675628E-04
   49      7.2695205653E-04  -1.9884910657E-04   3.9988190509E-04  -5.6528525344E-05   9.2897097699E-06
   50     -1.5157855386E-03  -6.0863139978E-04   6.2980686996E-04  -6.3656911916E-05   4.9950911755E-05
   51     -4.2397007967E-03  -5.2240140935E-04   5.3574757291E-03   6.5146765424E-05  -1.0358687733E-04
   52      5.7143725145E-05   4.2560008628E-04   4.4268910311E-04   9.3568832881E-05  -1.6418279750E-04
   53      2.7268400947E-03   1.0675890108E-03  -2.4569382151E-03   3.3054481542E-05  -9.8575730052E-06
   54      7.3552839791E-04  -3.5502947716E-04  -2.8192103215E-04   4.1015819174E-04  -4.6889408489E-04
   55     -2.0478313106E-04  -3.7316963322E-04   4.7711039486E-05   5.1599536434E-04  -7.0806307868E-05
   56     -2.7694583845E-04  -1.2415634912E-04  -3.0095870459E-04  -5.6782449527E-04   6.3859193616E-04
   57     -5.2389005555E-03   5.5779605706E-06  -2.6341392514E-03   3.8216542937E-04  -4.6888381978E-04
   58      9.1894804152E-04   6.5006558032E-04   7.2918160044E-04  -2.4953055246E-04   1.9435545534E-04
   59     -2.1673320266E-03   5.7001932541E-05  -2.5184215765E-07  -7.0466551675E-04  -3.6898692261E-05
   60      7.0847562319E-04  -9.6826380003E-04   7.8329818755E-03  -2.7215352325E-04   3.0211924163E-04
   61      6.4452973272E-04   7.9091386734E-04  -2.7910064906E-02   1.8541148230E-04   5.2165143748E-05
   62     -1.0183658152E-03   2.7603605575E-03  -1.1207090926E-02  -1.4471192154E-04   2.7459028919E-06
   63     -2.1359878438E-03  -2.4523888094E-03   9.0268332864E-04   1.4228690609E-04   1.3745117481E-04
   64     -7.4755647343E-04  -1.4903968627E-03   2.7286904474E-04   1.5547081742E-04   2.9108784577E-04
   65      1.0019073224E-03   2.9759175987E-05  -1.3871707016E-03   1.7031236273E-04   1.3487499578E-04
   66     -1.3863275202E-03   1.9030837977E-04   4.7238242973E-04  -5.2235463063E-05  -4.8169107524E-05
   67     -5.6314377954E-04  -2.1972359473E-04   6.6196123571E-04   3.3957243645E-05   1.2065918947E-04
   68      4.0800917864E-04  -7.2226798261E-06  -1.9620788575E-04  -8.4597068375E-05  -7.6708053011E-05
   69     -8.6045354201E-04  -1.4897799376E-03   6.3258919767E-04   3.3725711523E-04   2.4893541152E-04
   70     -2.9953753495E-04  -1.3219300112E-03   4.7134860468E-04   1.0972413606E-04  -1.2297100222E-04
   71      4.0456672450E-04  -4.2653290534E-04  -4.1711256093E-04  -3.0334528252E-04  -2.7582754915E-04
   72     -2.2371939792E-02   7.3233582862E-03  -1.4255783966E-02  -1.2171128314E-05   3.2611623400E-05
   73     -6.3560678290E-03   2.9332857133E-03  -1.1479764140E-03   6.4976807696E-05   8.4125017122E-05
   74      1.5423083790E-02  -3.6584204647E-03   7.3992742762E-03  -6.1731730084E-05   2.1290712511E-05
   75      6.2395460877E-04   1.0676707312E-02   2.3358918106E-02   3.3022245422E-05  -6.7676497840E-05
   76     -5.0750681836E-04   3.6730605219E-03   6.4899397444E-03   1.6383535784E-05   6.8354282810E-05
   77     -2.4641726575E-06  -3.8368073643E-03  -1.0046641046E-02   1.2319072686E-06   7.2286432042E-05
   78     -5.9395908095E-02   3.1900764659E-02  -3.1315606464E-02  -5.5954425281E-06   6.3383578082E-06
   79      2.9827841640E-02  -1.6616781101E-01   1.1056387401E-01   4.7018210509E-05   5.1964693109E-05
   80     -3.0503725663E-02   1.1307107138E-01  -1.5841539064E-01  -2.4690876014E-05   5.7895156891E-05
                   35                 36                 37                 38                 39        
    0     -5.4362548963E-02  -1.3280039230E-01  -1.0400163791E-01   3.9549902213E-02   6.5427815744E-03
    1      1.5305976723E-02  -1.0639436988E-01  -1.8680185537E-01   5.5266668310E-02   5.3391299327E-03
    2     -6.3515145379E-02   4.0425145998E-02   5.4394725089E-02  -7.3341921836E-02   7.3942429576E-03
    3      1.4228323284E-02   4.9868051002E-03  -1.3830510241E-02  -7.9507576031E-03  -1.8833947481E-01
    4     -5.3446548506E-03   9.3135509731E-03  -1.8679955219E-02  -1.2954627034E-02  -6.1442827248E-02
    5      2.1334052242E-03  -2.9427771712E-03   7.0896432038E-03   3.2365902707E-03  -1.0072507033E-01
    6      5.2060050946E-04  -3.5291362214E-04   3.6433874879E-04  -8.6526392780E-05  -6.6604215427E-03
    7     -8.0626856058E-04   1.3195718428E-03  -2.0672872297E-03  -1.0712201881E-03  -3.0135243263E-03
    8     -9.8013213171E-04   6.1575919382E-04  -2.9623826069E-03  -1.0687252404E-03  -3.7951160663E-03
    9     -3.9047158606E-05  -3.0621454274E-04   1.1679577054E-04   2.6665265496E-04   7.2409076066E-04
   10      5.5883118435E-04   5.6574246560E-04   9.6879025537E-04  -1.8865007517E-03  -3.6146737992E-04
   11      1.2266108894E-04   1.7671784652E-04  -4.9717404676E-04  -8.0063942869E-04   1.2902708416E-03
   12     -9.7087575613E-04   1.2500181790E-03  -7.1774277531E-04   2.0044003536E-03  -1.7995537810E-05
   13     -2.3815758714E-03  -2.5717359816E-04   3.6997312445E-04   4.9274249064E-03  -1.1748906764E-04
   14      3.0447749663E-03   1.5222107617E-03   2.2819692725E-03  -9.6639393138E-03  -7.9190945339E-05
   15     -3.2911484474E-02   2.7422612789E-04  -1.4967155082E-03   1.9437681581E-02  -6.2309045256E-05
   16      8.1541427838E-03   1.7146705506E-03  -2.7369328959E-03   2.3330750607E-02   1.1353677350E-03
   17     -9.4723010255E-03  -8.7388007857E-04  -1.2202312705E-04  -1.8522103477E-03   5.6658579038E-04
   18      1.4824958468E-03   2.1882066064E-05  -4.9701699620E-04   4.4490087031E-04  -3.5281246596E-05
   19      8.0937272661E-04   1.3365318748E-04  -3.0523547312E-04  -1.7437430144E-04   1.7962601354E-04
   20     -7.1355634991E-03   4.3873337409E-04   3.5628112279E-04   1.1656332741E-03   3.5865506427E-04
   21      7.7272475815E-04  -8.5598677119E-04  -5.1769048352E-04  -8.3761449722E-04  -9.1498259169E-05
   22      2.6580553988E-04  -1.8755714267E-04  -8.9855496008E-05   9.8393647773E-04   1.6637801977E-04
   23     -2.7067554614E-04  -8.4426089935E-04   1.3294169983E-04  -5.0375156051E-04   2.7093192658E-04
   24     -3.0700292555E-05  -1.9993517545E-04  -3.1325221725E-04   1.5628509949E-04  -3.5868503117E-04
   25      2.2979283001E-05   1.9912074100E-04   1.8112410269E-04  -3.6130110504E-04  -2.1879341423E-04
   26      2.4286001591E-04  -4.9657779490E-04  -4.6768773973E-04   1.7905824905E-04  -2.1354484292E-04
   27      1.3359619891E-04   1.1959744328E-05  -8.1356427123E-05   1.5129626937E-05   4.6675166681E-04
   28      9.3273779970E-05   6.2321535511E-05  -6.6222075691E-04   2.2093973290E-04   2.3873787747E-06
   29     -3.2635437337E-05   8.4191662513E-05   1.1853541826E-04  -5.0049196290E-05  -1.3397270037E-05
   30      3.5819923253E-04   2.3508670580E-05  -1.3237902305E-04  -9.0692930302E-05   2.8855007197E-04
   31     -5.0431230534E-04   3.3171015655E-05  -1.7454866645E-04   1.0123742692E-04   1.9960439158E-03
   32     -1.5071246824E-04   4.8550116922E-05  -1.0133077938E-04   3.3899294679E-05  -5.5080324681E-04
   33      5.9930355709E-02  -1.6783275722E-02   3.7429792591E-03  -4.7469180756E-03   2.2392334026E-03
   34     -1.1385042198E-02  -2.2753857647E-02   5.7233105392E-03  -6.7754666301E-03   5.3306566394E-04
   35      7.2090092337E-02   9.8946020212E-03  -2.7594442873E-03   2.7846158138E-03   6.7964767481E-04
   36      9.8950886533E-03   1.4296147626E-01   1.1465491821E-01  -4.7007856827E-02   5.0459219416E-04
   37     -2.7594514856E-03   1.1462719473E-01   2.0475768488E-01  -5.7030260190E-02   9.1847468466E-04
   38      2.7849076612E-03  -4.7003448130E-02  -5.7018083378E-02   7.7657732829E-02   1.9447482282E-04
   39      6.7948956134E-04   5.0441220131E-04   9.1839237551E-04   1.9452681770E-04   2.0261463749E-01
   40     -4.2439090526E-04   6.5431380934E-04  -2.6814740700E-03  -1.8827409314E-03   6.1980966797E-02
   41      1.3927849989E-03   3.1576959033E-04  -8.4791766236E-04  -9.6138534492E-04   1.0891690846E-01
   42      9.6096687601E-04   1.8238370408E-03   2.8588728045E-04  -2.6615351839E-04  -1.8591303162E-02
   43     -1.7128864827E-03   4.6558973844E-04   1.4503893988E-03  -5.1125403391E-04  -7.6187696034E-03
   44     -1.0174192438E-03  -3.6866825908E-04  -9.5431699479E-06   1.5649885547E-03  -1.3676846276E-02
   45      1.3590775198E-04  -8.9634372950E-05   2.4521260441E-04   3.8187573852E-05  -1.1379087382E-04
   46     -2.6479099384E-04   3.0155629713E-04  -6.6904226035E-04  -2.9557831104E-04   3.8472666065E-04
   47      2.9796675130E-04  -2.8342119630E-04   7.7997987148E-04   3.6393395201E-04   7.4292847821E-05
   48      8.9212909516E-06   1.7548462374E-05   3.5378269928E-05  -1.9665501870E-04   1.3917407863E-04
   49     -1.4236614006E-04  -1.5605716982E-04   3.8931345082E-05   3.2348556598E-04   1.3272144232E-04
   50     -2.9436244949E-05  -8.8707532526E-05   1.0152266402E-04   2.0637455221E-04   1.4515121154E-04
   51     -1.8002017350E-05  -2.4575346047E-05   3.8725054995E-05   9.4091998337E-05   5.2629862313E-04
   52      5.6293157950E-05   4.1551974862E-05  -1.6215993157E-05   1.8613842455E-04   1.2778995332E-04
   53     -3.9196397628E-05  -8.3423421635E-05  -2.6261263768E-05   5.6551923880E-05  -2.5004797134E-04
   54      1.1888360568E-03   7.4284319325E-04   9.3184691271E-05  -6.0357854529E-04   2.9952249239E-05
   55      5.8587670849E-04   1.7240502599E-04  -3.7763023634E-07  -9.8680493131E-05  -3.2486433591E-05
   56     -4.6492631325E-04  -5.9816168155E-04  -6.0536166592E-05   2.8837324640E-04   5.0519083496E-05
   57      3.0791926491E-04   5.1040456479E-05   1.4566438540E-04   1.5301006107E-04  -2.5101778152E-05
   58     -5.6316842137E-04  -3.1907230688E-06   2.4015507467E-04  -8.9903370347E-04  -3.5840895664E-05
   59      1.1557144413E-03   5.1282927004E-04   4.9359435331E-04   7.0296511366E-04   2.6241578547E-04
   60     -2.0937710802E-03   1.1976478822E-04   9.7321664161E-05   2.4615097037E-04   5.1717293268E-05
   61      6.5083174999E-04  -1.3070870697E-04   3.7854236607E-05  -1.6615931499E-04  -5.2739593814E-05
   62     -7.0110515389E-04   7.9071189683E-05  -2.2101512054E-05   1.3839393851E-04  -2.1438667823E-05
   63      5.9912235742E-05  -4.2197729994E-04  -2.1286556116E-04  -7.2285415018E-04   1.5291455941E-05
   64     -1.6517897748E-04   9.1858886560E-05   5.6495149905E-04  -7.6781791351E-04  -8.4100212270E-05
   65      1.2069071075E-04  -6.9556309563E-04  -2.3885458003E-04  -6.1200655142E-04  -1.3040687086E-05
   66     -2.9693990714E-06  -5.0904041524E-05  -1.0661987971E-04   1.5837050847E-04   4.1384061265E-05
   67     -1.0218993907E-04   1.2616839779E-04   2.3867591206E-04  -3.6253558197E-04  -1.6158432731E-05
   68      8.3674342286E-05   7.3952217790E-05  -1.6970930284E-04   1.2010034754E-04  -8.4608224756E-05
   69     -1.7977625699E-04  -7.1445070793E-04   1.0453407876E-03  -1.4477056146E-04   2.1851500175E-04
   70     -2.2395184699E-05   8.9583712801E-05  -5.2039946396E-05   6.9092469698E-05   4.3519751778E-04
   71      1.1159002121E-04   2.7438347642E-04  -4.6848871748E-04   3.7319178467E-04  -1.4938174890E-04
   72      6.0596466907E-06   3.7470697281E-05   7.3665162953E-05  -1.1496309247E-05  -4.6668153649E-05
   73     -1.5988660048E-05  -4.0500249988E-05   1.8569836072E-04  -5.8487931934E-05   1.7282769570E-05
   74      4.3564176898E-05  -1.5463963624E-05  -6.0893083014E-05   4.0111051778E-05  -1.0892953377E-04
   75     -9.5489053227E-05  -2.6143883609E-05  -4.4527175455E-05  -2.5155843439E-05   3.3006804253E-04
   76      3.1670258750E-05   2.1544070569E-06   7.7454168716E-05  -6.5552730242E-05  -1.8821660921E-04
   77      9.6564196242E-05  -4.3347866374E-05   2.2001589175E-05  -9.9736918739E-06   2.1441281092E-05
   78      3.3732233457E-05  -1.8834734431E-05   1.0254928816E-04   3.5296233649E-05  -3.9881884389E-04
   79      6.3611917691E-05  -7.5154559308E-06   9.8284963015E-05  -4.7627072257E-05  -1.7486600368E-04
   80      8.6466909174E-05  -1.6742088824E-05   6.1736348164E-05   2.7164272705E-05  -5.6070813917E-04
                   40                 41                 42                 43                 44        
    0     -1.8397063308E-02  -1.0043923046E-02  -5.3264588309E-03   2.1167747435E-02   1.0081439119E-02
    1     -1.0499048220E-02  -4.6642021781E-03  -1.4439246228E-03   2.3864180841E-03   2.7212100184E-03
    2     -1.5386460934E-02  -7.9470212819E-03   2.8612334762E-03  -1.7507409903E-02  -7.9161406640E-03
    3     -6.0575864167E-02  -9.7691188540E-02  -1.9555231622E-01  -3.4047637341E-02   1.1095062221E-01
    4     -7.5108545392E-02  -4.3095023385E-02  -3.3288719616E-02  -5.7051805973E-02   2.5404850704E-02
    5     -4.3071524569E-02  -1.2491847455E-01   1.1268787225E-01   2.7019191460E-02  -1.4038931179E-01
    6      1.8352296281E-02  -1.7143787522E-02   7.5068149896E-03  -1.9727425429E-02   1.7584548533E-02
    7      8.1567372008E-03  -7.6874413244E-03   9.4065307259E-04  -3.0260133284E-03   2.8506814737E-03
    8      1.4226726296E-02  -1.3265237998E-02  -5.2250022428E-03   1.2869121324E-02  -1.2905565867E-02
    9      1.0799370029E-03  -1.6462134118E-03   4.4644594310E-05   2.3986829617E-03  -2.5144619156E-03
   10      8.2880205524E-04  -1.4221081694E-03   4.9006733119E-04  -4.3122598053E-03   4.0869085532E-03
   11     -6.0378943272E-04   3.2889563733E-04  -1.3397993105E-03   3.6647928683E-03  -2.5694396825E-03
   12      6.9042885566E-06   3.0981041444E-04  -4.8932921427E-05   1.3932631447E-04  -8.5222880217E-04
   13      4.5326301713E-04   3.0804126557E-04  -1.6384279779E-05   5.7132241049E-04  -1.1424544060E-04
   14      3.0056872797E-05   2.2248634530E-04  -8.0490764089E-05  -2.5567745926E-05   7.2350144561E-04
   15      4.0333296270E-04   2.9820834093E-04  -3.8666496985E-04   1.1413774256E-03   8.5836509796E-04
   16     -3.5965007963E-03  -2.5240132960E-03   8.2117849421E-04  -3.2759388706E-03  -1.9794464344E-03
   17      1.2514415893E-04   6.0966114875E-05  -5.5698996677E-04  -3.3532225405E-04  -1.2325444920E-04
   18      1.6243118129E-04   3.1086199498E-04  -8.3844239072E-05   1.6683139043E-04   1.3955541372E-04
   19     -3.1080611969E-04   3.8365435192E-04   1.5294194136E-06   5.1491961217E-05  -1.0690229887E-04
   20      8.4074163387E-05   7.0093062676E-04   3.3321982664E-05   4.2640710329E-05  -8.5499308382E-05
   21     -2.7948959668E-05   2.4382289549E-04  -6.3979155110E-05   9.6056281055E-05   3.6857450670E-04
   22     -6.1297184844E-05  -7.7083559679E-05  -2.6520985444E-05  -8.0574792300E-05  -1.6476607312E-04
   23      4.8870612675E-05  -1.6361700029E-04   2.1804682128E-04  -9.3839454028E-05  -5.2241416624E-04
   24     -1.9516020116E-04  -1.5375105859E-06  -3.9576030665E-04   4.4395618293E-05   1.2643613522E-04
   25      1.1828628954E-04  -9.3715982234E-05   2.0757334762E-04  -2.9979191107E-05  -6.9554036721E-05
   26     -5.8708341671E-05   2.1347367349E-04  -5.2984097648E-04  -3.8454738017E-04   4.4392363546E-04
   27     -3.4451770214E-04   4.8790461452E-04  -8.0543003914E-04  -4.9047060260E-05  -1.4427871559E-04
   28     -4.1486645532E-04   2.4788563849E-04  -1.6549964016E-05   6.8144267608E-04   3.2914660180E-05
   29      1.5198633708E-04  -8.9333449085E-05  -6.9769376661E-04   7.9436261476E-04  -7.8791684960E-04
   30      4.4754077390E-04   1.7698924545E-04   1.6761245347E-04  -3.2499255082E-04   1.2852504617E-03
   31     -3.6935635678E-03   4.5976370970E-03  -7.6079845555E-04   5.1822706199E-04  -1.1063710736E-04
   32      3.5472014327E-03  -2.5495232318E-03   2.3709615232E-04  -1.0477292755E-03   6.2875831113E-04
   33     -6.4079123787E-05   1.8853753957E-04   1.6699766299E-04   1.4491117604E-03   2.0818759868E-04
   34      1.0141944470E-03   1.1267152135E-04   1.2654921240E-03  -2.4541383392E-03  -9.8133800755E-04
   35     -4.2477275548E-04   1.3925633378E-03   9.6091016045E-04  -1.7128997956E-03  -1.0174492803E-03
   36      6.5441182425E-04   3.1586697102E-04   1.8245501582E-03   4.6775730275E-04  -3.6832303140E-04
   37     -2.6813735601E-03  -8.4784440461E-04   2.8623065368E-04   1.4509199507E-03  -7.5823893406E-06
   38     -1.8827819293E-03  -9.6140267252E-04  -2.6605454731E-04  -5.1155325506E-04   1.5653446854E-03
   39      6.1980818877E-02   1.0891708292E-01  -1.8593263549E-02  -7.6195326057E-03  -1.3677724217E-02
   40      8.5949642029E-02   4.8097968072E-02  -4.5015237931E-03  -2.0568142115E-03  -3.3459970605E-03
   41      4.8096886776E-02   1.3499393888E-01   1.5139965653E-02   6.4437634357E-03   1.2121466933E-02
   42     -4.5007229944E-03   1.5140397146E-02   2.1085699585E-01   3.6083197763E-02  -1.2334810859E-01
   43     -2.0563744572E-03   6.4440181154E-03   3.6084055436E-02   6.6818834212E-02  -2.8068732646E-02
   44     -3.3455606117E-03   1.2121752407E-02  -1.2331355228E-01  -2.8064043442E-02   1.5010778441E-01
   45      4.4078610545E-05   2.0377511851E-04   3.1735265607E-04  -2.4311819011E-04  -3.0977807718E-04
   46      7.6220839118E-04   1.1483281273E-04  -6.2140910387E-04   2.9794516073E-04  -1.0448126410E-05
   47     -8.1278037365E-04   8.7515419394E-04   5.5619783682E-04  -7.0595600919E-04   7.5820098991E-04
   48      1.2559048867E-04   2.3657019494E-04   4.7208786201E-04  -1.1622400871E-03   1.4400402162E-03
   49      6.5956319352E-05   1.2390442246E-04   2.4773781898E-04  -1.0608448688E-04   2.5498395014E-04
   50     -2.6274273267E-04   5.1299864032E-04  -3.3070028002E-05   1.3316364505E-03  -9.2255385920E-04
   51     -3.4454487268E-04   1.0328895065E-03   3.9987890416E-04   4.0627200785E-04   6.7036205649E-05
   52      8.5276117144E-06   5.7874922784E-04   2.3909546111E-04   1.8357376342E-04   9.5194587017E-05
   53     -1.2058133293E-04  -7.8152671716E-05  -2.6846473157E-07  -1.9874081620E-04   3.0069417034E-04
   54      1.5585908643E-05   1.4336733145E-04   1.1158978017E-04  -7.9196245342E-05  -3.9438716720E-05
   55     -3.5058292402E-05  -9.3601361762E-05  -5.2449432767E-06  -2.8290525446E-05  -1.0785690807E-04
   56     -2.4349217662E-05  -2.6649548137E-04  -2.0124973969E-04   8.2032895376E-05  -1.4716885904E-05
   57     -4.9076704969E-05   7.0896355206E-05   5.0628389611E-05  -9.1090478297E-05  -8.1881459891E-05
   58      1.9499367904E-04   1.5399349919E-04  -6.5009244980E-05   1.8799471723E-04   7.6407965151E-05
   59     -9.3843658000E-04  -6.8022012326E-04   2.5049721652E-04  -9.6023625681E-04  -6.7989416527E-04
   60     -7.6363097948E-05   1.2568077447E-05   5.3422659267E-05  -8.2449995944E-05  -1.0608772191E-04
   61      8.4329756797E-05  -9.9082469543E-07  -5.5680584616E-06   1.3958848403E-05   3.3810487889E-05
   62     -3.1459807115E-05   4.9989351318E-06   1.4439547070E-05  -3.7873291999E-05   2.8578900363E-05
   63      5.3347954416E-05  -9.5792166579E-06  -3.9741949830E-05   2.6961779827E-05  -4.6780681457E-05
   64      1.5207456874E-04   1.3056324371E-05  -7.5228179668E-06   2.3145229394E-05   6.7521632687E-05
   65      6.5243435457E-07   2.3664877894E-05  -4.1419372449E-05  -2.2040322096E-05   5.9053566817E-05
   66     -3.6748661609E-05  -5.3067080004E-05   6.2624035326E-05  -2.9515154135E-05  -1.1100641259E-04
   67      3.8397381274E-05   1.7816286398E-05   2.4623887306E-05   2.6235551361E-05   1.3616609393E-05
   68     -4.8444727112E-05   3.7734089969E-05  -3.5212774005E-05   2.9957407312E-05   1.7035621710E-04
   69      1.7981586310E-04  -8.0505232559E-05  -1.1651177201E-04  -5.8453585513E-04  -7.0129578677E-04
   70      1.2412561474E-04  -3.0592664283E-04  -1.8052357260E-04  -3.2469980094E-04  -1.0640565195E-03
   71     -1.1182340908E-04  -1.0638902296E-05  -1.1460291066E-04  -1.8126468198E-04   7.9285382512E-05
   72      1.8154573248E-06  -3.4555370983E-05   1.0947887584E-04   5.8658630894E-06   4.1900150316E-05
   73      3.6218296645E-05  -4.3840491947E-06  -1.2155813671E-05  -1.7308962555E-04   5.2268710204E-05
   74     -7.8598094019E-05   1.6319326614E-04  -2.3433140895E-05  -2.2855383844E-04   4.3396960336E-04
   75     -1.5553563366E-05  -1.6314076137E-04  -6.9019190090E-04   6.5390945259E-04  -7.7241952084E-04
   76      1.1741858641E-05   9.7911341804E-05   3.2382230362E-04  -1.8670296906E-04   4.6987287049E-04
   77     -1.1312807283E-04   1.9863596431E-04  -5.6998839857E-04  -1.1354354393E-04   3.6488825577E-04
   78      1.1202205908E-03  -1.2359696774E-03   1.5643926763E-04  -1.2589733230E-04   3.8779531810E-06
   79      4.4518888863E-04  -4.8037436214E-04   7.5070847058E-05  -6.3186980884E-05   1.3590757022E-05
   80      1.0040230794E-03  -9.5488672513E-04   2.3405811524E-04  -1.2854095140E-04   2.1718255458E-04
                   45                 46                 47                 48                 49        
    0      8.1666263984E-04   7.5339568216E-04  -7.1495649254E-04  -8.8614595357E-05  -3.7730818364E-04
    1      5.9430673466E-04  -1.1441522780E-03   2.6843949315E-03   6.5553621111E-04  -1.3881339484E-04
    2     -1.3226598874E-03   3.8525724851E-03  -3.4967131436E-03  -5.0716723692E-04  -3.6682603034E-04
    3     -2.0536648944E-03   5.0774549578E-03  -6.3172838436E-03  -4.8652441014E-03  -1.0395497360E-03
    4      5.2205917972E-03  -1.7514936711E-02   2.0741842623E-02  -4.0976879534E-04   1.0335516882E-03
    5      3.0303670522E-03  -1.0540576969E-02   1.1191659298E-02   2.6398535551E-03   4.5608321070E-04
    6     -6.5515226603E-02   5.0764187525E-02   2.7111427287E-02   4.6853048849E-03   4.2241647522E-04
    7      4.9870493360E-02  -2.2797193943E-01  -9.1737112811E-02  -1.8947793509E-02  -1.7025128039E-03
    8      2.7321800562E-02  -9.1661211373E-02  -9.8764033454E-02   1.9187821659E-02   4.0041030208E-03
    9     -4.1568629216E-03  -1.7845474312E-03   1.6808955898E-03  -6.3640209592E-02   2.4988039775E-02
   10      2.3728342133E-02   5.0408053987E-03  -1.6258794807E-02   2.6416958054E-02  -1.5233301613E-01
   11      9.2179180203E-03   3.3387092065E-03  -7.1477307852E-03  -3.4225728042E-02   1.1355207098E-01
   12     -4.4383196253E-03  -1.4266451720E-03   3.5316129475E-03   1.5464597103E-03   8.5439939833E-03
   13     -8.2703556231E-04   8.4107439563E-04   7.3238815848E-04   9.4100685427E-03  -2.9024759049E-02
   14      3.2745646737E-03   7.6446294002E-04  -9.5359282781E-04   3.0148270604E-04   5.0878177529E-03
   15     -1.0518099337E-03  -5.9697814572E-04  -1.1310425363E-04  -1.2547080095E-03   3.5563228602E-03
   16     -9.2783020102E-04   4.3147527285E-04   1.0095453415E-03  -4.8601206919E-04  -1.8580781179E-03
   17     -3.1546989232E-04   8.0258836307E-04  -4.1390092288E-04   4.7152392438E-06   3.5697048881E-04
   18     -4.1521230710E-03  -1.4007634626E-03  -3.4706517694E-03  -1.4558164705E-04   3.6267780033E-04
   19     -6.7646931659E-04   7.7691143917E-04  -5.7195739703E-04   4.9799665525E-05  -2.7963289958E-04
   20     -2.4586067661E-03  -9.4097152172E-04  -1.0688616980E-03  -2.4829054282E-04   2.5143570773E-04
   21      7.1486181112E-04   4.7265356869E-04   7.0056722418E-04  -1.1156591910E-04  -7.0742760102E-05
   22     -5.6220653807E-04  -4.6690477387E-05  -2.2839783420E-04  -6.3967325542E-05   8.5637325287E-05
   23     -6.1871620973E-04  -4.1391112295E-04  -7.4880567113E-04   1.3796616605E-05  -1.4745573676E-04
   24     -6.0895517313E-05  -3.1785365198E-04  -7.6847028466E-05   1.9721746972E-04   2.7294262831E-05
   25      1.5707062113E-04   1.9318107059E-04   1.8908156302E-04   1.2755628262E-04   1.9738182692E-04
   26      3.0741536114E-04   4.1327437890E-04   2.9199539413E-04  -1.4513441088E-04  -3.8400869464E-05
   27      1.9072874918E-03   6.5048759489E-04   6.7096219397E-04   3.2083582955E-05  -1.8527877179E-04
   28     -2.2722951325E-04   5.9007342938E-05   6.3969044125E-04   2.0497365420E-04   1.5403280723E-04
   29     -8.4292928938E-04  -6.3782369896E-04  -1.2711924502E-05   1.0837806999E-04  -9.8767467385E-05
   30      5.6195708534E-03   2.5887543482E-03   4.9464804279E-03   1.8704779396E-03   7.2162855330E-04
   31     -2.1888943808E-02  -7.3659314369E-03  -1.5551026948E-02  -6.8286189748E-04  -2.0118608705E-04
   32     -1.0950738712E-02  -3.1593816804E-03  -8.0521597914E-03   1.2258209031E-03   4.0273302966E-04
   33     -7.2868450140E-05   2.4733660796E-04  -2.9754271263E-04   7.9727617658E-05  -5.6509449558E-05
   34      1.3906189145E-04  -7.3595764125E-04   6.7424980292E-04  -1.6270266008E-04   9.2761295690E-06
   35      1.3589974271E-04  -2.6479009237E-04   2.9796515765E-04   8.9376935245E-06  -1.4235428842E-04
   36     -8.9609150456E-05   3.0165051733E-04  -2.8342464255E-04   1.7516713041E-05  -1.5611735485E-04
   37      2.4520896151E-04  -6.6906260745E-04   7.7998356835E-04   3.5375626310E-05   3.8921849599E-05
   38      3.8187832972E-05  -2.9556534297E-04   3.6393507213E-04  -1.9666451291E-04   3.2346521285E-04
   39     -1.1361083724E-04   3.8468149199E-04   7.4404974188E-05   1.3921030931E-04   1.3268499505E-04
   40      4.3364379282E-05   7.6244540552E-04  -8.1311196930E-04   1.2562081130E-04   6.5940934672E-05
   41      2.0420662401E-04   1.1462823009E-04   8.7533732935E-04   2.3649948963E-04   1.2399369410E-04
   42      3.1799348332E-04  -6.2012989467E-04   5.5565739148E-04   4.7212155309E-04   2.4777280741E-04
   43     -2.4354228079E-04   2.9733339102E-04  -7.0519691220E-04  -1.1622464151E-03  -1.0606833325E-04
   44     -3.0954694509E-04  -1.0049616551E-05   7.5788685676E-04   1.4400770384E-03   2.5500493097E-04
   45      7.0436944109E-02  -5.5099073356E-02  -2.7484085981E-02   8.4551354974E-04  -4.9165472363E-04
   46     -5.5100191092E-02   2.4596876298E-01   9.8696835428E-02   5.6409248526E-04   2.7527129706E-04
   47     -2.7484464823E-02   9.8697199206E-02   1.0644521456E-01  -5.6524603356E-04   3.1271182258E-04
   48      8.4580167206E-04   5.6435857234E-04  -5.6643237969E-04   6.4678205383E-02  -3.4174289006E-02
   49     -4.9174640610E-04   2.7517807030E-04   3.1293864354E-04  -3.4170414338E-02   1.8038411092E-01
   50     -1.3848684168E-04  -4.3546540443E-04  -2.6251852753E-05   3.1256076406E-02  -1.1917777002E-01
   51      3.5451840712E-04   6.0865319346E-04   4.8895351576E-05  -4.2697717174E-03  -1.3955266585E-03
   52      1.2456192947E-04   2.7672477899E-04   2.3614678847E-04   1.6523826533E-02   7.5896432806E-03
   53     -9.1560314077E-04  -1.8118253449E-04   6.8027156199E-04  -1.9630571325E-02  -5.8348670011E-03
   54     -1.3835728843E-04  -1.5719351327E-04   1.0828280215E-04   1.6626509043E-05   2.2358717769E-04
   55      7.4759208566E-04   2.3599558604E-04  -4.4619651869E-04   1.5129610477E-03  -3.8222796785E-03
   56      9.4431717537E-04   2.1071198153E-04  -7.2902518973E-04  -1.6923646166E-04   1.0892241568E-03
   57      1.0449510166E-04   5.7905536336E-05   5.9320830679E-06   8.9719261475E-05  -4.8873669904E-04
   58      3.1080585092E-05   5.6408926268E-05  -6.9653268484E-05   1.3775309895E-04  -5.4213822703E-04
   59     -1.4550990829E-05  -5.4862602882E-05   1.0593500554E-04  -1.2831323788E-04   2.7464955063E-04
   60      8.9983091320E-05  -2.9086188359E-05   1.5539843129E-04  -8.8415608899E-05  -7.0522843878E-05
   61     -6.8977397397E-04  -3.6474579510E-04  -4.8665582064E-04  -8.6057996309E-05  -9.7848466150E-05
   62     -4.1184492630E-04  -2.2522975128E-04  -3.2769385751E-04  -4.7764649130E-05  -2.0940732767E-04
   63     -2.2769154760E-04  -1.0069769407E-04  -1.6112617939E-04   2.3954328532E-06   6.5416624731E-05
   64     -2.4397422907E-04   2.7421581164E-05  -1.8413936076E-04   2.1215392618E-05   8.1120507931E-05
   65      5.5688443137E-05   7.3901221306E-05   8.1750167472E-05  -1.2053268900E-05  -1.2065518897E-06
   66     -6.1993942418E-05  -7.8526728707E-05  -1.1400131613E-04   2.2450094682E-05  -7.3448901044E-05
   67     -4.4260690435E-05  -2.8988996374E-05  -8.6108832996E-05   7.8180537273E-06  -3.7413231516E-05
   68      3.1506012523E-05   3.7253199818E-05   6.1223244376E-05  -7.2205170221E-06  -8.5354875681E-06
   69     -4.0885363929E-05   9.7164790821E-05  -5.4035540529E-05   2.1543983575E-05   5.1542773189E-05
   70      2.2438115997E-05   2.3464276441E-05  -1.4031649250E-05   6.4000884636E-05   4.0835358674E-05
   71      4.6088643735E-05  -4.0858170695E-05   6.1256395163E-05   9.2105722529E-06  -1.7619262885E-05
   72      9.4629843479E-05  -8.5674809433E-05  -9.5162848374E-05   1.9457910963E-05  -6.9196774507E-05
   73      8.8749990726E-05   4.6899162169E-05   3.0506644480E-05   3.5924842870E-06   3.9262664275E-06
   74     -8.3200451362E-06   1.7885096496E-04   1.9883228058E-05  -3.2530002163E-05  -1.1874627501E-05
   75     -7.9747565785E-05  -5.6610936538E-04  -2.0260648725E-04   7.7412477363E-05   6.2700561167E-05
   76      2.3409365757E-04  -1.8197777670E-04   6.7406316780E-05  -3.2252834061E-05   1.1149181562E-05
   77      5.9165730821E-04   6.0430483196E-04   4.2002536232E-04  -4.2252157332E-05  -3.0349867203E-05
   78      9.5641728058E-04  -2.9595755452E-04   3.6813467084E-04  -3.6346710132E-04  -7.4036297371E-04
   79      6.8101878968E-04   6.7679349834E-04   3.4268897086E-04   3.5523881809E-04   1.6788407266E-04
   80      5.9620429596E-04  -2.3340541207E-04   8.2847529430E-05  -4.7961536380E-04  -3.8948003603E-04
                   50                 51                 52                 53                 54        
    0     -2.9248109571E-04  -1.4969808239E-04  -1.1362988464E-04  -2.1997404147E-04   1.2502681880E-03
    1     -8.6561207607E-04  -4.4354525335E-04   5.3875915691E-05   1.4170061454E-04   1.5896352925E-03
    2      2.8361251984E-04  -2.1245594854E-04  -1.7269870101E-04  -3.3010530717E-04  -5.3326844305E-04
    3      4.7948923544E-03   7.9657074676E-04  -7.5612167206E-04   8.3193629003E-04  -2.5534588328E-04
    4     -3.1366319574E-04   8.3471740195E-04  -1.1397600762E-04  -8.7917299834E-06   2.8519815156E-04
    5     -2.1910314529E-03  -1.6951756474E-03  -8.3335003586E-04   1.5112612508E-03   7.1953138101E-05
    6     -4.7832726072E-03  -1.9467913602E-02  -2.7695947375E-03   1.4995399825E-02   1.0408297050E-04
    7      1.3089593589E-02  -7.4744608094E-03  -1.0762109293E-03   7.2539836598E-03   9.2708022964E-04
    8     -1.3772066588E-02  -1.5862584961E-02  -1.0361028026E-03   1.1165950317E-02   1.4996752115E-04
    9     -3.2631351742E-02  -1.9150987224E-01  -4.9432726543E-02  -9.9590243221E-02  -5.9294922601E-03
   10      1.1567644025E-01  -5.5345569694E-02  -7.2920795101E-02  -3.6731786444E-02  -1.1660481439E-03
   11     -1.7111790734E-01  -9.9790083430E-02  -3.3984451619E-02  -1.2357104777E-01  -6.3216113965E-03
   12      3.5104942010E-03   7.7982880451E-03  -2.0507750275E-02  -6.8057395972E-03  -3.1530171579E-01
   13     -1.5891558112E-02   6.3672100225E-03  -1.7866030925E-02  -9.0816465599E-03   6.5582127477E-02
   14      1.4032925016E-02   5.6550274354E-03  -1.8002136005E-02  -6.6222001050E-03  -5.4398198714E-02
   15      1.2495836279E-03  -3.6156121620E-04   2.1795767646E-03   1.5213528610E-03  -2.1635329297E-02
   16     -1.5755062984E-03   3.4724626018E-04  -7.4202055941E-04   1.6955861669E-04   7.3060239491E-03
   17     -8.5770752118E-05   1.3837464218E-03  -4.8132091290E-03  -2.6739997608E-03  -9.4764933011E-03
   18     -8.2547998952E-05   3.4824732272E-04   4.2885939773E-04  -3.4538452448E-05  -1.8936139997E-03
   19      3.4433825108E-04   7.0726630170E-04  -2.6077774888E-04  -1.2406866450E-04  -5.2527027762E-03
   20     -9.8330570918E-06   2.8875859436E-04   3.6042213672E-04  -1.9953735964E-04   1.9086710456E-03
   21      2.9620917037E-05   2.0336394905E-04  -2.9093387147E-05  -2.7723029226E-05  -5.9074737214E-04
   22     -9.4982993034E-06   7.7636454916E-05   7.2220286955E-05   5.5281342927E-06   1.0431172282E-03
   23     -3.3055073008E-05   1.7764816308E-04  -3.7801142983E-05  -8.6068995513E-05  -9.1080435207E-04
   24     -8.5004998640E-05  -3.0646419525E-04  -2.5254829993E-05  -1.3575909243E-04  -3.2403174765E-04
   25     -1.7995553211E-04  -5.6348170400E-04   2.1475774931E-04   5.0057939656E-05   6.7655886432E-06
   26      8.2805376741E-05   1.2097848988E-04   1.2034357065E-05   1.0764068185E-05   3.1642037286E-04
   27      1.8669467022E-04  -4.4734859785E-04  -2.4869018300E-04   9.1906436770E-04   1.6588748659E-04
   28     -2.0442483833E-04  -1.0711734347E-04   1.6608719466E-04  -6.8352523728E-05  -1.0383296220E-04
   29     -4.6578647155E-05  -1.7326914003E-03  -1.4499921944E-04   9.5674603421E-04   7.3820434462E-05
   30     -1.5161190793E-03  -4.2398351458E-03   5.5149772204E-05   2.7276418574E-03   7.3531582514E-04
   31     -6.0894330271E-04  -5.2231292715E-04   4.2588793820E-04   1.0675835405E-03  -3.5519556318E-04
   32      6.3076225231E-04   5.3575175934E-03   4.4213952534E-04  -2.4566311341E-03  -2.8190399308E-04
   33     -6.3666317046E-05   6.5102243698E-05   9.3307565047E-05   3.3092344516E-05   4.1003210561E-04
   34      4.9958974942E-05  -1.0355612340E-04  -1.6549521915E-04  -9.3599607836E-06  -4.6905741653E-04
   35     -2.9434655903E-05  -1.8017675632E-05   5.6577866282E-05  -3.9263650289E-05   1.1886112833E-03
   36     -8.8677751465E-05  -2.4630521459E-05   4.1400957577E-05  -8.3376641323E-05   7.4283260085E-04
   37      1.0152865607E-04   3.8708818595E-05  -1.6333191754E-05  -2.6210496728E-05   9.3193245417E-05
   38      2.0638442508E-04   9.4079470977E-05   1.8613577851E-04   5.6547750013E-05  -6.0356391563E-04
   39      1.4524397637E-04   5.2516328692E-04   1.2568414563E-04  -2.4868780538E-04   2.9960076504E-05
   40     -2.6268572759E-04  -3.4471737650E-04   8.8637463947E-06  -1.2166504887E-04   1.5602086698E-05
   41      5.1284949026E-04   1.0335983772E-03   5.8002779690E-04  -7.6846510824E-05   1.4337764817E-04
   42     -3.3119292478E-05   3.9982127297E-04   2.3913740299E-04  -3.2488511854E-07   1.1155922552E-04
   43      1.3316325039E-03   4.0628265117E-04   1.8360516087E-04  -1.9877868346E-04  -7.9211172328E-05
   44     -9.2259744907E-04   6.6993491708E-05   9.5149458896E-05   3.0072618851E-04  -3.9434635988E-05
   45     -1.3815539321E-04   3.5461630870E-04   1.2483104003E-04  -9.1557301529E-04  -1.3837558247E-04
   46     -4.3517057088E-04   6.0867633623E-04   2.7652495274E-04  -1.8120313269E-04  -1.5717796604E-04
   47     -2.7219016461E-05   4.8767989977E-05   2.3619899022E-04   6.8036758485E-04   1.0829411631E-04
   48      3.1259382534E-02  -4.2697918816E-03   1.6523933571E-02  -1.9630619080E-02   1.6666178551E-05
   49     -1.1917803780E-01  -1.3955199648E-03   7.5895810229E-03  -5.8348085226E-03   2.2358569620E-04
   50      1.8336823687E-01  -3.2902919454E-03   1.1066974862E-02  -1.1922155765E-02   1.4978216850E-03
   51     -3.2904332989E-03   2.0704167360E-01   5.6877780461E-02   1.0702723828E-01   3.0782820149E-03
   52      1.1066947647E-02   5.6878204116E-02   8.4701375792E-02   4.5268826678E-02  -1.6800945031E-03
   53     -1.1922150575E-02   1.0702687379E-01   4.5268576192E-02   1.3059469071E-01  -4.1113861837E-04
   54      1.4978145947E-03   3.0782826953E-03  -1.6802231732E-03  -4.1117565279E-04   3.3883438339E-01
   55     -1.8540361511E-03  -7.0965820483E-05   3.7252322376E-04  -1.0947585899E-03  -6.7275436133E-02
   56      9.9451494404E-05   9.7044392171E-04   5.6130837898E-04   2.3260271594E-03   6.7535556727E-02
   57     -2.0401765558E-04   1.7037503503E-04  -8.8092206301E-04  -4.4855450300E-04   5.7813829555E-04
   58     -2.2956627195E-04   2.0037968545E-04  -1.0585350538E-03  -5.0610409070E-04  -2.4302066864E-04
   59      1.6158697745E-04  -5.5769080327E-05   3.7663274330E-04   1.5519107813E-04  -2.8713794768E-04
   60     -6.5558164103E-05   3.1285985915E-05   7.2904676049E-05   3.1540057380E-05   3.4239736806E-04
   61      8.1917956967E-06  -3.3393157459E-05  -3.4857788548E-05   6.3825802356E-05  -4.3627252623E-05
   62      4.3816375340E-05  -4.8506608999E-05   8.5740378847E-06   1.1892553875E-04   2.4605791371E-05
   63     -3.5241013260E-06  -1.0655400835E-05   3.5548048682E-05   1.2288843675E-05   7.0270921898E-05
   64     -1.7448146260E-05  -1.1358977296E-04   6.0837633401E-05   4.4547762986E-05  -3.2670529611E-05
   65     -9.1336683000E-06  -2.9629784988E-06  -1.0490694294E-05   1.4646903016E-05   2.7290021326E-05
   66      1.7810836579E-06   9.3487082471E-06  -3.9776017782E-05  -3.7428772994E-05  -2.9325651331E-04
   67     -8.9222894854E-07   8.2493588631E-06  -1.5049199863E-05  -1.3720309583E-05  -2.8864497596E-04
   68      2.0609585018E-05  -1.9688420585E-05   1.2994612822E-06   5.1408151961E-07   9.0096787306E-05
   69     -6.3663223907E-05  -8.2279392937E-06   7.8713946850E-06   2.8328485736E-05  -8.0897886734E-05
   70     -1.0212990292E-04  -5.6438361193E-05  -8.6577567015E-06   2.5835526686E-05   1.2317085537E-05
   71      1.4507862525E-06  -8.4997626597E-06  -1.7676591256E-06  -1.2513874706E-05   4.7542862781E-05
   72      5.3858579683E-05  -5.0708938578E-04  -6.7348573080E-05   3.0387061460E-04   2.9634261291E-05
   73      2.0358312098E-05  -8.1953214033E-05  -3.1544185794E-05   7.0457700946E-05   1.0210672694E-05
   74      4.3104681970E-05   2.0616483537E-04   2.9431092575E-05  -1.0155542668E-04  -5.5033187144E-06
   75     -1.1217708941E-04   8.2770403330E-05   1.2925437286E-05  -8.7897217270E-05  -3.0583146415E-05
   76      5.1861709276E-05   1.9629945736E-05   2.1712814388E-05  -5.9724983906E-06   4.0464525390E-05
   77      5.1756868812E-05   8.3953549012E-05  -4.9076143433E-06   5.0589503257E-05   3.3819104940E-05
   78      7.1048680434E-04   3.8779451892E-04  -2.9312721744E-04   2.4629193545E-04   2.9964507191E-05
   79     -4.7176373255E-06   1.5034663974E-04   1.5601786379E-04  -1.6973240602E-04   3.2371327720E-05
   80      6.1915449011E-04   2.0972945888E-04  -2.6352218933E-04   1.4855373059E-04   3.2790295824E-05
                   55                 56                 57                 58                 59        
    0     -1.0340304820E-03   2.0952232111E-03   1.1708051766E-03  -1.0131418091E-03   9.9901267027E-03
    1      3.7849408909E-04  -1.0237344722E-03  -1.5561747119E-03   5.3551248206E-03  -2.6830232427E-02
    2     -9.4388701217E-04   1.2286435194E-03  -2.3495407083E-03   2.8425331426E-03  -1.5002537540E-02
    3      2.4697192635E-04   1.7228691661E-04   8.9495925398E-04   1.8954694160E-04  -9.9965598459E-04
    4      8.4558536513E-05  -3.4285115400E-04   2.8854619867E-04   3.5032604011E-04   2.5996929535E-03
    5      3.2083842605E-04  -1.6186792100E-04  -5.0814505111E-04   1.4367321991E-03  -5.2982299105E-03
    6     -3.2564235778E-04   1.0790378763E-03  -2.6669114637E-04  -3.1981029039E-04  -2.6214249238E-04
    7     -3.3775781835E-03  -4.1394968231E-03  -5.7620863942E-04   4.7827257105E-04   8.3750976569E-04
    8     -5.3155823549E-04  -1.8408655819E-03  -3.0588250847E-04   6.0975560149E-04  -2.3523479136E-04
    9      2.8399410968E-02   2.1039866260E-02  -3.0636930016E-03  -4.4197075272E-03   1.6082699478E-03
   10     -8.5747997183E-03  -8.3461890712E-03  -2.1080266650E-03  -6.0469135629E-04   1.2343784767E-03
   11      8.6252846694E-03  -3.5674054827E-03   1.1798914181E-03   1.3440573426E-03  -1.3012724322E-05
   12      7.0833697766E-02  -1.0375814569E-01   6.1740784214E-03   5.9437584668E-03  -3.8903646553E-03
   13     -8.4784278214E-02   2.0321550167E-02  -2.2468058592E-02  -2.3783643336E-02   1.0601862625E-02
   14      9.6514879402E-03  -4.4864761991E-02  -8.8909408135E-03  -8.5243040947E-03   5.5308410328E-03
   15     -2.9391229483E-02   1.2643536495E-02  -7.2597990464E-02   5.5209994997E-02   3.3272864971E-02
   16      7.8890540632E-03   1.6927681601E-03   6.0059178595E-02  -2.1280784938E-01  -9.6279217587E-02
   17     -5.5651677030E-03  -2.5248415225E-03   3.4201570177E-02  -9.2701965186E-02  -1.0708537481E-01
   18     -3.1216010032E-03  -5.3949037936E-04  -8.8322691409E-03   1.9872242353E-03  -3.5513000637E-03
   19     -4.5487956864E-03  -6.4485968252E-04   2.4221397729E-02  -5.2181102544E-03   8.5004603324E-03
   20      2.3738810473E-03  -1.0416546619E-04   1.4572189757E-02  -3.5464206518E-03   4.6060919967E-03
   21     -1.1140648617E-03   1.6669311546E-04   1.4094426265E-03  -2.3464360032E-04   5.2272572929E-04
   22      7.9444734943E-04   3.4109466641E-04   1.7753613261E-03   2.5181111847E-04  -1.9949328769E-04
   23     -9.7964488399E-04   4.3004334361E-04  -1.0259570679E-04   4.8852244393E-04   9.8543198701E-05
   24     -1.7273134050E-04  -4.3462274017E-04   5.1389006421E-05  -4.2199815826E-05   1.6354694290E-04
   25      5.5149755395E-05  -5.5482502528E-05  -6.4207793560E-04   3.7709985447E-04   1.6604011893E-04
   26      2.8658648610E-04   2.6110557502E-04   2.4427142616E-05  -1.5893162497E-05  -4.6346327676E-06
   27      4.8274627152E-05   1.1054816364E-04   4.0681809238E-04  -2.6581439030E-04   1.0413631369E-05
   28     -1.0020127234E-04  -2.8626154995E-05   1.4470431220E-03  -4.3564401808E-04   3.3918710662E-04
   29     -8.8072194774E-06  -1.7074929417E-05   1.4599059751E-04   1.9389915685E-04   8.9281899764E-05
   30     -2.0464645603E-04  -2.7750712119E-04  -5.2388535045E-03   9.1901885021E-04  -2.1673279582E-03
   31     -3.7310801931E-04  -1.2398329092E-04   5.4743479972E-06   6.5003413951E-04   5.6967288152E-05
   32      4.7680618363E-05  -3.0105903292E-04  -2.6341349189E-03   7.2905840827E-04  -1.6069188697E-07
   33      5.1609044971E-04  -5.6824114673E-04   3.8211129175E-04  -2.4951483970E-04  -7.0467155629E-04
   34     -7.0231187117E-05   6.3789754981E-04  -4.6892167031E-04   1.9437583803E-04  -3.6922343805E-05
   35      5.8447442545E-04  -4.6290909205E-04   3.0785970952E-04  -5.6327650796E-04   1.1555966190E-03
   36      1.7235538442E-04  -5.9817144464E-04   5.1438253981E-05  -3.5217276661E-06   5.1233594951E-04
   37     -4.1495171695E-07  -6.0561014134E-05   1.4560324312E-04   2.3990686924E-04   4.9374365853E-04
   38     -9.8644973005E-05   2.8835965198E-04   1.5355471336E-04  -8.9905763652E-04   7.0233728837E-04
   39     -3.2421717267E-05   5.0653479832E-05  -2.5103166194E-05  -3.5840074100E-05   2.6240990787E-04
   40     -3.5049906017E-05  -2.4582537550E-05  -4.9073342446E-05   1.9500080267E-04  -9.3843246750E-04
   41     -9.3650142957E-05  -2.6653293613E-04   7.0896404883E-05   1.5397819101E-04  -6.8022644097E-04
   42     -5.2295176631E-06  -2.0119699013E-04   5.0764401847E-05  -6.5092922443E-05   2.5033884367E-04
   43     -2.8290221073E-05   8.2044990640E-05  -9.1025847374E-05   1.8795059932E-04  -9.6032700546E-04
   44     -1.0786907577E-04  -1.4738885557E-05  -8.1837608592E-05   7.6370885472E-05  -6.7996756130E-04
   45      7.4759748009E-04   9.4437295665E-04   1.0449496755E-04   3.1078528097E-05  -1.4551559667E-05
   46      2.3598555181E-04   2.1066520564E-04   5.7901728315E-05   5.6412412779E-05  -5.4862480546E-05
   47     -4.4620274519E-04  -7.2904354430E-04   5.9299207151E-06  -6.9654221574E-05   1.0593405702E-04
   48      1.5129650403E-03  -1.6927193581E-04   8.9701715424E-05   1.3780528087E-04  -1.2832059931E-04
   49     -3.8222890829E-03   1.0892973657E-03  -4.8875670219E-04  -5.4206612631E-04   2.7464501597E-04
   50     -1.8540247041E-03   9.9389686311E-05  -2.0402104048E-04  -2.2955642330E-04   1.6158893509E-04
   51     -7.0715190495E-05   9.7057543171E-04   1.7037391094E-04   2.0037293995E-04  -5.5772536019E-05
   52      3.7192242597E-04   5.6139052948E-04  -8.8090656299E-04  -1.0585109345E-03   3.7666346459E-04
   53     -1.0946013733E-03   2.3257318892E-03  -4.4856028502E-04  -5.0611735313E-04   1.5518086658E-04
   54     -6.7276155425E-02   6.7536206039E-02   5.7802655151E-04  -2.4309124113E-04  -2.8718299023E-04
   55      9.5881108788E-02  -9.6096439651E-03   4.8082669070E-04   2.1825604746E-04  -6.1605523029E-04
   56     -9.6098606243E-03   4.9710991375E-02  -5.8001702187E-04  -5.9835090393E-04   1.9569156802E-04
   57      4.8078705953E-04  -5.7995071002E-04   7.8120879171E-02  -5.8339773233E-02  -3.5194605781E-02
   58      2.1833635411E-04  -5.9835992740E-04  -5.8340768596E-02   2.3535940859E-01   9.9847039270E-02
   59     -6.1612677036E-04   1.9571483404E-04  -3.5195549936E-02   9.9847405026E-02   1.1556546371E-01
   60      2.1800494021E-04   2.9984743982E-04   1.2236321827E-03   7.6550641279E-05   5.3595769457E-04
   61     -9.1252203100E-05   5.3628613813E-05  -4.1858570771E-04   3.2518838588E-06   1.6513228488E-04
   62     -6.0165684880E-05   3.2366291081E-04  -2.6347897172E-04   3.8216381730E-04   5.5105940023E-04
   63      7.8453085043E-05  -1.3924527395E-05  -2.3770854587E-05   3.0076594012E-04   3.5668766301E-04
   64      2.8778765010E-05  -2.0493906965E-05  -8.9824546807E-04   4.3577896929E-04   1.0924787416E-04
   65      3.6196086373E-05   6.9130447130E-05   3.0420025931E-04  -2.1447861018E-04  -1.5949151726E-04
   66     -3.5512335116E-04  -2.3779540838E-05   4.4046897208E-05   7.6959919410E-05   1.3787921004E-05
   67     -2.8026630094E-04   6.8483891962E-06  -1.2062622946E-04   1.6034157170E-04   1.3157928635E-04
   68      4.2019386798E-05  -7.0060543854E-05  -2.6869974673E-05  -2.3673017072E-05  -7.3513712135E-05
   69     -3.3156191459E-05   4.9558705538E-05   2.5953590276E-05  -2.0321182830E-06  -9.7349543488E-05
   70      3.3613818255E-06   2.7011379324E-05  -3.9999333927E-05  -6.4885980499E-06  -1.1481335088E-04
   71      2.6254471639E-05  -3.7325584421E-05  -1.1945779082E-05  -3.1842256306E-05   4.1796629970E-05
   72      1.0907183020E-05  -3.3756637611E-05  -1.2949188135E-04   6.5201873449E-05  -1.5483884484E-05
   73      1.1462419542E-05   1.8257150862E-05  -6.7742296203E-05   4.9785541119E-05  -2.0429663559E-06
   74     -1.5153788196E-06  -1.1616791179E-05   6.4209124139E-05  -3.8154237971E-05   2.7273351969E-05
   75     -4.3425752537E-05  -3.2689351727E-05  -3.1838129097E-04   4.0936136666E-05  -1.4130790039E-04
   76      3.5973542469E-05  -1.2575279773E-05  -1.0435748003E-04   8.0987713614E-05   4.9010741737E-05
   77      5.2440344671E-05   5.2108989935E-05   1.7526771059E-04  -3.0738703056E-05   1.2684130087E-04
   78     -7.6717580112E-05   5.0044377621E-05  -4.4556730032E-04   6.9524309532E-05   4.5633005346E-06
   79      8.5830298291E-05  -1.3536091402E-05   8.4744430210E-04  -2.1694793443E-04   2.3971071792E-04
   80     -4.2077184385E-05  -2.3616567598E-05   3.9336643502E-04  -1.1692465354E-04   1.1443811530E-04
                   60                 61                 62                 63                 64        
    0     -6.5127383323E-03   2.2358851095E-03  -2.1569433650E-03  -2.8004739388E-04  -3.7662035789E-04
    1      1.2197517490E-03  -1.2248275566E-04   8.3433302034E-04  -2.8204739116E-04  -3.8543793312E-04
    2     -4.1149722218E-04   3.0741232228E-06   9.9646680521E-04  -3.4288617763E-04   2.8571924649E-04
    3     -8.1254579033E-05   1.3343437116E-04   2.0453894968E-04  -1.4266243434E-05   1.9300783166E-04
    4      3.0621567549E-04  -2.3751525666E-04   2.6415534024E-04  -6.3144794930E-05  -1.3767855427E-06
    5      6.0359203404E-04   1.7381676700E-04   6.0104606257E-04   1.4481516490E-04  -6.2950752448E-05
    6     -2.6428938906E-04   1.8569762188E-03   1.2990110051E-03   3.4982414594E-04   4.0380092212E-04
    7      3.5671168108E-04  -2.2647276570E-03  -1.2657090301E-03  -6.4604575083E-04  -4.1520881279E-04
    8      9.9020358289E-05  -1.4734075542E-03  -3.9378282260E-06  -1.6739472257E-04   2.3520437793E-04
    9      7.9145266576E-05   1.4696060211E-04   1.3712444248E-04   1.9110845688E-04   2.5264495758E-04
   10     -3.4737917064E-04  -3.2013523870E-05  -8.5964946739E-05  -7.4407463408E-05  -9.8795461576E-05
   11     -2.8682833598E-04  -3.6541979434E-04  -5.8058873526E-04  -4.2535997695E-05  -5.3218836172E-05
   12      2.4660916535E-03  -6.6775785823E-04   8.7662695230E-04   4.3536305214E-04   1.2348867611E-04
   13      4.2684197730E-04   2.8415792201E-04  -3.8592233128E-04   3.1544248075E-04   7.2719815606E-04
   14      8.1924553493E-04  -7.7126049384E-04   1.3078175249E-03  -1.5353636701E-06  -8.8428502937E-05
   15     -1.4642703244E-03   2.5784086219E-04   4.5917383032E-04   4.2029675748E-04   1.5568822191E-03
   16      4.4490228462E-03  -1.3983946093E-03   1.9409952794E-03  -8.5613342208E-04  -7.8746779092E-05
   17     -3.2151710349E-02   1.0968798802E-02  -9.6898541512E-03  -3.4980845840E-04   5.0966439036E-04
   18     -5.1476345118E-02   9.6675434910E-04  -1.0580319738E-03   1.0343543644E-02   7.4725667110E-03
   19      8.2676870630E-04  -5.5392385702E-02   3.2848604616E-02  -1.9832442080E-02  -1.4692385327E-02
   20     -3.1180324294E-03   3.3986477875E-02  -2.8033099653E-01   4.2244721824E-03   4.2248017115E-03
   21     -1.0649661164E-03  -1.4118049011E-03  -2.4645742339E-03  -8.7236062419E-02   8.0529225507E-02
   22     -3.7967981259E-03  -2.6087499373E-03  -7.3164398245E-04   8.0345251915E-02  -2.3714173009E-01
   23      2.1388443918E-02   2.1596661088E-02  -5.4425477677E-03  -1.9876429160E-02   4.8568647904E-02
   24     -3.4845876603E-03  -2.3885219140E-03   1.8061750966E-03  -6.4014996576E-03   3.2054903749E-03
   25     -1.2332191687E-03  -2.1150380231E-03  -1.2668700043E-04   1.6560922041E-02  -8.9243568008E-03
   26      2.2593853206E-03   1.1780427630E-03  -2.3525696109E-05  -2.8137959149E-03   2.2596263320E-03
   27     -6.9866176939E-04   4.2455985978E-04  -1.3966737935E-05  -2.8513773553E-03   4.0979540751E-04
   28     -5.7358142157E-04  -2.6541196930E-03  -1.0547443079E-04  -1.5436851403E-03  -5.2073083668E-04
   29      5.3749569352E-04  -1.5473440337E-03  -7.1852150074E-04   2.4235785671E-03  -1.4319196677E-03
   30      7.0688892205E-04   6.4199793327E-04  -1.0194030570E-03  -2.1356054342E-03  -7.4720198657E-04
   31     -9.6784846379E-04   7.9154428022E-04   2.7603099725E-03  -2.4524779816E-03  -1.4902012581E-03
   32      7.8344984388E-03  -2.7905868606E-02  -1.1205772791E-02   9.0313005458E-04   2.7319311308E-04
   33     -2.7213940200E-04   1.8541822100E-04  -1.4470871520E-04   1.4183982833E-04   1.5529231525E-04
   34      3.0211391863E-04   5.2160241860E-05   2.7475168221E-06   1.3729567059E-04   2.9103809567E-04
   35     -2.0937508873E-03   6.5084204033E-04  -7.0109997546E-04   5.9752303364E-05  -1.6523648212E-04
   36      1.1978944057E-04  -1.3089909403E-04   7.9503283910E-05  -4.2759740266E-04   8.3535597792E-05
   37      9.7325856579E-05   3.7865878977E-05  -2.2112577031E-05  -2.0871463154E-04   5.6610954967E-04
   38      2.4617307773E-04  -1.6626667413E-04   1.3862308363E-04  -7.2718625387E-04  -7.7497377148E-04
   39      5.1713778144E-05  -5.2738313737E-05  -2.1441031461E-05   1.5327228951E-05  -8.4081061390E-05
   40     -7.6368054037E-05   8.4326488473E-05  -3.1463860811E-05   5.3399678893E-05   1.5210476214E-04
   41      1.2564793504E-05  -9.8092395029E-07   5.0039387524E-06  -9.5334062957E-06   1.3082319526E-05
   42      5.3410353904E-05  -5.5843478917E-06   1.4388744857E-05  -3.9776087038E-05  -7.0249364648E-06
   43     -8.2454798365E-05   1.3945849728E-05  -3.7894866109E-05   2.6882495508E-05   2.3282726005E-05
   44     -1.0607963794E-04   3.3818394933E-05   2.8584702822E-05  -4.6873391862E-05   6.7576635632E-05
   45      8.9977879476E-05  -6.8977100542E-04  -4.1183911170E-04  -2.2769294643E-04  -2.4397465599E-04
   46     -2.9071099497E-05  -3.6473210687E-04  -2.2522133873E-04  -1.0071659502E-04   2.7411885718E-05
   47      1.5541947793E-04  -4.8665381700E-04  -3.2769594991E-04  -1.6112891715E-04  -1.8414320781E-04
   48     -8.8349037737E-05  -8.5971567364E-05  -4.7715603106E-05   2.3941030260E-06   2.1217045411E-05
   49     -7.0471884416E-05  -9.7717814248E-05  -2.0934376605E-04   6.5415015787E-05   8.1115002563E-05
   50     -6.5589084573E-05   8.0946128090E-06   4.3851971000E-05  -3.5255465966E-06  -1.7449133384E-05
   51      3.1303174892E-05  -3.3393256702E-05  -4.8499910458E-05  -1.0660008802E-05  -1.1359372259E-04
   52      7.2932302722E-05  -3.4854238571E-05   8.5911501282E-06   3.5528645436E-05   6.0821351068E-05
   53      3.1549025210E-05   6.3822423646E-05   1.1892356344E-04   1.2292426668E-05   4.4551835640E-05
   54      3.4235978616E-04  -4.3627278831E-05   2.4598035402E-05   7.0276242391E-05  -3.2667125859E-05
   55      2.1799397841E-04  -9.1261943147E-05  -6.0168740219E-05   7.8454404293E-05   2.8779844436E-05
   56      2.9983860266E-04   5.3636049215E-05   3.2365961007E-04  -1.3933070532E-05  -2.0500451122E-05
   57      1.2239842694E-03  -4.1903649920E-04  -2.6341954506E-04  -2.8706327491E-05  -8.9837922737E-04
   58      7.6274871456E-05   3.5770037573E-06   3.8210444064E-04   2.9842123808E-04   4.3552563751E-04
   59      5.3620779253E-04   1.6479522224E-04   5.5112078395E-04   3.5911751965E-04   1.0945239922E-04
   60      6.0729766038E-02  -2.7288812489E-04   9.2088283185E-04  -7.9897100350E-04  -1.0793471427E-03
   61     -2.7303429416E-04   6.5268435695E-02  -3.5487697634E-02  -9.1448389031E-04  -1.3830245087E-03
   62      9.2054363970E-04  -3.5488153790E-02   3.0128054434E-01   7.1155237720E-04   1.7517879504E-04
   63     -7.9897976729E-04  -9.1445575432E-04   7.1149101222E-04   9.3404948060E-02  -8.9056837905E-02
   64     -1.0793586552E-03  -1.3829678068E-03   1.7513534981E-04  -8.9057123077E-02   2.5987062951E-01
   65      5.2403304899E-04   5.0858765593E-04  -7.7282739882E-05   2.1665391892E-02  -5.3226131930E-02
   66      2.3775081426E-04  -8.9630112063E-05   4.6891166052E-04  -6.8610286831E-03  -1.4757830534E-03
   67     -7.4778449131E-05   1.1812236180E-03  -1.9298884590E-04   1.7664564419E-02   4.1376445694E-03
   68      1.1054968010E-03   1.5629462673E-04   1.9076471115E-03  -5.1233953350E-03  -1.3109220978E-04
   69     -3.4600776885E-04  -2.9776411305E-04  -5.5638746645E-05   1.5245428524E-03  -6.5987061989E-04
   70      2.0266767927E-05   8.8670184253E-06   8.0903880608E-05   2.3836748718E-04   1.5961040917E-04
   71      2.3305166844E-04   3.4863634131E-05   2.1423245306E-04  -2.6881202020E-04  -4.2183087151E-04
   72     -2.2679290913E-04   2.7282207399E-04   1.8290941678E-04   3.3076507908E-05   1.1776633072E-04
   73      1.0514532001E-04   7.1952813747E-05  -6.5927762792E-05   4.0405484543E-05  -2.3608892826E-04
   74      1.0102452213E-05  -1.4141386742E-04  -2.6477175806E-05  -2.2729085045E-04   9.2166348614E-05
   75     -2.3734456101E-04   5.7218574186E-04   4.0289096943E-04   2.4101522842E-04   2.0284339668E-04
   76      8.5261418118E-05   1.8644134813E-04  -1.7179797000E-06   6.7131087946E-04  -5.7687198830E-04
   77      1.3508544828E-04  -3.3337044321E-04  -2.5743230792E-04  -7.4470195180E-05  -9.7020373514E-05
   78      8.8726831997E-04  -1.9561663968E-04   1.1530821525E-04   1.7874267921E-04   7.0553138788E-05
   79      3.8873539204E-05   8.0604082074E-04  -2.6268109858E-04  -4.8977323224E-04  -6.2619130696E-04
   80      4.8215078707E-04  -8.9438047992E-04   1.8412568058E-03  -2.4433951208E-04  -1.7539576091E-04
                   65                 66                 67                 68                 69        
    0     -3.0263833677E-05   2.8930441065E-04  -6.3921777270E-05   2.7736915014E-04  -8.3357019822E-04
    1     -6.0397321510E-04   1.3805345124E-04  -2.8640688113E-04   1.1078148756E-04  -6.4925779894E-04
    2     -6.0708026771E-06   2.1521759873E-04   4.1285982290E-04  -9.4477180035E-05   4.4751144626E-04
    3      5.6604742694E-05  -9.3305268141E-05   1.2939887740E-04   8.8975686894E-05  -4.8393695826E-04
    4     -4.2685356432E-05  -9.3291804158E-07   8.9157405205E-05   8.8846424077E-06  -4.7472397902E-04
    5     -1.4508770701E-04   2.3955882070E-04  -5.2566839004E-06  -1.5986009589E-04   1.3518159415E-04
    6     -1.9005029008E-04   2.2190322132E-04   5.3318073782E-05  -1.6365316701E-04   1.3471035451E-04
    7      7.9416534399E-05  -1.8102349926E-04  -1.1062022294E-04   6.4495819104E-05  -3.8857015206E-04
    8      8.8037169422E-05  -1.3650650274E-04   3.7498773333E-05   1.0534332920E-04   2.5307887463E-04
    9     -1.0038415495E-04  -8.0656265609E-07   4.9015673800E-05  -2.5897432096E-05  -5.0910725665E-05
   10     -1.0556617052E-04   3.6405529680E-04   2.1736255864E-04  -7.2195152760E-05  -5.3532509597E-05
   11     -6.6433127400E-05   1.0006045662E-04   6.5949910170E-05  -6.6625478241E-05  -4.9117342530E-05
   12      1.8031601507E-04  -1.4722770681E-03  -1.1221535573E-03   1.2715376186E-04  -1.1345711722E-05
   13     -1.7004467181E-04   1.4254222389E-04   4.0066343790E-04  -7.3180697736E-05   2.7989379791E-04
   14     -1.5038553670E-04  -4.4376662695E-05  -2.0346072811E-04   9.1725651029E-05  -4.1484511869E-04
   15     -8.5474842701E-04  -2.7692235252E-04  -2.5095924128E-04   6.2284399950E-04  -5.0843672132E-06
   16      5.1412876967E-04  -3.6832070974E-03  -3.2520682275E-03   7.8495448345E-04  -2.1061891464E-04
   17      7.5780566013E-04   8.9492595814E-04   1.0335620026E-03   6.5773877980E-04   8.0017421418E-04
   18     -2.0932725795E-03  -1.5483642102E-02  -1.7727830377E-02   6.3190479755E-03  -1.4462561479E-03
   19      5.1610998123E-03  -2.7723578507E-03  -1.9273963152E-03   3.6001461571E-03   6.3769078782E-06
   20     -9.0321749731E-04  -1.5790632966E-02  -1.5530936232E-02   4.9579953085E-03   1.7277531705E-03
   21     -2.4901521733E-02  -1.4455178762E-01  -1.3443278165E-02  -1.1573835201E-01   1.8755140905E-03
   22      5.8156871184E-02  -1.4805550080E-02  -5.9941274341E-02  -1.9555698708E-02  -7.2455875002E-03
   23     -6.8992282354E-02  -1.1751506689E-01  -1.7194547666E-02  -1.8349813572E-01   2.1750045557E-02
   24      1.0720040325E-02   1.3297422029E-02  -4.0330033424E-03  -3.6853034936E-03  -7.8690381893E-02
   25     -2.8225014506E-02   1.8263851865E-03   1.2621367489E-03  -3.5131620064E-03   6.5448265549E-02
   26      4.0444417772E-03   2.0303769395E-02  -1.2895396257E-02  -3.0240475441E-02  -1.2836836956E-01
   27      3.4168728966E-03   7.0476618443E-04  -5.1295341318E-04  -6.6741030902E-04  -4.2200120551E-03
   28     -1.2542034158E-03  -2.5081845617E-04   5.6478087065E-04   8.1520318831E-04  -5.3583327631E-03
   29     -3.4312080467E-03   4.8126934021E-04  -4.7524973227E-04  -1.2231185787E-03   3.8093700858E-03
   30      1.0021901566E-03  -1.3860442749E-03  -5.6286925628E-04   4.0767045552E-04  -8.5954200842E-04
   31      2.9457871798E-05   1.9067788756E-04  -2.1956941455E-04  -7.2817686274E-06  -1.4909609744E-03
   32     -1.3867652554E-03   4.7289939821E-04   6.6241610012E-04  -1.9642756820E-04   6.3347495754E-04
   33      1.6996461062E-04  -5.2238119318E-05   3.3958160042E-05  -8.4596020927E-05   3.3795801782E-04
   34      1.3474215460E-04  -4.8169400347E-05   1.2065909401E-04  -7.6707961756E-05   2.4879069091E-04
   35      1.2055878406E-04  -2.9715300429E-06  -1.0218921753E-04   8.3673437933E-05  -1.7968939277E-04
   36     -7.1567169805E-04  -5.0346470739E-05   1.2596107976E-04   7.4460597951E-05  -7.3339641934E-04
   37     -2.3620206554E-04  -1.0669192319E-04   2.3863138480E-04  -1.6981364953E-04   1.0449725268E-03
   38     -6.2698429645E-04   1.5903190330E-04  -3.6265906127E-04   1.2085040178E-04  -1.4854370717E-04
   39     -1.3006013412E-05   4.1386921046E-05  -1.6156477084E-05  -8.4608222602E-05   2.1973954942E-04
   40      6.9759010982E-07  -3.6748834514E-05   3.8397039164E-05  -4.8445233984E-05   1.8036494173E-04
   41      2.3701858827E-05  -5.3065214902E-05   1.7818520400E-05   3.7732720882E-05  -7.9877638395E-05
   42     -4.0974791933E-05   6.2503321710E-05   2.4481726024E-05  -3.5580110463E-05  -1.6658637312E-04
   43     -2.1963300201E-05  -2.9544602978E-05   2.6201896981E-05   2.9865199593E-05  -6.0060904557E-04
   44      5.9061051096E-05  -1.1102466023E-04   1.3567598234E-05   1.7027584459E-04  -7.4027497847E-04
   45      5.5688034446E-05  -6.1995191175E-05  -4.4263707804E-05   3.1501925004E-05  -4.0821407544E-05
   46      7.3882101678E-05  -7.8526970878E-05  -2.8989637193E-05   3.7251633555E-05   9.7399326795E-05
   47      8.1746763336E-05  -1.1399955641E-04  -8.6103225154E-05   6.1224105815E-05  -5.4041064535E-05
   48     -1.2055925429E-05   2.2449660115E-05   7.8187385373E-06  -7.2197568803E-06   2.1505371236E-05
   49     -1.2096000514E-06  -7.3447005524E-05  -3.7409786968E-05  -8.5341666182E-06   5.1492205948E-05
   50     -9.1322810764E-06   1.7810604849E-06  -8.9129998789E-07   2.0610967735E-05  -6.3636096633E-05
   51     -2.9640134454E-06   9.3483311337E-06   8.2487311306E-06  -1.9687473958E-05  -8.3807452375E-06
   52     -1.0495503465E-05  -3.9771780952E-05  -1.5047791769E-05   1.3024307854E-06   7.7526017817E-06
   53      1.4648441498E-05  -3.7431094978E-05  -1.3721702530E-05   5.1320694329E-07   2.8352784018E-05
   54      2.7285708246E-05  -2.9325676223E-04  -2.8864519646E-04   9.0096503766E-05  -8.0867111944E-05
   55      3.6193916715E-05  -3.5512277364E-04  -2.8026634761E-04   4.2019745572E-05  -3.3145976574E-05
   56      6.9130349251E-05  -2.3778648610E-05   6.8490119733E-06  -7.0060074130E-05   4.9540392377E-05
   57      3.0593963642E-04   4.4089319597E-05  -1.2065139488E-04  -2.6852496041E-05   2.6044749158E-05
   58     -2.1394688928E-04   7.6978410985E-05   1.6031733563E-04  -2.3660742308E-05  -2.1141721625E-06
   59     -1.5948355446E-04   1.3758520479E-05   1.3159474642E-04  -7.3519321459E-05  -9.7472727728E-05
   60      5.2403532350E-04   2.3661561471E-04  -7.5890613896E-05   1.1055510577E-03  -3.4603143008E-04
   61      5.0856111550E-04  -9.0186828500E-05   1.1807535138E-03   1.5634199918E-04  -2.9778283458E-04
   62     -7.7257974754E-05   4.6928625712E-04  -1.9255566294E-04   1.9075989068E-03  -5.5528290210E-05
   63      2.1670285515E-02  -6.8603454552E-03   1.7664377092E-02  -5.1228940780E-03   1.5251542305E-03
   64     -5.3227895135E-02  -1.4754030269E-03   4.1376612212E-03  -1.3088207004E-04  -6.5863465015E-04
   65      7.3013494986E-02  -9.0832634025E-03   2.2405924317E-02  -4.7425372722E-03  -8.6396711286E-05
   66     -9.0835895261E-03   1.5593192191E-01   1.9697790934E-02   1.1611815904E-01   1.7085397169E-05
   67      2.2406179736E-02   1.9697663727E-02   5.8735466445E-02   2.3910919740E-02  -8.8062773873E-05
   68     -4.7429140475E-03   1.1612072153E-01   2.3912012742E-02   2.1504612084E-01   3.2266040791E-04
   69     -8.7461396759E-05   1.7342714113E-05  -8.7831854587E-05   3.2298981606E-04   8.2491220132E-02
   70     -1.1688344336E-03   1.8022246575E-03  -6.7648466278E-04  -4.4509558489E-03  -5.4039300507E-02
   71      2.1362227920E-03   4.1991842238E-03  -1.9278949610E-03  -3.2632429294E-03   9.9717114855E-02
   72      1.2433553670E-04  -2.4930371891E-04   2.8417785770E-04   4.1898932645E-05   5.8143225508E-04
   73     -7.3050870778E-04  -1.3399461296E-04   3.3352165388E-05  -6.4466323158E-04   3.2662031497E-03
   74      8.8307050268E-05  -4.7931608937E-04   2.4890982339E-04   1.4084167557E-04  -3.4558418959E-04
   75      1.2828036986E-05  -5.3951882818E-05   2.6793378496E-04   1.5626244404E-04   8.2774472943E-04
   76     -1.1724047312E-03   1.5594669664E-04  -1.9287020003E-04  -6.8760527954E-04   9.2399936287E-04
   77      7.6984908002E-05  -1.3724224295E-04   1.5427880925E-04   1.3257915143E-04   7.6617460239E-04
   78     -1.3881479450E-04   8.7191039560E-06  -1.0487319633E-05  -1.2567007739E-04  -2.8972398001E-04
   79      9.7462760977E-05  -2.4873739341E-04  -2.5364190653E-04  -1.0474850586E-04  -2.7672816440E-05
   80      1.1002556704E-04  -1.3680193341E-04  -1.1078783949E-04   6.8153855959E-05   1.6078590227E-04
                   70                 71                 72                 73                 74        
    0      1.9698692572E-04   4.2474237713E-05   8.0313567476E-05  -1.0204547716E-04  -9.9754594946E-05
    1      6.6191696093E-04   4.6128926198E-04  -1.2940740055E-04  -2.2326948379E-04  -8.7207697292E-07
    2     -3.1555110570E-05  -3.4745919552E-04   3.9026795958E-05   9.6580449582E-05   3.0341707512E-05
    3     -6.8864081313E-04  -4.8332594730E-04   3.6292858799E-04  -4.0006755912E-05   2.7201592018E-04
    4     -2.6357254941E-04   5.0037678714E-05  -2.3481549147E-04  -1.1443005631E-04   2.1801379587E-04
    5      9.8585986472E-04   9.0811012510E-05   4.6618827335E-04   2.8311496467E-05  -3.4367762069E-04
    6     -2.2636701908E-05   8.5853748320E-05  -2.9485957166E-03  -1.1639881332E-03   1.3859613853E-03
    7     -3.2533246516E-04   1.8948654041E-04   2.7098441357E-04   5.2675360956E-04  -3.1665193670E-04
    8      3.0917964182E-04  -6.9234283738E-05   4.0346804628E-03   2.2131825174E-04  -1.3149834947E-03
    9     -1.5453076473E-04  -1.0523322736E-04  -8.4364437374E-04  -1.4413429306E-04   2.7757102162E-04
   10      6.5238579486E-05   5.5764976137E-05  -5.7567702329E-04  -1.5946530933E-04   3.3547476743E-04
   11     -1.5618620769E-04  -9.1700689671E-06  -1.2280981662E-03  -1.3593722396E-04   4.0406315046E-04
   12      1.2754295690E-04  -8.3870507866E-06   1.4570756566E-04   1.0988448808E-04  -1.6629886235E-04
   13     -1.5155212820E-06  -2.0595180769E-04   2.0497623893E-05   8.6569864752E-05  -9.0996183534E-05
   14      4.3439409636E-05   2.2346214428E-04   4.1612423075E-05  -4.2334216185E-05   1.0159379235E-04
   15     -1.1779255112E-04   1.5808401191E-04   5.1822895444E-05   3.1176869148E-05   2.1926325715E-05
   16      5.0644831937E-05   2.4414564849E-04   1.4637304241E-04   1.6113174250E-04  -2.5484377032E-06
   17      1.3895545995E-04  -4.4455761667E-04   1.1133769353E-04   6.1734039220E-05  -1.0834054599E-04
   18     -2.4924808065E-04   3.0486424479E-04  -9.5015877012E-04  -5.0837349141E-04   2.3270808196E-04
   19     -7.0968676382E-04   2.9018469676E-04  -1.1157018435E-03  -4.5839955158E-04   4.3144104017E-04
   20     -4.7782997647E-05  -5.0473104157E-04   3.6124200890E-05  -2.7552194254E-04  -3.9983728645E-04
   21     -6.0283496646E-03  -1.5631031362E-02   2.7867619195E-04   8.0590169098E-04   9.1854217400E-05
   22      3.6014214477E-03   7.6585809462E-03   6.5099643476E-05  -1.6129247334E-04   2.7288122489E-04
   23     -1.5013816337E-02  -2.5436867710E-02  -2.3426229503E-04   1.8125803884E-03  -5.8147571507E-05
   24      4.2887394593E-02  -8.7105610014E-02   8.8611489930E-03   2.0134898290E-02   2.0103315891E-03
   25     -9.0109350908E-02   8.6161394733E-02   4.7321568581E-04  -2.6322752608E-02   4.8328088072E-03
   26      7.2860203938E-02  -2.7267538448E-01   3.3884427402E-03   2.2380857857E-02   1.7913508143E-03
   27      1.7373211830E-02  -2.7023854157E-03  -1.9405054071E-01   6.4835581696E-02  -9.4149456216E-02
   28     -1.6415883267E-02  -3.7056969122E-03   6.6464722378E-02  -7.5922868891E-02   3.8681682229E-02
   29      3.3148582218E-02   6.5094757017E-04  -9.2822552653E-02   3.6161538985E-02  -1.1756429587E-01
   30     -2.9868106296E-04   4.0552113668E-04  -2.2372384418E-02  -6.3563336419E-03   1.5422991345E-02
   31     -1.3207705718E-03  -4.2954584782E-04   7.3236111876E-03   2.9331843450E-03  -3.6587613351E-03
   32      4.6962350875E-04  -4.1323262376E-04  -1.4255381794E-02  -1.1476652657E-03   7.3989814748E-03
   33      1.0993207929E-04  -3.0352876156E-04  -1.2171351953E-05   6.4975645540E-05  -6.1732662050E-05
   34     -1.2303466558E-04  -2.7583677764E-04   3.2611235125E-05   8.4125578767E-05   2.1291096578E-05
   35     -2.2393624546E-05   1.1158941420E-04   6.0594022608E-06  -1.5988752523E-05   4.3563553060E-05
   36      7.8119186145E-05   2.8941726620E-04   3.7194187913E-05  -4.0204863961E-05  -1.5603166104E-05
   37     -5.1232500862E-05  -4.7028137825E-04   7.3618277366E-05   1.8574041370E-04  -6.0918499680E-05
   38      7.0926058721E-05   3.7462049645E-04  -1.1523252764E-05  -5.8443225843E-05   4.0111335953E-05
   39      4.3580043188E-04  -1.4909392061E-04  -4.6670981337E-05   1.7285377294E-05  -1.0892941745E-04
   40      1.2435902608E-04  -1.1176153426E-04   1.8115370856E-06   3.6217835910E-05  -7.8599250123E-05
   41     -3.0562580040E-04  -1.0521114562E-05  -3.4556845937E-05  -4.3819952733E-06   1.6319257430E-04
   42     -2.1807714748E-04  -1.2938348919E-04   1.0998524512E-04  -1.2206187207E-05  -2.2845978936E-05
   43     -3.3873113178E-04  -1.8343100084E-04   5.7187656277E-06  -1.7300178171E-04  -2.2872776345E-04
   44     -1.0874788126E-03   5.7932664530E-05   4.2467441173E-05   5.2053907314E-05   4.3451922178E-04
   45      2.2478406558E-05   4.6120481671E-05   9.4751807707E-05   8.8800122833E-05  -8.2338672811E-06
   46      2.3601597924E-05  -4.0767629390E-05  -8.5625311194E-05   4.6910946969E-05   1.7888071116E-04
   47     -1.4041760601E-05   6.1240070218E-05  -9.5162896780E-05   3.0501213139E-05   1.9871060405E-05
   48      6.3985514165E-05   9.2210119345E-06   1.9477833810E-05   3.5975846009E-06  -3.2538856002E-05
   49      4.0818146960E-05  -1.7606499641E-05  -6.9183011817E-05   3.9278467891E-06  -1.1880981881E-05
   50     -1.0211825936E-04   1.4328019929E-06   5.3856699388E-05   2.0355978191E-05   4.3103761883E-05
   51     -5.6516186048E-05  -8.4910519166E-06  -5.0708846811E-04  -8.1954184188E-05   2.0616443722E-04
   52     -8.7173384440E-06  -1.7577188558E-06  -6.7345449729E-05  -3.1544719273E-05   2.9431530817E-05
   53      2.5848004037E-05  -1.2521258425E-05   3.0387042744E-04   7.0457779571E-05  -1.0155555648E-04
   54      1.2327507572E-05   4.7538330028E-05   2.9633946730E-05   1.0211231011E-05  -5.5031758177E-06
   55      3.3603761480E-06   2.6254295824E-05   1.0906529209E-05   1.1462617897E-05  -1.5153826300E-06
   56      2.7007126500E-05  -3.7323328573E-05  -3.3756122025E-05   1.8257015316E-05  -1.1616791615E-05
   57     -3.9973902222E-05  -1.1994629939E-05  -1.2949438919E-04  -6.7739950173E-05   6.4209814326E-05
   58     -6.5101085975E-06  -3.1851865053E-05   6.5203396820E-05   4.9785110915E-05  -3.8154681679E-05
   59     -1.1484780865E-04   4.1845146531E-05  -1.5482635529E-05  -2.0442889777E-06   2.7273616068E-05
   60      2.0252567821E-05   2.3305820679E-04  -2.2680499441E-04   1.0513768505E-04   1.0154014804E-05
   61      8.8561736304E-06   3.4876890368E-05   2.7283786343E-04   7.1946731104E-05  -1.4146131694E-04
   62      8.0974871047E-05   2.1415443512E-04   1.8291142603E-04  -6.5924329955E-05  -2.6490034574E-05
   63      2.3827917152E-04  -2.6922681688E-04   3.3054604681E-05   4.0422096510E-05  -2.2730854185E-04
   64      1.5966100673E-04  -4.2226388439E-04   1.1772813608E-04  -2.3603604803E-04   9.2197339525E-05
   65     -1.1690919871E-03   2.1357164808E-03   1.2432196906E-04  -7.3049590775E-04   8.8301114177E-05
   66      1.8021159219E-03   4.1992147912E-03  -2.4938604876E-04  -1.3369265936E-04  -4.7911169014E-04
   67     -6.7660445800E-04  -1.9279176857E-03   2.8473557187E-04   3.2184982697E-05   2.4788778577E-04
   68     -4.4511608732E-03  -3.2631830501E-03   4.1948751845E-05  -6.4498077051E-04   1.4060816657E-04
   69     -5.4023119379E-02   9.9703280727E-02   5.8175219852E-04   3.2660422044E-03  -3.4551752272E-04
   70      1.1035988131E-01  -8.5364303374E-02  -1.4922354244E-03  -6.1821783276E-03   2.5978876387E-04
   71     -8.5350070177E-02   2.9581109598E-01   1.0290171441E-03  -6.0592193530E-04   1.6814404291E-03
   72     -1.4923494585E-03   1.0290537929E-03   2.0947711889E-01  -7.0370686910E-02   9.8157117777E-02
   73     -6.1821357812E-03  -6.0592362827E-04  -7.0369921644E-02   9.9094844978E-02  -5.1281869196E-02
   74      2.5976399635E-04   1.6815074633E-03   9.8157580328E-02  -5.1282632664E-02   1.2061495004E-01
   75      3.6468403498E-04   3.1711138008E-04   1.4019391967E-03  -9.2644105069E-03  -2.3024179869E-02
   76      1.3334968788E-03  -1.3888110938E-03  -8.2983263210E-04   5.7929382644E-03   1.0666823367E-02
   77     -4.6847954911E-04   1.6496236694E-03   4.7768210185E-04  -5.6029466169E-03  -1.4727919700E-02
   78     -4.3377699860E-04   9.0310690722E-06   7.6545358757E-04  -1.2242145390E-03   5.9837448158E-04
   79      9.5062579579E-05  -6.7477215428E-06  -6.5846391428E-04   8.5593736208E-04  -3.6033515785E-04
   80     -8.5989915393E-05   9.1247990845E-05   1.9169937783E-04  -3.3659400509E-04   1.6351450181E-03
                   75                 76                 77                 78                 79        
    0      3.9293107818E-05  -6.3997594136E-05  -1.0742843984E-04   3.1905570936E-04  -2.2423114185E-04
    1      2.3919147212E-05  -2.1382076853E-04  -3.4944788403E-05  -7.0797248082E-04   6.8895945837E-05
    2      7.7174012386E-05   9.0610576155E-05   1.3485100743E-05   3.3883884146E-04  -2.8654837550E-04
    3     -6.9258234114E-04   2.0922244907E-04  -3.0442987175E-05  -3.8119808393E-03  -2.2012903707E-03
    4      1.8298607395E-04   7.8306499599E-05   2.6109507868E-04  -2.7873313342E-03  -1.2513550578E-04
    5      2.8850149255E-04  -5.2842573188E-04   1.9682809457E-04  -2.3880679727E-03  -1.2149639874E-03
    6      1.0680145019E-03  -3.8813962242E-04  -1.6721187815E-03  -5.6994336918E-03  -3.1636115564E-03
    7      6.0289025944E-04   1.1378804461E-03  -5.8493184977E-04   1.7022294255E-02   8.2458651703E-03
    8      4.7168669605E-04   2.6872603320E-04  -2.2503476399E-04  -1.6277458036E-02  -7.6397462723E-03
    9      2.7401786309E-04   1.0976752686E-04  -1.1161942465E-04   7.7358977146E-04   3.3414208350E-04
   10      7.1053256474E-05  -1.5209160636E-04   2.0502018546E-04   1.9695149948E-03   3.5505906473E-04
   11      2.6870079249E-04  -2.3061149639E-05  -3.4474895697E-05  -1.4628660433E-03  -2.2752786734E-04
   12      8.2178714206E-05   1.6267448938E-04  -2.4079947421E-05  -2.2060528773E-05   3.3064888968E-05
   13     -4.3910229920E-05   6.8200646218E-05   9.5915654639E-05  -3.2222402869E-04   1.9818959123E-04
   14     -2.1025958471E-04   5.1054676058E-05   1.7136233682E-04   7.7328316989E-05  -1.2588314813E-04
   15      1.4800275671E-04  -1.2081555651E-04  -3.5020119119E-04   3.3053421607E-04  -9.2816267359E-04
   16      5.8906527166E-04   2.9705391329E-04  -1.6179357940E-04   1.6278830255E-03  -2.8478178856E-03
   17      7.8154234534E-04   5.1199987950E-06  -4.1055288612E-04   6.1852540910E-04  -1.6703304170E-03
   18     -2.7577167209E-03  -1.0945027809E-03   5.9091127490E-04  -1.6943116575E-03   5.6897645586E-03
   19     -5.9896290500E-05  -1.4880714000E-03   6.3810085345E-04   7.0389686834E-03  -1.7235494802E-02
   20      1.9980963673E-03   8.3966461718E-04  -7.3000063229E-04  -4.9941167263E-03   1.6345428580E-02
   21     -1.9174663564E-03  -2.2349735269E-03   4.0568918556E-04  -1.2180551858E-03   4.0510545842E-04
   22     -2.7807709585E-04  -5.5598426694E-03   9.2015466288E-04   8.5749741531E-04  -1.7402073065E-03
   23      1.4445893044E-03   1.1168324677E-03   6.5182257282E-04   9.8543055655E-04   8.9258939417E-05
   24      1.9282621996E-04   3.1542667177E-03  -6.3631226843E-04  -3.4282283096E-03  -1.5220868739E-03
   25     -1.6184170137E-03  -1.5866107103E-02   3.2256662696E-03  -2.7247581137E-03  -1.6708038783E-03
   26     -2.8171353386E-03  -3.2345852810E-02   4.3624653449E-03   2.1139903581E-03  -4.7242139202E-04
   27     -5.1763132459E-02   1.8898988365E-03   4.4134489017E-03   2.6978468274E-03   3.2028856335E-03
   28      3.4827198917E-04  -8.3564082297E-02  -8.2832988226E-02  -2.0002038149E-02  -3.1730322146E-03
   29      2.1871523943E-03  -7.2341791466E-02  -2.5763029078E-01   1.8360390412E-02   3.5962689026E-03
   30      6.2864534527E-04  -5.0504814034E-04  -4.0387290142E-06  -5.9391759460E-02   2.9849522158E-02
   31      1.0674666162E-02   3.6725056411E-03  -3.8355710224E-03   3.1923026438E-02  -1.6617100164E-01
   32      2.3338947676E-02   6.4895918562E-03  -1.0048272457E-02  -3.1333032281E-02   1.1057633184E-01
   33      3.3019596163E-05   1.6381165202E-05   1.2423997513E-06  -5.5880008433E-06   4.7017066662E-05
   34     -6.7665395676E-05   6.8356516101E-05   7.2280126200E-05   6.3224789347E-06   5.1967051334E-05
   35     -9.5491084670E-05   3.1667374565E-05   9.6566634003E-05   3.3749802585E-05   6.3608802727E-05
   36     -2.5908541256E-05   1.6765819858E-06  -4.3512099406E-05  -1.8900588904E-05  -7.3080938127E-06
   37     -4.4308154874E-05   7.7305919193E-05   2.2063886864E-05   1.0256516486E-04   9.8292886038E-05
   38     -2.5173550257E-05  -6.5514509117E-05  -9.9578650536E-06   3.5251587838E-05  -4.7552598675E-05
   39      3.2928275090E-04  -1.8788432031E-04   2.1068480940E-05  -3.9884401584E-04  -1.7486602605E-04
   40     -1.5608001491E-05   1.1761237313E-05  -1.1314648819E-04   1.1202398241E-03   4.4519534675E-04
   41     -1.6327705850E-04   9.7974403504E-05   1.9855633117E-04  -1.2360100321E-03  -4.8038089881E-04
   42     -6.9690059029E-04   3.3855123892E-04  -5.7099223046E-04   1.5643111454E-04   7.4829684576E-05
   43      6.4714809853E-04  -1.8492427641E-04  -1.1635788547E-04  -1.2589513137E-04  -6.3256576753E-05
   44     -7.7687221636E-04   4.7870889420E-04   3.6718965304E-04   3.8940610098E-06   1.3478579900E-05
   45     -8.2748519535E-05   2.3117474949E-04   5.9191723010E-04   9.5629970749E-04   6.8081304252E-04
   46     -5.6722152696E-04  -1.8341657988E-04   6.0450082533E-04  -2.9591695911E-04   6.7680409902E-04
   47     -2.0179747051E-04   6.8104073592E-05   4.1979712470E-04   3.6773709731E-04   3.4207392491E-04
   48      7.7391170421E-05  -3.2248642092E-05  -4.2247898229E-05  -3.6478056062E-04   3.5485287233E-04
   49      6.2680689176E-05   1.1149223763E-05  -3.0345189527E-05  -7.3881926433E-04   1.6786597144E-04
   50     -1.1217324178E-04   5.1850699511E-05   5.1772659770E-05   7.1066271447E-04  -4.4759942830E-06
   51      8.2811049381E-05   1.9625393308E-05   8.3957969343E-05   3.8796822972E-04   1.5036351323E-04
   52      1.2952902062E-05   2.1705920804E-05  -4.9074946443E-06  -2.9315782408E-04   1.5600955688E-04
   53     -8.7918674029E-05  -5.9701479465E-06   5.0589360949E-05   2.4644612134E-04  -1.6970491379E-04
   54     -3.0572002780E-05   4.0464184075E-05   3.3821346933E-05   2.9911401257E-05   3.2368582975E-05
   55     -4.3426144910E-05   3.5972629559E-05   5.2440050973E-05  -7.6686402471E-05   8.5838037083E-05
   56     -3.2688369752E-05  -1.2575263551E-05   5.2105211880E-05   5.0019561967E-05  -1.3537026609E-05
   57     -3.1839017494E-04  -1.0435523744E-04   1.7526767869E-04  -4.4556564744E-04   8.4743779384E-04
   58      4.0946788519E-05   8.0983787351E-05  -3.0736931396E-05   6.9510996664E-05  -2.1693113987E-04
   59     -1.4129456623E-04   4.9006751059E-05   1.2684477408E-04   4.5729297940E-06   2.3970983507E-04
   60     -2.3735575110E-04   8.5262200287E-05   1.3509593598E-04   8.8709108305E-04   3.8810477689E-05
   61      5.7220316820E-04   1.8644429694E-04  -3.3336532366E-04  -1.9562108911E-04   8.0557611624E-04
   62      4.0296206797E-04  -1.7251636952E-06  -2.5742506860E-04   1.1537424264E-04  -2.6269696695E-04
   63      2.4102602553E-04   6.7130055844E-04  -7.4475069077E-05   1.7875308323E-04  -4.8983824298E-04
   64      2.0283445898E-04  -5.7686225015E-04  -9.7032332173E-05   7.0558806535E-05  -6.2622593715E-04
   65      1.2804327092E-05  -1.1723828948E-03   7.6977953103E-05  -1.3881357351E-04   9.7432071356E-05
   66     -5.3951799409E-05   1.5592626966E-04  -1.3726592569E-04   8.6853809617E-06  -2.4879500018E-04
   67      2.6796045883E-04  -1.9286263369E-04   1.5433307954E-04  -1.0453265886E-05  -2.5369388674E-04
   68      1.5629737226E-04  -6.8761407192E-04   1.3262730723E-04  -1.2564425756E-04  -1.0469534071E-04
   69      8.2725140474E-04   9.2392929754E-04   7.6654167850E-04  -2.8971367874E-04  -2.7647793147E-05
   70      3.6402929578E-04   1.3337206847E-03  -4.6864601165E-04  -4.3378128933E-04   9.5061466055E-05
   71      3.1735387091E-04  -1.3894254739E-03   1.6496495069E-03   9.0279566924E-06  -6.6632964247E-06
   72      1.4016368885E-03  -8.2961047966E-04   4.7734362946E-04   7.6510718954E-04  -6.5845239592E-04
   73     -9.2642793064E-03   5.7928923315E-03  -5.6030229241E-03  -1.2245394143E-03   8.5588971091E-04
   74     -2.3024715881E-02   1.0666961977E-02  -1.4728391531E-02   5.9847100491E-04  -3.6062132972E-04
   75      5.4469197930E-02  -2.1913284615E-03  -5.1960422513E-03  -1.2826704595E-03  -4.8750123343E-04
   76     -2.1954428635E-03   9.5405170820E-02   8.8000684071E-02  -2.5997908322E-04  -2.9788232677E-04
   77     -5.1983323411E-03   8.8004076054E-02   2.7618427999E-01   1.3279928269E-03  -8.2209520343E-06
   78     -1.2827193539E-03  -2.6000437904E-04   1.3280294973E-03   7.0573172625E-02  -3.1587738899E-02
   79     -4.8741808362E-04  -2.9793517384E-04  -8.1808916340E-06  -3.1584848595E-02   1.8211614379E-01
   80      1.1379786287E-03   2.6875161782E-04  -7.0261501378E-04   3.1936033707E-02  -1.1826295995E-01
                   80        
     0      2.9771843865E-04
     1     -4.5051634859E-04
     2     -2.0608722338E-05
     3     -3.4507122467E-03
     4     -2.9657131873E-03
     5     -1.5083326740E-03
     6     -4.6975283432E-03
     7      1.5178426951E-02
     8     -1.4467377521E-02
     9      1.4113889584E-03
    10      3.8527566457E-04
    11      3.9481297974E-04
    12     -1.5086640906E-04
    13      5.2751437631E-06
    14      9.0622619373E-05
    15      2.5657049271E-04
    16     -1.7645599570E-03
    17     -4.9809381870E-04
    18      3.9596559347E-03
    19     -1.4029058946E-02
    20      9.0239366029E-03
    21      6.6442176434E-04
    22     -1.7381231492E-03
    23     -1.0559168015E-03
    24      2.3330302295E-03
    25      7.8034921500E-04
    26     -7.1794527808E-04
    27     -4.0328664052E-03
    28      1.1178427319E-02
    29     -9.2082244368E-03
    30     -3.0521202282E-02
    31      1.1308846248E-01
    32     -1.5841503935E-01
    33     -2.4694982789E-05
    34      5.7898124293E-05
    35      8.6464733218E-05
    36     -1.6883886016E-05
    37      6.1738813801E-05
    38      2.7106732488E-05
    39     -5.6071923590E-04
    40      1.0040281042E-03
    41     -9.5488626735E-04
    42      2.3443594842E-04
    43     -1.2838487181E-04
    44      2.1730550569E-04
    45      5.9598715788E-04
    46     -2.3343028790E-04
    47      8.2424491690E-05
    48     -4.8050539014E-04
    49     -3.8993065948E-04
    50      6.1932800833E-04
    51      2.0967383956E-04
    52     -2.6351809005E-04
    53      1.4852638896E-04
    54      3.2795335615E-05
    55     -4.2078764997E-05
    56     -2.3617262843E-05
    57      3.9336512438E-04
    58     -1.1692107972E-04
    59      1.1443599381E-04
    60      4.8202680715E-04
    61     -8.9492236385E-04
    62      1.8410768506E-03
    63     -2.4433229804E-04
    64     -1.7539147892E-04
    65      1.1003092107E-04
    66     -1.3682025934E-04
    67     -1.1083773512E-04
    68      6.8172894169E-05
    69      1.6072497085E-04
    70     -8.5999975290E-05
    71      9.1150401928E-05
    72      1.9191311836E-04
    73     -3.3647634289E-04
    74      1.6349347927E-03
    75      1.1383508096E-03
    76      2.6876806222E-04
    77     -7.0256744998E-04
    78      3.1938636021E-02
    79     -1.1826367259E-01
    80      1.7302603724E-01

$vibrational_frequencies
81
    0        0.000000
    1        0.000000
    2        0.000000
    3        0.000000
    4        0.000000
    5        0.000000
    6      144.778381
    7      204.318797
    8      260.958184
    9      305.635928
   10      332.660548
   11      347.293390
   12      408.004046
   13      465.297560
   14      513.409171
   15      543.553728
   16      643.003579
   17      737.738378
   18      776.804767
   19      790.815440
   20      810.124658
   21      858.786806
   22      889.452545
   23      897.596606
   24      923.984702
   25      951.583908
   26      963.168744
   27      987.985687
   28     1004.852895
   29     1013.788596
   30     1021.439101
   31     1067.976351
   32     1082.593515
   33     1084.209331
   34     1098.167981
   35     1117.139191
   36     1133.558936
   37     1146.675695
   38     1197.544432
   39     1200.022529
   40     1213.133321
   41     1250.191767
   42     1263.405784
   43     1294.890328
   44     1300.276813
   45     1322.940572
   46     1347.524101
   47     1353.538046
   48     1362.784776
   49     1373.820706
   50     1379.281037
   51     1388.414605
   52     1394.271967
   53     1400.950355
   54     1413.923068
   55     1426.719966
   56     1440.036783
   57     1451.518480
   58     1510.401250
   59     1533.532290
   60     1537.030439
   61     1541.161647
   62     1548.737836
   63     1551.611009
   64     1556.886250
   65     2923.418950
   66     2930.702398
   67     2935.938093
   68     2941.960677
   69     2943.720492
   70     2955.844986
   71     2957.606915
   72     2966.125122
   73     2972.530420
   74     2979.103708
   75     2979.693964
   76     2981.894267
   77     2985.387615
   78     3007.441826
   79     3223.103885
   80     3232.193199

$normal_modes
81 81
                    0                  1                  2                  3                  4        
    0      0.0000000000E+00   0.0000000000E+00   0.0000000000E+00   0.0000000000E+00   0.0000000000E+00
    1      0.0000000000E+00   0.0000000000E+00   0.0000000000E+00   0.0000000000E+00   0.0000000000E+00
    2      0.0000000000E+00   0.0000000000E+00   0.0000000000E+00   0.0000000000E+00   0.0000000000E+00
    3      0.0000000000E+00   0.0000000000E+00   0.0000000000E+00   0.0000000000E+00   0.0000000000E+00
    4      0.0000000000E+00   0.0000000000E+00   0.0000000000E+00   0.0000000000E+00   0.0000000000E+00
    5      0.0000000000E+00   0.0000000000E+00   0.0000000000E+00   0.0000000000E+00   0.0000000000E+00
    6      0.0000000000E+00   0.0000000000E+00   0.0000000000E+00   0.0000000000E+00   0.0000000000E+00
    7      0.0000000000E+00   0.0000000000E+00   0.0000000000E+00   0.0000000000E+00   0.0000000000E+00
    8      0.0000000000E+00   0.0000000000E+00   0.0000000000E+00   0.0000000000E+00   0.0000000000E+00
    9      0.0000000000E+00   0.0000000000E+00   0.0000000000E+00   0.0000000000E+00   0.0000000000E+00
   10      0.0000000000E+00   0.0000000000E+00   0.0000000000E+00   0.0000000000E+00   0.0000000000E+00
   11      0.0000000000E+00   0.0000000000E+00   0.0000000000E+00   0.0000000000E+00   0.0000000000E+00
   12      0.0000000000E+00   0.0000000000E+00   0.0000000000E+00   0.0000000000E+00   0.0000000000E+00
   13      0.0000000000E+00   0.0000000000E+00   0.0000000000E+00   0.0000000000E+00   0.0000000000E+00
   14      0.0000000000E+00   0.0000000000E+00   0.0000000000E+00   0.0000000000E+00   0.0000000000E+00
   15      0.0000000000E+00   0.0000000000E+00   0.0000000000E+00   0.0000000000E+00   0.0000000000E+00
   16      0.0000000000E+00   0.0000000000E+00   0.0000000000E+00   0.0000000000E+00   0.0000000000E+00
   17      0.0000000000E+00   0.0000000000E+00   0.0000000000E+00   0.0000000000E+00   0.0000000000E+00
   18      0.0000000000E+00   0.0000000000E+00   0.0000000000E+00   0.0000000000E+00   0.0000000000E+00
   19      0.0000000000E+00   0.0000000000E+00   0.0000000000E+00   0.0000000000E+00   0.0000000000E+00
   20      0.0000000000E+00   0.0000000000E+00   0.0000000000E+00   0.0000000000E+00   0.0000000000E+00
   21      0.0000000000E+00   0.0000000000E+00   0.0000000000E+00   0.0000000000E+00   0.0000000000E+00
   22      0.0000000000E+00   0.0000000000E+00   0.0000000000E+00   0.0000000000E+00   0.0000000000E+00
   23      0.0000000000E+00   0.0000000000E+00   0.0000000000E+00   0.0000000000E+00   0.0000000000E+00
   24      0.0000000000E+00   0.0000000000E+00   0.0000000000E+00   0.0000000000E+00   0.0000000000E+00
   25      0.0000000000E+00   0.0000000000E+00   0.0000000000E+00   0.0000000000E+00   0.0000000000E+00
   26      0.0000000000E+00   0.0000000000E+00   0.0000000000E+00   0.0000000000E+00   0.0000000000E+00
   27      0.0000000000E+00   0.0000000000E+00   0.0000000000E+00   0.0000000000E+00   0.0000000000E+00
   28      0.0000000000E+00   0.0000000000E+00   0.0000000000E+00   0.0000000000E+00   0.0000000000E+00
   29      0.0000000000E+00   0.0000000000E+00   0.0000000000E+00   0.0000000000E+00   0.0000000000E+00
   30      0.0000000000E+00   0.0000000000E+00   0.0000000000E+00   0.0000000000E+00   0.0000000000E+00
   31      0.0000000000E+00   0.0000000000E+00   0.0000000000E+00   0.0000000000E+00   0.0000000000E+00
   32      0.0000000000E+00   0.0000000000E+00   0.0000000000E+00   0.0000000000E+00   0.0000000000E+00
   33      0.0000000000E+00   0.0000000000E+00   0.0000000000E+00   0.0000000000E+00   0.0000000000E+00
   34      0.0000000000E+00   0.0000000000E+00   0.0000000000E+00   0.0000000000E+00   0.0000000000E+00
   35      0.0000000000E+00   0.0000000000E+00   0.0000000000E+00   0.0000000000E+00   0.0000000000E+00
   36      0.0000000000E+00   0.0000000000E+00   0.0000000000E+00   0.0000000000E+00   0.0000000000E+00
   37      0.0000000000E+00   0.0000000000E+00   0.0000000000E+00   0.0000000000E+00   0.0000000000E+00
   38      0.0000000000E+00   0.0000000000E+00   0.0000000000E+00   0.0000000000E+00   0.0000000000E+00
   39      0.0000000000E+00   0.0000000000E+00   0.0000000000E+00   0.0000000000E+00   0.0000000000E+00
   40      0.0000000000E+00   0.0000000000E+00   0.0000000000E+00   0.0000000000E+00   0.0000000000E+00
   41      0.0000000000E+00   0.0000000000E+00   0.0000000000E+00   0.0000000000E+00   0.0000000000E+00
   42      0.0000000000E+00   0.0000000000E+00   0.0000000000E+00   0.0000000000E+00   0.0000000000E+00
   43      0.0000000000E+00   0.0000000000E+00   0.0000000000E+00   0.0000000000E+00   0.0000000000E+00
   44      0.0000000000E+00   0.0000000000E+00   0.0000000000E+00   0.0000000000E+00   0.0000000000E+00
   45      0.0000000000E+00   0.0000000000E+00   0.0000000000E+00   0.0000000000E+00   0.0000000000E+00
   46      0.0000000000E+00   0.0000000000E+00   0.0000000000E+00   0.0000000000E+00   0.0000000000E+00
   47      0.0000000000E+00   0.0000000000E+00   0.0000000000E+00   0.0000000000E+00   0.0000000000E+00
   48      0.0000000000E+00   0.0000000000E+00   0.0000000000E+00   0.0000000000E+00   0.0000000000E+00
   49      0.0000000000E+00   0.0000000000E+00   0.0000000000E+00   0.0000000000E+00   0.0000000000E+00
   50      0.0000000000E+00   0.0000000000E+00   0.0000000000E+00   0.0000000000E+00   0.0000000000E+00
   51      0.0000000000E+00   0.0000000000E+00   0.0000000000E+00   0.0000000000E+00   0.0000000000E+00
   52      0.0000000000E+00   0.0000000000E+00   0.0000000000E+00   0.0000000000E+00   0.0000000000E+00
   53      0.0000000000E+00   0.0000000000E+00   0.0000000000E+00   0.0000000000E+00   0.0000000000E+00
   54      0.0000000000E+00   0.0000000000E+00   0.0000000000E+00   0.0000000000E+00   0.0000000000E+00
   55      0.0000000000E+00   0.0000000000E+00   0.0000000000E+00   0.0000000000E+00   0.0000000000E+00
   56      0.0000000000E+00   0.0000000000E+00   0.0000000000E+00   0.0000000000E+00   0.0000000000E+00
   57      0.0000000000E+00   0.0000000000E+00   0.0000000000E+00   0.0000000000E+00   0.0000000000E+00
   58      0.0000000000E+00   0.0000000000E+00   0.0000000000E+00   0.0000000000E+00   0.0000000000E+00
   59      0.0000000000E+00   0.0000000000E+00   0.0000000000E+00   0.0000000000E+00   0.0000000000E+00
   60      0.0000000000E+00   0.0000000000E+00   0.0000000000E+00   0.0000000000E+00   0.0000000000E+00
   61      0.0000000000E+00   0.0000000000E+00   0.0000000000E+00   0.0000000000E+00   0.0000000000E+00
   62      0.0000000000E+00   0.0000000000E+00   0.0000000000E+00   0.0000000000E+00   0.0000000000E+00
   63      0.0000000000E+00   0.0000000000E+00   0.0000000000E+00   0.0000000000E+00   0.0000000000E+00
   64      0.0000000000E+00   0.0000000000E+00   0.0000000000E+00   0.0000000000E+00   0.0000000000E+00
   65      0.0000000000E+00   0.0000000000E+00   0.0000000000E+00   0.0000000000E+00   0.0000000000E+00
   66      0.0000000000E+00   0.0000000000E+00   0.0000000000E+00   0.0000000000E+00   0.0000000000E+00
   67      0.0000000000E+00   0.0000000000E+00   0.0000000000E+00   0.0000000000E+00   0.0000000000E+00
   68      0.0000000000E+00   0.0000000000E+00   0.0000000000E+00   0.0000000000E+00   0.0000000000E+00
   69      0.0000000000E+00   0.0000000000E+00   0.0000000000E+00   0.0000000000E+00   0.0000000000E+00
   70      0.0000000000E+00   0.0000000000E+00   0.0000000000E+00   0.0000000000E+00   0.0000000000E+00
   71      0.0000000000E+00   0.0000000000E+00   0.0000000000E+00   0.0000000000E+00   0.0000000000E+00
   72      0.0000000000E+00   0.0000000000E+00   0.0000000000E+00   0.0000000000E+00   0.0000000000E+00
   73      0.0000000000E+00   0.0000000000E+00   0.0000000000E+00   0.0000000000E+00   0.0000000000E+00
   74      0.0000000000E+00   0.0000000000E+00   0.0000000000E+00   0.0000000000E+00   0.0000000000E+00
   75      0.0000000000E+00   0.0000000000E+00   0.0000000000E+00   0.0000000000E+00   0.0000000000E+00
   76      0.0000000000E+00   0.0000000000E+00   0.0000000000E+00   0.0000000000E+00   0.0000000000E+00
   77      0.0000000000E+00   0.0000000000E+00   0.0000000000E+00   0.0000000000E+00   0.0000000000E+00
   78      0.0000000000E+00   0.0000000000E+00   0.0000000000E+00   0.0000000000E+00   0.0000000000E+00
   79      0.0000000000E+00   0.0000000000E+00   0.0000000000E+00   0.0000000000E+00   0.0000000000E+00
   80      0.0000000000E+00   0.0000000000E+00   0.0000000000E+00   0.0000000000E+00   0.0000000000E+00
                    5                  6                  7                  8                  9        
    0      0.0000000000E+00   1.0561407680E-01   1.8024667647E-01  -8.9220314096E-02   1.1361384711E-01
    1      0.0000000000E+00  -2.7924409691E-02   3.1935788284E-02  -1.0506381342E-01   7.7326414511E-03
    2      0.0000000000E+00  -6.5960203352E-02   4.7424931758E-02  -4.2863141977E-02   5.7293475954E-02
    3      0.0000000000E+00  -6.0121778887E-02   1.7218903263E-01   1.3917809245E-01   7.1636610321E-02
    4      0.0000000000E+00  -1.1304324747E-01   2.7243524493E-02  -3.9526543625E-02  -5.6512910905E-03
    5      0.0000000000E+00  -9.1125925566E-03   4.7593411430E-02  -2.5821983913E-02   5.5443350564E-02
    6      0.0000000000E+00  -2.7877291253E-02   4.2949642682E-02  -6.1774743057E-03  -1.1920603468E-02
    7      0.0000000000E+00  -5.8470948177E-02  -1.2889597660E-02  -1.8614887276E-02  -3.1606870527E-02
    8      0.0000000000E+00   3.3425528803E-02   5.1686486998E-02   3.0330862366E-02   4.9618376197E-02
    9      0.0000000000E+00   7.0943878715E-03  -3.7695633522E-02  -1.0208545119E-01  -6.1653769804E-02
   10      0.0000000000E+00   1.1522754725E-02   2.0512985442E-02   6.2773934214E-02  -1.4460442652E-02
   11      0.0000000000E+00   1.0569606948E-01  -5.9733153943E-02  -7.2453391023E-02  -1.4928756026E-02
   12      0.0000000000E+00  -3.6851792859E-02  -3.0468506787E-02   6.1943090112E-02  -5.3728172970E-02
   13      0.0000000000E+00   8.3975255733E-02   1.6435406889E-02   1.3662909319E-02  -1.7495858348E-02
   14      0.0000000000E+00  -5.8521387822E-02  -5.7053183583E-02   1.2123110714E-01  -1.7039786288E-02
   15      0.0000000000E+00   3.9428517621E-02   4.5835269280E-02   8.9894635380E-03  -3.9747792263E-03
   16      0.0000000000E+00   1.6142573903E-02  -1.4785328330E-02   5.2756954213E-03  -3.3734552737E-02
   17      0.0000000000E+00  -5.5770541400E-02   5.0503276787E-02  -2.3749613680E-02   5.3514468707E-02
   18      0.0000000000E+00  -4.4121154548E-03   1.6855908163E-02   4.1812147923E-03   9.8744860595E-03
   19      0.0000000000E+00  -5.9337012691E-02  -4.6006682674E-02   2.0552315004E-02  -6.7984955098E-03
   20      0.0000000000E+00   1.8084296260E-02   9.9491789784E-02  -2.5954796716E-03   1.2830503569E-02
   21      0.0000000000E+00   2.7119203469E-02  -3.9750123475E-02   4.6738603286E-02  -1.0577547625E-01
   22      0.0000000000E+00  -5.2244446030E-02  -3.2487874620E-02  -1.2109816549E-02   8.3249598110E-02
   23      0.0000000000E+00   1.6605695169E-01  -2.7527045489E-02   6.3698691377E-02  -9.5303607782E-02
   24      0.0000000000E+00  -3.2787957191E-02  -2.9455748090E-01   2.3684622941E-03   9.0504243401E-02
   25      0.0000000000E+00   9.9950540337E-02   2.3607881932E-02   2.8850974106E-02  -2.8672704511E-03
   26      0.0000000000E+00   5.5931043470E-02  -2.1218504542E-01   1.5996468088E-02   6.4196623371E-02
   27      0.0000000000E+00  -4.1749651427E-02  -5.5455446543E-02  -5.1093134331E-02  -6.4062195544E-02
   28      0.0000000000E+00   9.3608213312E-02   1.9873844032E-02   2.7264617498E-02  -5.8582983850E-03
   29      0.0000000000E+00  -1.4075958674E-01   9.3234503046E-04  -7.8988335045E-02  -1.2507740401E-01
   30      0.0000000000E+00   2.4444609951E-02   1.7258307522E-02  -3.7141314723E-03   6.6688277158E-03
   31      0.0000000000E+00  -1.0363369014E-02  -4.8819265293E-02   8.9464469352E-03  -3.4409227948E-03
   32      0.0000000000E+00  -5.5474684719E-02   9.6348310753E-02   1.5885445514E-02   8.9165095486E-03
   33      0.0000000000E+00   1.4486380671E-01   2.0819982377E-01  -1.5227757761E-01   1.5240245910E-01
   34      0.0000000000E+00   9.5591904426E-02   7.0985845466E-02  -3.1174100358E-01   8.2865906734E-02
   35      0.0000000000E+00  -9.9282610179E-02  -2.0343696488E-02   6.8913661097E-04  -1.6339626168E-02
   36      0.0000000000E+00   2.1950579483E-01   2.2238545212E-01  -2.6401541545E-01   1.9260654335E-01
   37      0.0000000000E+00  -1.1682954586E-01   2.1827951909E-02   3.3183149777E-03  -3.2227270974E-02
   38      0.0000000000E+00  -7.7967970885E-02   1.0827098488E-01  -1.0382255327E-01   1.1489181565E-01
   39      0.0000000000E+00  -1.4109001062E-01   1.8902076548E-01   2.8067294570E-01   7.2544578122E-02
   40      0.0000000000E+00  -1.0375722075E-01   7.8461322983E-02  -6.2667394779E-02   4.7168157436E-02
   41      0.0000000000E+00   9.2302326764E-02  -4.2127817001E-03  -1.9788542174E-01   2.4198011888E-02
   42      0.0000000000E+00  -1.1069849443E-01   2.1260710130E-01   2.5730073315E-01   9.8250302007E-02
   43      0.0000000000E+00  -2.1104266209E-01  -6.4840505809E-03   3.6533589493E-02  -3.1810170929E-02
   44      0.0000000000E+00  -9.8911059159E-02   9.1308058960E-02   1.4476357329E-01   8.3960826224E-02
   45      0.0000000000E+00  -6.2000351530E-02   4.3238799005E-02  -1.8700903288E-02  -1.2064156986E-02
   46      0.0000000000E+00  -8.8352655841E-02  -1.2724909138E-02  -5.1578309791E-02  -3.3245890579E-02
   47      0.0000000000E+00   7.2481910749E-02   5.1343836642E-02   8.7660064503E-02   5.2747041995E-02
   48      0.0000000000E+00   6.1392558911E-02  -1.3253742775E-01  -2.8488835548E-01  -1.2773252390E-01
   49      0.0000000000E+00   1.1331817328E-01  -8.9823903128E-03  -8.2673180125E-02  -3.5553902456E-02
   50      0.0000000000E+00   1.9643446365E-01  -6.3962435296E-02  -1.7495829979E-01  -1.8171264379E-02
   51      0.0000000000E+00   8.3355444003E-04  -4.2955729599E-03  -1.0463839460E-01  -3.6237831552E-02
   52      0.0000000000E+00  -9.5902630429E-02   7.2653482098E-02   2.8041750927E-01   2.0752309298E-02
   53      0.0000000000E+00   1.8032037402E-01  -1.3777507719E-01  -2.0235067935E-01  -7.1814079432E-02
   54      0.0000000000E+00  -1.2338123287E-02  -9.0899012606E-03   3.0343367787E-02  -3.8837779497E-02
   55      0.0000000000E+00   8.7696565058E-02   5.9417588105E-02   4.3252327708E-02   1.5806848981E-02
   56      0.0000000000E+00  -1.5123579672E-01  -9.4872043216E-02   2.7278456526E-01  -3.9574696190E-02
   57      0.0000000000E+00   7.6306043217E-02   4.3370551620E-02   1.2974298815E-02  -8.3164879234E-03
   58      0.0000000000E+00   5.0386893122E-02  -1.5964392441E-02   3.7534749109E-02  -4.0437747727E-02
   59      0.0000000000E+00  -9.4219384368E-02   5.1051557267E-02  -7.8985193112E-02   6.2228144160E-02
   60      0.0000000000E+00  -8.5483384281E-02   4.6773366199E-02  -4.9944701140E-02   9.8331635291E-02
   61      0.0000000000E+00  -1.3078794889E-01  -5.2314544495E-03   1.4880868150E-02   1.1626844078E-02
   62      0.0000000000E+00   8.1135770152E-03   1.0556321787E-01  -3.8104566177E-03   1.5070791791E-02
   63      0.0000000000E+00   5.2450177139E-02  -6.8449039333E-02   8.8214354960E-02  -2.4297636220E-01
   64      0.0000000000E+00  -3.3474812080E-04  -7.7104304627E-03   2.4338216075E-02  -3.1663707015E-02
   65      0.0000000000E+00   3.2545606234E-01   1.2586804404E-01   1.3327698142E-01  -3.2127181085E-01
   66      0.0000000000E+00   5.6993766714E-02   1.4023399652E-01   6.2814574829E-02  -2.1939960944E-01
   67      0.0000000000E+00  -2.0931243860E-01  -1.1469331484E-01  -1.0536910400E-01   3.7659234754E-01
   68      0.0000000000E+00   1.6905665897E-01  -1.5198418617E-01   6.7314717955E-02  -5.7614514312E-02
   69      0.0000000000E+00  -6.8160543423E-02  -5.1531557105E-01  -3.4648351709E-03   3.1398912662E-01
   70      0.0000000000E+00   2.0804831821E-01  -8.1599438648E-02   9.6456398154E-02   9.1958641824E-02
   71      0.0000000000E+00   1.1520898940E-01  -1.4926415532E-01   4.5756274721E-02   1.7865013145E-03
   72      0.0000000000E+00   3.1420266374E-03   2.9277405415E-02  -1.7923136112E-02  -2.7000580984E-02
   73      0.0000000000E+00   1.4939790552E-02   2.3616265745E-01  -4.2139069657E-02  -1.9604738638E-01
   74      0.0000000000E+00  -2.7119118432E-01   3.9707200159E-02  -1.8522825739E-01  -3.3194406950E-01
   75      0.0000000000E+00  -1.2588005659E-01  -2.8214534370E-02  -1.4563635083E-01  -2.6028725043E-01
   76      0.0000000000E+00   2.2784275086E-01  -1.2276836871E-01   9.7510020009E-02   1.4317175321E-01
   77      0.0000000000E+00  -1.9793927873E-01   6.2264937006E-02  -1.1027501213E-01  -1.9365493348E-01
   78      0.0000000000E+00   1.2925007600E-01   5.8973992695E-02   4.9457981511E-02   7.6965777792E-02
   79      0.0000000000E+00  -1.2862405155E-02  -5.9387223344E-02   3.2926246514E-02   1.9938316256E-02
   80      0.0000000000E+00  -8.7176616095E-02   7.3546173907E-02   2.5347179521E-02   1.2729843674E-02
                   10                 11                 12                 13                 14        
    0     -1.1176782277E-01   4.8810639594E-02   1.0953618669E-01   1.0088013536E-01   7.0569948754E-03
    1      4.4179343667E-02   3.1935324157E-02   2.6713074917E-02   1.6656999022E-04   1.1361418061E-01
    2      7.0474552746E-03  -8.2356407847E-03  -8.2255661297E-02   1.8283635508E-02  -6.2393682738E-02
    3      1.2246564281E-01  -7.9980076191E-02   8.0601586572E-02   9.3099062722E-02  -1.1643027608E-02
    4      9.0914242726E-02  -3.0199536756E-02   5.0048152991E-02   1.4177886088E-02   2.9956787117E-02
    5      6.0271355191E-02   2.8992742132E-02  -1.2257897410E-01  -1.2200239429E-02   8.7417257672E-02
    6      4.6240444074E-02   2.7550461044E-02  -3.1207933474E-02  -1.0854666404E-01   1.0858484564E-01
    7      2.8142410189E-02   8.5053475760E-03   3.1479322166E-02  -3.2267230135E-02   2.8389149467E-02
    8      4.4052508178E-02   3.9879367872E-02  -1.0096783108E-01  -1.3457787386E-02   8.4346490624E-02
    9      1.0425190927E-01   4.2729645115E-03   1.4400401972E-01  -8.2470542534E-02   2.3758181167E-02
   10     -3.0322218151E-02  -1.0799144418E-01  -1.7172691892E-02  -6.3674767181E-02   4.4549208450E-02
   11      9.6164234223E-02  -9.8508555539E-02   9.3148362521E-02   8.5051436354E-02  -1.6427612502E-02
   12     -9.0855971213E-02   5.9637869663E-02   1.8677403742E-01  -9.4197612750E-02   2.1686444477E-02
   13      8.6681627946E-03  -1.1854237857E-01  -2.3113248339E-02  -7.2338643164E-02  -1.5028055090E-02
   14     -9.3444290834E-02  -5.3855911273E-02   1.4051881008E-01   9.1971812770E-02   1.1917930466E-01
   15     -7.3452920098E-02  -3.4074623831E-02   2.1853738044E-02  -1.1048437278E-01  -1.3356015391E-01
   16      2.8961557132E-02   1.4788874078E-02   2.5889995692E-02  -4.0217722653E-02   2.9964527276E-02
   17     -1.4693487374E-02  -1.4783269517E-02  -4.7260958747E-02   1.9572322317E-02  -7.9672349079E-02
   18     -4.0567627589E-02  -5.2494964524E-03  -6.4291931548E-02  -4.2164548617E-02  -1.2301759024E-01
   19      1.3048693826E-02   1.6230780419E-01   1.7748615775E-02   4.7455959582E-02  -3.5494660122E-02
   20     -1.7585346313E-02   4.0576353444E-02   6.2907257882E-03  -8.1245297745E-02  -1.1450491799E-01
   21      4.3515202686E-02   1.5042535696E-01  -1.0746737578E-01   9.1486493837E-02  -8.9563830410E-02
   22     -6.1079403175E-02   2.7068033655E-02   7.4011113218E-03  -7.2889498803E-03  -1.0297309569E-01
   23      1.0443717407E-02   3.7356321397E-02   1.9404503748E-02  -2.2108197921E-02  -1.0699148011E-02
   24      1.2730101082E-02   1.9564864355E-02  -9.2475150576E-02   8.2469569733E-02  -8.7897863056E-03
   25     -5.5985933839E-02  -3.6287548460E-02  -5.9130345760E-02   5.6215104542E-02  -2.0161344964E-02
   26     -1.8795951302E-02  -2.5975397462E-02   6.6566422426E-02  -6.3443578254E-02   4.2564061324E-04
   27     -4.8216719205E-02  -1.3017825223E-01  -1.5144786154E-01   4.7557075897E-02   9.7128358607E-02
   28     -4.9187393170E-02  -2.0128495063E-02  -5.2738158793E-02   5.9025879045E-02  -2.5521902990E-02
   29     -9.1077772414E-02  -3.2476366636E-02   8.5928362703E-03   2.2761355103E-02  -4.6226149271E-02
   30      1.6784207982E-02  -6.6593592598E-02  -1.2267258127E-01  -5.7295899018E-02   1.1384621275E-01
   31      3.1618233074E-03   1.0697965785E-01   5.6516017205E-03   4.6095846063E-02  -3.8968573153E-02
   32      3.2126013787E-02   1.0773131729E-01  -1.9615310512E-02  -9.9139442902E-02   3.0072809257E-02
   33     -1.5945881666E-01   1.0075639547E-01   1.4226276451E-01   1.9041203243E-01   1.1305954318E-01
   34     -1.4348089277E-01   1.6621883054E-01   9.3821377940E-02   1.4460118424E-01   2.9750841368E-01
   35      1.0044839831E-02  -7.7289359998E-02  -1.4152192991E-01  -1.8283243121E-01  -2.9168869057E-01
   36     -2.5245424590E-01   1.8456097583E-01   1.6823695165E-01   2.7002978608E-01   2.3878690989E-01
   37      1.4349820861E-01  -4.9376141233E-02   1.5594088160E-02  -4.8145789388E-02   4.8343953252E-03
   38     -1.2765876141E-02   4.0082494641E-02   5.6354233319E-03   2.2096150539E-01   1.0633756369E-01
   39      2.6497969175E-01  -1.7673096409E-01   1.0622876663E-01   1.6922757264E-01  -9.3391657325E-02
   40      6.3761228121E-02  -6.3428222652E-02   1.1983606069E-01   1.5370143237E-01  -8.2731908836E-02
   41     -1.1064334131E-01   1.7564146562E-01  -1.9743760358E-01  -1.9354076022E-01   2.6208418087E-01
   42      2.2734135308E-01  -1.8080165279E-01   1.4796317148E-01   2.4411501880E-01  -1.3383464002E-01
   43      1.7364816885E-01  -8.2796585899E-02   1.2311685737E-02  -3.0808084351E-02  -1.8010921096E-02
   44      2.1633869692E-01  -1.1008366205E-01  -4.9722690123E-02   1.6246123889E-01  -7.7893141081E-02
   45      5.3719036292E-02   1.8601662154E-01  -1.8270347025E-03  -1.3001699162E-01   2.0508779497E-02
   46      5.2756180502E-02   5.4451546587E-02   2.8642805304E-02  -4.9110177894E-02   3.9462648574E-02
   47     -1.8327593595E-04   3.8503171410E-02  -7.9379771351E-02   6.6828986705E-03   1.4315286437E-02
   48      2.7923048655E-01  -7.5691632452E-02   4.0448002915E-01   2.7396248351E-02  -1.6292359892E-01
   49      1.1506597374E-01  -1.6610925000E-01   3.0549439271E-02  -4.1861929691E-02  -7.6805336104E-02
   50      2.0073443313E-01  -1.3575626916E-01   7.3001014893E-02   7.9139577689E-02  -9.3437747308E-02
   51      1.2636066167E-01   3.1199013979E-02   2.1876461333E-02  -1.0747191970E-01   9.4381726574E-02
   52     -2.6091358115E-01  -3.0062179971E-02  -1.1344885152E-01  -1.2724146107E-01   1.9975519191E-01
   53      2.0524770750E-01  -1.8577483238E-01   3.2347117823E-01   1.5701115180E-01  -2.1012367092E-01
   54     -6.6021431510E-02   3.0420930732E-02   1.2526886361E-01  -1.0512478699E-01  -5.8048914267E-02
   55     -4.8375400645E-02  -1.3941199253E-01  -1.1786828968E-01  -8.4784534742E-02  -1.1980941404E-01
   56     -2.5042184140E-01   5.0652006697E-02   2.8591071920E-01   1.1485417837E-01   3.1734197878E-01
   57     -7.2507599252E-02  -1.9455401908E-01  -1.8213020843E-02  -1.5409694187E-01  -6.4185056127E-02
   58      5.4289907963E-03  -4.1334895131E-02   4.4040423627E-02  -4.3938629815E-02   2.2757577086E-02
   59      2.8237342964E-02  -1.2055748278E-02  -1.0269642085E-01  -1.7482121521E-03  -2.5785760615E-02
   60     -6.7473849746E-02  -3.2366446212E-02  -1.1030066260E-01   2.2009243925E-02  -2.2298093953E-01
   61      3.0568983046E-02   2.0868703983E-01  -3.7970148906E-03   1.3885938447E-02  -4.6550066048E-03
   62     -1.4516367157E-02   4.7603986298E-02   1.3851181858E-03  -8.5719796735E-02  -1.1177578299E-01
   63      1.3274484947E-01   3.1474327991E-01  -1.4515672437E-01   2.4219076653E-01  -5.1577809339E-03
   64     -1.0388908835E-02   1.1932904018E-01  -2.9044781470E-02   9.3586586135E-02  -5.1688493151E-02
   65      6.1532769378E-02   1.2211286673E-01  -6.4164397454E-02   1.2706944434E-01   5.5181067264E-02
   66      5.6613011929E-02   2.1072128033E-01  -1.3858433094E-01   1.0871853292E-01  -1.2874789540E-01
   67     -1.6965119876E-01  -1.5811039475E-01   1.0573562142E-01  -2.4346945385E-01  -2.2169179210E-01
   68      1.8437647715E-02   2.1896851092E-02   2.7043778575E-02   3.3361632617E-03   3.9034735701E-02
   69      2.2949445528E-02  -4.2820952971E-03  -1.7588164465E-02   2.6771143639E-02   7.2022755136E-04
   70      1.3751135463E-03   9.6748651392E-03  -2.3655752186E-02   3.2548197769E-02  -2.6599671569E-02
   71      2.7834217183E-05   2.9635123972E-03   4.9815123100E-02  -5.2652367766E-02  -6.2460771344E-03
   72     -3.2466582101E-04  -9.5089875553E-02  -1.5489481518E-01  -4.8963129926E-02   1.5554864122E-01
   73     -1.3928001270E-01  -1.2651257271E-01  -1.2985584580E-01   1.3869890780E-01  -2.4579051195E-02
   74     -2.3540802838E-01  -1.6942848872E-01  -4.6066544954E-02   2.3273277968E-01  -1.3516929996E-01
   75     -2.0997991721E-01  -3.2092550551E-01  -2.0673761289E-01   2.5755289532E-01   1.1456773309E-02
   76      5.9830916023E-03   2.1742943587E-04  -3.9312652277E-03  -3.9518166540E-02   9.8824782674E-03
   77     -1.1924096600E-01  -4.6183217328E-02  -1.3181045786E-02   7.0998420178E-02  -6.4957310834E-02
   78      4.3874729489E-02  -6.5533928161E-02  -1.9048157032E-01  -4.0236434393E-02   1.4389332639E-01
   79      2.9414108810E-02   1.4716475369E-01  -1.8326026252E-02   7.6203744739E-02   2.2838948451E-02
   80      5.1954119737E-02   1.4852797160E-01  -2.7486294216E-02  -7.2346134708E-02   8.7018895223E-02
                   15                 16                 17                 18                 19        
    0      4.8529769358E-02  -2.9942364206E-02   9.4324890999E-03  -2.2595448176E-02   3.4862795680E-02
    1     -1.8783317557E-01   9.2791259233E-02  -7.7351891763E-03  -4.2272863054E-03  -1.1688342629E-01
    2      4.1000601660E-02  -2.2767574291E-01  -2.1914469532E-02   7.4090106652E-02   9.0044411695E-02
    3      2.8505028889E-03  -4.3900834488E-02  -1.7861714609E-03   1.5079103237E-03   3.1068836964E-03
    4     -6.9981236181E-02   1.3218571276E-01   1.4283662072E-02   5.9298415018E-02   4.6534141292E-02
    5     -1.9858080336E-01  -1.7251902800E-01  -1.3732593292E-03  -8.8116518096E-02   7.9976312895E-02
    6      1.2858663104E-01  -1.0707172252E-01   1.0021684633E-02   5.4733154638E-02   5.1062150977E-03
    7      1.6166079964E-01   1.9437540334E-01   9.0113131637E-02  -1.5978082625E-01   2.0295666590E-01
    8     -8.2200849100E-02   1.0063483519E-01   5.8670606000E-02  -1.1884170915E-01   1.1769050517E-01
    9      1.0596335710E-01  -1.4278982114E-01   3.8403863577E-02  -8.9423722767E-03   1.8112089773E-03
   10      1.8456939919E-01  -8.2829255531E-02   3.0326131946E-02   1.3650828057E-02   6.3727112331E-02
   11     -4.4151526196E-02   1.0720359475E-01  -7.4880826351E-03  -7.2819282083E-03   2.9905997558E-02
   12     -2.1823867000E-01  -8.1836773777E-02   4.4910954656E-02  -4.9380280714E-02  -1.9417757299E-02
   13      2.6739216271E-02  -1.0249537292E-01   6.2078874224E-03   4.7375358964E-02  -2.6328061552E-02
   14      1.3798597707E-01   5.2021636471E-02  -1.8579519341E-02   6.4879420996E-02  -1.5612793312E-02
   15     -1.1845397968E-01   4.3818055795E-02   5.7279756341E-02   5.9523575384E-03   1.4503521767E-01
   16     -6.2732721506E-02  -1.8875753169E-01  -6.0928978165E-02  -4.2133380342E-02  -2.3622983589E-01
   17      1.2404359765E-01  -1.3633732059E-01  -2.0870482074E-02  -3.1172635432E-02  -1.2487176940E-01
   18     -2.1982885992E-02   1.4413590127E-01  -6.9010504488E-02   4.1774074866E-03   3.5998926520E-02
   19      1.4817251163E-02  -5.5789826690E-02  -1.4947004918E-01   1.2623592952E-02   4.1542508551E-03
   20      1.2355366042E-01   1.4214378867E-01   5.5891689508E-02  -1.5207218743E-01  -2.7703458922E-01
   21      2.5052498287E-02   4.9095822897E-02  -6.9024612402E-02   5.2227411247E-02  -2.0647371722E-02
   22     -2.9780708294E-02   4.8653637400E-02  -2.1520023801E-01   8.9676915356E-02   5.5953392654E-02
   23     -8.7024041988E-03   1.9115158198E-02  -1.2298966241E-01  -3.1913476965E-02   1.5897073829E-02
   24      1.1836273439E-02  -5.5002983549E-03   2.2564737001E-01   1.6917922232E-02  -8.6837479089E-02
   25     -6.1189864188E-02   1.0363045927E-02   1.3326600001E-01   7.6674273005E-02  -3.4757018383E-02
   26     -2.8218139963E-02  -1.0441662632E-02  -1.1975738500E-01   5.5344471959E-03   6.8515175268E-02
   27      9.5708184154E-03   6.8037700822E-02  -1.6741734971E-01  -7.5271402688E-02  -7.9864301453E-02
   28     -4.1551101800E-02  -8.7968500178E-03   1.5306822361E-01   3.0988492798E-02  -3.6335956487E-02
   29     -3.6117166285E-02  -1.0474684308E-02   6.7245701089E-02   8.3293851840E-02   3.4448478356E-02
   30      3.4465885020E-02   1.3146365828E-01  -1.1137101989E-01   3.9731130236E-02  -2.0637441257E-02
   31      9.6889148838E-02  -4.1645855485E-02   1.1039046508E-02  -2.0316132524E-01   8.4383179853E-02
   32      7.1352664867E-03   1.6595613969E-01   1.1976169238E-01   1.8425453332E-01  -6.4623242192E-02
   33      1.0403555296E-01  -3.9226046276E-02  -3.4888180568E-02   1.3100586739E-02   3.1843291069E-02
   34     -5.6238575896E-02   1.5445764000E-01  -7.3706103085E-02   1.0282360900E-01  -5.0445154712E-02
   35     -4.7926549755E-02  -1.4001535131E-01   8.6594911511E-02   3.4257694916E-02   1.7839561440E-01
   36      1.3913120706E-01  -2.2280567097E-02  -7.1671902668E-02   5.3824843528E-02   4.9387773446E-02
   37     -1.9952484587E-01   1.3625196680E-01   3.3767187057E-02   4.7342440554E-03  -7.4632639316E-02
   38      1.9336835612E-01  -1.0193748042E-01  -6.4982302131E-02   2.4349165765E-01   2.3970581973E-01
   39     -1.2451805553E-01   7.9594415837E-03  -3.6073827385E-02  -9.2512486289E-02  -1.4435967233E-02
   40     -1.6877029024E-01   3.2599474468E-02  -6.6259790223E-02   9.2490235971E-02  -3.6171052058E-02
   41      2.5894678086E-02  -1.8513090938E-01   9.2071998871E-02   1.4143723961E-02   1.5884778927E-01
   42     -1.7370357768E-01   2.5313590450E-02  -4.7040316451E-02  -1.4462671246E-01  -3.0562298942E-02
   43      4.5675735878E-03   4.3907542422E-03  -2.1944926562E-02   1.9748163633E-01   3.0757050477E-02
   44     -4.0124802971E-01  -1.2409676421E-01  -6.5186889653E-02  -2.3316695422E-01   3.8750516789E-02
   45      1.2014413561E-01  -1.1038384236E-01   8.2575451223E-02  -5.2852116615E-02   8.2873932043E-03
   46      5.7681043954E-02   2.1464869375E-01   1.0107147794E-01  -1.6977635702E-01   2.0211065208E-01
   47      1.1283432498E-01   6.0012952986E-02   8.3974026750E-02  -1.6768093040E-01   1.3493077448E-01
   48      2.5584005550E-01  -7.4705228863E-03   6.2370632472E-02   7.3135699246E-02  -1.4197275500E-02
   49      1.8221930206E-01  -9.2309068671E-02   1.9837433813E-02   9.0371869324E-02   3.6788600271E-03
   50     -9.4127723554E-02   6.7900164381E-02  -2.3134676257E-02   4.3913700524E-02  -2.6752801543E-02
   51      1.5732197506E-01  -1.1399199302E-01   5.1560663856E-02  -1.0136043275E-01   1.0521940053E-01
   52      6.1242935868E-02  -1.7552075531E-01   2.0185986476E-02  -3.9842532661E-02   5.6577798501E-02
   53     -3.5408854596E-02   1.1614679343E-01  -1.7362936814E-02   1.5873621605E-01  -1.0837755972E-01
   54     -1.6464804108E-01  -8.9637652911E-02   4.0955480799E-02   2.7833182060E-03   6.6091752445E-02
   55      1.4457868050E-02  -3.7389775260E-02   9.5111413099E-03   9.2628880203E-02   1.1726862483E-01
   56     -1.2970864660E-01   1.5340790020E-01   1.3445000789E-02  -1.3416243334E-01  -2.1345988286E-01
   57     -1.0797785971E-01   4.1037824389E-02   1.2836606132E-01   1.3980875667E-01   3.0174311152E-01
   58      4.6465044958E-02  -1.8456916252E-01  -4.4353289343E-02   7.9400273776E-04  -1.9626996316E-01
   59     -6.3937787777E-02  -1.5216306622E-01  -1.2711258981E-02  -2.6037599242E-02  -1.2061548899E-01
   60      9.6560424543E-02   4.5980159111E-02  -4.6872637657E-02  -3.9449280839E-02  -3.0199652165E-02
   61     -2.5951555345E-03   8.3560177581E-02   1.0234282265E-02   2.0765001485E-01  -1.9904272871E-02
   62      1.2336525596E-01   1.6385578695E-01   7.6640083217E-02  -1.2284233211E-01  -2.8631566544E-01
   63      8.1984313991E-02  -1.1303028542E-01  -1.4204498881E-01   1.5785948614E-01   1.3732218372E-01
   64     -9.6040701687E-03  -4.2886817488E-02  -1.8791936654E-01   1.7401898294E-01   1.5001160413E-01
   65     -2.0661172409E-02  -7.4192405687E-02   1.2650164625E-01   1.1749721362E-01   1.2722747718E-01
   66      6.2801596289E-02   9.3433235140E-02  -7.8586668716E-02   3.1012284985E-02  -8.9486862483E-02
   67     -4.4715535661E-02   2.5677204947E-01  -3.5763665433E-01  -1.2445654242E-01  -1.9657509369E-01
   68     -3.6551868775E-02  -4.8275457452E-02  -9.6731416903E-02   2.3942023022E-02   1.1262041629E-01
   69      1.2618574361E-02  -4.4589697418E-02   3.4854671083E-01   1.5217979192E-02  -1.9091057495E-02
   70     -6.0031345561E-02  -9.2781683127E-03   1.9879650080E-01   5.1054211195E-02  -1.3236898669E-02
   71     -2.7140601887E-02   2.6912183234E-03  -1.6727058507E-01  -6.1430845491E-03   5.1495055635E-02
   72      4.2258473447E-02   1.8409647701E-01  -2.4205327458E-01   9.1395114207E-02  -1.3981800629E-01
   73     -1.0643977022E-01  -1.3770624671E-02   1.8989264892E-01  -2.7458727430E-03  -5.7596771826E-02
   74     -1.3449142420E-01  -1.9169087224E-01   2.0479549843E-01  -2.0669883101E-01   1.0688798566E-01
   75     -1.4106309176E-01  -1.1629674998E-01  -1.4602184491E-01  -3.4457966566E-01  -1.1701784851E-02
   76     -3.5718538839E-02   3.2163387518E-02  -9.2338243185E-02   1.2364675923E-01  -1.9779063817E-02
   77     -4.4398817317E-02  -3.3954114599E-02   1.7346077264E-01   3.7820344964E-02   3.2467772178E-02
   78     -4.9548775510E-02   1.2806708459E-01  -1.2682759050E-02   3.4436825767E-02  -1.2232759211E-01
   79      8.6032934589E-03  -1.5349960227E-01  -7.4535199342E-02  -1.0499476520E-01   1.3967613072E-01
   80     -6.3182967314E-02   5.2084367309E-02  -2.9836464222E-04   2.9018938137E-01   1.3559663714E-02
                   20                 21                 22                 23                 24        
    0     -5.5635830573E-02   4.5792709625E-02  -8.5276520490E-02  -1.4597125609E-02  -3.5869172633E-02
    1      7.4969201549E-02   1.0615320099E-01   4.2340880591E-02   1.2326896605E-01  -3.0081011475E-02
    2     -1.2709275457E-01  -4.5500475703E-02  -9.5480000739E-03  -8.5723253424E-04   6.4019304126E-02
    3      3.7334191233E-02   6.0713870883E-02  -7.3204457259E-02   5.6517454757E-02   2.2423775818E-02
    4     -4.1276875539E-02   1.4275166562E-02  -3.1816759469E-02  -5.2878240639E-02   7.5617349925E-02
    5      1.1782499953E-01  -7.2175873234E-02  -7.7430860372E-02  -1.6084131188E-01  -2.0902213521E-02
    6      4.4228093953E-02   1.1386746119E-01   3.6471555821E-02  -9.4744213842E-03   1.3167674303E-01
    7      2.4501986894E-02  -4.8972944534E-02  -4.9739569043E-02  -3.7282455286E-02  -7.7524129976E-02
    8      2.6439778383E-02   4.8170254293E-03   3.2276777259E-02   9.3781357230E-02  -8.2881886342E-03
    9      9.8065651142E-02  -6.9092837922E-02   3.4870738070E-02   9.8901947177E-03  -5.9979243996E-02
   10      4.2313952623E-02  -1.5036959968E-01  -1.7733823374E-02   1.3357582978E-01   1.9976022492E-04
   11     -4.7009590151E-02   3.0808057575E-02   1.4311600697E-02   6.3883358012E-02   8.4887186676E-02
   12     -9.5212179396E-02  -1.0073632866E-01  -3.2962276843E-03   6.7373498218E-02   3.8147990823E-02
   13     -2.9530580952E-02   1.0620039591E-02   1.7703346812E-02  -5.8103266258E-02   5.8604689041E-02
   14      7.9582945621E-02   1.1198409678E-01   2.3358142006E-02  -1.2784315585E-01  -4.8708679575E-02
   15     -5.5990375071E-02   9.2135870777E-02   3.3129373554E-02  -6.0340984281E-02  -6.3830178441E-02
   16      2.9449358590E-02   5.3814063407E-02  -1.1553532822E-02  -6.2991790416E-02  -7.2879297107E-02
   17      1.1454737481E-02   4.7342604859E-02   3.5971119825E-02   1.2519670587E-01  -1.1548628750E-01
   18      1.3146911199E-01   1.3730225740E-03   2.3330276217E-02   1.2852836121E-02  -4.9391541302E-03
   19     -9.4631888620E-02  -4.2410592179E-03  -1.4681179701E-02  -7.6873403820E-03  -3.1110414646E-02
   20     -3.0243414122E-02  -5.3470714512E-02  -1.2756157411E-02  -6.6658470088E-02   7.2820851042E-02
   21      1.2514186424E-01  -2.6488360178E-02  -1.3727938041E-02  -1.1638327425E-03   5.9703822549E-02
   22      1.0861644793E-01  -3.3716770878E-02  -2.4932055790E-02   2.6479922554E-02   1.3552230017E-02
   23      2.9062706845E-02  -3.3418113436E-03  -5.0554382950E-03  -4.6533541253E-03   4.1588247946E-02
   24     -1.0726133182E-03  -1.5132334658E-02  -1.6991890045E-02  -6.2315320220E-03   1.6043757608E-02
   25      1.8349492440E-02  -2.5869220969E-02  -1.5291640945E-02  -1.2029449306E-04  -3.9492228557E-02
   26      5.2992657857E-03   1.9649397983E-02   4.3868488600E-03   2.0120334368E-02  -2.4218753322E-02
   27     -1.7182359106E-01  -2.8172204581E-02  -2.2488208572E-02  -2.5819658796E-02  -7.5103409448E-02
   28      1.9499621062E-02   4.4970455307E-03   8.6600857350E-03  -8.7199907907E-03   1.6105281490E-02
   29      4.0359538568E-02   3.4741466631E-03   1.0176173706E-02   1.2340643125E-02  -1.8200520794E-02
   30     -6.2381973111E-02  -1.8696029229E-02   1.0575644817E-02   1.6234468508E-03   2.5347243407E-03
   31     -1.3288815242E-01   9.1451437161E-02   6.1289854167E-02  -1.0442452774E-02   3.9697887080E-02
   32     -8.0416321727E-02  -4.5703602197E-02   1.3706195020E-03  -1.6982907644E-02  -6.2788385953E-02
   33      5.6872111869E-03  -8.5657245730E-02   2.9925717402E-02  -6.5957277301E-02   8.9457769465E-03
   34      1.1193284908E-01  -2.3593423614E-01   4.4963891379E-01  -4.8218774566E-02   9.1026103076E-02
   35     -3.3008501524E-01   1.2535203176E-01  -7.2004191342E-02   2.1201835265E-02   1.1162845657E-02
   36      6.9701249855E-02  -2.9043672632E-01   2.5900308498E-01  -1.5437769906E-01   5.6607785024E-02
   37     -1.8897220015E-02   2.9511686347E-01  -1.7608290914E-01   2.4747077194E-01  -8.3871393562E-04
   38     -1.3105551195E-01  -2.1423952895E-01   8.2240648544E-02   4.0917591951E-02   3.1899715456E-01
   39      4.6465162410E-02  -1.4748502201E-01   2.1084789720E-01  -8.0423476032E-02  -5.9900917156E-02
   40     -2.0809035206E-01  -2.9019169450E-04  -3.9165883349E-02  -5.8801880866E-02   6.5667647026E-02
   41      2.0432766573E-01   2.0856154886E-01  -4.4889390048E-01   1.7465724649E-02   9.5338386219E-02
   42     -2.0400004976E-03  -1.3648217847E-01   1.6940324973E-01  -3.5949400167E-02  -1.3210917614E-01
   43     -1.1528674372E-01  -1.0289006904E-01   1.7797550954E-01  -1.6938038971E-01   2.4338523758E-01
   44      5.0084844980E-02  -3.5497256308E-01   2.7991650214E-01  -3.1311590352E-01  -1.6694842727E-01
   45     -5.2405376037E-02   3.3448411665E-01   1.5129242484E-01  -1.7575787648E-01   2.4427331368E-01
   46      3.2630802109E-02   2.0388696332E-03  -7.0058688500E-02  -2.3522451017E-01  -5.5505475314E-02
   47     -4.4959483135E-02   1.9173940780E-02   1.3236303437E-01   3.8582197013E-01   9.2826219947E-03
   48      7.0303545689E-02  -1.9415765081E-01  -1.7786478333E-01  -6.1193014677E-02  -2.5474946829E-01
   49     -1.5501717228E-02  -1.5368651911E-01  -7.5695811754E-02   8.5164019630E-02   3.0048184966E-02
   50     -1.0307485248E-01   5.3216242643E-02   7.7252950530E-03   4.9702957059E-02   1.7029968012E-01
   51      1.8794676289E-01  -4.6719796882E-02   7.3046186101E-02   6.1872175808E-02  -5.3902956659E-02
   52      4.5251835251E-02  -7.5525312881E-02   1.2508386579E-01   1.3899487571E-01   8.2987628146E-02
   53     -1.7062254938E-01  -4.3835540932E-02  -1.2089361123E-01  -1.6169824856E-02   2.3468110660E-02
   54     -9.0343182786E-02  -1.4225169066E-02   7.5700018062E-02  -2.2242467166E-02  -4.5920316524E-02
   55     -1.0200032005E-01   9.2014619948E-02   5.4270810750E-02  -9.8635515003E-02   2.9915905649E-02
   56     -5.3699349694E-02  -2.1489213355E-01  -2.8237203942E-01   2.8402391844E-01   2.9962702344E-01
   57      3.4976622364E-02   2.0572922252E-01   1.2943326310E-01  -1.3425361167E-01  -1.2529179833E-01
   58      1.6487935777E-02   6.3737014062E-02  -2.0978630315E-02  -2.2287330074E-01  -3.5184310461E-02
   59      8.5366360895E-02   1.0101150119E-01   1.1337295624E-01   3.6211772212E-01  -2.1840947705E-01
   60      1.7158116722E-01   5.7500571707E-02   3.7802550311E-02   1.5855421116E-01  -1.4386947596E-01
   61     -2.0058756380E-01  -7.8794275842E-02  -2.9272660542E-02  -6.7578340065E-02  -1.3004219768E-01
   62     -4.5417919984E-02  -6.6361508309E-02  -1.5124563988E-02  -7.4306833601E-02   5.8168940438E-02
   63     -7.7525655192E-02  -3.1960406617E-03  -2.9812606017E-02   8.0695491129E-02  -9.7058991536E-02
   64     -3.2233614620E-03  -2.3863233414E-02  -2.7806911153E-02   7.5941122058E-02  -1.0300856625E-01
   65     -8.4415908337E-02   3.7462503175E-03   1.6602436967E-02   5.7702863046E-02  -1.6441020443E-01
   66      1.3174561294E-01  -5.3466491272E-02  -1.1622427564E-02  -1.6910927746E-02   6.4879452231E-02
   67      3.3817778049E-01  -7.0278873763E-02  -3.2867495080E-02  -9.6540745499E-02   3.0631666713E-01
   68     -1.0745238952E-02   2.2409734460E-02  -5.2316151277E-03   2.9268930067E-02  -1.1924311630E-02
   69     -1.0100456395E-02  -7.6132648536E-03   7.7426848316E-02  -2.7940794886E-02  -1.6571930689E-02
   70      6.7484977082E-02  -2.0152795889E-02   2.6967424385E-02  -1.7367682193E-02   1.2449955169E-02
   71      2.8949535513E-02   1.9089806636E-02  -1.7803174141E-02   2.1586758079E-02   1.0982762661E-02
   72     -2.6772232949E-01  -8.3625986087E-02  -3.3802618808E-02  -4.4279913951E-02  -1.8470499800E-01
   73      8.4782847638E-02  -1.2556549637E-02   6.4390097687E-03  -1.1136887547E-02   8.5316570257E-02
   74      2.3353696854E-01   7.6051989047E-02   2.7225070668E-02   3.7383330285E-02   2.0614203869E-01
   75      6.9143907124E-02   2.0886804841E-02  -3.5993099486E-02   6.5377069663E-03   1.2498277352E-01
   76     -3.1934174562E-02  -1.8747041630E-02  -2.9873195503E-02   2.6138826774E-03  -1.1599912712E-01
   77      7.2375553575E-02   1.6214852220E-02   2.6987204438E-02   1.0371211701E-02   4.4635216944E-02
   78     -2.6718903958E-02   1.1810650870E-02   2.8219861202E-02   2.5580442407E-02   1.3996483432E-01
   79     -2.0992440814E-01   1.5979885050E-01   8.2688813521E-02   5.3481579997E-02   1.9347969333E-02
   80     -1.6965783283E-01   1.4045406172E-02   1.7659213905E-02   4.4232916013E-02  -1.2164997805E-01
                   25                 26                 27                 28                 29        
    0      3.5513065854E-03   4.4508462582E-02   2.6444358459E-02   6.4595104976E-02  -4.8831310346E-02
    1     -7.5444062066E-03   2.2875718367E-02  -3.9974469871E-03  -6.5644628000E-02   5.2447980814E-02
    2     -1.3124320960E-02   3.2724301423E-03   1.5012778346E-02   9.5469404648E-02   4.4662841603E-02
    3     -4.0241166144E-03  -2.1851818809E-02  -1.2349291117E-02  -5.6503920976E-02   4.1913244273E-02
    4      1.5304201805E-02   4.5113787924E-02   1.2207152217E-02   2.4319912457E-02  -3.6543680008E-02
    5     -2.8176810191E-04  -1.5431384352E-02   1.0515412431E-03  -1.1750993942E-01  -1.0729233256E-02
    6      2.2405343396E-03  -5.1647283779E-02  -3.5694967689E-02  -1.7169154518E-02  -5.2005739267E-02
    7     -3.3525254971E-03  -6.7124873166E-02  -2.0544539550E-02   5.2201501892E-02  -4.0479153469E-02
    8     -2.4423883079E-03   4.1038524556E-02   1.0110130082E-02   1.0902308236E-01   3.0592315139E-02
    9     -2.5375178987E-03   1.0528549971E-01   3.5837287290E-02   5.2238886843E-02  -1.2778417334E-02
   10      1.8208648999E-03   3.9471576526E-02   2.3591093139E-02  -8.0060690458E-02   3.5733354377E-02
   11      5.5620607725E-03   3.0254720222E-02   8.9270737424E-03  -7.6138057192E-03  -1.2340651673E-01
   12      7.5475467870E-04  -5.9863228822E-03  -9.8719875463E-03  -5.3954824953E-02  -9.4125560300E-03
   13     -3.1888934004E-03  -3.1320953703E-02  -2.3562394407E-02  -9.0574911288E-03  -2.4083516373E-02
   14     -8.0241669486E-04   5.6584798202E-02   6.4185716503E-03  -2.5116343363E-02   4.5282046796E-02
   15     -2.3795514075E-03   8.2578429254E-03  -1.1734151870E-02  -8.6052558613E-03   3.7821139025E-02
   16      9.0129080976E-04  -4.0991793478E-02   3.6277512033E-03   1.7407598815E-01  -5.3554108939E-03
   17      8.2762229149E-04  -6.0712040625E-02  -2.9725064775E-02  -2.8912980905E-02  -4.6863152986E-02
   18      8.1027558781E-03  -6.3164512307E-02  -1.3231439640E-03   2.9269917554E-02   6.9952351650E-03
   19      3.1900056382E-02   3.4636047864E-02  -8.4050597563E-03  -1.8787819901E-02   2.3294846955E-02
   20      3.8844587837E-02   6.6749562390E-02  -1.9217842512E-02  -7.7072227057E-02  -1.8263240261E-02
   21      8.6271166520E-03  -6.8674939118E-03   1.0874691238E-01   1.7969669493E-02   2.4383663814E-02
   22     -9.9808383255E-03   4.4265132757E-02  -1.3654664728E-01  -8.0998397456E-03  -5.4925306582E-02
   23     -6.8415322743E-02   2.7903353361E-02  -9.7669201109E-02   2.8104639646E-02   4.6228308356E-02
   24     -1.1213528755E-01   3.4301899500E-02  -5.0229490017E-02  -4.0614284966E-03  -9.3864664594E-03
   25     -7.1020833911E-02   9.0904851862E-03  -6.8841978457E-02   2.4518919567E-02  -1.4307416738E-02
   26      6.3958392551E-02  -3.4037185801E-02   8.9343704050E-02  -9.5333756190E-04  -1.5102842152E-03
   27     -1.5473000016E-02   4.9354772247E-03  -1.5653628708E-03  -2.6138071507E-02   8.4335469420E-03
   28      6.1583292264E-02  -3.4669814142E-02   1.8679769956E-01  -2.2281719913E-02   2.6298318741E-03
   29     -2.8020936769E-02  -4.0413797993E-02   7.1400617213E-02  -2.5464669033E-02  -8.0410478245E-02
   30      3.2322148962E-02  -8.2523482745E-03  -2.3349837590E-03   1.1845669386E-02  -7.9194136479E-03
   31     -3.9870514677E-02  -3.3196356230E-02   2.4522094359E-02  -7.6181359264E-02   4.0060439589E-02
   32     -9.5352802034E-04  -1.7311282869E-02  -3.2973503426E-03   2.7006544468E-02   5.3170047702E-02
   33     -1.2491519672E-02  -3.4149614525E-02   4.3078763751E-03   1.8494491686E-02  -1.9799183477E-02
   34     -4.0144769948E-02  -1.3843820993E-01  -6.5319389064E-02  -8.1949078245E-02   1.3841576250E-01
   35      1.3565509165E-02   1.3818485064E-01   4.2307496852E-02   2.6603046075E-01   1.2254028669E-02
   36     -1.2678899988E-02  -1.5974412993E-01  -6.0637589538E-02  -3.4700731058E-02   2.2243736811E-02
   37     -4.7418109348E-03   1.8263455458E-01   6.4024239521E-02  -2.3395228352E-02   5.2467905628E-02
   38     -3.2085595884E-02   2.8411838546E-02   2.0652092681E-02   6.3773172693E-03   1.7716491667E-01
   39     -2.6120351039E-02  -9.3757192968E-02  -2.8124913762E-02  -1.7663184103E-02  -2.9520281981E-02
   40      1.2999678141E-03   2.0012692630E-01   1.1647276943E-01   1.5614972791E-01  -5.8676195916E-02
   41      3.5501353677E-02  -1.2915405019E-02  -3.8301051304E-02  -2.4384264944E-01   9.4631387124E-02
   42     -2.1794045492E-02  -3.9922275847E-03   1.3669221969E-02   4.3235596042E-02  -3.2514674791E-02
   43      2.3102207197E-02  -6.8227109657E-02  -4.2364070888E-02   9.8327822049E-02  -3.2777132877E-02
   44     -1.7858977921E-02  -2.1920521711E-02   1.7241959142E-02   2.8491065267E-02  -1.0082001084E-01
   45     -4.6392863229E-02  -2.4775523411E-01  -1.3391180521E-01  -2.9092634558E-02  -9.2297301630E-02
   46      1.6625305981E-03  -1.3820458684E-01  -5.9435333607E-02  -2.4021404331E-02  -1.4878713399E-01
   47     -4.1011763968E-02   7.0924006046E-02   3.4548324297E-02   2.5036225381E-01   2.1902855032E-01
   48     -4.8644330289E-03  -1.9573404917E-01  -4.1013905222E-02  -3.7257143772E-02   4.2248328452E-01
   49      2.4810660931E-05  -1.5922684446E-01  -4.6125792763E-02  -1.3197732394E-01   1.8739414935E-01
   50      5.1084186501E-03  -9.8556914243E-02  -4.2567539354E-02  -3.2162575992E-02  -8.5578787484E-02
   51     -5.0898998015E-03   1.7079155953E-01   7.2078523830E-02   2.5367374740E-01  -1.0287997686E-01
   52      3.1259973519E-03   3.0962689362E-01   9.1253036564E-02  -1.1217046598E-01  -2.7830272758E-01
   53      6.8739777676E-03  -2.1860958107E-01  -8.2599507181E-02  -2.7652878086E-01   1.9338556415E-01
   54     -3.5359298300E-03   1.2709497465E-01   1.6743289501E-03  -2.0341425163E-01   3.9961968109E-02
   55     -6.6790563743E-03  -5.5644041837E-02  -6.2314825957E-02  -1.8394545285E-01   5.5912542399E-02
   56      1.4144701860E-02  -5.6912902812E-01  -9.1556324891E-02   4.1734567446E-01  -1.0407198511E-01
   57     -5.3724793864E-02  -9.4829891299E-02  -4.7283157169E-02   5.7449966023E-02   1.1319115190E-01
   58      5.0537489943E-03  -1.3210853616E-02   1.7898434278E-02   2.8338937648E-01  -1.2144770100E-02
   59     -3.5328456833E-02  -1.7194207023E-01  -7.9437990303E-02  -1.7634206978E-01   1.0604696400E-02
   60      7.3300033424E-02  -1.6175994468E-01   2.5149794407E-02  -9.7273844732E-03  -1.6953053488E-01
   61      1.3122373602E-01   5.3690662997E-02   5.3815631027E-02  -3.2461953629E-02   6.3473420981E-02
   62      5.3866248457E-02   7.2145340087E-02  -1.3643303749E-02  -8.2227902547E-02  -1.4025636763E-02
   63      1.9347788190E-01   2.3693162898E-02   8.9185438719E-02  -1.2092224959E-01  -1.6331195380E-01
   64      9.3380224023E-02   5.7283284880E-02  -2.4267076228E-01  -7.9060467127E-02  -1.8477206659E-01
   65      4.2957006295E-02   1.6879140027E-02  -4.6365557270E-01  -2.5789028037E-02  -1.5496724837E-01
   66      6.3111311308E-02   1.4397407213E-02   8.7178873851E-03  -2.5861214290E-02  -4.4517257643E-02
   67     -2.1660262247E-01   4.2379033670E-02   1.8009792023E-01   1.2435569216E-01   2.3625531724E-01
   68     -6.2192411234E-02   9.7440690683E-03  -7.0748066466E-02   4.0712387802E-02   4.9813700230E-02
   69      7.5735985597E-01  -1.4405418876E-03  -3.4459865397E-01   3.8409011646E-02   2.9463445119E-02
   70      3.1921751718E-01   1.2948344216E-02  -2.0196333199E-01   1.1848984439E-01   1.3067526111E-01
   71     -1.4088554076E-01  -2.2159498348E-02   1.7755776935E-01   1.8049463296E-02   4.2427562391E-02
   72     -6.0906245009E-02  -3.3787496442E-02   5.2151673119E-02  -4.0636439259E-02  -6.5653553375E-02
   73      1.6751933961E-01   2.9580664693E-02   5.2506903476E-03   9.7057717698E-02   1.6788593939E-01
   74      1.4643674713E-01   6.8874102048E-02  -1.4844654949E-01   8.8248207895E-02   1.6771756550E-01
   75      2.1310108266E-01   1.1897911808E-01  -1.2627499899E-01   1.0441822647E-01   2.6929456136E-01
   76      1.7116028946E-02  -1.0823000995E-01   4.7819802989E-01  -1.0544233148E-01  -1.4307689665E-01
   77      9.9112703952E-04  -7.9069976467E-03  -4.7033271377E-02   1.3631116341E-02  -1.0651183839E-02
   78      1.3238401384E-01   4.5024429494E-02   8.6691252068E-02   5.4364415847E-03   1.0830362727E-01
   79     -6.8208426682E-02  -2.1855691069E-02   2.9044972224E-02  -7.4417234287E-02   1.5859777222E-01
   80     -5.7373793707E-02  -1.6561302119E-02  -2.7787610235E-02   3.3799923179E-02   1.4621528952E-01
                   30                 31                 32                 33                 34        
    0      5.0544055720E-02   3.1727822226E-02  -1.0500143024E-02   3.8231024427E-02  -7.1268191697E-02
    1      7.5791555099E-02  -5.9953885328E-02   2.0992345380E-02  -4.4214119362E-02  -1.1811060754E-02
    2     -1.4722106541E-02  -4.6835695286E-02   5.6296611506E-02  -2.7461109167E-02   4.0251920322E-02
    3     -6.5393192520E-02  -1.9623241592E-02   3.2860633353E-02  -3.3929686782E-02   6.7972379148E-02
    4     -2.7063047663E-02   7.3491901824E-02  -5.7494467605E-02   1.3650889740E-02   6.8393455839E-03
    5      5.2902286450E-02   3.9061169569E-02  -2.1885634910E-02  -1.6218569619E-02  -1.8694923054E-02
    6      1.0172729087E-02  -3.2792471729E-02  -3.9035859950E-02  -1.9945053299E-02  -6.0825818628E-02
    7     -9.6900110940E-02  -6.2679424444E-02   4.9037397300E-02   4.3896087542E-02  -9.6348408264E-03
    8     -3.5529187164E-02  -4.3174443029E-02  -5.1812941156E-03  -9.1623174197E-03   4.9761243800E-02
    9      4.4149403119E-02   7.0256504445E-03  -7.5582289674E-03  -2.9595199286E-02  -1.3139678627E-02
   10      5.6697485773E-02   4.8077164441E-02  -2.8885815903E-02  -1.1912463075E-02  -4.1373002749E-02
   11     -5.6745129845E-02   2.4084598116E-02   9.8316324616E-03  -6.7269042710E-03  -4.5438801300E-02
   12     -8.3137812266E-02  -3.3027269915E-03   3.0775253895E-02   2.5412173692E-02   1.4946859305E-02
   13      1.8162684836E-03  -3.9475401974E-02   1.9225195618E-03  -7.8588259471E-03  -3.2177677483E-03
   14      1.8458295569E-02  -9.2695849479E-03   5.2874773912E-04  -1.0985567455E-02   9.9738066598E-03
   15      4.5349448115E-02  -5.3491933237E-02  -1.9770287466E-02   3.5038515765E-03   1.0168835332E-03
   16     -7.3322089010E-02   2.1651167172E-02   4.1672012010E-02   2.1690441053E-02   8.1534811227E-02
   17     -6.2768439414E-02   1.6954356192E-02  -1.9836505973E-02   9.0511006098E-02  -5.8833374099E-02
   18     -2.3882644094E-02   1.2104196825E-01  -7.8276049138E-02  -1.0454452742E-01   7.6410930642E-02
   19     -2.8037568519E-02   8.2672657336E-03  -1.1477378459E-01  -4.3443024309E-03  -5.9504508061E-04
   20      4.0698809043E-02  -6.7667133905E-02  -2.2885210761E-02  -3.9005847864E-02   5.8339153595E-02
   21     -1.2590324551E-02  -8.1499309176E-03   7.6721011111E-02  -1.9321556286E-03  -9.7549102084E-02
   22      4.9988195417E-02  -8.2145174705E-02   7.0444803236E-02   4.8974956553E-02   2.0166440503E-02
   23     -1.9580070035E-03   5.7677980894E-02   4.1357056416E-02   4.8255103148E-02  -2.5188543729E-02
   24      3.5869919071E-03  -2.6441454884E-02  -3.8159150248E-02   4.9547797897E-02   2.9551268061E-02
   25     -2.9014536951E-02   1.7583952862E-02  -3.5647590603E-02  -8.5429800843E-02  -3.0586773731E-02
   26     -1.7921242436E-02  -2.1775517197E-02  -6.8219359250E-02  -2.5679804653E-02  -2.4622090708E-05
   27     -1.5332150397E-02  -2.1275375508E-02   5.8727995495E-02  -1.1475758315E-01  -4.7849701052E-02
   28      4.3290860626E-03  -2.9745846048E-02   3.7732942518E-02   5.3986321271E-02   1.8096787204E-02
   29      4.8396388778E-02   4.7622809543E-02   7.3168149350E-02  -9.1790110901E-03   8.6791388308E-02
   30      4.1900904820E-02   6.2009188096E-02  -4.5976776603E-03   1.7380726912E-01   9.3494611394E-02
   31      8.5395215778E-02   1.0179084836E-01   4.3030933248E-02  -3.7663393411E-03   2.6598543233E-02
   32     -2.3069337911E-02   2.0878474331E-02   2.9440916505E-03   1.8340751232E-02  -9.0832036120E-02
   33     -5.3054690670E-02   3.9099208323E-02  -9.5656269905E-03   3.0276574393E-02   1.3034895813E-03
   34     -6.4124481131E-02  -1.8266620755E-01  -2.6585136594E-02  -8.5233094979E-02   1.3001452749E-01
   35      2.5526129763E-01  -1.8959957110E-01   2.9219073524E-03  -3.3956785250E-02  -1.0354441358E-01
   36     -1.0807372896E-01  -2.0106512949E-02  -2.5661579445E-02   8.8141969377E-03   6.4829146626E-02
   37      1.2394299976E-01  -5.2681354809E-02   6.4387719778E-02  -9.9097083890E-02  -1.0785429213E-02
   38     -1.9295483686E-01  -1.2128701802E-01   1.4324845988E-01  -2.2158328099E-01   2.9598994487E-01
   39      3.3123979013E-02  -9.8753490479E-02  -1.5352130150E-02   3.0344312081E-02  -4.9534804751E-02
   40      1.4392134243E-01   2.5454428540E-01  -5.5659827818E-02  -7.0254546573E-03  -1.5940022616E-02
   41     -1.7555031659E-01   3.8000545850E-02   3.8741028250E-02  -8.9511153029E-02   1.4840789504E-01
   42      9.2135333970E-02  -6.0894227123E-02   3.7892383331E-02   2.9635222693E-02  -6.7535007241E-02
   43     -2.5704140503E-02   8.9474516445E-02  -1.6616741832E-01   3.4042681957E-05  -8.5782893507E-03
   44      2.4809571793E-01  -4.9977791427E-03  -4.5309182216E-02   5.5762765816E-02  -1.9115950975E-01
   45     -6.4882221036E-02  -1.5201012103E-01  -1.2352546498E-02  -1.7105242669E-01  -2.3436324604E-01
   46     -1.5905797198E-01  -7.8160628461E-02   3.7400319070E-02   1.1261166761E-01  -1.2048391634E-01
   47      3.9330921876E-02  -7.7743568754E-02   3.2405483600E-02  -2.2527028422E-01   1.6609853783E-01
   48      1.5980346195E-01  -5.3433622880E-02  -1.1572495776E-02   3.0276133187E-02   1.2641869489E-01
   49      1.4251663509E-01  -6.5398625155E-03  -8.1170826769E-02  -1.1874552241E-03  -3.0290933900E-02
   50      1.0202357538E-03  -1.3016895392E-02  -4.2987098700E-02  -1.2183548109E-02  -7.1077855977E-02
   51      1.3806620380E-01  -3.8115615249E-02  -4.4401739972E-02  -9.8666195791E-02   2.3539505698E-03
   52     -1.3941579521E-01   1.2845584521E-01   4.2600686528E-02  -9.6108762235E-03  -1.4320346357E-01
   53     -7.2475451435E-02   3.7062962687E-02   1.8630488142E-02   8.8033735148E-02  -1.0141068561E-02
   54     -2.2723070914E-01   7.3476392670E-03   5.9545670306E-02   5.8038101314E-02   3.7233389775E-02
   55     -5.7644197562E-02  -8.3507956179E-02  -2.3936038031E-02   4.1646358869E-02  -1.9780951620E-02
   56      5.6218275417E-01  -9.7469470267E-02  -1.5621804479E-01  -8.5271101940E-02  -1.2351080811E-01
   57      1.9020223711E-01  -1.7071509874E-01   8.4122550885E-02   6.7842540315E-02  -2.2334779882E-02
   58     -3.0806820322E-02  -4.2885798177E-03   2.0389726951E-02  -3.6107192053E-02   1.6181550268E-01
   59     -6.1066243326E-02  -9.0848150095E-03   8.2657219665E-02   2.3101375143E-01  -2.0495351379E-01
   60     -6.6195346382E-02   2.4660078608E-01  -3.4511414045E-01  -2.5031888287E-01   1.4827796184E-01
   61     -7.8924288336E-02  -1.1824098409E-01  -3.7222593019E-01  -8.7600606258E-02  -2.6763126570E-02
   62      3.3529466984E-02  -8.9450739610E-02  -5.8757584061E-02  -4.8952622383E-02   5.3115643444E-02
   63      9.1889018083E-02  -3.7605544000E-01  -6.6674322216E-02   1.5929015928E-01   2.3484057268E-02
   64      1.1525021601E-01  -2.2904161242E-01  -4.3498243647E-03   6.5027606668E-02   1.4372053724E-01
   65      7.9347309425E-02   1.0888487624E-01  -2.8134977917E-02  -1.6403134067E-01   2.6929512850E-01
   66      4.4958572181E-02  -5.3341937555E-03   1.6040802359E-01  -8.0565435435E-02   3.8971044747E-02
   67     -9.1365017709E-02   1.0877594158E-01   2.2855003655E-01   7.3775002501E-02  -2.7794851965E-01
   68     -2.2698460989E-02   2.2433127554E-02  -4.4975837682E-02   1.0038779686E-01  -8.5134577413E-02
   69      8.0472084754E-02   2.2602816277E-01   4.4163129637E-01  -1.7454136787E-01  -5.8485977666E-02
   70     -6.6666082980E-02   1.7527000683E-01   1.1162627940E-01  -1.0636509492E-01  -2.5725533206E-01
   71     -6.6217755591E-02  -6.4113086015E-02  -2.0489610892E-01   5.7883248196E-02  -5.9752762622E-02
   72      2.7029826603E-03   4.3516510121E-02   1.9103135888E-01  -1.8430520589E-01  -7.8608156114E-02
   73     -8.4062454940E-02   1.9106534737E-02  -6.9255895148E-02   1.7414395283E-01  -1.7808832857E-01
   74     -4.7650985912E-02  -1.6097387104E-02  -2.0541889381E-01   1.9071441581E-01  -2.2473151239E-02
   75     -1.8943720760E-01  -2.5437822481E-01  -3.4081631393E-01   2.6364236452E-02  -2.2424474032E-01
   76     -1.9625469956E-02  -2.2065824793E-01   2.3372777332E-02  -1.9886161350E-01   8.5856860779E-02
   77      5.3298761761E-02   1.2211165587E-01   6.4722933016E-02   1.0393665913E-01   5.6500025740E-02
   78      8.8243729337E-02   5.0156080498E-02  -1.0264893372E-01   5.3936286530E-01   2.9038586262E-01
   79      1.1111653579E-01   2.8089146768E-01   3.7925608339E-03   5.4582534862E-02  -3.2836306537E-02
   80     -1.1830468384E-02   2.0663772307E-01  -1.2122103229E-02  -2.5551848622E-02  -2.1010820210E-01
                   35                 36                 37                 38                 39        
    0     -2.6308313873E-02   4.0276032106E-02  -7.1683087230E-02  -9.2857437683E-03   6.3841089109E-03
    1     -9.7601808327E-02  -2.9306606803E-02  -2.2569656685E-02   4.3836270743E-03  -3.6432642729E-04
    2     -8.0795635957E-02  -4.5394165600E-02  -1.0275679005E-02   2.3952790030E-02  -1.0727051656E-02
    3      1.9016967197E-02  -6.3763177693E-02   6.6537218741E-02   1.7292029413E-04  -3.7974482143E-03
    4      1.4035309914E-01   6.0649188319E-02   1.2179766600E-02  -2.6615785547E-02   1.1561071289E-02
    5      1.4164214237E-02  -1.2197464699E-02  -7.5645765368E-03   4.4644090387E-03  -5.5441053039E-03
    6      6.7367541210E-03  -5.2611126346E-02  -8.0102536774E-02  -2.9893416164E-02   1.4422740246E-02
    7     -6.0361695146E-02  -2.6074806998E-02  -1.3131838692E-02  -8.2740325110E-03  -3.4218191621E-04
    8      7.0673443420E-02   1.0111929213E-01  -4.1603651018E-02  -5.9626467369E-02   1.2484381330E-02
    9     -3.1368115311E-03   5.6011350247E-02   9.2414809621E-02   2.0136656031E-02   1.5896296876E-02
   10      2.4596563315E-02  -1.0133731574E-01  -8.0558870090E-02   5.0295587864E-02  -9.4557128009E-03
   11     -9.6130272629E-03  -1.4105865595E-01   2.8485484360E-02   4.6756374597E-02  -2.9670287784E-03
   12     -6.6516392742E-03   7.5450165585E-02  -3.1313962250E-02  -1.8578257775E-02  -1.6378857391E-02
   13     -5.1019028234E-02   1.8631422021E-01   8.7522227754E-02  -5.3384603777E-02   2.5072111287E-02
   14     -1.4446399383E-02   4.0295549075E-02  -3.5232596688E-02  -2.4788035272E-02   4.9619746585E-03
   15      7.5275692331E-02  -1.4548001081E-01   3.0507480658E-02  -2.0269589805E-02   1.4766050730E-02
   16      3.2929919749E-02  -9.5438832566E-02  -4.8120106661E-02   5.8016401451E-02  -4.2220002658E-02
   17      5.5299612837E-02   4.9550370395E-02   3.7006696513E-02  -4.7595914348E-02   2.8911416460E-02
   18     -6.8329946425E-02   2.1698191897E-02  -5.1379500586E-03   6.3762126180E-02   4.1759044740E-02
   19     -5.8658069666E-02  -9.3276132225E-02   2.2560160478E-02  -1.0428405947E-01   1.0993926873E-01
   20      2.5075507068E-02  -2.3471723971E-02   1.8487764860E-02  -3.7084256991E-03  -5.1259457202E-02
   21      1.3227785856E-02   8.3933350520E-03   3.7862848031E-03  -4.9347299820E-02  -7.6517222759E-02
   22      5.7928980074E-02   5.0471557736E-02  -1.7488569285E-02   6.6379159450E-02   1.1915713861E-02
   23     -1.5797866051E-02  -2.0460617574E-02   2.0086996810E-03  -5.4540493880E-03   1.5161147799E-01
   24     -9.9100109224E-04  -5.6975332719E-03  -4.2941404287E-03   2.6331042771E-02   5.6807562257E-02
   25     -1.6040837209E-02  -1.5927605580E-02   4.6953657676E-03  -7.4409710676E-02  -1.8066411478E-01
   26     -8.9623456352E-03   1.8495783637E-02   6.1986909654E-03   6.2961120797E-03  -1.2096344608E-01
   27      5.5881748653E-02   1.6045670859E-02   6.6126868834E-03   2.5072573279E-03   2.7865849967E-02
   28      1.8566818998E-02   7.1320629397E-03  -7.3652723277E-03   4.7594688826E-02   1.5749630400E-01
   29     -1.3920796792E-02  -2.4192549928E-02  -2.0493929136E-02  -7.5594839593E-02   7.5303592074E-03
   30     -8.6389320413E-02  -2.0253338666E-02  -5.0604779055E-03  -3.2795860791E-02  -6.3487088368E-02
   31      1.1685266855E-02   2.2380299449E-02   4.2155828456E-02   4.8956982780E-02  -7.2964745277E-02
   32     -3.7346998715E-03   4.4970848098E-02   2.4743685027E-02   1.1771276083E-01   4.4948465656E-03
   33      4.6630398625E-02   2.3710513723E-02   8.2525844069E-03  -9.3138448337E-04  -4.3593715904E-03
   34      4.7257070485E-02  -2.5919569681E-01   5.1981667636E-02  -9.7603681603E-03  -3.6002588705E-03
   35     -2.0780723821E-01  -2.1191476092E-01  -2.3072292619E-01  -2.0474228767E-02   2.9408138579E-02
   36      1.5124458798E-01  -1.1450011510E-01   7.3620546631E-02  -1.8785134615E-02   1.0687259246E-02
   37     -2.9764331581E-01   1.5735850623E-01  -3.8547540828E-02   5.2968928865E-02  -2.4452651550E-02
   38     -2.5168707704E-01   1.4588295426E-01   2.2278294876E-01   1.2584092344E-01  -6.3653643403E-02
   39     -6.5592254105E-02  -1.1067820360E-01  -5.5355198861E-02  -2.0543246285E-02   1.7038230308E-02
   40      1.3239487987E-01   3.2211279822E-01  -1.5976051436E-02   4.6764124311E-02  -2.9204866595E-02
   41      1.3353298380E-01  -1.0196692827E-01   1.6357955054E-01  -1.2317015146E-02  -9.6723867344E-03
   42     -2.0452573298E-01   5.7275330979E-02   7.7250255236E-03   4.2289076128E-02   1.4537547521E-03
   43      4.5150507270E-01  -1.7228241705E-01  -2.4205606668E-01  -1.3695646036E-01   1.6246088729E-03
   44     -1.7122455752E-01   7.6559489883E-02  -1.5209029623E-01   2.4262306620E-02  -1.1174432318E-03
   45     -1.1458054468E-01   2.7189968844E-01  -3.0923274956E-01   2.4551194405E-01  -9.5669283154E-03
   46     -1.9820705528E-01   4.9194172948E-02   4.1396169523E-02   1.1620571853E-01   1.1388813536E-02
   47      2.7832753862E-01   1.3936204736E-01  -2.7742149127E-01  -1.4243456593E-01  -2.2407982361E-02
   48      8.2649669900E-02   1.0676675007E-01  -1.4070731096E-01  -1.4092561037E-02  -4.2389482648E-02
   49      3.3007339659E-02   1.2884360945E-01  -1.9619022111E-01  -1.3387756412E-01   5.3366481615E-02
   50     -1.5684792948E-02   6.1548913968E-02  -3.2445381788E-02  -1.2514725084E-01   7.2267213498E-02
   51      3.8789162618E-02   2.3565285239E-02   2.3416193152E-01  -1.8508339096E-01   1.3001498010E-01
   52     -8.2811772360E-02  -2.1246365885E-01   8.9012670161E-02   3.1639441777E-01  -7.9883512659E-02
   53     -5.6117361414E-03  -1.8444151391E-02  -2.7523712016E-01   1.7760570656E-01  -1.2065937348E-01
   54     -1.5596684287E-02   1.1541697258E-01  -1.1589278552E-01  -7.6125332557E-02  -1.0506619469E-02
   55     -4.6449141144E-02   2.7150603456E-01   4.9065801483E-02  -2.8528946332E-01   1.2550403613E-01
   56      4.5551251595E-02  -7.2069289809E-02   3.1212761531E-01  -1.7130584748E-02   9.0882055852E-02
   57      2.1588458521E-01  -1.8157914014E-01   3.7880463876E-01   1.7895424693E-01  -1.2659219956E-01
   58      4.4738932888E-02  -5.6345515332E-02   1.7924152066E-02   1.6203342959E-01  -1.0866194141E-01
   59      1.1082922125E-01  -3.7262688013E-02   1.2918811411E-01  -1.1443799881E-01   6.4651567438E-02
   60     -1.0602388029E-01   2.5020566933E-01  -6.1704022432E-02   1.5738404782E-01  -2.1470611722E-02
   61     -2.0219369805E-01  -2.5716446790E-01   1.2927854695E-01  -1.7948982255E-01   2.1531684546E-01
   62      6.3673635533E-03  -4.7248008217E-02   3.5826674479E-02  -1.7093005811E-02  -3.6125332965E-02
   63      1.4539861925E-01   1.1972002774E-01   1.3659798830E-02   8.3317442979E-02  -4.7258614220E-01
   64      1.1370156495E-01   1.1160425176E-01  -2.7919776067E-02   1.6137443551E-01  -1.1420523455E-01
   65     -2.6705007399E-02   3.5913996740E-02  -5.7927974094E-02   1.4319621788E-01   3.2023129154E-01
   66      5.0866316665E-02   2.5460492007E-02  -3.1765625978E-02  -2.7444273959E-03   3.4338543981E-02
   67     -2.4565036497E-02  -6.9491073662E-02   2.8502931808E-02  -1.4027514104E-01   7.7481532140E-02
   68     -3.0171134465E-02  -1.0569151414E-02   2.2390476192E-02  -8.9069926941E-03   3.9745561726E-02
   69      1.0053617159E-02  -3.8591695434E-02  -6.4358412638E-03  -9.9603843502E-02   1.5945451534E-01
   70     -7.6328143028E-02  -6.1381974241E-02   5.4119636512E-02  -1.8486878478E-01  -2.6088221282E-01
   71     -3.5656932721E-02   1.5161197481E-02   2.7357446651E-02   1.3022789280E-02  -1.9670725782E-01
   72      3.3295118627E-02  -2.6877826941E-02   1.0336545831E-02  -1.0196124524E-01   6.9458053146E-03
   73     -6.0724183410E-02  -1.8854189765E-02   4.9008802883E-02   4.3901361041E-02  -4.8612339045E-03
   74     -3.6074328790E-02   2.5592562709E-02   1.8868971277E-02   9.3801670157E-02  -6.5476843946E-02
   75      7.4030839401E-02   1.2705495046E-01   3.3350900151E-02   3.4085774126E-01   1.3816663028E-01
   76      1.5048932083E-01   7.0710422312E-02  -7.3356712683E-02   1.4595769488E-01   4.1732758972E-01
   77     -6.8625763662E-02  -4.7918980398E-02   7.9438471418E-03  -1.0615933536E-01  -9.5948531134E-02
   78     -6.9200334461E-02   4.6298397116E-02   4.6864544154E-03   1.9341076024E-02  -1.0184172717E-01
   79      1.2026745539E-01   6.8522338993E-02   1.4090538479E-01   1.7480156648E-01  -8.7000745084E-02
   80      1.0720212839E-01   7.8035781298E-02   1.2229268125E-01   2.3252884231E-01   3.4467200659E-03
                   40                 41                 42                 43                 44        
    0     -9.3768262036E-03   1.4137793345E-02  -3.1610398731E-02   4.6442726091E-02   3.7310568604E-02
    1     -1.3453466665E-02  -1.0650998964E-02  -2.6503995302E-02   2.2220029506E-02  -6.9760646689E-03
    2      1.0167420146E-02   1.0061111715E-02  -2.3548946851E-02   2.4922373732E-02  -5.7378040140E-02
    3     -1.5366050007E-02  -2.0262955034E-02  -1.8456613708E-02  -4.9733270617E-02  -5.8855104247E-02
    4     -8.2695431649E-03   4.6740765971E-03   2.5186694010E-02  -4.7930102075E-02   3.1211709176E-02
    5      1.6444300532E-02  -2.2437699287E-02  -1.8791875690E-02   6.6520408866E-03  -1.6937885244E-03
    6     -6.7976066523E-03   1.3028199057E-02   2.6944341057E-02   5.0385285380E-02   1.3919983047E-02
    7      1.3949596421E-03  -2.7114100221E-05  -2.6924422545E-02   3.3416218061E-02  -2.7636603927E-02
    8     -1.9906132575E-02   2.0896133047E-02   4.0163443156E-02  -3.6177569345E-02   6.0582956068E-02
    9     -4.3363555848E-03  -8.2904577688E-03  -3.0374371663E-02  -3.4324407656E-02   1.2541216097E-02
   10      2.0754834842E-02   1.5689103518E-02   6.5541590752E-02  -1.6822940615E-02   4.5436624136E-03
   11      6.1001262455E-03  -7.1375625315E-03  -1.8877880706E-02   1.5532007564E-02  -1.7984773959E-02
   12     -5.7614863651E-03   3.6156357172E-03   9.7764181640E-03   1.7755763973E-02  -7.8071034213E-03
   13     -2.3102930776E-02  -1.5075920641E-02  -8.0413557761E-02  -3.2697015175E-03  -8.7389844751E-03
   14     -6.9995784016E-03   4.2187939026E-03   8.7272766064E-03   1.2011463837E-02  -3.2742434248E-02
   15     -8.2745125652E-04  -3.0569579313E-03   5.6446986367E-02  -1.2075529594E-02   2.6386185889E-03
   16      1.6226025390E-02   1.1411160008E-02   3.8892936901E-02   2.4518707998E-02  -2.2402594864E-02
   17     -1.4141495069E-02   2.5975916783E-03   2.3474965544E-02  -4.3913554286E-02   6.6221267904E-02
   18      1.6385127265E-02  -1.8764459452E-02  -8.2526492090E-03   3.5097290249E-02  -3.5326571587E-02
   19      1.2061427163E-02  -2.5116157114E-03   9.4087984684E-03  -1.7860377339E-02   3.7889373811E-02
   20     -1.5805040731E-03   5.5923491591E-03   1.3169162200E-02   2.4116297876E-02  -2.6005994660E-03
   21     -4.2248302029E-03   4.0143336074E-02  -1.6146546416E-02  -2.3060188014E-02   1.0577859813E-02
   22     -3.4873106304E-03  -5.9560296515E-03  -3.2552725374E-03   5.6616852641E-03  -1.5415035539E-02
   23      2.6402408591E-03  -5.1835810333E-02   9.2903963960E-03  -8.8942732361E-03   2.8041370772E-02
   24      9.4721010233E-05  -1.6823344043E-02   4.8444888981E-03   1.1097803088E-02  -7.2793961029E-03
   25     -6.3471539967E-04   5.4957844206E-02  -6.2156416258E-03  -1.6634252954E-02   8.0361973004E-03
   26      1.7380731400E-03   2.7563535525E-02  -1.2404044606E-02   6.6983623007E-03  -2.3487930498E-02
   27     -2.6025811561E-03  -2.2819764034E-02   3.1348280582E-03  -8.0744384111E-03   1.5499334430E-02
   28     -3.1412836517E-03  -5.9927802231E-02   1.4161375754E-02   1.7567415614E-02  -5.1144158858E-03
   29      2.5043365987E-03   1.7901494184E-02   1.0663745953E-03  -2.6079828553E-02   2.8987329530E-02
   30      1.7580192348E-02   1.9980678003E-02  -1.2943655469E-02  -2.3476321324E-03  -1.9632549518E-02
   31      3.2365101688E-03   2.0063835732E-03  -1.9281862359E-02   1.4268185662E-02  -2.7027746012E-02
   32     -3.1563819586E-04  -8.4305369128E-03  -1.6329877865E-02   1.5962672318E-02  -4.6956344010E-02
   33      4.7885704006E-02   1.5201815391E-02   3.8183343335E-03   6.7789182507E-02   2.0524311172E-02
   34     -1.9955395699E-01  -6.5050386744E-02   1.7499811622E-02  -3.1784402718E-01  -1.4013635855E-01
   35     -3.7216491790E-01  -4.3515162127E-02  -1.1410861250E-01  -3.6724756580E-01  -1.1880810304E-01
   36     -2.0291279808E-02  -1.6772953392E-02  -1.0788826700E-02  -1.0269833575E-01  -1.0459933262E-01
   37      2.3814781186E-02   1.7130878814E-02   8.7677229782E-02   2.0858491715E-01   2.7939435868E-01
   38      8.6203375456E-02   2.2991532167E-02   2.9975863603E-01   2.1689020673E-01   3.9398007954E-01
   39     -1.3860317189E-01   1.2916820282E-02  -5.4183123065E-02   1.0541554310E-01   1.3086233181E-01
   40      3.9404106695E-01  -2.1738901170E-02   1.3767995555E-01  -2.1040909943E-01  -3.3335126758E-01
   41     -5.2214908588E-02  -5.1728001501E-02  -3.8811173542E-02  -1.0285589439E-01  -3.9285140902E-02
   42      2.3735694613E-02   3.3100234279E-02   1.1354525140E-01  -8.8600116869E-02  -1.1445577858E-02
   43     -1.0224270424E-01  -6.2188085425E-02  -3.5728624529E-01   3.8375583458E-01   1.2512069819E-01
   44      3.9655301681E-02   2.3308051133E-02   3.4781081773E-02   7.9267533217E-02   8.4514703597E-02
   45      3.1665325332E-01  -4.1451833148E-02   6.5748009461E-02  -4.1205983473E-01   6.0722683040E-02
   46     -4.6762945316E-02   1.0201874856E-01   1.6980617118E-01  -1.2878302804E-01   4.5167956992E-02
   47      2.5254131600E-01  -2.0330517661E-01  -3.1842464843E-01   1.9340658903E-02  -5.3287113937E-02
   48     -9.8048357761E-03  -3.5880025131E-02  -1.9487490096E-01  -6.0953415460E-02   1.3102067020E-01
   49      1.2419839115E-02   9.4660139916E-02   3.8919291170E-01   3.7827065062E-02  -1.1557628188E-01
   50      1.0134214434E-03   7.8338138499E-02   3.4985110950E-01   7.9230952088E-02  -1.6371508860E-01
   51     -3.2136722083E-02   2.4322210698E-02   1.8575891241E-01   1.2901787053E-01  -2.4146750258E-01
   52      3.9966945462E-02  -5.4173033606E-02  -2.6639271478E-01  -1.7300051949E-01   1.8635935549E-01
   53      3.4368071185E-02  -1.1471602520E-02  -1.2995941108E-01  -1.3104359673E-01   2.3899021909E-01
   54     -1.1901549416E-02   1.1906043317E-02   3.4876027418E-02   4.6715365677E-02  -3.5112641872E-02
   55     -4.7118163291E-02   1.7515436729E-03  -1.5041153473E-02   5.7379834410E-02  -7.4661510897E-02
   56     -4.7049543774E-04  -1.7387037055E-02  -3.3420357431E-02  -6.1661649196E-02   5.1265291500E-02
   57      2.9602135976E-01   5.1185359972E-02   1.2435399326E-02   7.2981637540E-02   3.3997866987E-01
   58     -4.0758770810E-02  -4.5729834630E-02   1.1624045430E-01  -7.2429700698E-02   2.6292302596E-01
   59      2.6121706559E-01   1.3800675612E-01  -1.3761487131E-01   1.7798576865E-01  -2.3160344621E-01
   60     -2.0266636980E-01  -2.7862414199E-01   4.2316811009E-02  -1.8856382031E-02   1.0601419974E-01
   61      3.0394208202E-01   4.6368391142E-02  -1.3306120794E-01  -5.3132815533E-02   1.0844023975E-01
   62      4.2233778993E-02   1.4659472957E-02  -7.7222878160E-03   1.8538256616E-02   9.6164618575E-03
   63     -3.3082880760E-02  -3.2469628622E-01   1.2995829072E-01   7.9667773948E-02  -2.6441027796E-02
   64     -1.1048987780E-02  -8.4587219517E-02   3.2606543970E-02   5.1300947278E-02  -4.3928803661E-02
   65      1.7095473592E-02   2.4782313018E-01  -9.4777896408E-02  -2.9518709484E-03  -3.0632894545E-02
   66     -6.5216630967E-03   3.0872605497E-01  -8.5708432033E-02  -1.0242649013E-02  -3.1170298011E-02
   67      3.0771343718E-04   2.0707620180E-02   8.8577385514E-04  -3.8500933929E-02   7.9703677363E-02
   68      3.9527399307E-03  -2.6478177573E-01   6.2365508579E-02  -1.1479039555E-02   4.4705507139E-02
   69     -3.8113420856E-03   4.1927627512E-02   1.3457211837E-02  -3.9958071561E-02   6.1812602276E-02
   70     -3.2374819657E-04  -1.1347184370E-01   4.2522031925E-02  -1.9339380484E-02   3.5847647746E-02
   71      3.4394470830E-03  -6.6768654865E-02   2.5479227566E-03   2.5894534305E-02  -4.0579071985E-02
   72      3.4613158196E-03  -2.0979792488E-01   5.9551535416E-02  -2.7713289309E-03   9.6439515278E-03
   73      1.5558453271E-03  -3.4436881136E-01   7.3103227725E-02   9.5602103984E-02  -8.4541490618E-02
   74     -2.7219700569E-03   8.6605514208E-02  -4.2066616628E-02   2.5183448806E-02  -2.3758737201E-02
   75     -3.0709274259E-02   2.5866876618E-01  -6.2180064374E-02   3.1451342621E-02  -7.6349548749E-02
   76     -3.1361402337E-02   3.2282852190E-01  -6.0628338011E-02  -1.6064500072E-02   2.6227233789E-02
   77      1.1949961803E-02  -1.3005736126E-01   2.9255114052E-02  -8.0916356554E-03   1.2844905100E-02
   78     -5.4939231407E-03   1.6484399990E-01  -8.4439017322E-02  -2.2536618627E-01   1.2976735231E-01
   79     -2.6875375608E-01   1.7134441619E-01   4.8782446515E-02   5.4124134065E-02   2.1301926742E-02
   80     -2.7577522884E-01   1.2639009831E-01   7.4859981264E-02   1.1521828576E-01  -3.4687285959E-02
                   45                 46                 47                 48                 49        
    0      3.6415197760E-02  -1.3058292422E-02   5.0181808756E-04   8.6428540824E-03  -1.1573127342E-02
    1     -1.3779890295E-03   3.6516558201E-03   1.4775108054E-03  -1.8155178026E-02  -3.2646496186E-02
    2      2.0427345345E-02  -2.5782291476E-02   2.0128594716E-02   1.5411877689E-02  -4.5175747151E-02
    3      1.9888870980E-02   6.3672483961E-03   9.2812593437E-03   4.2415843790E-03  -5.6114337006E-03
    4      1.2561931429E-02  -3.0698282638E-03  -1.3795412569E-02   1.0173798176E-02  -4.0521170080E-02
    5     -2.2661163276E-02   2.5093781193E-02  -8.7930539735E-03  -2.6497859481E-02   1.1039106610E-03
    6     -6.1981768553E-02   7.8161225948E-02   6.1209128706E-03   2.6748542672E-02   8.0890202920E-02
    7     -3.7747700125E-02   4.4356392729E-02   6.9187437116E-03  -8.1911501453E-03  -3.4222570778E-03
    8      3.1864316765E-02  -4.5441625197E-02   1.0303170874E-02   8.5579634026E-02   4.2485845122E-02
    9      1.8940268873E-02  -2.2564213393E-02  -2.7817421332E-03   3.1684733104E-03  -4.6950236853E-02
   10      1.4738381034E-02  -3.2493325170E-02  -5.1694815038E-03  -5.6080118670E-03   1.5270088589E-02
   11     -2.6468039810E-02  -1.3513274997E-02  -8.5195035441E-03  -3.3225018252E-02   3.2709742264E-02
   12      2.3972253204E-02   3.5296327902E-02   1.0690398093E-02   6.8465233265E-03  -4.2336333163E-03
   13     -9.1778889687E-03  -1.5584118172E-02   5.9385441434E-03   1.5104255297E-02   1.2726871372E-02
   14      2.0341091021E-02  -7.9919878734E-03   8.0071742475E-03   4.8442584625E-03  -3.0575132626E-03
   15     -7.1829751870E-02  -5.0524089209E-02  -4.1020114280E-02  -7.1018185621E-02   3.9814923334E-02
   16      7.6496921408E-03  -2.5946139808E-02   3.7693232378E-03  -4.5687099021E-03   4.4751017188E-02
   17     -3.6674743775E-02   4.1677419578E-02  -4.3760943012E-02  -5.8977910476E-02  -2.4461790712E-02
   18      7.7127987839E-03  -6.6685984116E-02   1.8410842884E-02   1.6250929011E-02  -4.9762857546E-02
   19     -6.6455989625E-02  -2.4072828142E-02  -2.9137559423E-03   2.8571989059E-02  -7.3375215864E-02
   20     -1.9046720727E-02  -2.1051060590E-02   2.5682256977E-02   4.1700650500E-02  -8.4068519750E-03
   21      1.7137237416E-02   2.9091299007E-02  -7.6711479030E-03  -4.2101016456E-02   2.1696087901E-02
   22      2.4597796643E-02   1.3341087299E-02  -2.4510227653E-02  -1.6638037192E-02   2.3760242683E-02
   23      7.8052947110E-03   6.7734261677E-03   5.6145297393E-02   1.4935436549E-02   9.9765394493E-03
   24     -9.8375094544E-03  -6.2739387395E-04  -2.2584861550E-02   2.3131125454E-02  -1.0027028779E-02
   25     -1.4969127667E-02  -8.9200190320E-03   3.5213250056E-02  -1.2692388433E-02  -7.1572288643E-03
   26      1.3107188012E-02   9.3256010288E-03  -8.6152578477E-02   2.1543631132E-02   5.9221257526E-03
   27      4.5223427152E-02  -1.0352672826E-02  -2.3493373950E-03  -2.3829905713E-02   3.9257085278E-02
   28      5.9365903187E-03   5.1646184601E-03  -1.7172022647E-02   2.8238434403E-02   2.3558082290E-02
   29     -1.2463193916E-02  -2.3403671545E-02   4.1622286145E-02  -1.1158352239E-03  -2.0554056395E-02
   30     -6.0232656973E-02   3.2711588518E-02   3.0656546592E-02   3.3839808183E-02  -5.0002572301E-02
   31      5.5293507910E-02   3.6207071358E-02  -5.5304041784E-03  -4.9948327723E-02   6.7664957002E-03
   32      1.8707385570E-02   3.5574390018E-02  -6.4724575474E-03  -9.5571209689E-02  -5.0964476703E-03
   33     -7.5305701982E-04  -3.7522228412E-02  -5.0122128119E-03  -1.2650627320E-02  -2.2898513239E-02
   34      6.1297875373E-03   1.2031154098E-01   7.4062917918E-03   5.1802008857E-02   7.6401427432E-02
   35      1.6371834501E-01   1.6176677511E-01   4.3767612445E-02   1.5793250920E-01   1.0313567000E-01
   36     -5.4032815253E-03   1.3321029876E-02   1.5230686959E-02   1.5947780951E-02  -7.8372517578E-03
   37     -4.0853926125E-02  -2.7059592110E-02  -6.2233403608E-02  -8.4336149286E-02   7.8770178221E-02
   38     -1.5151341674E-01  -5.4792077142E-02  -1.0362828684E-01  -1.2640571453E-01   2.4271237294E-01
   39      9.1374785568E-02  -5.3001942396E-02  -3.5838174009E-02  -4.1911556851E-02  -1.0197872355E-01
   40     -2.9786327499E-01   1.8696518293E-01   8.8087793120E-02   1.0370695953E-01   3.3708828523E-01
   41      5.8061325627E-02  -1.9636547990E-03  -8.2492932973E-03  -1.7042925822E-02  -8.7766154472E-02
   42     -8.0541962940E-02   5.6801997261E-02  -4.2586319681E-03   3.1104932693E-02   1.2204694543E-02
   43      2.3048581588E-01  -1.8214862746E-01   1.6100207230E-02  -7.5535474706E-02  -1.7948985288E-02
   44     -8.4198664059E-02   3.5255530077E-02  -1.6356073967E-02  -1.8838566492E-02   2.5232518018E-02
   45      4.5476774167E-02  -4.1036746228E-01  -6.0638381536E-02  -1.8452576491E-02  -1.8482190330E-01
   46      1.3379425880E-01  -2.2078306054E-01   1.9536047431E-02   1.0550418646E-01   6.5129846664E-02
   47     -2.3552792558E-01   1.9649858584E-01  -4.9254962306E-02  -1.5973437215E-01  -2.3718193310E-01
   48     -1.9297400833E-01  -1.5434395180E-01  -2.6044250137E-02   4.9999850945E-02   3.0604603614E-01
   49      2.4474443806E-01   9.5077508347E-02   2.5762435368E-02  -1.1516640327E-02  -2.1286440735E-01
   50      2.5021401270E-01   1.5389163401E-01   2.8474235078E-02  -4.8229194015E-02  -2.8218755815E-01
   51      8.4326833365E-02  -8.0986042961E-02  -2.8671735212E-02  -1.8143841291E-01   4.1959481393E-02
   52     -7.2833307676E-02  -5.1117053185E-02  -6.8650236278E-03   8.1348757441E-02  -3.8198507695E-02
   53     -6.8799251041E-02   7.2509408461E-02   2.8448615162E-02   1.8352550455E-01  -5.5789615751E-02
   54      3.8612724423E-03   5.1008997236E-02   7.6376078206E-05  -2.1783317645E-02   1.0722319411E-02
   55     -1.6518563880E-01  -2.8726666618E-02  -7.5295689297E-02  -1.3798667049E-01   8.6852853475E-02
   56     -9.3179720860E-02  -8.2002498709E-02  -4.9601056678E-02  -5.3647397920E-02   1.3588583239E-02
   57      2.2337539153E-01   3.2892180738E-01   1.5137991793E-01   3.3689297885E-01  -2.2325021294E-01
   58     -9.1779272946E-03   2.7623065741E-01  -4.2380657586E-02  -7.5503586037E-02  -1.7661094839E-01
   59      1.6284171956E-01  -2.6277310100E-01   1.4766053734E-01   3.0580490459E-01   2.0891768335E-01
   60      1.5498404824E-01   2.9098865952E-01   1.6774679310E-01   3.8163687821E-02   2.9007213330E-01
   61      4.0285244626E-01   1.4594488736E-01   6.4010447207E-02   5.6913320873E-02   3.4470783368E-01
   62      4.8484695274E-02   4.2037406212E-03   3.6547292250E-02   4.8182051767E-02   5.0074557934E-02
   63     -6.3264600623E-02  -1.5544344407E-01   2.8655936455E-01   7.8205244157E-02  -4.7463562400E-02
   64      1.1834170535E-02  -3.6005947376E-02   1.1273105807E-02   2.6066196528E-02   1.1364732676E-02
   65      7.8669614789E-02   1.1011821243E-01  -2.9526669344E-01  -2.7508939641E-02   6.5217564761E-02
   66     -1.3610251238E-02   1.1130387544E-01  -3.5879753933E-01   2.6409235633E-01   7.7981577238E-04
   67      1.0585086137E-02   5.8669695408E-02   3.0368228032E-02   3.3592999128E-02   5.3341541389E-02
   68      3.7398153872E-02  -6.4450917244E-02   3.2357305336E-01  -2.3212280550E-01   2.4473113125E-02
   69     -3.0835727001E-02  -1.6048818466E-02   1.2222430606E-01  -1.9541582360E-02  -1.2478910132E-02
   70     -1.6614493681E-02  -2.1669066183E-02   1.0383290005E-01  -2.7634296248E-02  -2.4544692521E-02
   71      2.5666452298E-02   1.1661348016E-02  -1.1836719049E-01   2.9197823460E-02   3.1578876350E-03
   72      3.8446561769E-02  -8.2957639162E-02  -2.4733023394E-01   1.1722775564E-01  -8.0523277040E-02
   73     -3.8284323801E-03  -4.3298106887E-02  -4.4486784809E-01   2.5316065433E-01  -1.2864339644E-01
   74     -5.8974174336E-03   5.3147929208E-02   9.3678326331E-02  -5.5446977337E-02   4.8632942069E-02
   75     -1.2011667926E-01   7.1569075572E-02   1.3025723413E-01  -1.1320068885E-01  -1.0931962925E-01
   76     -1.6651426389E-01   9.9993847709E-03   3.1766398628E-01  -9.8839348593E-02  -1.5831546522E-01
   77      5.0865761410E-02  -2.1120531597E-02  -8.9679329465E-02   5.0716178922E-02   4.9658039803E-02
   78      2.4984750364E-01  -2.1417217166E-01  -7.4448347811E-02  -4.1425235926E-01   1.1535188289E-01
   79     -1.1308504072E-01  -1.4610455365E-01   5.4071142705E-02   1.9619822992E-01   5.3361590855E-02
   80     -2.4272849668E-01  -9.1299823101E-02   8.5401238906E-02   2.8518836270E-01  -4.1244242280E-03
                   50                 51                 52                 53                 54        
    0     -1.0545118793E-02  -4.6929176695E-03   3.9676605913E-03  -1.7148664748E-02  -2.1046199706E-02
    1      2.8570002343E-02  -5.6654425979E-03  -9.3814874466E-03   4.0601483493E-02   6.9544743201E-02
    2      6.2705949822E-02   6.6231070875E-02  -6.6341529059E-03   8.5284588834E-02   6.9789234371E-02
    3     -2.3419173090E-02  -4.1740065295E-02  -6.3914017808E-03  -9.7103428754E-03   3.3275700058E-02
    4      5.4816439582E-02   8.3495153090E-02   2.4196834769E-02  -3.0539091615E-03  -1.0266670732E-01
    5     -1.0523827795E-02  -4.1901791509E-02  -4.2210822409E-03  -1.9377100547E-02  -2.0490390620E-02
    6      3.3595062581E-03   1.1395656380E-01   8.0099881547E-03   1.7471792389E-02  -8.2737749104E-04
    7      1.7281637367E-02  -1.8224066204E-02  -2.1933083413E-02   2.5393979439E-02  -4.8881868436E-03
    8     -3.2517897851E-02   5.0193480398E-02   1.0402130341E-02  -1.9854908947E-02   8.3071420494E-02
    9     -4.4139248664E-03   6.7281799544E-03   2.9959123855E-02  -2.1761542716E-02   9.3488851396E-03
   10     -3.9475414750E-03  -1.5053639714E-02  -6.3349479773E-03   9.3612034886E-03   1.9859717969E-03
   11      3.5953341312E-03  -2.5361621507E-02  -1.6680909700E-02   2.3890746092E-02  -1.1251400582E-02
   12      2.7784434466E-03  -1.3472592780E-02  -1.9181651913E-02   5.8615322803E-03  -1.6279452684E-04
   13     -4.8734545292E-03   5.6924668766E-03  -2.5272008951E-03  -6.4493923180E-03  -5.8509918156E-03
   14     -1.3681772998E-03   9.1724222463E-05  -1.3525661060E-03   1.9871259303E-03  -9.1457176131E-03
   15      1.9544763583E-02  -9.4558635292E-03   1.2943599704E-02   6.9345872724E-03   7.4597994941E-03
   16     -5.0192522427E-03   6.2257232019E-03   3.3642325489E-03  -2.5292378801E-02  -5.2815191394E-02
   17      2.4139850684E-02  -3.3486065179E-02   1.4022943711E-02  -5.4490421272E-02   4.0410773646E-02
   18      4.4769234331E-03   6.2427545067E-02   5.0562782598E-02  -6.6718649197E-02   4.7553759550E-03
   19     -1.0358517080E-01   1.5557319182E-02   2.0258830131E-02   6.3309788296E-02   4.3224099391E-03
   20      2.0620335810E-03   1.5178477331E-02  -3.7055970858E-02   8.4015461827E-04   1.2203835342E-03
   21      3.4691792253E-04   2.2915644246E-02  -6.4929400408E-02  -3.1941084437E-02   2.4056881345E-02
   22      1.7916997137E-02   1.6681643815E-02  -2.6960248494E-02  -2.7540337622E-02   1.3573987582E-02
   23      1.9399988833E-02  -4.5567225947E-02   4.1021410057E-02   4.7414534998E-02  -2.2808598953E-02
   24     -3.7960984809E-03  -5.0626152201E-03  -1.3640297745E-02   2.2605198018E-03  -5.3900373227E-03
   25     -4.6311898133E-03  -1.1601671433E-02   2.7824398967E-02   1.8592079181E-02  -7.1076774252E-03
   26     -1.1365672792E-03   2.3069988322E-04   1.9833253647E-02   2.7973889973E-03   6.1130041539E-03
   27      1.1426260287E-02   1.8151326614E-02   6.5081118512E-02   1.9288873022E-02   1.8650608958E-02
   28      2.8727513903E-02  -9.7856330887E-03   7.5251623621E-02  -5.5163752547E-03   2.0360291008E-02
   29     -7.0175342236E-03   1.3817684298E-03  -5.6204882843E-02   6.0993828741E-03  -1.4097644447E-02
   30      8.0585213827E-03  -8.3744683561E-02  -2.5914870359E-03  -6.7877758894E-02   4.2238724863E-03
   31     -3.0012129776E-02   3.1953698158E-02   9.4886791310E-03  -4.3217290519E-02  -4.1516202629E-04
   32     -6.3836854036E-02   1.5902707134E-02   5.2018990193E-02   1.6703937676E-02  -1.0006224348E-02
   33      3.5502973155E-02   3.5628514279E-02   2.0766939153E-03   3.8291298596E-02   4.1948448308E-02
   34     -1.1572105911E-01  -6.9500506648E-02   9.5845659747E-03  -1.5391401692E-01  -6.1146360211E-02
   35     -2.4462759055E-01  -1.4011442992E-01   2.0742900191E-02  -2.9583991973E-01  -3.1824127226E-01
   36      2.8265759796E-02   2.3699037818E-02  -6.0335961377E-03   4.3356432595E-02  -1.5696059013E-02
   37     -1.0144794429E-01  -1.3066559870E-01   1.2460709848E-02  -1.3411851925E-01  -7.1378959501E-02
   38     -1.9429848842E-01  -1.9227783684E-01   2.5486911966E-02  -2.3243723042E-01  -3.0330819237E-01
   39      6.6989525678E-02   3.6882381795E-02   3.1224039535E-02  -1.5141814020E-02  -8.9457843405E-02
   40     -2.0591255409E-01  -1.3232513145E-01  -8.5797440185E-02   1.1742798958E-02   3.4001567890E-01
   41      2.2383459590E-02  -1.6482038943E-02   8.9718203573E-03  -2.1165310643E-02  -1.2606557977E-01
   42      8.9081013654E-02   1.7567236900E-01   1.4770718258E-02   4.9305880931E-02  -1.3655694654E-01
   43     -2.4180318659E-01  -4.3431607099E-01  -5.0642599994E-02  -9.3603030635E-02   3.1957377405E-01
   44      4.3999928430E-02   7.4294976214E-02  -8.9516187339E-04   2.7964356148E-02  -1.2268231707E-01
   45      8.5836028186E-02  -3.9840568788E-01  -9.2193100422E-02   4.0886631885E-02  -6.2997207566E-02
   46     -8.2706435616E-02  -7.9819878149E-02  -2.2182940564E-02   4.9410251701E-03   2.0789393647E-01
   47      2.0395549181E-01  -1.1803170589E-01  -5.0300297143E-02   3.3417759823E-02  -3.5932795810E-01
   48     -1.8510575890E-02   2.8734262144E-02  -7.2598368884E-02   7.4817411367E-02   5.4196932166E-02
   49      3.3234103553E-03  -5.2907944001E-02   1.3852554071E-02  -2.3388848010E-02   6.4779858768E-03
   50      1.4535651327E-02  -5.9250440778E-02   3.4246836349E-02  -3.8678369388E-02  -1.9180658592E-02
   51      8.7820084419E-03  -2.1602286973E-01  -8.5995815149E-02   8.6117038423E-02  -5.4142750404E-02
   52     -9.4231580591E-03   9.6196377763E-02   6.6941711383E-02  -3.3080658470E-02   6.4673188396E-02
   53     -1.4136472958E-02   2.2410274954E-01   1.0278170283E-01  -1.0213545370E-01   5.4570595313E-02
   54      1.3469673749E-02  -2.1001675199E-02  -2.2822099554E-02   2.2115246561E-02   8.5456966680E-03
   55      4.5571505700E-02  -1.4693003409E-03   3.0432105246E-02   3.8358755056E-02   4.1085883846E-02
   56      1.0899333450E-02   1.8107693228E-02   5.2262737443E-02  -1.6545565208E-02   2.6436352448E-02
   57     -1.9092553302E-01  -1.7118241160E-02  -1.1605739729E-01   1.8187381948E-01   8.1459964007E-03
   58      7.2803340171E-02  -7.1598035793E-02  -3.4407115863E-02   5.3857854181E-03   1.9756017910E-01
   59     -2.3974027543E-01   9.7854280166E-02   3.7890219892E-03  -1.8565748146E-02  -3.9951498666E-01
   60     -8.4743842590E-02  -2.0039238546E-01  -1.8600375908E-01   5.1283776581E-01  -1.2057430510E-01
   61      5.5194555503E-01  -1.3689253189E-01  -1.1257091006E-01  -2.4680671778E-01  -8.8245055408E-03
   62      9.9517793967E-02  -8.4105350836E-03  -6.0127398108E-02  -4.9437063114E-02   5.3697358699E-04
   63      7.2487711486E-02  -1.0074649692E-01   2.2116028632E-01   9.5915042539E-02  -1.0787352736E-01
   64      3.5739054252E-02  -3.7846995259E-03   2.8546735708E-02  -3.0896816552E-03  -2.6635060274E-02
   65     -3.8077097850E-02   9.3727958220E-02  -2.0447031357E-01  -8.3306063220E-02   5.4226422675E-02
   66      1.7754250758E-02  -2.8209368775E-01   2.9839757757E-01   2.7481765189E-01  -9.0811479803E-02
   67      2.3835276166E-02  -1.3496985874E-01   3.9146230054E-02   1.3179467060E-01  -7.2667072759E-02
   68      8.6303309632E-03   2.1702098164E-01  -2.5884820023E-01  -2.1924374159E-01   7.9661748389E-02
   69      1.4596548366E-03  -3.3689289939E-02   1.9846782124E-02   3.8763769672E-02  -1.8344234683E-02
   70     -2.2117813619E-02   3.6247725324E-02  -1.1980644905E-01  -2.6174083015E-02  -7.0856592015E-03
   71     -9.1039329702E-03   3.4467720144E-02  -5.3457652728E-02  -3.3711462640E-02   1.5341834591E-02
   72     -7.3812888764E-02   9.4003367965E-02  -3.5985141929E-01   4.2460440331E-02  -6.8112726692E-02
   73     -8.5422149850E-02   6.8450344986E-02  -4.2674037171E-01  -4.9837654869E-02  -4.0488619071E-02
   74      3.3676739151E-02  -5.6838802042E-02   2.2078585058E-01  -5.4991027119E-02   6.9778341131E-02
   75     -1.0463900235E-01  -1.6141940256E-02  -1.8426556344E-01  -8.1258555723E-04  -9.2871484271E-02
   76     -1.1531311716E-01  -6.2980933765E-03  -2.8548781683E-01  -6.0820112218E-02  -6.3330941008E-02
   77      4.9398650252E-02  -9.3995177845E-04   8.5671717720E-02   2.2318582286E-02   2.0965567268E-02
   78     -3.8126718203E-02   1.4113509916E-01  -1.5676360272E-01   4.4462810180E-01  -1.3027044537E-01
   79      3.2214269672E-01  -1.1758080064E-01  -2.2452986346E-01   5.8194530686E-02  -3.7978225872E-02
   80      3.1153941782E-01  -2.0234378607E-01  -1.4374767086E-01  -1.4964470105E-02  -1.1337379327E-02
                   55                 56                 57                 58                 59        
    0      9.4562735706E-03  -1.5534763427E-02  -4.2145656988E-03   1.8092380218E-02  -7.2749138358E-03
    1     -5.6929838815E-03   1.6778039686E-03   8.9497521166E-03  -5.2928235285E-02   1.7050905584E-02
    2     -5.1686251196E-02  -5.2431241441E-03   5.2027907587E-03   2.3331206795E-02  -7.9220724826E-03
    3      1.2289149516E-02   1.1712234257E-02   2.9484561550E-03   4.0681511995E-03  -7.4006015989E-04
    4     -6.4179405979E-02  -4.5449640700E-02  -8.8896531649E-03  -8.3350942516E-03  -2.9701786767E-03
    5      2.5013020180E-02   8.7130090199E-04  -1.0197844264E-02  -4.6542277108E-02  -1.5647326242E-03
    6      5.0169987441E-02  -9.6122239041E-03   2.2606340887E-02  -3.8578666872E-03   3.5069106245E-03
    7      7.3043272360E-02   5.8016964914E-02  -2.2085051508E-02  -4.5036029092E-03   8.9028818378E-04
    8     -4.0825865875E-02   1.5598213824E-03   3.3518895101E-02  -4.0321144641E-03   4.2834075601E-03
    9     -1.3655305473E-02   1.0879600486E-01   1.2429271064E-02   7.0797796460E-03  -5.6677247101E-03
   10     -2.1915829719E-02  -5.3771727815E-02  -2.7092447073E-03   7.1612316749E-03   8.7735276503E-03
   11      5.0145757323E-03  -7.4671829122E-02  -1.0040813541E-02   2.9000294780E-03  -5.4495345204E-03
   12      1.8229034267E-02  -4.7909382065E-02  -1.0567655629E-02  -1.8657419529E-03   5.5498139286E-03
   13      1.1250925613E-03  -1.2362172364E-02  -6.7677330522E-03  -8.5688012346E-03   2.5279832563E-02
   14     -5.4087063549E-03   8.3502775848E-03  -4.1714621906E-03  -2.3078219544E-03   3.8385205072E-03
   15     -6.9491242143E-02   8.4885165497E-02   1.8993151620E-02  -4.2283500905E-03   1.4463615989E-02
   16     -2.1116916587E-02   2.5785204225E-02   6.8304284942E-03   2.8181990090E-04  -7.1418891811E-03
   17      4.2389090633E-02  -3.7159716065E-02   2.7010576166E-02  -4.9412028449E-03   7.0730535868E-03
   18      1.1598047285E-01  -5.1980677133E-02   2.7771823888E-02  -3.4037994818E-03  -2.7749572308E-03
   19      1.1125522559E-02  -6.5161146769E-03  -6.9108763882E-02  -2.5510876438E-03   2.0328238892E-04
   20      4.1378781579E-03   7.1931496917E-03  -4.7626264138E-02   2.1738037888E-03   5.6857604051E-04
   21     -4.0831358995E-02   1.3739354766E-02  -7.5184824078E-02  -2.3014273426E-03   1.9494355152E-02
   22     -1.0998515558E-02   5.0924714452E-03  -2.1198941302E-02   1.7435063789E-02   3.9770435288E-02
   23      7.4261543174E-03  -2.7425187733E-03   7.6521744608E-02   3.6477712242E-03   3.1249942619E-02
   24     -1.5627211491E-03  -1.5494382820E-04   1.7800262185E-02   3.1055837371E-03  -7.8989337360E-03
   25      9.7376405808E-03  -2.2572861627E-03   1.7714407265E-02  -1.0590399121E-02   2.5655181918E-02
   26      7.3336119056E-04   2.9670692421E-04  -2.3529596502E-02  -5.6702449505E-03   1.4249570135E-02
   27      3.1293917092E-02   3.6208157464E-03  -5.7182324636E-02  -5.9179241091E-03  -4.3236420031E-02
   28      3.1706907188E-03  -1.0314701486E-03  -8.5463355676E-02   1.1596195069E-02   3.2422761504E-02
   29      1.0560951949E-02   6.3809540160E-03   4.3817343617E-02   1.1172380517E-02   9.5796829594E-03
   30     -1.2232147054E-01  -1.1312688095E-02  -1.3363147555E-02   3.7183958238E-03   1.0099731349E-03
   31     -5.4097172294E-02  -2.6387271323E-02   7.9688894939E-02   1.1389130263E-03   2.5623557535E-03
   32     -2.4179460013E-02  -1.7386758604E-02   2.2718177634E-02  -7.1087084487E-04  -3.6930719746E-03
   33     -3.9546455671E-02  -3.5912674390E-03   2.3997365848E-03   1.7976294882E-01  -4.7488771571E-02
   34      1.2689252448E-01  -5.0531156392E-02  -1.4099707463E-02   4.4833753582E-01  -1.3303169002E-01
   35      2.3290197024E-01  -7.4308432017E-02  -4.7170537801E-02  -1.8164797715E-01   2.5071317041E-02
   36     -3.3229890619E-02   3.2046754576E-02   5.4883415896E-03  -4.2795737345E-01   1.2115864471E-01
   37      6.4668520617E-02   2.2910767212E-02  -7.6910759721E-03   2.3413950325E-01  -5.5681819469E-02
   38      4.2288378172E-02   1.3659541566E-01  -2.2579809543E-02  -1.5714080618E-01   6.4667203949E-02
   39     -9.7901832594E-02  -7.2697103457E-02  -2.0770491262E-02  -2.5787439629E-01  -8.4796005680E-03
   40      2.9822795079E-01   1.3309060866E-01   4.5399150240E-02  -4.3104488890E-02   9.5031992151E-03
   41     -3.1363917342E-02   1.7924238818E-02  -1.2256196167E-02   3.4247727521E-01   1.4185668638E-03
   42     -1.8906348090E-02  -2.0010737371E-02  -5.6449536802E-03   2.4270468868E-01  -5.1455849833E-03
   43      9.7974465265E-02   1.5518186106E-01   3.7375567526E-02   1.3846689044E-01   2.8186051284E-02
   44      3.6260881451E-02   2.6172099422E-02  -9.1021921216E-03   3.1720961728E-01   1.9062083140E-03
   45     -1.2369111841E-01  -9.5060503852E-02  -1.7277304176E-01   1.4839618778E-02  -1.6516686225E-02
   46     -4.9767247296E-02  -1.5638270847E-02   2.7182079516E-02  -2.1295703675E-03   2.7476459629E-03
   47      1.1373011438E-01   1.1334007758E-01  -1.6246888343E-01  -1.3394420101E-03  -8.6752091074E-03
   48     -5.8941092730E-02  -4.2267080127E-01   4.8029705580E-03  -3.7142284145E-02  -6.2967586934E-02
   49      7.0068900622E-02   1.9744855582E-01  -1.8365232145E-02  -3.5313055734E-02  -4.5719249222E-02
   50      1.0172082780E-01   3.1429789032E-01  -1.9625128490E-02  -2.6323738178E-02  -4.0710768903E-02
   51     -2.9617971720E-03  -3.3549899690E-01  -6.3714754066E-02   1.0435453337E-02   2.3533193422E-03
   52      8.8118423914E-03   2.5776447886E-01   4.1358455637E-02  -4.3822310186E-02  -1.0745369341E-01
   53     -2.7831599823E-02   3.6558184042E-01   7.5297455702E-02   2.2173955591E-02   4.1582003283E-02
   54      2.2946008677E-02  -7.2669596772E-02   5.6352480040E-03   2.2183296163E-02  -5.1626795181E-02
   55     -3.1088440267E-02   3.3293375281E-02   9.3795036601E-02   1.0847192376E-01  -2.3657104677E-01
   56     -5.6305810064E-02   1.4485780565E-01   4.2587624729E-02   2.9157603230E-02  -3.9643268638E-02
   57      1.6783081217E-01  -2.4500483017E-01  -1.9280179934E-01   1.7810464993E-02  -3.4261344938E-02
   58      1.3008217168E-01  -1.8118851154E-01   2.0367396630E-02   1.9757496816E-06  -1.3832133151E-02
   59     -7.3892243354E-02   1.2996426264E-01  -1.2715728076E-01   5.3397825745E-03  -1.0462114345E-02
   60     -4.3288883190E-01   2.1006966375E-01  -7.7371868850E-02   2.1036345987E-02   1.1925085540E-02
   61      3.1124893512E-02   2.0346320968E-02   2.7565118291E-01   5.2174822130E-03   1.4474684328E-02
   62      1.1532893039E-02   8.1992456996E-03  -3.0724169294E-03   3.8595422832E-03   3.5269322559E-03
   63      1.5236063414E-01  -3.9736717979E-02   3.1867080856E-01  -6.4053968089E-02  -2.0570158730E-01
   64      4.2745553517E-02  -2.6692891976E-03   6.4606671880E-02  -3.3498591819E-02  -1.7555296935E-01
   65     -1.0071703800E-01   5.1563816014E-02  -2.5007743145E-01  -7.9745694323E-02  -3.7450097110E-01
   66      5.0534643345E-03  -1.5421972818E-02   2.9387186930E-01   5.2255757832E-02   6.7278341674E-02
   67     -4.1189547542E-02   3.5176418141E-02   1.1906596878E-01  -1.2396898106E-01  -4.1566940973E-01
   68     -2.3092893583E-02   1.6223893749E-02  -2.3254754715E-01  -1.9821214331E-02   5.3089991598E-02
   69      1.6694465518E-02  -7.5591748933E-03   7.6338121650E-02  -3.7400552876E-02   6.9998775890E-02
   70     -1.5557996989E-02   2.7207322320E-03   5.0298874840E-02   1.2127823630E-01  -2.2944949934E-01
   71     -1.8138637231E-02   5.8344832253E-03  -4.4371784230E-02   6.5741976137E-02  -1.2360199391E-01
   72      7.7713259205E-02   2.7953421261E-02   2.5416819067E-01   1.4260400682E-02   1.2586129486E-01
   73     -1.0162671307E-02   7.9105884122E-03   2.7912512650E-01  -9.3450175693E-02  -1.6290204907E-01
   74     -6.8556008657E-02  -2.5108964513E-02  -1.5623233895E-01  -9.3221066223E-02  -3.7754399226E-01
   75     -7.6543626098E-02  -1.5229153090E-02   2.3541165775E-01   8.7118335223E-02   3.4663924481E-01
   76     -8.4772588056E-02  -1.9255809617E-02   3.2078000178E-01  -4.9704475399E-02  -2.7356002428E-01
   77      4.0076578494E-02   1.2632260441E-02  -1.1479122608E-01   3.5630874720E-02   1.3238941753E-01
   78      5.3344893419E-01   1.4254222335E-01   1.2639026008E-02  -1.3082184767E-02  -2.7542438234E-02
   79      2.9128594654E-01   1.1400335725E-01  -1.2874335056E-01   1.1795219589E-03  -4.2893721339E-03
   80      1.5028539539E-01   8.0237529683E-02  -2.1071476055E-01   3.4301433827E-03  -6.4878040829E-03
                   60                 61                 62                 63                 64        
    0      1.3247945003E-02   1.8258884385E-03   2.0039849185E-04   1.1558942310E-02   6.8182916451E-04
    1     -3.4707502688E-02   1.4454106381E-02  -1.5071609157E-02  -3.0199532705E-02   4.4131280696E-03
    2      1.5533492020E-02  -8.8327170144E-03   9.5049143870E-03   1.8096799820E-02  -2.2605243432E-03
    3     -3.2025830556E-03   3.0094361458E-03  -2.0873851593E-03  -1.7624927696E-04  -5.2604723944E-04
    4      1.1826905771E-02   1.8879204589E-03   1.1853490255E-03   2.6835269533E-03   2.3480908247E-03
    5      4.5292152765E-02  -1.5588136654E-02   1.4692945377E-02   4.3323376920E-02   2.4920411304E-02
    6     -2.6649061745E-03  -8.7410522618E-03   8.4262233588E-03  -3.6909541661E-03  -3.6367139258E-03
    7      1.4255599369E-03  -1.2496844281E-02   3.4503538905E-03   5.4601333325E-03   2.8473835203E-04
    8     -2.7163899954E-03   7.4365984571E-03   2.8632151600E-03  -1.4539638504E-03   2.7234093855E-03
    9     -5.6183829693E-03   1.5386271985E-02  -3.7271390014E-02   3.1710381736E-02   1.6798844975E-02
   10     -4.2021117451E-02  -1.0351002751E-02  -3.6380601316E-02   4.4603932870E-02   1.7678748526E-02
   11      4.9061327143E-03   1.1119818540E-02  -7.7139373497E-03  -5.8700041473E-03  -8.0300988325E-05
   12     -9.1715216866E-03  -1.0871294245E-02   6.0263287010E-03   3.3832420509E-05  -2.1943638661E-03
   13     -3.4336026890E-02  -6.3675657098E-02   5.0202677310E-02   6.9006964288E-04  -1.4316341852E-02
   14     -4.0645950848E-03  -8.5955764886E-03   6.0307627489E-03  -6.9086238400E-04  -1.6681042243E-03
   15     -1.1298141976E-02  -4.1688814299E-02   3.9335271238E-02  -5.9997771325E-03  -1.1506488799E-02
   16      1.6667157412E-02   1.9744852484E-02  -1.6987868165E-02  -2.1422881363E-03   7.0591250081E-03
   17     -1.9308303713E-02  -1.3622350362E-02   1.6371586993E-02  -3.5650642091E-03  -7.3798804751E-03
   18     -3.8618898448E-03   1.1302946921E-02  -3.1662140087E-03  -5.1574876815E-04   3.7401178173E-03
   19     -5.2110005472E-03  -6.9176492654E-03   5.5769231688E-03   1.0846569225E-03  -3.4208180519E-03
   20      6.2549306735E-03   5.6003931452E-03  -9.0343500760E-03  -1.0939901864E-04   2.4375724637E-03
   21      7.9778338249E-03   3.3811566628E-03  -1.1072542959E-02   6.8132527941E-03  -2.6561714848E-02
   22      2.8992042656E-02  -2.7328806133E-02  -3.2165696977E-02  -2.6761006179E-02   3.0592755040E-02
   23      2.0521631338E-02  -2.1809373259E-02  -1.9978147472E-02  -4.9944375416E-03  -1.0204104933E-02
   24     -2.3799394475E-03  -6.5496494264E-03   1.9646377962E-03  -8.4798023045E-03   1.7936583246E-02
   25      1.1943621501E-02   6.5722550008E-03  -1.3979631951E-02   1.9300767799E-02  -5.7098810115E-02
   26      4.3181478288E-03   6.8189439455E-03  -7.4668727893E-03   1.0338119761E-02  -3.1214914514E-02
   27     -1.6318262361E-03  -3.2841279550E-02  -2.0585196629E-02  -1.5740191474E-02   1.0894289942E-02
   28     -8.8490834711E-03   3.9255349518E-02   2.8296984269E-02   8.1506170076E-03   1.8495861280E-02
   29     -5.5494463597E-03   1.2053836692E-02   2.0467906112E-02  -2.9591522465E-03   3.6659934896E-02
   30      2.7002762735E-04   7.1264244339E-03   4.3905805472E-03  -5.1076734796E-03  -3.5334663164E-03
   31     -1.1281425070E-03   5.3936774709E-03   4.3902858862E-03  -2.2709390579E-03  -3.0286766561E-03
   32     -9.2092650021E-04  -2.1883893779E-03   3.0297205513E-04  -2.0059962266E-03  -3.2761982540E-03
   33      9.4799440886E-02  -6.3356959882E-02   6.4909000544E-02   1.0064400591E-01  -2.1301199486E-02
   34      2.4180107539E-01  -1.2634802440E-01   1.2872478949E-01   2.5268201881E-01  -4.9846979780E-02
   35     -6.4392288391E-02   1.1074695506E-01  -1.1061039022E-01  -8.6511292700E-02   3.7392730019E-02
   36     -2.3030496942E-01   1.2830359668E-01  -1.3433771460E-01  -2.4111747595E-01   5.2432014936E-02
   37      1.3035571789E-01  -7.8280731204E-02   7.4749078692E-02   1.2437869335E-01  -2.7507010046E-02
   38     -5.5449632436E-02   1.6565555630E-02  -4.0502099684E-02  -9.6163113875E-02   1.9918630429E-02
   39      2.3569906650E-01  -5.8592448354E-02   6.6065320191E-02   2.1146671793E-01   1.3339457066E-01
   40     -2.5104244513E-03  -2.3679350613E-02   1.1039934115E-02   2.9323196356E-02   1.1430759281E-02
   41     -2.8160795461E-01   8.3482493778E-02  -8.9661441084E-02  -2.6423227359E-01  -1.6727286957E-01
   42     -2.0478128270E-01   4.8465576023E-02  -6.7300229782E-02  -1.9881319351E-01  -1.2960609418E-01
   43     -1.3825626124E-01   5.4279099026E-02  -2.9851600613E-02  -1.0554117689E-01  -6.3928306920E-02
   44     -2.6544260626E-01   6.1454901011E-02  -8.0615390645E-02  -2.5252187123E-01  -1.6379926666E-01
   45      2.2934426540E-03   2.2124298223E-02  -4.4578092945E-02   1.4319207811E-02   1.4671091863E-02
   46     -1.3600472268E-02   1.4314292034E-02  -1.8099738927E-02   1.0464085978E-02   8.6479152178E-03
   47      3.0969524806E-02  -2.9913038948E-02   1.3833314581E-02   1.1145614249E-02   3.4257278678E-03
   48      2.6403652063E-01   1.1220896071E-01   2.2368071855E-01  -3.3429036834E-01  -1.2150218904E-01
   49      2.1145087993E-01   5.1706342727E-02   1.8800100647E-01  -2.3896500903E-01  -9.2999590387E-02
   50      1.7267741103E-01   4.3019594254E-02   1.3701906969E-01  -1.7612849424E-01  -6.7921536237E-02
   51     -3.2504712080E-02  -5.1436858671E-03  -2.7155934465E-02   1.7102442821E-02   5.9510306840E-03
   52      3.8041735270E-01   1.8381616275E-01   2.2106298873E-01  -3.7034544865E-01  -1.2358444221E-01
   53     -1.7148563190E-01  -5.4244108586E-02  -1.5987663303E-01   2.3349887494E-01   9.2333578682E-02
   54      5.5027563184E-02   1.3524767588E-01  -1.2152376453E-01   1.3154838390E-02   3.5752571502E-02
   55      2.6970685239E-01   5.9253761213E-01  -5.2286403826E-01   7.1524898703E-02   1.5825290500E-01
   56      5.2840419685E-02   8.1449968010E-02  -7.0909313488E-02   2.5276137325E-02   2.2692760209E-02
   57      3.5843612682E-02   9.7027892894E-02  -1.0439681934E-01   1.5494821031E-02   2.6096713291E-02
   58     -5.8058854985E-03   6.2949312295E-02  -5.5627400658E-02  -7.0400845935E-03   1.3701456952E-02
   59      4.9830637828E-02   4.4628060115E-03  -1.1685241398E-02   1.1552738099E-02   6.8188133460E-03
   60      5.2725170558E-02  -2.1112047755E-02  -3.6028259532E-02   6.9399009680E-03  -5.6802177880E-03
   61      1.9469153479E-03  -2.5918295863E-03  -6.6276991825E-06   4.2194018669E-03  -3.0213920351E-03
   62      9.1051787274E-03   6.5196882008E-03  -1.2992226380E-02  -5.5337548817E-04   2.1994290007E-03
   63     -1.2252888433E-01   1.2082241726E-01   1.4448318411E-01   1.0964416663E-01  -9.3262532550E-02
   64     -9.9480125439E-02   8.9601935563E-02   1.1189697404E-01   5.8906582099E-02  -7.8892815872E-03
   65     -2.3284818266E-01   2.1269227370E-01   2.5287738702E-01   1.4429565306E-01  -5.9368533969E-02
   66      5.1136090438E-02  -1.1639847716E-01  -3.8052698641E-02  -8.6025708143E-02   1.4173755795E-01
   67     -2.6432791648E-01   2.3429408803E-01   2.9337820327E-01   2.0130149423E-01  -1.5981089036E-01
   68      2.8500868175E-02   3.6457263236E-02  -4.5392999086E-02   3.8448817522E-02  -1.1902108940E-01
   69      5.2436012133E-02   1.1232690348E-02  -4.3720509012E-02   8.7842742906E-02  -2.1583970810E-01
   70     -9.3818245209E-02  -9.6661454836E-02   1.5286190771E-01  -2.2382417745E-01   6.8409215350E-01
   71     -6.2447239965E-02  -4.2302832818E-02   8.0575071460E-02  -1.2975199650E-01   3.7227317846E-01
   72      9.5407654676E-03   8.1570546852E-02   5.1716479686E-02   5.2741142489E-02  -1.4043753196E-02
   73      5.8150877867E-02  -1.9100638280E-01  -1.9578865825E-01  -8.2909701121E-03  -2.3555521121E-01
   74      2.8947180042E-02  -3.2392973001E-01  -2.4688708030E-01  -1.1623371765E-01  -1.0339557978E-01
   75     -2.3951375729E-02   3.0243884978E-01   2.4449315257E-01   1.0291073754E-01   1.1122770121E-01
   76      1.9750540365E-02  -2.4261568012E-01  -1.5293582811E-01  -9.8017788771E-02  -1.8957954135E-02
   77     -1.7968312964E-02   1.2657735046E-01   9.6917140337E-02   3.8817429953E-02   5.6552501237E-02
   78      1.8619150141E-03  -6.1369594443E-02  -2.9172754760E-02   2.0715721761E-02   2.3862389403E-02
   79      8.6592475924E-03  -1.0521691634E-02  -2.2285909810E-02   1.4177089417E-02   1.2549234203E-02
   80      1.2485971567E-02  -5.6566323183E-04  -1.9541466455E-02   2.8702631330E-03   5.2962002712E-03
                   65                 66                 67                 68                 69        
    0      1.8795795450E-04   9.8433576837E-04  -8.7836953757E-04   2.7964998585E-02   1.2793659695E-02
    1     -4.9155556807E-04   8.3126440647E-04   2.7688626088E-03  -2.9185741820E-02  -1.0468044363E-02
    2      5.5226543567E-04   1.0205911453E-05  -1.7825979497E-03   1.9134430241E-02   7.4371583061E-03
    3      2.0504828118E-04  -2.9117003133E-03   5.0767712964E-04  -1.8372418941E-02  -8.7229265756E-03
    4      4.3121922609E-04  -1.8455653319E-03   2.8651035515E-04  -1.1609744536E-02  -4.5805406838E-03
    5     -7.0257964035E-04  -2.9307982467E-03   5.3170952430E-04  -4.3039331925E-02  -1.5142983140E-02
    6     -1.3174456852E-03   2.1667499143E-03  -6.9224763531E-04  -2.0257060807E-03  -2.9412127873E-03
    7      3.3749550723E-03  -9.8000981416E-03   1.5901343004E-03   6.0199270267E-03   8.4253568368E-03
    8      2.7843623252E-03  -4.2151876510E-03   1.1918530117E-03   3.3300789283E-03   4.3699297021E-03
    9      7.1223343839E-04   4.7156394529E-02  -4.9495506860E-04   2.7287072466E-04  -8.9799233737E-04
   10      3.4865663806E-03   5.0010928821E-02   2.5383996052E-03  -1.8897972778E-03  -7.4093596902E-04
   11     -2.0401754362E-03   8.4690217860E-03  -2.3286584532E-03   1.9226572884E-03  -3.7716312229E-04
   12     -3.5753109085E-05  -2.7491724780E-03  -1.5775822541E-04   3.1213294056E-05   1.2590790942E-05
   13      2.0258431472E-05   9.3892314955E-04   1.2709005333E-04  -1.5300700028E-05   1.0768431683E-05
   14      1.7294264323E-04   9.3176654815E-04  -8.1606708410E-05  -9.9321464497E-05  -3.2058194628E-06
   15     -8.9619608442E-04  -1.0835892872E-03   1.1501298226E-03  -1.9934399651E-03  -2.4729577909E-03
   16      2.6689139080E-03   9.0399561763E-04  -4.4079548185E-03   6.9271323769E-03   8.7048726365E-03
   17      8.3230029999E-04   8.0782676268E-04  -1.5271913503E-03   3.6198262981E-03   4.7327157955E-03
   18     -2.9839109315E-05  -9.1951535308E-05   2.7541336798E-04  -3.5367608283E-04   4.1964021899E-05
   19      5.7437037654E-03  -1.0134691846E-04  -5.1372098573E-03  -1.7522371456E-03   3.9989152592E-03
   20     -3.6971415821E-02   1.0608680433E-03   4.4071394705E-02   1.0627753859E-02  -2.0212383832E-02
   21      7.6630123640E-03   1.3800658795E-04  -2.1759963478E-02   1.6652491028E-03  -1.0122703654E-02
   22      6.2029354953E-03   1.8764110052E-04  -2.9617490763E-02   9.9924264620E-03  -2.6442273897E-02
   23      1.0762939821E-02   2.2402479375E-04  -3.3810541481E-02   4.0125789389E-03  -1.7349319115E-02
   24      1.5017066221E-04  -2.1729723001E-05   1.7857182073E-03   1.6752856202E-04  -1.0926297476E-04
   25      6.5365872378E-04  -8.1349931642E-06   1.6156779739E-04   1.7780888208E-04  -6.3211981168E-04
   26      3.3942603379E-04  -4.2406311766E-05   1.7814818909E-04   1.7553444482E-04  -3.7693318306E-04
   27     -2.4133065482E-02   2.5984301213E-03  -2.2727115195E-02  -1.4871979499E-02   3.6753655176E-02
   28      1.5678510815E-02  -1.7761214840E-03   1.6354801171E-02   1.2415859893E-02  -2.9224925678E-02
   29     -5.4680204135E-03   3.8037217633E-04  -1.4845731240E-03   5.3217559955E-03  -9.8026661222E-03
   30      1.2063518905E-02  -6.0720018834E-04   4.8972202306E-03  -1.3070050380E-03   3.7317653339E-03
   31     -4.6461218955E-02   9.4732059106E-04  -1.7049405005E-02   7.4983008944E-03  -1.7191038770E-02
   32      4.3926863348E-02  -1.5002395602E-03   1.5194516476E-02  -7.1255591324E-03   1.7665891859E-02
   33     -6.5271286424E-03  -4.8950592525E-03   3.0434594268E-02  -5.1588794208E-01  -2.1348823116E-01
   34      1.0764047306E-03   1.5123659707E-03  -6.4551059443E-03   1.1442100242E-01   4.7896575115E-02
   35     -1.8154610226E-03  -8.4922640654E-04   7.7569716759E-03  -1.3265589633E-01  -5.5148292509E-02
   36      4.2487330468E-03  -6.0587263138E-03  -1.9664589394E-02   1.8717538806E-01   6.2822584212E-02
   37      4.9206940672E-03  -8.1892958560E-03  -2.5217836537E-02   2.2846631158E-01   7.5678670016E-02
   38     -2.0304957079E-03   2.1242925449E-03   9.6244199078E-03  -8.8352903663E-02  -2.8634512901E-02
   39      2.1678560939E-03   4.2006109691E-02  -8.5280846921E-03   4.5629276760E-01   1.7335737919E-01
   40      3.1126528052E-04   1.9237178875E-02  -3.5504835515E-03   1.9645128948E-01   7.4491437225E-02
   41      1.2007868611E-03   2.8607123321E-02  -5.9203569447E-03   3.2889923749E-01   1.2555830558E-01
   42     -5.8603371339E-03  -8.1389033533E-03   2.7212549967E-03  -2.3842765691E-01  -7.1810836343E-02
   43     -1.4225055866E-03  -1.5321981885E-03   1.0139814311E-03  -5.7713742989E-02  -1.7429494526E-02
   44      4.2709149423E-03   2.9395393869E-03  -1.5321411950E-03   1.7459178800E-01   5.1180830265E-02
   45      1.5537173342E-02  -2.6981467224E-02   6.9961728479E-03   2.0268739152E-02   3.1369704923E-02
   46     -4.5966310082E-02   1.1243222832E-01  -2.1631922041E-02  -7.3556774143E-02  -1.0163706516E-01
   47     -2.4096378425E-02   5.3272870193E-02  -1.1299239768E-02  -4.0830356115E-02  -5.3186766981E-02
   48      1.2439476934E-02   1.1019799789E-01   8.9744097227E-03  -5.6068394924E-03  -5.4987444072E-04
   49     -3.4323913374E-02  -3.4167768240E-01  -2.8411474812E-02   2.2579181202E-02   4.2160185279E-03
   50      3.5320109672E-02   3.5951059512E-01   2.9366131693E-02  -2.2507189906E-02  -4.1953804148E-03
   51     -1.8197736274E-02  -6.5202855180E-01  -2.6400777415E-03   2.4812953268E-03   1.4258662475E-02
   52     -5.5172961974E-03  -2.5334361283E-01  -8.1131249136E-05   7.1708006597E-04   5.9015004671E-03
   53     -1.4552821326E-02  -4.7372133860E-01  -2.8619586235E-03   9.9994340334E-04   8.9653026547E-03
   54      3.6892631580E-04   2.8722547892E-02   1.0655213311E-03  -2.4277384495E-03  -2.1078966231E-03
   55      3.1129839786E-04   3.9486045093E-04  -2.1903849936E-04  -7.0519857967E-04  -1.9768138738E-04
   56      1.8789410850E-04   1.8607361775E-03  -9.5233671986E-04   7.4339433042E-04   4.2395841119E-04
   57      8.9948453842E-03   6.7586126239E-03  -1.5144938193E-02   2.7496688243E-02   3.2688158405E-02
   58     -2.9011604485E-02  -1.6840596442E-02   4.7395015243E-02  -8.1486471297E-02  -1.0219776791E-01
   59     -1.6279756500E-02  -1.0364962850E-02   2.6515723445E-02  -4.3565759487E-02  -5.7176831008E-02
   60      1.9970007201E-03  -3.7676246269E-04  -3.5329141329E-03  -2.0189224009E-04   1.2558700014E-03
   61     -6.5723909283E-02   1.9758143252E-03   7.3375900193E-02   1.8864763813E-02  -3.8153894439E-02
   62      4.3684181770E-01  -1.2410541119E-02  -5.1915371755E-01  -1.2385074167E-01   2.3848336535E-01
   63      2.5948250439E-02   5.3476569850E-04  -1.2951008380E-01   4.6995814639E-02  -1.2165955189E-01
   64     -5.4452961560E-02  -1.5304497547E-03   2.7939594221E-01  -1.0613237657E-01   2.6838418059E-01
   65      1.6817187999E-02   3.9691075531E-04  -8.0665283631E-02   2.9565553203E-02  -7.6764002165E-02
   66     -1.1525664335E-01  -2.0848209508E-03   3.7822123706E-01  -6.4681248971E-02   2.2881793695E-01
   67     -2.0016236496E-02  -4.6682662642E-04   6.8136651232E-02  -1.0211332732E-02   3.9383678032E-02
   68     -1.4683487497E-01  -2.9488440339E-03   4.8546410521E-01  -8.0892135806E-02   2.8937287262E-01
   69     -2.2952761541E-03   3.7112769900E-04  -9.4167391859E-03  -1.4167908088E-03   2.2009868255E-03
   70      1.6361827907E-03  -1.8411932792E-04   1.1253749123E-03   8.1518119934E-04  -2.0371619125E-03
   71     -1.2751315671E-03   4.8821630952E-04  -8.8978375497E-03  -1.0174691529E-03  -1.9522279295E-04
   72      2.8947096588E-01  -3.0088404013E-02   2.6630424998E-01   1.6994402379E-01  -4.1823367788E-01
   73     -1.4216669306E-01   1.5044833327E-02  -1.3225030195E-01  -8.2039783832E-02   2.0222769506E-01
   74      1.9597099229E-01  -2.0572702400E-02   1.7940716886E-01   1.1509545227E-01  -2.8187668624E-01
   75     -3.0850315944E-03  -2.5372484538E-04  -1.5405039854E-03   1.0655580266E-03  -3.3888511390E-04
   76     -5.0059637666E-02   6.3155388983E-03  -6.3188227710E-02  -6.8465653934E-02   1.5273190149E-01
   77     -1.3043039930E-01   1.6964973020E-02  -1.6045525632E-01  -1.7425163566E-01   3.9072779094E-01
   78     -1.4547126263E-01   4.7026354435E-03  -5.4044436452E-02   2.1660728305E-02  -5.2823124629E-02
   79      5.4264243126E-01  -1.5059459217E-02   1.9587655112E-01  -8.5388733600E-02   2.0390544561E-01
   80     -5.2337937386E-01   1.4865291069E-02  -1.8671763042E-01   8.3134227817E-02  -2.0052489941E-01
                   70                 71                 72                 73                 74        
    0      5.5714157203E-04   2.4609840395E-02  -2.5776853392E-03   1.6538315510E-02   6.6457055928E-03
    1     -1.1321864214E-03  -3.3824581704E-02   5.8172351032E-03  -9.3187333662E-03   1.9442176086E-02
    2      9.5986006997E-04   1.9334136713E-02  -3.0497113227E-03   7.5135643234E-03  -8.4304422017E-03
    3      8.9223532614E-04   1.5945271875E-02  -6.9667916216E-05  -5.3229937353E-03  -2.5912821921E-02
    4      6.1515594841E-04   1.1974079763E-02  -2.0181239256E-03  -5.8304455403E-04  -1.0232612964E-02
    5      3.7126653035E-03   4.1060242175E-02  -9.6477050324E-03   2.1295600672E-03  -1.1236157037E-02
    6      3.9632206089E-03   4.4729637509E-03   7.2065528167E-04   1.0006465118E-02   1.5519531655E-02
    7     -1.1491089241E-02  -1.4976821975E-02  -5.6689168434E-03  -3.4799310261E-02  -5.5247887219E-02
    8     -5.8558484120E-03  -8.8471859708E-03  -4.4468816200E-03  -1.8103902105E-02  -2.8211206172E-02
    9      3.2902760432E-03  -6.3256980730E-03  -4.5303444390E-02  -2.2388064550E-03  -1.8934375947E-03
   10     -3.7422139776E-03   4.4518725467E-03   3.3493168772E-02  -2.0919863415E-03  -1.1024544220E-02
   11      5.8247377316E-03  -1.0414160524E-02  -7.2039828364E-02   4.1241157150E-04   7.0649490846E-03
   12     -2.3490590436E-04   4.5552132648E-04   2.7669543918E-03  -1.0717963525E-03   2.4593432890E-04
   13     -1.1052845656E-05   1.4239043496E-04   4.6978089147E-04   4.7588261444E-04   2.7058366103E-05
   14      6.9464368155E-06   3.8239935216E-04   2.2414673596E-03   1.3394546256E-04  -3.0197289893E-04
   15     -5.6793317205E-03  -7.1559231038E-03  -7.2600079698E-04   2.0093874739E-02  -8.8138803907E-03
   16      1.9451826810E-02   2.1368145703E-02   1.2020815146E-03  -5.6836783655E-02   2.5689402132E-02
   17      1.0803471498E-02   1.1081020853E-02   9.3150932564E-04  -3.2953921258E-02   1.5185260023E-02
   18      9.4711319165E-04  -3.7773409932E-04   1.3303008142E-04  -5.3198872076E-04   3.0659205340E-04
   19      7.0539768149E-03  -1.2155155629E-03   7.3038467020E-04   2.4177006055E-03  -1.5312408462E-03
   20     -4.9314585129E-02   1.1142954909E-02  -3.8134317435E-03  -1.4816347298E-02   1.5000870961E-02
   21     -4.7733862152E-03  -1.1703272515E-03   2.0934196318E-03  -6.7874195807E-03   1.1255800725E-02
   22     -3.2177409369E-02   5.9058580498E-03  -3.3788193794E-03  -8.7755148556E-04  -4.6612574230E-03
   23     -1.3119744039E-02  -8.7207430443E-06   1.6062983890E-03  -7.8101887088E-03   1.1587426503E-02
   24      6.2303656122E-04   5.0922794011E-05  -2.4890946332E-04   1.8182362342E-04  -6.0027664632E-04
   25      1.9603962249E-04  -4.8950812764E-05  -7.2014837750E-05  -1.0286058091E-04   3.0397999390E-04
   26      7.4989455143E-05   5.6229437917E-05  -2.0888601237E-04  -1.5444732887E-05  -1.9620116512E-04
   27     -1.8795694900E-02   1.1577287821E-03   2.2289159950E-03   2.7423842310E-03   2.1528903440E-03
   28      1.7344499481E-02  -1.7801444862E-03   1.2110186762E-03   4.6823731640E-04  -3.7308603377E-03
   29      1.0312190517E-02  -2.4785929547E-03   6.9730977116E-03   6.2440490620E-03  -6.6399655163E-03
   30     -5.7082689419E-03   1.0893800638E-03  -5.9681219150E-04   2.3936109813E-04   3.3410075317E-03
   31      2.5160504360E-02  -4.8242685375E-03   3.4063273802E-03  -1.9529981598E-04  -9.2546515604E-03
   32     -2.3085575521E-02   3.6654110522E-03  -2.7499824486E-03   1.1889122211E-03   8.5654813194E-03
   33     -1.6506717217E-02  -5.0629556428E-01   6.9317850773E-02  -2.3661896934E-01   7.2711464093E-02
   34      3.0209052540E-03   1.1243476848E-01  -1.5461887681E-02   5.4407212072E-02  -1.3569899109E-02
   35     -3.9107783562E-03  -1.2727427365E-01   1.7435092118E-02  -6.3962666056E-02   1.7537673238E-02
   36      1.0225993799E-02   2.2083630014E-01  -4.0632200060E-02   4.4183060498E-02  -1.5961788155E-01
   37      1.1656217193E-02   2.7383379941E-01  -5.0870658144E-02   5.2571470043E-02  -2.0499994995E-01
   38     -2.8591196094E-03  -1.0340655317E-01   1.9674787781E-02  -2.3666298599E-02   8.1783079318E-02
   39     -3.5243348735E-02  -4.2367758571E-01   7.8679587490E-02   1.5854572704E-02   2.3985550644E-01
   40     -1.4988083482E-02  -1.8533730041E-01   3.2754573382E-02   4.9960301338E-03   1.0271762147E-01
   41     -2.4877957137E-02  -3.0522400984E-01   5.8914663822E-02   1.3855544203E-02   1.8102551277E-01
   42      2.6592060286E-02   2.3204025094E-01  -7.4350926366E-02   4.5910697602E-02   7.1216597083E-02
   43      5.8995960873E-03   5.3951282308E-02  -1.6591274155E-02   9.0945619174E-03   1.4535360201E-02
   44     -1.8680380804E-02  -1.6977879970E-01   5.7514426002E-02  -3.4536231294E-02  -5.7901820251E-02
   45     -4.2480929337E-02  -5.1541775624E-02  -1.8811195972E-02  -1.1767262997E-01  -1.8314144682E-01
   46      1.3742341202E-01   1.8233285181E-01   7.1304241500E-02   4.1051603101E-01   6.4207574068E-01
   47      7.0518759311E-02   9.8748807531E-02   3.5791268753E-02   2.1270032855E-01   3.3149555603E-01
   48     -1.4149790245E-02   2.0316956660E-02   1.4671456313E-01  -4.6001328495E-03  -2.6070156302E-02
   49      5.0594634030E-02  -8.2510716010E-02  -5.7428363859E-01   2.0561180938E-02   1.0649263193E-01
   50     -5.1895317438E-02   8.2651450615E-02   5.7760401472E-01  -2.1586168339E-02  -1.0949147048E-01
   51     -2.7275193222E-02   5.5080031471E-02   3.9359524703E-01   2.8342189304E-02   4.5672108314E-02
   52     -1.1651035000E-02   2.2736119067E-02   1.6462701760E-01   1.0183948411E-02   1.7211334389E-02
   53     -1.7085053354E-02   3.8336974780E-02   2.6951543446E-01   1.8278730258E-02   2.9822617559E-02
   54      2.0342176549E-04  -8.2249023148E-03  -3.4145737964E-02   5.9728912852E-03  -3.2638722259E-03
   55      1.4025740390E-04   2.6618418092E-03   6.3004605879E-03  -7.9208697021E-03   2.7031862809E-03
   56      8.0875914778E-04  -1.3535423660E-03  -1.1319671980E-02   3.3395275593E-03  -1.2358709657E-04
   57      7.2664178995E-02   8.4650279837E-02   5.5758814615E-03  -2.2617742537E-01   1.0034104464E-01
   58     -2.2601905777E-01  -2.4955911191E-01  -1.7533117588E-02   6.6575789267E-01  -2.9520012927E-01
   59     -1.2959886987E-01  -1.3742343458E-01  -1.1138893653E-02   3.8170096095E-01  -1.7033087530E-01
   60      6.8923316082E-04  -2.1612260163E-04  -1.6431650342E-05   3.8683061956E-03  -2.2247331477E-03
   61     -8.5061261565E-02   1.8329297689E-02  -6.2126977760E-03  -2.5951042252E-02   2.4522602089E-02
   62      5.7589560040E-01  -1.2772748385E-01   4.4730052776E-02   1.7109326028E-01  -1.7069219128E-01
   63     -1.4782979001E-01   2.7329561743E-02  -1.7451004284E-02   3.9073589330E-03  -3.3714621353E-02
   64      3.3229308121E-01  -6.5380104295E-02   3.9883328008E-02  -7.0811565614E-03   7.8525179928E-02
   65     -9.0921542448E-02   1.7274329275E-02  -1.0415050305E-02  -2.0626992663E-04  -1.8781431952E-02
   66      1.9073328901E-01  -1.4677293618E-02  -6.9971627969E-03   7.6362830691E-02  -9.6612523994E-02
   67      3.2882581370E-02  -2.0126600058E-03  -2.1168737069E-03   1.6516436596E-02  -2.1649634437E-02
   68      2.4313475861E-01  -1.7952696074E-02  -9.1883951893E-03   9.5341475945E-02  -1.2170109523E-01
   69     -2.5783472581E-03  -8.8780683813E-04   1.8750184497E-03  -1.2007471946E-03   4.3230260304E-03
   70     -2.6416178545E-03   1.1742780327E-03  -1.7494157107E-03   6.2721644951E-04  -2.2006614125E-03
   71      2.6904601399E-03  -2.6526947272E-03   4.2842316761E-03  -6.2384105247E-04   5.0231060978E-03
   72      2.0397678225E-01  -1.1777172141E-02  -2.7882278451E-02  -3.6903712757E-02  -2.1126786307E-02
   73     -9.9510034157E-02   5.5689652596E-03   1.3941486967E-02   1.7685936844E-02   9.2279766732E-03
   74      1.3755191071E-01  -8.0983019285E-03  -1.6893876390E-02  -2.2760097583E-02  -1.3068003369E-02
   75      2.5928404363E-03  -1.6552640731E-03   1.4125141034E-03   9.1505816558E-04  -3.1040445157E-03
   76     -1.0134752772E-01   1.4324231277E-02  -2.6563860116E-02  -2.1623864089E-02   3.4334069067E-02
   77     -2.5428890399E-01   3.5730538071E-02  -6.4738954281E-02  -5.1180616266E-02   8.9720798413E-02
   78      7.4539260712E-02  -1.2564269970E-02   1.3578471425E-02  -3.7173454729E-03  -3.1317091465E-02
   79     -2.8648154752E-01   5.0120950326E-02  -3.7553199109E-02   7.6910825380E-03   1.0302946052E-01
   80      2.7449351875E-01  -4.6924740684E-02   3.7554140830E-02  -9.8226979041E-03  -1.0178654689E-01
                   75                 76                 77                 78                 79        
    0      3.1679199125E-02   2.6285286342E-02   3.9325004001E-02   5.6365389604E-02  -9.7433762156E-07
    1      1.1816172372E-02   8.8284937896E-03   2.4047239405E-02   3.1149635780E-02   2.8828552960E-05
    2     -1.7628212313E-03  -9.7838802437E-04  -6.9368841282E-03  -7.2393533452E-03   9.3573870317E-05
    3     -2.8841516312E-02  -1.0195053263E-02  -4.4176279412E-02   6.0273279755E-02  -2.5578197318E-04
    4     -8.0306212709E-03  -2.1577849377E-03  -1.2956203432E-02   1.7872999159E-02  -8.2213506994E-06
    5      1.3863450070E-02   9.8304263943E-03   1.7090532148E-02  -1.6106028214E-02  -9.3674476850E-06
    6     -4.4721635590E-03  -3.9004144899E-03  -4.0193170034E-03   1.8204189293E-03   1.5354328162E-04
    7      1.3870824401E-02   1.2818135549E-02   1.1136943443E-02  -2.5544219869E-03  -1.8998294244E-04
    8      6.8130016005E-03   6.8207283686E-03   5.8338111914E-03  -1.2064972302E-03  -2.5642208192E-04
    9     -1.9518121499E-03   2.6293564383E-03  -3.8222417215E-04   1.3304500666E-03  -2.6007355016E-03
   10      4.0413730030E-03  -1.2017614755E-04   8.7950753566E-04  -1.4279065071E-03  -1.3550566941E-03
   11     -5.7835706327E-03   2.3131636630E-03  -2.0059497419E-03   2.7153669944E-03  -4.9122469559E-03
   12     -2.1943963192E-04  -5.3212526901E-04  -9.1843197786E-05  -8.5918373171E-04  -6.8544019389E-02
   13      6.2304473806E-05   9.4941859896E-05  -1.9225345211E-04  -7.0629892684E-06   1.7659015069E-02
   14      9.7219851793E-06  -3.4139860451E-04  -2.1511515741E-04  -4.1469922849E-04  -1.1794839191E-02
   15      3.8358595959E-03   2.5328982183E-03  -1.0296133057E-03   4.3050741724E-04  -7.6494750188E-04
   16     -9.2123325392E-03  -6.1283515509E-03   6.1953034148E-03   2.9126033246E-03   2.0770657141E-03
   17     -5.3518849065E-03  -3.3084655318E-03   3.2688824435E-03   1.7095037302E-03  -1.9615063285E-03
   18     -1.9200926900E-04   5.3587712483E-04  -3.3993214761E-04  -1.3340953481E-04   3.0986569601E-04
   19     -1.8035487056E-04  -1.5269238006E-03   1.1923271368E-03   2.4725394547E-04  -4.4443989232E-04
   20     -5.2352415882E-04   1.0011706826E-02  -7.6947988036E-03  -1.2940404029E-03   1.7705857236E-04
   21      1.7950828863E-02   3.9110834078E-02  -3.1378533844E-02  -3.8174276342E-03  -3.9871040078E-06
   22     -1.8214073402E-02  -3.9294569598E-02   3.2509053497E-02   4.6204716508E-03   2.5001312743E-04
   23      1.6669709510E-02   3.6275962418E-02  -2.8687545325E-02  -3.6367926643E-03  -8.1716334839E-05
   24      5.5493186904E-04  -2.6648259143E-03   9.0809039494E-04   5.2022814823E-04  -8.8239772248E-05
   25      9.2628391721E-04   1.0604714822E-03  -1.1757779897E-03  -2.9991244099E-04   2.8035336416E-05
   26      1.6853397476E-03  -3.1520708154E-03   1.0896751677E-04   8.1330716577E-04  -4.5426469872E-05
   27     -2.7577394815E-02   1.8304773876E-02   8.4535865212E-03  -1.5435230009E-03   2.3260556894E-05
   28     -5.4759879787E-03   6.4945502856E-03   3.7964561337E-03  -6.7979540767E-04  -2.7799615527E-05
   29     -6.4067842524E-02   5.0289267873E-02   2.5056377369E-02  -5.1182335559E-03  -4.3857160995E-05
   30     -2.9005524107E-03   1.4976526867E-03  -8.8665654692E-05  -1.7893779023E-04   1.0765951548E-04
   31      8.9588506315E-03  -4.2592412389E-03  -2.4285183782E-04   6.3527359769E-04  -1.9537284220E-05
   32     -8.8360961820E-03   4.4173175273E-03   3.8859409740E-04  -6.5677857854E-04  -9.7340896303E-05
   33     -2.2516907237E-01  -1.9531995064E-01  -2.0949857544E-01  -3.3513323460E-01   1.9158856351E-03
   34      5.7354954262E-02   4.9373772797E-02   5.5190950229E-02   8.7152888629E-02  -1.6396097068E-03
   35     -6.1097940991E-02  -5.3455116095E-02  -5.7623141832E-02  -9.2229413610E-02   3.3513091861E-03
   36     -1.5349636184E-01  -1.1890539025E-01  -2.6270862093E-01  -3.4489814639E-01   3.8073629469E-03
   37     -2.0184439996E-01  -1.5660342566E-01  -3.4398532881E-01  -4.5441754038E-01   3.4326994545E-03
   38      7.9541155180E-02   6.1426328284E-02   1.3708785016E-01   1.7886248657E-01  -2.2839184043E-03
   39      7.0717624482E-02  -1.3734755897E-02   1.3815112948E-01  -2.4561106767E-01   1.4332921854E-03
   40      3.2113881984E-02  -4.7326463494E-03   6.1504122404E-02  -1.0879326140E-01   5.1308408720E-04
   41      5.9791510255E-02  -7.8283118338E-03   1.1119818510E-01  -1.9375507321E-01   1.3527908349E-03
   42      2.7523028727E-01   1.3529814340E-01   3.9127604342E-01  -4.7685838503E-01   1.1337445918E-03
   43      6.4502518185E-02   3.2735857055E-02   9.2357790562E-02  -1.1007372605E-01   6.1741280168E-05
   44     -2.1565675600E-01  -1.0699476053E-01  -3.0970523023E-01   3.7875640068E-01  -5.4597030817E-04
   45      4.7568125214E-02   4.2473851404E-02   3.8309858382E-02  -9.7267680376E-03   1.8434579954E-04
   46     -1.5918341200E-01  -1.5191525534E-01  -1.3290358959E-01   3.0532813029E-02  -1.2503197067E-04
   47     -8.1419579343E-02  -7.8077620183E-02  -6.7473773739E-02   1.4773905788E-02  -2.1540697638E-04
   48      1.2765995389E-02  -3.1841111877E-03   3.4749446418E-03  -5.3732028951E-03   8.3619585002E-04
   49     -5.4302251343E-02   1.2434124644E-02  -1.6009505054E-02   1.9982618873E-02  -8.7850040680E-03
   50      5.6465298509E-02  -1.1330482165E-02   1.7756094478E-02  -2.1282538514E-02   1.3020894553E-02
   51      1.4564855618E-02  -2.5750326516E-02   5.7901212352E-03  -1.4691422422E-02   3.4668564324E-02
   52      6.5510780166E-03  -1.0029790496E-02   2.9242353871E-03  -6.5370937375E-03   1.0274515587E-02
   53      9.7731068358E-03  -1.7381360323E-02   3.3867242861E-03  -8.0194906933E-03   2.1580223075E-02
   54     -2.1795397845E-04   4.1453337562E-03  -6.6568391629E-04   4.6285142156E-03   9.4310197517E-01
   55     -1.8749218697E-03  -2.4699709065E-03  -5.6765430976E-04  -2.8544487580E-03  -2.3975965484E-01
   56      1.0299809594E-03   2.1677661137E-03   1.1334316791E-03   4.2678332722E-03   2.1367090492E-01
   57     -3.8281666755E-02  -2.6135157775E-02   2.2882163785E-02   8.1084956340E-03   1.5137996934E-03
   58      1.0892291957E-01   7.1844932987E-02  -6.7072245967E-02  -2.6423623880E-02  -1.1543859119E-02
   59      6.2472568173E-02   4.0879339555E-02  -3.9027374631E-02  -1.6180972907E-02  -3.2519488141E-03
   60      6.3653196180E-04  -1.2487588878E-04   9.2726841256E-05  -5.4811794973E-04   6.4427249778E-04
   61     -1.6085338372E-04   1.7353719234E-02  -1.2855235603E-02  -1.6761791766E-03   2.1127918063E-04
   62      4.5555671534E-03  -1.1877221860E-01   8.7894230649E-02   1.2400713777E-02  -2.6682145451E-04
   63     -1.0168950215E-01  -2.1792275142E-01   1.8030840441E-01   2.4725095258E-02   5.4842708840E-04
   64      2.3980133502E-01   5.1342237707E-01  -4.2587040108E-01  -5.9705110519E-02  -1.2659715850E-03
   65     -6.2082659239E-02  -1.3325186198E-01   1.1024307075E-01   1.5922472157E-02   3.5872571741E-04
   66     -1.1013477879E-01  -2.4193265882E-01   1.8997213190E-01   2.1772514744E-02  -5.1412475727E-04
   67     -2.4662855614E-02  -5.7101371527E-02   4.3280487420E-02   4.4734202177E-03  -4.4838694544E-04
   68     -1.3924259114E-01  -3.0967790469E-01   2.4031605666E-01   2.8405109426E-02  -8.3142029211E-05
   69     -7.5529261038E-03   2.5559559354E-02  -7.2398885705E-03  -6.1614329506E-03   3.5325936029E-04
   70      1.5305810993E-03  -1.8018921058E-02   8.7762479014E-03   2.0268946560E-03  -4.4156219464E-04
   71     -1.7889556182E-02   4.7674277506E-02  -7.1079773463E-03  -7.0015138998E-03   1.2378962383E-03
   72      3.4662235968E-01  -2.3560457680E-01  -1.0862408248E-01   2.0576564497E-02   1.8300701509E-05
   73     -1.7050565725E-01   1.1786997853E-01   5.2481629710E-02  -1.0719597494E-02   3.4866509026E-06
   74      2.1732513603E-01  -1.4710226384E-01  -6.8459441452E-02   1.3835412090E-02   1.3134175325E-05
   75     -1.6925155986E-02   1.3986501220E-02   7.6372611024E-03  -1.8564362652E-03  -1.2763708745E-04
   76      2.2205992135E-01  -1.8123166593E-01  -9.3794784910E-02   1.8831399994E-02   2.5180724488E-04
   77      5.4422710883E-01  -4.4791004952E-01  -2.3148837803E-01   4.7821684124E-02   6.1284656626E-04
   78      2.9282924642E-02  -1.3562772676E-02   2.9496439912E-04   8.5532637187E-04   3.1425619507E-04
   79     -1.0513088776E-01   5.3025965157E-02   2.4724258746E-03  -6.3967705287E-03  -2.2005882996E-04
   80      1.0227807472E-01  -5.0127663399E-02  -1.8791997342E-03   5.2782421029E-03   4.8271719558E-04
                   80        
     0     -7.6187246520E-05
     1     -8.2006120522E-06
     2      2.1378028577E-05
     3     -1.6844384963E-04
     4     -7.1173764593E-05
     5      9.5749390841E-05
     6     -5.5149915294E-05
     7     -3.7866983441E-05
     8      1.2011001261E-05
     9      2.4466262106E-05
    10     -1.5333197010E-05
    11      7.3906443483E-06
    12     -6.9192993647E-05
    13      3.8516230251E-05
    14     -9.8404163491E-06
    15     -7.4744119669E-05
    16     -3.0464228226E-05
    17      2.1291714506E-05
    18      2.3596444013E-04
    19     -1.3906796707E-04
    20     -1.0625933320E-06
    21      4.9061024466E-03
    22     -2.0537273947E-03
    23      1.8380969623E-03
    24      2.2605378093E-02
    25     -2.6764681218E-02
    26      6.2212991810E-02
    27      3.7010487019E-03
    28      1.7161968237E-03
    29      3.9078125811E-03
    30      1.3379557264E-04
    31      1.5362241865E-04
    32      1.6526071553E-04
    33      1.7748562106E-03
    34     -4.7315763341E-05
    35      2.6736992522E-04
    36      4.4462725369E-04
    37      5.5175203236E-04
    38     -9.5492106190E-04
    39      1.6040355761E-03
    40      6.5843818021E-04
    41      6.6541474124E-04
    42      1.7976795539E-03
    43      1.1131097373E-03
    44     -1.8964464321E-03
    45     -7.1333679724E-05
    46      4.8208906507E-05
    47     -9.7762551617E-05
    48     -1.3824749985E-05
    49      1.1258418923E-04
    50     -1.0548188825E-04
    51      4.9200645607E-05
    52     -2.0133238304E-05
    53      5.2191183825E-05
    54      1.3038131375E-03
    55     -3.2971366924E-04
    56      3.8743402198E-04
    57     -4.2401651403E-05
    58      4.3195993026E-05
    59     -1.4374024201E-04
    60      2.6207263989E-05
    61      7.2066765684E-04
    62     -2.0787949948E-03
    63     -1.3219387456E-02
    64      2.7023743352E-02
    65     -8.6909620541E-03
    66     -1.9188512536E-02
    67     -1.9433032415E-03
    68     -2.0752075618E-02
    69     -3.6666896044E-01
    70      3.5049761514E-01
    71     -8.5669700439E-01
    72     -2.2554672565E-02
    73      8.2290041131E-03
    74     -1.5214538602E-02
    75     -9.9671572127E-04
    76     -1.0923353669E-02
    77     -2.9563147385E-02
    78     -1.9844771678E-04
    79      1.4390300486E-03
    80     -1.8456200969E-03

#
# The atoms: label  mass x y z (in bohrs)
#
$atoms
27
 C     12.01100      2.115359434311    -1.968716686319     1.543150360960
 C     12.01100      1.313548635689     0.496809000608     2.895060437167
 C     12.01100      0.619074281473     2.539413978763     0.919162791539
 C     12.01100      2.975373797859     2.884855916044    -0.788204770459
 N     14.00700      3.649439109829     0.489817013912    -2.097973953879
 C     12.01100      1.953976822475    -1.610046666101    -1.363059460397
 C     12.01100     -0.774976687521    -0.857179774347    -2.164870259020
 C     12.01100     -2.813235295569    -2.793204198549    -1.487970357850
 N     14.00700     -4.304418187846    -1.792216265411     0.614538938751
 C     12.01100     -4.017935705943     0.957524232058     0.561815579615
 C     12.01100     -1.559590978325     1.594361939189    -0.822219840869
 H      1.00800      4.091257079940    -2.450785823082     2.070383952324
 H      1.00800      0.915572311885    -3.570826502658     2.168838683901
 H      1.00800      2.896194272848     1.192984108344     4.090312216873
 H      1.00800     -0.294230359052     0.131713911534     4.190467701970
 H      1.00800      0.105635690886     4.347125998472     1.858167707485
 H      1.00800      2.588924803472     4.360165108797    -2.231199646321
 H      1.00800      4.594491149403     3.566858077776     0.369819404408
 H      1.00800      5.511386269581    -0.000944863067    -1.640471256857
 H      1.00800      2.536390416949    -3.373161149049    -2.346472940490
 H      1.00800     -0.786692989551    -0.557280236893    -4.248482294282
 H      1.00800     -2.007834017291    -4.676694236228    -1.016105742209
 H      1.00800     -4.091635025166    -3.060600446499    -3.133732847882
 H      1.00800     -3.530953281232    -2.467793358288     2.304332047704
 H      1.00800     -5.642155318049     1.768405716124    -0.496053110154
 H      1.00800     -4.079540777909     1.763114482949     2.502564319152
 H      1.00800     -1.963047507917     3.086489694534    -2.251986633794

$actual_temperature
  0.000000

$frequency_scale_factor
  1.000000

$dipole_derivatives
81
    1.1662736957E-01   -1.0021611513E-02   -6.7092687554E-03
   -3.4048578125E-03    8.0112516889E-02   -2.9161170643E-03
    2.0702450811E-02   -2.5945659750E-03   -9.4655378946E-02
    1.0887452374E-01    3.5989034612E-02    1.7332638241E-03
    3.7023591960E-02    1.7555195500E-02    3.0953579477E-02
   -2.7092526722E-02    5.3681303339E-02    8.8288925460E-02
    5.5542684321E-02    1.4733572137E-02    1.3204899198E-02
   -3.5554720708E-02    1.1221683329E-01    2.3472073778E-02
    3.2899103243E-02    3.6257237324E-02    4.9748613277E-02
    1.8925959576E-01   -6.4783771688E-02    4.1753885644E-02
   -4.4102157823E-02    5.3463868510E-01    6.0790032808E-02
    3.0187276580E-02    1.3120662500E-02    2.4146003532E-01
   -3.9096623388E-01   -1.2219782864E-01    1.5457459074E-01
   -9.5700702421E-02   -5.8518103211E-01    5.9829566730E-02
    1.8621774410E-01   -5.2710286338E-02   -5.7262597156E-01
    3.3938321001E-01    1.5975614882E-01   -1.0156391213E-01
    1.1729091959E-01    3.3317391742E-01   -6.8323526331E-02
   -1.1640514172E-02    1.1805127214E-03    3.0795516271E-01
   -4.1820786161E-02   -1.1114059488E-02    4.6899780407E-02
   -3.9873744265E-02   -3.0802577007E-02   -2.5269012426E-03
    1.7540807684E-02   -2.7649752798E-02    8.3600551188E-02
    3.1139062057E-01    4.2430167251E-02   -5.7675528156E-03
   -1.8534846067E-02    2.3644209107E-01    1.0033997654E-01
   -7.3434642812E-02    9.8594255928E-02    4.1330250293E-01
   -6.1841648162E-01   -1.8302395935E-01    2.7684361167E-01
   -1.0300510862E-01   -5.6124082542E-01   -8.2307461453E-03
    1.3802144443E-01   -5.3161373395E-02   -3.5258597161E-01
    3.0384532338E-01   -7.8777571307E-02    1.2404308166E-02
    8.8579792792E-03    4.4756572496E-01   -3.6017066486E-02
    2.5638151373E-02   -5.0885439905E-02    1.9578273678E-01
   -1.9301053919E-02   -5.9073024570E-02    4.9922182956E-02
   -7.5089219220E-04    2.5271889177E-02   -6.1544149810E-02
    7.2969788609E-02   -3.2623509206E-02    5.4223504495E-02
   -1.7732942311E-01    9.8437435061E-02   -6.5566770771E-02
    2.1404305771E-02    1.7150804918E-02   -7.8675094945E-03
   -4.6259131259E-02    2.0604260048E-03    1.8286146271E-02
   -1.2710601938E-02   -1.3308012929E-01    7.6826720754E-02
   -8.0220260555E-02   -1.2243376401E-01    4.1624962402E-02
    6.7539822773E-02    5.2993037300E-02    7.5141546667E-04
   -9.4691282634E-02   -5.8938142805E-02   -1.4806172474E-01
   -3.4153210963E-02   -1.6216743878E-04   -6.5825361563E-02
   -7.3668940845E-02   -4.4307164367E-02   -3.7609052956E-02
   -7.3549411107E-02   -1.3373085027E-02    1.5087572165E-01
   -3.3668889238E-02   -3.2060893631E-03    3.8671562422E-02
    1.1157340695E-01    1.5576024193E-02   -4.1866626959E-02
    3.2524093073E-03    5.6877499323E-02    2.9017342149E-02
    4.2483142492E-02   -1.3969446109E-01   -7.4449176601E-02
    8.9950558113E-03   -8.6105114782E-02   -1.6459224078E-02
    3.2884000768E-02    7.0064454685E-02   -2.7900093960E-02
    1.5016327837E-02   -1.4777864875E-01    6.8911525962E-02
   -3.3517630929E-03    1.3801099850E-01   -7.0291969989E-02
   -1.4041682664E-01   -9.5788576810E-02   -7.7648227217E-02
   -2.1239424395E-02   -3.2152498137E-02   -4.2215920188E-02
   -1.0803096745E-01   -9.6562024101E-02   -3.1890975564E-02
    3.0162584646E-02    2.3867013029E-02   -4.7755903239E-02
    3.1564821182E-02    7.2895058600E-02   -1.9812486644E-02
   -1.8198962358E-01    1.4238992103E-02    2.3324634139E-01
   -8.9705909604E-03    3.6287111973E-02    2.9464582247E-02
    4.0838338908E-02   -1.3957435184E-01   -7.8612954108E-02
    2.8857842225E-02   -8.0453562562E-02   -2.8548404553E-02
    1.8640953314E-03    9.1546009758E-03   -1.6671506293E-02
    1.1468443647E-03    2.4716779512E-02    3.3546839858E-02
    4.9422657687E-03    1.7136559690E-04   -1.6212193007E-01
    2.2708465925E-02    1.0877312071E-01    7.5563296520E-03
    4.9016617341E-02   -1.2084490661E-01    2.0081384665E-03
    1.2955705205E-02    6.4546848745E-02    2.2230340520E-02
   -7.1656115092E-02   -5.3912394592E-02   -1.0640534607E-01
   -1.4047458577E-02    3.5326684485E-02   -6.6490122804E-03
   -7.9200417716E-02   -6.9848971954E-02   -1.3827659775E-01
    2.0704764754E-01    1.4038677385E-01   -1.6987620344E-01
    8.3828836040E-02    1.0988742509E-01   -4.1899951875E-02
   -6.7679001573E-02   -1.0303402094E-02    3.8290615342E-02
   -1.3275981384E-01    7.9712049649E-02   -6.0382446577E-02
    5.4062458178E-02   -4.0403684069E-02    3.3885700202E-02
   -1.0789484261E-01    9.0908251948E-02   -1.0315093654E-02
    6.5746784716E-02   -1.1445036105E-02   -2.2419179080E-02
    2.2685889307E-03   -2.1256699777E-02   -5.3847425724E-02
    5.5576989096E-02   -8.9134522742E-02   -1.2345967520E-01
   -6.0195100260E-03    1.8249020635E-02   -3.3754781370E-02
    1.8978413384E-02   -1.0234855061E-01    7.7300455148E-02
   -3.4104933572E-02    1.1455494098E-01   -6.6168493532E-02

#
# The IR spectrum
#  wavenumber eps Int TX TY TZ
#
$ir_spectrum
81
      0.00   0.00000000   0.00000000     0.000000     0.000000     0.000000
      0.00   0.00000000   0.00000000     0.000000     0.000000     0.000000
      0.00   0.00000000   0.00000000     0.000000     0.000000     0.000000
      0.00   0.00000000   0.00000000     0.000000     0.000000     0.000000
      0.00   0.00000000   0.00000000     0.000000     0.000000     0.000000
      0.00   0.00000000   0.00000000     0.000000     0.000000     0.000000
    144.78   0.00007366   0.37226111     0.008526    -0.009156     0.001503
    204.32   0.00048779   2.46509569     0.015074    -0.005549     0.022068
    260.96   0.00027676   1.39863969    -0.016213     0.008206    -0.000879
    305.64   0.00043775   2.21219479    -0.001368     0.010108    -0.018518
    332.66   0.00014361   0.72573522     0.011296    -0.000547    -0.002611
    347.29   0.00043499   2.19828490    -0.008228     0.013636     0.011715
    408.00   0.00059678   3.01586320    -0.021015    -0.002203    -0.003156
    465.30   0.00003060   0.15462790    -0.002329    -0.002564     0.002919
    513.41   0.00044743   2.26113033    -0.015652    -0.005190     0.000168
    543.55   0.00072995   3.68888394     0.013977     0.002668    -0.014717
    643.00   0.00002320   0.11722529    -0.002686     0.001317     0.001519
    737.74   0.00041710   2.10786059    -0.012848    -0.003368    -0.000094
    776.80   0.00031983   1.61630001     0.004498     0.002298    -0.010147
    790.82   0.00078115   3.94759641     0.013755     0.008077    -0.007336
    810.12   0.00035523   1.79517997     0.006202     0.006058    -0.007853
    858.79   0.00221646  11.20107552     0.017782    -0.004624    -0.021629
    889.45   0.00318147  16.07784923     0.028597     0.001817    -0.017180
    897.60   0.00638139  32.24892838    -0.026847     0.003585     0.038535
    923.98   0.00334313  16.89482717    -0.024532     0.000946     0.022943
    951.58   0.02577874 130.27519658     0.062832     0.047620    -0.047312
    963.17   0.00395747  19.99940795     0.016966    -0.000575    -0.031528
    987.99   0.00066174   3.34416353    -0.000317     0.005634    -0.013311
   1004.85   0.00039664   2.00444888    -0.004469     0.001693     0.010017
   1013.79   0.00186702   9.43514961     0.014792     0.011701    -0.014798
   1021.44   0.00209429  10.58367204    -0.012368     0.006294     0.021149
   1067.98   0.00028268   1.42854125     0.002432     0.006966    -0.005306
   1082.59   0.00551604  27.87582065     0.029078     0.018728    -0.019844
   1084.21   0.00133136   6.72814665    -0.013451     0.004277     0.013563
   1098.17   0.00053975   2.72768272    -0.007332    -0.007901    -0.006099
   1117.14   0.00068774   3.47558116     0.006108     0.012186     0.002510
   1133.56   0.00253823  12.82715179    -0.002457    -0.025995    -0.004124
   1146.68   0.00187346   9.46770531    -0.006342    -0.014872     0.015762
   1197.54   0.00099558   5.03126419    -0.000919     0.015538     0.004142
   1200.02   0.00274871  13.89084270    -0.008411     0.020063     0.015541
   1213.13   0.00026220   1.32507443     0.003786     0.007119     0.001561
   1250.19   0.00091964   4.64746339     0.006174    -0.010635    -0.008850
   1263.41   0.00220758  11.15621701     0.009524     0.021177    -0.002474
   1294.89   0.00024387   1.23241318    -0.002847     0.002727    -0.006575
   1300.28   0.00054802   2.76945756     0.003537    -0.001444     0.010813
   1322.94   0.00034122   1.72439446    -0.003579    -0.005262    -0.006323
   1347.52   0.00015565   0.78659968    -0.003308    -0.004793     0.001457
   1353.54   0.00019702   0.99567905     0.005153     0.001255    -0.004158
   1362.78   0.00061931   3.12975318    -0.010474    -0.005566     0.001064
   1373.82   0.00172751   8.73012115     0.010429     0.016763    -0.001624
   1379.28   0.00032292   1.63188179    -0.000237     0.008056     0.002847
   1388.41   0.00030841   1.55857754     0.005432    -0.004850    -0.004036
   1394.27   0.00013132   0.66362489     0.000701     0.002881     0.004539
   1400.95   0.00028735   1.45214777    -0.000353     0.003029    -0.007396
   1413.92   0.00010868   0.54920005    -0.002172     0.001901    -0.003956
   1426.72   0.00037019   1.87078454    -0.005467    -0.006568     0.002817
   1440.04   0.00031373   1.58548455     0.007370    -0.003427    -0.001386
   1451.52   0.00017468   0.88278332    -0.001839    -0.001027     0.005755
   1510.40   0.00071946   3.63584486    -0.004847     0.010837     0.002779
   1533.53   0.00252822  12.77657131     0.004457    -0.021855    -0.004117
   1537.03   0.00183181   9.25722622    -0.001224     0.006228    -0.018211
   1541.16   0.00178832   9.03743441     0.014190     0.012677    -0.000176
   1548.74   0.00050135   2.53360389     0.006895    -0.003148    -0.006600
   1551.61   0.00109927   5.55524189    -0.006486     0.003074    -0.013022
   1556.89   0.00104008   5.25613715    -0.005617     0.013126     0.002153
   2923.42   0.00051728   2.61411631    -0.003870     0.000716     0.006303
   2930.70   0.01384893  69.98680024     0.022566     0.031032     0.001572
   2935.94   0.00421066  21.27897179    -0.018090    -0.010811    -0.001849
   2941.96   0.00030550   1.54385527    -0.002722    -0.002949    -0.004038
   2943.72   0.01824408  92.19810522     0.015731    -0.037718    -0.016247
   2955.84   0.00608407  30.74638438    -0.013848     0.005111    -0.020602
   2957.61   0.00998615  50.46591349     0.012158    -0.007140     0.029238
   2966.13   0.01152386  58.23685739    -0.014446     0.017766    -0.026232
   2972.53   0.02026273 102.39954063     0.010589    -0.041000    -0.018278
   2979.10   0.00257185  12.99705248    -0.000059    -0.016350    -0.001443
   2979.69   0.00150064   7.58364394    -0.004091     0.004789    -0.010839
   2981.89   0.01395013  70.49822149     0.020566    -0.004860     0.031833
   2985.39   0.00476670  24.08893915    -0.008663     0.020439     0.002338
   3007.44   0.01443882  72.96789082     0.033336     0.016441    -0.010798
   3223.10   0.00001008   0.05091785    -0.000691     0.000701     0.000088
   3232.19   0.00008264   0.41761157     0.002334    -0.000062     0.001589


$end
