# Supplementary material for: Novel Sulfonium Reagents for the Modular Synthesis of Spiro[2.3]Hexanes and Heteroatom‐Containing Analogues: Synthesis, Application, and Evaluation as Bioisosteres
Source: Angew Chem Int Ed Engl. 2025 Dec 9;65(5):e21633. doi: 10.1002/anie.202521633 (PMC12851011; doi:10.1002/anie.202521633)
Supplement: Supplementary file 2 — Supporting information [file ANIE-65-e21633-s001.zip › Bioisostere-Analysis/DFT/107974076221736769794771505899844295735579203869491984668111409/file.engrad]

#
# Number of atoms
#
 27
#
# The current total energy in Eh
#
   -462.367634451521
#
# The current gradient in Eh/bohr
#
       0.000025139148
       0.000010626935
       0.000002133444
      -0.000020250726
      -0.000010521777
      -0.000006023726
      -0.000017213046
       0.000011006644
      -0.000002092865
       0.000001992350
      -0.000011954806
       0.000010415961
       0.000018591917
      -0.000016711383
      -0.000031977093
      -0.000011186881
      -0.000008426947
      -0.000024362492
      -0.000022861537
      -0.000009997791
       0.000002129571
       0.000043991844
      -0.000036898065
       0.000040050152
      -0.000027286575
       0.000007001846
       0.000019318203
       0.000025318352
      -0.000012646239
       0.000019844837
      -0.000005238246
      -0.000019306676
      -0.000005595201
       0.000001769877
      -0.000008334925
      -0.000001136639
      -0.000002781743
       0.000003179804
       0.000001422657
       0.000004840334
       0.000002694815
      -0.000013937421
      -0.000006849685
       0.000000224443
       0.000007599457
      -0.000011752563
      -0.000002424787
      -0.000004097601
      -0.000024531956
      -0.000010204026
      -0.000015528332
      -0.000008266793
       0.000014554324
      -0.000016054283
      -0.000039356424
       0.000014089589
       0.000021208705
      -0.000006296747
      -0.000010192148
       0.000003487457
      -0.000003680653
      -0.000011925561
      -0.000008117081
      -0.000012332869
      -0.000020361113
      -0.000016495060
      -0.000013857413
       0.000008197346
       0.000012707401
      -0.000017909334
      -0.000013705172
      -0.000009711579
      -0.000008103755
      -0.000024530351
      -0.000008527447
      -0.000016753350
      -0.000002112981
      -0.000000107544
      -0.000022125963
      -0.000002473882
       0.000001892199
#
# The atomic numbers and current coordinates in Bohr
#
   6     2.0477284   -1.9973592    1.5607575 
   6     1.2744173    0.4956548    2.8976401 
   6     0.6388156    2.4999018    0.8900218 
   6     2.9774334    2.8905669   -0.7834306 
   7     3.6224291    0.4951736   -2.0812120 
   6     1.9395998   -1.5826098   -1.3171271 
   6    -0.7361051   -0.8632891   -2.1875106 
   6    -2.8252529   -2.7819897   -1.4795417 
   7    -4.1144858   -1.8366649    0.7886248 
   6    -4.0188916    0.9263489    0.5594932 
   6    -1.5392803    1.6243317   -0.8292010 
   1     3.9794090   -2.5413625    2.0806897 
   1     0.8354355   -3.5820366    2.1223573 
   1     2.8198736    1.1982516    4.0863857 
   1    -0.3371060    0.2082599    4.1661036 
   1     0.1393716    4.2931142    1.8045219 
   1     2.5943306    4.3678346   -2.1923277 
   1     4.5669879    3.5477775    0.3804212 
   1     5.4419202    0.0142385   -1.7282559 
   1     2.5559443   -3.2916837   -2.3141070 
   1    -0.6527198   -0.5914408   -4.2368619 
   1    -2.1075391   -4.6985412   -1.1623617 
   1    -4.2120642   -2.8938981   -3.0174961 
   1    -3.1512883   -2.3852549    2.3509673 
   1    -5.6467328    1.5428580   -0.5687624 
   1    -4.1909108    1.8163464    2.4213641 
   1    -1.9009418    3.1256609   -2.2113415 
