# Supplementary material for: Novel Sulfonium Reagents for the Modular Synthesis of Spiro[2.3]Hexanes and Heteroatom‐Containing Analogues: Synthesis, Application, and Evaluation as Bioisosteres
Source: Angew Chem Int Ed Engl. 2025 Dec 9;65(5):e21633. doi: 10.1002/anie.202521633 (PMC12851011; doi:10.1002/anie.202521633)
Supplement: Supplementary file 2 — Supporting information [file ANIE-65-e21633-s001.zip › Bioisostere-Analysis/DFT/107974076221736769794771505899844295735579203869491984668111409/file.inp]

! WB97X-D3BJ 6-31++G(d,p) opt
%pal
  nprocs 6
end
%maxcore 3000
%geom
  calc_hess true
  MaxIter 500
end
* xyz 0 1
C      1.119400   -1.041800    0.816600
C      0.695100    0.262900    1.532000
C      0.327600    1.343800    0.486400
C      1.574500    1.526600   -0.417100
N      1.931200    0.259200   -1.110200
C      1.034000   -0.852000   -0.721300
C     -0.410100   -0.453600   -1.145600
C     -1.488700   -1.478100   -0.787400
N     -2.277800   -0.948400    0.325200
C     -2.126200    0.506700    0.297300
C     -0.825300    0.843700   -0.435100
H      2.165000   -1.296900    1.095600
H      0.484500   -1.889600    1.147700
H      1.532600    0.631300    2.164500
H     -0.155700    0.069700    2.217500
H      0.055900    2.300400    0.983300
H      1.370000    2.307300   -1.180700
H      2.431300    1.887500    0.195700
H      2.916500   -0.000500   -0.868100
H      1.342200   -1.785000   -1.241700
H     -0.416300   -0.294900   -2.248200
H     -1.062500   -2.474800   -0.537700
H     -2.165200   -1.619600   -1.658300
H     -1.868500   -1.305900    1.219400
H     -2.985700    0.935800   -0.262500
H     -2.158800    0.933000    1.324300
H     -1.038800    1.633300   -1.191700
*
