# Supplementary material for: Novel Sulfonium Reagents for the Modular Synthesis of Spiro[2.3]Hexanes and Heteroatom‐Containing Analogues: Synthesis, Application, and Evaluation as Bioisosteres
Source: Angew Chem Int Ed Engl. 2025 Dec 9;65(5):e21633. doi: 10.1002/anie.202521633 (PMC12851011; doi:10.1002/anie.202521633)
Supplement: Supplementary file 2 — Supporting information [file ANIE-65-e21633-s001.zip › Bioisostere-Analysis/DFT/107974076221736769794771505899844295735579203869491984668111409/file.opt]

$orca_opt_file

$trust
    0.300000000000

$epredict
    0.000000000000

$ediffsc
  1000.000000000000

$ctyp
  3

$coordinates
 6 81
   2.11535943  -1.96871669   1.54315036   1.31354864   0.49680900   2.89506044
   0.61907428   2.53941398   0.91916279   2.97537380   2.88485592  -0.78820477
   3.64943911   0.48981701  -2.09797395   1.95397682  -1.61004667  -1.36305946
  -0.77497669  -0.85717977  -2.16487026  -2.81323530  -2.79320420  -1.48797036
  -4.30441819  -1.79221627   0.61453894  -4.01793571   0.95752423   0.56181558
  -1.55959098   1.59436194  -0.82221984   4.09125708  -2.45078582   2.07038395
   0.91557231  -3.57082650   2.16883868   2.89619427   1.19298411   4.09031222
  -0.29423036   0.13171391   4.19046770   0.10563569   4.34712600   1.85816771
   2.58892480   4.36016511  -2.23119965   4.59449115   3.56685808   0.36981940
   5.51138627  -0.00094486  -1.64047126   2.53639042  -3.37316115  -2.34647294
  -0.78669299  -0.55728024  -4.24848229  -2.00783402  -4.67669424  -1.01610574
  -4.09163503  -3.06060045  -3.13373285  -3.53095328  -2.46779336   2.30433205
  -5.64215532   1.76840572  -0.49605311  -4.07954078   1.76311448   2.50256432
  -1.96304751   3.08648969  -2.25198663
   2.06944078  -1.98910134   1.54131725   1.28367799   0.49517527   2.88517131
   0.64284887   2.51113362   0.89067782   2.97376499   2.89192401  -0.79877678
   3.63657996   0.49438122  -2.09209645   1.94634296  -1.58236294  -1.33770657
  -0.73430293  -0.85611652  -2.17483032  -2.80077177  -2.80039143  -1.48062428
  -4.22880636  -1.80802488   0.68178660  -4.01525053   0.95599717   0.57538736
  -1.53400103   1.62113041  -0.81817401   4.01008167  -2.50623265   2.05532303
   0.87273371  -3.57902672   2.12206713   2.82638878   1.19096337   4.08135468
  -0.32826119   0.18144305   4.14715140   0.14544860   4.30137472   1.81057997
   2.57854069   4.35835993  -2.21576680   4.56961162   3.56463863   0.34705106
   5.43811764   0.01509350  -1.67385241   2.54201197  -3.30039132  -2.33079959
  -0.69037355  -0.56489529  -4.22219412  -2.02242796  -4.66384385  -1.02144800
  -4.08828674  -3.05962954  -3.08560866  -3.46132549  -2.45068277   2.30882883
  -5.63660776   1.72302025  -0.46656718  -4.09235525   1.74965994   2.48665655
  -1.90244170   3.10659314  -2.21509680
   2.04887495  -1.99567711   1.55118993   1.27589125   0.49560894   2.89012789
   0.64460056   2.50411127   0.88624824   2.97670864   2.89328734  -0.79580403
   3.63339471   0.49436707  -2.08441097   1.94207360  -1.57885696  -1.32577073
  -0.73390922  -0.85601303  -2.18777956  -2.81105967  -2.78866808  -1.48204601
  -4.15042532  -1.82288979   0.74325714  -4.01459434   0.93901140   0.56946346
  -1.53715295   1.62769825  -0.82654318   3.98153115  -2.53728602   2.06949684
   0.83631709  -3.57867117   2.11567758   2.81668163   1.19345064   4.08726641
  -0.34150243   0.20107511   4.14888667   0.14847262   4.29697815   1.80264522
   2.58167252   4.36069191  -2.21132817   4.56856585   3.56405024   0.35607861
   5.44494656   0.01156545  -1.68890219   2.55108201  -3.28900200  -2.32488635
  -0.66252176  -0.57570013  -4.23609723  -2.05702803  -4.67778768  -1.09334274
  -4.15487231  -2.97932312  -3.05023296  -3.30537964  -2.43305826   2.35010974
  -5.64680837   1.62802775  -0.50948033  -4.13379365   1.77878992   2.45850486
  -1.90138749   3.12440890  -2.21251710
   2.04019420  -1.99823499   1.56175748   1.27642928   0.49842270   2.89697875
   0.64202673   2.50125561   0.88776631   2.97702257   2.89237022  -0.79033950
   3.62845653   0.49288585  -2.07770648   1.93945582  -1.58108391  -1.31578261
  -0.73388428  -0.85927483  -2.19088070  -2.82227609  -2.78000090  -1.48425563
  -4.10250489  -1.83827733   0.78701420  -4.01572133   0.92303664   0.56369022
  -1.53906504   1.62708218  -0.82853350   3.96767230  -2.55450426   2.08461185
   0.81671841  -3.57578760   2.11881402   2.82304371   1.19926646   4.08533925
  -0.33659360   0.21635704   4.16446924   0.14445123   4.29551067   1.80155060
   2.58525892   4.36159570  -2.20530413   4.56679452   3.56029072   0.36669153
   5.44437776   0.01076884  -1.70834913   2.55550147  -3.28985837  -2.31377142
  -0.64555973  -0.58607146  -4.23995272  -2.10079847  -4.69524882  -1.16730017
  -4.21075778  -2.89506612  -3.02068502  -3.16569267  -2.40410135   2.35892869
  -5.64819350   1.54230650  -0.55660322  -4.18270351   1.80602022   2.42942868
  -1.90327466   3.13052957  -2.20776557
   2.04654111  -1.99784535   1.56199701   1.27683353   0.49676070   2.89803888
   0.64027787   2.49992960   0.88965858   2.97660394   2.89143802  -0.78651492
   3.62473642   0.49426996  -2.07952396   1.94005990  -1.58232684  -1.31566343
  -0.73507705  -0.86240580  -2.18815871  -2.82481616  -2.78140141  -1.48156786
  -4.11314397  -1.83794968   0.78756569  -4.01812464   0.92493843   0.56123895
  -1.53915459   1.62495214  -0.82821861   3.97643353  -2.54737067   2.08278352
   0.82987993  -3.57959626   2.12171507   2.82351003   1.19935952   4.08516692
  -0.33440913   0.21202120   4.16741392   0.14146980   4.29357195   1.80377690
   2.58850945   4.36453167  -2.19840962   4.56633004   3.55444931   0.37356765
   5.44320071   0.01322641  -1.71966179   2.55665639  -3.29102495  -2.31319432
  -0.64838273  -0.59015498  -4.23733395  -2.10815506  -4.69888852  -1.16781558
  -4.21278614  -2.88998757  -3.01868444  -3.15797004  -2.39251773   2.35286898
  -5.64655551   1.54123574  -0.56625031  -4.19045516   1.81344642   2.42377318
  -1.90163452   3.12752767  -2.20875673
   2.04747399  -1.99743614   1.56108266   1.27509336   0.49597741   2.89776383
   0.63901139   2.50003384   0.89008257   2.97709844   2.89069022  -0.78414179
   3.62312872   0.49478043  -2.08054722   1.93972962  -1.58273386  -1.31681469
  -0.73581667  -0.86311785  -2.18747963  -2.82526626  -2.78173432  -1.48012767
  -4.11424199  -1.83716946   0.78849816  -4.01869501   0.92583279   0.55988580
  -1.53922839   1.62428071  -0.82881633   3.97877740  -2.54257072   2.08129093
   0.83421059  -3.58143871   2.12248930   2.82122637   1.19858500   4.08564622
  -0.33597668   0.20911880   4.16696545   0.13963183   4.29329864   1.80453572
   2.59262767   4.36670923  -2.19399871   4.56674976   3.54964754   0.37855909
   5.44219236   0.01398412  -1.72546407   2.55594982  -3.29193812  -2.31367387
  -0.65196135  -0.59104228  -4.23681762  -2.10837201  -4.69884440  -1.16450253
  -4.21242580  -2.89187337  -3.01792848  -3.15155709  -2.38651275   2.35085113
  -5.64646656   1.54213307  -0.56863172  -4.19117119   1.81572590   2.42176518
  -1.90134437   3.12580326  -2.21066069

# redundant internal coordinates
#  nbonds nangles ndihedrals nimpropers ncartesians
# bond  definitions A B
# angle definitions A B C
# dihedral definitions A B C D
# improper torsion definitions A B C D
# cartesian definitions A x/y/z
$redundant_internals
 29 60 105 0 0
   1   0   0
   2   1   0
   3   2   0
   4   3   0
   5   4   0
   5   0   0
   6   5   0
   7   6   0
   8   7   0
   9   8   0
  10   9   0
  10   6   0
  10   2   0
  11   0   0
  12   0   0
  13   1   0
  14   1   0
  15   2   0
  16   3   0
  17   3   0
  18   4   0
  19   5   0
  20   6   0
  21   7   0
  22   7   0
  23   8   0
  24   9   0
  25   9   0
  26  10   0
   1   0   5   0   0
   1   0  11   0   0
   1   0  12   0   0
   5   0  12   0   0
   5   0  11   0   0
  11   0  12   0   0
   0   1  14   0   0
   2   1  13   0   0
   0   1   2   0   0
   0   1  13   0   0
  13   1  14   0   0
   2   1  14   0   0
   3   2  15   0   0
   1   2  10   0   0
   3   2  10   0   0
   1   2  15   0   0
   1   2   3   0   0
  10   2  15   0   0
   2   3   4   0   0
   2   3  17   0   0
  16   3  17   0   0
   4   3  17   0   0
   4   3  16   0   0
   2   3  16   0   0
   3   4   5   0   0
   5   4  18   0   0
   3   4  18   0   0
   0   5   4   0   0
   6   5  19   0   0
   4   5  19   0   0
   0   5  19   0   0
   0   5   6   0   0
   4   5   6   0   0
   7   6  10   0   0
   5   6  10   0   0
  10   6  20   0   0
   7   6  20   0   0
   5   6  20   0   0
   5   6   7   0   0
  21   7  22   0   0
   8   7  22   0   0
   6   7  22   0   0
   8   7  21   0   0
   6   7  21   0   0
   6   7   8   0   0
   9   8  23   0   0
   7   8  23   0   0
   7   8   9   0   0
  24   9  25   0   0
  10   9  25   0   0
   8   9  25   0   0
  10   9  24   0   0
   8   9  24   0   0
   8   9  10   0   0
   9  10  26   0   0
   6  10  26   0   0
   2  10  26   0   0
   6  10   9   0   0
   2  10   9   0   0
   2  10   6   0   0
  14   1   0   5   0
   2   1   0  12   0
   2   1   0  11   0
  14   1   0  12   0
  14   1   0  11   0
  13   1   0  12   0
  13   1   0  11   0
   2   1   0   5   0
  13   1   0   5   0
  10   2   1  14   0
  10   2   1   0   0
   3   2   1  14   0
  10   2   1  13   0
   3   2   1  13   0
  15   2   1   0   0
  15   2   1  14   0
  15   2   1  13   0
   3   2   1   0   0
  17   3   2  15   0
  17   3   2   1   0
   4   3   2  10   0
   4   3   2   1   0
   4   3   2  15   0
  17   3   2  10   0
  16   3   2  10   0
  16   3   2  15   0
  16   3   2   1   0
  18   4   3   2   0
   5   4   3  17   0
   5   4   3  16   0
   5   4   3   2   0
  18   4   3  17   0
  18   4   3  16   0
  19   5   4  18   0
   6   5   4  18   0
   6   5   4   3   0
   0   5   4  18   0
  19   5   0  12   0
  19   5   0  11   0
  19   5   0   1   0
   6   5   0  11   0
   0   5   4   3   0
   6   5   0  12   0
   6   5   0   1   0
  19   5   4   3   0
   4   5   0  12   0
   4   5   0  11   0
   4   5   0   1   0
  20   6   5  19   0
  20   6   5   4   0
  20   6   5   0   0
  10   6   5  19   0
  10   6   5   4   0
  10   6   5   0   0
   7   6   5   0   0
   7   6   5  19   0
   7   6   5   4   0
  21   7   6  10   0
  21   7   6   5   0
   8   7   6  20   0
   8   7   6  10   0
  21   7   6  20   0
   8   7   6   5   0
  22   7   6  20   0
  22   7   6  10   0
  22   7   6   5   0
  23   8   7  22   0
  23   8   7  21   0
  23   8   7   6   0
   9   8   7  22   0
   9   8   7  21   0
   9   8   7   6   0
  25   9   8  23   0
  25   9   8   7   0
  24   9   8  23   0
  24   9   8   7   0
  10   9   8  23   0
  10   9   8   7   0
  26  10   9  25   0
  26  10   9  24   0
   6  10   9  25   0
   6  10   9  24   0
   6  10   9   8   0
   2  10   9  25   0
   2  10   9  24   0
   2  10   9   8   0
  26  10   6  20   0
  26  10   6   5   0
   9  10   6  20   0
   9  10   6   7   0
   9  10   6   5   0
   2  10   6  20   0
   2  10   6   7   0
  26  10   6   7   0
   2  10   6   5   0
  26  10   2  15   0
  26  10   2   3   0
  26  10   2   1   0
   9  10   2  15   0
   9  10   2   3   0
   9  10   2   1   0
  26  10   9   8   0
   6  10   2  15   0
   6  10   2   3   0
   6  10   2   1   0
$energies
 6
 -462.3598436853487215
 -462.3668077656470814
 -462.3674223606511191
 -462.3676059183274560
 -462.3676308753173885
 -462.3676338899048801

$gradients
 6 81
   0.0003323487182508   0.0110436390889322   0.0001430465261953   0.0023313518151562
  -0.0060019472635482  -0.0086583181335583  -0.0044628365786498   0.0081129179083235
   0.0065226963593180  -0.0013018908540367  -0.0107208220934777  -0.0004710721212862
  -0.0193554668786210   0.0089205928260719  -0.0053802987891313   0.0024403750914179
  -0.0040363482340227  -0.0063813462405919  -0.0166609228877009   0.0034099088950533
   0.0172423943905463   0.0072728139549146   0.0139748631330410   0.0088400468297328
  -0.0134580342237595   0.0141027898709769  -0.0337368860453561   0.0159588511738830
  -0.0097306278852743  -0.0034561892788143  -0.0056311755490986  -0.0220334798461174
  -0.0001081975180484   0.0090205026171662   0.0001611977893064   0.0042707282351984
  -0.0055799506876618  -0.0046691350958555   0.0027470809927935   0.0088134091748078
   0.0013561738001730   0.0048614503473147  -0.0063452552770052  -0.0029592307523441
   0.0047421396872979  -0.0026061879302851   0.0081896243505528   0.0056365606053436
  -0.0012206061199870   0.0047540086907948  -0.0056048774690135   0.0072660083297072
   0.0029975842687835   0.0049207965442371   0.0249787532133513  -0.0057917254261125
   0.0064218933659515   0.0015537813919802  -0.0103722931517334  -0.0029581710837904
  -0.0047004333318247   0.0021016323417479  -0.0114930927244338   0.0058369765491623
  -0.0087022279269676   0.0018308226249316  -0.0055705430278990   0.0001680095518614
  -0.0066025453134337   0.0106451709869288  -0.0079971888214088   0.0207186926000176
  -0.0059225100734174   0.0025992089267654  -0.0053250709634809   0.0012024667216765
   0.0049958972742548   0.0093916667948916  -0.0049506697203290   0.0058467588504389
  -0.0083697342176919
   0.0004385752859870   0.0004118555524217  -0.0004246893070430  -0.0001523451321857
  -0.0001629643366328  -0.0005941766908795  -0.0013852569443039   0.0028163007637574
   0.0007868275847241  -0.0001277342587905  -0.0011069643258740   0.0003390758469841
   0.0023153366145313  -0.0005061221615356  -0.0000206035278824   0.0004162980067679
  -0.0012705870768498  -0.0025509321725908   0.0003570759935164   0.0010574250617669
   0.0020608842184744   0.0010195069083989   0.0000371611163272   0.0004988814149005
  -0.0007932555407081   0.0002862760549340  -0.0008741829711152   0.0011087435730779
  -0.0000031470330930   0.0005578711428010   0.0010656140051337  -0.0021995796423069
  -0.0001405319603905   0.0000640893607289   0.0006696350770246   0.0002431921692337
   0.0000258918137671  -0.0000354428377045   0.0002367394738000   0.0002339227847201
  -0.0002894238963614  -0.0002235474663110   0.0001190749359402  -0.0004239515257818
   0.0001275004034234  -0.0001177964935329  -0.0001544060979699   0.0002381466687221
   0.0000808829089768   0.0000428796900384  -0.0000746550108889   0.0000853455388775
   0.0000902513634686  -0.0001045500034571  -0.0023723866503578   0.0006819832991315
   0.0003574327467655  -0.0006923991406220  -0.0005187274257397   0.0005717321231762
  -0.0013848481226332   0.0004382400782596   0.0002841986521668   0.0004411132159778
   0.0003825312067181   0.0005040367116958   0.0003203831318321  -0.0005693927937068
  -0.0002344803046503  -0.0013104527152901   0.0004954264559306  -0.0018386347951174
  -0.0000260894848285   0.0005252139893708   0.0003558727189009   0.0006128389623260
  -0.0002951254612922   0.0000681231221833  -0.0004939153841399  -0.0006362890146933
  -0.0003393775595098
  -0.0001900736312577  -0.0000927183203070  -0.0001457346170947  -0.0000312162269222
   0.0000746087325703  -0.0000817382822884   0.0001052038386884   0.0002766663154608
   0.0000187425244187  -0.0001025692335054  -0.0000318621835320   0.0000467554385214
  -0.0003745630624106  -0.0000481245966877  -0.0005602443572671   0.0001874293791067
  -0.0000029539128931  -0.0002098527283978   0.0004154983077179   0.0000740333565814
   0.0003781509703185  -0.0009401274110857   0.0005307613848450  -0.0003799976492591
   0.0016715100359967   0.0008427624784079  -0.0007713556777037  -0.0006520542752327
  -0.0002905380485986  -0.0007404160283996   0.0001926084845587  -0.0002134045906074
   0.0002012236406696  -0.0000365671970139   0.0001980567446882  -0.0000761317213129
   0.0001036253815550  -0.0000096333970557   0.0000677674648218  -0.0000689037743725
  -0.0000449077970937  -0.0000500265799732   0.0000196876797723  -0.0001495630651155
  -0.0001024872009806   0.0000134592156577  -0.0001002477451056  -0.0000102477891336
  -0.0000192691288604  -0.0000464544277914   0.0000436906620330  -0.0000490506429133
  -0.0000110602064484  -0.0001176451470725   0.0002546276064013  -0.0000568275241957
   0.0005312929803069  -0.0001696541205651   0.0000306313248011   0.0000502574335418
  -0.0003742390907223   0.0001726618410251   0.0001497737037753   0.0001397971932017
   0.0003530231993623   0.0006664497253955   0.0003240419798997  -0.0006120091787766
  -0.0002705644797835  -0.0009161968315416  -0.0007675313268507   0.0009097812327680
  -0.0000436455026793   0.0005310141016834   0.0003682856032386   0.0003922580675610
  -0.0005340579777571   0.0000980328727418  -0.0000645725575517  -0.0002722712234253
  -0.0001023977847419
  -0.0001996499142291  -0.0000784416665166   0.0000602859022721   0.0000840444145271
   0.0000319023526008   0.0000939348977660   0.0001991699369649  -0.0004255756331250
  -0.0001470521277166   0.0000213065491137   0.0002067495220720  -0.0000652189361659
   0.0000767935110292  -0.0000478370002548  -0.0002584982196783  -0.0000953858225070
   0.0002143880450444   0.0003707982729640   0.0001112581794854  -0.0001814181767353
  -0.0000475748414363  -0.0008977351968616   0.0003810669184151  -0.0003823705399555
   0.0018796112274880   0.0003398213342658   0.0001347473733256  -0.0006429760719744
  -0.0002019141143323  -0.0006855276690383  -0.0000863430827347   0.0002464899212526
   0.0001878754693860   0.0000122505200905  -0.0000733656921123  -0.0000818450992820
  -0.0001109334405724  -0.0000059263853572  -0.0000163857226048  -0.0000576833015275
   0.0000569387380996   0.0000741739908166  -0.0000444377204989   0.0000180345839348
  -0.0001028625219063   0.0000120140771462   0.0000139006537059  -0.0000330328050481
  -0.0000688375309123  -0.0000044143024092  -0.0000127919607092  -0.0000214579229760
   0.0000118290678339  -0.0000331708856510  -0.0000793558879151  -0.0000127955205965
   0.0000744053819930   0.0000667011560016   0.0000711027022189  -0.0001154073977275
   0.0001390085833185  -0.0000566221524995  -0.0000205423825378  -0.0000271234283471
   0.0000420942198574   0.0002070730012940   0.0000314783675671  -0.0001978040231592
  -0.0000702837562197  -0.0004903771096953  -0.0004675462593761   0.0006218890002233
  -0.0000740164623211   0.0001087265692413   0.0001048923014251   0.0000034637823440
  -0.0001866264096350   0.0000734897662041   0.0000496699252167   0.0000502941407755
   0.0000322157008516
   0.0000581374346643  -0.0000489169025890   0.0000544216118092   0.0000078522287350
   0.0000050872496153   0.0000580852862530   0.0000780292123182  -0.0002034534715862
  -0.0000681586306295   0.0000098978531192   0.0000832741515380  -0.0000040269100618
  -0.0001481867115039   0.0000269210774918  -0.0001383898174908  -0.0000451844078890
   0.0000656223770246   0.0001682399629384  -0.0000410806344887  -0.0000834044204359
  -0.0001978963010040  -0.0000381621066676  -0.0000892037073061  -0.0000105445543106
   0.0001406967398042   0.0001138591728744  -0.0000455085841462  -0.0000843213478865
   0.0000201398163356  -0.0000140582612713  -0.0000607691353185   0.0001991996331805
  -0.0000100157503849  -0.0000116725276424  -0.0000715086399119  -0.0000274391249090
   0.0000165643251115   0.0000403315560009  -0.0000388670920054  -0.0000229582425871
   0.0000115965044137   0.0000021010621712  -0.0000161774554766   0.0000451546501058
  -0.0000217353211791   0.0000020489570409   0.0000050423422357  -0.0000305612437018
  -0.0000420118445157  -0.0000242738200246  -0.0000154538865804  -0.0000279058948199
   0.0000196520458817  -0.0000252086284666   0.0001043595977441  -0.0000447543426598
   0.0000723157452460   0.0000328196741177   0.0000425713551942  -0.0000420468037948
   0.0001025800462734  -0.0000330231690430  -0.0000018989595459  -0.0000180921418486
  -0.0000218613447894  -0.0000262624779290  -0.0000331226499376   0.0000132958424520
   0.0000709330357865  -0.0001187116694285  -0.0001580980832211   0.0001994154488022
  -0.0000106500494215  -0.0000764642243488   0.0000190464911749  -0.0000375923143355
  -0.0000169690774797   0.0000006221225295   0.0000153771253434   0.0000285144882113
   0.0000411025383183
   0.0000251391481927   0.0000106269350354   0.0000021334438549  -0.0000202507255374
  -0.0000105217771783  -0.0000060237261030  -0.0000172130457425   0.0000110066437452
  -0.0000020928649636   0.0000019923499025  -0.0000119548061225   0.0000104159611090
   0.0000185919172784  -0.0000167113827688  -0.0000319770934919  -0.0000111868806215
  -0.0000084269471337  -0.0000243624916609  -0.0000228615374952  -0.0000099977907002
   0.0000021295713932   0.0000439918443379  -0.0000368980645144   0.0000400501519621
  -0.0000272865747070   0.0000070018458009   0.0000193182025024   0.0000253183515537
  -0.0000126462390858   0.0000198448374501  -0.0000052382457694  -0.0000193066761667
  -0.0000055952006184   0.0000017698765312  -0.0000083349250970  -0.0000011366385398
  -0.0000027817434398   0.0000031798044910   0.0000014226567930   0.0000048403344187
   0.0000026948153429  -0.0000139374209773  -0.0000068496852712   0.0000002244426378
   0.0000075994571486  -0.0000117525626930  -0.0000024247867221  -0.0000040976006302
  -0.0000245319559336  -0.0000102040255845  -0.0000155283321147  -0.0000082667933431
   0.0000145543241754  -0.0000160542833441  -0.0000393564242347   0.0000140895892015
   0.0000212087046659  -0.0000062967469016  -0.0000101921481314   0.0000034874570671
  -0.0000036806526922  -0.0000119255607467  -0.0000081170812288  -0.0000123328692852
  -0.0000203611125780  -0.0000164950598546  -0.0000138574129519   0.0000081973457465
   0.0000127074009782  -0.0000179093343491  -0.0000137051716234  -0.0000097115790912
  -0.0000081037554608  -0.0000245303506619  -0.0000085274466271  -0.0000167533495519
  -0.0000021129808563  -0.0000001075440673  -0.0000221259633659  -0.0000024738822870
   0.0000018921990341

$redundant_coords
 6 194
   2.9239319971292042   2.9255258042697005   2.9302869372670011   2.8117735864333624
   2.7971626973075772   2.9327025175699979   2.9422604189985497   2.8915190126631130
   2.7651670117374754   2.7651265375124621   2.8921575182182853   2.9031683561072437
   2.9448462004333265   2.1010800599883979   2.0970767463814521   2.1019166991912521
   2.0967421638575154   2.1007551415321482   2.0995509641937518   2.1042071989834104
   1.9791420270889630   2.1011616662787929   2.1051166518235616   2.1021089782837228
   2.1010332685727735   1.9773854255673697   2.1011197715365539   2.1022075319142219
   2.1055772347956450   1.9176782729316864   1.9127528665445883   1.9276829379365970
   1.9365119861756990   1.9054881924069540   1.8628109297590438   1.9274101420143295
   1.9087458310130858   1.9193699032327465   1.9131726473099970   1.8584610888685020
   1.9356606917747263   1.9342782611478266   1.9293743659902367   1.8631331997963525
   1.9357771929789385   1.8597535674028065   1.9386889065540727   1.9431081795516119
   1.9137716507856641   1.8672417230653584   1.9261997721689359   1.8991761387560764
   1.9127035785842086   1.9516931848513983   1.9000720574044885   1.9061155369262479
   1.8952801754731383   1.9222445010247238   1.9165982293499195   1.9240242446585680
   1.9309166805137414   1.8739179836745234   1.8406805233395713   1.9184690369532811
   1.9134086831298083   1.8998732812609618   1.8874062830788487   2.0027922703000152
   1.8701728016935737   1.8897128368204443   1.9078968656388100   1.9393751397850161
   1.9631769588969985   1.8920536049857921   1.8917997301567775   1.8914122059153027
   1.8646210399659287   1.8694811487534468   1.9631034933008407   1.9395362102808433
   1.9083257158368376   1.8894528653565923   1.8924745573693458   1.8945443708455314
   1.9136329934476535   1.8921775258483349   1.8391043221295325   2.0004279880949336
   1.9225308432348709   2.1368830960845409  -2.1469584371083803   2.0887444607295085
  -0.0050938305568218  -2.0525762398985181   2.0371721606777937  -0.0103102486639039
  -0.0049815104670177  -2.1040362198604305  -1.1175252906171889   1.0194687320295228
  -3.1355750210939708   3.1211999146624247   1.1031501841856428  -3.1053204430741137
   1.0408708414587622  -1.0035892604412120  -0.9985809984472604   1.0257077351467254
  -1.0819928187831995  -1.0075084048317515   1.0546328208618216  -3.1208519323878408
   3.1390512627028144   1.0943906057910355  -1.0189529217650533  -3.1266534756949773
  -2.1383810841661051   2.0952015891828557  -2.1440892549260537  -0.0342419441880051
  -0.0089375507952440   2.0349569122754323  -1.0142897529646184  -3.1041628814275399
   1.0713650608506027   1.0906763226379725  -1.0092997335183549   1.0389927434146271
   3.1371303412431732  -3.1137501064051865  -1.0169810422634706   1.1211427238414173
  -1.0156125085766401  -3.1219471178660618  -3.1096660673324221  -1.0613735903994401
   1.0367640074291065  -1.0429913478685278   1.0432746597998896   3.1087081437597615
  -3.1313339021910149  -1.0450678945225973   1.0203655894372743  -1.0503480781970331
   1.0811377373542628  -3.1157815621569047  -2.3961982634306822  -0.2822846904570050
  -2.2965780008228132  -0.2446314686602611   1.8350405115863515   1.8692821043134153
  -0.2401298561320269   1.8118166760305254  -2.3574550581753844   2.5848610687237592
   0.5355355897454681  -1.6303144253393791  -1.6631951014439177   2.5706647267573777
   0.4048147116725320  -0.5376323056774938  -2.5725042611953697  -2.5860519426731630
   1.6622614089885499   1.6285233105837504  -0.4063486449341268  -1.8341888391012406
   0.2403552620774301   2.4002113112625736  -1.8084298947383421   0.2481882936335953
   0.2837351701165790   2.3582792712952498  -1.8682878475123994   0.0048928026494573
   2.0773169217108958   2.0407162083633628  -0.0020783830278059  -2.1700449797547847
  -2.0759997998848290   2.1643909159035881  -2.0379017887417117  -0.0035756808233906
   1.0155182834352718  -1.0950150467615507  -3.1109515556725107  -1.1037024895251686
   3.0689494874575960   1.0530129785466358   2.2969734504493675   3.1094371407758636
   0.9989038105790419  -1.0170326983319191
   2.9317225652760324   2.9073620866622267   2.9038643408137585   2.8036067639683750
   2.7818827307551532   2.9102177524395469   2.9007020604796181   2.9210307126403001
   2.7749044980901427   2.7743007769568440   2.9225014224115373   2.9354362044203293
   2.9070527642100474   2.0730928135914208   2.0729787535661819   2.0724218431825983
   2.0710793228724964   2.0733041797257075   2.0771367964135812   2.0765820178873993
   1.9105451612498312   2.0718776115412965   2.0684385776157472   2.0710183172558945
   2.0738548714555729   1.9103147586327451   2.0743174634509840   2.0709407709417702
   2.0721344926711582   1.9004360977578638   1.9268968665591168   1.9463373758785116
   1.9389841544711865   1.8962550411092232   1.8541968221505003   1.9385810054466013
   1.9041778270053564   1.9094185623385078   1.9278936358397250   1.8530583074243214
   1.9299674901358133   1.9150339124502789   1.9348072363387960   1.8746726770516922
   1.9254141930276212   1.8892731147495017   1.9235911855100238   1.9241167157068053
   1.9159302177030184   1.8691393947023001   1.9282502511608723   1.9113662661271398
   1.9142467159842167   1.9494408028814907   1.9031616303059060   1.9139625326109881
   1.9250695324851821   1.9123718018449092   1.8905825848704108   1.9242382601528345
   1.9386160829155892   1.8716404616875364   1.8329404541804375   1.9067537352126984
   1.9224231259862221   1.9219428599836323   1.8768273989589150   2.0026342605653724
   1.8675724676479468   1.9052986347570811   1.9160987800692926   1.9202795750878556
   1.9667821245798998   1.8872852142440582   1.9144264396141926   1.9141594225165393
   1.8616773978667143   1.8679201862193269   1.9654222850966967   1.9214983279361495
   1.9176509790605736   1.9044511055426421   1.8863985131326384   1.9109712404859527
   1.9196832180003909   1.8859418943261617   1.8334132752722405   2.0099071812227534
   1.9029089162910950   2.1384210990171404  -2.1427057357142232   2.0834119774750004
  -0.0073169177732319  -2.0643845117635937   2.0441194467647885  -0.0129481472255732
   0.0030322810761484  -2.0933278436244258  -1.1008743626737969   1.0396581586145439
   3.1303990408534181  -3.1327024245669408   1.0985709789602736  -3.1078079286761309
   1.0348448572151145  -0.9969832046780294  -1.0122537450378268   1.0322156820549497
  -1.0698236984928970  -1.0318287346825203   1.0582607991893538  -3.1228851274423848
   3.1232720748148139   1.0741378235574954  -1.0169185692023692  -3.1189579497502162
  -2.1454211482208509   2.0872153859943605  -2.1412569912741799  -0.0335642476711215
  -0.0246415145553689   2.0300714153556774  -1.0106658738698053  -3.0732451176636046
   1.0918144388477231   1.0967601512966929  -1.0170406333621853   1.0166034992721877
   3.1160020167833120   3.1398872725546014  -1.0213655993715653   1.1062431399202284
  -1.0438995171138605  -3.1287916245380636  -3.1042026256126936  -1.0705584929783198
   1.0288400245328033  -1.0271725502969136   1.0212014818951380   3.1258111650056661
  -3.1134206940984743  -1.0650466619064229   1.0395630212041058  -1.0128019589307087
   1.1173996329462972  -3.1174116420412377  -2.4036606576182011  -0.3098532856691830
  -2.3465340482143167  -0.2772748361916185   1.8102654375386864   1.8165325357573991
  -0.2694520209049444   1.7998071911177542  -2.3895707441128140   2.5867349949810592
   0.5422351649989875  -1.6125356065653407  -1.6244121517906256   2.6142733254068902
   0.4595025538425596  -0.5411030789695259  -2.6129668963514843  -2.5862290385197939
   1.6250924512778355   1.6121755668775704  -0.4596882505043872  -1.8175215211899676
   0.2628104862155517   2.4048364583735133  -1.7980168414005542   0.2784056414247866
   0.3112849348067970   2.3916169422123157  -1.8151458821419297   0.0133337003166635
   2.0711846766502946   2.0682584800412420  -0.0006771401354460  -2.1570758508047128
  -2.0516872677322384   2.1625624192706594  -2.0556019198600248   0.0061637086013924
   1.0164449508699127  -1.0691497224807129  -3.1299603950065187  -1.1257907449602251
   3.0717998888687359   1.0109892163429288   2.3392329690408928   3.1025232587568530
   1.0169285854062280  -1.0438820871195784
   2.9320240140142446   2.9065689741409115   2.9016350540252125   2.8011717034411436
   2.7810717363804871   2.9089599904384942   2.9028342470579633   2.9236568542406345
   2.7710290753749418   2.7706953047514209   2.9258913133641116   2.9439746358924030
   2.9089177715961805   2.0729549613821532   2.0723930732559732   2.0722351903536764
   2.0705521439562262   2.0737159927688613   2.0767855674477027   2.0762383877116251
   1.9160492440248145   2.0721291723406163   2.0686412810935417   2.0708517121013061
   2.0739797658689727   1.9153023372484153   2.0743639610231095   2.0707278626339738
   2.0721325355510456   1.8967452270195080   1.9322254548978335   1.9502227911301224
   1.9362328259564985   1.8954174407802262   1.8523221622485504   1.9419479158574664
   1.9040008570947249   1.9066471976138224   1.9325640578901815   1.8519952049086255
   1.9259838480102403   1.9097499601979835   1.9397592511015562   1.8774734890741869
   1.9227481576820289   1.8941784607614849   1.9190335564317444   1.9179555518951792
   1.9155211777653445   1.8709963904485289   1.9306656017742476   1.9136254394062546
   1.9145268672921982   1.9501987648261943   1.9079846710404431   1.9203546188540910
   1.9329363444050631   1.9105630015840971   1.8807129018667561   1.9260380004819337
   1.9425112306188366   1.8691944326202545   1.8257854484667204   1.9010653100411865
   1.9314999738647449   1.9316875143611270   1.8712640025149101   2.0027578848839527
   1.8691968029258126   1.9029437613081961   1.9162096153536281   1.9211174167316181
   1.9710442745544183   1.8826859296879286   1.9268291168131415   1.9277733425240329
   1.8476730131080656   1.8697241004946652   1.9698469003962895   1.9222001725046605
   1.9176084247349741   1.9019715320955370   1.8818560905852684   1.9180395090011375
   1.9263069834517070   1.8839382859040461   1.8266369651889309   2.0098129923817751
   1.8984222102095327   2.1413395824460162  -2.1316521456196718   2.0908870301554527
  -0.0009401236239865  -2.0615862550284483   2.0542477674262960  -0.0063983639781650
   0.0106275604503306  -2.0866578336832875  -1.1005979159097825   1.0396904779352993
   3.1214108523477471  -3.1287616218303533   1.0932471464271762  -3.1120255168539583
   1.0308713964805463  -0.9972923094400246  -1.0214860609867575   1.0346552179539859
  -1.0639829427573260  -1.0374659979961971   1.0628397029498038  -3.1217074435184706
   3.1188966634762596   1.0675811841205320  -1.0166602614017410  -3.1152984221130535
  -2.1585915679608805   2.0820265620774987  -2.1413369254094601  -0.0357454970029536
  -0.0408195088804282   2.0190023108121986  -0.9978591181210155  -3.0518568452287607
   1.1013587232596240   1.1102943161173426  -1.0291960471712975   1.0001169179116725
   3.1032886642169739   3.1249665631423151  -1.0196754225738587   1.0956535980593458
  -1.0550469977319694  -3.1278288568122172  -3.1102428613416651  -1.0809298962586953
   1.0222418500466062  -1.0160378589221837   1.0183339865988970   3.1333283240034260
  -3.1067649915980682  -1.0723931460769875   1.0426011913275415  -0.9968167991917147
   1.1370023250622625  -3.1118111365962435  -2.4455732238800936  -0.3636097679221097
  -2.3994347984652906  -0.3185920487750867   1.7567693336092884   1.7633714071828963
  -0.3278412701120364   1.7530014795781679  -2.4482203716434348   2.6408478422458965
   0.5952830474852208  -1.5622886439615926  -1.5563221173372350   2.6812983950816687
   0.5237267036348793  -0.5910342276858691  -2.6776701563822893  -2.6372880846203413
   1.5592612938627994   1.5651959001258886  -0.5214400285705697  -1.7740617792074020
   0.3113986729429571   2.4407687770588620  -1.7569560779703661   0.3137693611804400
   0.3575395756671714   2.4430000278175310  -1.7694598402112500   0.0210255497635440
   2.0740010787091525   2.0837625905686865   0.0027933686278612  -2.1464471876652915
  -2.0427446971425036   2.1594713880962582  -2.0599436721772815   0.0102308318031053
   1.0094033915043490  -1.0689065587007618  -3.1401576077257700  -1.1404369328494717
   3.0644384241250049   0.9931873750999964   2.3821241120937615   3.0997206392475634
   1.0214106890424535  -1.0498403599825552
   2.9324822886810806   2.9070158068947380   2.9019330250425091   2.7998580647256013
   2.7811152325493764   2.9093642253856546   2.9040579019666630   2.9240191405717937
   2.7720923049058466   2.7716889812316374   2.9270793290508736   2.9472490819017052
   2.9098153769706880   2.0731579804777791   2.0726498049873432   2.0725344070372849
   2.0707331958571324   2.0741104940815842   2.0770717835683032   2.0765869716299017
   1.9147928319293313   2.0725356622357904   2.0690909724422388   2.0710300208265684
   2.0740628387324231   1.9153822362814092   2.0744922127872805   2.0708749459391571
   2.0725066521950488   1.8957338848621597   1.9345208736347914   1.9518434737424273
   1.9331953503008548   1.8966397084588063   1.8512657290105612   1.9450849899910312
   1.9030513494946153   1.9057338560483810   1.9333000477503657   1.8508319003117237
   1.9250715270571357   1.9083774810882290   1.9436403083564220   1.8781446379982065
   1.9218164321692310   1.8932960096578415   1.9176366453082476   1.9151571296609289
   1.9146876404080531   1.8717680105321579   1.9323371964482590   1.9143766001917650
   1.9150632377731034   1.9517718937350503   1.9127627161863419   1.9259560885539198
   1.9357040248502435   1.9107593849108999   1.8780116651355054   1.9259713288943461
   1.9450228928179591   1.8662284247784380   1.8207158645280184   1.8985163182432414
   1.9369660452104427   1.9353655964352550   1.8670545068054218   2.0057706922941612
   1.8705449733458273   1.8929652050947328   1.9129935227552801   1.9279990878512858
   1.9775641250405009   1.8804159667245177   1.9231581244360114   1.9242876048631836
   1.8317143513915204   1.8710928088034602   1.9759815771565867   1.9280144531448067
   1.9147080951116713   1.8925934157937803   1.8801510913851360   1.9201858416362918
   1.9309029432438323   1.8821175525205849   1.8215174623644934   2.0107913834723776
   1.8979078093695654   2.1478837724652307  -2.1219326791322302   2.0993839228661533
   0.0090697580832756  -2.0527989470979273   2.0652686720601632   0.0033999668789602
   0.0168813352497251  -2.0791026207374683  -1.1077705745002291   1.0352376642666361
   3.1116828881839238  -3.1334597500123751   1.0859937126717782  -3.1162646876269835
   1.0239123807857382  -1.0017767947264082  -1.0284941802287981   1.0373277554410414
  -1.0588365411105083  -1.0371172520904648   1.0677184081640803  -3.1193026024639567
   3.1195131058145331   1.0674350849981533  -1.0147502653753391  -3.1109145619268879
  -2.1733886792875974   2.0765147167707880  -2.1444225681787477  -0.0394542941770742
  -0.0574196683397343   2.0048283538903169  -0.9829318852035654  -3.0342345295978488
   1.1074850315938733   1.1250848662212976  -1.0371576500826325   0.9898884823712188
   3.0959618131278868   3.1166471756347258  -1.0163808797665663   1.0896010431808749
  -1.0604648007881923  -3.1243976311914299  -3.1165616185464970  -1.0895154860926466
   1.0165578446640220  -1.0120059249683431   1.0176576132215074   3.1356374279401131
  -3.1054418198870040  -1.0757782816971533   1.0422015330214520  -0.9909143719967490
   1.1446275822743812  -3.1088941867153550  -2.4884933923838997  -0.4114214609638739
  -2.4364276355153462  -0.3501780171195021   1.7084422963998409   1.7268939143005231
  -0.3799086940010486   1.7063409243947951  -2.4997724513647648   2.7129037049609588
   0.6676599413201539  -1.5008764872700273  -1.4996632331538882   2.7382783103848904
   0.5697418817947085  -0.6599709300741560  -2.7313504931494528  -2.7056657526321843
   1.5061399914721056   1.5064286846346759  -0.5649508784406237  -1.7349944165127134
   0.3542118542974272   2.4762296777753465  -1.7177493585940999   0.3391166582295801
   0.3965911456458709   2.4857974164560108  -1.7405218738998947   0.0269694109502133
   2.0764566581160353   2.0916206867474596   0.0064531057577964  -2.1420773732663050
  -2.0369659800786390   2.1610517461112835  -2.0581981700394492   0.0125212670871823
   1.0040653832583970  -1.0722014732013854   3.1381626100052662  -1.1478460720536061
   3.0590723786661980   0.9862511546932637   2.4110778711211074   3.0985498759420080
   1.0222830194822259  -1.0505382044907090
   2.9326638007208814   2.9071429626522307   2.9019400345431778   2.7997076255873949
   2.7809840302793378   2.9094541554182483   2.9044607117469750   2.9238372551176766
   2.7746813856776544   2.7737705627005629   2.9267565703668361   2.9466807222110138
   2.9097445677579477   2.0730850033615700   2.0725551143552083   2.0724686445443314
   2.0708675660927520   2.0740237815522016   2.0770336683125175   2.0766811534456111
   1.9151282114340649   2.0724160608520692   2.0689986920894423   2.0709419254692478
   2.0738801866709577   1.9157445920924172   2.0743291683783238   2.0707916426308581
   2.0724406886196385   1.8960033572947577   1.9341027168019762   1.9520493289150140
   1.9333063798840258   1.8969436210977080   1.8507804462680817   1.9460405317277223
   1.9023720551717733   1.9058982178801038   1.9320624200009100   1.8505908993324496
   1.9260660381095389   1.9087204461744653   1.9440739074676603   1.8781958489363451
   1.9220490509415049   1.8920021861294922   1.9178475144578415   1.9151866022554140
   1.9142245564495479   1.8716512744769420   1.9327884751784215   1.9140707482809058
   1.9154680679225580   1.9522370319489508   1.9135009427352425   1.9263400481215489
   1.9349338910557252   1.9111354431138885   1.8788611860011204   1.9256323398297368
   1.9457441639462805   1.8653963874781141   1.8208512181819654   1.8985554539638061
   1.9363361822286853   1.9344182444748854   1.8666356471958785   2.0075664794482657
   1.8706841960978029   1.8893467352777349   1.9109008112278487   1.9300834098372484
   1.9790126437819193   1.8821276938795135   1.9155159465470426   1.9158733099866478
   1.8297334082168566   1.8713728971715149   1.9767149306052278   1.9295881688919396
   1.9132779423422410   1.8895667818294621   1.8817754880610016   1.9193205349654909
   1.9308278734071374   1.8820657980044795   1.8217553890855180   2.0109231976991309
   1.8985517214483840   2.1469598919533412  -2.1253126241303768   2.0967555435862177
   0.0076847449530118  -2.0534323945099793   2.0633925451595649   0.0022754056965738
   0.0139625228699527  -2.0805176150196916  -1.1088609633429165   1.0361016822343063
   3.1110809359501759  -3.1344264230219201   1.0855154762711723  -3.1146773597562820
   1.0235453018460818  -1.0020201578329218  -1.0271417256521884   1.0398213309961877
  -1.0560517892626624  -1.0338673737087953   1.0707843187455151  -3.1165278681752220
   3.1224818254626148   1.0705804118644282  -1.0120800826019993  -3.1079532028608483
  -2.1794165223253197   2.0717597892192812  -2.1492364633577399  -0.0439423205607612
  -0.0637144125452775   1.9984746420572872  -0.9784987830066751  -3.0302418010176768
   1.1101505458144174   1.1291807414643455  -1.0347392747164472   0.9919616610030291
   3.0978686061084106   3.1194548709721026  -1.0136122188831473   1.0927539352526268
  -1.0578234911021023  -3.1212917433541669  -3.1144924759386079  -1.0877915402191318
   1.0181154048862493  -1.0120349430101747   1.0183697411958925   3.1352960062229069
  -3.1045050887088927  -1.0741004045028253   1.0428258605241889  -0.9915877315064979
   1.1442666264400068  -3.1085139965335120  -2.4914140473567028  -0.4132137486118040
  -2.4333642002362290  -0.3482643429129633   1.7066714024996181   1.7299359558319354
  -0.3813418345469040   1.7037580227763616  -2.5012269856583256   2.7275427300203141
   0.6830917704030373  -1.4897475848764985  -1.4992888494450929   2.7394454981172176
   0.5666061428376831  -0.6752243512617682  -2.7318213023121367  -2.7203580347375929
   1.5062303213916268   1.4941880075098328  -0.5624089435405349  -1.7320699555533694
   0.3569751588604149   2.4795352314714023  -1.7146049612944001   0.3387842349640429
   0.3988641484973755   2.4879092629111597  -1.7418868480099838   0.0256335142168044
   2.0742678102493244   2.0893638320430528   0.0055614017232748  -2.1451871791040134
  -2.0385874262073211   2.1607954506524871  -2.0581689161029733   0.0100468698251994
   1.0053346809980523  -1.0714937567240044   3.1401655370176318  -1.1454989586535931
   3.0608579108039367   0.9893318973659859   2.4103643551188578   3.1000648389716008
   1.0232364012495445  -1.0482896121884058
   2.9326437741368512   2.9071681188456115   2.9021183005591062   2.7997153225264095
   2.7808605761982021   2.9096185282208760   2.9042129014431595   2.9235655507516740
   2.7749458288628910   2.7740898050093468   2.9264445762881408   2.9459443166123624
   2.9096882209604140   2.0730945989449321   2.0727396406306795   2.0724983197078539
   2.0709194292249773   2.0739824313078268   2.0770523469507247   2.0767978749882703
   1.9147432340757824   2.0723983110354425   2.0690198310247694   2.0709581388114988
   2.0739270855377154   1.9155905346555322   2.0743717161430619   2.0708096526906461
   2.0724844557765163   1.8964104465509553   1.9332388536384972   1.9521024043575284
   1.9338655674511207   1.8967093795739534   1.8508303782223010   1.9459995604487399
   1.9021824971091292   1.9059982290454556   1.9315736156909080   1.8504819630497826
   1.9267865590445272   1.9091759456234596   1.9436627595532467   1.8784613965674279
   1.9222173427700151   1.8911722272966398   1.9182001240542277   1.9154154677434627
   1.9138923968640897   1.8715296270042452   1.9327987940370925   1.9140382289521995
   1.9157095164290501   1.9524645942921641   1.9140779584607037   1.9264813649946848
   1.9344674281730010   1.9114329730147763   1.8797305285721853   1.9253934615729020
   1.9454564456108268   1.8652745995544169   1.8210139413740400   1.8988446671440100
   1.9356710688187242   1.9336146424338854   1.8673096808404752   2.0078537379442145
   1.8706507257614486   1.8897661774052494   1.9107838290866792   1.9297572569087735
   1.9790194960372565   1.8822008333034139   1.9129671381625688   1.9131764207802413
   1.8293244524750605   1.8714117093649640   1.9764973278411044   1.9294890143005627
   1.9132317911573227   1.8899053190229833   1.8817872707261944   1.9190718562021003
   1.9303708426861776   1.8824462997509737   1.8218245730510809   2.0106159192856370
   1.8990831336367686   2.1464459340011279  -2.1277989380525999   2.0947398683400795
   0.0061487512863908  -2.0544977495005154   2.0613798538865034   0.0007333530995963
   0.0124982446621376  -2.0815082705783450  -1.1089243677672087   1.0365259053811569
   3.1114503574765582  -3.1346549920865359   1.0857197331572315  -3.1139677506355996
   1.0237672833956211  -1.0019633409237061  -1.0262846765546629   1.0414587634668981
  -1.0543889845137384  -1.0314501754274517   1.0723931858151172  -3.1149443733838327
   3.1249529614232787   1.0732533474630950  -1.0102408504932858  -3.1060885984739222
  -2.1829030637371556   2.0690135733534443  -2.1521462244696630  -0.0464308505780359
  -0.0674586398056753   1.9945668695508034  -0.9759353705192082  -3.0284045421560450
   1.1112438330227166   1.1317228570867295  -1.0327433806839597   0.9941947154310384
   3.0991585488034841   3.1217047442910393  -1.0118140749140956   1.0947666481760407
  -1.0565167295161013  -3.1194723025200339  -3.1131284493533165  -1.0861903532383184
   1.0187734801341277  -1.0123173440224911   1.0191987610505056   3.1353029946785154
  -3.1045371677786746  -1.0730210627056784   1.0430831709223320  -0.9919125844010994
   1.1436523840774797  -3.1080168180291099  -2.4907134008267948  -0.4118874632256725
  -2.4319206728460649  -0.3479220753901337   1.7084733088968584   1.7309038622109871
  -0.3794201380902669   1.7045784593656619  -2.4997809102127997   2.7317912795649772
   0.6873165555697681  -1.4853693735157429  -1.4995530394607148   2.7391575437236617
   0.5664716146381520  -0.6797680118583036  -2.7317518408029140  -2.7250927776716329
   1.5061087005633458   1.4893168935969860  -0.5626669353476241  -1.7323264369679090
   0.3565931738743198   2.4798979882825307  -1.7143677080548267   0.3394075803771190
   0.3986931099668320   2.4876127208090604  -1.7417972979385803   0.0243467161595868
   2.0735910523275329   2.0875981852593348   0.0049913648912292  -2.1463427857523047
  -2.0403936111033234   2.1601848757081568  -2.0582601042085189   0.0088507250646231
   1.0061370218651520  -1.0715952685318433   3.1411475822641592  -1.1444535330665877
   3.0609994837160035   0.9905570273324199   2.4103684623062658   3.1008413479535522
   1.0231090575565571  -1.0473333988270264

$redundant_gradients
 6 194
  -0.0023903263984452   0.0054711437847020   0.0058099823386158   0.0015879517946623
   0.0049803831893970   0.0065137266409863   0.0129054700285980  -0.0098152568118838
  -0.0058680209753376  -0.0058615914197031  -0.0103239828964503  -0.0051868222474782
   0.0118080164866682   0.0095202734434777   0.0075741276192659   0.0098622234336129
   0.0083107043145033   0.0102142139363134   0.0074158382545539   0.0092820399532582
   0.0264261021318317   0.0105084275742269   0.0116922852625179   0.0104372074178668
   0.0085280616169178   0.0246063591675844   0.0082603079644833   0.0105626970521531
   0.0107769384304953   0.0021189717122661  -0.0013481662318339  -0.0024697296077268
  -0.0002850871509487   0.0008757227296245   0.0010717937041616  -0.0014545797535652
   0.0010195853026865   0.0005019300151780  -0.0011337605863979   0.0006164228194847
   0.0004481003184751   0.0015430373622343   0.0005167737849214  -0.0004993967948245
   0.0007748027890805  -0.0033969338292002   0.0008613139814180   0.0016906692798063
  -0.0004660576945989   0.0002522588828090  -0.0000746376083754  -0.0015030112626742
   0.0000337087147987  -0.0004575971116195   0.0007887652841421  -0.0000911862329804
  -0.0037239308948186   0.0006771629337543   0.0013667025587211   0.0006671023646972
  -0.0002663107708552   0.0012428383510814   0.0004152876956175   0.0002483248081415
  -0.0004458122030932  -0.0017356010772463   0.0013596028072931   0.0000649931231601
   0.0007817592040285  -0.0011578939751212  -0.0006926242449714   0.0020279748264126
  -0.0008517151620987  -0.0001672236128384  -0.0010740677849614  -0.0009395061933113
   0.0003030302568045   0.0008021421760307  -0.0008948786467199   0.0021272079203935
  -0.0009545986833417  -0.0013787783243478   0.0002152395618271  -0.0011820549417054
  -0.0006804725689056   0.0012550540438488   0.0001664674578623  -0.0014359915764659
   0.0017893120991449  -0.0003942098460375   0.0002586459636127   0.0012284281986850
   0.0001865644020079   0.0011563466370802  -0.0006000745265855   0.0003697077084868
  -0.0003221282844327  -0.0011808487746309  -0.0009542117963860  -0.0021488962357613
   0.0012697806357894  -0.0025938569711087  -0.0003698645389332  -0.0001325897776978
   0.0010620946616774  -0.0005775505130452   0.0000750961964142  -0.0005143925784905
  -0.0002329164056915   0.0018365465818265   0.0004857910109690   0.0002043148381700
   0.0011178391651660   0.0010643223614680  -0.0005679093821885  -0.0002864332093896
  -0.0002562436764154   0.0008862890883364   0.0002601230683160   0.0003779748175788
   0.0002520705943423  -0.0003740954256782   0.0005828339039640  -0.0017440366695695
  -0.0018669305147193  -0.0000760050773522  -0.0006682580045776   0.0010090197626717
   0.0011968966866228   0.0021352238201548  -0.0001988989225021   0.0004579460529055
   0.0023231007441059   0.0004599400588142  -0.0004234673852442   0.0012538103820051
   0.0014416873059563  -0.0006881263380967   0.0020891942510221  -0.0018079944902944
  -0.0011127283754686   0.0016645922136502  -0.0022325965276663  -0.0029895690316364
  -0.0018697008794387   0.0009076197096800  -0.0007568388488903  -0.0001131753321639
   0.0022848899005265   0.0011344587544404   0.0003935922971958   0.0017781222711668
   0.0004120403843254  -0.0007383907617607  -0.0000947272450343   0.0011479503473152
  -0.0002605755349309  -0.0004163816799784  -0.0004226642359627  -0.0018311901182087
  -0.0019869962632563   0.0000189934768114   0.0015004209810096  -0.0013358025931167
   0.0001456249110816   0.0004524252673972   0.0019338527715954  -0.0002372257959956
  -0.0004315858217544   0.0010372186333134   0.0008428586075545  -0.0012245779949726
  -0.0004602445647656  -0.0006546045905244  -0.0027220411930515  -0.0003341077690311
   0.0012088569989378  -0.0019565017741944   0.0000696117080194  -0.0004135370062255
  -0.0025545813574397  -0.0005284678752258   0.0016920057131827  -0.0010116165894708
  -0.0003901231909279  -0.0024583689204940   0.0015794026991626   0.0011654056959227
  -0.0009028400336433   0.0031349315860132  -0.0024990224242815   0.0006183522239450
  -0.0014498935056211   0.0025878781140354
  -0.0003896100103485  -0.0000209732673687  -0.0000279697320478  -0.0000503325945564
  -0.0001759383686749  -0.0001010407177203  -0.0000505377166037  -0.0008411205997113
  -0.0004298468198817  -0.0004182613414851  -0.0008598890164305  -0.0007122937742795
  -0.0000754279133721  -0.0000435407950546   0.0000732003747420  -0.0000411040058679
   0.0000487070058075   0.0000089012865837   0.0000638960499096   0.0000488333966509
  -0.0023220269498653  -0.0000509810916700  -0.0002551845139913  -0.0000721890616906
   0.0000437733618016  -0.0022567319847895   0.0000338895634432  -0.0000648588273806
  -0.0001372757629353   0.0002877492969805  -0.0002316017114757  -0.0003928728824714
   0.0001008193540354   0.0000737417893921   0.0001615745369238  -0.0003583179167613
   0.0000034098215204   0.0001160774898444  -0.0001695344519501   0.0000917329278203
   0.0003188558360780   0.0002936830964966  -0.0000161826747852  -0.0001251541370716
   0.0001672003556564  -0.0005500683503279   0.0002134206015922   0.0002346622465503
  -0.0000706099150662  -0.0000399923381713   0.0000162913135390  -0.0002368264901261
   0.0000876203611372   0.0000649427670642  -0.0000952457910072  -0.0001863470957079
  -0.0005814126030337   0.0001845360197158   0.0004210028332558  -0.0000481630780662
  -0.0000265092698861   0.0000679983239819   0.0000712510217963   0.0002019473061511
  -0.0001328122434561  -0.0004267007237967   0.0001994200509756   0.0000752358604176
   0.0000906426181002  -0.0001148994771969  -0.0002960571762000   0.0002079263086692
  -0.0000582567272712   0.0001617793258629  -0.0001693683667118  -0.0002201882108838
  -0.0000694693926861   0.0000761493956025  -0.0000650288665225   0.0002290583003663
  -0.0003071850040092  -0.0001199085280869   0.0001778099317942  -0.0003037620438748
  -0.0000770966038116   0.0000904240274132   0.0000556674780507  -0.0000876793631511
   0.0003210394151332   0.0001222986428937  -0.0001869595581174   0.0000077891912712
   0.0000565196156370   0.0002512683650257  -0.0001592409548585   0.0000355077945301
  -0.0001211805308607  -0.0000934619276018  -0.0002240972112225  -0.0003857764749568
   0.0002680126251470  -0.0005200770569082  -0.0000279672205388  -0.0000115402491662
   0.0001501390145681  -0.0001458408311177   0.0001063333614127  -0.0000728884224342
  -0.0001151920965484   0.0004035527819315   0.0000120112756120   0.0000543149497261
   0.0002763494097711   0.0003148195717539  -0.0000344182604515  -0.0000767219345657
   0.0002132023479483   0.0000872230202164  -0.0000960032981792   0.0000092569074182
   0.0002911684607466   0.0001079421423510  -0.0001457703528319  -0.0006230368891738
  -0.0003666499970038  -0.0002926517837972   0.0000819618162476   0.0003797235390855
   0.0003130142202756   0.0005625066821184  -0.0000362648916272   0.0002647449592805
   0.0004957973633085   0.0001106165393381  -0.0000410007042193   0.0002567610186186
   0.0001900516998087  -0.0002322238613972   0.0004043965260041  -0.0002790491939780
  -0.0003020546994089   0.0003345656879924  -0.0003488800319898  -0.0006290658755817
  -0.0005822405430008   0.0000543798444005   0.0000719463645891   0.0004150598425904
   0.0007409704071271   0.0004091251447344   0.0004037916269817   0.0007522386227357
   0.0005281973404388   0.0001963520780461   0.0005394655560474  -0.0000635144702447
  -0.0002257990431652  -0.0003910304729139  -0.0004231034043953  -0.0005853879773158
  -0.0007506194070645   0.0001759493921178   0.0005687686145970   0.0000220865995224
   0.0004149058220017   0.0003563214341967   0.0007491406566759  -0.0002586378720732
  -0.0004132152228660  -0.0000488513591068  -0.0002034287098997  -0.0004187958900498
  -0.0004374477083045  -0.0005920250590973  -0.0008073922392474  -0.0001601482288863
   0.0001255242578759  -0.0005240642530849   0.0000058481002139  -0.0002383917663227
  -0.0004170749940390   0.0001128373592598   0.0003697641244124  -0.0001314025072768
  -0.0000278930334619  -0.0004288093713776   0.0003192248951628   0.0003587322439167
  -0.0000421840939990   0.0007058501725414  -0.0006285824030161   0.0001149864643788
  -0.0002859298735369   0.0004621043930035
  -0.0001966142429674  -0.0001532510771950  -0.0001122526725653  -0.0000359792792754
  -0.0001587987616048  -0.0002267710424845  -0.0001671680025693  -0.0000886894786814
  -0.0003402040075586  -0.0002891083738042  -0.0000650435083896  -0.0002441824891100
  -0.0001168656476940  -0.0001010595257477  -0.0000395327766142  -0.0000864593340725
  -0.0000590211820746  -0.0000893171650251  -0.0000627788093604  -0.0000923563184816
   0.0003750133682608  -0.0001039522279999  -0.0001388002716580  -0.0001538481223366
   0.0000458158434714   0.0006012635056128   0.0000165869358795  -0.0001454936363105
  -0.0001133670060012   0.0000276396814406  -0.0000405056788545  -0.0000298754660067
   0.0000527121864528  -0.0000390177681958   0.0000275426132053  -0.0001027116394104
  -0.0000282706664414   0.0000149165183440   0.0000010561878282   0.0000311779513536
   0.0000854633441248   0.0000147732439014  -0.0000532848102370  -0.0000025154620356
   0.0000085794930896   0.0000120964159066   0.0000208323164863  -0.0000262939392257
   0.0000115285850457  -0.0000182645369971  -0.0000144499416751   0.0000147625637242
   0.0000337072122024   0.0000000398612773  -0.0000406551335440  -0.0001122328705017
   0.0000165020462649   0.0000301358901593   0.0000257411427859  -0.0000298902877627
  -0.0000395341538393   0.0000004580248585  -0.0000736367439654   0.0000453046933611
   0.0000068225728663  -0.0000433985733009   0.0000115024427933   0.0000535954435625
   0.0000223296749926   0.0002875901523817  -0.0001104344048196  -0.0003138721661369
   0.0000335538892757   0.0000907512849172   0.0002497476135042   0.0002915504767504
  -0.0000576732529093   0.0000096264865115   0.0000591841616318  -0.0002752233549195
  -0.0001176615378198   0.0002891856704066   0.0000447085654296  -0.0000351179423193
   0.0000160000032125  -0.0000089557988450  -0.0000378320266202   0.0000629485808223
   0.0000030528341580   0.0000396950834034  -0.0000764929885338  -0.0000653832549034
  -0.0000262658821484  -0.0000151561485180  -0.0000517129792579  -0.0000406032456275
  -0.0000105320229820   0.0000142479862939   0.0000557626724728  -0.0000070097271552
   0.0000826138013260  -0.0000139839626531   0.0000128671662000  -0.0000107479770379
   0.0000520244225901  -0.0000177222125358   0.0000198414016980   0.0000078592060323
  -0.0000186341065770   0.0000121672289120  -0.0000461699203043  -0.0000196766076950
   0.0000397030426393   0.0000351586033572   0.0000033147667503  -0.0000231785458591
   0.0001386756248353  -0.0000030585842810  -0.0000251199058389   0.0000093154622272
   0.0001263015783272   0.0001042402567692  -0.0001509074818807  -0.0001996627745901
  -0.0000297423580801  -0.0001613965232130   0.0000474331282757   0.0000873739346717
   0.0000316545922548   0.0000782781447167   0.0000085238932970   0.0000383373383206
   0.0000225588022997   0.0000190129346293   0.0000240591808678   0.0000639999872639
   0.0000082806448469  -0.0000112899266330   0.0000350628652456   0.0000320717033790
  -0.0000510809400322  -0.0000047281481536  -0.0000077193100203   0.0000208757140191
  -0.0000224859159928   0.0000238668758858   0.0002721582686975   0.0003082619004058
   0.0000177236147422  -0.0000389052003812   0.0003287870838209  -0.0000028015686729
   0.0003547083151080   0.0002980794999846   0.0003341831316930  -0.0004425300395422
  -0.0004580199894452  -0.0003610285955034  -0.0000212738837482  -0.0000367638336512
   0.0000602275602906   0.0004680628376737   0.0000194479785441   0.0004443555507611
  -0.0000042593083684   0.0003974027964522  -0.0000512120626773  -0.0002575176335159
  -0.0002876816846977  -0.0002379689630050  -0.0002681330141868   0.0000398361425158
  -0.0002513269413755  -0.0002814909925572   0.0000264781641454  -0.0000430932377096
   0.0000023221100975  -0.0000977088679152  -0.0000072270956995  -0.0000522935201081
  -0.0000434050340708   0.0000470767381449   0.0000473885345061   0.0000020103137363
   0.0000138119212116  -0.0000142444035032   0.0000030981916404   0.0000228687817578
  -0.0000051875429570   0.0000121550521866   0.0000202874720050   0.0000295620846681
   0.0000015057599533   0.0000188483550969
  -0.0000159919049246  -0.0000270110812294   0.0000657316435005   0.0000896669915427
   0.0000684330336271  -0.0000293496194456  -0.0001942615446979   0.0000397401725206
  -0.0002220851992550  -0.0000887339750018   0.0000830434550443  -0.0000113273781302
  -0.0001021508654287   0.0000135442674452   0.0000634777593815   0.0000246561137396
  -0.0000328403901294  -0.0000026406679066   0.0000122218486506  -0.0000161714672666
  -0.0000470075506868   0.0000145387666821   0.0000208397118574  -0.0000258440799675
   0.0000413958733139   0.0004032973254602   0.0000316418457852  -0.0000117229127448
   0.0000095788460507  -0.0000172175040135   0.0000173353283060   0.0000437151807105
  -0.0000187162123432  -0.0000387786105719   0.0000120544318236   0.0000189465899982
   0.0000170459184020  -0.0000255901378737   0.0000526998337060  -0.0000049980824432
  -0.0000573657933372  -0.0000521020211573  -0.0000963642646309   0.0000174250184528
  -0.0000333874288252   0.0001676281239321   0.0000001700314298  -0.0000750842210924
   0.0000145648530676  -0.0000026130067767   0.0000063225611997   0.0000537164694923
   0.0000053915168673  -0.0000322228870173  -0.0000035732576640  -0.0000087385131422
   0.0001707730257764  -0.0000146390807190  -0.0000781827496394   0.0000196379924353
  -0.0000978664751469  -0.0000010291209918  -0.0000222976290670   0.0000104015737933
   0.0000162493389973   0.0000711038978564  -0.0000218539930507  -0.0000520745363493
  -0.0000326554378915   0.0001969615044530   0.0000788080268876  -0.0001988373845642
   0.0000338696408761  -0.0000653933304655   0.0002497908609719   0.0002949261273108
   0.0000229018785169  -0.0000421999806020   0.0000705243635540  -0.0001918320098966
   0.0000798656004802   0.0001874611134615  -0.0000928771610339   0.0000737375590785
   0.0000123070212684  -0.0000224621246134  -0.0000577437017510   0.0000199889565717
  -0.0000266696773341  -0.0000276819344886   0.0000564054588578   0.0000016234160539
  -0.0000208446617519  -0.0000756267045558   0.0000189125964576  -0.0000358694463463
   0.0000495681861211   0.0000120753237209   0.0000772659788857   0.0000465355462031
   0.0000082058271045   0.0001058142477250   0.0000367540959438  -0.0000417000982486
  -0.0000109696655660   0.0000175786032733  -0.0000225246055782   0.0000108489242438
  -0.0000184156306567  -0.0000391897589549  -0.0000495488564737  -0.0000202843015732
  -0.0000080565331379  -0.0000166828753130   0.0000022225820686  -0.0000270419728319
   0.0000520294865655  -0.0000082352145633   0.0000257232564850   0.0000189880999447
   0.0000248061720575   0.0000587646431058  -0.0000623507387524  -0.0000049898973862
   0.0000305742516428   0.0000141013165514  -0.0000183628414100  -0.0000371327122165
  -0.0000493145226039  -0.0001087623361725   0.0000496654655803  -0.0000899924653660
  -0.0001209441465599  -0.0000267865897235  -0.0000424891381535  -0.0000612590089600
  -0.0000734408193473   0.0000323002551283  -0.0000679470976945   0.0000828774163414
   0.0000196801689707  -0.0000805671838521   0.0000702573301838   0.0001230479298821
   0.0000724707686691  -0.0000277765841538   0.0000981649011470   0.0000673615888968
  -0.0002214747710756  -0.0001789832135931   0.0000556733436645  -0.0002097865258433
   0.0000199319021794   0.0000624234596620   0.0000316201474117  -0.0002957978038499
  -0.0002600075170814  -0.0001309357083962   0.0001610190686921   0.0001968093554606
   0.0003258811641458   0.0002585152131759  -0.0002285054261261   0.0003074335043173
  -0.0001795871349847   0.0001616709193182  -0.0003253497199838  -0.0000748339222169
  -0.0000263841629303  -0.0000934227487168  -0.0000449729894301   0.0001699972080316
  -0.0000321612112035   0.0000162885480832   0.0002312587455449   0.0000125917198169
   0.0000017396106475   0.0000728028541999  -0.0000067874699963   0.0000619507450304
   0.0000490147932236  -0.0000305755309726  -0.0000669986043793   0.0000381626840542
   0.0000085547036932   0.0000608825127668  -0.0000986655832159  -0.0000841633989926
  -0.0000318355899190  -0.0001913836859017   0.0001885860345314  -0.0000048016325291
   0.0000475261765445  -0.0001120219194382
   0.0000544373692957   0.0000173637161318  -0.0000056891019171   0.0000021922062554
   0.0000002119449229   0.0000090539870704   0.0000161116694642   0.0001182640394638
   0.0000548959729875   0.0000249218323070   0.0001197871894696   0.0000979650922969
  -0.0000050297895100   0.0000035127647001  -0.0000528598664884  -0.0000066940750953
  -0.0000085488157486  -0.0000065825213975  -0.0000047175902434  -0.0000149470194517
   0.0001337077381436  -0.0000076162866057   0.0000040168357479   0.0000003943970235
  -0.0000310145501342   0.0001437608792578  -0.0000263872827121  -0.0000016440482862
  -0.0000057549070571  -0.0000297791772247   0.0000385371996355   0.0000252683176000
  -0.0000166541803188  -0.0000008985931359  -0.0000159504953646   0.0000362749147535
   0.0000045584953351  -0.0000044946049833   0.0000034549030438  -0.0000034719588871
  -0.0000370141921979  -0.0000204300878282   0.0000339682757330  -0.0000094350347967
  -0.0000080735115030   0.0000297851061018  -0.0000259514173115  -0.0000189554984558
   0.0000028131901829   0.0000012946011153   0.0000043099126078   0.0000142326257968
  -0.0000031567474813   0.0000074742053650  -0.0000147865344166  -0.0000115829320128
   0.0000312332137670  -0.0000161115644032  -0.0000212560181278  -0.0000056502421233
   0.0000426154717493  -0.0000340858558497  -0.0000288450092467  -0.0000188734284271
   0.0000216893186195   0.0000185295488465  -0.0000419186250429   0.0000510309305528
   0.0000040752576233  -0.0000374226109496  -0.0000164739080021  -0.0000211887034459
   0.0000220500824745   0.0000450389141054   0.0000669250115946   0.0000620392544775
  -0.0000378083148038   0.0000024514214517   0.0000346591613062  -0.0000486645714648
  -0.0000128952609041  -0.0000284229346886   0.0000491954218049  -0.0000037792867563
   0.0000259142602718  -0.0000337544405688  -0.0000267838520412   0.0000692143327417
  -0.0000294760654752  -0.0000268482897463   0.0000239848811968   0.0000023842538452
  -0.0000018407808309  -0.0000234414081825   0.0000190726041994  -0.0000025280231523
  -0.0000010226277185  -0.0000059349047160   0.0000052409745118   0.0000234071686806
  -0.0000217272696547   0.0000276809687659   0.0000007127245994   0.0000079079683060
  -0.0000102582258627   0.0000121817683913  -0.0000035610754860   0.0000008286590857
   0.0000047927844607  -0.0000522972215484  -0.0000002458232229  -0.0000042099485978
  -0.0000472586138648  -0.0000486318778181  -0.0000005446048676   0.0000034195205074
   0.0000207450592362  -0.0000074411685293   0.0000056073694296  -0.0000012422023791
   0.0000145460930861   0.0000275946310450  -0.0000283211377935   0.0000189003854808
   0.0000390219489946  -0.0000300482664816  -0.0000149569502914  -0.0000441325926931
  -0.0000156750634208  -0.0000395197377635  -0.0000099267029678  -0.0000103440953619
  -0.0000110622084912  -0.0000081995742797  -0.0000047452448218  -0.0000339208872234
  -0.0000054633579511   0.0000117796792621  -0.0000401416640091   0.0000015548496687
   0.0000200882145700  -0.0000318331287011   0.0000098633849767   0.0000280346604608
   0.0000382594900542  -0.0000136618532170  -0.0000197314641782  -0.0000343645122627
  -0.0000179845596813   0.0000003578014642  -0.0000380738253236  -0.0000142752466204
  -0.0000461390523465  -0.0000277966912010  -0.0000424297392855  -0.0000759191674051
  -0.0000467887450201  -0.0000910862025865   0.0000120693639417   0.0000411997863267
  -0.0000030976712397   0.0000394006936355  -0.0000452609971093   0.0000806629171951
  -0.0000039987735497   0.0000843773220711  -0.0000002843686736   0.0000210426629154
   0.0000378750333526   0.0000073837070503   0.0000242160774875   0.0000112338688310
   0.0000236028469254   0.0000404352173626   0.0000274530087060   0.0000184745204396
  -0.0000314478973494   0.0000116748377495  -0.0000045040414801  -0.0000382475800395
   0.0000623879975127   0.0000462091182831   0.0000022956412100   0.0000124655797236
  -0.0000061049120833   0.0000386630725340  -0.0000113598075929  -0.0000230336985374
   0.0000217342860799  -0.0000282885940470   0.0000248928246960  -0.0000112997765799
   0.0000334682080374  -0.0000165546720895
   0.0000044260165056   0.0000018384162481   0.0000024959356232   0.0000025568104801
   0.0000002104020486   0.0000042907403724   0.0000036338911255   0.0000050957117873
   0.0000119623056675  -0.0000061341660519  -0.0000048680521922   0.0000069956952596
  -0.0000031569926111   0.0000053217711551  -0.0000024167195649   0.0000014231579997
   0.0000083823973510   0.0000021969522164   0.0000025852920364   0.0000031357328740
  -0.0000278319616668   0.0000020875212925   0.0000089315261574   0.0000018927358627
   0.0000000816329439  -0.0000192957864458   0.0000026107790386   0.0000022445515842
   0.0000049946297005   0.0000015084538117   0.0000061023659080  -0.0000053107194851
  -0.0000006752815844  -0.0000009655000943  -0.0000005639611589   0.0000016976098904
  -0.0000024902455609   0.0000012791994236  -0.0000034694604592   0.0000023331172559
   0.0000005236771997   0.0000013115519897   0.0000030465875376  -0.0000022961988660
   0.0000024663938284  -0.0000041053102735  -0.0000005909125227   0.0000004354774627
   0.0000017577357532  -0.0000006668926907   0.0000032173386655  -0.0000032561485211
  -0.0000015511063924   0.0000035830713591   0.0000016805366566  -0.0000122889727242
  -0.0000076660611522   0.0000028901708659   0.0000051966182677  -0.0000022211024689
   0.0000037473483916  -0.0000017793203590  -0.0000063152805139  -0.0000007134447739
   0.0000010388314162  -0.0000028062893601  -0.0000044056376789   0.0000132673885319
   0.0000018545124080  -0.0000134768923436  -0.0000170856326725   0.0000046851347957
   0.0000092633724225   0.0000131060354555   0.0000109358799042   0.0000006824313338
  -0.0000147430089742   0.0000038635195866   0.0000041623467730  -0.0000028155925900
  -0.0000140085851378  -0.0000122699787751   0.0000197007568386  -0.0000071335856899
   0.0000031982392702  -0.0000042764297501  -0.0000033490605636   0.0000087098087110
   0.0000032103110851  -0.0000011751372662  -0.0000005339456768  -0.0000004152290948
   0.0000021253686192   0.0000022440852012   0.0000038788633122   0.0000039975798941
  -0.0000038344515622   0.0000005783574268  -0.0000048129140243  -0.0000014883174432
  -0.0000012374948122  -0.0000064754247059  -0.0000029000054938   0.0000015404108736
  -0.0000017841857075  -0.0000034466963891   0.0000020871017689  -0.0000040334531610
  -0.0000053341546532   0.0000000672097324   0.0000000756813471   0.0000013763828394
  -0.0000053426262680  -0.0000046561415223  -0.0000033469684153  -0.0000046476699076
   0.0000051191418595   0.0000055973638688   0.0000047119211219   0.0000010229083967
   0.0000096935973317   0.0000088081545848  -0.0000095829782028  -0.0000146772722333
  -0.0000026332676034  -0.0000136004064780  -0.0000031603052802  -0.0000047907764007
   0.0000029169624953  -0.0000001034891980  -0.0000015564018481   0.0000015269819225
   0.0000076042496980   0.0000024610264271  -0.0000033210207347  -0.0000049514918553
   0.0000027562470407  -0.0000048696656523   0.0000017730253698  -0.0000065591695205
  -0.0000032125015350   0.0000034301894871  -0.0000049020054032  -0.0000045829250663
  -0.0000028934211981   0.0000037492698240  -0.0000157888019588  -0.0000136129815968
   0.0000096209154131   0.0000057655051343  -0.0000119333916799   0.0000079413254962
  -0.0000083986260812  -0.0000122540363601  -0.0000100782159981   0.0000010437504474
   0.0000041283133650  -0.0000193462743069   0.0000061728750078   0.0000092574379255
  -0.0000142171497464  -0.0000056471386878  -0.0000037800764406  -0.0000014712617586
   0.0000003958004886   0.0000109850756842   0.0000128521379314   0.0000080707883888
   0.0000059329921728   0.0000096790775130   0.0000075412812970  -0.0000035809262571
   0.0000031379318821   0.0000010001356662  -0.0000101220718879   0.0000027091393425
  -0.0000024867322425  -0.0000059970288166   0.0000004738536607  -0.0000111929004016
   0.0000040825849521   0.0000105534674294   0.0000091800218198  -0.0000011132866329
  -0.0000036485989666  -0.0000035379935249   0.0000011316408241   0.0000029275843396
   0.0000030381897814   0.0000077078241303  -0.0000051892153813  -0.0000004632719744
  -0.0000003526665327   0.0000043169678163

$hessian_approx
 81 81
                  0          1          2          3          4          5    
      0       0.575304   0.022112   0.005258  -0.085877   0.026970   0.016736
      1       0.022112   0.532687  -0.033496   0.026156  -0.160937  -0.048097
      2       0.005258  -0.033496   0.453291   0.014638  -0.043187  -0.101245
      3      -0.085877   0.026156   0.014638   0.566163   0.042316  -0.011920
      4       0.026970  -0.160937  -0.043187   0.042316   0.460547   0.014448
      5       0.016736  -0.048097  -0.101245  -0.011920   0.014448   0.536779
      6      -0.004804   0.007886  -0.004849  -0.084228   0.016263  -0.013935
      7       0.010878  -0.025861   0.015767   0.016190  -0.132235   0.045534
      8       0.002928  -0.007253   0.013863  -0.016993   0.044791  -0.127979
      9      -0.000062   0.000120   0.001032   0.005836  -0.003727   0.000754
     10       0.000226   0.001379  -0.001640  -0.021346  -0.003964   0.019549
     11       0.001396   0.001668   0.000225   0.020550   0.011487  -0.021741
     12      -0.005125  -0.011769   0.008158   0.000411  -0.000551  -0.001510
     13      -0.015985  -0.014492   0.015532   0.002154  -0.002029  -0.000879
     14       0.027201   0.034624  -0.014481  -0.002022  -0.000466   0.005073
     15      -0.080254   0.004859  -0.007067  -0.000898  -0.001260   0.009734
     16       0.005511  -0.082410   0.005891  -0.001936   0.003452  -0.029335
     17      -0.015140   0.000867  -0.171050   0.003426  -0.006158  -0.019781
     18      -0.002532   0.001876  -0.008244   0.001111   0.001278   0.000820
     19       0.005752   0.000502   0.004151  -0.000578  -0.000791   0.000551
     20      -0.032178   0.009050  -0.010927  -0.000589  -0.001470   0.002320
     21       0.003095  -0.000584   0.000909  -0.000850  -0.001511  -0.000149
     22       0.000402   0.000052   0.000692  -0.000218  -0.000414   0.001718
     23       0.001862  -0.000112   0.000860  -0.001157  -0.001449   0.000185
     24      -0.005629  -0.000860  -0.002135   0.001780   0.003727   0.000750
     25       0.000583   0.001359  -0.000659   0.000310  -0.000406  -0.001826
     26      -0.003756  -0.005112   0.001381   0.001470   0.002324   0.004133
     27       0.002067   0.000174   0.001150  -0.000936  -0.001228   0.000725
     28      -0.000531   0.000252  -0.000986   0.001097   0.000788  -0.000022
     29       0.002387   0.000131   0.000197  -0.001217  -0.001501   0.001019
     30       0.001701  -0.000773   0.000428  -0.007626   0.001175  -0.008935
     31      -0.002005   0.000498  -0.002403   0.019587   0.012085   0.012518
     32       0.000134  -0.000445   0.000467  -0.021222  -0.003167  -0.017711
     33      -0.263408   0.048941  -0.054399  -0.006221   0.000047  -0.001314
     34       0.047173  -0.061888   0.013794   0.024362  -0.008211   0.005191
     35      -0.054083   0.015214  -0.063266   0.014014  -0.005600   0.002261
     36      -0.132305  -0.106546   0.040312   0.004958   0.009422  -0.002988
     37      -0.103752  -0.186614   0.054023  -0.013787  -0.018504   0.006783
     38       0.039491   0.055030  -0.073165  -0.008152  -0.013070   0.003481
     39       0.006671   0.005520   0.007435  -0.188644  -0.061770  -0.100873
     40      -0.018694  -0.010377  -0.015447  -0.060451  -0.075046  -0.043142
     41      -0.010335  -0.004454  -0.007975  -0.097554  -0.043104  -0.125016
     42      -0.004981  -0.001389   0.002747  -0.195657  -0.033284   0.112563
     43       0.021037   0.002584  -0.017677  -0.033798  -0.056940   0.026803
     44       0.010268   0.002459  -0.007692   0.110603   0.025195  -0.140169
     45       0.000739   0.000574  -0.001382  -0.001941   0.005343   0.003033
     46       0.000571  -0.000998   0.003892   0.005054  -0.017652  -0.010627
     47      -0.000565   0.002847  -0.003409  -0.006524   0.020462   0.011088
     48       0.000216   0.000476  -0.000320  -0.004950  -0.000465   0.002829
     49      -0.000414  -0.000021  -0.000329  -0.001142   0.000882   0.000390
     50      -0.000211  -0.001024   0.000380   0.004918  -0.000200  -0.002033
     51      -0.000211  -0.000125  -0.000277   0.000598   0.000575  -0.001964
     52      -0.000222   0.000278  -0.000337  -0.000813  -0.000194  -0.001075
     53      -0.000218   0.000316  -0.000315   0.000733  -0.000177   0.001390
     54       0.000624   0.003236  -0.000422   0.000543  -0.000256  -0.001337
     55      -0.000790  -0.000108  -0.000905  -0.000087   0.000150   0.000743
     56       0.001777  -0.000566   0.000835   0.000170  -0.000336  -0.000714
     57       0.000696  -0.001497  -0.002453   0.001174   0.000498  -0.000537
     58      -0.001439   0.005225   0.002604   0.000658   0.000849   0.001481
     59       0.010595  -0.026841  -0.014911  -0.001317   0.002348  -0.005320
     60      -0.007426   0.001521  -0.000884   0.000647   0.000864   0.000307
     61       0.002567  -0.000133   0.000179  -0.000025  -0.000452   0.000192
     62      -0.002016   0.000885   0.000540   0.000213   0.000514   0.000350
     63       0.000398  -0.000911   0.000809   0.000087  -0.000348   0.001110
     64      -0.001342   0.000124  -0.001307  -0.000085   0.000439  -0.001222
     65      -0.000203  -0.000979   0.000530   0.000282   0.000064   0.000446
     66      -0.000207   0.000642  -0.001011  -0.000410   0.000251  -0.000748
     67       0.000095  -0.000016  -0.000001  -0.000096  -0.000019  -0.000462
     68       0.000340   0.001255  -0.002180  -0.000254   0.000320  -0.002097
     69       0.000766   0.001204   0.000720  -0.001047  -0.001929  -0.001202
     70       0.001828  -0.000920   0.001032  -0.001343  -0.000696   0.002287
     71      -0.002179   0.004418  -0.002067   0.000551   0.000093  -0.002962
     72       0.000265   0.000142  -0.000875   0.000108  -0.000052  -0.000275
     73      -0.000550  -0.000547   0.000715  -0.000042  -0.000187   0.000663
     74      -0.000100   0.000093  -0.000514   0.000381   0.000510  -0.000727
     75       0.000229  -0.000251   0.000372  -0.000834   0.000122   0.000584
     76       0.000610  -0.000125   0.000481   0.000022  -0.000329  -0.000439
     77       0.000287   0.000120   0.000637  -0.000001  -0.000034   0.000477
     78       0.000032  -0.000661   0.000209  -0.003467  -0.002520  -0.002426
     79      -0.000682   0.000394  -0.000395  -0.002017  -0.000135  -0.001443
     80       0.000062  -0.000552  -0.000288  -0.003191  -0.002590  -0.001507
                  6          7          8          9         10         11    
      0      -0.004804   0.010878   0.002928  -0.000062   0.000226   0.001396
      1       0.007886  -0.025861  -0.007253   0.000120   0.001379   0.001668
      2      -0.004849   0.015767   0.013863   0.001032  -0.001640   0.000225
      3      -0.084228   0.016190  -0.016993   0.005836  -0.021346   0.020550
      4       0.016263  -0.132235   0.044791  -0.003727  -0.003964   0.011487
      5      -0.013935   0.045534  -0.127979   0.000754   0.019549  -0.021741
      6       0.463809  -0.040530  -0.021252  -0.140753  -0.010077   0.044466
      7      -0.040530   0.583614   0.058761  -0.017918  -0.089765   0.010333
      8      -0.021252   0.058761   0.493260   0.044380   0.005565  -0.110500
      9      -0.140753  -0.017918   0.044380   0.530942   0.026795   0.064105
     10      -0.010077  -0.089765   0.005565   0.026795   0.528964  -0.046170
     11       0.044466   0.010333  -0.110500   0.064105  -0.046170   0.513422
     12      -0.009537   0.031318   0.012408  -0.104096   0.025913   0.026517
     13       0.006739  -0.002246  -0.005140   0.015870  -0.170085  -0.073307
     14       0.006221  -0.019187  -0.010943   0.006268  -0.027738  -0.082456
     15       0.002852   0.002669   0.001628   0.010472  -0.001307  -0.007184
     16       0.002238  -0.000634  -0.002522  -0.013250  -0.033146   0.005907
     17       0.002856  -0.005048   0.001555  -0.015447  -0.012286  -0.001942
     18       0.008628  -0.020374  -0.009224   0.000671   0.000445   0.000190
     19      -0.000980  -0.011729  -0.009871  -0.000369   0.000707  -0.000843
     20       0.003262  -0.018459  -0.011314   0.000503  -0.000706   0.000687
     21      -0.002477   0.001557   0.001515  -0.000091  -0.000396   0.000088
     22       0.002911  -0.007943  -0.002177   0.000928   0.001745  -0.000749
     23       0.000520   0.000558  -0.000774   0.000356  -0.000392   0.001065
     24       0.003746  -0.003891  -0.002106  -0.000201   0.004410  -0.000957
     25      -0.002443   0.003450   0.004028  -0.000344  -0.002493  -0.000656
     26       0.006831  -0.012738  -0.006111   0.000821   0.007488  -0.001009
     27      -0.025619  -0.002514   0.009992  -0.001862  -0.002372  -0.003029
     28      -0.007191  -0.002437   0.003766  -0.001224   0.000388  -0.001043
     29      -0.014562  -0.001026   0.015969  -0.003935  -0.003700  -0.003141
     30      -0.124515  -0.019990  -0.037299  -0.032467  -0.012367  -0.013767
     31      -0.017737  -0.094137  -0.016540  -0.009078   0.000157  -0.002068
     32      -0.039756  -0.016757  -0.113485   0.011763   0.007687   0.013817
     33       0.000939  -0.001791   0.000877  -0.000281   0.001040  -0.000257
     34       0.000654  -0.001651  -0.002270   0.000533  -0.000364  -0.000013
     35       0.000546  -0.000952  -0.000880  -0.000003   0.000504   0.000087
     36      -0.000577   0.001805   0.000632  -0.000397   0.000439   0.000415
     37      -0.000239  -0.000869  -0.002738   0.000052   0.000585  -0.000306
     38       0.000140  -0.001504  -0.001160   0.000300  -0.001698  -0.000853
     39      -0.006937  -0.002331  -0.003345   0.000735  -0.000845   0.001252
     40       0.018491   0.007978   0.014204   0.001085   0.000854  -0.000679
     41      -0.017009  -0.007864  -0.013190  -0.001620  -0.001478   0.000203
     42       0.007049   0.001716  -0.005146  -0.000012   0.000250  -0.001126
     43      -0.019800  -0.002911   0.012881   0.002373  -0.004406   0.003684
     44       0.017780   0.002567  -0.012896  -0.002481   0.004166  -0.002607
     45      -0.065452   0.049742   0.027207  -0.004167   0.023840   0.009230
     46       0.050869  -0.228018  -0.091463  -0.001743   0.004902   0.003195
     47       0.026893  -0.091304  -0.098455   0.001693  -0.016601  -0.007170
     48       0.004800  -0.019275   0.019070  -0.063626   0.026544  -0.034172
     49       0.000362  -0.001531   0.004180   0.024979  -0.152511   0.113488
     50      -0.004553   0.012532  -0.014062  -0.032630   0.115971  -0.171065
     51      -0.019795  -0.006717  -0.015429  -0.191492  -0.055844  -0.099823
     52      -0.003090  -0.000376  -0.000744  -0.049428  -0.073276  -0.033975
     53       0.014889   0.007527   0.011397  -0.099564  -0.036977  -0.123606
     54       0.001683  -0.000881   0.000764  -0.006098  -0.002040  -0.006958
     55      -0.000739  -0.002883  -0.000670   0.028445  -0.008363   0.008809
     56       0.000756  -0.003216  -0.001397   0.021001  -0.008826  -0.003714
     57       0.000131  -0.001190  -0.000473  -0.003039  -0.001875   0.001052
     58      -0.000055  -0.000046   0.000142  -0.004448  -0.000112   0.001380
     59      -0.000796   0.001679  -0.000004   0.001571   0.000873   0.000179
     60       0.000072  -0.000123  -0.000165   0.000076  -0.000101  -0.000403
     61       0.001766  -0.002166  -0.001354   0.000140  -0.000162  -0.000352
     62       0.000471   0.000327   0.000125   0.000030  -0.000423  -0.000252
     63       0.001476  -0.003972  -0.000924   0.000469   0.001152  -0.000446
     64      -0.001058   0.004169   0.001174  -0.000181  -0.001575   0.000506
     65       0.000866  -0.002318  -0.000642   0.000014   0.000965  -0.000385
     66      -0.001102   0.003813   0.000747  -0.000366  -0.001023   0.000626
     67      -0.000764   0.001793   0.000649  -0.000029  -0.000660   0.000321
     68      -0.003001   0.007543   0.002027  -0.000599  -0.003012   0.000960
     69      -0.001519   0.002250   0.001938  -0.000073  -0.002576   0.000193
     70       0.000590  -0.001394  -0.000229  -0.000263   0.000669   0.000407
     71      -0.001657   0.003025   0.001692   0.000095  -0.002255  -0.000981
     72      -0.004137   0.003749   0.004801  -0.001181  -0.001838  -0.000598
     73      -0.000129  -0.002048  -0.000480   0.000053   0.000949  -0.000601
     74       0.000902   0.001341  -0.001079   0.000047  -0.000140   0.000741
     75       0.001357  -0.000134   0.000262   0.000309   0.000435   0.000185
     76      -0.000585   0.000925   0.000477   0.000238  -0.000364  -0.000065
     77      -0.001310  -0.002219  -0.000377   0.000135   0.000582  -0.000408
     78      -0.005496   0.016611  -0.016524   0.000768   0.002208  -0.001470
     79      -0.002998   0.008079  -0.007504   0.000368   0.000213  -0.000396
     80      -0.004717   0.015193  -0.014714   0.001389   0.000623   0.000477
                 12         13         14         15         16         17    
      0      -0.005125  -0.015985   0.027201  -0.080254   0.005511  -0.015140
      1      -0.011769  -0.014492   0.034624   0.004859  -0.082410   0.000867
      2       0.008158   0.015532  -0.014481  -0.007067   0.005891  -0.171050
      3       0.000411   0.002154  -0.002022  -0.000898  -0.001936   0.003426
      4      -0.000551  -0.002029  -0.000466  -0.001260   0.003452  -0.006158
      5      -0.001510  -0.000879   0.005073   0.009734  -0.029335  -0.019781
      6      -0.009537   0.006739   0.006221   0.002852   0.002238   0.002856
      7       0.031318  -0.002246  -0.019187   0.002669  -0.000634  -0.005048
      8       0.012408  -0.005140  -0.010943   0.001628  -0.002522   0.001555
      9      -0.104096   0.015870   0.006268   0.010472  -0.013250  -0.015447
     10       0.025913  -0.170085  -0.027738  -0.001307  -0.033146  -0.012286
     11       0.026517  -0.073307  -0.082456  -0.007184   0.005907  -0.001942
     12       0.601573  -0.034829   0.006081  -0.137262  -0.048005   0.045671
     13      -0.034829   0.489577   0.016916  -0.036001  -0.154452   0.041295
     14       0.006081   0.016916   0.208347   0.014178   0.007346  -0.073527
     15      -0.137262  -0.036001   0.014178   0.483527  -0.044733  -0.019481
     16      -0.048005  -0.154452   0.007346  -0.044733   0.591207   0.075682
     17       0.045671   0.041295  -0.073527  -0.019481   0.075682   0.486358
     18      -0.029204  -0.002696  -0.001535  -0.149896   0.023134  -0.021634
     19      -0.030807   0.006345  -0.004906   0.032641  -0.089770   0.008345
     20       0.010636  -0.001818   0.002425  -0.027115   0.006408  -0.091690
     21      -0.006745   0.002849  -0.001423  -0.020402  -0.021774   0.005242
     22       0.001760   0.000469   0.000436  -0.002091   0.009206  -0.002681
     23      -0.005523   0.001647  -0.001083  -0.002682  -0.011484   0.001017
     24       0.006271  -0.003134   0.000160   0.001418   0.002307   0.004755
     25      -0.001667   0.001874   0.003129   0.001484  -0.001837  -0.002880
     26       0.005168  -0.003182  -0.006393  -0.003988   0.008417   0.009488
     27      -0.001215   0.001026  -0.000042  -0.001382  -0.001315  -0.000647
     28       0.000538  -0.000703   0.001026  -0.000383  -0.003751  -0.001826
     29      -0.000716   0.000549  -0.001713   0.000674  -0.002346  -0.003531
     30       0.005790  -0.001347  -0.000766  -0.009958   0.027804   0.014513
     31       0.000624  -0.001032   0.001678   0.009231  -0.010551  -0.000646
     32       0.000122  -0.002298   0.000081   0.001494   0.006517   0.005588
     33      -0.000066   0.000513  -0.000100  -0.003171  -0.000304   0.002984
     34       0.001548  -0.000035  -0.000584   0.002970  -0.001556   0.001044
     35      -0.001731  -0.002136   0.002660  -0.032931   0.008076  -0.009325
     36       0.001325  -0.000375   0.001587   0.000308   0.001473  -0.001356
     37       0.000456   0.000094   0.003189  -0.001328  -0.003247  -0.001193
     38       0.001841   0.004882  -0.010039   0.019336   0.023493  -0.001521
     39      -0.001203   0.000331  -0.000264   0.000215   0.000720   0.000060
     40      -0.000488   0.000624  -0.000040   0.000460  -0.003453   0.000331
     41      -0.000787   0.000742   0.000106   0.000443  -0.002445   0.000315
     42       0.001642  -0.000539   0.000150  -0.000461   0.000505  -0.001366
     43      -0.000039   0.000713   0.000124   0.001188  -0.003284  -0.000381
     44      -0.001905   0.000123   0.000261   0.000864  -0.001949   0.000186
     45      -0.004153  -0.000934   0.003407  -0.001098  -0.000825  -0.000217
     46      -0.003157   0.001467   0.000527  -0.000384   0.000407   0.001021
     47       0.002909   0.001000  -0.001136   0.000025   0.000733  -0.000753
     48       0.001528   0.009346  -0.000035  -0.001390  -0.000402   0.000237
     49       0.007923  -0.028782   0.004908   0.003674  -0.001973   0.000252
     50       0.004026  -0.016147   0.013835   0.001024  -0.001290   0.000319
     51       0.007030   0.006722   0.005779  -0.000086  -0.000029   0.000794
     52      -0.020564  -0.017740  -0.017600   0.002378  -0.001056  -0.005373
     53      -0.007675  -0.008743  -0.006757   0.001674   0.000002  -0.002848
     54      -0.330761   0.070488  -0.055738  -0.020365   0.008140  -0.006987
     55       0.074846  -0.086102   0.009896  -0.029743   0.007656  -0.006257
     56      -0.105074   0.020914  -0.043138   0.013158   0.001323  -0.003172
     57       0.004960  -0.022087  -0.008963  -0.072525   0.060412   0.034868
     58       0.007330  -0.024292  -0.008122   0.054983  -0.212327  -0.092279
     59      -0.002502   0.010169   0.005600   0.033188  -0.096736  -0.107961
     60       0.001796   0.000732   0.001367  -0.001362   0.004901  -0.031553
     61      -0.000988   0.000393  -0.000960   0.000259  -0.001541   0.010854
     62       0.004526  -0.001526   0.002238   0.000427   0.001401  -0.011280
     63      -0.001535   0.001025  -0.000410  -0.000323   0.000145   0.002510
     64       0.003606  -0.000618   0.000482   0.002561  -0.001454  -0.003503
     65      -0.000392  -0.000079  -0.000375  -0.001272   0.001540   0.002750
     66       0.001119  -0.000874   0.000106   0.000595  -0.004954  -0.002630
     67      -0.001118   0.000457  -0.000126   0.000121  -0.004077  -0.000522
     68       0.002582  -0.000816   0.000302   0.002314  -0.002079  -0.005733
     69      -0.004126   0.002068  -0.000024   0.000472  -0.001738  -0.001466
     70       0.000451  -0.000808  -0.005445  -0.000839   0.000240   0.000876
     71      -0.003419   0.002408   0.010338   0.001686  -0.000671  -0.002540
     72       0.001605  -0.000640  -0.000879   0.000783  -0.001111  -0.002929
     73       0.000226  -0.000014   0.000759  -0.000549   0.001296   0.002176
     74       0.000964  -0.000570  -0.000694   0.000417  -0.000539  -0.001583
     75       0.000074  -0.000109  -0.000237  -0.000028   0.000841   0.001353
     76      -0.001057   0.000647   0.000198  -0.000241   0.000074   0.000229
     77      -0.001712   0.000938   0.001153  -0.000619   0.000214   0.001009
     78       0.000227  -0.000405   0.000182   0.000242   0.001925   0.000981
     79      -0.001816   0.000894  -0.000167  -0.000700  -0.002754  -0.001342
     80       0.001402  -0.000509   0.000651   0.000131  -0.001636  -0.000556
                 18         19         20         21         22         23    
      0      -0.002532   0.005752  -0.032178   0.003095   0.000402   0.001862
      1       0.001876   0.000502   0.009050  -0.000584   0.000052  -0.000112
      2      -0.008244   0.004151  -0.010927   0.000909   0.000692   0.000860
      3       0.001111  -0.000578  -0.000589  -0.000850  -0.000218  -0.001157
      4       0.001278  -0.000791  -0.001470  -0.001511  -0.000414  -0.001449
      5       0.000820   0.000551   0.002320  -0.000149   0.001718   0.000185
      6       0.008628  -0.000980   0.003262  -0.002477   0.002911   0.000520
      7      -0.020374  -0.011729  -0.018459   0.001557  -0.007943   0.000558
      8      -0.009224  -0.009871  -0.011314   0.001515  -0.002177  -0.000774
      9       0.000671  -0.000369   0.000503  -0.000091   0.000928   0.000356
     10       0.000445   0.000707  -0.000706  -0.000396   0.001745  -0.000392
     11       0.000190  -0.000843   0.000687   0.000088  -0.000749   0.001065
     12      -0.029204  -0.030807   0.010636  -0.006745   0.001760  -0.005523
     13      -0.002696   0.006345  -0.001818   0.002849   0.000469   0.001647
     14      -0.001535  -0.004906   0.002425  -0.001423   0.000436  -0.001083
     15      -0.149896   0.032641  -0.027115  -0.020402  -0.002091  -0.002682
     16       0.023134  -0.089770   0.006408  -0.021774   0.009206  -0.011484
     17      -0.021634   0.008345  -0.091690   0.005242  -0.002681   0.001017
     18       0.503356   0.015718  -0.023709  -0.138972  -0.056721   0.008423
     19       0.015718   0.476024  -0.008650  -0.058527  -0.135493   0.021011
     20      -0.023709  -0.008650   0.589933   0.013529   0.013773  -0.083653
     21      -0.138972  -0.058527   0.013529   0.494808  -0.032715   0.060969
     22      -0.056721  -0.135493   0.013773  -0.032715   0.587991  -0.001205
     23       0.008423   0.021011  -0.083653   0.060969  -0.001205   0.543063
     24      -0.012150  -0.004227   0.027983  -0.109192   0.024752   0.024436
     25      -0.005916   0.002481   0.009281   0.061427  -0.105365  -0.031817
     26       0.028416  -0.001423  -0.023141   0.060424  -0.016915  -0.188709
     27      -0.013036   0.012509   0.013216  -0.003882   0.013075   0.010336
     28       0.018346   0.006775  -0.005906   0.001201  -0.026782  -0.014901
     29       0.016660  -0.007452  -0.012264   0.005179  -0.029806   0.002859
     30      -0.084903   0.023920   0.011961   0.008020  -0.014549  -0.008535
     31       0.028875  -0.155071  -0.044538  -0.008796  -0.026238  -0.002439
     32       0.013444  -0.042516  -0.100220  -0.005632  -0.002326   0.003499
     33       0.001073  -0.001545  -0.001957  -0.002291   0.000341  -0.000613
     34      -0.000223   0.000091   0.000392  -0.000211  -0.001873  -0.000217
     35       0.001356   0.000676  -0.007547   0.000482  -0.000253   0.000035
     36      -0.000102   0.000421   0.000335   0.000306  -0.000802  -0.000200
     37      -0.000622   0.000263   0.001110   0.001315  -0.000038   0.001100
     38       0.000727  -0.000485   0.000551  -0.001781   0.000273  -0.001047
     39      -0.000169   0.000362   0.000673   0.000262   0.000004   0.000901
     40       0.000155  -0.000339   0.000283  -0.000080   0.000583  -0.000258
     41       0.000111   0.000352   0.000872   0.000435   0.000484  -0.000318
     42       0.000034   0.000293   0.000392   0.000627  -0.000393   0.000334
     43      -0.000129   0.000271   0.000624   0.000795   0.001136   0.000272
     44       0.000300  -0.000290  -0.000684  -0.000176  -0.000497  -0.000294
     45      -0.004139  -0.000684  -0.002450   0.000736  -0.000406  -0.000729
     46      -0.001616   0.000779  -0.000820   0.000573   0.000423  -0.000189
     47      -0.003644  -0.000495  -0.000912   0.000869  -0.000619  -0.000473
     48      -0.000096  -0.000117  -0.000861  -0.000242  -0.000717  -0.000145
     49       0.000320  -0.000259   0.000379  -0.000039   0.000118  -0.000118
     50      -0.000020   0.000144  -0.000441  -0.000387  -0.000183  -0.000521
     51       0.000142   0.000938   0.000903   0.000664   0.000072   0.000641
     52       0.000277   0.000008   0.001041   0.000409   0.000364   0.000542
     53      -0.000183  -0.000023   0.000030   0.000346   0.000157   0.000150
     54      -0.006200  -0.005189   0.002634   0.002163   0.003310   0.001205
     55      -0.001889  -0.004608   0.002044  -0.002039  -0.000143  -0.001629
     56      -0.001616  -0.000232   0.000837   0.001144  -0.000687   0.002005
     57      -0.008856   0.024139   0.014625   0.001529   0.003068  -0.000389
     58       0.002246  -0.005239  -0.003327  -0.000649   0.001330  -0.000151
     59      -0.003551   0.008682   0.004681   0.000790  -0.001372   0.000572
     60      -0.051682   0.001033  -0.002175  -0.000088  -0.000663   0.021370
     61       0.000715  -0.055428   0.033757  -0.001633  -0.003655   0.021797
     62      -0.000532   0.033474  -0.279127  -0.001834  -0.000727  -0.005244
     63       0.009069  -0.021205   0.000913  -0.089020   0.076549  -0.020178
     64       0.009565  -0.012961   0.008483   0.081451  -0.232995   0.048728
     65      -0.002407   0.004063  -0.003016  -0.027020   0.055357  -0.070850
     66      -0.013780  -0.001284  -0.012422  -0.143234  -0.012003  -0.117585
     67      -0.017442  -0.001029  -0.013918  -0.011555  -0.057678  -0.015666
     68       0.008127   0.006805   0.010965  -0.109572  -0.013468  -0.181009
     69      -0.004527   0.001129   0.003422   0.007785  -0.008999   0.025034
     70       0.002495  -0.001317  -0.002255  -0.009303   0.005731  -0.016992
     71      -0.006549   0.001798   0.004075  -0.006423   0.002621  -0.020502
     72       0.000655   0.000330   0.002610   0.002442   0.003169  -0.000022
     73      -0.001086  -0.001772  -0.002344  -0.002288  -0.003647   0.000389
     74       0.001223   0.001137   0.000934   0.000782   0.001921  -0.000653
     75      -0.002889  -0.000483   0.001013  -0.003091  -0.002210   0.001041
     76      -0.001991  -0.001533   0.000203  -0.000920  -0.006537   0.002478
     77      -0.001085  -0.000065  -0.002578   0.001117  -0.002840   0.001053
     78      -0.001712   0.007022  -0.004831  -0.001136   0.001773   0.000589
     79       0.005338  -0.017171   0.016828   0.000968  -0.000235   0.000332
     80       0.004247  -0.013899   0.009350   0.000868  -0.000786  -0.001086
                 24         25         26         27         28         29    
      0      -0.005629   0.000583  -0.003756   0.002067  -0.000531   0.002387
      1      -0.000860   0.001359  -0.005112   0.000174   0.000252   0.000131
      2      -0.002135  -0.000659   0.001381   0.001150  -0.000986   0.000197
      3       0.001780   0.000310   0.001470  -0.000936   0.001097  -0.001217
      4       0.003727  -0.000406   0.002324  -0.001228   0.000788  -0.001501
      5       0.000750  -0.001826   0.004133   0.000725  -0.000022   0.001019
      6       0.003746  -0.002443   0.006831  -0.025619  -0.007191  -0.014562
      7      -0.003891   0.003450  -0.012738  -0.002514  -0.002437  -0.001026
      8      -0.002106   0.004028  -0.006111   0.009992   0.003766   0.015969
      9      -0.000201  -0.000344   0.000821  -0.001862  -0.001224  -0.003935
     10       0.004410  -0.002493   0.007488  -0.002372   0.000388  -0.003700
     11      -0.000957  -0.000656  -0.001009  -0.003029  -0.001043  -0.003141
     12       0.006271  -0.001667   0.005168  -0.001215   0.000538  -0.000716
     13      -0.003134   0.001874  -0.003182   0.001026  -0.000703   0.000549
     14       0.000160   0.003129  -0.006393  -0.000042   0.001026  -0.001713
     15       0.001418   0.001484  -0.003988  -0.001382  -0.000383   0.000674
     16       0.002307  -0.001837   0.008417  -0.001315  -0.003751  -0.002346
     17       0.004755  -0.002880   0.009488  -0.000647  -0.001826  -0.003531
     18      -0.012150  -0.005916   0.028416  -0.013036   0.018346   0.016660
     19      -0.004227   0.002481  -0.001423   0.012509   0.006775  -0.007452
     20       0.027983   0.009281  -0.023141   0.013216  -0.005906  -0.012264
     21      -0.109192   0.061427   0.060424  -0.003882   0.001201   0.005179
     22       0.024752  -0.105365  -0.016915   0.013075  -0.026782  -0.029806
     23       0.024436  -0.031817  -0.188709   0.010336  -0.014901   0.002859
     24       0.280317  -0.085297   0.039730  -0.069526   0.022040  -0.007043
     25      -0.085297   0.488119  -0.043400  -0.035007  -0.223839   0.013445
     26       0.039730  -0.043400   0.581362  -0.018122   0.009946  -0.115717
     27      -0.069526  -0.035007  -0.018122   0.521533  -0.055601   0.022739
     28       0.022040  -0.223839   0.009946  -0.055601   0.511787   0.030810
     29      -0.007043   0.013445  -0.115717   0.022739   0.030810   0.597207
     30      -0.001726  -0.015496   0.005726  -0.167622  -0.017240   0.045320
     31      -0.017854  -0.029897   0.022487  -0.019484  -0.078237   0.008053
     32       0.013909   0.009371   0.001889   0.047078   0.014099  -0.108285
     33       0.002746   0.002165  -0.003519  -0.001815  -0.000660  -0.001472
     34      -0.000443   0.000450  -0.001698  -0.000396   0.000279   0.000409
     35      -0.000659   0.001214  -0.002988   0.000075  -0.000045   0.000034
     36      -0.002272   0.000159  -0.001041   0.000833   0.000348   0.001135
     37      -0.002890  -0.001091   0.001638   0.001263  -0.000626   0.001468
     38       0.001175   0.000160  -0.001065  -0.000828   0.000433  -0.000449
     39      -0.002559   0.000849  -0.003761   0.001025  -0.000302   0.000318
     40       0.000115  -0.000074   0.000745  -0.000355  -0.000463  -0.000289
     41      -0.000327  -0.000215   0.000805   0.000607   0.000167  -0.000304
     42      -0.000861  -0.000313   0.000111  -0.000270   0.000336  -0.000374
     43      -0.000493  -0.000218   0.000448   0.000734   0.000363   0.000738
     44      -0.000465   0.001360  -0.003317  -0.000404  -0.000161  -0.000968
     45       0.000388  -0.000273   0.001597   0.001837  -0.000185  -0.000869
     46      -0.001407   0.000827  -0.001182   0.000861  -0.000250  -0.000722
     47      -0.001260   0.000818  -0.001903   0.000947   0.000576   0.000206
     48       0.000264   0.000531  -0.001165  -0.000154   0.000513   0.000113
     49      -0.000578   0.000608  -0.001267  -0.000061   0.000085  -0.000184
     50       0.001369  -0.000337   0.001044  -0.000253   0.000074  -0.000403
     51      -0.002118  -0.000306  -0.001497   0.000113  -0.000345  -0.001392
     52      -0.001192   0.000116  -0.000310   0.000262  -0.000208   0.000265
     53      -0.001461   0.000467  -0.001491   0.001372  -0.000168   0.001024
     54      -0.009302   0.001481  -0.004426   0.002771  -0.001458   0.001317
     55       0.002156  -0.000094   0.000662  -0.000776   0.000358  -0.000390
     56      -0.003104  -0.002264   0.003735   0.000377  -0.000622   0.002511
     57       0.000159  -0.000934   0.001480   0.000496   0.001294  -0.000426
     58       0.002682  -0.000981   0.004620  -0.000745  -0.000399  -0.000430
     59      -0.000676   0.000608  -0.002166   0.000380   0.000506   0.000709
     60      -0.003414  -0.002632   0.007046   0.000228  -0.001124  -0.000180
     61      -0.002607  -0.001634  -0.000430   0.000206  -0.002568  -0.001108
     62       0.002363  -0.001551   0.003008   0.000507   0.000053  -0.000202
     63      -0.004204   0.016578  -0.002909  -0.005260  -0.000770   0.003574
     64       0.002728  -0.008825   0.002859   0.002212  -0.001681  -0.002865
     65       0.015358  -0.030021   0.009452   0.000383  -0.000071  -0.003373
     66       0.011875   0.001923   0.020250   0.002509  -0.000682  -0.000506
     67      -0.008387   0.002862  -0.017876   0.002075  -0.000312  -0.000502
     68      -0.013569  -0.002030  -0.034673   0.006074  -0.000378  -0.001165
     69      -0.092638   0.065915  -0.137300   0.001625  -0.004938   0.007192
     70       0.047197  -0.079967   0.052898   0.016837  -0.016298   0.027467
     71      -0.102300   0.067357  -0.239761   0.001242  -0.003374   0.012753
     72       0.005756   0.002358  -0.000566  -0.191315   0.066274  -0.094010
     73       0.025371  -0.028767   0.027957   0.061159  -0.075249   0.036591
     74       0.002463   0.005441   0.002115  -0.093409   0.038840  -0.118512
     75       0.001984  -0.001947  -0.002045  -0.053224   0.000742   0.002630
     76      -0.000758  -0.015148  -0.036126   0.003159  -0.083605  -0.071039
     77      -0.002578   0.000661   0.008164   0.003722  -0.081848  -0.254990
     78      -0.002337  -0.003495   0.004834   0.002705  -0.019954   0.017912
     79      -0.002859  -0.001504  -0.000689   0.003904  -0.003649   0.003245
     80       0.003316  -0.000211   0.002307  -0.003887   0.011059  -0.009366
                 30         31         32         33         34         35    
      0       0.001701  -0.002005   0.000134  -0.263408   0.047173  -0.054083
      1      -0.000773   0.000498  -0.000445   0.048941  -0.061888   0.015214
      2       0.000428  -0.002403   0.000467  -0.054399   0.013794  -0.063266
      3      -0.007626   0.019587  -0.021222  -0.006221   0.024362   0.014014
      4       0.001175   0.012085  -0.003167   0.000047  -0.008211  -0.005600
      5      -0.008935   0.012518  -0.017711  -0.001314   0.005191   0.002261
      6      -0.124515  -0.017737  -0.039756   0.000939   0.000654   0.000546
      7      -0.019990  -0.094137  -0.016757  -0.001791  -0.001651  -0.000952
      8      -0.037299  -0.016540  -0.113485   0.000877  -0.002270  -0.000880
      9      -0.032467  -0.009078   0.011763  -0.000281   0.000533  -0.000003
     10      -0.012367   0.000157   0.007687   0.001040  -0.000364   0.000504
     11      -0.013767  -0.002068   0.013817  -0.000257  -0.000013   0.000087
     12       0.005790   0.000624   0.000122  -0.000066   0.001548  -0.001731
     13      -0.001347  -0.001032  -0.002298   0.000513  -0.000035  -0.002136
     14      -0.000766   0.001678   0.000081  -0.000100  -0.000584   0.002660
     15      -0.009958   0.009231   0.001494  -0.003171   0.002970  -0.032931
     16       0.027804  -0.010551   0.006517  -0.000304  -0.001556   0.008076
     17       0.014513  -0.000646   0.005588   0.002984   0.001044  -0.009325
     18      -0.084903   0.028875   0.013444   0.001073  -0.000223   0.001356
     19       0.023920  -0.155071  -0.042516  -0.001545   0.000091   0.000676
     20       0.011961  -0.044538  -0.100220  -0.001957   0.000392  -0.007547
     21       0.008020  -0.008796  -0.005632  -0.002291  -0.000211   0.000482
     22      -0.014549  -0.026238  -0.002326   0.000341  -0.001873  -0.000253
     23      -0.008535  -0.002439   0.003499  -0.000613  -0.000217   0.000035
     24      -0.001726  -0.017854   0.013909   0.002746  -0.000443  -0.000659
     25      -0.015496  -0.029897   0.009371   0.002165   0.000450   0.001214
     26       0.005726   0.022487   0.001889  -0.003519  -0.001698  -0.002988
     27      -0.167622  -0.019484   0.047078  -0.001815  -0.000396   0.000075
     28      -0.017240  -0.078237   0.014099  -0.000660   0.000279  -0.000045
     29       0.045320   0.008053  -0.108285  -0.001472   0.000409   0.000034
     30       0.499894  -0.000064   0.000276  -0.000297  -0.000286   0.000237
     31      -0.000064   0.557427  -0.060968   0.001204   0.000377  -0.000309
     32       0.000276  -0.060968   0.503811   0.000640  -0.000308  -0.000154
     33      -0.000297   0.001204   0.000640   0.282200  -0.054646   0.059604
     34      -0.000286   0.000377  -0.000308  -0.054646   0.068692  -0.011519
     35       0.000237  -0.000309  -0.000154   0.059604  -0.011519   0.072009
     36       0.000104  -0.000107  -0.000336  -0.016989  -0.022587   0.009944
     37       0.000191  -0.001091  -0.000447   0.003947   0.006061  -0.002534
     38      -0.000145   0.000701   0.000183  -0.005106  -0.006901   0.002607
     39       0.000436   0.001402  -0.000590   0.002127   0.000564   0.000740
     40       0.000443  -0.003719   0.003634   0.000221   0.000968  -0.000378
     41       0.000141   0.004546  -0.002506   0.000615  -0.000016   0.001484
     42       0.000425  -0.001264   0.000115   0.000039   0.001497   0.001019
     43      -0.000342   0.000079  -0.001125   0.001872  -0.002403  -0.001552
     44       0.001232   0.000353   0.000688  -0.000272  -0.001095  -0.001170
     45       0.005588  -0.021809  -0.010957   0.000022   0.000157   0.000143
     46       0.002561  -0.007470  -0.003139   0.000467  -0.000867  -0.000203
     47       0.004995  -0.015943  -0.008075  -0.000365   0.000659   0.000338
     48       0.001800  -0.000171   0.001178  -0.000195  -0.000275  -0.000092
     49       0.000789  -0.000381   0.000439  -0.000014  -0.000030  -0.000116
     50      -0.001676  -0.000093   0.000663  -0.000151  -0.000025  -0.000119
     51      -0.004102  -0.001342   0.005333   0.000181  -0.000023   0.000111
     52       0.000176  -0.000352   0.000406   0.000237  -0.000010   0.000181
     53       0.002793   0.000745  -0.002488   0.000124  -0.000037   0.000033
     54      -0.001479  -0.001837  -0.001051   0.002998  -0.001310   0.002041
     55       0.000396   0.000086   0.000270  -0.000354   0.000152   0.000311
     56      -0.000659  -0.001550  -0.000648  -0.000016   0.000902  -0.000152
     57      -0.005303   0.000315  -0.002567   0.000855  -0.000605   0.000368
     58       0.000881   0.000940   0.000824   0.000054   0.000297  -0.000571
     59      -0.002041  -0.000448  -0.000124  -0.001226   0.000147   0.001131
     60       0.000682  -0.001199   0.007856   0.000850   0.000310  -0.001820
     61       0.000502   0.000721  -0.027983  -0.000048   0.000013   0.000613
     62      -0.000426   0.001603  -0.011300  -0.000283   0.000618  -0.000602
     63      -0.003668   0.000436   0.000703  -0.000365  -0.000997  -0.000322
     64       0.001307  -0.005222   0.000701   0.000458   0.001988   0.000163
     65       0.000118   0.002206  -0.001242   0.000214  -0.000521  -0.000186
     66       0.000446  -0.002878   0.000704   0.000180   0.001304   0.000296
     67       0.000192  -0.001887   0.000506  -0.000037   0.000616   0.000144
     68       0.003658  -0.005838  -0.000579   0.000732   0.002051   0.000999
     69      -0.001344  -0.005173  -0.000567   0.000813   0.000214   0.000705
     70       0.000761   0.001430   0.001214  -0.002352  -0.000382  -0.000972
     71      -0.001986  -0.007044  -0.002422   0.004665  -0.000002   0.002331
     72      -0.020502   0.005031  -0.014259   0.000019   0.001098   0.000260
     73      -0.007681   0.004836  -0.000854  -0.000207  -0.000541  -0.000383
     74       0.016469  -0.004622   0.007473   0.000219   0.000583   0.000153
     75       0.000230   0.011460   0.023374  -0.000310  -0.000257  -0.000288
     76      -0.000889   0.003763   0.006102  -0.000232  -0.000261   0.000111
     77      -0.001154  -0.002668  -0.010537   0.000251  -0.000723   0.000151
     78      -0.059460   0.032049  -0.031284   0.000379  -0.000015   0.000088
     79       0.029758  -0.166470   0.110599   0.000646  -0.000073   0.000236
     80      -0.030376   0.113062  -0.158401   0.000119   0.000234   0.000115
                 36         37         38         39         40         41    
      0      -0.132305  -0.103752   0.039491   0.006671  -0.018694  -0.010335
      1      -0.106546  -0.186614   0.055030   0.005520  -0.010377  -0.004454
      2       0.040312   0.054023  -0.073165   0.007435  -0.015447  -0.007975
      3       0.004958  -0.013787  -0.008152  -0.188644  -0.060451  -0.097554
      4       0.009422  -0.018504  -0.013070  -0.061770  -0.075046  -0.043104
      5      -0.002988   0.006783   0.003481  -0.100873  -0.043142  -0.125016
      6      -0.000577  -0.000239   0.000140  -0.006937   0.018491  -0.017009
      7       0.001805  -0.000869  -0.001504  -0.002331   0.007978  -0.007864
      8       0.000632  -0.002738  -0.001160  -0.003345   0.014204  -0.013190
      9      -0.000397   0.000052   0.000300   0.000735   0.001085  -0.001620
     10       0.000439   0.000585  -0.001698  -0.000845   0.000854  -0.001478
     11       0.000415  -0.000306  -0.000853   0.001252  -0.000679   0.000203
     12       0.001325   0.000456   0.001841  -0.001203  -0.000488  -0.000787
     13      -0.000375   0.000094   0.004882   0.000331   0.000624   0.000742
     14       0.001587   0.003189  -0.010039  -0.000264  -0.000040   0.000106
     15       0.000308  -0.001328   0.019336   0.000215   0.000460   0.000443
     16       0.001473  -0.003247   0.023493   0.000720  -0.003453  -0.002445
     17      -0.001356  -0.001193  -0.001521   0.000060   0.000331   0.000315
     18      -0.000102  -0.000622   0.000727  -0.000169   0.000155   0.000111
     19       0.000421   0.000263  -0.000485   0.000362  -0.000339   0.000352
     20       0.000335   0.001110   0.000551   0.000673   0.000283   0.000872
     21       0.000306   0.001315  -0.001781   0.000262  -0.000080   0.000435
     22      -0.000802  -0.000038   0.000273   0.000004   0.000583   0.000484
     23      -0.000200   0.001100  -0.001047   0.000901  -0.000258  -0.000318
     24      -0.002272  -0.002890   0.001175  -0.002559   0.000115  -0.000327
     25       0.000159  -0.001091   0.000160   0.000849  -0.000074  -0.000215
     26      -0.001041   0.001638  -0.001065  -0.003761   0.000745   0.000805
     27       0.000833   0.001263  -0.000828   0.001025  -0.000355   0.000607
     28       0.000348  -0.000626   0.000433  -0.000302  -0.000463   0.000167
     29       0.001135   0.001468  -0.000449   0.000318  -0.000289  -0.000304
     30       0.000104   0.000191  -0.000145   0.000436   0.000443   0.000141
     31      -0.000107  -0.001091   0.000701   0.001402  -0.003719   0.004546
     32      -0.000336  -0.000447   0.000183  -0.000590   0.003634  -0.002506
     33      -0.016989   0.003947  -0.005106   0.002127   0.000221   0.000615
     34      -0.022587   0.006061  -0.006901   0.000564   0.000968  -0.000016
     35       0.009944  -0.002534   0.002607   0.000740  -0.000378   0.001484
     36       0.143453   0.114874  -0.047019   0.000462   0.000464   0.000059
     37       0.114874   0.204646  -0.056843   0.000930  -0.002879  -0.001115
     38      -0.047019  -0.056843   0.077524   0.000127  -0.001812  -0.000925
     39       0.000462   0.000930   0.000127   0.202808   0.062009   0.109015
     40       0.000464  -0.002879  -0.001812   0.062009   0.086007   0.048186
     41       0.000059  -0.001115  -0.000925   0.109015   0.048186   0.135167
     42       0.001941   0.000388  -0.000170  -0.018566  -0.004641   0.014939
     43       0.000405   0.001262  -0.000387  -0.007563  -0.002090   0.006475
     44      -0.000216   0.000279   0.001354  -0.013743  -0.003308   0.012159
     45      -0.000072   0.000197   0.000083  -0.000166   0.000029   0.000167
     46       0.000144  -0.000813  -0.000347   0.000492   0.000854   0.000308
     47      -0.000370   0.000795   0.000317   0.000256  -0.000777   0.000969
     48       0.000130   0.000263  -0.000320   0.000094   0.000120   0.000206
     49      -0.000286  -0.000016   0.000302   0.000235   0.000114   0.000220
     50      -0.000038   0.000214   0.000190   0.000057  -0.000268   0.000473
     51      -0.000180  -0.000122   0.000140   0.000755  -0.000305   0.001132
     52      -0.000002  -0.000169   0.000273   0.000247  -0.000007   0.000593
     53      -0.000194  -0.000099   0.000048  -0.000115  -0.000086   0.000014
     54       0.000460  -0.001221  -0.000413   0.001368   0.000548   0.001311
     55       0.000276   0.000438  -0.000188  -0.000383  -0.000169  -0.000415
     56      -0.000370  -0.000564   0.000501   0.000321  -0.000018  -0.000272
     57      -0.000125  -0.000129   0.000214  -0.000096   0.000024   0.000186
     58       0.000013   0.000077  -0.000714  -0.000285   0.000139   0.000028
     59       0.000708   0.000815   0.000659   0.000372  -0.001042  -0.000832
     60      -0.000168  -0.000550   0.000561  -0.000050  -0.000057   0.000097
     61      -0.000030   0.000204  -0.000263   0.000065   0.000093   0.000034
     62       0.000305  -0.000006   0.000424  -0.000114  -0.000302  -0.000415
     63      -0.000310   0.000360  -0.001416  -0.000026   0.000389   0.000408
     64       0.000218  -0.000040   0.000123  -0.000175  -0.000352  -0.000666
     65      -0.000846  -0.000234  -0.000845  -0.000135   0.000269   0.000248
     66       0.000026  -0.000557   0.000861   0.000056  -0.000468  -0.000623
     67       0.000265   0.000263  -0.000209   0.000074  -0.000173  -0.000160
     68       0.000441  -0.000812   0.001149   0.000136  -0.000949  -0.000884
     69      -0.001056   0.000830   0.000016   0.001809   0.000253   0.000260
     70       0.000520   0.001935  -0.000763  -0.000209  -0.000099  -0.000421
     71      -0.000832  -0.004328   0.001979   0.001925   0.000412   0.000468
     72       0.000279   0.000026   0.000428  -0.000093  -0.000488  -0.000568
     73      -0.000254   0.000171  -0.000276  -0.000037   0.000434   0.000271
     74       0.000086  -0.000182   0.000322  -0.000201  -0.000367  -0.000120
     75       0.000123   0.000163  -0.000196   0.000279   0.000055  -0.000136
     76       0.000069   0.000346  -0.000331   0.000031   0.000075   0.000237
     77      -0.000188  -0.000060  -0.000321   0.000306   0.000181   0.000526
     78      -0.000120  -0.000090   0.000158  -0.000471   0.001119  -0.001233
     79      -0.000313  -0.000279   0.000030  -0.000040   0.000555  -0.000251
     80       0.000070  -0.000022   0.000175  -0.000776   0.000905  -0.001134
                 42         43         44         45         46         47    
      0      -0.004981   0.021037   0.010268   0.000739   0.000571  -0.000565
      1      -0.001389   0.002584   0.002459   0.000574  -0.000998   0.002847
      2       0.002747  -0.017677  -0.007692  -0.001382   0.003892  -0.003409
      3      -0.195657  -0.033798   0.110603  -0.001941   0.005054  -0.006524
      4      -0.033284  -0.056940   0.025195   0.005343  -0.017652   0.020462
      5       0.112563   0.026803  -0.140169   0.003033  -0.010627   0.011088
      6       0.007049  -0.019800   0.017780  -0.065452   0.050869   0.026893
      7       0.001716  -0.002911   0.002567   0.049742  -0.228018  -0.091304
      8      -0.005146   0.012881  -0.012896   0.027207  -0.091463  -0.098455
      9      -0.000012   0.002373  -0.002481  -0.004167  -0.001743   0.001693
     10       0.000250  -0.004406   0.004166   0.023840   0.004902  -0.016601
     11      -0.001126   0.003684  -0.002607   0.009230   0.003195  -0.007170
     12       0.001642  -0.000039  -0.001905  -0.004153  -0.003157   0.002909
     13      -0.000539   0.000713   0.000123  -0.000934   0.001467   0.001000
     14       0.000150   0.000124   0.000261   0.003407   0.000527  -0.001136
     15      -0.000461   0.001188   0.000864  -0.001098  -0.000384   0.000025
     16       0.000505  -0.003284  -0.001949  -0.000825   0.000407   0.000733
     17      -0.001366  -0.000381   0.000186  -0.000217   0.001021  -0.000753
     18       0.000034  -0.000129   0.000300  -0.004139  -0.001616  -0.003644
     19       0.000293   0.000271  -0.000290  -0.000684   0.000779  -0.000495
     20       0.000392   0.000624  -0.000684  -0.002450  -0.000820  -0.000912
     21       0.000627   0.000795  -0.000176   0.000736   0.000573   0.000869
     22      -0.000393   0.001136  -0.000497  -0.000406   0.000423  -0.000619
     23       0.000334   0.000272  -0.000294  -0.000729  -0.000189  -0.000473
     24      -0.000861  -0.000493  -0.000465   0.000388  -0.001407  -0.001260
     25      -0.000313  -0.000218   0.001360  -0.000273   0.000827   0.000818
     26       0.000111   0.000448  -0.003317   0.001597  -0.001182  -0.001903
     27      -0.000270   0.000734  -0.000404   0.001837   0.000861   0.000947
     28       0.000336   0.000363  -0.000161  -0.000185  -0.000250   0.000576
     29      -0.000374   0.000738  -0.000968  -0.000869  -0.000722   0.000206
     30       0.000425  -0.000342   0.001232   0.005588   0.002561   0.004995
     31      -0.001264   0.000079   0.000353  -0.021809  -0.007470  -0.015943
     32       0.000115  -0.001125   0.000688  -0.010957  -0.003139  -0.008075
     33       0.000039   0.001872  -0.000272   0.000022   0.000467  -0.000365
     34       0.001497  -0.002403  -0.001095   0.000157  -0.000867   0.000659
     35       0.001019  -0.001552  -0.001170   0.000143  -0.000203   0.000338
     36       0.001941   0.000405  -0.000216  -0.000072   0.000144  -0.000370
     37       0.000388   0.001262   0.000279   0.000197  -0.000813   0.000795
     38      -0.000170  -0.000387   0.001354   0.000083  -0.000347   0.000317
     39      -0.018566  -0.007563  -0.013743  -0.000166   0.000492   0.000256
     40      -0.004641  -0.002090  -0.003308   0.000029   0.000854  -0.000777
     41       0.014939   0.006475   0.012159   0.000167   0.000308   0.000969
     42       0.210952   0.035909  -0.123175   0.000297  -0.000749   0.000548
     43       0.035909   0.066706  -0.027878  -0.000279   0.000403  -0.000664
     44      -0.123175  -0.027878   0.149867  -0.000261  -0.000057   0.000729
     45       0.000297  -0.000279  -0.000261   0.070444  -0.055128  -0.027529
     46      -0.000749   0.000403  -0.000057  -0.055128   0.246150   0.098814
     47       0.000548  -0.000664   0.000729  -0.027529   0.098814   0.106586
     48       0.000528  -0.001068   0.001358   0.000884   0.000525  -0.000636
     49       0.000205  -0.000074   0.000217  -0.000518   0.000369   0.000408
     50      -0.000052   0.001327  -0.000927  -0.000098  -0.000478  -0.000139
     51       0.000363   0.000379   0.000116   0.000277   0.000745   0.000253
     52       0.000249   0.000111   0.000177   0.000070   0.000321   0.000359
     53      -0.000069  -0.000175   0.000315  -0.000955  -0.000063   0.000796
     54      -0.001614   0.000092   0.001046  -0.000476   0.001672   0.000873
     55       0.000503  -0.000053  -0.000446   0.000846  -0.000279  -0.000652
     56      -0.000206   0.000021   0.000392   0.000815   0.000360  -0.000530
     57      -0.000161  -0.000075  -0.000037   0.000113   0.000159  -0.000018
     58      -0.000135   0.000011   0.000201   0.000080  -0.000098  -0.000262
     59       0.000467  -0.001016  -0.000677  -0.000036  -0.000162   0.000148
     60      -0.000349  -0.000277   0.000214   0.000064   0.000110   0.000128
     61       0.000042   0.000087  -0.000001  -0.000704  -0.000308  -0.000436
     62       0.000277  -0.000446   0.000235  -0.000433  -0.000608  -0.000384
     63      -0.000099   0.000921  -0.000363  -0.000120   0.000243  -0.000387
     64       0.000327  -0.001198   0.000307  -0.000341  -0.000648   0.000033
     65      -0.000167   0.000376  -0.000106   0.000138   0.000227  -0.000127
     66       0.000293  -0.001024   0.000120  -0.000157  -0.000596   0.000102
     67       0.000121  -0.000258   0.000129  -0.000102  -0.000156   0.000079
     68       0.000161  -0.001472   0.000830  -0.000197  -0.000583   0.000559
     69      -0.000747  -0.000709   0.000393  -0.000485   0.001166   0.000845
     70       0.000243  -0.000129  -0.002431   0.000392  -0.000542  -0.000430
     71      -0.001373  -0.000551   0.003221  -0.000875   0.001690   0.001301
     72       0.000262  -0.000786   0.000156   0.000060  -0.000554   0.000037
     73       0.000029   0.000282  -0.000115   0.000144   0.000204  -0.000134
     74      -0.000029  -0.000713   0.000485  -0.000010  -0.000074   0.000038
     75      -0.000575   0.000853  -0.000909  -0.000037  -0.000590  -0.000296
     76       0.000316   0.000141   0.000513   0.000196   0.000044   0.000160
     77      -0.000746   0.000506   0.000546   0.000535   0.001065   0.000460
     78      -0.000006  -0.000221   0.000129   0.000963  -0.000271   0.000301
     79      -0.000207  -0.000051   0.000113   0.000625   0.000944   0.000483
     80       0.000288  -0.000283   0.000313   0.000629  -0.000429  -0.000058
                 48         49         50         51         52         53    
      0       0.000216  -0.000414  -0.000211  -0.000211  -0.000222  -0.000218
      1       0.000476  -0.000021  -0.001024  -0.000125   0.000278   0.000316
      2      -0.000320  -0.000329   0.000380  -0.000277  -0.000337  -0.000315
      3      -0.004950  -0.001142   0.004918   0.000598  -0.000813   0.000733
      4      -0.000465   0.000882  -0.000200   0.000575  -0.000194  -0.000177
      5       0.002829   0.000390  -0.002033  -0.001964  -0.001075   0.001390
      6       0.004800   0.000362  -0.004553  -0.019795  -0.003090   0.014889
      7      -0.019275  -0.001531   0.012532  -0.006717  -0.000376   0.007527
      8       0.019070   0.004180  -0.014062  -0.015429  -0.000744   0.011397
      9      -0.063626   0.024979  -0.032630  -0.191492  -0.049428  -0.099564
     10       0.026544  -0.152511   0.115971  -0.055844  -0.073276  -0.036977
     11      -0.034172   0.113488  -0.171065  -0.099823  -0.033975  -0.123606
     12       0.001528   0.007923   0.004026   0.007030  -0.020564  -0.007675
     13       0.009346  -0.028782  -0.016147   0.006722  -0.017740  -0.008743
     14      -0.000035   0.004908   0.013835   0.005779  -0.017600  -0.006757
     15      -0.001390   0.003674   0.001024  -0.000086   0.002378   0.001674
     16      -0.000402  -0.001973  -0.001290  -0.000029  -0.001056   0.000002
     17       0.000237   0.000252   0.000319   0.000794  -0.005373  -0.002848
     18      -0.000096   0.000320  -0.000020   0.000142   0.000277  -0.000183
     19      -0.000117  -0.000259   0.000144   0.000938   0.000008  -0.000023
     20      -0.000861   0.000379  -0.000441   0.000903   0.001041   0.000030
     21      -0.000242  -0.000039  -0.000387   0.000664   0.000409   0.000346
     22      -0.000717   0.000118  -0.000183   0.000072   0.000364   0.000157
     23      -0.000145  -0.000118  -0.000521   0.000641   0.000542   0.000150
     24       0.000264  -0.000578   0.001369  -0.002118  -0.001192  -0.001461
     25       0.000531   0.000608  -0.000337  -0.000306   0.000116   0.000467
     26      -0.001165  -0.001267   0.001044  -0.001497  -0.000310  -0.001491
     27      -0.000154  -0.000061  -0.000253   0.000113   0.000262   0.001372
     28       0.000513   0.000085   0.000074  -0.000345  -0.000208  -0.000168
     29       0.000113  -0.000184  -0.000403  -0.001392   0.000265   0.001024
     30       0.001800   0.000789  -0.001676  -0.004102   0.000176   0.002793
     31      -0.000171  -0.000381  -0.000093  -0.001342  -0.000352   0.000745
     32       0.001178   0.000439   0.000663   0.005333   0.000406  -0.002488
     33      -0.000195  -0.000014  -0.000151   0.000181   0.000237   0.000124
     34      -0.000275  -0.000030  -0.000025  -0.000023  -0.000010  -0.000037
     35      -0.000092  -0.000116  -0.000119   0.000111   0.000181   0.000033
     36       0.000130  -0.000286  -0.000038  -0.000180  -0.000002  -0.000194
     37       0.000263  -0.000016   0.000214  -0.000122  -0.000169  -0.000099
     38      -0.000320   0.000302   0.000190   0.000140   0.000273   0.000048
     39       0.000094   0.000235   0.000057   0.000755   0.000247  -0.000115
     40       0.000120   0.000114  -0.000268  -0.000305  -0.000007  -0.000086
     41       0.000206   0.000220   0.000473   0.001132   0.000593   0.000014
     42       0.000528   0.000205  -0.000052   0.000363   0.000249  -0.000069
     43      -0.001068  -0.000074   0.001327   0.000379   0.000111  -0.000175
     44       0.001358   0.000217  -0.000927   0.000116   0.000177   0.000315
     45       0.000884  -0.000518  -0.000098   0.000277   0.000070  -0.000955
     46       0.000525   0.000369  -0.000478   0.000745   0.000321  -0.000063
     47      -0.000636   0.000408  -0.000139   0.000253   0.000359   0.000796
     48       0.064604  -0.034224   0.031220  -0.004275   0.016597  -0.019660
     49      -0.034224   0.180454  -0.119238  -0.001262   0.007663  -0.005758
     50       0.031220  -0.119238   0.183360  -0.003370   0.011068  -0.011988
     51      -0.004275  -0.001262  -0.003370   0.207265   0.056950   0.107174
     52       0.016597   0.007663   0.011068   0.056950   0.084673   0.045338
     53      -0.019660  -0.005758  -0.011988   0.107174   0.045338   0.130692
     54      -0.000003   0.000939   0.000915   0.004024  -0.001532   0.000558
     55       0.001483  -0.004019  -0.001716  -0.000284   0.000376  -0.001349
     56       0.000108   0.001235   0.000213   0.000958   0.000317   0.002486
     57       0.000127  -0.000479  -0.000134   0.000107  -0.000977  -0.000440
     58       0.000278  -0.000656  -0.000059  -0.000116  -0.001287  -0.000685
     59      -0.000156   0.000265   0.000064   0.000038   0.000497   0.000157
     60       0.000143  -0.000055   0.000100  -0.000182  -0.000229   0.000012
     61      -0.000156  -0.000061  -0.000089   0.000077   0.000073   0.000119
     62       0.000176  -0.000324   0.000185  -0.000279  -0.000149  -0.000091
     63      -0.000352   0.000074  -0.000202   0.000000   0.000240   0.000176
     64       0.000498  -0.000009   0.000349  -0.000266  -0.000266  -0.000312
     65      -0.000264  -0.000001  -0.000045  -0.000085   0.000039   0.000013
     66       0.000349  -0.000134   0.000223  -0.000026  -0.000201  -0.000310
     67       0.000205  -0.000048   0.000036   0.000083  -0.000041  -0.000008
     68       0.000693  -0.000101   0.000298  -0.000054  -0.000238  -0.000330
     69      -0.000061   0.000694  -0.000944   0.001262   0.000626   0.000955
     70      -0.000604  -0.000427  -0.000377   0.000045   0.000713  -0.000434
     71       0.001127   0.001219  -0.000017   0.000533  -0.000961   0.001374
     72       0.000243  -0.000222   0.000180  -0.000550  -0.000082  -0.000002
     73      -0.000216   0.000088  -0.000007  -0.000079  -0.000038   0.000203
     74       0.000064  -0.000119   0.000131   0.000080  -0.000005  -0.000363
     75      -0.000025   0.000036  -0.000125   0.000047   0.000056  -0.000105
     76      -0.000094   0.000089  -0.000123   0.000220   0.000176   0.000215
     77      -0.000187   0.000147  -0.000123   0.000234   0.000090   0.000370
     78      -0.000303  -0.000761   0.000759   0.000270  -0.000397   0.000196
     79       0.000377   0.000296  -0.000038   0.000281   0.000132  -0.000020
     80      -0.000319  -0.000502   0.000788  -0.000062  -0.000465  -0.000003
                 54         55         56         57         58         59    
      0       0.000624  -0.000790   0.001777   0.000696  -0.001439   0.010595
      1       0.003236  -0.000108  -0.000566  -0.001497   0.005225  -0.026841
      2      -0.000422  -0.000905   0.000835  -0.002453   0.002604  -0.014911
      3       0.000543  -0.000087   0.000170   0.001174   0.000658  -0.001317
      4      -0.000256   0.000150  -0.000336   0.000498   0.000849   0.002348
      5      -0.001337   0.000743  -0.000714  -0.000537   0.001481  -0.005320
      6       0.001683  -0.000739   0.000756   0.000131  -0.000055  -0.000796
      7      -0.000881  -0.002883  -0.003216  -0.001190  -0.000046   0.001679
      8       0.000764  -0.000670  -0.001397  -0.000473   0.000142  -0.000004
      9      -0.006098   0.028445   0.021001  -0.003039  -0.004448   0.001571
     10      -0.002040  -0.008363  -0.008826  -0.001875  -0.000112   0.000873
     11      -0.006958   0.008809  -0.003714   0.001052   0.001380   0.000179
     12      -0.330761   0.074846  -0.105074   0.004960   0.007330  -0.002502
     13       0.070488  -0.086102   0.020914  -0.022087  -0.024292   0.010169
     14      -0.055738   0.009896  -0.043138  -0.008963  -0.008122   0.005600
     15      -0.020365  -0.029743   0.013158  -0.072525   0.054983   0.033188
     16       0.008140   0.007656   0.001323   0.060412  -0.212327  -0.096736
     17      -0.006987  -0.006257  -0.003172   0.034868  -0.092279  -0.107961
     18      -0.006200  -0.001889  -0.001616  -0.008856   0.002246  -0.003551
     19      -0.005189  -0.004608  -0.000232   0.024139  -0.005239   0.008682
     20       0.002634   0.002044   0.000837   0.014625  -0.003327   0.004681
     21       0.002163  -0.002039   0.001144   0.001529  -0.000649   0.000790
     22       0.003310  -0.000143  -0.000687   0.003068   0.001330  -0.001372
     23       0.001205  -0.001629   0.002005  -0.000389  -0.000151   0.000572
     24      -0.009302   0.002156  -0.003104   0.000159   0.002682  -0.000676
     25       0.001481  -0.000094  -0.002264  -0.000934  -0.000981   0.000608
     26      -0.004426   0.000662   0.003735   0.001480   0.004620  -0.002166
     27       0.002771  -0.000776   0.000377   0.000496  -0.000745   0.000380
     28      -0.001458   0.000358  -0.000622   0.001294  -0.000399   0.000506
     29       0.001317  -0.000390   0.002511  -0.000426  -0.000430   0.000709
     30      -0.001479   0.000396  -0.000659  -0.005303   0.000881  -0.002041
     31      -0.001837   0.000086  -0.001550   0.000315   0.000940  -0.000448
     32      -0.001051   0.000270  -0.000648  -0.002567   0.000824  -0.000124
     33       0.002998  -0.000354  -0.000016   0.000855   0.000054  -0.001226
     34      -0.001310   0.000152   0.000902  -0.000605   0.000297   0.000147
     35       0.002041   0.000311  -0.000152   0.000368  -0.000571   0.001131
     36       0.000460   0.000276  -0.000370  -0.000125   0.000013   0.000708
     37      -0.001221   0.000438  -0.000564  -0.000129   0.000077   0.000815
     38      -0.000413  -0.000188   0.000501   0.000214  -0.000714   0.000659
     39       0.001368  -0.000383   0.000321  -0.000096  -0.000285   0.000372
     40       0.000548  -0.000169  -0.000018   0.000024   0.000139  -0.001042
     41       0.001311  -0.000415  -0.000272   0.000186   0.000028  -0.000832
     42      -0.001614   0.000503  -0.000206  -0.000161  -0.000135   0.000467
     43       0.000092  -0.000053   0.000021  -0.000075   0.000011  -0.001016
     44       0.001046  -0.000446   0.000392  -0.000037   0.000201  -0.000677
     45      -0.000476   0.000846   0.000815   0.000113   0.000080  -0.000036
     46       0.001672  -0.000279   0.000360   0.000159  -0.000098  -0.000162
     47       0.000873  -0.000652  -0.000530  -0.000018  -0.000262   0.000148
     48      -0.000003   0.001483   0.000108   0.000127   0.000278  -0.000156
     49       0.000939  -0.004019   0.001235  -0.000479  -0.000656   0.000265
     50       0.000915  -0.001716   0.000213  -0.000134  -0.000059   0.000064
     51       0.004024  -0.000284   0.000958   0.000107  -0.000116   0.000038
     52      -0.001532   0.000376   0.000317  -0.000977  -0.001287   0.000497
     53       0.000558  -0.001349   0.002486  -0.000440  -0.000685   0.000157
     54       0.354751  -0.071405   0.068930   0.001748  -0.001820  -0.001613
     55      -0.071405   0.096953  -0.009850   0.000161   0.000659  -0.000236
     56       0.068930  -0.009850   0.048340  -0.000615  -0.001019   0.000333
     57       0.001748   0.000161  -0.000615   0.078285  -0.058318  -0.035400
     58      -0.001820   0.000659  -0.001019  -0.058318   0.235563   0.099762
     59      -0.001613  -0.000236   0.000333  -0.035400   0.099762   0.115824
     60       0.000906   0.000117  -0.000211   0.001385  -0.000042   0.000294
     61       0.000337  -0.000213   0.000223  -0.000419  -0.000059   0.000178
     62      -0.003779   0.001067  -0.000174  -0.000745   0.000325   0.001034
     63       0.002119  -0.000747  -0.000454   0.000823   0.000833  -0.000365
     64      -0.003740   0.001377   0.000476  -0.002197  -0.000048   0.001199
     65       0.000548  -0.000232  -0.000429   0.000826   0.000320  -0.000710
     66      -0.003071   0.000677   0.000717  -0.001059  -0.000383   0.000938
     67      -0.000261  -0.000189   0.000525  -0.000529  -0.000269   0.000578
     68      -0.002754   0.001227   0.001537  -0.001900  -0.001241   0.001563
     69       0.004969  -0.001121   0.000682   0.000178  -0.001868   0.000050
     70      -0.000581  -0.000198   0.004996  -0.000360   0.000926  -0.000084
     71       0.004477  -0.000366  -0.008775   0.000814  -0.002710  -0.000107
     72      -0.001734   0.000652   0.001673  -0.001149  -0.000300   0.000798
     73       0.000106  -0.000081  -0.001422   0.000592   0.000542  -0.000530
     74      -0.001441   0.000436   0.001011  -0.000514  -0.000122   0.000368
     75      -0.000045  -0.000095  -0.000236  -0.000186   0.000281  -0.000249
     76       0.001453  -0.000392  -0.000098   0.000119  -0.000112  -0.000005
     77       0.001930  -0.000543  -0.001310   0.000824  -0.000034  -0.000310
     78      -0.000296   0.000019  -0.000097  -0.000368   0.000109  -0.000128
     79       0.002000  -0.000429  -0.000013   0.001011  -0.000462   0.000053
     80      -0.001683   0.000451  -0.000469   0.000307   0.000026   0.000192
                 60         61         62         63         64         65    
      0      -0.007426   0.002567  -0.002016   0.000398  -0.001342  -0.000203
      1       0.001521  -0.000133   0.000885  -0.000911   0.000124  -0.000979
      2      -0.000884   0.000179   0.000540   0.000809  -0.001307   0.000530
      3       0.000647  -0.000025   0.000213   0.000087  -0.000085   0.000282
      4       0.000864  -0.000452   0.000514  -0.000348   0.000439   0.000064
      5       0.000307   0.000192   0.000350   0.001110  -0.001222   0.000446
      6       0.000072   0.001766   0.000471   0.001476  -0.001058   0.000866
      7      -0.000123  -0.002166   0.000327  -0.003972   0.004169  -0.002318
      8      -0.000165  -0.001354   0.000125  -0.000924   0.001174  -0.000642
      9       0.000076   0.000140   0.000030   0.000469  -0.000181   0.000014
     10      -0.000101  -0.000162  -0.000423   0.001152  -0.001575   0.000965
     11      -0.000403  -0.000352  -0.000252  -0.000446   0.000506  -0.000385
     12       0.001796  -0.000988   0.004526  -0.001535   0.003606  -0.000392
     13       0.000732   0.000393  -0.001526   0.001025  -0.000618  -0.000079
     14       0.001367  -0.000960   0.002238  -0.000410   0.000482  -0.000375
     15      -0.001362   0.000259   0.000427  -0.000323   0.002561  -0.001272
     16       0.004901  -0.001541   0.001401   0.000145  -0.001454   0.001540
     17      -0.031553   0.010854  -0.011280   0.002510  -0.003503   0.002750
     18      -0.051682   0.000715  -0.000532   0.009069   0.009565  -0.002407
     19       0.001033  -0.055428   0.033474  -0.021205  -0.012961   0.004063
     20      -0.002175   0.033757  -0.279127   0.000913   0.008483  -0.003016
     21      -0.000088  -0.001633  -0.001834  -0.089020   0.081451  -0.027020
     22      -0.000663  -0.003655  -0.000727   0.076549  -0.232995   0.055357
     23       0.021370   0.021797  -0.005244  -0.020178   0.048728  -0.070850
     24      -0.003414  -0.002607   0.002363  -0.004204   0.002728   0.015358
     25      -0.002632  -0.001634  -0.001551   0.016578  -0.008825  -0.030021
     26       0.007046  -0.000430   0.003008  -0.002909   0.002859   0.009452
     27       0.000228   0.000206   0.000507  -0.005260   0.002212   0.000383
     28      -0.001124  -0.002568   0.000053  -0.000770  -0.001681  -0.000071
     29      -0.000180  -0.001108  -0.000202   0.003574  -0.002865  -0.003373
     30       0.000682   0.000502  -0.000426  -0.003668   0.001307   0.000118
     31      -0.001199   0.000721   0.001603   0.000436  -0.005222   0.002206
     32       0.007856  -0.027983  -0.011300   0.000703   0.000701  -0.001242
     33       0.000850  -0.000048  -0.000283  -0.000365   0.000458   0.000214
     34       0.000310   0.000013   0.000618  -0.000997   0.001988  -0.000521
     35      -0.001820   0.000613  -0.000602  -0.000322   0.000163  -0.000186
     36      -0.000168  -0.000030   0.000305  -0.000310   0.000218  -0.000846
     37      -0.000550   0.000204  -0.000006   0.000360  -0.000040  -0.000234
     38       0.000561  -0.000263   0.000424  -0.001416   0.000123  -0.000845
     39      -0.000050   0.000065  -0.000114  -0.000026  -0.000175  -0.000135
     40      -0.000057   0.000093  -0.000302   0.000389  -0.000352   0.000269
     41       0.000097   0.000034  -0.000415   0.000408  -0.000666   0.000248
     42      -0.000349   0.000042   0.000277  -0.000099   0.000327  -0.000167
     43      -0.000277   0.000087  -0.000446   0.000921  -0.001198   0.000376
     44       0.000214  -0.000001   0.000235  -0.000363   0.000307  -0.000106
     45       0.000064  -0.000704  -0.000433  -0.000120  -0.000341   0.000138
     46       0.000110  -0.000308  -0.000608   0.000243  -0.000648   0.000227
     47       0.000128  -0.000436  -0.000384  -0.000387   0.000033  -0.000127
     48       0.000143  -0.000156   0.000176  -0.000352   0.000498  -0.000264
     49      -0.000055  -0.000061  -0.000324   0.000074  -0.000009  -0.000001
     50       0.000100  -0.000089   0.000185  -0.000202   0.000349  -0.000045
     51      -0.000182   0.000077  -0.000279   0.000000  -0.000266  -0.000085
     52      -0.000229   0.000073  -0.000149   0.000240  -0.000266   0.000039
     53       0.000012   0.000119  -0.000091   0.000176  -0.000312   0.000013
     54       0.000906   0.000337  -0.003779   0.002119  -0.003740   0.000548
     55       0.000117  -0.000213   0.001067  -0.000747   0.001377  -0.000232
     56      -0.000211   0.000223  -0.000174  -0.000454   0.000476  -0.000429
     57       0.001385  -0.000419  -0.000745   0.000823  -0.002197   0.000826
     58      -0.000042  -0.000059   0.000325   0.000833  -0.000048   0.000320
     59       0.000294   0.000178   0.001034  -0.000365   0.001199  -0.000710
     60       0.060554  -0.000205  -0.000054   0.001302  -0.004084   0.001672
     61      -0.000205   0.065262  -0.035348  -0.001573  -0.000443   0.000099
     62      -0.000054  -0.035348   0.301805   0.000785   0.000665   0.000082
     63       0.001302  -0.001573   0.000785   0.090984  -0.086688   0.019674
     64      -0.004084  -0.000443   0.000665  -0.086688   0.258399  -0.050568
     65       0.001672   0.000099   0.000082   0.019674  -0.050568   0.072078
     66      -0.002247   0.000706   0.000894  -0.005029  -0.002446  -0.007064
     67      -0.000938   0.001513  -0.000361   0.019340   0.001837   0.023150
     68      -0.003123   0.001698   0.001867   0.000176  -0.005298  -0.001281
     69      -0.000732  -0.000184  -0.001685   0.001324  -0.001801  -0.002235
     70       0.000744   0.000041   0.001936   0.001076  -0.000047   0.000410
     71      -0.001054  -0.000033  -0.004240  -0.001991  -0.000647  -0.002011
     72      -0.002299   0.001051   0.000573   0.002582  -0.001914   0.002220
     73       0.001484  -0.000555   0.000160  -0.003074   0.003333  -0.002420
     74      -0.001216   0.000340   0.000238   0.001222  -0.000607   0.001576
     75       0.000190   0.000409   0.000757  -0.001130   0.002106  -0.000669
     76       0.000675   0.000022  -0.000247   0.000399  -0.001054  -0.002201
     77       0.001447  -0.000797  -0.000717  -0.002011   0.001464  -0.002065
     78       0.000869  -0.000221  -0.000143   0.000756  -0.000646   0.000248
     79       0.000101   0.000874  -0.000991   0.000503  -0.002300   0.000551
     80       0.000245  -0.000901   0.001901   0.000356  -0.000870   0.000495
                 66         67         68         69         70         71    
      0      -0.000207   0.000095   0.000340   0.000766   0.001828  -0.002179
      1       0.000642  -0.000016   0.001255   0.001204  -0.000920   0.004418
      2      -0.001011  -0.000001  -0.002180   0.000720   0.001032  -0.002067
      3      -0.000410  -0.000096  -0.000254  -0.001047  -0.001343   0.000551
      4       0.000251  -0.000019   0.000320  -0.001929  -0.000696   0.000093
      5      -0.000748  -0.000462  -0.002097  -0.001202   0.002287  -0.002962
      6      -0.001102  -0.000764  -0.003001  -0.001519   0.000590  -0.001657
      7       0.003813   0.001793   0.007543   0.002250  -0.001394   0.003025
      8       0.000747   0.000649   0.002027   0.001938  -0.000229   0.001692
      9      -0.000366  -0.000029  -0.000599  -0.000073  -0.000263   0.000095
     10      -0.001023  -0.000660  -0.003012  -0.002576   0.000669  -0.002255
     11       0.000626   0.000321   0.000960   0.000193   0.000407  -0.000981
     12       0.001119  -0.001118   0.002582  -0.004126   0.000451  -0.003419
     13      -0.000874   0.000457  -0.000816   0.002068  -0.000808   0.002408
     14       0.000106  -0.000126   0.000302  -0.000024  -0.005445   0.010338
     15       0.000595   0.000121   0.002314   0.000472  -0.000839   0.001686
     16      -0.004954  -0.004077  -0.002079  -0.001738   0.000240  -0.000671
     17      -0.002630  -0.000522  -0.005733  -0.001466   0.000876  -0.002540
     18      -0.013780  -0.017442   0.008127  -0.004527   0.002495  -0.006549
     19      -0.001284  -0.001029   0.006805   0.001129  -0.001317   0.001798
     20      -0.012422  -0.013918   0.010965   0.003422  -0.002255   0.004075
     21      -0.143234  -0.011555  -0.109572   0.007785  -0.009303  -0.006423
     22      -0.012003  -0.057678  -0.013468  -0.008999   0.005731   0.002621
     23      -0.117585  -0.015666  -0.181009   0.025034  -0.016992  -0.020502
     24       0.011875  -0.008387  -0.013569  -0.092638   0.047197  -0.102300
     25       0.001923   0.002862  -0.002030   0.065915  -0.079967   0.067357
     26       0.020250  -0.017876  -0.034673  -0.137300   0.052898  -0.239761
     27       0.002509   0.002075   0.006074   0.001625   0.016837   0.001242
     28      -0.000682  -0.000312  -0.000378  -0.004938  -0.016298  -0.003374
     29      -0.000506  -0.000502  -0.001165   0.007192   0.027467   0.012753
     30       0.000446   0.000192   0.003658  -0.001344   0.000761  -0.001986
     31      -0.002878  -0.001887  -0.005838  -0.005173   0.001430  -0.007044
     32       0.000704   0.000506  -0.000579  -0.000567   0.001214  -0.002422
     33       0.000180  -0.000037   0.000732   0.000813  -0.002352   0.004665
     34       0.001304   0.000616   0.002051   0.000214  -0.000382  -0.000002
     35       0.000296   0.000144   0.000999   0.000705  -0.000972   0.002331
     36       0.000026   0.000265   0.000441  -0.001056   0.000520  -0.000832
     37      -0.000557   0.000263  -0.000812   0.000830   0.001935  -0.004328
     38       0.000861  -0.000209   0.001149   0.000016  -0.000763   0.001979
     39       0.000056   0.000074   0.000136   0.001809  -0.000209   0.001925
     40      -0.000468  -0.000173  -0.000949   0.000253  -0.000099   0.000412
     41      -0.000623  -0.000160  -0.000884   0.000260  -0.000421   0.000468
     42       0.000293   0.000121   0.000161  -0.000747   0.000243  -0.001373
     43      -0.001024  -0.000258  -0.001472  -0.000709  -0.000129  -0.000551
     44       0.000120   0.000129   0.000830   0.000393  -0.002431   0.003221
     45      -0.000157  -0.000102  -0.000197  -0.000485   0.000392  -0.000875
     46      -0.000596  -0.000156  -0.000583   0.001166  -0.000542   0.001690
     47       0.000102   0.000079   0.000559   0.000845  -0.000430   0.001301
     48       0.000349   0.000205   0.000693  -0.000061  -0.000604   0.001127
     49      -0.000134  -0.000048  -0.000101   0.000694  -0.000427   0.001219
     50       0.000223   0.000036   0.000298  -0.000944  -0.000377  -0.000017
     51      -0.000026   0.000083  -0.000054   0.001262   0.000045   0.000533
     52      -0.000201  -0.000041  -0.000238   0.000626   0.000713  -0.000961
     53      -0.000310  -0.000008  -0.000330   0.000955  -0.000434   0.001374
     54      -0.003071  -0.000261  -0.002754   0.004969  -0.000581   0.004477
     55       0.000677  -0.000189   0.001227  -0.001121  -0.000198  -0.000366
     56       0.000717   0.000525   0.001537   0.000682   0.004996  -0.008775
     57      -0.001059  -0.000529  -0.001900   0.000178  -0.000360   0.000814
     58      -0.000383  -0.000269  -0.001241  -0.001868   0.000926  -0.002710
     59       0.000938   0.000578   0.001563   0.000050  -0.000084  -0.000107
     60      -0.002247  -0.000938  -0.003123  -0.000732   0.000744  -0.001054
     61       0.000706   0.001513   0.001698  -0.000184   0.000041  -0.000033
     62       0.000894  -0.000361   0.001867  -0.001685   0.001936  -0.004240
     63      -0.005029   0.019340   0.000176   0.001324   0.001076  -0.001991
     64      -0.002446   0.001837  -0.005298  -0.001801  -0.000047  -0.000647
     65      -0.007064   0.023150  -0.001281  -0.002235   0.000410  -0.002011
     66       0.155237   0.017921   0.112015  -0.000801   0.001103   0.004981
     67       0.017921   0.058136   0.020941   0.002020  -0.002300   0.002283
     68       0.112015   0.020941   0.205341   0.001175  -0.006424   0.000726
     69      -0.000801   0.002020   0.001175   0.089446  -0.054314   0.103891
     70       0.001103  -0.002300  -0.006424  -0.054314   0.095737  -0.058791
     71       0.004981   0.002283   0.000726   0.103891  -0.058791   0.249526
     72      -0.001999  -0.001581  -0.004981   0.000186  -0.004811   0.006815
     73       0.002856   0.001482   0.004692   0.002351  -0.002955  -0.007028
     74      -0.001179  -0.001104  -0.002603  -0.002411  -0.001206   0.003139
     75       0.001506   0.000807   0.002912   0.000047   0.001294  -0.001901
     76      -0.000203   0.000733   0.000362   0.003298   0.001136   0.000251
     77       0.001127   0.002025   0.004226   0.001729   0.003255  -0.004742
     78      -0.000644  -0.000305  -0.001385  -0.001151  -0.000167  -0.000901
     79      -0.001585  -0.000580  -0.002131   0.001142  -0.000338   0.001607
     80      -0.000715  -0.000414  -0.001122  -0.000854   0.000815  -0.002100
                 72         73         74         75         76         77    
      0       0.000265  -0.000550  -0.000100   0.000229   0.000610   0.000287
      1       0.000142  -0.000547   0.000093  -0.000251  -0.000125   0.000120
      2      -0.000875   0.000715  -0.000514   0.000372   0.000481   0.000637
      3       0.000108  -0.000042   0.000381  -0.000834   0.000022  -0.000001
      4      -0.000052  -0.000187   0.000510   0.000122  -0.000329  -0.000034
      5      -0.000275   0.000663  -0.000727   0.000584  -0.000439   0.000477
      6      -0.004137  -0.000129   0.000902   0.001357  -0.000585  -0.001310
      7       0.003749  -0.002048   0.001341  -0.000134   0.000925  -0.002219
      8       0.004801  -0.000480  -0.001079   0.000262   0.000477  -0.000377
      9      -0.001181   0.000053   0.000047   0.000309   0.000238   0.000135
     10      -0.001838   0.000949  -0.000140   0.000435  -0.000364   0.000582
     11      -0.000598  -0.000601   0.000741   0.000185  -0.000065  -0.000408
     12       0.001605   0.000226   0.000964   0.000074  -0.001057  -0.001712
     13      -0.000640  -0.000014  -0.000570  -0.000109   0.000647   0.000938
     14      -0.000879   0.000759  -0.000694  -0.000237   0.000198   0.001153
     15       0.000783  -0.000549   0.000417  -0.000028  -0.000241  -0.000619
     16      -0.001111   0.001296  -0.000539   0.000841   0.000074   0.000214
     17      -0.002929   0.002176  -0.001583   0.001353   0.000229   0.001009
     18       0.000655  -0.001086   0.001223  -0.002889  -0.001991  -0.001085
     19       0.000330  -0.001772   0.001137  -0.000483  -0.001533  -0.000065
     20       0.002610  -0.002344   0.000934   0.001013   0.000203  -0.002578
     21       0.002442  -0.002288   0.000782  -0.003091  -0.000920   0.001117
     22       0.003169  -0.003647   0.001921  -0.002210  -0.006537  -0.002840
     23      -0.000022   0.000389  -0.000653   0.001041   0.002478   0.001053
     24       0.005756   0.025371   0.002463   0.001984  -0.000758  -0.002578
     25       0.002358  -0.028767   0.005441  -0.001947  -0.015148   0.000661
     26      -0.000566   0.027957   0.002115  -0.002045  -0.036126   0.008164
     27      -0.191315   0.061159  -0.093409  -0.053224   0.003159   0.003722
     28       0.066274  -0.075249   0.038840   0.000742  -0.083605  -0.081848
     29      -0.094010   0.036591  -0.118512   0.002630  -0.071039  -0.254990
     30      -0.020502  -0.007681   0.016469   0.000230  -0.000889  -0.001154
     31       0.005031   0.004836  -0.004622   0.011460   0.003763  -0.002668
     32      -0.014259  -0.000854   0.007473   0.023374   0.006102  -0.010537
     33       0.000019  -0.000207   0.000219  -0.000310  -0.000232   0.000251
     34       0.001098  -0.000541   0.000583  -0.000257  -0.000261  -0.000723
     35       0.000260  -0.000383   0.000153  -0.000288   0.000111   0.000151
     36       0.000279  -0.000254   0.000086   0.000123   0.000069  -0.000188
     37       0.000026   0.000171  -0.000182   0.000163   0.000346  -0.000060
     38       0.000428  -0.000276   0.000322  -0.000196  -0.000331  -0.000321
     39      -0.000093  -0.000037  -0.000201   0.000279   0.000031   0.000306
     40      -0.000488   0.000434  -0.000367   0.000055   0.000075   0.000181
     41      -0.000568   0.000271  -0.000120  -0.000136   0.000237   0.000526
     42       0.000262   0.000029  -0.000029  -0.000575   0.000316  -0.000746
     43      -0.000786   0.000282  -0.000713   0.000853   0.000141   0.000506
     44       0.000156  -0.000115   0.000485  -0.000909   0.000513   0.000546
     45       0.000060   0.000144  -0.000010  -0.000037   0.000196   0.000535
     46      -0.000554   0.000204  -0.000074  -0.000590   0.000044   0.001065
     47       0.000037  -0.000134   0.000038  -0.000296   0.000160   0.000460
     48       0.000243  -0.000216   0.000064  -0.000025  -0.000094  -0.000187
     49      -0.000222   0.000088  -0.000119   0.000036   0.000089   0.000147
     50       0.000180  -0.000007   0.000131  -0.000125  -0.000123  -0.000123
     51      -0.000550  -0.000079   0.000080   0.000047   0.000220   0.000234
     52      -0.000082  -0.000038  -0.000005   0.000056   0.000176   0.000090
     53      -0.000002   0.000203  -0.000363  -0.000105   0.000215   0.000370
     54      -0.001734   0.000106  -0.001441  -0.000045   0.001453   0.001930
     55       0.000652  -0.000081   0.000436  -0.000095  -0.000392  -0.000543
     56       0.001673  -0.001422   0.001011  -0.000236  -0.000098  -0.001310
     57      -0.001149   0.000592  -0.000514  -0.000186   0.000119   0.000824
     58      -0.000300   0.000542  -0.000122   0.000281  -0.000112  -0.000034
     59       0.000798  -0.000530   0.000368  -0.000249  -0.000005  -0.000310
     60      -0.002299   0.001484  -0.001216   0.000190   0.000675   0.001447
     61       0.001051  -0.000555   0.000340   0.000409   0.000022  -0.000797
     62       0.000573   0.000160   0.000238   0.000757  -0.000247  -0.000717
     63       0.002582  -0.003074   0.001222  -0.001130   0.000399  -0.002011
     64      -0.001914   0.003333  -0.000607   0.002106  -0.001054   0.001464
     65       0.002220  -0.002420   0.001576  -0.000669  -0.002201  -0.002065
     66      -0.001999   0.002856  -0.001179   0.001506  -0.000203   0.001127
     67      -0.001581   0.001482  -0.001104   0.000807   0.000733   0.002025
     68      -0.004981   0.004692  -0.002603   0.002912   0.000362   0.004226
     69       0.000186   0.002351  -0.002411   0.000047   0.003298   0.001729
     70      -0.004811  -0.002955  -0.001206   0.001294   0.001136   0.003255
     71       0.006815  -0.007028   0.003139  -0.001901   0.000251  -0.004742
     72       0.206609  -0.067015   0.096745   0.003024  -0.000684   0.002803
     73      -0.067015   0.096406  -0.049367  -0.010486   0.004789  -0.008546
     74       0.096745  -0.049367   0.120304  -0.021928   0.010248  -0.013797
     75       0.003024  -0.010486  -0.021928   0.054090  -0.002784  -0.006506
     76      -0.000684   0.004789   0.010248  -0.002784   0.096274   0.088209
     77       0.002803  -0.008546  -0.013797  -0.006506   0.088209   0.274071
     78       0.000177  -0.000761   0.000283  -0.001127  -0.000219   0.001589
     79      -0.001844   0.001495  -0.001136  -0.000399   0.000197   0.000930
     80      -0.000216   0.000077   0.001426   0.001352   0.000306  -0.000550
                 78         79         80    
      0       0.000032  -0.000682   0.000062
      1      -0.000661   0.000394  -0.000552
      2       0.000209  -0.000395  -0.000288
      3      -0.003467  -0.002017  -0.003191
      4      -0.002520  -0.000135  -0.002590
      5      -0.002426  -0.001443  -0.001507
      6      -0.005496  -0.002998  -0.004717
      7       0.016611   0.008079   0.015193
      8      -0.016524  -0.007504  -0.014714
      9       0.000768   0.000368   0.001389
     10       0.002208   0.000213   0.000623
     11      -0.001470  -0.000396   0.000477
     12       0.000227  -0.001816   0.001402
     13      -0.000405   0.000894  -0.000509
     14       0.000182  -0.000167   0.000651
     15       0.000242  -0.000700   0.000131
     16       0.001925  -0.002754  -0.001636
     17       0.000981  -0.001342  -0.000556
     18      -0.001712   0.005338   0.004247
     19       0.007022  -0.017171  -0.013899
     20      -0.004831   0.016828   0.009350
     21      -0.001136   0.000968   0.000868
     22       0.001773  -0.000235  -0.000786
     23       0.000589   0.000332  -0.001086
     24      -0.002337  -0.002859   0.003316
     25      -0.003495  -0.001504  -0.000211
     26       0.004834  -0.000689   0.002307
     27       0.002705   0.003904  -0.003887
     28      -0.019954  -0.003649   0.011059
     29       0.017912   0.003245  -0.009366
     30      -0.059460   0.029758  -0.030376
     31       0.032049  -0.166470   0.113062
     32      -0.031284   0.110599  -0.158401
     33       0.000379   0.000646   0.000119
     34      -0.000015  -0.000073   0.000234
     35       0.000088   0.000236   0.000115
     36      -0.000120  -0.000313   0.000070
     37      -0.000090  -0.000279  -0.000022
     38       0.000158   0.000030   0.000175
     39      -0.000471  -0.000040  -0.000776
     40       0.001119   0.000555   0.000905
     41      -0.001233  -0.000251  -0.001134
     42      -0.000006  -0.000207   0.000288
     43      -0.000221  -0.000051  -0.000283
     44       0.000129   0.000113   0.000313
     45       0.000963   0.000625   0.000629
     46      -0.000271   0.000944  -0.000429
     47       0.000301   0.000483  -0.000058
     48      -0.000303   0.000377  -0.000319
     49      -0.000761   0.000296  -0.000502
     50       0.000759  -0.000038   0.000788
     51       0.000270   0.000281  -0.000062
     52      -0.000397   0.000132  -0.000465
     53       0.000196  -0.000020  -0.000003
     54      -0.000296   0.002000  -0.001683
     55       0.000019  -0.000429   0.000451
     56      -0.000097  -0.000013  -0.000469
     57      -0.000368   0.001011   0.000307
     58       0.000109  -0.000462   0.000026
     59      -0.000128   0.000053   0.000192
     60       0.000869   0.000101   0.000245
     61      -0.000221   0.000874  -0.000901
     62      -0.000143  -0.000991   0.001901
     63       0.000756   0.000503   0.000356
     64      -0.000646  -0.002300  -0.000870
     65       0.000248   0.000551   0.000495
     66      -0.000644  -0.001585  -0.000715
     67      -0.000305  -0.000580  -0.000414
     68      -0.001385  -0.002131  -0.001122
     69      -0.001151   0.001142  -0.000854
     70      -0.000167  -0.000338   0.000815
     71      -0.000901   0.001607  -0.002100
     72       0.000177  -0.001844  -0.000216
     73      -0.000761   0.001495   0.000077
     74       0.000283  -0.001136   0.001426
     75      -0.001127  -0.000399   0.001352
     76      -0.000219   0.000197   0.000306
     77       0.001589   0.000930  -0.000550
     78       0.070576  -0.031600   0.031938
     79      -0.031600   0.182443  -0.118567
     80       0.031938  -0.118567   0.173141

$bmatrix
 194 81
                  0          1          2          3          4          5    
      0       0.263373  -0.850227  -0.455794  -0.263373   0.850227   0.455794
      1       0.000000   0.000000   0.000000   0.218798  -0.689350   0.690597
      2       0.000000   0.000000   0.000000   0.000000   0.000000   0.000000
      3       0.000000   0.000000   0.000000   0.000000   0.000000   0.000000
      4       0.000000   0.000000   0.000000   0.000000   0.000000   0.000000
      5       0.037030  -0.142528   0.989098   0.000000   0.000000   0.000000
      6       0.000000   0.000000   0.000000   0.000000   0.000000   0.000000
      7       0.000000   0.000000   0.000000   0.000000   0.000000   0.000000
      8       0.000000   0.000000   0.000000   0.000000   0.000000   0.000000
      9       0.000000   0.000000   0.000000   0.000000   0.000000   0.000000
     10       0.000000   0.000000   0.000000   0.000000   0.000000   0.000000
     11       0.000000   0.000000   0.000000   0.000000   0.000000   0.000000
     12       0.000000   0.000000   0.000000   0.000000   0.000000   0.000000
     13      -0.931604   0.262957  -0.250933   0.000000   0.000000   0.000000
     14       0.585343   0.764207  -0.270852   0.000000   0.000000   0.000000
     15       0.000000   0.000000   0.000000  -0.746024  -0.339015  -0.573164
     16       0.000000   0.000000   0.000000   0.777949   0.138518  -0.612869
     17       0.000000   0.000000   0.000000   0.000000   0.000000   0.000000
     18       0.000000   0.000000   0.000000   0.000000   0.000000   0.000000
     19       0.000000   0.000000   0.000000   0.000000   0.000000   0.000000
     20       0.000000   0.000000   0.000000   0.000000   0.000000   0.000000
     21       0.000000   0.000000   0.000000   0.000000   0.000000   0.000000
     22       0.000000   0.000000   0.000000   0.000000   0.000000   0.000000
     23       0.000000   0.000000   0.000000   0.000000   0.000000   0.000000
     24       0.000000   0.000000   0.000000   0.000000   0.000000   0.000000
     25       0.000000   0.000000   0.000000   0.000000   0.000000   0.000000
     26       0.000000   0.000000   0.000000   0.000000   0.000000   0.000000
     27       0.000000   0.000000   0.000000   0.000000   0.000000   0.000000
     28       0.000000   0.000000   0.000000   0.000000   0.000000   0.000000
     29      -0.143484   0.474139  -0.252938   0.043649  -0.149182   0.303502
     30       0.340215   0.404562   0.431482  -0.305684  -0.014040  -0.150445
     31      -0.501166   0.129601   0.451122   0.251046   0.164514  -0.161817
     32      -0.346437  -0.328867  -0.490393   0.000000   0.000000   0.000000
     33       0.466690  -0.049138  -0.486568   0.000000   0.000000   0.000000
     34       0.221898  -0.658091   0.334309   0.000000   0.000000   0.000000
     35       0.249735   0.164952  -0.163393  -0.261004  -0.632548   0.043404
     36       0.000000   0.000000   0.000000   0.257693   0.612949  -0.130471
     37       0.047721  -0.147922   0.303505   0.021996  -0.079173  -0.552278
     38      -0.305773  -0.014171  -0.150252   0.577408  -0.362583   0.019537
     39       0.000000   0.000000   0.000000  -0.020248   0.128554   0.760057
     40       0.000000   0.000000   0.000000  -0.565882   0.367602  -0.109154
     41       0.000000   0.000000   0.000000   0.000000   0.000000   0.000000
     42       0.000000   0.000000   0.000000   0.247067   0.203922   0.125277
     43       0.000000   0.000000   0.000000   0.000000   0.000000   0.000000
     44       0.000000   0.000000   0.000000   0.060621  -0.229842  -0.248633
     45       0.000000   0.000000   0.000000  -0.316954   0.029893   0.130258
     46       0.000000   0.000000   0.000000   0.000000   0.000000   0.000000
     47       0.000000   0.000000   0.000000   0.000000   0.000000   0.000000
     48       0.000000   0.000000   0.000000   0.000000   0.000000   0.000000
     49       0.000000   0.000000   0.000000   0.000000   0.000000   0.000000
     50       0.000000   0.000000   0.000000   0.000000   0.000000   0.000000
     51       0.000000   0.000000   0.000000   0.000000   0.000000   0.000000
     52       0.000000   0.000000   0.000000   0.000000   0.000000   0.000000
     53       0.000000   0.000000   0.000000   0.000000   0.000000   0.000000
     54       0.000000   0.000000   0.000000   0.000000   0.000000   0.000000
     55       0.000000   0.000000   0.000000   0.000000   0.000000   0.000000
     56      -0.227455  -0.256085  -0.028386   0.000000   0.000000   0.000000
     57       0.000000   0.000000   0.000000   0.000000   0.000000   0.000000
     58       0.000000   0.000000   0.000000   0.000000   0.000000   0.000000
     59      -0.113686   0.320397   0.050425   0.000000   0.000000   0.000000
     60       0.335223  -0.072245  -0.022961   0.000000   0.000000   0.000000
     61       0.000000   0.000000   0.000000   0.000000   0.000000   0.000000
     62       0.000000   0.000000   0.000000   0.000000   0.000000   0.000000
     63       0.000000   0.000000   0.000000   0.000000   0.000000   0.000000
     64       0.000000   0.000000   0.000000   0.000000   0.000000   0.000000
     65       0.000000   0.000000   0.000000   0.000000   0.000000   0.000000
     66       0.000000   0.000000   0.000000   0.000000   0.000000   0.000000
     67       0.000000   0.000000   0.000000   0.000000   0.000000   0.000000
     68       0.000000   0.000000   0.000000   0.000000   0.000000   0.000000
     69       0.000000   0.000000   0.000000   0.000000   0.000000   0.000000
     70       0.000000   0.000000   0.000000   0.000000   0.000000   0.000000
     71       0.000000   0.000000   0.000000   0.000000   0.000000   0.000000
     72       0.000000   0.000000   0.000000   0.000000   0.000000   0.000000
     73       0.000000   0.000000   0.000000   0.000000   0.000000   0.000000
     74       0.000000   0.000000   0.000000   0.000000   0.000000   0.000000
     75       0.000000   0.000000   0.000000   0.000000   0.000000   0.000000
     76       0.000000   0.000000   0.000000   0.000000   0.000000   0.000000
     77       0.000000   0.000000   0.000000   0.000000   0.000000   0.000000
     78       0.000000   0.000000   0.000000   0.000000   0.000000   0.000000
     79       0.000000   0.000000   0.000000   0.000000   0.000000   0.000000
     80       0.000000   0.000000   0.000000   0.000000   0.000000   0.000000
     81       0.000000   0.000000   0.000000   0.000000   0.000000   0.000000
     82       0.000000   0.000000   0.000000   0.000000   0.000000   0.000000
     83       0.000000   0.000000   0.000000   0.000000   0.000000   0.000000
     84       0.000000   0.000000   0.000000   0.000000   0.000000   0.000000
     85       0.000000   0.000000   0.000000   0.000000   0.000000   0.000000
     86       0.000000   0.000000   0.000000   0.000000   0.000000   0.000000
     87       0.000000   0.000000   0.000000   0.000000   0.000000   0.000000
     88       0.000000   0.000000   0.000000   0.000000   0.000000   0.000000
     89      -0.372601  -0.167788   0.097686  -0.300111   0.169337  -0.489291
     90       0.295869  -0.173670   0.494924   0.375826   0.172834  -0.105235
     91       0.116539   0.303174  -0.498194   0.414972   0.076187   0.097668
     92       0.493574  -0.166131   0.595101  -0.495416   0.164420  -0.592975
     93       0.314244   0.310713  -0.398016  -0.456270   0.067773  -0.390071
     94       0.455007  -0.070735   0.394866  -0.314421  -0.309354   0.395378
     95       0.275677   0.406109  -0.598251  -0.275275  -0.406001   0.598281
     96      -0.570306  -0.175327  -0.002491   0.571131   0.177750  -0.001551
     97      -0.411168  -0.072392  -0.102548  -0.119116  -0.304438   0.499062
     98       0.000000   0.000000   0.000000   0.135363   0.516627   0.472808
     99       0.344652   0.107679  -0.001710  -0.547890  -0.087391   0.086351
    100       0.000000   0.000000   0.000000   0.187587   0.378522   0.318406
    101       0.000000   0.000000   0.000000   0.329444  -0.203114  -0.307123
    102       0.000000   0.000000   0.000000   0.381668  -0.341219  -0.461524
    103       0.344652   0.107679  -0.001710  -0.337987  -0.108117  -0.000839
    104       0.000000   0.000000   0.000000   0.345267   0.495901   0.385617
    105       0.000000   0.000000   0.000000   0.539348  -0.223839  -0.394314
    106       0.344652   0.107679  -0.001710  -0.495667  -0.225496  -0.068050
    107       0.000000   0.000000   0.000000   0.000000   0.000000   0.000000
    108       0.000000   0.000000   0.000000   0.116358   0.260650   0.223315
    109       0.000000   0.000000   0.000000   0.000000   0.000000   0.000000
    110       0.000000   0.000000   0.000000   0.116358   0.260650   0.223315
    111       0.000000   0.000000   0.000000   0.000000   0.000000   0.000000
    112       0.000000   0.000000   0.000000   0.000000   0.000000   0.000000
    113       0.000000   0.000000   0.000000   0.000000   0.000000   0.000000
    114       0.000000   0.000000   0.000000   0.000000   0.000000   0.000000
    115       0.000000   0.000000   0.000000   0.116358   0.260650   0.223315
    116       0.000000   0.000000   0.000000   0.000000   0.000000   0.000000
    117       0.000000   0.000000   0.000000   0.000000   0.000000   0.000000
    118       0.000000   0.000000   0.000000   0.000000   0.000000   0.000000
    119       0.000000   0.000000   0.000000   0.000000   0.000000   0.000000
    120       0.000000   0.000000   0.000000   0.000000   0.000000   0.000000
    121       0.000000   0.000000   0.000000   0.000000   0.000000   0.000000
    122       0.000000   0.000000   0.000000   0.000000   0.000000   0.000000
    123       0.000000   0.000000   0.000000   0.000000   0.000000   0.000000
    124       0.000000   0.000000   0.000000   0.000000   0.000000   0.000000
    125      -0.275347   0.239594   0.044834   0.000000   0.000000   0.000000
    126      -0.616175   0.365118   0.075682   0.000000   0.000000   0.000000
    127      -0.268065  -0.644416  -0.082824   0.000000   0.000000   0.000000
    128       0.335083   0.097014   0.001435  -0.344124  -0.105366  -0.002300
    129      -0.118685  -0.471373  -0.063481   0.000000   0.000000   0.000000
    130      -0.275347   0.239594   0.044834   0.000000   0.000000   0.000000
    131      -0.466795   0.538161   0.095025   0.000000   0.000000   0.000000
    132       0.484463   0.270057   0.020777  -0.344124  -0.105366  -0.002300
    133       0.000000   0.000000   0.000000   0.000000   0.000000   0.000000
    134      -0.398239   0.322217   0.061341   0.000000   0.000000   0.000000
    135      -0.050128  -0.687317  -0.097165   0.000000   0.000000   0.000000
    136       0.553020   0.054113  -0.012907  -0.344124  -0.105366  -0.002300
    137       0.000000   0.000000   0.000000   0.000000   0.000000   0.000000
    138       0.000000   0.000000   0.000000   0.000000   0.000000   0.000000
    139      -0.080300  -0.357197  -0.048465   0.000000   0.000000   0.000000
    140       0.000000   0.000000   0.000000   0.000000   0.000000   0.000000
    141       0.000000   0.000000   0.000000   0.000000   0.000000   0.000000
    142      -0.080300  -0.357197  -0.048465   0.000000   0.000000   0.000000
    143      -0.080300  -0.357197  -0.048465   0.000000   0.000000   0.000000
    144       0.000000   0.000000   0.000000   0.000000   0.000000   0.000000
    145       0.000000   0.000000   0.000000   0.000000   0.000000   0.000000
    146       0.000000   0.000000   0.000000   0.000000   0.000000   0.000000
    147       0.000000   0.000000   0.000000   0.000000   0.000000   0.000000
    148       0.000000   0.000000   0.000000   0.000000   0.000000   0.000000
    149       0.000000   0.000000   0.000000   0.000000   0.000000   0.000000
    150       0.000000   0.000000   0.000000   0.000000   0.000000   0.000000
    151       0.000000   0.000000   0.000000   0.000000   0.000000   0.000000
    152       0.000000   0.000000   0.000000   0.000000   0.000000   0.000000
    153       0.000000   0.000000   0.000000   0.000000   0.000000   0.000000
    154       0.000000   0.000000   0.000000   0.000000   0.000000   0.000000
    155       0.000000   0.000000   0.000000   0.000000   0.000000   0.000000
    156       0.000000   0.000000   0.000000   0.000000   0.000000   0.000000
    157       0.000000   0.000000   0.000000   0.000000   0.000000   0.000000
    158       0.000000   0.000000   0.000000   0.000000   0.000000   0.000000
    159       0.000000   0.000000   0.000000   0.000000   0.000000   0.000000
    160       0.000000   0.000000   0.000000   0.000000   0.000000   0.000000
    161       0.000000   0.000000   0.000000   0.000000   0.000000   0.000000
    162       0.000000   0.000000   0.000000   0.000000   0.000000   0.000000
    163       0.000000   0.000000   0.000000   0.000000   0.000000   0.000000
    164       0.000000   0.000000   0.000000   0.000000   0.000000   0.000000
    165       0.000000   0.000000   0.000000   0.000000   0.000000   0.000000
    166       0.000000   0.000000   0.000000   0.000000   0.000000   0.000000
    167       0.000000   0.000000   0.000000   0.000000   0.000000   0.000000
    168       0.000000   0.000000   0.000000   0.000000   0.000000   0.000000
    169       0.000000   0.000000   0.000000   0.000000   0.000000   0.000000
    170       0.000000   0.000000   0.000000   0.000000   0.000000   0.000000
    171       0.000000   0.000000   0.000000   0.000000   0.000000   0.000000
    172       0.000000   0.000000   0.000000   0.000000   0.000000   0.000000
    173       0.000000   0.000000   0.000000   0.000000   0.000000   0.000000
    174       0.000000   0.000000   0.000000   0.000000   0.000000   0.000000
    175       0.000000   0.000000   0.000000   0.000000   0.000000   0.000000
    176       0.000000   0.000000   0.000000   0.000000   0.000000   0.000000
    177       0.000000   0.000000   0.000000   0.000000   0.000000   0.000000
    178       0.000000   0.000000   0.000000   0.000000   0.000000   0.000000
    179       0.000000   0.000000   0.000000   0.000000   0.000000   0.000000
    180       0.000000   0.000000   0.000000   0.000000   0.000000   0.000000
    181       0.000000   0.000000   0.000000   0.000000   0.000000   0.000000
    182       0.000000   0.000000   0.000000   0.000000   0.000000   0.000000
    183       0.000000   0.000000   0.000000   0.000000   0.000000   0.000000
    184       0.000000   0.000000   0.000000   0.000000   0.000000   0.000000
    185       0.000000   0.000000   0.000000   0.000000   0.000000   0.000000
    186       0.000000   0.000000   0.000000   0.243950  -0.153780  -0.230792
    187       0.000000   0.000000   0.000000   0.000000   0.000000   0.000000
    188       0.000000   0.000000   0.000000   0.000000   0.000000   0.000000
    189       0.000000   0.000000   0.000000   0.243950  -0.153780  -0.230792
    190       0.000000   0.000000   0.000000   0.000000   0.000000   0.000000
    191       0.000000   0.000000   0.000000   0.000000   0.000000   0.000000
    192       0.000000   0.000000   0.000000   0.000000   0.000000   0.000000
    193       0.000000   0.000000   0.000000   0.243950  -0.153780  -0.230792
                  6          7          8          9         10         11    
      0       0.000000   0.000000   0.000000   0.000000   0.000000   0.000000
      1      -0.218798   0.689350  -0.690597   0.000000   0.000000   0.000000
      2      -0.805648  -0.134611   0.576897   0.805648   0.134611  -0.576897
      3       0.000000   0.000000   0.000000  -0.230749   0.855769   0.463049
      4       0.000000   0.000000   0.000000   0.000000   0.000000   0.000000
      5       0.000000   0.000000   0.000000   0.000000   0.000000   0.000000
      6       0.000000   0.000000   0.000000   0.000000   0.000000   0.000000
      7       0.000000   0.000000   0.000000   0.000000   0.000000   0.000000
      8       0.000000   0.000000   0.000000   0.000000   0.000000   0.000000
      9       0.000000   0.000000   0.000000   0.000000   0.000000   0.000000
     10       0.000000   0.000000   0.000000   0.000000   0.000000   0.000000
     11       0.000000   0.000000   0.000000   0.000000   0.000000   0.000000
     12       0.748616   0.300978   0.590750   0.000000   0.000000   0.000000
     13       0.000000   0.000000   0.000000   0.000000   0.000000   0.000000
     14       0.000000   0.000000   0.000000   0.000000   0.000000   0.000000
     15       0.000000   0.000000   0.000000   0.000000   0.000000   0.000000
     16       0.000000   0.000000   0.000000   0.000000   0.000000   0.000000
     17       0.240783  -0.864648  -0.440917   0.000000   0.000000   0.000000
     18       0.000000   0.000000   0.000000   0.185104  -0.710632   0.678778
     19       0.000000   0.000000   0.000000  -0.765434  -0.317295  -0.559853
     20       0.000000   0.000000   0.000000   0.000000   0.000000   0.000000
     21       0.000000   0.000000   0.000000   0.000000   0.000000   0.000000
     22       0.000000   0.000000   0.000000   0.000000   0.000000   0.000000
     23       0.000000   0.000000   0.000000   0.000000   0.000000   0.000000
     24       0.000000   0.000000   0.000000   0.000000   0.000000   0.000000
     25       0.000000   0.000000   0.000000   0.000000   0.000000   0.000000
     26       0.000000   0.000000   0.000000   0.000000   0.000000   0.000000
     27       0.000000   0.000000   0.000000   0.000000   0.000000   0.000000
     28       0.000000   0.000000   0.000000   0.000000   0.000000   0.000000
     29       0.000000   0.000000   0.000000   0.000000   0.000000   0.000000
     30       0.000000   0.000000   0.000000   0.000000   0.000000   0.000000
     31       0.000000   0.000000   0.000000   0.000000   0.000000   0.000000
     32       0.000000   0.000000   0.000000   0.000000   0.000000   0.000000
     33       0.000000   0.000000   0.000000   0.000000   0.000000   0.000000
     34       0.000000   0.000000   0.000000   0.000000   0.000000   0.000000
     35       0.000000   0.000000   0.000000   0.000000   0.000000   0.000000
     36      -0.245485  -0.204910  -0.126765   0.000000   0.000000   0.000000
     37      -0.069717   0.227095   0.248773   0.000000   0.000000   0.000000
     38       0.000000   0.000000   0.000000   0.000000   0.000000   0.000000
     39       0.000000   0.000000   0.000000   0.000000   0.000000   0.000000
     40       0.313482  -0.037335  -0.136586   0.000000   0.000000   0.000000
     41       0.380689   0.547691  -0.128959  -0.009738  -0.332170  -0.091107
     42      -0.266963  -0.498780   0.050162   0.000000   0.000000   0.000000
     43       0.026320  -0.078407  -0.549302   0.182454   0.094081   0.276753
     44       0.009177   0.028679   0.681234   0.000000   0.000000   0.000000
     45       0.488500  -0.264770   0.054505  -0.171546   0.234877  -0.184762
     46      -0.607097   0.275202  -0.138311   0.000000   0.000000   0.000000
     47       0.015168   0.329947   0.098170  -0.291321  -0.490746   0.061391
     48      -0.180905  -0.099529  -0.275862  -0.099371   0.085278   0.667134
     49       0.000000   0.000000   0.000000   0.379185   0.671689  -0.077736
     50       0.000000   0.000000   0.000000   0.581935  -0.377328   0.014864
     51       0.000000   0.000000   0.000000   0.045371  -0.154953  -0.670112
     52       0.167511  -0.243526   0.177109  -0.611684   0.297582   0.000610
     53       0.000000   0.000000   0.000000   0.266062   0.164852  -0.172081
     54       0.000000   0.000000   0.000000   0.000000   0.000000   0.000000
     55       0.000000   0.000000   0.000000  -0.331371  -0.017872  -0.132101
     56       0.000000   0.000000   0.000000   0.000000   0.000000   0.000000
     57       0.000000   0.000000   0.000000   0.000000   0.000000   0.000000
     58       0.000000   0.000000   0.000000   0.000000   0.000000   0.000000
     59       0.000000   0.000000   0.000000   0.000000   0.000000   0.000000
     60       0.000000   0.000000   0.000000   0.000000   0.000000   0.000000
     61       0.000000   0.000000   0.000000   0.000000   0.000000   0.000000
     62       0.000000   0.000000   0.000000   0.000000   0.000000   0.000000
     63       0.000000   0.000000   0.000000   0.000000   0.000000   0.000000
     64       0.000000   0.000000   0.000000   0.000000   0.000000   0.000000
     65       0.000000   0.000000   0.000000   0.000000   0.000000   0.000000
     66       0.000000   0.000000   0.000000   0.000000   0.000000   0.000000
     67       0.000000   0.000000   0.000000   0.000000   0.000000   0.000000
     68       0.000000   0.000000   0.000000   0.000000   0.000000   0.000000
     69       0.000000   0.000000   0.000000   0.000000   0.000000   0.000000
     70       0.000000   0.000000   0.000000   0.000000   0.000000   0.000000
     71       0.000000   0.000000   0.000000   0.000000   0.000000   0.000000
     72       0.000000   0.000000   0.000000   0.000000   0.000000   0.000000
     73       0.000000   0.000000   0.000000   0.000000   0.000000   0.000000
     74       0.000000   0.000000   0.000000   0.000000   0.000000   0.000000
     75       0.000000   0.000000   0.000000   0.000000   0.000000   0.000000
     76       0.000000   0.000000   0.000000   0.000000   0.000000   0.000000
     77       0.000000   0.000000   0.000000   0.000000   0.000000   0.000000
     78       0.000000   0.000000   0.000000   0.000000   0.000000   0.000000
     79       0.000000   0.000000   0.000000   0.000000   0.000000   0.000000
     80       0.000000   0.000000   0.000000   0.000000   0.000000   0.000000
     81       0.000000   0.000000   0.000000   0.000000   0.000000   0.000000
     82       0.000000   0.000000   0.000000   0.000000   0.000000   0.000000
     83       0.000000   0.000000   0.000000   0.000000   0.000000   0.000000
     84       0.000000   0.000000   0.000000   0.000000   0.000000   0.000000
     85      -0.019795  -0.294921   0.175343   0.000000   0.000000   0.000000
     86       0.000000   0.000000   0.000000   0.000000   0.000000   0.000000
     87       0.200747   0.041978  -0.275779   0.000000   0.000000   0.000000
     88      -0.186649   0.271323   0.098293   0.000000   0.000000   0.000000
     89       0.000000   0.000000   0.000000   0.000000   0.000000   0.000000
     90      -0.347673  -0.108623   0.001725   0.000000   0.000000   0.000000
     91      -0.347673  -0.108623   0.001725   0.000000   0.000000   0.000000
     92       0.000000   0.000000   0.000000   0.000000   0.000000   0.000000
     93       0.000000   0.000000   0.000000   0.000000   0.000000   0.000000
     94       0.000000   0.000000   0.000000   0.000000   0.000000   0.000000
     95       0.000000   0.000000   0.000000   0.000000   0.000000   0.000000
     96      -0.347673  -0.108623   0.001725   0.000000   0.000000   0.000000
     97       0.000000   0.000000   0.000000   0.000000   0.000000   0.000000
     98       0.288009  -0.301277  -0.391981   0.000000   0.000000   0.000000
     99       0.446976  -0.173935  -0.315233   0.000000   0.000000   0.000000
    100       0.108607   0.251579   0.216715  -0.116560  -0.261104  -0.223703
    101       0.253849  -0.160879  -0.241014   0.000000   0.000000   0.000000
    102       0.074447   0.391977   0.367682  -0.116560  -0.261104  -0.223703
    103      -0.499532  -0.143284   0.015238   0.000000   0.000000   0.000000
    104      -0.658499  -0.270626  -0.061509   0.000000   0.000000   0.000000
    105      -0.692659  -0.130228   0.089458   0.000000   0.000000   0.000000
    106       0.267574   0.378921   0.293463  -0.116560  -0.261104  -0.223703
    107       0.407986  -0.261698   0.508697  -0.245834   0.629135  -0.196512
    108      -0.119289  -0.459551  -0.273819  -0.137373   0.683555  -0.032347
    109      -0.197939   0.479322  -0.164583   0.326337  -0.232566   0.401471
    110      -0.226132  -0.311348  -0.388446   0.333961  -0.046044   0.455639
    111       0.301143  -0.113495   0.394070   0.225501  -0.100464   0.291475
    112      -0.091096   0.331119  -0.049956  -0.144997   0.497033  -0.086516
    113      -0.082964   0.533775   0.008688  -0.186010  -0.545595  -0.387073
    114       0.416119  -0.059042   0.567341  -0.286846  -0.413493  -0.497069
    115      -0.111156  -0.256895  -0.215174  -0.178386  -0.359073  -0.332904
    116       0.216277  -0.093328   0.280258  -0.330937   0.057687  -0.271526
    117       0.000000   0.000000   0.000000  -0.320671  -0.302700   0.399628
    118       0.000000   0.000000   0.000000   0.527655   0.197938  -0.102869
    119       0.216277  -0.093328   0.280258  -0.381755   0.159521  -0.485052
    120       0.000000   0.000000   0.000000  -0.269853  -0.404535   0.613153
    121       0.000000   0.000000   0.000000   0.578474   0.096104   0.110656
    122       0.000000   0.000000   0.000000   0.000000   0.000000   0.000000
    123       0.000000   0.000000   0.000000   0.000000   0.000000   0.000000
    124       0.000000   0.000000   0.000000   0.240932  -0.089966   0.286330
    125       0.000000   0.000000   0.000000   0.000000   0.000000   0.000000
    126       0.000000   0.000000   0.000000   0.000000   0.000000   0.000000
    127       0.000000   0.000000   0.000000   0.000000   0.000000   0.000000
    128       0.000000   0.000000   0.000000   0.000000   0.000000   0.000000
    129       0.000000   0.000000   0.000000   0.000000   0.000000   0.000000
    130       0.000000   0.000000   0.000000   0.240932  -0.089966   0.286330
    131       0.000000   0.000000   0.000000   0.000000   0.000000   0.000000
    132       0.000000   0.000000   0.000000   0.000000   0.000000   0.000000
    133       0.000000   0.000000   0.000000   0.240932  -0.089966   0.286330
    134       0.000000   0.000000   0.000000   0.000000   0.000000   0.000000
    135       0.000000   0.000000   0.000000   0.000000   0.000000   0.000000
    136       0.000000   0.000000   0.000000   0.000000   0.000000   0.000000
    137       0.000000   0.000000   0.000000   0.000000   0.000000   0.000000
    138       0.000000   0.000000   0.000000   0.000000   0.000000   0.000000
    139       0.000000   0.000000   0.000000   0.000000   0.000000   0.000000
    140       0.000000   0.000000   0.000000   0.000000   0.000000   0.000000
    141       0.000000   0.000000   0.000000   0.000000   0.000000   0.000000
    142       0.000000   0.000000   0.000000   0.000000   0.000000   0.000000
    143       0.000000   0.000000   0.000000   0.000000   0.000000   0.000000
    144       0.000000   0.000000   0.000000   0.000000   0.000000   0.000000
    145       0.000000   0.000000   0.000000   0.000000   0.000000   0.000000
    146       0.000000   0.000000   0.000000   0.000000   0.000000   0.000000
    147       0.000000   0.000000   0.000000   0.000000   0.000000   0.000000
    148       0.000000   0.000000   0.000000   0.000000   0.000000   0.000000
    149       0.000000   0.000000   0.000000   0.000000   0.000000   0.000000
    150       0.000000   0.000000   0.000000   0.000000   0.000000   0.000000
    151       0.000000   0.000000   0.000000   0.000000   0.000000   0.000000
    152       0.000000   0.000000   0.000000   0.000000   0.000000   0.000000
    153       0.000000   0.000000   0.000000   0.000000   0.000000   0.000000
    154       0.000000   0.000000   0.000000   0.000000   0.000000   0.000000
    155       0.000000   0.000000   0.000000   0.000000   0.000000   0.000000
    156       0.000000   0.000000   0.000000   0.000000   0.000000   0.000000
    157       0.000000   0.000000   0.000000   0.000000   0.000000   0.000000
    158       0.000000   0.000000   0.000000   0.000000   0.000000   0.000000
    159       0.000000   0.000000   0.000000   0.000000   0.000000   0.000000
    160       0.000000   0.000000   0.000000   0.000000   0.000000   0.000000
    161       0.000000   0.000000   0.000000   0.000000   0.000000   0.000000
    162       0.000000   0.000000   0.000000   0.000000   0.000000   0.000000
    163       0.000000   0.000000   0.000000   0.000000   0.000000   0.000000
    164       0.000000   0.000000   0.000000   0.000000   0.000000   0.000000
    165       0.000000   0.000000   0.000000   0.000000   0.000000   0.000000
    166       0.000000   0.000000   0.000000   0.000000   0.000000   0.000000
    167       0.000000   0.000000   0.000000   0.000000   0.000000   0.000000
    168       0.000000   0.000000   0.000000   0.000000   0.000000   0.000000
    169       0.000000   0.000000   0.000000   0.000000   0.000000   0.000000
    170       0.000000   0.000000   0.000000   0.000000   0.000000   0.000000
    171       0.000000   0.000000   0.000000   0.000000   0.000000   0.000000
    172       0.119141  -0.359233   0.032045   0.000000   0.000000   0.000000
    173       0.119141  -0.359233   0.032045   0.000000   0.000000   0.000000
    174       0.119141  -0.359233   0.032045   0.000000   0.000000   0.000000
    175       0.000000   0.000000   0.000000   0.000000   0.000000   0.000000
    176       0.000000   0.000000   0.000000   0.000000   0.000000   0.000000
    177       0.000000   0.000000   0.000000   0.000000   0.000000   0.000000
    178       0.000000   0.000000   0.000000   0.000000   0.000000   0.000000
    179       0.000000   0.000000   0.000000   0.000000   0.000000   0.000000
    180       0.138074   0.194219  -0.273923   0.000000   0.000000   0.000000
    181       0.138074   0.194219  -0.273923   0.000000   0.000000   0.000000
    182       0.000000   0.000000   0.000000   0.000000   0.000000   0.000000
    183       0.138074   0.194219  -0.273923   0.000000   0.000000   0.000000
    184       0.329366   0.274051  -0.557008   0.000000   0.000000   0.000000
    185       0.198174  -0.494470   0.000793  -0.096039   0.344394  -0.053760
    186      -0.259613   0.163698   0.245588   0.000000   0.000000   0.000000
    187       0.205512   0.473058  -0.501446   0.000000   0.000000   0.000000
    188       0.074319  -0.295464   0.056355  -0.096039   0.344394  -0.053760
    189      -0.383468   0.362704   0.301149   0.000000   0.000000   0.000000
    190       0.000000   0.000000   0.000000   0.000000   0.000000   0.000000
    191       0.211721   0.257485  -0.399484   0.000000   0.000000   0.000000
    192       0.080529  -0.511037   0.158317  -0.096039   0.344394  -0.053760
    193      -0.377258   0.147131   0.403112   0.000000   0.000000   0.000000
                 12         13         14         15         16         17    
      0       0.000000   0.000000   0.000000   0.000000   0.000000   0.000000
      1       0.000000   0.000000   0.000000   0.000000   0.000000   0.000000
      2       0.000000   0.000000   0.000000   0.000000   0.000000   0.000000
      3       0.230749  -0.855769  -0.463049   0.000000   0.000000   0.000000
      4       0.605352   0.747076  -0.274639  -0.605352  -0.747076   0.274639
      5       0.000000   0.000000   0.000000  -0.037030   0.142528  -0.989098
      6       0.000000   0.000000   0.000000   0.921264  -0.247783   0.299794
      7       0.000000   0.000000   0.000000   0.000000   0.000000   0.000000
      8       0.000000   0.000000   0.000000   0.000000   0.000000   0.000000
      9       0.000000   0.000000   0.000000   0.000000   0.000000   0.000000
     10       0.000000   0.000000   0.000000   0.000000   0.000000   0.000000
     11       0.000000   0.000000   0.000000   0.000000   0.000000   0.000000
     12       0.000000   0.000000   0.000000   0.000000   0.000000   0.000000
     13       0.000000   0.000000   0.000000   0.000000   0.000000   0.000000
     14       0.000000   0.000000   0.000000   0.000000   0.000000   0.000000
     15       0.000000   0.000000   0.000000   0.000000   0.000000   0.000000
     16       0.000000   0.000000   0.000000   0.000000   0.000000   0.000000
     17       0.000000   0.000000   0.000000   0.000000   0.000000   0.000000
     18       0.000000   0.000000   0.000000   0.000000   0.000000   0.000000
     19       0.000000   0.000000   0.000000   0.000000   0.000000   0.000000
     20      -0.950030   0.251102  -0.185447   0.000000   0.000000   0.000000
     21       0.000000   0.000000   0.000000  -0.297346   0.824747   0.481017
     22       0.000000   0.000000   0.000000   0.000000   0.000000   0.000000
     23       0.000000   0.000000   0.000000   0.000000   0.000000   0.000000
     24       0.000000   0.000000   0.000000   0.000000   0.000000   0.000000
     25       0.000000   0.000000   0.000000   0.000000   0.000000   0.000000
     26       0.000000   0.000000   0.000000   0.000000   0.000000   0.000000
     27       0.000000   0.000000   0.000000   0.000000   0.000000   0.000000
     28       0.000000   0.000000   0.000000   0.000000   0.000000   0.000000
     29       0.000000   0.000000   0.000000   0.099835  -0.324958  -0.050564
     30       0.000000   0.000000   0.000000   0.000000   0.000000   0.000000
     31       0.000000   0.000000   0.000000   0.000000   0.000000   0.000000
     32       0.000000   0.000000   0.000000   0.220039   0.262354   0.029567
     33       0.000000   0.000000   0.000000  -0.333671   0.078842   0.023853
     34       0.000000   0.000000   0.000000   0.000000   0.000000   0.000000
     35       0.000000   0.000000   0.000000   0.000000   0.000000   0.000000
     36       0.000000   0.000000   0.000000   0.000000   0.000000   0.000000
     37       0.000000   0.000000   0.000000   0.000000   0.000000   0.000000
     38       0.000000   0.000000   0.000000   0.000000   0.000000   0.000000
     39       0.000000   0.000000   0.000000   0.000000   0.000000   0.000000
     40       0.000000   0.000000   0.000000   0.000000   0.000000   0.000000
     41       0.000000   0.000000   0.000000   0.000000   0.000000   0.000000
     42       0.000000   0.000000   0.000000   0.000000   0.000000   0.000000
     43       0.000000   0.000000   0.000000   0.000000   0.000000   0.000000
     44       0.000000   0.000000   0.000000   0.000000   0.000000   0.000000
     45       0.000000   0.000000   0.000000   0.000000   0.000000   0.000000
     46       0.000000   0.000000   0.000000   0.000000   0.000000   0.000000
     47       0.276153   0.160799  -0.159562   0.000000   0.000000   0.000000
     48       0.000000   0.000000   0.000000   0.000000   0.000000   0.000000
     49       0.000000   0.000000   0.000000   0.000000   0.000000   0.000000
     50      -0.323555  -0.005433  -0.151194   0.000000   0.000000   0.000000
     51       0.040755  -0.160305   0.316573   0.000000   0.000000   0.000000
     52       0.000000   0.000000   0.000000   0.000000   0.000000   0.000000
     53      -0.442841   0.058922   0.391141   0.176779  -0.223773  -0.219061
     54       0.126596  -0.653135   0.293058  -0.284991   0.191916  -0.106119
     55       0.387131   0.445934   0.426061   0.000000   0.000000   0.000000
     56      -0.097099  -0.047408  -0.342983   0.324554   0.303493   0.371369
     57       0.000000   0.000000   0.000000  -0.424595  -0.285262  -0.448063
     58      -0.181714   0.225578   0.213090   0.534124   0.025813  -0.426275
     59       0.000000   0.000000   0.000000   0.185863  -0.541080   0.372573
     60       0.000000   0.000000   0.000000  -0.446263   0.053061   0.348328
     61       0.280166  -0.174592   0.142609  -0.158562   0.469278  -0.272737
     62       0.000000   0.000000   0.000000   0.000000   0.000000   0.000000
     63       0.000000   0.000000   0.000000  -0.008769  -0.278071  -0.202882
     64       0.000000   0.000000   0.000000   0.000000   0.000000   0.000000
     65       0.000000   0.000000   0.000000   0.000000   0.000000   0.000000
     66       0.000000   0.000000   0.000000  -0.111508  -0.021278   0.325076
     67       0.000000   0.000000   0.000000   0.123420   0.289273  -0.140180
     68       0.000000   0.000000   0.000000   0.000000   0.000000   0.000000
     69       0.000000   0.000000   0.000000   0.000000   0.000000   0.000000
     70       0.000000   0.000000   0.000000   0.000000   0.000000   0.000000
     71       0.000000   0.000000   0.000000   0.000000   0.000000   0.000000
     72       0.000000   0.000000   0.000000   0.000000   0.000000   0.000000
     73       0.000000   0.000000   0.000000   0.000000   0.000000   0.000000
     74       0.000000   0.000000   0.000000   0.000000   0.000000   0.000000
     75       0.000000   0.000000   0.000000   0.000000   0.000000   0.000000
     76       0.000000   0.000000   0.000000   0.000000   0.000000   0.000000
     77       0.000000   0.000000   0.000000   0.000000   0.000000   0.000000
     78       0.000000   0.000000   0.000000   0.000000   0.000000   0.000000
     79       0.000000   0.000000   0.000000   0.000000   0.000000   0.000000
     80       0.000000   0.000000   0.000000   0.000000   0.000000   0.000000
     81       0.000000   0.000000   0.000000   0.000000   0.000000   0.000000
     82       0.000000   0.000000   0.000000   0.000000   0.000000   0.000000
     83       0.000000   0.000000   0.000000   0.000000   0.000000   0.000000
     84       0.000000   0.000000   0.000000   0.000000   0.000000   0.000000
     85       0.000000   0.000000   0.000000   0.000000   0.000000   0.000000
     86       0.000000   0.000000   0.000000   0.000000   0.000000   0.000000
     87       0.000000   0.000000   0.000000   0.000000   0.000000   0.000000
     88       0.000000   0.000000   0.000000   0.000000   0.000000   0.000000
     89       0.000000   0.000000   0.000000   0.346847   0.106200   0.002318
     90       0.000000   0.000000   0.000000   0.000000   0.000000   0.000000
     91       0.000000   0.000000   0.000000   0.000000   0.000000   0.000000
     92       0.000000   0.000000   0.000000   0.000000   0.000000   0.000000
     93       0.000000   0.000000   0.000000   0.000000   0.000000   0.000000
     94       0.000000   0.000000   0.000000   0.000000   0.000000   0.000000
     95       0.000000   0.000000   0.000000   0.000000   0.000000   0.000000
     96       0.000000   0.000000   0.000000   0.346847   0.106200   0.002318
     97       0.000000   0.000000   0.000000   0.346847   0.106200   0.002318
     98       0.000000   0.000000   0.000000   0.000000   0.000000   0.000000
     99       0.000000   0.000000   0.000000   0.000000   0.000000   0.000000
    100       0.000000   0.000000   0.000000   0.000000   0.000000   0.000000
    101       0.000000   0.000000   0.000000   0.000000   0.000000   0.000000
    102       0.000000   0.000000   0.000000   0.000000   0.000000   0.000000
    103       0.000000   0.000000   0.000000   0.000000   0.000000   0.000000
    104       0.000000   0.000000   0.000000   0.000000   0.000000   0.000000
    105       0.000000   0.000000   0.000000   0.000000   0.000000   0.000000
    106       0.000000   0.000000   0.000000   0.000000   0.000000   0.000000
    107       0.000000   0.000000   0.000000   0.000000   0.000000   0.000000
    108       0.000000   0.000000   0.000000   0.000000   0.000000   0.000000
    109      -0.224187   0.096742  -0.290508   0.000000   0.000000   0.000000
    110      -0.224187   0.096742  -0.290508   0.000000   0.000000   0.000000
    111      -0.224187   0.096742  -0.290508   0.000000   0.000000   0.000000
    112       0.000000   0.000000   0.000000   0.000000   0.000000   0.000000
    113       0.000000   0.000000   0.000000   0.000000   0.000000   0.000000
    114       0.000000   0.000000   0.000000   0.000000   0.000000   0.000000
    115       0.000000   0.000000   0.000000   0.000000   0.000000   0.000000
    116       0.278086   0.322529  -0.457494   0.000000   0.000000   0.000000
    117       0.380351  -0.054138   0.289591  -0.242566   0.090576  -0.288271
    118       0.208956  -0.156937   0.394165  -0.242566   0.090576  -0.288271
    119       0.408045  -0.156769   0.493065  -0.242566   0.090576  -0.288271
    120       0.250392   0.425160  -0.660969   0.000000   0.000000   0.000000
    121       0.078997   0.322361  -0.556394   0.000000   0.000000   0.000000
    122       0.020100   0.245492   0.712094  -0.372576   0.085703  -0.588092
    123      -0.032709   0.221213   0.529649  -0.066898   0.161954   0.293094
    124      -0.313510   0.074182  -0.489239   0.013953   0.179155   0.518093
    125      -0.152958   0.359905   0.641872   0.387323  -0.379704  -0.179147
    126       0.000000   0.000000   0.000000   0.705384   0.131199  -0.007503
    127       0.000000   0.000000   0.000000   0.632703   0.325305   0.023189
    128       0.000000   0.000000   0.000000   0.494246   0.179495   0.007361
    129       0.000000   0.000000   0.000000  -0.082332  -0.376742  -0.051206
    130      -0.433759   0.212874  -0.377016   0.468174  -0.362503   0.045852
    131       0.000000   0.000000   0.000000  -0.009651  -0.570848  -0.081897
    132       0.000000   0.000000   0.000000  -0.220789  -0.522552  -0.067033
    133      -0.260701   0.098461  -0.306794  -0.291725   0.102904  -0.363093
    134       0.288096  -0.250688  -0.046910  -0.285854   0.253646   0.047252
    135       0.288096  -0.250688  -0.046910  -0.358535   0.447752   0.077944
    136       0.288096  -0.250688  -0.046910  -0.496993   0.301941   0.062116
    137       0.000000   0.000000   0.000000  -0.269146  -0.459750   0.447093
    138      -0.061226   0.170618   0.329164   0.055581  -0.319746  -0.435074
    139       0.000000   0.000000   0.000000   0.087081   0.386448   0.051804
    140       0.000000   0.000000   0.000000  -0.201003  -0.295321   0.373595
    141      -0.061226   0.170618   0.329164   0.123723  -0.155316  -0.508572
    142       0.000000   0.000000   0.000000   0.155224   0.550877  -0.021694
    143       0.000000   0.000000   0.000000   0.085453   0.565779   0.205027
    144       0.000000   0.000000   0.000000  -0.270774  -0.280419   0.600315
    145      -0.061226   0.170618   0.329164   0.053953  -0.140414  -0.281851
    146       0.000000   0.000000   0.000000   0.000000   0.000000   0.000000
    147       0.000000   0.000000   0.000000   0.057382  -0.183380  -0.327900
    148       0.000000   0.000000   0.000000   0.000000   0.000000   0.000000
    149       0.000000   0.000000   0.000000   0.000000   0.000000   0.000000
    150       0.000000   0.000000   0.000000   0.000000   0.000000   0.000000
    151       0.000000   0.000000   0.000000   0.057382  -0.183380  -0.327900
    152       0.000000   0.000000   0.000000   0.000000   0.000000   0.000000
    153       0.000000   0.000000   0.000000   0.000000   0.000000   0.000000
    154       0.000000   0.000000   0.000000   0.057382  -0.183380  -0.327900
    155       0.000000   0.000000   0.000000   0.000000   0.000000   0.000000
    156       0.000000   0.000000   0.000000   0.000000   0.000000   0.000000
    157       0.000000   0.000000   0.000000   0.000000   0.000000   0.000000
    158       0.000000   0.000000   0.000000   0.000000   0.000000   0.000000
    159       0.000000   0.000000   0.000000   0.000000   0.000000   0.000000
    160       0.000000   0.000000   0.000000   0.000000   0.000000   0.000000
    161       0.000000   0.000000   0.000000   0.000000   0.000000   0.000000
    162       0.000000   0.000000   0.000000   0.000000   0.000000   0.000000
    163       0.000000   0.000000   0.000000   0.000000   0.000000   0.000000
    164       0.000000   0.000000   0.000000   0.000000   0.000000   0.000000
    165       0.000000   0.000000   0.000000   0.000000   0.000000   0.000000
    166       0.000000   0.000000   0.000000   0.000000   0.000000   0.000000
    167       0.000000   0.000000   0.000000   0.000000   0.000000   0.000000
    168       0.000000   0.000000   0.000000   0.000000   0.000000   0.000000
    169       0.000000   0.000000   0.000000   0.000000   0.000000   0.000000
    170       0.000000   0.000000   0.000000   0.000000   0.000000   0.000000
    171       0.000000   0.000000   0.000000   0.000000   0.000000   0.000000
    172       0.000000   0.000000   0.000000   0.000000   0.000000   0.000000
    173       0.000000   0.000000   0.000000   0.000000   0.000000   0.000000
    174       0.000000   0.000000   0.000000   0.000000   0.000000   0.000000
    175       0.000000   0.000000   0.000000   0.000000   0.000000   0.000000
    176       0.000000   0.000000   0.000000  -0.141162  -0.194659   0.272903
    177       0.000000   0.000000   0.000000   0.000000   0.000000   0.000000
    178       0.000000   0.000000   0.000000   0.000000   0.000000   0.000000
    179       0.000000   0.000000   0.000000  -0.141162  -0.194659   0.272903
    180       0.000000   0.000000   0.000000   0.000000   0.000000   0.000000
    181       0.000000   0.000000   0.000000   0.000000   0.000000   0.000000
    182       0.000000   0.000000   0.000000   0.000000   0.000000   0.000000
    183       0.000000   0.000000   0.000000  -0.141162  -0.194659   0.272903
    184       0.000000   0.000000   0.000000   0.000000   0.000000   0.000000
    185       0.000000   0.000000   0.000000   0.000000   0.000000   0.000000
    186       0.000000   0.000000   0.000000   0.000000   0.000000   0.000000
    187       0.000000   0.000000   0.000000   0.000000   0.000000   0.000000
    188       0.000000   0.000000   0.000000   0.000000   0.000000   0.000000
    189       0.000000   0.000000   0.000000   0.000000   0.000000   0.000000
    190       0.000000   0.000000   0.000000   0.000000   0.000000   0.000000
    191       0.000000   0.000000   0.000000   0.000000   0.000000   0.000000
    192       0.000000   0.000000   0.000000   0.000000   0.000000   0.000000
    193       0.000000   0.000000   0.000000   0.000000   0.000000   0.000000
                 18         19         20         21         22         23    
      0       0.000000   0.000000   0.000000   0.000000   0.000000   0.000000
      1       0.000000   0.000000   0.000000   0.000000   0.000000   0.000000
      2       0.000000   0.000000   0.000000   0.000000   0.000000   0.000000
      3       0.000000   0.000000   0.000000   0.000000   0.000000   0.000000
      4       0.000000   0.000000   0.000000   0.000000   0.000000   0.000000
      5       0.000000   0.000000   0.000000   0.000000   0.000000   0.000000
      6      -0.921264   0.247783  -0.299794   0.000000   0.000000   0.000000
      7       0.714692   0.656259  -0.241948  -0.714692  -0.656259   0.241948
      8       0.000000   0.000000   0.000000   0.464505  -0.340390  -0.817539
      9       0.000000   0.000000   0.000000   0.000000   0.000000   0.000000
     10       0.000000   0.000000   0.000000   0.000000   0.000000   0.000000
     11       0.272718  -0.844347  -0.461198   0.000000   0.000000   0.000000
     12       0.000000   0.000000   0.000000   0.000000   0.000000   0.000000
     13       0.000000   0.000000   0.000000   0.000000   0.000000   0.000000
     14       0.000000   0.000000   0.000000   0.000000   0.000000   0.000000
     15       0.000000   0.000000   0.000000   0.000000   0.000000   0.000000
     16       0.000000   0.000000   0.000000   0.000000   0.000000   0.000000
     17       0.000000   0.000000   0.000000   0.000000   0.000000   0.000000
     18       0.000000   0.000000   0.000000   0.000000   0.000000   0.000000
     19       0.000000   0.000000   0.000000   0.000000   0.000000   0.000000
     20       0.000000   0.000000   0.000000   0.000000   0.000000   0.000000
     21       0.000000   0.000000   0.000000   0.000000   0.000000   0.000000
     22      -0.040529  -0.131500   0.990487   0.000000   0.000000   0.000000
     23       0.000000   0.000000   0.000000  -0.346165   0.925712  -0.152405
     24       0.000000   0.000000   0.000000   0.668856   0.053107   0.741492
     25       0.000000   0.000000   0.000000   0.000000   0.000000   0.000000
     26       0.000000   0.000000   0.000000   0.000000   0.000000   0.000000
     27       0.000000   0.000000   0.000000   0.000000   0.000000   0.000000
     28       0.000000   0.000000   0.000000   0.000000   0.000000   0.000000
     29       0.000000   0.000000   0.000000   0.000000   0.000000   0.000000
     30       0.000000   0.000000   0.000000   0.000000   0.000000   0.000000
     31       0.000000   0.000000   0.000000   0.000000   0.000000   0.000000
     32       0.000000   0.000000   0.000000   0.000000   0.000000   0.000000
     33       0.000000   0.000000   0.000000   0.000000   0.000000   0.000000
     34       0.000000   0.000000   0.000000   0.000000   0.000000   0.000000
     35       0.000000   0.000000   0.000000   0.000000   0.000000   0.000000
     36       0.000000   0.000000   0.000000   0.000000   0.000000   0.000000
     37       0.000000   0.000000   0.000000   0.000000   0.000000   0.000000
     38       0.000000   0.000000   0.000000   0.000000   0.000000   0.000000
     39       0.000000   0.000000   0.000000   0.000000   0.000000   0.000000
     40       0.000000   0.000000   0.000000   0.000000   0.000000   0.000000
     41       0.000000   0.000000   0.000000   0.000000   0.000000   0.000000
     42       0.000000   0.000000   0.000000   0.000000   0.000000   0.000000
     43       0.000000   0.000000   0.000000   0.000000   0.000000   0.000000
     44       0.000000   0.000000   0.000000   0.000000   0.000000   0.000000
     45       0.000000   0.000000   0.000000   0.000000   0.000000   0.000000
     46       0.000000   0.000000   0.000000   0.000000   0.000000   0.000000
     47       0.000000   0.000000   0.000000   0.000000   0.000000   0.000000
     48       0.000000   0.000000   0.000000   0.000000   0.000000   0.000000
     49       0.000000   0.000000   0.000000   0.000000   0.000000   0.000000
     50       0.000000   0.000000   0.000000   0.000000   0.000000   0.000000
     51       0.000000   0.000000   0.000000   0.000000   0.000000   0.000000
     52       0.000000   0.000000   0.000000   0.000000   0.000000   0.000000
     53       0.000000   0.000000   0.000000   0.000000   0.000000   0.000000
     54       0.000000   0.000000   0.000000   0.000000   0.000000   0.000000
     55       0.000000   0.000000   0.000000   0.000000   0.000000   0.000000
     56       0.000000   0.000000   0.000000   0.000000   0.000000   0.000000
     57       0.003812   0.271053   0.212313   0.000000   0.000000   0.000000
     58       0.000000   0.000000   0.000000   0.000000   0.000000   0.000000
     59       0.000000   0.000000   0.000000   0.000000   0.000000   0.000000
     60       0.111039   0.019184  -0.325367   0.000000   0.000000   0.000000
     61      -0.121605  -0.294687   0.130128   0.000000   0.000000   0.000000
     62      -0.432818   0.084045   0.308753   0.158758  -0.240721  -0.183973
     63       0.307601   0.286771   0.363661   0.000000   0.000000   0.000000
     64      -0.154251   0.618389  -0.244361   0.000000   0.000000   0.000000
     65      -0.440017  -0.352246  -0.387622   0.077974   0.037104   0.330969
     66       0.583076  -0.084527  -0.319828   0.000000   0.000000   0.000000
     67       0.110182  -0.487691   0.292026  -0.233601   0.198419  -0.151847
     68       0.000000   0.000000   0.000000  -0.211377  -0.640163  -0.385634
     69       0.000000   0.000000   0.000000  -0.651497   0.184746   0.112957
     70       0.156201  -0.060133   0.298299   0.095252   0.386721  -0.548511
     71       0.000000   0.000000   0.000000  -0.106415  -0.302448   0.618456
     72      -0.234740   0.247897  -0.021003   0.683035  -0.095975  -0.074456
     73       0.088225  -0.194565  -0.267129   0.128460   0.482492   0.270362
     74       0.000000   0.000000   0.000000   0.000000   0.000000   0.000000
     75       0.000000   0.000000   0.000000  -0.251924   0.153432  -0.207020
     76       0.000000   0.000000   0.000000  -0.057105  -0.338827   0.108628
     77       0.000000   0.000000   0.000000   0.000000   0.000000   0.000000
     78       0.000000   0.000000   0.000000   0.000000   0.000000   0.000000
     79       0.000000   0.000000   0.000000   0.000000   0.000000   0.000000
     80       0.000000   0.000000   0.000000   0.000000   0.000000   0.000000
     81       0.000000   0.000000   0.000000   0.000000   0.000000   0.000000
     82       0.000000   0.000000   0.000000   0.000000   0.000000   0.000000
     83       0.000000   0.000000   0.000000   0.000000   0.000000   0.000000
     84       0.028563  -0.154993   0.300645   0.000000   0.000000   0.000000
     85       0.000000   0.000000   0.000000   0.000000   0.000000   0.000000
     86       0.273169   0.157135  -0.126147   0.000000   0.000000   0.000000
     87       0.000000   0.000000   0.000000   0.000000   0.000000   0.000000
     88      -0.299986  -0.010307  -0.158519   0.000000   0.000000   0.000000
     89       0.000000   0.000000   0.000000   0.000000   0.000000   0.000000
     90       0.000000   0.000000   0.000000   0.000000   0.000000   0.000000
     91       0.000000   0.000000   0.000000   0.000000   0.000000   0.000000
     92       0.000000   0.000000   0.000000   0.000000   0.000000   0.000000
     93       0.000000   0.000000   0.000000   0.000000   0.000000   0.000000
     94       0.000000   0.000000   0.000000   0.000000   0.000000   0.000000
     95       0.000000   0.000000   0.000000   0.000000   0.000000   0.000000
     96       0.000000   0.000000   0.000000   0.000000   0.000000   0.000000
     97       0.000000   0.000000   0.000000   0.000000   0.000000   0.000000
     98       0.000000   0.000000   0.000000   0.000000   0.000000   0.000000
     99       0.000000   0.000000   0.000000   0.000000   0.000000   0.000000
    100       0.000000   0.000000   0.000000   0.000000   0.000000   0.000000
    101       0.000000   0.000000   0.000000   0.000000   0.000000   0.000000
    102       0.000000   0.000000   0.000000   0.000000   0.000000   0.000000
    103       0.000000   0.000000   0.000000   0.000000   0.000000   0.000000
    104       0.000000   0.000000   0.000000   0.000000   0.000000   0.000000
    105       0.000000   0.000000   0.000000   0.000000   0.000000   0.000000
    106       0.000000   0.000000   0.000000   0.000000   0.000000   0.000000
    107       0.000000   0.000000   0.000000   0.000000   0.000000   0.000000
    108       0.000000   0.000000   0.000000   0.000000   0.000000   0.000000
    109       0.000000   0.000000   0.000000   0.000000   0.000000   0.000000
    110       0.000000   0.000000   0.000000   0.000000   0.000000   0.000000
    111       0.000000   0.000000   0.000000   0.000000   0.000000   0.000000
    112       0.000000   0.000000   0.000000   0.000000   0.000000   0.000000
    113       0.000000   0.000000   0.000000   0.000000   0.000000   0.000000
    114       0.000000   0.000000   0.000000   0.000000   0.000000   0.000000
    115       0.000000   0.000000   0.000000   0.000000   0.000000   0.000000
    116       0.000000   0.000000   0.000000   0.000000   0.000000   0.000000
    117       0.000000   0.000000   0.000000   0.000000   0.000000   0.000000
    118       0.000000   0.000000   0.000000   0.000000   0.000000   0.000000
    119       0.000000   0.000000   0.000000   0.000000   0.000000   0.000000
    120       0.000000   0.000000   0.000000   0.000000   0.000000   0.000000
    121       0.000000   0.000000   0.000000   0.000000   0.000000   0.000000
    122       0.000000   0.000000   0.000000   0.000000   0.000000   0.000000
    123       0.058625  -0.163371  -0.315183   0.000000   0.000000   0.000000
    124       0.058625  -0.163371  -0.315183   0.000000   0.000000   0.000000
    125       0.000000   0.000000   0.000000   0.000000   0.000000   0.000000
    126       0.000000   0.000000   0.000000   0.000000   0.000000   0.000000
    127       0.000000   0.000000   0.000000   0.000000   0.000000   0.000000
    128       0.000000   0.000000   0.000000   0.000000   0.000000   0.000000
    129       0.080450   0.357862   0.048556   0.000000   0.000000   0.000000
    130       0.000000   0.000000   0.000000   0.000000   0.000000   0.000000
    131       0.080450   0.357862   0.048556   0.000000   0.000000   0.000000
    132       0.080450   0.357862   0.048556   0.000000   0.000000   0.000000
    133       0.000000   0.000000   0.000000   0.000000   0.000000   0.000000
    134       0.000000   0.000000   0.000000   0.000000   0.000000   0.000000
    135       0.000000   0.000000   0.000000   0.000000   0.000000   0.000000
    136       0.000000   0.000000   0.000000   0.000000   0.000000   0.000000
    137       0.178970   0.659253  -0.005091   0.000000   0.000000   0.000000
    138       0.114504   0.637745   0.175234   0.000000   0.000000   0.000000
    139       0.102079   0.459367   0.065986   0.000000   0.000000   0.000000
    140      -0.137195  -0.185695   0.268119   0.000000   0.000000   0.000000
    141      -0.201660  -0.207203   0.448444   0.000000   0.000000   0.000000
    142      -0.214086  -0.385582   0.339196   0.000000   0.000000   0.000000
    143       0.051849  -0.390749  -0.482290  -0.057002   0.182167   0.325729
    144       0.128740  -0.190862  -0.553367  -0.057002   0.182167   0.325729
    145       0.064275  -0.212370  -0.373042  -0.057002   0.182167   0.325729
    146      -0.209087   0.150179  -0.210278  -0.045291  -0.165287  -0.582108
    147      -0.061529   0.291544   0.609033  -0.066905  -0.218606  -0.790578
    148       0.356132  -0.428402  -0.110015   0.231845  -0.145299   0.290739
    149      -0.300646   0.173702  -0.416932   0.363449  -0.266044   0.351976
    150       0.447692  -0.451926   0.096639  -0.176895  -0.044541  -0.643345
    151      -0.153088   0.315067   0.402379   0.341835  -0.319364   0.143506
    152       0.491810  -0.571762  -0.098082  -0.420922   0.561026   0.278359
    153      -0.164968   0.030343  -0.404999  -0.289318   0.440281   0.339597
    154      -0.017410   0.171708   0.414312  -0.310932   0.386961   0.131127
    155       0.000000   0.000000   0.000000  -0.068123  -0.480626   0.161407
    156       0.000000   0.000000   0.000000   0.632077   0.353665   0.211878
    157       0.233616  -0.178136   0.206904  -0.239205   0.343321  -0.278855
    158       0.000000   0.000000   0.000000  -0.220978  -0.589304   0.119809
    159       0.000000   0.000000   0.000000   0.479223   0.244987   0.170280
    160       0.233616  -0.178136   0.206904  -0.392060   0.234642  -0.320454
    161       0.000000   0.000000   0.000000   0.000000   0.000000   0.000000
    162       0.000000   0.000000   0.000000   0.324773   0.003903   0.182903
    163       0.000000   0.000000   0.000000   0.000000   0.000000   0.000000
    164       0.000000   0.000000   0.000000   0.324773   0.003903   0.182903
    165       0.000000   0.000000   0.000000   0.000000   0.000000   0.000000
    166       0.000000   0.000000   0.000000   0.324773   0.003903   0.182903
    167       0.000000   0.000000   0.000000   0.000000   0.000000   0.000000
    168       0.000000   0.000000   0.000000   0.000000   0.000000   0.000000
    169      -0.184773   0.094546  -0.282353   0.000000   0.000000   0.000000
    170      -0.184773   0.094546  -0.282353   0.000000   0.000000   0.000000
    171      -0.184773   0.094546  -0.282353   0.000000   0.000000   0.000000
    172       0.000000   0.000000   0.000000   0.000000   0.000000   0.000000
    173       0.000000   0.000000   0.000000   0.000000   0.000000   0.000000
    174       0.000000   0.000000   0.000000   0.000000   0.000000   0.000000
    175      -0.743570  -0.209926  -0.055366   0.000000   0.000000   0.000000
    176       0.063703   0.220715  -0.366409   0.000000   0.000000   0.000000
    177      -0.575375  -0.197637   0.021594   0.000000   0.000000   0.000000
    178       0.276021  -0.143156   0.425303  -0.184729   0.096064  -0.285107
    179       0.231898   0.233004  -0.289449   0.000000   0.000000   0.000000
    180      -0.577302  -0.112302  -0.135774   0.000000   0.000000   0.000000
    181       0.274093  -0.057821   0.267935  -0.184729   0.096064  -0.285107
    182       0.107825  -0.155445   0.348343  -0.184729   0.096064  -0.285107
    183       0.229970   0.318339  -0.446817   0.000000   0.000000   0.000000
    184       0.000000   0.000000   0.000000   0.000000   0.000000   0.000000
    185       0.000000   0.000000   0.000000   0.000000   0.000000   0.000000
    186       0.000000   0.000000   0.000000   0.000000   0.000000   0.000000
    187       0.000000   0.000000   0.000000   0.000000   0.000000   0.000000
    188       0.000000   0.000000   0.000000   0.000000   0.000000   0.000000
    189       0.000000   0.000000   0.000000   0.000000   0.000000   0.000000
    190       0.000000   0.000000   0.000000   0.000000   0.000000   0.000000
    191      -0.136375  -0.191828   0.270552   0.000000   0.000000   0.000000
    192      -0.136375  -0.191828   0.270552   0.000000   0.000000   0.000000
    193      -0.136375  -0.191828   0.270552   0.000000   0.000000   0.000000
                 24         25         26         27         28         29    
      0       0.000000   0.000000   0.000000   0.000000   0.000000   0.000000
      1       0.000000   0.000000   0.000000   0.000000   0.000000   0.000000
      2       0.000000   0.000000   0.000000   0.000000   0.000000   0.000000
      3       0.000000   0.000000   0.000000   0.000000   0.000000   0.000000
      4       0.000000   0.000000   0.000000   0.000000   0.000000   0.000000
      5       0.000000   0.000000   0.000000   0.000000   0.000000   0.000000
      6       0.000000   0.000000   0.000000   0.000000   0.000000   0.000000
      7       0.000000   0.000000   0.000000   0.000000   0.000000   0.000000
      8      -0.464505   0.340390   0.817539   0.000000   0.000000   0.000000
      9      -0.034443  -0.996003   0.082410   0.034443   0.996003  -0.082410
     10       0.000000   0.000000   0.000000  -0.847262  -0.238668   0.474536
     11       0.000000   0.000000   0.000000   0.000000   0.000000   0.000000
     12       0.000000   0.000000   0.000000   0.000000   0.000000   0.000000
     13       0.000000   0.000000   0.000000   0.000000   0.000000   0.000000
     14       0.000000   0.000000   0.000000   0.000000   0.000000   0.000000
     15       0.000000   0.000000   0.000000   0.000000   0.000000   0.000000
     16       0.000000   0.000000   0.000000   0.000000   0.000000   0.000000
     17       0.000000   0.000000   0.000000   0.000000   0.000000   0.000000
     18       0.000000   0.000000   0.000000   0.000000   0.000000   0.000000
     19       0.000000   0.000000   0.000000   0.000000   0.000000   0.000000
     20       0.000000   0.000000   0.000000   0.000000   0.000000   0.000000
     21       0.000000   0.000000   0.000000   0.000000   0.000000   0.000000
     22       0.000000   0.000000   0.000000   0.000000   0.000000   0.000000
     23       0.000000   0.000000   0.000000   0.000000   0.000000   0.000000
     24       0.000000   0.000000   0.000000   0.000000   0.000000   0.000000
     25      -0.502553   0.286775  -0.815599   0.000000   0.000000   0.000000
     26       0.000000   0.000000   0.000000   0.784706  -0.297102   0.544029
     27       0.000000   0.000000   0.000000   0.083289  -0.429732  -0.899107
     28       0.000000   0.000000   0.000000   0.000000   0.000000   0.000000
     29       0.000000   0.000000   0.000000   0.000000   0.000000   0.000000
     30       0.000000   0.000000   0.000000   0.000000   0.000000   0.000000
     31       0.000000   0.000000   0.000000   0.000000   0.000000   0.000000
     32       0.000000   0.000000   0.000000   0.000000   0.000000   0.000000
     33       0.000000   0.000000   0.000000   0.000000   0.000000   0.000000
     34       0.000000   0.000000   0.000000   0.000000   0.000000   0.000000
     35       0.000000   0.000000   0.000000   0.000000   0.000000   0.000000
     36       0.000000   0.000000   0.000000   0.000000   0.000000   0.000000
     37       0.000000   0.000000   0.000000   0.000000   0.000000   0.000000
     38       0.000000   0.000000   0.000000   0.000000   0.000000   0.000000
     39       0.000000   0.000000   0.000000   0.000000   0.000000   0.000000
     40       0.000000   0.000000   0.000000   0.000000   0.000000   0.000000
     41       0.000000   0.000000   0.000000   0.000000   0.000000   0.000000
     42       0.000000   0.000000   0.000000   0.000000   0.000000   0.000000
     43       0.000000   0.000000   0.000000   0.000000   0.000000   0.000000
     44       0.000000   0.000000   0.000000   0.000000   0.000000   0.000000
     45       0.000000   0.000000   0.000000   0.000000   0.000000   0.000000
     46       0.000000   0.000000   0.000000   0.000000   0.000000   0.000000
     47       0.000000   0.000000   0.000000   0.000000   0.000000   0.000000
     48       0.000000   0.000000   0.000000   0.000000   0.000000   0.000000
     49       0.000000   0.000000   0.000000   0.000000   0.000000   0.000000
     50       0.000000   0.000000   0.000000   0.000000   0.000000   0.000000
     51       0.000000   0.000000   0.000000   0.000000   0.000000   0.000000
     52       0.000000   0.000000   0.000000   0.000000   0.000000   0.000000
     53       0.000000   0.000000   0.000000   0.000000   0.000000   0.000000
     54       0.000000   0.000000   0.000000   0.000000   0.000000   0.000000
     55       0.000000   0.000000   0.000000   0.000000   0.000000   0.000000
     56       0.000000   0.000000   0.000000   0.000000   0.000000   0.000000
     57       0.000000   0.000000   0.000000   0.000000   0.000000   0.000000
     58       0.000000   0.000000   0.000000   0.000000   0.000000   0.000000
     59       0.000000   0.000000   0.000000   0.000000   0.000000   0.000000
     60       0.000000   0.000000   0.000000   0.000000   0.000000   0.000000
     61       0.000000   0.000000   0.000000   0.000000   0.000000   0.000000
     62       0.000000   0.000000   0.000000   0.000000   0.000000   0.000000
     63       0.000000   0.000000   0.000000   0.000000   0.000000   0.000000
     64       0.000000   0.000000   0.000000   0.000000   0.000000   0.000000
     65       0.000000   0.000000   0.000000   0.000000   0.000000   0.000000
     66       0.000000   0.000000   0.000000   0.000000   0.000000   0.000000
     67       0.000000   0.000000   0.000000   0.000000   0.000000   0.000000
     68       0.000000   0.000000   0.000000   0.000000   0.000000   0.000000
     69       0.309119  -0.020355   0.184109   0.000000   0.000000   0.000000
     70       0.000000   0.000000   0.000000   0.000000   0.000000   0.000000
     71      -0.070431   0.310280  -0.169205   0.000000   0.000000   0.000000
     72       0.000000   0.000000   0.000000   0.000000   0.000000   0.000000
     73      -0.216685  -0.287927  -0.003234   0.000000   0.000000   0.000000
     74       0.309260   0.516765   0.407500  -0.196730  -0.018145  -0.301518
     75       0.602858  -0.395434  -0.094308   0.000000   0.000000   0.000000
     76       0.233588   0.306852  -0.421320  -0.176483   0.031975   0.312692
     77       0.000000   0.000000   0.000000  -0.568506   0.475831   0.232035
     78       0.000000   0.000000   0.000000   0.521398   0.409419   0.201822
     79       0.036720  -0.030831  -0.357276  -0.069562  -0.405032   0.562556
     80       0.000000   0.000000   0.000000   0.117304   0.310058  -0.591517
     81       0.302012   0.005833   0.196722  -0.444484  -0.464187  -0.241534
     82      -0.316818   0.025033   0.170131   0.397513  -0.356313  -0.192671
     83       0.000000   0.000000   0.000000   0.168637  -0.233773   0.183517
     84       0.000000   0.000000   0.000000   0.000000   0.000000   0.000000
     85       0.000000   0.000000   0.000000   0.000000   0.000000   0.000000
     86       0.000000   0.000000   0.000000  -0.021963   0.318773   0.121114
     87       0.000000   0.000000   0.000000  -0.146481  -0.075289  -0.299402
     88       0.000000   0.000000   0.000000   0.000000   0.000000   0.000000
     89       0.000000   0.000000   0.000000   0.000000   0.000000   0.000000
     90       0.000000   0.000000   0.000000   0.000000   0.000000   0.000000
     91       0.000000   0.000000   0.000000   0.000000   0.000000   0.000000
     92       0.000000   0.000000   0.000000   0.000000   0.000000   0.000000
     93       0.000000   0.000000   0.000000   0.000000   0.000000   0.000000
     94       0.000000   0.000000   0.000000   0.000000   0.000000   0.000000
     95       0.000000   0.000000   0.000000   0.000000   0.000000   0.000000
     96       0.000000   0.000000   0.000000   0.000000   0.000000   0.000000
     97       0.000000   0.000000   0.000000   0.000000   0.000000   0.000000
     98       0.000000   0.000000   0.000000   0.000000   0.000000   0.000000
     99       0.000000   0.000000   0.000000   0.000000   0.000000   0.000000
    100       0.000000   0.000000   0.000000   0.000000   0.000000   0.000000
    101       0.000000   0.000000   0.000000   0.000000   0.000000   0.000000
    102       0.000000   0.000000   0.000000   0.000000   0.000000   0.000000
    103       0.000000   0.000000   0.000000   0.000000   0.000000   0.000000
    104       0.000000   0.000000   0.000000   0.000000   0.000000   0.000000
    105       0.000000   0.000000   0.000000   0.000000   0.000000   0.000000
    106       0.000000   0.000000   0.000000   0.000000   0.000000   0.000000
    107       0.000000   0.000000   0.000000   0.000000   0.000000   0.000000
    108       0.000000   0.000000   0.000000   0.000000   0.000000   0.000000
    109       0.000000   0.000000   0.000000   0.000000   0.000000   0.000000
    110       0.000000   0.000000   0.000000   0.000000   0.000000   0.000000
    111       0.000000   0.000000   0.000000   0.000000   0.000000   0.000000
    112       0.000000   0.000000   0.000000   0.000000   0.000000   0.000000
    113       0.000000   0.000000   0.000000   0.000000   0.000000   0.000000
    114       0.000000   0.000000   0.000000   0.000000   0.000000   0.000000
    115       0.000000   0.000000   0.000000   0.000000   0.000000   0.000000
    116       0.000000   0.000000   0.000000   0.000000   0.000000   0.000000
    117       0.000000   0.000000   0.000000   0.000000   0.000000   0.000000
    118       0.000000   0.000000   0.000000   0.000000   0.000000   0.000000
    119       0.000000   0.000000   0.000000   0.000000   0.000000   0.000000
    120       0.000000   0.000000   0.000000   0.000000   0.000000   0.000000
    121       0.000000   0.000000   0.000000   0.000000   0.000000   0.000000
    122       0.000000   0.000000   0.000000   0.000000   0.000000   0.000000
    123       0.000000   0.000000   0.000000   0.000000   0.000000   0.000000
    124       0.000000   0.000000   0.000000   0.000000   0.000000   0.000000
    125       0.000000   0.000000   0.000000   0.000000   0.000000   0.000000
    126       0.000000   0.000000   0.000000   0.000000   0.000000   0.000000
    127       0.000000   0.000000   0.000000   0.000000   0.000000   0.000000
    128       0.000000   0.000000   0.000000   0.000000   0.000000   0.000000
    129       0.000000   0.000000   0.000000   0.000000   0.000000   0.000000
    130       0.000000   0.000000   0.000000   0.000000   0.000000   0.000000
    131       0.000000   0.000000   0.000000   0.000000   0.000000   0.000000
    132       0.000000   0.000000   0.000000   0.000000   0.000000   0.000000
    133       0.000000   0.000000   0.000000   0.000000   0.000000   0.000000
    134       0.000000   0.000000   0.000000   0.000000   0.000000   0.000000
    135       0.000000   0.000000   0.000000   0.000000   0.000000   0.000000
    136       0.000000   0.000000   0.000000   0.000000   0.000000   0.000000
    137       0.000000   0.000000   0.000000   0.000000   0.000000   0.000000
    138       0.000000   0.000000   0.000000   0.000000   0.000000   0.000000
    139       0.000000   0.000000   0.000000   0.000000   0.000000   0.000000
    140       0.000000   0.000000   0.000000   0.000000   0.000000   0.000000
    141       0.000000   0.000000   0.000000   0.000000   0.000000   0.000000
    142       0.000000   0.000000   0.000000   0.000000   0.000000   0.000000
    143       0.000000   0.000000   0.000000   0.000000   0.000000   0.000000
    144       0.000000   0.000000   0.000000   0.000000   0.000000   0.000000
    145       0.000000   0.000000   0.000000   0.000000   0.000000   0.000000
    146       0.000000   0.000000   0.000000   0.000000   0.000000   0.000000
    147       0.000000   0.000000   0.000000   0.000000   0.000000   0.000000
    148      -0.246128   0.187677  -0.217985   0.000000   0.000000   0.000000
    149      -0.246128   0.187677  -0.217985   0.000000   0.000000   0.000000
    150       0.000000   0.000000   0.000000   0.000000   0.000000   0.000000
    151      -0.246128   0.187677  -0.217985   0.000000   0.000000   0.000000
    152       0.000000   0.000000   0.000000   0.000000   0.000000   0.000000
    153       0.000000   0.000000   0.000000   0.000000   0.000000   0.000000
    154       0.000000   0.000000   0.000000   0.000000   0.000000   0.000000
    155      -0.344908  -0.460601  -0.004192   0.000000   0.000000   0.000000
    156      -0.487891  -0.623398  -0.017649   0.000000   0.000000   0.000000
    157      -0.295687  -0.629806   0.094224   0.000000   0.000000   0.000000
    158       0.434096   0.116603   0.198094  -0.324873  -0.003904  -0.182959
    159       0.291113  -0.046194   0.184637  -0.324873  -0.003904  -0.182959
    160       0.483317  -0.052602   0.296510  -0.324873  -0.003904  -0.182959
    161       0.705826  -0.053841  -0.355720  -0.754597   0.026228   0.001617
    162      -0.273466  -0.008380  -0.215568  -0.564043   0.017753  -0.021177
    163       0.506566  -0.039900  -0.270510   0.234035  -0.045585  -0.453127
    164      -0.472726   0.005561  -0.130358   0.424590  -0.054061  -0.475921
    165       0.516334  -0.056870  -0.471531   0.118406   0.036144   0.486325
    166      -0.462958  -0.011409  -0.331380   0.308961   0.027669   0.463531
    167       0.000000   0.000000   0.000000   0.330615  -0.442994   0.367495
    168       0.000000   0.000000   0.000000   0.031871   0.646037   0.381828
    169       0.000000   0.000000   0.000000   0.260037  -0.504861   0.210365
    170       0.000000   0.000000   0.000000  -0.038708   0.584170   0.224697
    171       0.180155   0.021269   0.332357  -0.278617  -0.003797  -0.499368
    172       0.000000   0.000000   0.000000   0.356678  -0.680579   0.294535
    173       0.000000   0.000000   0.000000   0.057933   0.408451   0.308867
    174       0.180155   0.021269   0.332357  -0.181976  -0.179516  -0.415199
    175       0.000000   0.000000   0.000000   0.000000   0.000000   0.000000
    176       0.000000   0.000000   0.000000   0.000000   0.000000   0.000000
    177       0.000000   0.000000   0.000000   0.186005  -0.095176   0.284234
    178       0.000000   0.000000   0.000000   0.186005  -0.095176   0.284234
    179       0.000000   0.000000   0.000000   0.186005  -0.095176   0.284234
    180       0.000000   0.000000   0.000000   0.000000   0.000000   0.000000
    181       0.000000   0.000000   0.000000   0.000000   0.000000   0.000000
    182       0.000000   0.000000   0.000000   0.000000   0.000000   0.000000
    183       0.000000   0.000000   0.000000   0.000000   0.000000   0.000000
    184       0.000000   0.000000   0.000000   0.000000   0.000000   0.000000
    185       0.000000   0.000000   0.000000   0.000000   0.000000   0.000000
    186       0.000000   0.000000   0.000000   0.000000   0.000000   0.000000
    187       0.000000   0.000000   0.000000  -0.118459   0.357176  -0.031861
    188       0.000000   0.000000   0.000000  -0.118459   0.357176  -0.031861
    189       0.000000   0.000000   0.000000  -0.118459   0.357176  -0.031861
    190       0.180155   0.021269   0.332357  -0.208039   0.058069  -0.342238
    191       0.000000   0.000000   0.000000   0.000000   0.000000   0.000000
    192       0.000000   0.000000   0.000000   0.000000   0.000000   0.000000
    193       0.000000   0.000000   0.000000   0.000000   0.000000   0.000000
                 30         31         32         33         34         35    
      0       0.000000   0.000000   0.000000   0.000000   0.000000   0.000000
      1       0.000000   0.000000   0.000000   0.000000   0.000000   0.000000
      2       0.000000   0.000000   0.000000   0.000000   0.000000   0.000000
      3       0.000000   0.000000   0.000000   0.000000   0.000000   0.000000
      4       0.000000   0.000000   0.000000   0.000000   0.000000   0.000000
      5       0.000000   0.000000   0.000000   0.000000   0.000000   0.000000
      6       0.000000   0.000000   0.000000   0.000000   0.000000   0.000000
      7       0.000000   0.000000   0.000000   0.000000   0.000000   0.000000
      8       0.000000   0.000000   0.000000   0.000000   0.000000   0.000000
      9       0.000000   0.000000   0.000000   0.000000   0.000000   0.000000
     10       0.847262   0.238668  -0.474536   0.000000   0.000000   0.000000
     11      -0.272718   0.844347   0.461198   0.000000   0.000000   0.000000
     12      -0.748616  -0.300978  -0.590750   0.000000   0.000000   0.000000
     13       0.000000   0.000000   0.000000   0.931604  -0.262957   0.250933
     14       0.000000   0.000000   0.000000   0.000000   0.000000   0.000000
     15       0.000000   0.000000   0.000000   0.000000   0.000000   0.000000
     16       0.000000   0.000000   0.000000   0.000000   0.000000   0.000000
     17       0.000000   0.000000   0.000000   0.000000   0.000000   0.000000
     18       0.000000   0.000000   0.000000   0.000000   0.000000   0.000000
     19       0.000000   0.000000   0.000000   0.000000   0.000000   0.000000
     20       0.000000   0.000000   0.000000   0.000000   0.000000   0.000000
     21       0.000000   0.000000   0.000000   0.000000   0.000000   0.000000
     22       0.000000   0.000000   0.000000   0.000000   0.000000   0.000000
     23       0.000000   0.000000   0.000000   0.000000   0.000000   0.000000
     24       0.000000   0.000000   0.000000   0.000000   0.000000   0.000000
     25       0.000000   0.000000   0.000000   0.000000   0.000000   0.000000
     26       0.000000   0.000000   0.000000   0.000000   0.000000   0.000000
     27       0.000000   0.000000   0.000000   0.000000   0.000000   0.000000
     28       0.174726  -0.724504   0.666757   0.000000   0.000000   0.000000
     29       0.000000   0.000000   0.000000   0.000000   0.000000   0.000000
     30       0.000000   0.000000   0.000000  -0.034531  -0.390522  -0.281036
     31       0.000000   0.000000   0.000000   0.000000   0.000000   0.000000
     32       0.000000   0.000000   0.000000   0.000000   0.000000   0.000000
     33       0.000000   0.000000   0.000000  -0.133019  -0.029703   0.462715
     34       0.000000   0.000000   0.000000   0.164559   0.420052  -0.170758
     35       0.000000   0.000000   0.000000   0.000000   0.000000   0.000000
     36       0.000000   0.000000   0.000000   0.000000   0.000000   0.000000
     37       0.000000   0.000000   0.000000   0.000000   0.000000   0.000000
     38       0.000000   0.000000   0.000000   0.000000   0.000000   0.000000
     39       0.000000   0.000000   0.000000   0.000000   0.000000   0.000000
     40       0.000000   0.000000   0.000000   0.000000   0.000000   0.000000
     41       0.000000   0.000000   0.000000   0.000000   0.000000   0.000000
     42       0.019896   0.294858  -0.175438   0.000000   0.000000   0.000000
     43      -0.208774  -0.015674   0.272550   0.000000   0.000000   0.000000
     44       0.000000   0.000000   0.000000   0.000000   0.000000   0.000000
     45       0.000000   0.000000   0.000000   0.000000   0.000000   0.000000
     46       0.181170  -0.278588  -0.087647   0.000000   0.000000   0.000000
     47       0.000000   0.000000   0.000000   0.000000   0.000000   0.000000
     48       0.000000   0.000000   0.000000   0.000000   0.000000   0.000000
     49       0.000000   0.000000   0.000000   0.000000   0.000000   0.000000
     50       0.000000   0.000000   0.000000   0.000000   0.000000   0.000000
     51       0.000000   0.000000   0.000000   0.000000   0.000000   0.000000
     52       0.000000   0.000000   0.000000   0.000000   0.000000   0.000000
     53       0.000000   0.000000   0.000000   0.000000   0.000000   0.000000
     54       0.000000   0.000000   0.000000   0.000000   0.000000   0.000000
     55       0.000000   0.000000   0.000000   0.000000   0.000000   0.000000
     56       0.000000   0.000000   0.000000   0.000000   0.000000   0.000000
     57       0.000000   0.000000   0.000000   0.000000   0.000000   0.000000
     58       0.000000   0.000000   0.000000   0.000000   0.000000   0.000000
     59       0.000000   0.000000   0.000000   0.000000   0.000000   0.000000
     60       0.000000   0.000000   0.000000   0.000000   0.000000   0.000000
     61       0.000000   0.000000   0.000000   0.000000   0.000000   0.000000
     62       0.274059   0.156676  -0.124780   0.000000   0.000000   0.000000
     63      -0.298832  -0.008700  -0.160780   0.000000   0.000000   0.000000
     64       0.020634  -0.157263   0.300114   0.000000   0.000000   0.000000
     65       0.000000   0.000000   0.000000   0.000000   0.000000   0.000000
     66       0.000000   0.000000   0.000000   0.000000   0.000000   0.000000
     67       0.000000   0.000000   0.000000   0.000000   0.000000   0.000000
     68       0.000000   0.000000   0.000000   0.000000   0.000000   0.000000
     69       0.000000   0.000000   0.000000   0.000000   0.000000   0.000000
     70       0.000000   0.000000   0.000000   0.000000   0.000000   0.000000
     71       0.000000   0.000000   0.000000   0.000000   0.000000   0.000000
     72       0.000000   0.000000   0.000000   0.000000   0.000000   0.000000
     73       0.000000   0.000000   0.000000   0.000000   0.000000   0.000000
     74       0.000000   0.000000   0.000000   0.000000   0.000000   0.000000
     75       0.000000   0.000000   0.000000   0.000000   0.000000   0.000000
     76       0.000000   0.000000   0.000000   0.000000   0.000000   0.000000
     77       0.000000   0.000000   0.000000   0.000000   0.000000   0.000000
     78      -0.093382  -0.194848  -0.264728   0.000000   0.000000   0.000000
     79       0.000000   0.000000   0.000000   0.000000   0.000000   0.000000
     80       0.181463  -0.136854   0.255164   0.000000   0.000000   0.000000
     81       0.000000   0.000000   0.000000   0.000000   0.000000   0.000000
     82      -0.080695   0.331281   0.022540   0.000000   0.000000   0.000000
     83      -0.634173   0.238182  -0.056731   0.000000   0.000000   0.000000
     84       0.080325  -0.148837  -0.659323   0.000000   0.000000   0.000000
     85       0.372133   0.560114   0.020487   0.000000   0.000000   0.000000
     86      -0.251207  -0.475908   0.005033   0.000000   0.000000   0.000000
     87      -0.054265   0.033311   0.575181   0.000000   0.000000   0.000000
     88       0.486635  -0.261016   0.060227   0.000000   0.000000   0.000000
     89       0.000000   0.000000   0.000000   0.000000   0.000000   0.000000
     90       0.000000   0.000000   0.000000   0.000000   0.000000   0.000000
     91       0.000000   0.000000   0.000000  -0.183839  -0.270739   0.398801
     92       0.000000   0.000000   0.000000   0.000000   0.000000   0.000000
     93       0.000000   0.000000   0.000000  -0.183839  -0.270739   0.398801
     94       0.000000   0.000000   0.000000   0.000000   0.000000   0.000000
     95       0.000000   0.000000   0.000000  -0.183839  -0.270739   0.398801
     96       0.000000   0.000000   0.000000   0.000000   0.000000   0.000000
     97       0.000000   0.000000   0.000000   0.000000   0.000000   0.000000
     98      -0.243738   0.153647   0.230592   0.000000   0.000000   0.000000
     99      -0.243738   0.153647   0.230592   0.000000   0.000000   0.000000
    100       0.000000   0.000000   0.000000   0.000000   0.000000   0.000000
    101      -0.243738   0.153647   0.230592   0.000000   0.000000   0.000000
    102       0.000000   0.000000   0.000000   0.000000   0.000000   0.000000
    103       0.000000   0.000000   0.000000   0.000000   0.000000   0.000000
    104       0.000000   0.000000   0.000000   0.000000   0.000000   0.000000
    105       0.000000   0.000000   0.000000   0.000000   0.000000   0.000000
    106       0.000000   0.000000   0.000000   0.000000   0.000000   0.000000
    107       0.000000   0.000000   0.000000   0.000000   0.000000   0.000000
    108       0.000000   0.000000   0.000000   0.000000   0.000000   0.000000
    109       0.095789  -0.343498   0.053621   0.000000   0.000000   0.000000
    110       0.000000   0.000000   0.000000   0.000000   0.000000   0.000000
    111       0.000000   0.000000   0.000000   0.000000   0.000000   0.000000
    112       0.095789  -0.343498   0.053621   0.000000   0.000000   0.000000
    113       0.095789  -0.343498   0.053621   0.000000   0.000000   0.000000
    114       0.000000   0.000000   0.000000   0.000000   0.000000   0.000000
    115       0.000000   0.000000   0.000000   0.000000   0.000000   0.000000
    116       0.000000   0.000000   0.000000   0.000000   0.000000   0.000000
    117       0.000000   0.000000   0.000000   0.000000   0.000000   0.000000
    118       0.000000   0.000000   0.000000   0.000000   0.000000   0.000000
    119       0.000000   0.000000   0.000000   0.000000   0.000000   0.000000
    120       0.000000   0.000000   0.000000   0.000000   0.000000   0.000000
    121       0.000000   0.000000   0.000000   0.000000   0.000000   0.000000
    122       0.000000   0.000000   0.000000   0.000000   0.000000   0.000000
    123       0.000000   0.000000   0.000000   0.000000   0.000000   0.000000
    124       0.000000   0.000000   0.000000   0.000000   0.000000   0.000000
    125       0.000000   0.000000   0.000000   0.000000   0.000000   0.000000
    126       0.000000   0.000000   0.000000   0.000000   0.000000   0.000000
    127       0.000000   0.000000   0.000000   0.120567   0.490254   0.066131
    128       0.000000   0.000000   0.000000   0.000000   0.000000   0.000000
    129       0.000000   0.000000   0.000000   0.120567   0.490254   0.066131
    130       0.000000   0.000000   0.000000   0.000000   0.000000   0.000000
    131       0.000000   0.000000   0.000000   0.000000   0.000000   0.000000
    132       0.000000   0.000000   0.000000   0.000000   0.000000   0.000000
    133       0.000000   0.000000   0.000000   0.000000   0.000000   0.000000
    134       0.000000   0.000000   0.000000   0.000000   0.000000   0.000000
    135       0.000000   0.000000   0.000000   0.120567   0.490254   0.066131
    136       0.000000   0.000000   0.000000   0.000000   0.000000   0.000000
    137       0.000000   0.000000   0.000000   0.000000   0.000000   0.000000
    138       0.000000   0.000000   0.000000   0.000000   0.000000   0.000000
    139       0.000000   0.000000   0.000000   0.000000   0.000000   0.000000
    140       0.139163   0.191902  -0.269037   0.000000   0.000000   0.000000
    141       0.139163   0.191902  -0.269037   0.000000   0.000000   0.000000
    142       0.139163   0.191902  -0.269037   0.000000   0.000000   0.000000
    143       0.000000   0.000000   0.000000   0.000000   0.000000   0.000000
    144       0.000000   0.000000   0.000000   0.000000   0.000000   0.000000
    145       0.000000   0.000000   0.000000   0.000000   0.000000   0.000000
    146       0.183326  -0.095335   0.282941   0.000000   0.000000   0.000000
    147       0.000000   0.000000   0.000000   0.000000   0.000000   0.000000
    148       0.000000   0.000000   0.000000   0.000000   0.000000   0.000000
    149       0.183326  -0.095335   0.282941   0.000000   0.000000   0.000000
    150       0.000000   0.000000   0.000000   0.000000   0.000000   0.000000
    151       0.000000   0.000000   0.000000   0.000000   0.000000   0.000000
    152       0.000000   0.000000   0.000000   0.000000   0.000000   0.000000
    153       0.183326  -0.095335   0.282941   0.000000   0.000000   0.000000
    154       0.000000   0.000000   0.000000   0.000000   0.000000   0.000000
    155       0.000000   0.000000   0.000000   0.000000   0.000000   0.000000
    156       0.000000   0.000000   0.000000   0.000000   0.000000   0.000000
    157       0.000000   0.000000   0.000000   0.000000   0.000000   0.000000
    158       0.000000   0.000000   0.000000   0.000000   0.000000   0.000000
    159       0.000000   0.000000   0.000000   0.000000   0.000000   0.000000
    160       0.000000   0.000000   0.000000   0.000000   0.000000   0.000000
    161       0.000000   0.000000   0.000000   0.000000   0.000000   0.000000
    162       0.000000   0.000000   0.000000   0.000000   0.000000   0.000000
    163       0.000000   0.000000   0.000000   0.000000   0.000000   0.000000
    164       0.000000   0.000000   0.000000   0.000000   0.000000   0.000000
    165      -0.170776  -0.020162  -0.315054   0.000000   0.000000   0.000000
    166      -0.170776  -0.020162  -0.315054   0.000000   0.000000   0.000000
    167      -0.192080  -0.323927  -0.505870   0.000000   0.000000   0.000000
    168      -0.126667  -0.547066  -0.501306   0.000000   0.000000   0.000000
    169       0.164123  -0.002813   0.291620   0.000000   0.000000   0.000000
    170       0.229536  -0.225952   0.296184   0.000000   0.000000   0.000000
    171       0.283235  -0.112018   0.449364   0.000000   0.000000   0.000000
    172      -0.236432   0.626684  -0.106947   0.000000   0.000000   0.000000
    173      -0.171019   0.403545  -0.102384   0.000000   0.000000   0.000000
    174      -0.117320   0.517479   0.050797   0.000000   0.000000   0.000000
    175       0.740835   0.215187   0.044117   0.000000   0.000000   0.000000
    176       0.571499   0.118458   0.121072   0.000000   0.000000   0.000000
    177      -0.107404   0.153560  -0.344643   0.000000   0.000000   0.000000
    178      -0.277297   0.142267  -0.424431   0.000000   0.000000   0.000000
    179      -0.276740   0.056831  -0.267688   0.000000   0.000000   0.000000
    180      -0.057546  -0.221169   0.370882   0.000000   0.000000   0.000000
    181      -0.227438  -0.232462   0.291094   0.000000   0.000000   0.000000
    182       0.570943   0.203894  -0.035671   0.000000   0.000000   0.000000
    183      -0.226882  -0.317898   0.447837   0.000000   0.000000   0.000000
    184      -0.457994   0.194408   0.481335   0.000000   0.000000   0.000000
    185      -0.436963   0.360942   0.369838   0.000000   0.000000   0.000000
    186      -0.319164   0.200947   0.302074   0.000000   0.000000   0.000000
    187       0.119147  -0.572640   0.140765   0.000000   0.000000   0.000000
    188       0.140178  -0.406106   0.029267   0.000000   0.000000   0.000000
    189       0.257977  -0.566100  -0.038496   0.000000   0.000000   0.000000
    190      -0.072968  -0.433132  -0.348126   0.000000   0.000000   0.000000
    191       0.130853   0.191937  -0.263611   0.000000   0.000000   0.000000
    192       0.151884   0.358471  -0.375108   0.000000   0.000000   0.000000
    193       0.269683   0.198477  -0.442872   0.000000   0.000000   0.000000
                 36         37         38         39         40         41    
      0       0.000000   0.000000   0.000000   0.000000   0.000000   0.000000
      1       0.000000   0.000000   0.000000   0.000000   0.000000   0.000000
      2       0.000000   0.000000   0.000000   0.000000   0.000000   0.000000
      3       0.000000   0.000000   0.000000   0.000000   0.000000   0.000000
      4       0.000000   0.000000   0.000000   0.000000   0.000000   0.000000
      5       0.000000   0.000000   0.000000   0.000000   0.000000   0.000000
      6       0.000000   0.000000   0.000000   0.000000   0.000000   0.000000
      7       0.000000   0.000000   0.000000   0.000000   0.000000   0.000000
      8       0.000000   0.000000   0.000000   0.000000   0.000000   0.000000
      9       0.000000   0.000000   0.000000   0.000000   0.000000   0.000000
     10       0.000000   0.000000   0.000000   0.000000   0.000000   0.000000
     11       0.000000   0.000000   0.000000   0.000000   0.000000   0.000000
     12       0.000000   0.000000   0.000000   0.000000   0.000000   0.000000
     13       0.000000   0.000000   0.000000   0.000000   0.000000   0.000000
     14      -0.585343  -0.764207   0.270852   0.000000   0.000000   0.000000
     15       0.000000   0.000000   0.000000   0.746024   0.339015   0.573164
     16       0.000000   0.000000   0.000000   0.000000   0.000000   0.000000
     17       0.000000   0.000000   0.000000   0.000000   0.000000   0.000000
     18       0.000000   0.000000   0.000000   0.000000   0.000000   0.000000
     19       0.000000   0.000000   0.000000   0.000000   0.000000   0.000000
     20       0.000000   0.000000   0.000000   0.000000   0.000000   0.000000
     21       0.000000   0.000000   0.000000   0.000000   0.000000   0.000000
     22       0.000000   0.000000   0.000000   0.000000   0.000000   0.000000
     23       0.000000   0.000000   0.000000   0.000000   0.000000   0.000000
     24       0.000000   0.000000   0.000000   0.000000   0.000000   0.000000
     25       0.000000   0.000000   0.000000   0.000000   0.000000   0.000000
     26       0.000000   0.000000   0.000000   0.000000   0.000000   0.000000
     27       0.000000   0.000000   0.000000   0.000000   0.000000   0.000000
     28       0.000000   0.000000   0.000000   0.000000   0.000000   0.000000
     29       0.000000   0.000000   0.000000   0.000000   0.000000   0.000000
     30       0.000000   0.000000   0.000000   0.000000   0.000000   0.000000
     31       0.250120  -0.294115  -0.289305   0.000000   0.000000   0.000000
     32       0.126398   0.066513   0.460826   0.000000   0.000000   0.000000
     33       0.000000   0.000000   0.000000   0.000000   0.000000   0.000000
     34      -0.386457   0.238040  -0.163551   0.000000   0.000000   0.000000
     35       0.000000   0.000000   0.000000   0.000000   0.000000   0.000000
     36       0.000000   0.000000   0.000000  -0.012208  -0.408039   0.257236
     37       0.000000   0.000000   0.000000   0.000000   0.000000   0.000000
     38       0.000000   0.000000   0.000000  -0.271635   0.376754   0.130715
     39       0.000000   0.000000   0.000000   0.287157   0.022556  -0.387101
     40       0.000000   0.000000   0.000000   0.000000   0.000000   0.000000
     41       0.000000   0.000000   0.000000   0.000000   0.000000   0.000000
     42       0.000000   0.000000   0.000000   0.000000   0.000000   0.000000
     43       0.000000   0.000000   0.000000   0.000000   0.000000   0.000000
     44       0.000000   0.000000   0.000000   0.000000   0.000000   0.000000
     45       0.000000   0.000000   0.000000   0.000000   0.000000   0.000000
     46       0.000000   0.000000   0.000000   0.000000   0.000000   0.000000
     47       0.000000   0.000000   0.000000   0.000000   0.000000   0.000000
     48       0.000000   0.000000   0.000000   0.000000   0.000000   0.000000
     49       0.000000   0.000000   0.000000   0.000000   0.000000   0.000000
     50       0.000000   0.000000   0.000000   0.000000   0.000000   0.000000
     51       0.000000   0.000000   0.000000   0.000000   0.000000   0.000000
     52       0.000000   0.000000   0.000000   0.000000   0.000000   0.000000
     53       0.000000   0.000000   0.000000   0.000000   0.000000   0.000000
     54       0.000000   0.000000   0.000000   0.000000   0.000000   0.000000
     55       0.000000   0.000000   0.000000   0.000000   0.000000   0.000000
     56       0.000000   0.000000   0.000000   0.000000   0.000000   0.000000
     57       0.000000   0.000000   0.000000   0.000000   0.000000   0.000000
     58       0.000000   0.000000   0.000000   0.000000   0.000000   0.000000
     59       0.000000   0.000000   0.000000   0.000000   0.000000   0.000000
     60       0.000000   0.000000   0.000000   0.000000   0.000000   0.000000
     61       0.000000   0.000000   0.000000   0.000000   0.000000   0.000000
     62       0.000000   0.000000   0.000000   0.000000   0.000000   0.000000
     63       0.000000   0.000000   0.000000   0.000000   0.000000   0.000000
     64       0.000000   0.000000   0.000000   0.000000   0.000000   0.000000
     65       0.000000   0.000000   0.000000   0.000000   0.000000   0.000000
     66       0.000000   0.000000   0.000000   0.000000   0.000000   0.000000
     67       0.000000   0.000000   0.000000   0.000000   0.000000   0.000000
     68       0.000000   0.000000   0.000000   0.000000   0.000000   0.000000
     69       0.000000   0.000000   0.000000   0.000000   0.000000   0.000000
     70       0.000000   0.000000   0.000000   0.000000   0.000000   0.000000
     71       0.000000   0.000000   0.000000   0.000000   0.000000   0.000000
     72       0.000000   0.000000   0.000000   0.000000   0.000000   0.000000
     73       0.000000   0.000000   0.000000   0.000000   0.000000   0.000000
     74       0.000000   0.000000   0.000000   0.000000   0.000000   0.000000
     75       0.000000   0.000000   0.000000   0.000000   0.000000   0.000000
     76       0.000000   0.000000   0.000000   0.000000   0.000000   0.000000
     77       0.000000   0.000000   0.000000   0.000000   0.000000   0.000000
     78       0.000000   0.000000   0.000000   0.000000   0.000000   0.000000
     79       0.000000   0.000000   0.000000   0.000000   0.000000   0.000000
     80       0.000000   0.000000   0.000000   0.000000   0.000000   0.000000
     81       0.000000   0.000000   0.000000   0.000000   0.000000   0.000000
     82       0.000000   0.000000   0.000000   0.000000   0.000000   0.000000
     83       0.000000   0.000000   0.000000   0.000000   0.000000   0.000000
     84       0.000000   0.000000   0.000000   0.000000   0.000000   0.000000
     85       0.000000   0.000000   0.000000   0.000000   0.000000   0.000000
     86       0.000000   0.000000   0.000000   0.000000   0.000000   0.000000
     87       0.000000   0.000000   0.000000   0.000000   0.000000   0.000000
     88       0.000000   0.000000   0.000000   0.000000   0.000000   0.000000
     89       0.000000   0.000000   0.000000   0.000000   0.000000   0.000000
     90      -0.324023   0.109459  -0.391413   0.000000   0.000000   0.000000
     91       0.000000   0.000000   0.000000   0.000000   0.000000   0.000000
     92      -0.324023   0.109459  -0.391413   0.000000   0.000000   0.000000
     93       0.000000   0.000000   0.000000   0.000000   0.000000   0.000000
     94      -0.324023   0.109459  -0.391413   0.183437   0.270630  -0.398831
     95       0.000000   0.000000   0.000000   0.183437   0.270630  -0.398831
     96       0.000000   0.000000   0.000000   0.000000   0.000000   0.000000
     97       0.000000   0.000000   0.000000   0.183437   0.270630  -0.398831
     98       0.000000   0.000000   0.000000   0.000000   0.000000   0.000000
     99       0.000000   0.000000   0.000000   0.000000   0.000000   0.000000
    100       0.000000   0.000000   0.000000   0.000000   0.000000   0.000000
    101       0.000000   0.000000   0.000000  -0.339555   0.210346   0.317545
    102       0.000000   0.000000   0.000000  -0.339555   0.210346   0.317545
    103       0.000000   0.000000   0.000000   0.000000   0.000000   0.000000
    104       0.000000   0.000000   0.000000   0.000000   0.000000   0.000000
    105       0.000000   0.000000   0.000000  -0.339555   0.210346   0.317545
    106       0.000000   0.000000   0.000000   0.000000   0.000000   0.000000
    107       0.000000   0.000000   0.000000   0.000000   0.000000   0.000000
    108       0.000000   0.000000   0.000000   0.000000   0.000000   0.000000
    109       0.000000   0.000000   0.000000   0.000000   0.000000   0.000000
    110       0.000000   0.000000   0.000000   0.000000   0.000000   0.000000
    111       0.000000   0.000000   0.000000   0.000000   0.000000   0.000000
    112       0.000000   0.000000   0.000000   0.000000   0.000000   0.000000
    113       0.000000   0.000000   0.000000   0.000000   0.000000   0.000000
    114       0.000000   0.000000   0.000000   0.000000   0.000000   0.000000
    115       0.000000   0.000000   0.000000   0.000000   0.000000   0.000000
    116       0.000000   0.000000   0.000000   0.000000   0.000000   0.000000
    117       0.000000   0.000000   0.000000   0.000000   0.000000   0.000000
    118       0.000000   0.000000   0.000000   0.000000   0.000000   0.000000
    119       0.000000   0.000000   0.000000   0.000000   0.000000   0.000000
    120       0.000000   0.000000   0.000000   0.000000   0.000000   0.000000
    121       0.000000   0.000000   0.000000   0.000000   0.000000   0.000000
    122       0.000000   0.000000   0.000000   0.000000   0.000000   0.000000
    123       0.000000   0.000000   0.000000   0.000000   0.000000   0.000000
    124       0.000000   0.000000   0.000000   0.000000   0.000000   0.000000
    125       0.000000   0.000000   0.000000   0.000000   0.000000   0.000000
    126       0.395996  -0.325174  -0.061683   0.000000   0.000000   0.000000
    127       0.000000   0.000000   0.000000   0.000000   0.000000   0.000000
    128       0.000000   0.000000   0.000000   0.000000   0.000000   0.000000
    129       0.000000   0.000000   0.000000   0.000000   0.000000   0.000000
    130       0.000000   0.000000   0.000000   0.000000   0.000000   0.000000
    131       0.395996  -0.325174  -0.061683   0.000000   0.000000   0.000000
    132       0.000000   0.000000   0.000000   0.000000   0.000000   0.000000
    133       0.000000   0.000000   0.000000   0.000000   0.000000   0.000000
    134       0.395996  -0.325174  -0.061683   0.000000   0.000000   0.000000
    135       0.000000   0.000000   0.000000   0.000000   0.000000   0.000000
    136       0.000000   0.000000   0.000000   0.000000   0.000000   0.000000
    137       0.000000   0.000000   0.000000   0.000000   0.000000   0.000000
    138       0.000000   0.000000   0.000000   0.000000   0.000000   0.000000
    139       0.000000   0.000000   0.000000   0.000000   0.000000   0.000000
    140       0.000000   0.000000   0.000000   0.000000   0.000000   0.000000
    141       0.000000   0.000000   0.000000   0.000000   0.000000   0.000000
    142       0.000000   0.000000   0.000000   0.000000   0.000000   0.000000
    143       0.000000   0.000000   0.000000   0.000000   0.000000   0.000000
    144       0.000000   0.000000   0.000000   0.000000   0.000000   0.000000
    145       0.000000   0.000000   0.000000   0.000000   0.000000   0.000000
    146       0.000000   0.000000   0.000000   0.000000   0.000000   0.000000
    147       0.000000   0.000000   0.000000   0.000000   0.000000   0.000000
    148       0.000000   0.000000   0.000000   0.000000   0.000000   0.000000
    149       0.000000   0.000000   0.000000   0.000000   0.000000   0.000000
    150       0.000000   0.000000   0.000000   0.000000   0.000000   0.000000
    151       0.000000   0.000000   0.000000   0.000000   0.000000   0.000000
    152       0.000000   0.000000   0.000000   0.000000   0.000000   0.000000
    153       0.000000   0.000000   0.000000   0.000000   0.000000   0.000000
    154       0.000000   0.000000   0.000000   0.000000   0.000000   0.000000
    155       0.000000   0.000000   0.000000   0.000000   0.000000   0.000000
    156       0.000000   0.000000   0.000000   0.000000   0.000000   0.000000
    157       0.000000   0.000000   0.000000   0.000000   0.000000   0.000000
    158       0.000000   0.000000   0.000000   0.000000   0.000000   0.000000
    159       0.000000   0.000000   0.000000   0.000000   0.000000   0.000000
    160       0.000000   0.000000   0.000000   0.000000   0.000000   0.000000
    161       0.000000   0.000000   0.000000   0.000000   0.000000   0.000000
    162       0.000000   0.000000   0.000000   0.000000   0.000000   0.000000
    163       0.000000   0.000000   0.000000   0.000000   0.000000   0.000000
    164       0.000000   0.000000   0.000000   0.000000   0.000000   0.000000
    165       0.000000   0.000000   0.000000   0.000000   0.000000   0.000000
    166       0.000000   0.000000   0.000000   0.000000   0.000000   0.000000
    167       0.000000   0.000000   0.000000   0.000000   0.000000   0.000000
    168       0.000000   0.000000   0.000000   0.000000   0.000000   0.000000
    169       0.000000   0.000000   0.000000   0.000000   0.000000   0.000000
    170       0.000000   0.000000   0.000000   0.000000   0.000000   0.000000
    171       0.000000   0.000000   0.000000   0.000000   0.000000   0.000000
    172       0.000000   0.000000   0.000000   0.000000   0.000000   0.000000
    173       0.000000   0.000000   0.000000   0.000000   0.000000   0.000000
    174       0.000000   0.000000   0.000000   0.000000   0.000000   0.000000
    175       0.000000   0.000000   0.000000   0.000000   0.000000   0.000000
    176       0.000000   0.000000   0.000000   0.000000   0.000000   0.000000
    177       0.000000   0.000000   0.000000   0.000000   0.000000   0.000000
    178       0.000000   0.000000   0.000000   0.000000   0.000000   0.000000
    179       0.000000   0.000000   0.000000   0.000000   0.000000   0.000000
    180       0.000000   0.000000   0.000000   0.000000   0.000000   0.000000
    181       0.000000   0.000000   0.000000   0.000000   0.000000   0.000000
    182       0.000000   0.000000   0.000000   0.000000   0.000000   0.000000
    183       0.000000   0.000000   0.000000   0.000000   0.000000   0.000000
    184       0.000000   0.000000   0.000000   0.000000   0.000000   0.000000
    185       0.000000   0.000000   0.000000   0.000000   0.000000   0.000000
    186       0.000000   0.000000   0.000000   0.000000   0.000000   0.000000
    187       0.000000   0.000000   0.000000   0.000000   0.000000   0.000000
    188       0.000000   0.000000   0.000000   0.000000   0.000000   0.000000
    189       0.000000   0.000000   0.000000   0.000000   0.000000   0.000000
    190       0.000000   0.000000   0.000000   0.000000   0.000000   0.000000
    191       0.000000   0.000000   0.000000   0.000000   0.000000   0.000000
    192       0.000000   0.000000   0.000000   0.000000   0.000000   0.000000
    193       0.000000   0.000000   0.000000   0.000000   0.000000   0.000000
                 42         43         44         45         46         47    
      0       0.000000   0.000000   0.000000   0.000000   0.000000   0.000000
      1       0.000000   0.000000   0.000000   0.000000   0.000000   0.000000
      2       0.000000   0.000000   0.000000   0.000000   0.000000   0.000000
      3       0.000000   0.000000   0.000000   0.000000   0.000000   0.000000
      4       0.000000   0.000000   0.000000   0.000000   0.000000   0.000000
      5       0.000000   0.000000   0.000000   0.000000   0.000000   0.000000
      6       0.000000   0.000000   0.000000   0.000000   0.000000   0.000000
      7       0.000000   0.000000   0.000000   0.000000   0.000000   0.000000
      8       0.000000   0.000000   0.000000   0.000000   0.000000   0.000000
      9       0.000000   0.000000   0.000000   0.000000   0.000000   0.000000
     10       0.000000   0.000000   0.000000   0.000000   0.000000   0.000000
     11       0.000000   0.000000   0.000000   0.000000   0.000000   0.000000
     12       0.000000   0.000000   0.000000   0.000000   0.000000   0.000000
     13       0.000000   0.000000   0.000000   0.000000   0.000000   0.000000
     14       0.000000   0.000000   0.000000   0.000000   0.000000   0.000000
     15       0.000000   0.000000   0.000000   0.000000   0.000000   0.000000
     16      -0.777949  -0.138518   0.612869   0.000000   0.000000   0.000000
     17       0.000000   0.000000   0.000000  -0.240783   0.864648   0.440917
     18       0.000000   0.000000   0.000000   0.000000   0.000000   0.000000
     19       0.000000   0.000000   0.000000   0.000000   0.000000   0.000000
     20       0.000000   0.000000   0.000000   0.000000   0.000000   0.000000
     21       0.000000   0.000000   0.000000   0.000000   0.000000   0.000000
     22       0.000000   0.000000   0.000000   0.000000   0.000000   0.000000
     23       0.000000   0.000000   0.000000   0.000000   0.000000   0.000000
     24       0.000000   0.000000   0.000000   0.000000   0.000000   0.000000
     25       0.000000   0.000000   0.000000   0.000000   0.000000   0.000000
     26       0.000000   0.000000   0.000000   0.000000   0.000000   0.000000
     27       0.000000   0.000000   0.000000   0.000000   0.000000   0.000000
     28       0.000000   0.000000   0.000000   0.000000   0.000000   0.000000
     29       0.000000   0.000000   0.000000   0.000000   0.000000   0.000000
     30       0.000000   0.000000   0.000000   0.000000   0.000000   0.000000
     31       0.000000   0.000000   0.000000   0.000000   0.000000   0.000000
     32       0.000000   0.000000   0.000000   0.000000   0.000000   0.000000
     33       0.000000   0.000000   0.000000   0.000000   0.000000   0.000000
     34       0.000000   0.000000   0.000000   0.000000   0.000000   0.000000
     35       0.011270   0.467596   0.119989   0.000000   0.000000   0.000000
     36       0.000000   0.000000   0.000000   0.000000   0.000000   0.000000
     37       0.000000   0.000000   0.000000   0.000000   0.000000   0.000000
     38       0.000000   0.000000   0.000000   0.000000   0.000000   0.000000
     39      -0.266909  -0.151110  -0.372956   0.000000   0.000000   0.000000
     40       0.252400  -0.330267   0.245740   0.000000   0.000000   0.000000
     41       0.000000   0.000000   0.000000  -0.370951  -0.215520   0.220066
     42       0.000000   0.000000   0.000000   0.000000   0.000000   0.000000
     43       0.000000   0.000000   0.000000   0.000000   0.000000   0.000000
     44       0.000000   0.000000   0.000000  -0.069798   0.201163  -0.432602
     45       0.000000   0.000000   0.000000   0.000000   0.000000   0.000000
     46       0.000000   0.000000   0.000000   0.425927   0.003386   0.225958
     47       0.000000   0.000000   0.000000   0.000000   0.000000   0.000000
     48       0.000000   0.000000   0.000000   0.000000   0.000000   0.000000
     49       0.000000   0.000000   0.000000   0.000000   0.000000   0.000000
     50       0.000000   0.000000   0.000000   0.000000   0.000000   0.000000
     51       0.000000   0.000000   0.000000   0.000000   0.000000   0.000000
     52       0.000000   0.000000   0.000000   0.000000   0.000000   0.000000
     53       0.000000   0.000000   0.000000   0.000000   0.000000   0.000000
     54       0.000000   0.000000   0.000000   0.000000   0.000000   0.000000
     55       0.000000   0.000000   0.000000   0.000000   0.000000   0.000000
     56       0.000000   0.000000   0.000000   0.000000   0.000000   0.000000
     57       0.000000   0.000000   0.000000   0.000000   0.000000   0.000000
     58       0.000000   0.000000   0.000000   0.000000   0.000000   0.000000
     59       0.000000   0.000000   0.000000   0.000000   0.000000   0.000000
     60       0.000000   0.000000   0.000000   0.000000   0.000000   0.000000
     61       0.000000   0.000000   0.000000   0.000000   0.000000   0.000000
     62       0.000000   0.000000   0.000000   0.000000   0.000000   0.000000
     63       0.000000   0.000000   0.000000   0.000000   0.000000   0.000000
     64       0.000000   0.000000   0.000000   0.000000   0.000000   0.000000
     65       0.000000   0.000000   0.000000   0.000000   0.000000   0.000000
     66       0.000000   0.000000   0.000000   0.000000   0.000000   0.000000
     67       0.000000   0.000000   0.000000   0.000000   0.000000   0.000000
     68       0.000000   0.000000   0.000000   0.000000   0.000000   0.000000
     69       0.000000   0.000000   0.000000   0.000000   0.000000   0.000000
     70       0.000000   0.000000   0.000000   0.000000   0.000000   0.000000
     71       0.000000   0.000000   0.000000   0.000000   0.000000   0.000000
     72       0.000000   0.000000   0.000000   0.000000   0.000000   0.000000
     73       0.000000   0.000000   0.000000   0.000000   0.000000   0.000000
     74       0.000000   0.000000   0.000000   0.000000   0.000000   0.000000
     75       0.000000   0.000000   0.000000   0.000000   0.000000   0.000000
     76       0.000000   0.000000   0.000000   0.000000   0.000000   0.000000
     77       0.000000   0.000000   0.000000   0.000000   0.000000   0.000000
     78       0.000000   0.000000   0.000000   0.000000   0.000000   0.000000
     79       0.000000   0.000000   0.000000   0.000000   0.000000   0.000000
     80       0.000000   0.000000   0.000000   0.000000   0.000000   0.000000
     81       0.000000   0.000000   0.000000   0.000000   0.000000   0.000000
     82       0.000000   0.000000   0.000000   0.000000   0.000000   0.000000
     83       0.000000   0.000000   0.000000   0.000000   0.000000   0.000000
     84       0.000000   0.000000   0.000000   0.000000   0.000000   0.000000
     85       0.000000   0.000000   0.000000   0.000000   0.000000   0.000000
     86       0.000000   0.000000   0.000000   0.000000   0.000000   0.000000
     87       0.000000   0.000000   0.000000   0.000000   0.000000   0.000000
     88       0.000000   0.000000   0.000000   0.000000   0.000000   0.000000
     89       0.325865  -0.107748   0.389286   0.000000   0.000000   0.000000
     90       0.000000   0.000000   0.000000   0.000000   0.000000   0.000000
     91       0.000000   0.000000   0.000000   0.000000   0.000000   0.000000
     92       0.325865  -0.107748   0.389286   0.000000   0.000000   0.000000
     93       0.325865  -0.107748   0.389286   0.000000   0.000000   0.000000
     94       0.000000   0.000000   0.000000   0.000000   0.000000   0.000000
     95       0.000000   0.000000   0.000000   0.000000   0.000000   0.000000
     96       0.000000   0.000000   0.000000   0.000000   0.000000   0.000000
     97       0.000000   0.000000   0.000000   0.000000   0.000000   0.000000
     98      -0.179634  -0.368997  -0.311418   0.000000   0.000000   0.000000
     99       0.000000   0.000000   0.000000   0.000000   0.000000   0.000000
    100      -0.179634  -0.368997  -0.311418   0.000000   0.000000   0.000000
    101       0.000000   0.000000   0.000000   0.000000   0.000000   0.000000
    102       0.000000   0.000000   0.000000   0.000000   0.000000   0.000000
    103       0.000000   0.000000   0.000000   0.492866   0.143722  -0.012690
    104      -0.179634  -0.368997  -0.311418   0.492866   0.143722  -0.012690
    105       0.000000   0.000000   0.000000   0.492866   0.143722  -0.012690
    106       0.000000   0.000000   0.000000   0.000000   0.000000   0.000000
    107       0.000000   0.000000   0.000000  -0.302457   0.117217  -0.395036
    108       0.000000   0.000000   0.000000   0.000000   0.000000   0.000000
    109       0.000000   0.000000   0.000000   0.000000   0.000000   0.000000
    110       0.000000   0.000000   0.000000   0.000000   0.000000   0.000000
    111       0.000000   0.000000   0.000000  -0.302457   0.117217  -0.395036
    112       0.000000   0.000000   0.000000   0.000000   0.000000   0.000000
    113       0.000000   0.000000   0.000000   0.000000   0.000000   0.000000
    114       0.000000   0.000000   0.000000  -0.302457   0.117217  -0.395036
    115       0.000000   0.000000   0.000000   0.000000   0.000000   0.000000
    116       0.000000   0.000000   0.000000   0.000000   0.000000   0.000000
    117       0.000000   0.000000   0.000000   0.000000   0.000000   0.000000
    118       0.000000   0.000000   0.000000   0.000000   0.000000   0.000000
    119       0.000000   0.000000   0.000000   0.000000   0.000000   0.000000
    120       0.000000   0.000000   0.000000   0.000000   0.000000   0.000000
    121       0.000000   0.000000   0.000000   0.000000   0.000000   0.000000
    122       0.000000   0.000000   0.000000   0.000000   0.000000   0.000000
    123       0.000000   0.000000   0.000000   0.000000   0.000000   0.000000
    124       0.000000   0.000000   0.000000   0.000000   0.000000   0.000000
    125       0.000000   0.000000   0.000000   0.000000   0.000000   0.000000
    126       0.000000   0.000000   0.000000   0.000000   0.000000   0.000000
    127       0.000000   0.000000   0.000000   0.000000   0.000000   0.000000
    128       0.000000   0.000000   0.000000   0.000000   0.000000   0.000000
    129       0.000000   0.000000   0.000000   0.000000   0.000000   0.000000
    130       0.000000   0.000000   0.000000   0.000000   0.000000   0.000000
    131       0.000000   0.000000   0.000000   0.000000   0.000000   0.000000
    132       0.000000   0.000000   0.000000   0.000000   0.000000   0.000000
    133       0.000000   0.000000   0.000000   0.000000   0.000000   0.000000
    134       0.000000   0.000000   0.000000   0.000000   0.000000   0.000000
    135       0.000000   0.000000   0.000000   0.000000   0.000000   0.000000
    136       0.000000   0.000000   0.000000   0.000000   0.000000   0.000000
    137       0.000000   0.000000   0.000000   0.000000   0.000000   0.000000
    138       0.000000   0.000000   0.000000   0.000000   0.000000   0.000000
    139       0.000000   0.000000   0.000000   0.000000   0.000000   0.000000
    140       0.000000   0.000000   0.000000   0.000000   0.000000   0.000000
    141       0.000000   0.000000   0.000000   0.000000   0.000000   0.000000
    142       0.000000   0.000000   0.000000   0.000000   0.000000   0.000000
    143       0.000000   0.000000   0.000000   0.000000   0.000000   0.000000
    144       0.000000   0.000000   0.000000   0.000000   0.000000   0.000000
    145       0.000000   0.000000   0.000000   0.000000   0.000000   0.000000
    146       0.000000   0.000000   0.000000   0.000000   0.000000   0.000000
    147       0.000000   0.000000   0.000000   0.000000   0.000000   0.000000
    148       0.000000   0.000000   0.000000   0.000000   0.000000   0.000000
    149       0.000000   0.000000   0.000000   0.000000   0.000000   0.000000
    150       0.000000   0.000000   0.000000   0.000000   0.000000   0.000000
    151       0.000000   0.000000   0.000000   0.000000   0.000000   0.000000
    152       0.000000   0.000000   0.000000   0.000000   0.000000   0.000000
    153       0.000000   0.000000   0.000000   0.000000   0.000000   0.000000
    154       0.000000   0.000000   0.000000   0.000000   0.000000   0.000000
    155       0.000000   0.000000   0.000000   0.000000   0.000000   0.000000
    156       0.000000   0.000000   0.000000   0.000000   0.000000   0.000000
    157       0.000000   0.000000   0.000000   0.000000   0.000000   0.000000
    158       0.000000   0.000000   0.000000   0.000000   0.000000   0.000000
    159       0.000000   0.000000   0.000000   0.000000   0.000000   0.000000
    160       0.000000   0.000000   0.000000   0.000000   0.000000   0.000000
    161       0.000000   0.000000   0.000000   0.000000   0.000000   0.000000
    162       0.000000   0.000000   0.000000   0.000000   0.000000   0.000000
    163       0.000000   0.000000   0.000000   0.000000   0.000000   0.000000
    164       0.000000   0.000000   0.000000   0.000000   0.000000   0.000000
    165       0.000000   0.000000   0.000000   0.000000   0.000000   0.000000
    166       0.000000   0.000000   0.000000   0.000000   0.000000   0.000000
    167       0.000000   0.000000   0.000000   0.000000   0.000000   0.000000
    168       0.000000   0.000000   0.000000   0.000000   0.000000   0.000000
    169       0.000000   0.000000   0.000000   0.000000   0.000000   0.000000
    170       0.000000   0.000000   0.000000   0.000000   0.000000   0.000000
    171       0.000000   0.000000   0.000000   0.000000   0.000000   0.000000
    172       0.000000   0.000000   0.000000   0.000000   0.000000   0.000000
    173       0.000000   0.000000   0.000000   0.000000   0.000000   0.000000
    174       0.000000   0.000000   0.000000   0.000000   0.000000   0.000000
    175       0.000000   0.000000   0.000000   0.000000   0.000000   0.000000
    176       0.000000   0.000000   0.000000   0.000000   0.000000   0.000000
    177       0.000000   0.000000   0.000000   0.000000   0.000000   0.000000
    178       0.000000   0.000000   0.000000   0.000000   0.000000   0.000000
    179       0.000000   0.000000   0.000000   0.000000   0.000000   0.000000
    180       0.000000   0.000000   0.000000   0.000000   0.000000   0.000000
    181       0.000000   0.000000   0.000000   0.000000   0.000000   0.000000
    182       0.000000   0.000000   0.000000   0.000000   0.000000   0.000000
    183       0.000000   0.000000   0.000000   0.000000   0.000000   0.000000
    184       0.000000   0.000000   0.000000  -0.206200  -0.257594   0.392543
    185       0.000000   0.000000   0.000000   0.000000   0.000000   0.000000
    186       0.000000   0.000000   0.000000   0.000000   0.000000   0.000000
    187       0.000000   0.000000   0.000000  -0.206200  -0.257594   0.392543
    188       0.000000   0.000000   0.000000   0.000000   0.000000   0.000000
    189       0.000000   0.000000   0.000000   0.000000   0.000000   0.000000
    190       0.000000   0.000000   0.000000   0.000000   0.000000   0.000000
    191       0.000000   0.000000   0.000000  -0.206200  -0.257594   0.392543
    192       0.000000   0.000000   0.000000   0.000000   0.000000   0.000000
    193       0.000000   0.000000   0.000000   0.000000   0.000000   0.000000
                 48         49         50         51         52         53    
      0       0.000000   0.000000   0.000000   0.000000   0.000000   0.000000
      1       0.000000   0.000000   0.000000   0.000000   0.000000   0.000000
      2       0.000000   0.000000   0.000000   0.000000   0.000000   0.000000
      3       0.000000   0.000000   0.000000   0.000000   0.000000   0.000000
      4       0.000000   0.000000   0.000000   0.000000   0.000000   0.000000
      5       0.000000   0.000000   0.000000   0.000000   0.000000   0.000000
      6       0.000000   0.000000   0.000000   0.000000   0.000000   0.000000
      7       0.000000   0.000000   0.000000   0.000000   0.000000   0.000000
      8       0.000000   0.000000   0.000000   0.000000   0.000000   0.000000
      9       0.000000   0.000000   0.000000   0.000000   0.000000   0.000000
     10       0.000000   0.000000   0.000000   0.000000   0.000000   0.000000
     11       0.000000   0.000000   0.000000   0.000000   0.000000   0.000000
     12       0.000000   0.000000   0.000000   0.000000   0.000000   0.000000
     13       0.000000   0.000000   0.000000   0.000000   0.000000   0.000000
     14       0.000000   0.000000   0.000000   0.000000   0.000000   0.000000
     15       0.000000   0.000000   0.000000   0.000000   0.000000   0.000000
     16       0.000000   0.000000   0.000000   0.000000   0.000000   0.000000
     17       0.000000   0.000000   0.000000   0.000000   0.000000   0.000000
     18      -0.185104   0.710632  -0.678778   0.000000   0.000000   0.000000
     19       0.000000   0.000000   0.000000   0.765434   0.317295   0.559853
     20       0.000000   0.000000   0.000000   0.000000   0.000000   0.000000
     21       0.000000   0.000000   0.000000   0.000000   0.000000   0.000000
     22       0.000000   0.000000   0.000000   0.000000   0.000000   0.000000
     23       0.000000   0.000000   0.000000   0.000000   0.000000   0.000000
     24       0.000000   0.000000   0.000000   0.000000   0.000000   0.000000
     25       0.000000   0.000000   0.000000   0.000000   0.000000   0.000000
     26       0.000000   0.000000   0.000000   0.000000   0.000000   0.000000
     27       0.000000   0.000000   0.000000   0.000000   0.000000   0.000000
     28       0.000000   0.000000   0.000000   0.000000   0.000000   0.000000
     29       0.000000   0.000000   0.000000   0.000000   0.000000   0.000000
     30       0.000000   0.000000   0.000000   0.000000   0.000000   0.000000
     31       0.000000   0.000000   0.000000   0.000000   0.000000   0.000000
     32       0.000000   0.000000   0.000000   0.000000   0.000000   0.000000
     33       0.000000   0.000000   0.000000   0.000000   0.000000   0.000000
     34       0.000000   0.000000   0.000000   0.000000   0.000000   0.000000
     35       0.000000   0.000000   0.000000   0.000000   0.000000   0.000000
     36       0.000000   0.000000   0.000000   0.000000   0.000000   0.000000
     37       0.000000   0.000000   0.000000   0.000000   0.000000   0.000000
     38       0.000000   0.000000   0.000000   0.000000   0.000000   0.000000
     39       0.000000   0.000000   0.000000   0.000000   0.000000   0.000000
     40       0.000000   0.000000   0.000000   0.000000   0.000000   0.000000
     41       0.000000   0.000000   0.000000   0.000000   0.000000   0.000000
     42       0.000000   0.000000   0.000000   0.000000   0.000000   0.000000
     43       0.000000   0.000000   0.000000   0.000000   0.000000   0.000000
     44       0.000000   0.000000   0.000000   0.000000   0.000000   0.000000
     45       0.000000   0.000000   0.000000   0.000000   0.000000   0.000000
     46       0.000000   0.000000   0.000000   0.000000   0.000000   0.000000
     47       0.000000   0.000000   0.000000   0.000000   0.000000   0.000000
     48       0.000000   0.000000   0.000000   0.280277   0.014251  -0.391273
     49      -0.358197  -0.266050  -0.180854  -0.020989  -0.405639   0.258591
     50       0.000000   0.000000   0.000000  -0.258380   0.382762   0.136329
     51      -0.086126   0.315258   0.353539   0.000000   0.000000   0.000000
     52       0.444173  -0.054056  -0.177719   0.000000   0.000000   0.000000
     53       0.000000   0.000000   0.000000   0.000000   0.000000   0.000000
     54       0.000000   0.000000   0.000000   0.000000   0.000000   0.000000
     55       0.000000   0.000000   0.000000   0.000000   0.000000   0.000000
     56       0.000000   0.000000   0.000000   0.000000   0.000000   0.000000
     57       0.000000   0.000000   0.000000   0.000000   0.000000   0.000000
     58       0.000000   0.000000   0.000000   0.000000   0.000000   0.000000
     59       0.000000   0.000000   0.000000   0.000000   0.000000   0.000000
     60       0.000000   0.000000   0.000000   0.000000   0.000000   0.000000
     61       0.000000   0.000000   0.000000   0.000000   0.000000   0.000000
     62       0.000000   0.000000   0.000000   0.000000   0.000000   0.000000
     63       0.000000   0.000000   0.000000   0.000000   0.000000   0.000000
     64       0.000000   0.000000   0.000000   0.000000   0.000000   0.000000
     65       0.000000   0.000000   0.000000   0.000000   0.000000   0.000000
     66       0.000000   0.000000   0.000000   0.000000   0.000000   0.000000
     67       0.000000   0.000000   0.000000   0.000000   0.000000   0.000000
     68       0.000000   0.000000   0.000000   0.000000   0.000000   0.000000
     69       0.000000   0.000000   0.000000   0.000000   0.000000   0.000000
     70       0.000000   0.000000   0.000000   0.000000   0.000000   0.000000
     71       0.000000   0.000000   0.000000   0.000000   0.000000   0.000000
     72       0.000000   0.000000   0.000000   0.000000   0.000000   0.000000
     73       0.000000   0.000000   0.000000   0.000000   0.000000   0.000000
     74       0.000000   0.000000   0.000000   0.000000   0.000000   0.000000
     75       0.000000   0.000000   0.000000   0.000000   0.000000   0.000000
     76       0.000000   0.000000   0.000000   0.000000   0.000000   0.000000
     77       0.000000   0.000000   0.000000   0.000000   0.000000   0.000000
     78       0.000000   0.000000   0.000000   0.000000   0.000000   0.000000
     79       0.000000   0.000000   0.000000   0.000000   0.000000   0.000000
     80       0.000000   0.000000   0.000000   0.000000   0.000000   0.000000
     81       0.000000   0.000000   0.000000   0.000000   0.000000   0.000000
     82       0.000000   0.000000   0.000000   0.000000   0.000000   0.000000
     83       0.000000   0.000000   0.000000   0.000000   0.000000   0.000000
     84       0.000000   0.000000   0.000000   0.000000   0.000000   0.000000
     85       0.000000   0.000000   0.000000   0.000000   0.000000   0.000000
     86       0.000000   0.000000   0.000000   0.000000   0.000000   0.000000
     87       0.000000   0.000000   0.000000   0.000000   0.000000   0.000000
     88       0.000000   0.000000   0.000000   0.000000   0.000000   0.000000
     89       0.000000   0.000000   0.000000   0.000000   0.000000   0.000000
     90       0.000000   0.000000   0.000000   0.000000   0.000000   0.000000
     91       0.000000   0.000000   0.000000   0.000000   0.000000   0.000000
     92       0.000000   0.000000   0.000000   0.000000   0.000000   0.000000
     93       0.000000   0.000000   0.000000   0.000000   0.000000   0.000000
     94       0.000000   0.000000   0.000000   0.000000   0.000000   0.000000
     95       0.000000   0.000000   0.000000   0.000000   0.000000   0.000000
     96       0.000000   0.000000   0.000000   0.000000   0.000000   0.000000
     97       0.000000   0.000000   0.000000   0.000000   0.000000   0.000000
     98       0.000000   0.000000   0.000000   0.000000   0.000000   0.000000
     99       0.000000   0.000000   0.000000   0.000000   0.000000   0.000000
    100       0.000000   0.000000   0.000000   0.000000   0.000000   0.000000
    101       0.000000   0.000000   0.000000   0.000000   0.000000   0.000000
    102       0.000000   0.000000   0.000000   0.000000   0.000000   0.000000
    103       0.000000   0.000000   0.000000   0.000000   0.000000   0.000000
    104       0.000000   0.000000   0.000000   0.000000   0.000000   0.000000
    105       0.000000   0.000000   0.000000   0.000000   0.000000   0.000000
    106       0.000000   0.000000   0.000000   0.000000   0.000000   0.000000
    107       0.000000   0.000000   0.000000   0.140305  -0.484654   0.082851
    108       0.000000   0.000000   0.000000   0.140305  -0.484654   0.082851
    109       0.000000   0.000000   0.000000   0.000000   0.000000   0.000000
    110       0.000000   0.000000   0.000000   0.000000   0.000000   0.000000
    111       0.000000   0.000000   0.000000   0.000000   0.000000   0.000000
    112       0.000000   0.000000   0.000000   0.140305  -0.484654   0.082851
    113       0.173185   0.355318   0.324764   0.000000   0.000000   0.000000
    114       0.173185   0.355318   0.324764   0.000000   0.000000   0.000000
    115       0.173185   0.355318   0.324764   0.000000   0.000000   0.000000
    116       0.000000   0.000000   0.000000   0.000000   0.000000   0.000000
    117       0.000000   0.000000   0.000000   0.182887   0.266262  -0.400947
    118      -0.494045  -0.131577  -0.003025   0.000000   0.000000   0.000000
    119       0.000000   0.000000   0.000000   0.000000   0.000000   0.000000
    120       0.000000   0.000000   0.000000   0.182887   0.266262  -0.400947
    121      -0.494045  -0.131577  -0.003025   0.000000   0.000000   0.000000
    122       0.000000   0.000000   0.000000   0.000000   0.000000   0.000000
    123       0.000000   0.000000   0.000000   0.000000   0.000000   0.000000
    124       0.000000   0.000000   0.000000   0.000000   0.000000   0.000000
    125       0.000000   0.000000   0.000000   0.000000   0.000000   0.000000
    126       0.000000   0.000000   0.000000   0.000000   0.000000   0.000000
    127       0.000000   0.000000   0.000000   0.000000   0.000000   0.000000
    128       0.000000   0.000000   0.000000   0.000000   0.000000   0.000000
    129       0.000000   0.000000   0.000000   0.000000   0.000000   0.000000
    130       0.000000   0.000000   0.000000   0.000000   0.000000   0.000000
    131       0.000000   0.000000   0.000000   0.000000   0.000000   0.000000
    132       0.000000   0.000000   0.000000   0.000000   0.000000   0.000000
    133       0.000000   0.000000   0.000000   0.000000   0.000000   0.000000
    134       0.000000   0.000000   0.000000   0.000000   0.000000   0.000000
    135       0.000000   0.000000   0.000000   0.000000   0.000000   0.000000
    136       0.000000   0.000000   0.000000   0.000000   0.000000   0.000000
    137       0.000000   0.000000   0.000000   0.000000   0.000000   0.000000
    138       0.000000   0.000000   0.000000   0.000000   0.000000   0.000000
    139       0.000000   0.000000   0.000000   0.000000   0.000000   0.000000
    140       0.000000   0.000000   0.000000   0.000000   0.000000   0.000000
    141       0.000000   0.000000   0.000000   0.000000   0.000000   0.000000
    142       0.000000   0.000000   0.000000   0.000000   0.000000   0.000000
    143       0.000000   0.000000   0.000000   0.000000   0.000000   0.000000
    144       0.000000   0.000000   0.000000   0.000000   0.000000   0.000000
    145       0.000000   0.000000   0.000000   0.000000   0.000000   0.000000
    146       0.000000   0.000000   0.000000   0.000000   0.000000   0.000000
    147       0.000000   0.000000   0.000000   0.000000   0.000000   0.000000
    148       0.000000   0.000000   0.000000   0.000000   0.000000   0.000000
    149       0.000000   0.000000   0.000000   0.000000   0.000000   0.000000
    150       0.000000   0.000000   0.000000   0.000000   0.000000   0.000000
    151       0.000000   0.000000   0.000000   0.000000   0.000000   0.000000
    152       0.000000   0.000000   0.000000   0.000000   0.000000   0.000000
    153       0.000000   0.000000   0.000000   0.000000   0.000000   0.000000
    154       0.000000   0.000000   0.000000   0.000000   0.000000   0.000000
    155       0.000000   0.000000   0.000000   0.000000   0.000000   0.000000
    156       0.000000   0.000000   0.000000   0.000000   0.000000   0.000000
    157       0.000000   0.000000   0.000000   0.000000   0.000000   0.000000
    158       0.000000   0.000000   0.000000   0.000000   0.000000   0.000000
    159       0.000000   0.000000   0.000000   0.000000   0.000000   0.000000
    160       0.000000   0.000000   0.000000   0.000000   0.000000   0.000000
    161       0.000000   0.000000   0.000000   0.000000   0.000000   0.000000
    162       0.000000   0.000000   0.000000   0.000000   0.000000   0.000000
    163       0.000000   0.000000   0.000000   0.000000   0.000000   0.000000
    164       0.000000   0.000000   0.000000   0.000000   0.000000   0.000000
    165       0.000000   0.000000   0.000000   0.000000   0.000000   0.000000
    166       0.000000   0.000000   0.000000   0.000000   0.000000   0.000000
    167       0.000000   0.000000   0.000000   0.000000   0.000000   0.000000
    168       0.000000   0.000000   0.000000   0.000000   0.000000   0.000000
    169       0.000000   0.000000   0.000000   0.000000   0.000000   0.000000
    170       0.000000   0.000000   0.000000   0.000000   0.000000   0.000000
    171       0.000000   0.000000   0.000000   0.000000   0.000000   0.000000
    172       0.000000   0.000000   0.000000   0.000000   0.000000   0.000000
    173       0.000000   0.000000   0.000000   0.000000   0.000000   0.000000
    174       0.000000   0.000000   0.000000   0.000000   0.000000   0.000000
    175       0.000000   0.000000   0.000000   0.000000   0.000000   0.000000
    176       0.000000   0.000000   0.000000   0.000000   0.000000   0.000000
    177       0.000000   0.000000   0.000000   0.000000   0.000000   0.000000
    178       0.000000   0.000000   0.000000   0.000000   0.000000   0.000000
    179       0.000000   0.000000   0.000000   0.000000   0.000000   0.000000
    180       0.000000   0.000000   0.000000   0.000000   0.000000   0.000000
    181       0.000000   0.000000   0.000000   0.000000   0.000000   0.000000
    182       0.000000   0.000000   0.000000   0.000000   0.000000   0.000000
    183       0.000000   0.000000   0.000000   0.000000   0.000000   0.000000
    184       0.000000   0.000000   0.000000   0.000000   0.000000   0.000000
    185       0.000000   0.000000   0.000000   0.000000   0.000000   0.000000
    186       0.000000   0.000000   0.000000   0.000000   0.000000   0.000000
    187       0.000000   0.000000   0.000000   0.000000   0.000000   0.000000
    188       0.000000   0.000000   0.000000   0.000000   0.000000   0.000000
    189       0.000000   0.000000   0.000000   0.000000   0.000000   0.000000
    190       0.000000   0.000000   0.000000   0.000000   0.000000   0.000000
    191       0.000000   0.000000   0.000000   0.000000   0.000000   0.000000
    192       0.000000   0.000000   0.000000   0.000000   0.000000   0.000000
    193       0.000000   0.000000   0.000000   0.000000   0.000000   0.000000
                 54         55         56         57         58         59    
      0       0.000000   0.000000   0.000000   0.000000   0.000000   0.000000
      1       0.000000   0.000000   0.000000   0.000000   0.000000   0.000000
      2       0.000000   0.000000   0.000000   0.000000   0.000000   0.000000
      3       0.000000   0.000000   0.000000   0.000000   0.000000   0.000000
      4       0.000000   0.000000   0.000000   0.000000   0.000000   0.000000
      5       0.000000   0.000000   0.000000   0.000000   0.000000   0.000000
      6       0.000000   0.000000   0.000000   0.000000   0.000000   0.000000
      7       0.000000   0.000000   0.000000   0.000000   0.000000   0.000000
      8       0.000000   0.000000   0.000000   0.000000   0.000000   0.000000
      9       0.000000   0.000000   0.000000   0.000000   0.000000   0.000000
     10       0.000000   0.000000   0.000000   0.000000   0.000000   0.000000
     11       0.000000   0.000000   0.000000   0.000000   0.000000   0.000000
     12       0.000000   0.000000   0.000000   0.000000   0.000000   0.000000
     13       0.000000   0.000000   0.000000   0.000000   0.000000   0.000000
     14       0.000000   0.000000   0.000000   0.000000   0.000000   0.000000
     15       0.000000   0.000000   0.000000   0.000000   0.000000   0.000000
     16       0.000000   0.000000   0.000000   0.000000   0.000000   0.000000
     17       0.000000   0.000000   0.000000   0.000000   0.000000   0.000000
     18       0.000000   0.000000   0.000000   0.000000   0.000000   0.000000
     19       0.000000   0.000000   0.000000   0.000000   0.000000   0.000000
     20       0.950030  -0.251102   0.185447   0.000000   0.000000   0.000000
     21       0.000000   0.000000   0.000000   0.297346  -0.824747  -0.481017
     22       0.000000   0.000000   0.000000   0.000000   0.000000   0.000000
     23       0.000000   0.000000   0.000000   0.000000   0.000000   0.000000
     24       0.000000   0.000000   0.000000   0.000000   0.000000   0.000000
     25       0.000000   0.000000   0.000000   0.000000   0.000000   0.000000
     26       0.000000   0.000000   0.000000   0.000000   0.000000   0.000000
     27       0.000000   0.000000   0.000000   0.000000   0.000000   0.000000
     28       0.000000   0.000000   0.000000   0.000000   0.000000   0.000000
     29       0.000000   0.000000   0.000000   0.000000   0.000000   0.000000
     30       0.000000   0.000000   0.000000   0.000000   0.000000   0.000000
     31       0.000000   0.000000   0.000000   0.000000   0.000000   0.000000
     32       0.000000   0.000000   0.000000   0.000000   0.000000   0.000000
     33       0.000000   0.000000   0.000000   0.000000   0.000000   0.000000
     34       0.000000   0.000000   0.000000   0.000000   0.000000   0.000000
     35       0.000000   0.000000   0.000000   0.000000   0.000000   0.000000
     36       0.000000   0.000000   0.000000   0.000000   0.000000   0.000000
     37       0.000000   0.000000   0.000000   0.000000   0.000000   0.000000
     38       0.000000   0.000000   0.000000   0.000000   0.000000   0.000000
     39       0.000000   0.000000   0.000000   0.000000   0.000000   0.000000
     40       0.000000   0.000000   0.000000   0.000000   0.000000   0.000000
     41       0.000000   0.000000   0.000000   0.000000   0.000000   0.000000
     42       0.000000   0.000000   0.000000   0.000000   0.000000   0.000000
     43       0.000000   0.000000   0.000000   0.000000   0.000000   0.000000
     44       0.000000   0.000000   0.000000   0.000000   0.000000   0.000000
     45       0.000000   0.000000   0.000000   0.000000   0.000000   0.000000
     46       0.000000   0.000000   0.000000   0.000000   0.000000   0.000000
     47       0.000000   0.000000   0.000000   0.000000   0.000000   0.000000
     48       0.000000   0.000000   0.000000   0.000000   0.000000   0.000000
     49       0.000000   0.000000   0.000000   0.000000   0.000000   0.000000
     50       0.000000   0.000000   0.000000   0.000000   0.000000   0.000000
     51       0.000000   0.000000   0.000000   0.000000   0.000000   0.000000
     52       0.000000   0.000000   0.000000   0.000000   0.000000   0.000000
     53       0.000000   0.000000   0.000000   0.000000   0.000000   0.000000
     54       0.158396   0.461220  -0.186939   0.000000   0.000000   0.000000
     55      -0.055760  -0.428062  -0.293960   0.000000   0.000000   0.000000
     56       0.000000   0.000000   0.000000   0.000000   0.000000   0.000000
     57       0.000000   0.000000   0.000000   0.420783   0.014209   0.235750
     58       0.000000   0.000000   0.000000  -0.352410  -0.251391   0.213185
     59       0.000000   0.000000   0.000000  -0.072177   0.220683  -0.422998
     60       0.000000   0.000000   0.000000   0.000000   0.000000   0.000000
     61       0.000000   0.000000   0.000000   0.000000   0.000000   0.000000
     62       0.000000   0.000000   0.000000   0.000000   0.000000   0.000000
     63       0.000000   0.000000   0.000000   0.000000   0.000000   0.000000
     64       0.000000   0.000000   0.000000   0.000000   0.000000   0.000000
     65       0.000000   0.000000   0.000000   0.000000   0.000000   0.000000
     66       0.000000   0.000000   0.000000   0.000000   0.000000   0.000000
     67       0.000000   0.000000   0.000000   0.000000   0.000000   0.000000
     68       0.000000   0.000000   0.000000   0.000000   0.000000   0.000000
     69       0.000000   0.000000   0.000000   0.000000   0.000000   0.000000
     70       0.000000   0.000000   0.000000   0.000000   0.000000   0.000000
     71       0.000000   0.000000   0.000000   0.000000   0.000000   0.000000
     72       0.000000   0.000000   0.000000   0.000000   0.000000   0.000000
     73       0.000000   0.000000   0.000000   0.000000   0.000000   0.000000
     74       0.000000   0.000000   0.000000   0.000000   0.000000   0.000000
     75       0.000000   0.000000   0.000000   0.000000   0.000000   0.000000
     76       0.000000   0.000000   0.000000   0.000000   0.000000   0.000000
     77       0.000000   0.000000   0.000000   0.000000   0.000000   0.000000
     78       0.000000   0.000000   0.000000   0.000000   0.000000   0.000000
     79       0.000000   0.000000   0.000000   0.000000   0.000000   0.000000
     80       0.000000   0.000000   0.000000   0.000000   0.000000   0.000000
     81       0.000000   0.000000   0.000000   0.000000   0.000000   0.000000
     82       0.000000   0.000000   0.000000   0.000000   0.000000   0.000000
     83       0.000000   0.000000   0.000000   0.000000   0.000000   0.000000
     84       0.000000   0.000000   0.000000   0.000000   0.000000   0.000000
     85       0.000000   0.000000   0.000000   0.000000   0.000000   0.000000
     86       0.000000   0.000000   0.000000   0.000000   0.000000   0.000000
     87       0.000000   0.000000   0.000000   0.000000   0.000000   0.000000
     88       0.000000   0.000000   0.000000   0.000000   0.000000   0.000000
     89       0.000000   0.000000   0.000000   0.000000   0.000000   0.000000
     90       0.000000   0.000000   0.000000   0.000000   0.000000   0.000000
     91       0.000000   0.000000   0.000000   0.000000   0.000000   0.000000
     92       0.000000   0.000000   0.000000   0.000000   0.000000   0.000000
     93       0.000000   0.000000   0.000000   0.000000   0.000000   0.000000
     94       0.000000   0.000000   0.000000   0.000000   0.000000   0.000000
     95       0.000000   0.000000   0.000000   0.000000   0.000000   0.000000
     96       0.000000   0.000000   0.000000   0.000000   0.000000   0.000000
     97       0.000000   0.000000   0.000000   0.000000   0.000000   0.000000
     98       0.000000   0.000000   0.000000   0.000000   0.000000   0.000000
     99       0.000000   0.000000   0.000000   0.000000   0.000000   0.000000
    100       0.000000   0.000000   0.000000   0.000000   0.000000   0.000000
    101       0.000000   0.000000   0.000000   0.000000   0.000000   0.000000
    102       0.000000   0.000000   0.000000   0.000000   0.000000   0.000000
    103       0.000000   0.000000   0.000000   0.000000   0.000000   0.000000
    104       0.000000   0.000000   0.000000   0.000000   0.000000   0.000000
    105       0.000000   0.000000   0.000000   0.000000   0.000000   0.000000
    106       0.000000   0.000000   0.000000   0.000000   0.000000   0.000000
    107       0.000000   0.000000   0.000000   0.000000   0.000000   0.000000
    108       0.000000   0.000000   0.000000   0.000000   0.000000   0.000000
    109       0.000000   0.000000   0.000000   0.000000   0.000000   0.000000
    110       0.000000   0.000000   0.000000   0.000000   0.000000   0.000000
    111       0.000000   0.000000   0.000000   0.000000   0.000000   0.000000
    112       0.000000   0.000000   0.000000   0.000000   0.000000   0.000000
    113       0.000000   0.000000   0.000000   0.000000   0.000000   0.000000
    114       0.000000   0.000000   0.000000   0.000000   0.000000   0.000000
    115       0.000000   0.000000   0.000000   0.000000   0.000000   0.000000
    116      -0.163426  -0.286887   0.448762   0.000000   0.000000   0.000000
    117       0.000000   0.000000   0.000000   0.000000   0.000000   0.000000
    118       0.000000   0.000000   0.000000   0.000000   0.000000   0.000000
    119       0.000000   0.000000   0.000000   0.000000   0.000000   0.000000
    120      -0.163426  -0.286887   0.448762   0.000000   0.000000   0.000000
    121      -0.163426  -0.286887   0.448762   0.000000   0.000000   0.000000
    122       0.040982  -0.219796  -0.507559   0.311494  -0.111399   0.383557
    123       0.040982  -0.219796  -0.507559   0.000000   0.000000   0.000000
    124       0.000000   0.000000   0.000000   0.000000   0.000000   0.000000
    125       0.040982  -0.219796  -0.507559   0.000000   0.000000   0.000000
    126       0.000000   0.000000   0.000000  -0.485205  -0.171142  -0.006496
    127       0.000000   0.000000   0.000000  -0.485205  -0.171142  -0.006496
    128       0.000000   0.000000   0.000000  -0.485205  -0.171142  -0.006496
    129       0.000000   0.000000   0.000000   0.000000   0.000000   0.000000
    130       0.000000   0.000000   0.000000   0.000000   0.000000   0.000000
    131       0.000000   0.000000   0.000000   0.000000   0.000000   0.000000
    132       0.000000   0.000000   0.000000   0.000000   0.000000   0.000000
    133       0.000000   0.000000   0.000000   0.311494  -0.111399   0.383557
    134       0.000000   0.000000   0.000000   0.000000   0.000000   0.000000
    135       0.000000   0.000000   0.000000   0.000000   0.000000   0.000000
    136       0.000000   0.000000   0.000000   0.000000   0.000000   0.000000
    137       0.000000   0.000000   0.000000   0.199036   0.289115  -0.372677
    138       0.000000   0.000000   0.000000   0.000000   0.000000   0.000000
    139       0.000000   0.000000   0.000000   0.000000   0.000000   0.000000
    140       0.000000   0.000000   0.000000   0.199036   0.289115  -0.372677
    141       0.000000   0.000000   0.000000   0.000000   0.000000   0.000000
    142       0.000000   0.000000   0.000000   0.000000   0.000000   0.000000
    143       0.000000   0.000000   0.000000   0.000000   0.000000   0.000000
    144       0.000000   0.000000   0.000000   0.199036   0.289115  -0.372677
    145       0.000000   0.000000   0.000000   0.000000   0.000000   0.000000
    146       0.000000   0.000000   0.000000   0.000000   0.000000   0.000000
    147       0.000000   0.000000   0.000000   0.000000   0.000000   0.000000
    148       0.000000   0.000000   0.000000   0.000000   0.000000   0.000000
    149       0.000000   0.000000   0.000000   0.000000   0.000000   0.000000
    150       0.000000   0.000000   0.000000   0.000000   0.000000   0.000000
    151       0.000000   0.000000   0.000000   0.000000   0.000000   0.000000
    152       0.000000   0.000000   0.000000   0.000000   0.000000   0.000000
    153       0.000000   0.000000   0.000000   0.000000   0.000000   0.000000
    154       0.000000   0.000000   0.000000   0.000000   0.000000   0.000000
    155       0.000000   0.000000   0.000000   0.000000   0.000000   0.000000
    156       0.000000   0.000000   0.000000   0.000000   0.000000   0.000000
    157       0.000000   0.000000   0.000000   0.000000   0.000000   0.000000
    158       0.000000   0.000000   0.000000   0.000000   0.000000   0.000000
    159       0.000000   0.000000   0.000000   0.000000   0.000000   0.000000
    160       0.000000   0.000000   0.000000   0.000000   0.000000   0.000000
    161       0.000000   0.000000   0.000000   0.000000   0.000000   0.000000
    162       0.000000   0.000000   0.000000   0.000000   0.000000   0.000000
    163       0.000000   0.000000   0.000000   0.000000   0.000000   0.000000
    164       0.000000   0.000000   0.000000   0.000000   0.000000   0.000000
    165       0.000000   0.000000   0.000000   0.000000   0.000000   0.000000
    166       0.000000   0.000000   0.000000   0.000000   0.000000   0.000000
    167       0.000000   0.000000   0.000000   0.000000   0.000000   0.000000
    168       0.000000   0.000000   0.000000   0.000000   0.000000   0.000000
    169       0.000000   0.000000   0.000000   0.000000   0.000000   0.000000
    170       0.000000   0.000000   0.000000   0.000000   0.000000   0.000000
    171       0.000000   0.000000   0.000000   0.000000   0.000000   0.000000
    172       0.000000   0.000000   0.000000   0.000000   0.000000   0.000000
    173       0.000000   0.000000   0.000000   0.000000   0.000000   0.000000
    174       0.000000   0.000000   0.000000   0.000000   0.000000   0.000000
    175       0.000000   0.000000   0.000000   0.000000   0.000000   0.000000
    176       0.000000   0.000000   0.000000   0.000000   0.000000   0.000000
    177       0.000000   0.000000   0.000000   0.000000   0.000000   0.000000
    178       0.000000   0.000000   0.000000   0.000000   0.000000   0.000000
    179       0.000000   0.000000   0.000000   0.000000   0.000000   0.000000
    180       0.000000   0.000000   0.000000   0.000000   0.000000   0.000000
    181       0.000000   0.000000   0.000000   0.000000   0.000000   0.000000
    182       0.000000   0.000000   0.000000   0.000000   0.000000   0.000000
    183       0.000000   0.000000   0.000000   0.000000   0.000000   0.000000
    184       0.000000   0.000000   0.000000   0.000000   0.000000   0.000000
    185       0.000000   0.000000   0.000000   0.000000   0.000000   0.000000
    186       0.000000   0.000000   0.000000   0.000000   0.000000   0.000000
    187       0.000000   0.000000   0.000000   0.000000   0.000000   0.000000
    188       0.000000   0.000000   0.000000   0.000000   0.000000   0.000000
    189       0.000000   0.000000   0.000000   0.000000   0.000000   0.000000
    190       0.000000   0.000000   0.000000   0.000000   0.000000   0.000000
    191       0.000000   0.000000   0.000000   0.000000   0.000000   0.000000
    192       0.000000   0.000000   0.000000   0.000000   0.000000   0.000000
    193       0.000000   0.000000   0.000000   0.000000   0.000000   0.000000
                 60         61         62         63         64         65    
      0       0.000000   0.000000   0.000000   0.000000   0.000000   0.000000
      1       0.000000   0.000000   0.000000   0.000000   0.000000   0.000000
      2       0.000000   0.000000   0.000000   0.000000   0.000000   0.000000
      3       0.000000   0.000000   0.000000   0.000000   0.000000   0.000000
      4       0.000000   0.000000   0.000000   0.000000   0.000000   0.000000
      5       0.000000   0.000000   0.000000   0.000000   0.000000   0.000000
      6       0.000000   0.000000   0.000000   0.000000   0.000000   0.000000
      7       0.000000   0.000000   0.000000   0.000000   0.000000   0.000000
      8       0.000000   0.000000   0.000000   0.000000   0.000000   0.000000
      9       0.000000   0.000000   0.000000   0.000000   0.000000   0.000000
     10       0.000000   0.000000   0.000000   0.000000   0.000000   0.000000
     11       0.000000   0.000000   0.000000   0.000000   0.000000   0.000000
     12       0.000000   0.000000   0.000000   0.000000   0.000000   0.000000
     13       0.000000   0.000000   0.000000   0.000000   0.000000   0.000000
     14       0.000000   0.000000   0.000000   0.000000   0.000000   0.000000
     15       0.000000   0.000000   0.000000   0.000000   0.000000   0.000000
     16       0.000000   0.000000   0.000000   0.000000   0.000000   0.000000
     17       0.000000   0.000000   0.000000   0.000000   0.000000   0.000000
     18       0.000000   0.000000   0.000000   0.000000   0.000000   0.000000
     19       0.000000   0.000000   0.000000   0.000000   0.000000   0.000000
     20       0.000000   0.000000   0.000000   0.000000   0.000000   0.000000
     21       0.000000   0.000000   0.000000   0.000000   0.000000   0.000000
     22       0.040529   0.131500  -0.990487   0.000000   0.000000   0.000000
     23       0.000000   0.000000   0.000000   0.346165  -0.925712   0.152405
     24       0.000000   0.000000   0.000000   0.000000   0.000000   0.000000
     25       0.000000   0.000000   0.000000   0.000000   0.000000   0.000000
     26       0.000000   0.000000   0.000000   0.000000   0.000000   0.000000
     27       0.000000   0.000000   0.000000   0.000000   0.000000   0.000000
     28       0.000000   0.000000   0.000000   0.000000   0.000000   0.000000
     29       0.000000   0.000000   0.000000   0.000000   0.000000   0.000000
     30       0.000000   0.000000   0.000000   0.000000   0.000000   0.000000
     31       0.000000   0.000000   0.000000   0.000000   0.000000   0.000000
     32       0.000000   0.000000   0.000000   0.000000   0.000000   0.000000
     33       0.000000   0.000000   0.000000   0.000000   0.000000   0.000000
     34       0.000000   0.000000   0.000000   0.000000   0.000000   0.000000
     35       0.000000   0.000000   0.000000   0.000000   0.000000   0.000000
     36       0.000000   0.000000   0.000000   0.000000   0.000000   0.000000
     37       0.000000   0.000000   0.000000   0.000000   0.000000   0.000000
     38       0.000000   0.000000   0.000000   0.000000   0.000000   0.000000
     39       0.000000   0.000000   0.000000   0.000000   0.000000   0.000000
     40       0.000000   0.000000   0.000000   0.000000   0.000000   0.000000
     41       0.000000   0.000000   0.000000   0.000000   0.000000   0.000000
     42       0.000000   0.000000   0.000000   0.000000   0.000000   0.000000
     43       0.000000   0.000000   0.000000   0.000000   0.000000   0.000000
     44       0.000000   0.000000   0.000000   0.000000   0.000000   0.000000
     45       0.000000   0.000000   0.000000   0.000000   0.000000   0.000000
     46       0.000000   0.000000   0.000000   0.000000   0.000000   0.000000
     47       0.000000   0.000000   0.000000   0.000000   0.000000   0.000000
     48       0.000000   0.000000   0.000000   0.000000   0.000000   0.000000
     49       0.000000   0.000000   0.000000   0.000000   0.000000   0.000000
     50       0.000000   0.000000   0.000000   0.000000   0.000000   0.000000
     51       0.000000   0.000000   0.000000   0.000000   0.000000   0.000000
     52       0.000000   0.000000   0.000000   0.000000   0.000000   0.000000
     53       0.000000   0.000000   0.000000   0.000000   0.000000   0.000000
     54       0.000000   0.000000   0.000000   0.000000   0.000000   0.000000
     55       0.000000   0.000000   0.000000   0.000000   0.000000   0.000000
     56       0.000000   0.000000   0.000000   0.000000   0.000000   0.000000
     57       0.000000   0.000000   0.000000   0.000000   0.000000   0.000000
     58       0.000000   0.000000   0.000000   0.000000   0.000000   0.000000
     59       0.000000   0.000000   0.000000   0.000000   0.000000   0.000000
     60       0.000000   0.000000   0.000000   0.000000   0.000000   0.000000
     61       0.000000   0.000000   0.000000   0.000000   0.000000   0.000000
     62       0.000000   0.000000   0.000000   0.000000   0.000000   0.000000
     63       0.000000   0.000000   0.000000   0.000000   0.000000   0.000000
     64       0.133617  -0.461126  -0.055753   0.000000   0.000000   0.000000
     65       0.362042   0.315142   0.056653   0.000000   0.000000   0.000000
     66      -0.471568   0.105806  -0.005249   0.000000   0.000000   0.000000
     67       0.000000   0.000000   0.000000   0.000000   0.000000   0.000000
     68       0.000000   0.000000   0.000000   0.286374   0.165042   0.352012
     69       0.000000   0.000000   0.000000   0.000000   0.000000   0.000000
     70       0.000000   0.000000   0.000000   0.000000   0.000000   0.000000
     71       0.000000   0.000000   0.000000   0.176845  -0.007832  -0.449251
     72       0.000000   0.000000   0.000000  -0.448296  -0.151922   0.095459
     73       0.000000   0.000000   0.000000   0.000000   0.000000   0.000000
     74       0.000000   0.000000   0.000000   0.000000   0.000000   0.000000
     75       0.000000   0.000000   0.000000   0.000000   0.000000   0.000000
     76       0.000000   0.000000   0.000000   0.000000   0.000000   0.000000
     77       0.000000   0.000000   0.000000   0.000000   0.000000   0.000000
     78       0.000000   0.000000   0.000000   0.000000   0.000000   0.000000
     79       0.000000   0.000000   0.000000   0.000000   0.000000   0.000000
     80       0.000000   0.000000   0.000000   0.000000   0.000000   0.000000
     81       0.000000   0.000000   0.000000   0.000000   0.000000   0.000000
     82       0.000000   0.000000   0.000000   0.000000   0.000000   0.000000
     83       0.000000   0.000000   0.000000   0.000000   0.000000   0.000000
     84       0.000000   0.000000   0.000000   0.000000   0.000000   0.000000
     85       0.000000   0.000000   0.000000   0.000000   0.000000   0.000000
     86       0.000000   0.000000   0.000000   0.000000   0.000000   0.000000
     87       0.000000   0.000000   0.000000   0.000000   0.000000   0.000000
     88       0.000000   0.000000   0.000000   0.000000   0.000000   0.000000
     89       0.000000   0.000000   0.000000   0.000000   0.000000   0.000000
     90       0.000000   0.000000   0.000000   0.000000   0.000000   0.000000
     91       0.000000   0.000000   0.000000   0.000000   0.000000   0.000000
     92       0.000000   0.000000   0.000000   0.000000   0.000000   0.000000
     93       0.000000   0.000000   0.000000   0.000000   0.000000   0.000000
     94       0.000000   0.000000   0.000000   0.000000   0.000000   0.000000
     95       0.000000   0.000000   0.000000   0.000000   0.000000   0.000000
     96       0.000000   0.000000   0.000000   0.000000   0.000000   0.000000
     97       0.000000   0.000000   0.000000   0.000000   0.000000   0.000000
     98       0.000000   0.000000   0.000000   0.000000   0.000000   0.000000
     99       0.000000   0.000000   0.000000   0.000000   0.000000   0.000000
    100       0.000000   0.000000   0.000000   0.000000   0.000000   0.000000
    101       0.000000   0.000000   0.000000   0.000000   0.000000   0.000000
    102       0.000000   0.000000   0.000000   0.000000   0.000000   0.000000
    103       0.000000   0.000000   0.000000   0.000000   0.000000   0.000000
    104       0.000000   0.000000   0.000000   0.000000   0.000000   0.000000
    105       0.000000   0.000000   0.000000   0.000000   0.000000   0.000000
    106       0.000000   0.000000   0.000000   0.000000   0.000000   0.000000
    107       0.000000   0.000000   0.000000   0.000000   0.000000   0.000000
    108       0.000000   0.000000   0.000000   0.000000   0.000000   0.000000
    109       0.000000   0.000000   0.000000   0.000000   0.000000   0.000000
    110       0.000000   0.000000   0.000000   0.000000   0.000000   0.000000
    111       0.000000   0.000000   0.000000   0.000000   0.000000   0.000000
    112       0.000000   0.000000   0.000000   0.000000   0.000000   0.000000
    113       0.000000   0.000000   0.000000   0.000000   0.000000   0.000000
    114       0.000000   0.000000   0.000000   0.000000   0.000000   0.000000
    115       0.000000   0.000000   0.000000   0.000000   0.000000   0.000000
    116       0.000000   0.000000   0.000000   0.000000   0.000000   0.000000
    117       0.000000   0.000000   0.000000   0.000000   0.000000   0.000000
    118       0.000000   0.000000   0.000000   0.000000   0.000000   0.000000
    119       0.000000   0.000000   0.000000   0.000000   0.000000   0.000000
    120       0.000000   0.000000   0.000000   0.000000   0.000000   0.000000
    121       0.000000   0.000000   0.000000   0.000000   0.000000   0.000000
    122       0.000000   0.000000   0.000000   0.000000   0.000000   0.000000
    123       0.000000   0.000000   0.000000   0.000000   0.000000   0.000000
    124       0.000000   0.000000   0.000000   0.000000   0.000000   0.000000
    125       0.000000   0.000000   0.000000   0.000000   0.000000   0.000000
    126       0.000000   0.000000   0.000000   0.000000   0.000000   0.000000
    127       0.000000   0.000000   0.000000   0.000000   0.000000   0.000000
    128       0.000000   0.000000   0.000000   0.000000   0.000000   0.000000
    129       0.000000   0.000000   0.000000   0.000000   0.000000   0.000000
    130       0.000000   0.000000   0.000000   0.000000   0.000000   0.000000
    131       0.000000   0.000000   0.000000   0.000000   0.000000   0.000000
    132       0.000000   0.000000   0.000000   0.000000   0.000000   0.000000
    133       0.000000   0.000000   0.000000   0.000000   0.000000   0.000000
    134       0.000000   0.000000   0.000000   0.000000   0.000000   0.000000
    135       0.000000   0.000000   0.000000   0.000000   0.000000   0.000000
    136       0.000000   0.000000   0.000000   0.000000   0.000000   0.000000
    137      -0.108860  -0.488618  -0.069325   0.000000   0.000000   0.000000
    138      -0.108860  -0.488618  -0.069325   0.000000   0.000000   0.000000
    139      -0.108860  -0.488618  -0.069325   0.000000   0.000000   0.000000
    140       0.000000   0.000000   0.000000   0.000000   0.000000   0.000000
    141       0.000000   0.000000   0.000000   0.000000   0.000000   0.000000
    142       0.000000   0.000000   0.000000   0.000000   0.000000   0.000000
    143       0.000000   0.000000   0.000000   0.000000   0.000000   0.000000
    144       0.000000   0.000000   0.000000   0.000000   0.000000   0.000000
    145       0.000000   0.000000   0.000000   0.000000   0.000000   0.000000
    146       0.000000   0.000000   0.000000   0.071052   0.110443   0.509445
    147       0.000000   0.000000   0.000000   0.071052   0.110443   0.509445
    148      -0.341849   0.386024   0.037262   0.000000   0.000000   0.000000
    149       0.000000   0.000000   0.000000   0.000000   0.000000   0.000000
    150      -0.341849   0.386024   0.037262   0.071052   0.110443   0.509445
    151       0.000000   0.000000   0.000000   0.000000   0.000000   0.000000
    152      -0.341849   0.386024   0.037262   0.000000   0.000000   0.000000
    153       0.000000   0.000000   0.000000   0.000000   0.000000   0.000000
    154       0.000000   0.000000   0.000000   0.000000   0.000000   0.000000
    155       0.000000   0.000000   0.000000   0.000000   0.000000   0.000000
    156       0.000000   0.000000   0.000000  -0.445463  -0.194889  -0.171957
    157       0.000000   0.000000   0.000000   0.000000   0.000000   0.000000
    158       0.000000   0.000000   0.000000   0.000000   0.000000   0.000000
    159       0.000000   0.000000   0.000000  -0.445463  -0.194889  -0.171957
    160       0.000000   0.000000   0.000000   0.000000   0.000000   0.000000
    161       0.000000   0.000000   0.000000   0.000000   0.000000   0.000000
    162       0.000000   0.000000   0.000000   0.000000   0.000000   0.000000
    163       0.000000   0.000000   0.000000   0.000000   0.000000   0.000000
    164       0.000000   0.000000   0.000000   0.000000   0.000000   0.000000
    165       0.000000   0.000000   0.000000   0.000000   0.000000   0.000000
    166       0.000000   0.000000   0.000000   0.000000   0.000000   0.000000
    167       0.000000   0.000000   0.000000   0.000000   0.000000   0.000000
    168       0.000000   0.000000   0.000000   0.000000   0.000000   0.000000
    169       0.000000   0.000000   0.000000   0.000000   0.000000   0.000000
    170       0.000000   0.000000   0.000000   0.000000   0.000000   0.000000
    171       0.000000   0.000000   0.000000   0.000000   0.000000   0.000000
    172       0.000000   0.000000   0.000000   0.000000   0.000000   0.000000
    173       0.000000   0.000000   0.000000   0.000000   0.000000   0.000000
    174       0.000000   0.000000   0.000000   0.000000   0.000000   0.000000
    175       0.496774   0.139253   0.038815   0.000000   0.000000   0.000000
    176       0.000000   0.000000   0.000000   0.000000   0.000000   0.000000
    177       0.496774   0.139253   0.038815   0.000000   0.000000   0.000000
    178       0.000000   0.000000   0.000000   0.000000   0.000000   0.000000
    179       0.000000   0.000000   0.000000   0.000000   0.000000   0.000000
    180       0.496774   0.139253   0.038815   0.000000   0.000000   0.000000
    181       0.000000   0.000000   0.000000   0.000000   0.000000   0.000000
    182       0.000000   0.000000   0.000000   0.000000   0.000000   0.000000
    183       0.000000   0.000000   0.000000   0.000000   0.000000   0.000000
    184       0.000000   0.000000   0.000000   0.000000   0.000000   0.000000
    185       0.000000   0.000000   0.000000   0.000000   0.000000   0.000000
    186       0.000000   0.000000   0.000000   0.000000   0.000000   0.000000
    187       0.000000   0.000000   0.000000   0.000000   0.000000   0.000000
    188       0.000000   0.000000   0.000000   0.000000   0.000000   0.000000
    189       0.000000   0.000000   0.000000   0.000000   0.000000   0.000000
    190       0.000000   0.000000   0.000000   0.000000   0.000000   0.000000
    191       0.000000   0.000000   0.000000   0.000000   0.000000   0.000000
    192       0.000000   0.000000   0.000000   0.000000   0.000000   0.000000
    193       0.000000   0.000000   0.000000   0.000000   0.000000   0.000000
                 66         67         68         69         70         71    
      0       0.000000   0.000000   0.000000   0.000000   0.000000   0.000000
      1       0.000000   0.000000   0.000000   0.000000   0.000000   0.000000
      2       0.000000   0.000000   0.000000   0.000000   0.000000   0.000000
      3       0.000000   0.000000   0.000000   0.000000   0.000000   0.000000
      4       0.000000   0.000000   0.000000   0.000000   0.000000   0.000000
      5       0.000000   0.000000   0.000000   0.000000   0.000000   0.000000
      6       0.000000   0.000000   0.000000   0.000000   0.000000   0.000000
      7       0.000000   0.000000   0.000000   0.000000   0.000000   0.000000
      8       0.000000   0.000000   0.000000   0.000000   0.000000   0.000000
      9       0.000000   0.000000   0.000000   0.000000   0.000000   0.000000
     10       0.000000   0.000000   0.000000   0.000000   0.000000   0.000000
     11       0.000000   0.000000   0.000000   0.000000   0.000000   0.000000
     12       0.000000   0.000000   0.000000   0.000000   0.000000   0.000000
     13       0.000000   0.000000   0.000000   0.000000   0.000000   0.000000
     14       0.000000   0.000000   0.000000   0.000000   0.000000   0.000000
     15       0.000000   0.000000   0.000000   0.000000   0.000000   0.000000
     16       0.000000   0.000000   0.000000   0.000000   0.000000   0.000000
     17       0.000000   0.000000   0.000000   0.000000   0.000000   0.000000
     18       0.000000   0.000000   0.000000   0.000000   0.000000   0.000000
     19       0.000000   0.000000   0.000000   0.000000   0.000000   0.000000
     20       0.000000   0.000000   0.000000   0.000000   0.000000   0.000000
     21       0.000000   0.000000   0.000000   0.000000   0.000000   0.000000
     22       0.000000   0.000000   0.000000   0.000000   0.000000   0.000000
     23       0.000000   0.000000   0.000000   0.000000   0.000000   0.000000
     24      -0.668856  -0.053107  -0.741492   0.000000   0.000000   0.000000
     25       0.000000   0.000000   0.000000   0.502553  -0.286775   0.815599
     26       0.000000   0.000000   0.000000   0.000000   0.000000   0.000000
     27       0.000000   0.000000   0.000000   0.000000   0.000000   0.000000
     28       0.000000   0.000000   0.000000   0.000000   0.000000   0.000000
     29       0.000000   0.000000   0.000000   0.000000   0.000000   0.000000
     30       0.000000   0.000000   0.000000   0.000000   0.000000   0.000000
     31       0.000000   0.000000   0.000000   0.000000   0.000000   0.000000
     32       0.000000   0.000000   0.000000   0.000000   0.000000   0.000000
     33       0.000000   0.000000   0.000000   0.000000   0.000000   0.000000
     34       0.000000   0.000000   0.000000   0.000000   0.000000   0.000000
     35       0.000000   0.000000   0.000000   0.000000   0.000000   0.000000
     36       0.000000   0.000000   0.000000   0.000000   0.000000   0.000000
     37       0.000000   0.000000   0.000000   0.000000   0.000000   0.000000
     38       0.000000   0.000000   0.000000   0.000000   0.000000   0.000000
     39       0.000000   0.000000   0.000000   0.000000   0.000000   0.000000
     40       0.000000   0.000000   0.000000   0.000000   0.000000   0.000000
     41       0.000000   0.000000   0.000000   0.000000   0.000000   0.000000
     42       0.000000   0.000000   0.000000   0.000000   0.000000   0.000000
     43       0.000000   0.000000   0.000000   0.000000   0.000000   0.000000
     44       0.000000   0.000000   0.000000   0.000000   0.000000   0.000000
     45       0.000000   0.000000   0.000000   0.000000   0.000000   0.000000
     46       0.000000   0.000000   0.000000   0.000000   0.000000   0.000000
     47       0.000000   0.000000   0.000000   0.000000   0.000000   0.000000
     48       0.000000   0.000000   0.000000   0.000000   0.000000   0.000000
     49       0.000000   0.000000   0.000000   0.000000   0.000000   0.000000
     50       0.000000   0.000000   0.000000   0.000000   0.000000   0.000000
     51       0.000000   0.000000   0.000000   0.000000   0.000000   0.000000
     52       0.000000   0.000000   0.000000   0.000000   0.000000   0.000000
     53       0.000000   0.000000   0.000000   0.000000   0.000000   0.000000
     54       0.000000   0.000000   0.000000   0.000000   0.000000   0.000000
     55       0.000000   0.000000   0.000000   0.000000   0.000000   0.000000
     56       0.000000   0.000000   0.000000   0.000000   0.000000   0.000000
     57       0.000000   0.000000   0.000000   0.000000   0.000000   0.000000
     58       0.000000   0.000000   0.000000   0.000000   0.000000   0.000000
     59       0.000000   0.000000   0.000000   0.000000   0.000000   0.000000
     60       0.000000   0.000000   0.000000   0.000000   0.000000   0.000000
     61       0.000000   0.000000   0.000000   0.000000   0.000000   0.000000
     62       0.000000   0.000000   0.000000   0.000000   0.000000   0.000000
     63       0.000000   0.000000   0.000000   0.000000   0.000000   0.000000
     64       0.000000   0.000000   0.000000   0.000000   0.000000   0.000000
     65       0.000000   0.000000   0.000000   0.000000   0.000000   0.000000
     66       0.000000   0.000000   0.000000   0.000000   0.000000   0.000000
     67       0.000000   0.000000   0.000000   0.000000   0.000000   0.000000
     68      -0.074997   0.475121   0.033622   0.000000   0.000000   0.000000
     69       0.342378  -0.164390  -0.297065   0.000000   0.000000   0.000000
     70      -0.251453  -0.326588   0.250212   0.000000   0.000000   0.000000
     71       0.000000   0.000000   0.000000   0.000000   0.000000   0.000000
     72       0.000000   0.000000   0.000000   0.000000   0.000000   0.000000
     73       0.000000   0.000000   0.000000   0.000000   0.000000   0.000000
     74       0.000000   0.000000   0.000000  -0.112530  -0.498620  -0.105983
     75       0.000000   0.000000   0.000000  -0.350934   0.242002   0.301328
     76       0.000000   0.000000   0.000000   0.000000   0.000000   0.000000
     77       0.000000   0.000000   0.000000   0.000000   0.000000   0.000000
     78       0.000000   0.000000   0.000000   0.000000   0.000000   0.000000
     79       0.000000   0.000000   0.000000   0.000000   0.000000   0.000000
     80       0.000000   0.000000   0.000000   0.000000   0.000000   0.000000
     81       0.000000   0.000000   0.000000   0.000000   0.000000   0.000000
     82       0.000000   0.000000   0.000000   0.000000   0.000000   0.000000
     83       0.000000   0.000000   0.000000   0.000000   0.000000   0.000000
     84       0.000000   0.000000   0.000000   0.000000   0.000000   0.000000
     85       0.000000   0.000000   0.000000   0.000000   0.000000   0.000000
     86       0.000000   0.000000   0.000000   0.000000   0.000000   0.000000
     87       0.000000   0.000000   0.000000   0.000000   0.000000   0.000000
     88       0.000000   0.000000   0.000000   0.000000   0.000000   0.000000
     89       0.000000   0.000000   0.000000   0.000000   0.000000   0.000000
     90       0.000000   0.000000   0.000000   0.000000   0.000000   0.000000
     91       0.000000   0.000000   0.000000   0.000000   0.000000   0.000000
     92       0.000000   0.000000   0.000000   0.000000   0.000000   0.000000
     93       0.000000   0.000000   0.000000   0.000000   0.000000   0.000000
     94       0.000000   0.000000   0.000000   0.000000   0.000000   0.000000
     95       0.000000   0.000000   0.000000   0.000000   0.000000   0.000000
     96       0.000000   0.000000   0.000000   0.000000   0.000000   0.000000
     97       0.000000   0.000000   0.000000   0.000000   0.000000   0.000000
     98       0.000000   0.000000   0.000000   0.000000   0.000000   0.000000
     99       0.000000   0.000000   0.000000   0.000000   0.000000   0.000000
    100       0.000000   0.000000   0.000000   0.000000   0.000000   0.000000
    101       0.000000   0.000000   0.000000   0.000000   0.000000   0.000000
    102       0.000000   0.000000   0.000000   0.000000   0.000000   0.000000
    103       0.000000   0.000000   0.000000   0.000000   0.000000   0.000000
    104       0.000000   0.000000   0.000000   0.000000   0.000000   0.000000
    105       0.000000   0.000000   0.000000   0.000000   0.000000   0.000000
    106       0.000000   0.000000   0.000000   0.000000   0.000000   0.000000
    107       0.000000   0.000000   0.000000   0.000000   0.000000   0.000000
    108       0.000000   0.000000   0.000000   0.000000   0.000000   0.000000
    109       0.000000   0.000000   0.000000   0.000000   0.000000   0.000000
    110       0.000000   0.000000   0.000000   0.000000   0.000000   0.000000
    111       0.000000   0.000000   0.000000   0.000000   0.000000   0.000000
    112       0.000000   0.000000   0.000000   0.000000   0.000000   0.000000
    113       0.000000   0.000000   0.000000   0.000000   0.000000   0.000000
    114       0.000000   0.000000   0.000000   0.000000   0.000000   0.000000
    115       0.000000   0.000000   0.000000   0.000000   0.000000   0.000000
    116       0.000000   0.000000   0.000000   0.000000   0.000000   0.000000
    117       0.000000   0.000000   0.000000   0.000000   0.000000   0.000000
    118       0.000000   0.000000   0.000000   0.000000   0.000000   0.000000
    119       0.000000   0.000000   0.000000   0.000000   0.000000   0.000000
    120       0.000000   0.000000   0.000000   0.000000   0.000000   0.000000
    121       0.000000   0.000000   0.000000   0.000000   0.000000   0.000000
    122       0.000000   0.000000   0.000000   0.000000   0.000000   0.000000
    123       0.000000   0.000000   0.000000   0.000000   0.000000   0.000000
    124       0.000000   0.000000   0.000000   0.000000   0.000000   0.000000
    125       0.000000   0.000000   0.000000   0.000000   0.000000   0.000000
    126       0.000000   0.000000   0.000000   0.000000   0.000000   0.000000
    127       0.000000   0.000000   0.000000   0.000000   0.000000   0.000000
    128       0.000000   0.000000   0.000000   0.000000   0.000000   0.000000
    129       0.000000   0.000000   0.000000   0.000000   0.000000   0.000000
    130       0.000000   0.000000   0.000000   0.000000   0.000000   0.000000
    131       0.000000   0.000000   0.000000   0.000000   0.000000   0.000000
    132       0.000000   0.000000   0.000000   0.000000   0.000000   0.000000
    133       0.000000   0.000000   0.000000   0.000000   0.000000   0.000000
    134       0.000000   0.000000   0.000000   0.000000   0.000000   0.000000
    135       0.000000   0.000000   0.000000   0.000000   0.000000   0.000000
    136       0.000000   0.000000   0.000000   0.000000   0.000000   0.000000
    137       0.000000   0.000000   0.000000   0.000000   0.000000   0.000000
    138       0.000000   0.000000   0.000000   0.000000   0.000000   0.000000
    139       0.000000   0.000000   0.000000   0.000000   0.000000   0.000000
    140       0.000000   0.000000   0.000000   0.000000   0.000000   0.000000
    141       0.000000   0.000000   0.000000   0.000000   0.000000   0.000000
    142       0.000000   0.000000   0.000000   0.000000   0.000000   0.000000
    143       0.000000   0.000000   0.000000   0.000000   0.000000   0.000000
    144       0.000000   0.000000   0.000000   0.000000   0.000000   0.000000
    145       0.000000   0.000000   0.000000   0.000000   0.000000   0.000000
    146       0.000000   0.000000   0.000000   0.000000   0.000000   0.000000
    147       0.000000   0.000000   0.000000   0.000000   0.000000   0.000000
    148       0.000000   0.000000   0.000000   0.000000   0.000000   0.000000
    149       0.000000   0.000000   0.000000   0.000000   0.000000   0.000000
    150       0.000000   0.000000   0.000000   0.000000   0.000000   0.000000
    151       0.000000   0.000000   0.000000   0.000000   0.000000   0.000000
    152       0.270961  -0.375289  -0.217539   0.000000   0.000000   0.000000
    153       0.270961  -0.375289  -0.217539   0.000000   0.000000   0.000000
    154       0.270961  -0.375289  -0.217539   0.000000   0.000000   0.000000
    155       0.111755   0.476605  -0.134943   0.301276   0.464621  -0.022272
    156       0.000000   0.000000   0.000000   0.301276   0.464621  -0.022272
    157       0.000000   0.000000   0.000000   0.301276   0.464621  -0.022272
    158       0.111755   0.476605  -0.134943   0.000000   0.000000   0.000000
    159       0.000000   0.000000   0.000000   0.000000   0.000000   0.000000
    160       0.000000   0.000000   0.000000   0.000000   0.000000   0.000000
    161       0.000000   0.000000   0.000000  -0.463964   0.040888   0.300260
    162       0.000000   0.000000   0.000000   0.000000   0.000000   0.000000
    163       0.000000   0.000000   0.000000  -0.463964   0.040888   0.300260
    164       0.000000   0.000000   0.000000   0.000000   0.000000   0.000000
    165       0.000000   0.000000   0.000000  -0.463964   0.040888   0.300260
    166       0.000000   0.000000   0.000000   0.000000   0.000000   0.000000
    167       0.000000   0.000000   0.000000   0.000000   0.000000   0.000000
    168       0.000000   0.000000   0.000000   0.000000   0.000000   0.000000
    169       0.000000   0.000000   0.000000   0.000000   0.000000   0.000000
    170       0.000000   0.000000   0.000000   0.000000   0.000000   0.000000
    171       0.000000   0.000000   0.000000   0.000000   0.000000   0.000000
    172       0.000000   0.000000   0.000000   0.000000   0.000000   0.000000
    173       0.000000   0.000000   0.000000   0.000000   0.000000   0.000000
    174       0.000000   0.000000   0.000000   0.000000   0.000000   0.000000
    175       0.000000   0.000000   0.000000   0.000000   0.000000   0.000000
    176       0.000000   0.000000   0.000000   0.000000   0.000000   0.000000
    177       0.000000   0.000000   0.000000   0.000000   0.000000   0.000000
    178       0.000000   0.000000   0.000000   0.000000   0.000000   0.000000
    179       0.000000   0.000000   0.000000   0.000000   0.000000   0.000000
    180       0.000000   0.000000   0.000000   0.000000   0.000000   0.000000
    181       0.000000   0.000000   0.000000   0.000000   0.000000   0.000000
    182       0.000000   0.000000   0.000000   0.000000   0.000000   0.000000
    183       0.000000   0.000000   0.000000   0.000000   0.000000   0.000000
    184       0.000000   0.000000   0.000000   0.000000   0.000000   0.000000
    185       0.000000   0.000000   0.000000   0.000000   0.000000   0.000000
    186       0.000000   0.000000   0.000000   0.000000   0.000000   0.000000
    187       0.000000   0.000000   0.000000   0.000000   0.000000   0.000000
    188       0.000000   0.000000   0.000000   0.000000   0.000000   0.000000
    189       0.000000   0.000000   0.000000   0.000000   0.000000   0.000000
    190       0.000000   0.000000   0.000000   0.000000   0.000000   0.000000
    191       0.000000   0.000000   0.000000   0.000000   0.000000   0.000000
    192       0.000000   0.000000   0.000000   0.000000   0.000000   0.000000
    193       0.000000   0.000000   0.000000   0.000000   0.000000   0.000000
                 72         73         74         75         76         77    
      0       0.000000   0.000000   0.000000   0.000000   0.000000   0.000000
      1       0.000000   0.000000   0.000000   0.000000   0.000000   0.000000
      2       0.000000   0.000000   0.000000   0.000000   0.000000   0.000000
      3       0.000000   0.000000   0.000000   0.000000   0.000000   0.000000
      4       0.000000   0.000000   0.000000   0.000000   0.000000   0.000000
      5       0.000000   0.000000   0.000000   0.000000   0.000000   0.000000
      6       0.000000   0.000000   0.000000   0.000000   0.000000   0.000000
      7       0.000000   0.000000   0.000000   0.000000   0.000000   0.000000
      8       0.000000   0.000000   0.000000   0.000000   0.000000   0.000000
      9       0.000000   0.000000   0.000000   0.000000   0.000000   0.000000
     10       0.000000   0.000000   0.000000   0.000000   0.000000   0.000000
     11       0.000000   0.000000   0.000000   0.000000   0.000000   0.000000
     12       0.000000   0.000000   0.000000   0.000000   0.000000   0.000000
     13       0.000000   0.000000   0.000000   0.000000   0.000000   0.000000
     14       0.000000   0.000000   0.000000   0.000000   0.000000   0.000000
     15       0.000000   0.000000   0.000000   0.000000   0.000000   0.000000
     16       0.000000   0.000000   0.000000   0.000000   0.000000   0.000000
     17       0.000000   0.000000   0.000000   0.000000   0.000000   0.000000
     18       0.000000   0.000000   0.000000   0.000000   0.000000   0.000000
     19       0.000000   0.000000   0.000000   0.000000   0.000000   0.000000
     20       0.000000   0.000000   0.000000   0.000000   0.000000   0.000000
     21       0.000000   0.000000   0.000000   0.000000   0.000000   0.000000
     22       0.000000   0.000000   0.000000   0.000000   0.000000   0.000000
     23       0.000000   0.000000   0.000000   0.000000   0.000000   0.000000
     24       0.000000   0.000000   0.000000   0.000000   0.000000   0.000000
     25       0.000000   0.000000   0.000000   0.000000   0.000000   0.000000
     26      -0.784706   0.297102  -0.544029   0.000000   0.000000   0.000000
     27       0.000000   0.000000   0.000000  -0.083289   0.429732   0.899107
     28       0.000000   0.000000   0.000000   0.000000   0.000000   0.000000
     29       0.000000   0.000000   0.000000   0.000000   0.000000   0.000000
     30       0.000000   0.000000   0.000000   0.000000   0.000000   0.000000
     31       0.000000   0.000000   0.000000   0.000000   0.000000   0.000000
     32       0.000000   0.000000   0.000000   0.000000   0.000000   0.000000
     33       0.000000   0.000000   0.000000   0.000000   0.000000   0.000000
     34       0.000000   0.000000   0.000000   0.000000   0.000000   0.000000
     35       0.000000   0.000000   0.000000   0.000000   0.000000   0.000000
     36       0.000000   0.000000   0.000000   0.000000   0.000000   0.000000
     37       0.000000   0.000000   0.000000   0.000000   0.000000   0.000000
     38       0.000000   0.000000   0.000000   0.000000   0.000000   0.000000
     39       0.000000   0.000000   0.000000   0.000000   0.000000   0.000000
     40       0.000000   0.000000   0.000000   0.000000   0.000000   0.000000
     41       0.000000   0.000000   0.000000   0.000000   0.000000   0.000000
     42       0.000000   0.000000   0.000000   0.000000   0.000000   0.000000
     43       0.000000   0.000000   0.000000   0.000000   0.000000   0.000000
     44       0.000000   0.000000   0.000000   0.000000   0.000000   0.000000
     45       0.000000   0.000000   0.000000   0.000000   0.000000   0.000000
     46       0.000000   0.000000   0.000000   0.000000   0.000000   0.000000
     47       0.000000   0.000000   0.000000   0.000000   0.000000   0.000000
     48       0.000000   0.000000   0.000000   0.000000   0.000000   0.000000
     49       0.000000   0.000000   0.000000   0.000000   0.000000   0.000000
     50       0.000000   0.000000   0.000000   0.000000   0.000000   0.000000
     51       0.000000   0.000000   0.000000   0.000000   0.000000   0.000000
     52       0.000000   0.000000   0.000000   0.000000   0.000000   0.000000
     53       0.000000   0.000000   0.000000   0.000000   0.000000   0.000000
     54       0.000000   0.000000   0.000000   0.000000   0.000000   0.000000
     55       0.000000   0.000000   0.000000   0.000000   0.000000   0.000000
     56       0.000000   0.000000   0.000000   0.000000   0.000000   0.000000
     57       0.000000   0.000000   0.000000   0.000000   0.000000   0.000000
     58       0.000000   0.000000   0.000000   0.000000   0.000000   0.000000
     59       0.000000   0.000000   0.000000   0.000000   0.000000   0.000000
     60       0.000000   0.000000   0.000000   0.000000   0.000000   0.000000
     61       0.000000   0.000000   0.000000   0.000000   0.000000   0.000000
     62       0.000000   0.000000   0.000000   0.000000   0.000000   0.000000
     63       0.000000   0.000000   0.000000   0.000000   0.000000   0.000000
     64       0.000000   0.000000   0.000000   0.000000   0.000000   0.000000
     65       0.000000   0.000000   0.000000   0.000000   0.000000   0.000000
     66       0.000000   0.000000   0.000000   0.000000   0.000000   0.000000
     67       0.000000   0.000000   0.000000   0.000000   0.000000   0.000000
     68       0.000000   0.000000   0.000000   0.000000   0.000000   0.000000
     69       0.000000   0.000000   0.000000   0.000000   0.000000   0.000000
     70       0.000000   0.000000   0.000000   0.000000   0.000000   0.000000
     71       0.000000   0.000000   0.000000   0.000000   0.000000   0.000000
     72       0.000000   0.000000   0.000000   0.000000   0.000000   0.000000
     73       0.000000   0.000000   0.000000   0.000000   0.000000   0.000000
     74       0.000000   0.000000   0.000000   0.000000   0.000000   0.000000
     75       0.000000   0.000000   0.000000   0.000000   0.000000   0.000000
     76       0.000000   0.000000   0.000000   0.000000   0.000000   0.000000
     77       0.159309  -0.261290  -0.372482   0.409197  -0.214541   0.140447
     78       0.000000   0.000000   0.000000  -0.428016  -0.214571   0.062906
     79       0.000000   0.000000   0.000000   0.032842   0.435863  -0.205280
     80      -0.298768  -0.173204   0.336353   0.000000   0.000000   0.000000
     81       0.142473   0.458354   0.044812   0.000000   0.000000   0.000000
     82       0.000000   0.000000   0.000000   0.000000   0.000000   0.000000
     83       0.000000   0.000000   0.000000   0.000000   0.000000   0.000000
     84       0.000000   0.000000   0.000000   0.000000   0.000000   0.000000
     85       0.000000   0.000000   0.000000   0.000000   0.000000   0.000000
     86       0.000000   0.000000   0.000000   0.000000   0.000000   0.000000
     87       0.000000   0.000000   0.000000   0.000000   0.000000   0.000000
     88       0.000000   0.000000   0.000000   0.000000   0.000000   0.000000
     89       0.000000   0.000000   0.000000   0.000000   0.000000   0.000000
     90       0.000000   0.000000   0.000000   0.000000   0.000000   0.000000
     91       0.000000   0.000000   0.000000   0.000000   0.000000   0.000000
     92       0.000000   0.000000   0.000000   0.000000   0.000000   0.000000
     93       0.000000   0.000000   0.000000   0.000000   0.000000   0.000000
     94       0.000000   0.000000   0.000000   0.000000   0.000000   0.000000
     95       0.000000   0.000000   0.000000   0.000000   0.000000   0.000000
     96       0.000000   0.000000   0.000000   0.000000   0.000000   0.000000
     97       0.000000   0.000000   0.000000   0.000000   0.000000   0.000000
     98       0.000000   0.000000   0.000000   0.000000   0.000000   0.000000
     99       0.000000   0.000000   0.000000   0.000000   0.000000   0.000000
    100       0.000000   0.000000   0.000000   0.000000   0.000000   0.000000
    101       0.000000   0.000000   0.000000   0.000000   0.000000   0.000000
    102       0.000000   0.000000   0.000000   0.000000   0.000000   0.000000
    103       0.000000   0.000000   0.000000   0.000000   0.000000   0.000000
    104       0.000000   0.000000   0.000000   0.000000   0.000000   0.000000
    105       0.000000   0.000000   0.000000   0.000000   0.000000   0.000000
    106       0.000000   0.000000   0.000000   0.000000   0.000000   0.000000
    107       0.000000   0.000000   0.000000   0.000000   0.000000   0.000000
    108       0.000000   0.000000   0.000000   0.000000   0.000000   0.000000
    109       0.000000   0.000000   0.000000   0.000000   0.000000   0.000000
    110       0.000000   0.000000   0.000000   0.000000   0.000000   0.000000
    111       0.000000   0.000000   0.000000   0.000000   0.000000   0.000000
    112       0.000000   0.000000   0.000000   0.000000   0.000000   0.000000
    113       0.000000   0.000000   0.000000   0.000000   0.000000   0.000000
    114       0.000000   0.000000   0.000000   0.000000   0.000000   0.000000
    115       0.000000   0.000000   0.000000   0.000000   0.000000   0.000000
    116       0.000000   0.000000   0.000000   0.000000   0.000000   0.000000
    117       0.000000   0.000000   0.000000   0.000000   0.000000   0.000000
    118       0.000000   0.000000   0.000000   0.000000   0.000000   0.000000
    119       0.000000   0.000000   0.000000   0.000000   0.000000   0.000000
    120       0.000000   0.000000   0.000000   0.000000   0.000000   0.000000
    121       0.000000   0.000000   0.000000   0.000000   0.000000   0.000000
    122       0.000000   0.000000   0.000000   0.000000   0.000000   0.000000
    123       0.000000   0.000000   0.000000   0.000000   0.000000   0.000000
    124       0.000000   0.000000   0.000000   0.000000   0.000000   0.000000
    125       0.000000   0.000000   0.000000   0.000000   0.000000   0.000000
    126       0.000000   0.000000   0.000000   0.000000   0.000000   0.000000
    127       0.000000   0.000000   0.000000   0.000000   0.000000   0.000000
    128       0.000000   0.000000   0.000000   0.000000   0.000000   0.000000
    129       0.000000   0.000000   0.000000   0.000000   0.000000   0.000000
    130       0.000000   0.000000   0.000000   0.000000   0.000000   0.000000
    131       0.000000   0.000000   0.000000   0.000000   0.000000   0.000000
    132       0.000000   0.000000   0.000000   0.000000   0.000000   0.000000
    133       0.000000   0.000000   0.000000   0.000000   0.000000   0.000000
    134       0.000000   0.000000   0.000000   0.000000   0.000000   0.000000
    135       0.000000   0.000000   0.000000   0.000000   0.000000   0.000000
    136       0.000000   0.000000   0.000000   0.000000   0.000000   0.000000
    137       0.000000   0.000000   0.000000   0.000000   0.000000   0.000000
    138       0.000000   0.000000   0.000000   0.000000   0.000000   0.000000
    139       0.000000   0.000000   0.000000   0.000000   0.000000   0.000000
    140       0.000000   0.000000   0.000000   0.000000   0.000000   0.000000
    141       0.000000   0.000000   0.000000   0.000000   0.000000   0.000000
    142       0.000000   0.000000   0.000000   0.000000   0.000000   0.000000
    143       0.000000   0.000000   0.000000   0.000000   0.000000   0.000000
    144       0.000000   0.000000   0.000000   0.000000   0.000000   0.000000
    145       0.000000   0.000000   0.000000   0.000000   0.000000   0.000000
    146       0.000000   0.000000   0.000000   0.000000   0.000000   0.000000
    147       0.000000   0.000000   0.000000   0.000000   0.000000   0.000000
    148       0.000000   0.000000   0.000000   0.000000   0.000000   0.000000
    149       0.000000   0.000000   0.000000   0.000000   0.000000   0.000000
    150       0.000000   0.000000   0.000000   0.000000   0.000000   0.000000
    151       0.000000   0.000000   0.000000   0.000000   0.000000   0.000000
    152       0.000000   0.000000   0.000000   0.000000   0.000000   0.000000
    153       0.000000   0.000000   0.000000   0.000000   0.000000   0.000000
    154       0.000000   0.000000   0.000000   0.000000   0.000000   0.000000
    155       0.000000   0.000000   0.000000   0.000000   0.000000   0.000000
    156       0.000000   0.000000   0.000000   0.000000   0.000000   0.000000
    157       0.000000   0.000000   0.000000   0.000000   0.000000   0.000000
    158       0.000000   0.000000   0.000000   0.000000   0.000000   0.000000
    159       0.000000   0.000000   0.000000   0.000000   0.000000   0.000000
    160       0.000000   0.000000   0.000000   0.000000   0.000000   0.000000
    161       0.000000   0.000000   0.000000   0.512735  -0.013276   0.053843
    162       0.000000   0.000000   0.000000   0.512735  -0.013276   0.053843
    163      -0.276637   0.044597   0.423376   0.000000   0.000000   0.000000
    164      -0.276637   0.044597   0.423376   0.000000   0.000000   0.000000
    165       0.000000   0.000000   0.000000   0.000000   0.000000   0.000000
    166       0.000000   0.000000   0.000000   0.000000   0.000000   0.000000
    167       0.000000   0.000000   0.000000  -0.239387   0.413128  -0.219632
    168      -0.006055  -0.452764  -0.238528   0.000000   0.000000   0.000000
    169       0.000000   0.000000   0.000000  -0.239387   0.413128  -0.219632
    170      -0.006055  -0.452764  -0.238528   0.000000   0.000000   0.000000
    171       0.000000   0.000000   0.000000   0.000000   0.000000   0.000000
    172       0.000000   0.000000   0.000000  -0.239387   0.413128  -0.219632
    173      -0.006055  -0.452764  -0.238528   0.000000   0.000000   0.000000
    174       0.000000   0.000000   0.000000   0.000000   0.000000   0.000000
    175       0.000000   0.000000   0.000000   0.000000   0.000000   0.000000
    176       0.000000   0.000000   0.000000   0.000000   0.000000   0.000000
    177       0.000000   0.000000   0.000000   0.000000   0.000000   0.000000
    178       0.000000   0.000000   0.000000   0.000000   0.000000   0.000000
    179       0.000000   0.000000   0.000000   0.000000   0.000000   0.000000
    180       0.000000   0.000000   0.000000   0.000000   0.000000   0.000000
    181       0.000000   0.000000   0.000000   0.000000   0.000000   0.000000
    182       0.000000   0.000000   0.000000   0.000000   0.000000   0.000000
    183       0.000000   0.000000   0.000000   0.000000   0.000000   0.000000
    184       0.000000   0.000000   0.000000   0.000000   0.000000   0.000000
    185       0.000000   0.000000   0.000000   0.000000   0.000000   0.000000
    186       0.000000   0.000000   0.000000   0.000000   0.000000   0.000000
    187       0.000000   0.000000   0.000000   0.000000   0.000000   0.000000
    188       0.000000   0.000000   0.000000   0.000000   0.000000   0.000000
    189       0.000000   0.000000   0.000000   0.000000   0.000000   0.000000
    190       0.000000   0.000000   0.000000   0.000000   0.000000   0.000000
    191       0.000000   0.000000   0.000000   0.000000   0.000000   0.000000
    192       0.000000   0.000000   0.000000   0.000000   0.000000   0.000000
    193       0.000000   0.000000   0.000000   0.000000   0.000000   0.000000
                 78         79         80    
      0       0.000000   0.000000   0.000000
      1       0.000000   0.000000   0.000000
      2       0.000000   0.000000   0.000000
      3       0.000000   0.000000   0.000000
      4       0.000000   0.000000   0.000000
      5       0.000000   0.000000   0.000000
      6       0.000000   0.000000   0.000000
      7       0.000000   0.000000   0.000000
      8       0.000000   0.000000   0.000000
      9       0.000000   0.000000   0.000000
     10       0.000000   0.000000   0.000000
     11       0.000000   0.000000   0.000000
     12       0.000000   0.000000   0.000000
     13       0.000000   0.000000   0.000000
     14       0.000000   0.000000   0.000000
     15       0.000000   0.000000   0.000000
     16       0.000000   0.000000   0.000000
     17       0.000000   0.000000   0.000000
     18       0.000000   0.000000   0.000000
     19       0.000000   0.000000   0.000000
     20       0.000000   0.000000   0.000000
     21       0.000000   0.000000   0.000000
     22       0.000000   0.000000   0.000000
     23       0.000000   0.000000   0.000000
     24       0.000000   0.000000   0.000000
     25       0.000000   0.000000   0.000000
     26       0.000000   0.000000   0.000000
     27       0.000000   0.000000   0.000000
     28      -0.174726   0.724504  -0.666757
     29       0.000000   0.000000   0.000000
     30       0.000000   0.000000   0.000000
     31       0.000000   0.000000   0.000000
     32       0.000000   0.000000   0.000000
     33       0.000000   0.000000   0.000000
     34       0.000000   0.000000   0.000000
     35       0.000000   0.000000   0.000000
     36       0.000000   0.000000   0.000000
     37       0.000000   0.000000   0.000000
     38       0.000000   0.000000   0.000000
     39       0.000000   0.000000   0.000000
     40       0.000000   0.000000   0.000000
     41       0.000000   0.000000   0.000000
     42       0.000000   0.000000   0.000000
     43       0.000000   0.000000   0.000000
     44       0.000000   0.000000   0.000000
     45       0.000000   0.000000   0.000000
     46       0.000000   0.000000   0.000000
     47       0.000000   0.000000   0.000000
     48       0.000000   0.000000   0.000000
     49       0.000000   0.000000   0.000000
     50       0.000000   0.000000   0.000000
     51       0.000000   0.000000   0.000000
     52       0.000000   0.000000   0.000000
     53       0.000000   0.000000   0.000000
     54       0.000000   0.000000   0.000000
     55       0.000000   0.000000   0.000000
     56       0.000000   0.000000   0.000000
     57       0.000000   0.000000   0.000000
     58       0.000000   0.000000   0.000000
     59       0.000000   0.000000   0.000000
     60       0.000000   0.000000   0.000000
     61       0.000000   0.000000   0.000000
     62       0.000000   0.000000   0.000000
     63       0.000000   0.000000   0.000000
     64       0.000000   0.000000   0.000000
     65       0.000000   0.000000   0.000000
     66       0.000000   0.000000   0.000000
     67       0.000000   0.000000   0.000000
     68       0.000000   0.000000   0.000000
     69       0.000000   0.000000   0.000000
     70       0.000000   0.000000   0.000000
     71       0.000000   0.000000   0.000000
     72       0.000000   0.000000   0.000000
     73       0.000000   0.000000   0.000000
     74       0.000000   0.000000   0.000000
     75       0.000000   0.000000   0.000000
     76       0.000000   0.000000   0.000000
     77       0.000000   0.000000   0.000000
     78       0.000000   0.000000   0.000000
     79       0.000000   0.000000   0.000000
     80       0.000000   0.000000   0.000000
     81       0.000000   0.000000   0.000000
     82       0.000000   0.000000   0.000000
     83       0.465537  -0.004409  -0.126786
     84      -0.108888   0.303829   0.358678
     85      -0.352338  -0.265193  -0.195829
     86       0.000000   0.000000   0.000000
     87       0.000000   0.000000   0.000000
     88       0.000000   0.000000   0.000000
     89       0.000000   0.000000   0.000000
     90       0.000000   0.000000   0.000000
     91       0.000000   0.000000   0.000000
     92       0.000000   0.000000   0.000000
     93       0.000000   0.000000   0.000000
     94       0.000000   0.000000   0.000000
     95       0.000000   0.000000   0.000000
     96       0.000000   0.000000   0.000000
     97       0.000000   0.000000   0.000000
     98       0.000000   0.000000   0.000000
     99       0.000000   0.000000   0.000000
    100       0.000000   0.000000   0.000000
    101       0.000000   0.000000   0.000000
    102       0.000000   0.000000   0.000000
    103       0.000000   0.000000   0.000000
    104       0.000000   0.000000   0.000000
    105       0.000000   0.000000   0.000000
    106       0.000000   0.000000   0.000000
    107       0.000000   0.000000   0.000000
    108       0.000000   0.000000   0.000000
    109       0.000000   0.000000   0.000000
    110       0.000000   0.000000   0.000000
    111       0.000000   0.000000   0.000000
    112       0.000000   0.000000   0.000000
    113       0.000000   0.000000   0.000000
    114       0.000000   0.000000   0.000000
    115       0.000000   0.000000   0.000000
    116       0.000000   0.000000   0.000000
    117       0.000000   0.000000   0.000000
    118       0.000000   0.000000   0.000000
    119       0.000000   0.000000   0.000000
    120       0.000000   0.000000   0.000000
    121       0.000000   0.000000   0.000000
    122       0.000000   0.000000   0.000000
    123       0.000000   0.000000   0.000000
    124       0.000000   0.000000   0.000000
    125       0.000000   0.000000   0.000000
    126       0.000000   0.000000   0.000000
    127       0.000000   0.000000   0.000000
    128       0.000000   0.000000   0.000000
    129       0.000000   0.000000   0.000000
    130       0.000000   0.000000   0.000000
    131       0.000000   0.000000   0.000000
    132       0.000000   0.000000   0.000000
    133       0.000000   0.000000   0.000000
    134       0.000000   0.000000   0.000000
    135       0.000000   0.000000   0.000000
    136       0.000000   0.000000   0.000000
    137       0.000000   0.000000   0.000000
    138       0.000000   0.000000   0.000000
    139       0.000000   0.000000   0.000000
    140       0.000000   0.000000   0.000000
    141       0.000000   0.000000   0.000000
    142       0.000000   0.000000   0.000000
    143       0.000000   0.000000   0.000000
    144       0.000000   0.000000   0.000000
    145       0.000000   0.000000   0.000000
    146       0.000000   0.000000   0.000000
    147       0.000000   0.000000   0.000000
    148       0.000000   0.000000   0.000000
    149       0.000000   0.000000   0.000000
    150       0.000000   0.000000   0.000000
    151       0.000000   0.000000   0.000000
    152       0.000000   0.000000   0.000000
    153       0.000000   0.000000   0.000000
    154       0.000000   0.000000   0.000000
    155       0.000000   0.000000   0.000000
    156       0.000000   0.000000   0.000000
    157       0.000000   0.000000   0.000000
    158       0.000000   0.000000   0.000000
    159       0.000000   0.000000   0.000000
    160       0.000000   0.000000   0.000000
    161       0.000000   0.000000   0.000000
    162       0.000000   0.000000   0.000000
    163       0.000000   0.000000   0.000000
    164       0.000000   0.000000   0.000000
    165       0.000000   0.000000   0.000000
    166       0.000000   0.000000   0.000000
    167       0.100851   0.353794   0.358006
    168       0.100851   0.353794   0.358006
    169       0.000000   0.000000   0.000000
    170       0.000000   0.000000   0.000000
    171       0.000000   0.000000   0.000000
    172       0.000000   0.000000   0.000000
    173       0.000000   0.000000   0.000000
    174       0.000000   0.000000   0.000000
    175      -0.494039  -0.144514  -0.027566
    176      -0.494039  -0.144514  -0.027566
    177       0.000000   0.000000   0.000000
    178       0.000000   0.000000   0.000000
    179       0.000000   0.000000   0.000000
    180       0.000000   0.000000   0.000000
    181       0.000000   0.000000   0.000000
    182      -0.494039  -0.144514  -0.027566
    183       0.000000   0.000000   0.000000
    184       0.334827  -0.210865  -0.316870
    185       0.334827  -0.210865  -0.316870
    186       0.334827  -0.210865  -0.316870
    187       0.000000   0.000000   0.000000
    188       0.000000   0.000000   0.000000
    189       0.000000   0.000000   0.000000
    190       0.100851   0.353794   0.358006
    191       0.000000   0.000000   0.000000
    192       0.000000   0.000000   0.000000
    193       0.000000   0.000000   0.000000
