# Supplementary material for: Novel Sulfonium Reagents for the Modular Synthesis of Spiro[2.3]Hexanes and Heteroatom‐Containing Analogues: Synthesis, Application, and Evaluation as Bioisosteres
Source: Angew Chem Int Ed Engl. 2025 Dec 9;65(5):e21633. doi: 10.1002/anie.202521633 (PMC12851011; doi:10.1002/anie.202521633)
Supplement: Supplementary file 2 — Supporting information [file ANIE-65-e21633-s001.zip › Bioisostere-Analysis/DFT/107974076221736769794771505899844295735579203869491984668111409/file.out]

                                 *****************
                                 * O   R   C   A *
                                 *****************

                                            #,                                       
                                            ###                                      
                                            ####                                     
                                            #####                                    
                                            ######                                   
                                           ########,                                 
                                     ,,################,,,,,                         
                               ,,#################################,,                 
                          ,,##########################################,,             
                       ,#########################################, ''#####,          
                    ,#############################################,,   '####,        
                  ,##################################################,,,,####,       
                ,###########''''           ''''###############################       
              ,#####''   ,,,,##########,,,,          '''####'''          '####       
            ,##' ,,,,###########################,,,                        '##       
           ' ,,###''''                  '''############,,,                           
         ,,##''                                '''############,,,,        ,,,,,,###''
      ,#''                                            '''#######################'''  
     '                                                          ''''####''''         
             ,#######,   #######,   ,#######,      ##                                
            ,#'     '#,  ##    ##  ,#'     '#,    #''#        ######   ,####,        
            ##       ##  ##   ,#'  ##            #'  '#       #        #'  '#        
            ##       ##  #######   ##           ,######,      #####,   #    #        
            '#,     ,#'  ##    ##  '#,     ,#' ,#      #,         ##   #,  ,#        
             '#######'   ##     ##  '#######'  #'      '#     #####' # '####'        


                  #######################################################
                  #                        -***-                        #
                  #          Department of theory and spectroscopy      #
                  #    Directorship and core code : Frank Neese         #
                  #        Max Planck Institute fuer Kohlenforschung    #
                  #                Kaiser Wilhelm Platz 1               #
                  #                 D-45470 Muelheim/Ruhr               #
                  #                      Germany                        #
                  #                                                     #
                  #                  All rights reserved                #
                  #                        -***-                        #
                  #######################################################


                         Program Version 5.0.4 -  RELEASE  -


 With contributions from (in alphabetic order):
   Daniel Aravena         : Magnetic Suceptibility
   Michael Atanasov       : Ab Initio Ligand Field Theory (pilot matlab implementation)
   Alexander A. Auer      : GIAO ZORA, VPT2 properties, NMR spectrum
   Ute Becker             : Parallelization
   Giovanni Bistoni       : ED, misc. LED, open-shell LED, HFLD
   Martin Brehm           : Molecular dynamics
   Dmytro Bykov           : SCF Hessian
   Vijay G. Chilkuri      : MRCI spin determinant printing, contributions to CSF-ICE
   Dipayan Datta          : RHF DLPNO-CCSD density
   Achintya Kumar Dutta   : EOM-CC, STEOM-CC
   Dmitry Ganyushin       : Spin-Orbit,Spin-Spin,Magnetic field MRCI
   Miquel Garcia          : C-PCM and meta-GGA Hessian, CC/C-PCM, Gaussian charge scheme
   Yang Guo               : DLPNO-NEVPT2, F12-NEVPT2, CIM, IAO-localization
   Andreas Hansen         : Spin unrestricted coupled pair/coupled cluster methods
   Benjamin Helmich-Paris : MC-RPA, TRAH-SCF, COSX integrals
   Lee Huntington         : MR-EOM, pCC
   Robert Izsak           : Overlap fitted RIJCOSX, COSX-SCS-MP3, EOM
   Marcus Kettner         : VPT2
   Christian Kollmar      : KDIIS, OOCD, Brueckner-CCSD(T), CCSD density, CASPT2, CASPT2-K
   Simone Kossmann        : Meta GGA functionals, TD-DFT gradient, OOMP2, MP2 Hessian
   Martin Krupicka        : Initial AUTO-CI
   Lucas Lang             : DCDCAS
   Marvin Lechner         : AUTO-CI (C++ implementation), FIC-MRCC
   Dagmar Lenk            : GEPOL surface, SMD
   Dimitrios Liakos       : Extrapolation schemes; Compound Job, initial MDCI parallelization
   Dimitrios Manganas     : Further ROCIS development; embedding schemes
   Dimitrios Pantazis     : SARC Basis sets
   Anastasios Papadopoulos: AUTO-CI, single reference methods and gradients
   Taras Petrenko         : DFT Hessian,TD-DFT gradient, ASA, ECA, R-Raman, ABS, FL, XAS/XES, NRVS
   Peter Pinski           : DLPNO-MP2, DLPNO-MP2 Gradient
   Christoph Reimann      : Effective Core Potentials
   Marius Retegan         : Local ZFS, SOC
   Christoph Riplinger    : Optimizer, TS searches, QM/MM, DLPNO-CCSD(T), (RO)-DLPNO pert. Triples
   Tobias Risthaus        : Range-separated hybrids, TD-DFT gradient, RPA, STAB
   Michael Roemelt        : Original ROCIS implementation
   Masaaki Saitow         : Open-shell DLPNO-CCSD energy and density
   Barbara Sandhoefer     : DKH picture change effects
   Avijit Sen             : IP-ROCIS
   Kantharuban Sivalingam : CASSCF convergence, NEVPT2, FIC-MRCI
   Bernardo de Souza      : ESD, SOC TD-DFT
   Georgi Stoychev        : AutoAux, RI-MP2 NMR, DLPNO-MP2 response
   Willem Van den Heuvel  : Paramagnetic NMR
   Boris Wezisla          : Elementary symmetry handling
   Frank Wennmohs         : Technical directorship


 We gratefully acknowledge several colleagues who have allowed us to
 interface, adapt or use parts of their codes:
   Stefan Grimme, W. Hujo, H. Kruse, P. Pracht,  : VdW corrections, initial TS optimization,
                  C. Bannwarth, S. Ehlert          DFT functionals, gCP, sTDA/sTD-DF
   Ed Valeev, F. Pavosevic, A. Kumar             : LibInt (2-el integral package), F12 methods
   Garnet Chan, S. Sharma, J. Yang, R. Olivares  : DMRG
   Ulf Ekstrom                                   : XCFun DFT Library
   Mihaly Kallay                                 : mrcc  (arbitrary order and MRCC methods)
   Jiri Pittner, Ondrej Demel                    : Mk-CCSD
   Frank Weinhold                                : gennbo (NPA and NBO analysis)
   Christopher J. Cramer and Donald G. Truhlar   : smd solvation model
   Lars Goerigk                                  : TD-DFT with DH, B97 family of functionals
   V. Asgeirsson, H. Jonsson                     : NEB implementation
   FAccTs GmbH                                   : IRC, NEB, NEB-TS, DLPNO-Multilevel, CI-OPT
                                                   MM, QMMM, 2- and 3-layer-ONIOM, Crystal-QMMM,
                                                   LR-CPCM, SF, NACMEs, symmetry and pop. for TD-DFT,
                                                   nearIR, NL-DFT gradient (VV10), updates on ESD,
                                                   ML-optimized integration grids
   S Lehtola, MJT Oliveira, MAL Marques          : LibXC Library
   Liviu Ungur et al                             : ANISO software


 Your calculation uses the libint2 library for the computation of 2-el integrals
 For citations please refer to: http://libint.valeyev.net

 Your ORCA version has been built with support for libXC version: 5.1.0
 For citations please refer to: https://tddft.org/programs/libxc/

 This ORCA versions uses:
   CBLAS   interface :  Fast vector & matrix operations
   LAPACKE interface :  Fast linear algebra routines
   SCALAPACK package :  Parallel linear algebra routines
   Shared memory     :  Shared parallel matrices
   BLAS/LAPACK       :  OpenBLAS 0.3.15  USE64BITINT DYNAMIC_ARCH NO_AFFINITY Sandybridge SINGLE_THREADED
        Core in use  :  Sandybridge
   Copyright (c) 2011-2014, The OpenBLAS Project


Your calculation utilizes the atom-pairwise dispersion correction
with the Becke-Johnson damping scheme (D3BJ)
Cite in your paper:
S.Grimme, S.Ehrlich, L.Goerigk, J Comput Chem, (2011), 32, 1456–1465 
S.Grimme, J.Antony, S.Ehrlich and H.Krieg, J.Chem.Phys., 132, (2010), 154104 
   

================================================================================

----- Orbital basis set information -----
Your calculation utilizes the basis: 6-31++G(d,p)
   H-He, Li-Ne : W. J. Hehre, R. Ditchfield and J.A. Pople, J. Chem. Phys. 56, 2257 (1972).
                 Note: He and Ne are unpublished basis sets taken from the Gaussian program.
                 Note: Li and B from J. D. Dill and J. A. Pople, J. Chem. Phys. 62, 2921 (1975).
   Na - Ar     : M. M. Francl, W. J. Pietro, W. J. Hehre, J. S. Binkley, M. S. Gordon, 
                 D. J. DeFrees and J. A. Pople, J. Chem. Phys. 77, 3654 (1982).
   K - Zn      : V. A. Rassolov, J. A. Pople, M. A. Ratner, and T. L. Windus, J. Chem. Phys. 109, 1223 (1998).
   Additional Pol./Diff. from the 6-311G equivalent.

----- AuxJ basis set information -----
Your calculation utilizes the auxiliary basis: def2/J
   F. Weigend, Phys. Chem. Chem. Phys. 8, 1057 (2006).

================================================================================
                                        WARNINGS
                       Please study these warnings very carefully!
================================================================================


WARNING: Geometry Optimization
  ===> : Switching off AutoStart
         For restart on a previous wavefunction, please use MOREAD

INFO   : the flag for use of the SHARK integral package has been found!

================================================================================
                                       INPUT FILE
================================================================================
NAME = file.inp
|  1> 
|  2> ! WB97X-D3BJ 6-31++G(d,p) opt
|  3> %pal
|  4>   nprocs 6
|  5> end
|  6> %maxcore 3000
|  7> %geom
|  8>   calc_hess true
|  9>   MaxIter 500
| 10> end
| 11> * xyz 0 1
| 12> C      1.119400   -1.041800    0.816600
| 13> C      0.695100    0.262900    1.532000
| 14> C      0.327600    1.343800    0.486400
| 15> C      1.574500    1.526600   -0.417100
| 16> N      1.931200    0.259200   -1.110200
| 17> C      1.034000   -0.852000   -0.721300
| 18> C     -0.410100   -0.453600   -1.145600
| 19> C     -1.488700   -1.478100   -0.787400
| 20> N     -2.277800   -0.948400    0.325200
| 21> C     -2.126200    0.506700    0.297300
| 22> C     -0.825300    0.843700   -0.435100
| 23> H      2.165000   -1.296900    1.095600
| 24> H      0.484500   -1.889600    1.147700
| 25> H      1.532600    0.631300    2.164500
| 26> H     -0.155700    0.069700    2.217500
| 27> H      0.055900    2.300400    0.983300
| 28> H      1.370000    2.307300   -1.180700
| 29> H      2.431300    1.887500    0.195700
| 30> H      2.916500   -0.000500   -0.868100
| 31> H      1.342200   -1.785000   -1.241700
| 32> H     -0.416300   -0.294900   -2.248200
| 33> H     -1.062500   -2.474800   -0.537700
| 34> H     -2.165200   -1.619600   -1.658300
| 35> H     -1.868500   -1.305900    1.219400
| 36> H     -2.985700    0.935800   -0.262500
| 37> H     -2.158800    0.933000    1.324300
| 38> H     -1.038800    1.633300   -1.191700
| 39> *
| 40> 
| 41>                          ****END OF INPUT****
================================================================================

                       *****************************
                       * Geometry Optimization Run *
                       *****************************

Geometry optimization settings:
Update method            Update   .... BFGS
Choice of coordinates    CoordSys .... Z-matrix Internals
Initial Hessian          InHess   .... Almoef's Model

Convergence Tolerances:
Energy Change            TolE     ....  5.0000e-06 Eh
Max. Gradient            TolMAXG  ....  3.0000e-04 Eh/bohr
RMS Gradient             TolRMSG  ....  1.0000e-04 Eh/bohr
Max. Displacement        TolMAXD  ....  4.0000e-03 bohr
RMS Displacement         TolRMSD  ....  2.0000e-03 bohr
Strict Convergence                ....  False
------------------------------------------------------------------------------
                        ORCA OPTIMIZATION COORDINATE SETUP
------------------------------------------------------------------------------

The optimization will be done in new redundant internal coordinates
Making redundant internal coordinates   ...  (new redundants) done
Evaluating the initial hessian          ...  (Is done on the fly) done
Evaluating the coordinates              ...  done
Calculating the B-matrix                .... done
Calculating the G-matrix                .... done
Diagonalizing the G-matrix              .... done
The first mode is                       ....  119
The number of degrees of freedom        ....   75

    -----------------------------------------------------------------
                    Redundant Internal Coordinates


    -----------------------------------------------------------------
         Definition                    Initial Value    d2E/dq (diagonal element)
    -----------------------------------------------------------------
      1. B(C   1,C   0)                  1.5473         0.000000   
      2. B(C   2,C   1)                  1.5481         0.000000   
      3. B(C   3,C   2)                  1.5506         0.000000   
      4. B(N   4,C   3)                  1.4879         0.000000   
      5. B(C   5,N   4)                  1.4802         0.000000   
      6. B(C   5,C   0)                  1.5519         0.000000   
      7. B(C   6,C   5)                  1.5570         0.000000   
      8. B(C   7,C   6)                  1.5301         0.000000   
      9. B(N   8,C   7)                  1.4633         0.000000   
     10. B(C   9,N   8)                  1.4632         0.000000   
     11. B(C  10,C   9)                  1.5305         0.000000   
     12. B(C  10,C   6)                  1.5363         0.000000   
     13. B(C  10,C   2)                  1.5583         0.000000   
     14. B(H  11,C   0)                  1.1118         0.000000   
     15. B(H  12,C   0)                  1.1097         0.000000   
     16. B(H  13,C   1)                  1.1123         0.000000   
     17. B(H  14,C   1)                  1.1095         0.000000   
     18. B(H  15,C   2)                  1.1117         0.000000   
     19. B(H  16,C   3)                  1.1110         0.000000   
     20. B(H  17,C   3)                  1.1135         0.000000   
     21. B(H  18,N   4)                  1.0473         0.000000   
     22. B(H  19,C   5)                  1.1119         0.000000   
     23. B(H  20,C   6)                  1.1140         0.000000   
     24. B(H  21,C   7)                  1.1124         0.000000   
     25. B(H  22,C   7)                  1.1118         0.000000   
     26. B(H  23,N   8)                  1.0464         0.000000   
     27. B(H  24,C   9)                  1.1119         0.000000   
     28. B(H  25,C   9)                  1.1124         0.000000   
     29. B(H  26,C  10)                  1.1142         0.000000   
     30. A(C   1,C   0,C   5)          109.8749         0.000000   
     31. A(C   1,C   0,H  11)          109.5927         0.000000   
     32. A(C   1,C   0,H  12)          110.4481         0.000000   
     33. A(C   5,C   0,H  12)          110.9540         0.000000   
     34. A(C   5,C   0,H  11)          109.1764         0.000000   
     35. A(H  11,C   0,H  12)          106.7312         0.000000   
     36. A(C   0,C   1,H  14)          110.4325         0.000000   
     37. A(C   2,C   1,H  13)          109.3631         0.000000   
     38. A(C   0,C   1,C   2)          109.9718         0.000000   
     39. A(C   0,C   1,H  13)          109.6167         0.000000   
     40. A(H  13,C   1,H  14)          106.4820         0.000000   
     41. A(C   2,C   1,H  14)          110.9052         0.000000   
     42. A(C   3,C   2,H  15)          110.8260         0.000000   
     43. A(C   1,C   2,C  10)          110.5450         0.000000   
     44. A(C   3,C   2,C  10)          106.7497         0.000000   
     45. A(C   1,C   2,H  15)          110.9119         0.000000   
     46. A(C   1,C   2,C   3)          106.5560         0.000000   
     47. A(C  10,C   2,H  15)          111.0787         0.000000   
     48. A(C   2,C   3,N   4)          111.3319         0.000000   
     49. A(C   2,C   3,H  17)          109.6510         0.000000   
     50. A(H  16,C   3,H  17)          106.9851         0.000000   
     51. A(N   4,C   3,H  17)          110.3631         0.000000   
     52. A(N   4,C   3,H  16)          108.8148         0.000000   
     53. A(C   2,C   3,H  16)          109.5898         0.000000   
     54. A(C   3,N   4,C   5)          111.8238         0.000000   
     55. A(C   5,N   4,H  18)          108.8661         0.000000   
     56. A(C   3,N   4,H  18)          109.2124         0.000000   
     57. A(C   0,C   5,N   4)          108.5916         0.000000   
     58. A(C   6,C   5,H  19)          110.1365         0.000000   
     59. A(N   4,C   5,H  19)          109.8130         0.000000   
     60. A(C   0,C   5,H  19)          110.2385         0.000000   
     61. A(C   0,C   5,C   6)          110.6334         0.000000   
     62. A(N   4,C   5,C   6)          107.3676         0.000000   
     63. A(C   7,C   6,C  10)          105.4632         0.000000   
     64. A(C   5,C   6,C  10)          109.9202         0.000000   
     65. A(C  10,C   6,H  20)          109.6302         0.000000   
     66. A(C   7,C   6,H  20)          108.8547         0.000000   
     67. A(C   5,C   6,H  20)          108.1404         0.000000   
     68. A(C   5,C   6,C   7)          114.7515         0.000000   
     69. A(H  21,C   7,H  22)          107.1530         0.000000   
     70. A(N   8,C   7,H  22)          108.2726         0.000000   
     71. A(C   6,C   7,H  22)          109.3144         0.000000   
     72. A(N   8,C   7,H  21)          111.1180         0.000000   
     73. A(C   6,C   7,H  21)          112.4818         0.000000   
     74. A(C   6,C   7,N   8)          108.4067         0.000000   
     75. A(C   9,N   8,H  23)          108.3921         0.000000   
     76. A(C   7,N   8,H  23)          108.3699         0.000000   
     77. A(C   7,N   8,C   9)          106.8349         0.000000   
     78. A(H  24,C   9,H  25)          107.1134         0.000000   
     79. A(C  10,C   9,H  25)          112.4775         0.000000   
     80. A(N   8,C   9,H  25)          111.1272         0.000000   
     81. A(C  10,C   9,H  24)          109.3390         0.000000   
     82. A(N   8,C   9,H  24)          108.2577         0.000000   
     83. A(N   8,C   9,C  10)          108.4308         0.000000   
     84. A(C   9,C  10,H  26)          108.5494         0.000000   
     85. A(C   6,C  10,H  26)          109.6431         0.000000   
     86. A(C   2,C  10,H  26)          108.4138         0.000000   
     87. A(C   6,C  10,C   9)          105.3729         0.000000   
     88. A(C   2,C  10,C   9)          114.6161         0.000000   
     89. A(C   2,C  10,C   6)          110.1529         0.000000   
     90. D(H  14,C   1,C   0,C   5)    122.4344         0.000000   
     91. D(C   2,C   1,C   0,H  12)   -123.0117         0.000000   
     92. D(C   2,C   1,C   0,H  11)    119.6762         0.000000   
     93. D(H  14,C   1,C   0,H  12)     -0.2919         0.000000   
     94. D(H  14,C   1,C   0,H  11)   -117.6040         0.000000   
     95. D(H  13,C   1,C   0,H  12)    116.7214         0.000000   
     96. D(H  13,C   1,C   0,H  11)     -0.5907         0.000000   
     97. D(C   2,C   1,C   0,C   5)     -0.2854         0.000000   
     98. D(H  13,C   1,C   0,C   5)   -120.5524         0.000000   
     99. D(C  10,C   2,C   1,H  14)    -64.0295         0.000000   
    100. D(C  10,C   2,C   1,C   0)     58.4113         0.000000   
    101. D(C   3,C   2,C   1,H  14)   -179.6552         0.000000   
    102. D(C  10,C   2,C   1,H  13)    178.8316         0.000000   
    103. D(C   3,C   2,C   1,H  13)     63.2058         0.000000   
    104. D(H  15,C   2,C   1,C   0)   -177.9218         0.000000   
    105. D(H  15,C   2,C   1,H  14)     59.6375         0.000000   
    106. D(H  15,C   2,C   1,H  13)    -57.5014         0.000000   
    107. D(C   3,C   2,C   1,C   0)    -57.2145         0.000000   
    108. D(H  17,C   3,C   2,H  15)     58.7687         0.000000   
    109. D(H  17,C   3,C   2,C   1)    -61.9936         0.000000   
    110. D(N   4,C   3,C   2,C  10)    -57.7260         0.000000   
    111. D(N   4,C   3,C   2,C   1)     60.4260         0.000000   
    112. D(N   4,C   3,C   2,H  15)   -178.8116         0.000000   
    113. D(H  17,C   3,C   2,C  10)    179.8544         0.000000   
    114. D(H  16,C   3,C   2,C  10)     62.7040         0.000000   
    115. D(H  16,C   3,C   2,H  15)    -58.3817         0.000000   
    116. D(H  16,C   3,C   2,C   1)   -179.1440         0.000000   
    117. D(H  18,N   4,C   3,C   2)   -122.5202         0.000000   
    118. D(C   5,N   4,C   3,H  17)    120.0462         0.000000   
    119. D(C   5,N   4,C   3,H  16)   -122.8473         0.000000   
    120. D(C   5,N   4,C   3,C   2)     -1.9619         0.000000   
    121. D(H  18,N   4,C   3,H  17)     -0.5121         0.000000   
    122. D(H  18,N   4,C   3,H  16)    116.5944         0.000000   
    123. D(H  19,C   5,N   4,H  18)    -58.1145         0.000000   
    124. D(C   6,C   5,N   4,H  18)   -177.8554         0.000000   
    125. D(C   6,C   5,N   4,C   3)     61.3847         0.000000   
    126. D(C   0,C   5,N   4,H  18)     62.4912         0.000000   
    127. D(H  19,C   5,C   0,H  12)    -57.8286         0.000000   
    128. D(H  19,C   5,C   0,H  11)     59.5299         0.000000   
    129. D(H  19,C   5,C   0,C   1)    179.7443         0.000000   
    130. D(C   6,C   5,C   0,H  11)   -178.4047         0.000000   
    131. D(C   0,C   5,N   4,C   3)    -58.2687         0.000000   
    132. D(C   6,C   5,C   0,H  12)     64.2367         0.000000   
    133. D(C   6,C   5,C   0,C   1)    -58.1903         0.000000   
    134. D(H  19,C   5,N   4,C   3)   -178.8744         0.000000   
    135. D(N   4,C   5,C   0,H  12)   -178.1707         0.000000   
    136. D(N   4,C   5,C   0,H  11)    -60.8122         0.000000   
    137. D(N   4,C   5,C   0,C   1)     59.4022         0.000000   
    138. D(H  20,C   6,C   5,H  19)    -59.7590         0.000000   
    139. D(H  20,C   6,C   5,N   4)     59.7752         0.000000   
    140. D(H  20,C   6,C   5,C   0)    178.1159         0.000000   
    141. D(C  10,C   6,C   5,H  19)   -179.4122         0.000000   
    142. D(C  10,C   6,C   5,N   4)    -59.8780         0.000000   
    143. D(C  10,C   6,C   5,C   0)     58.4626         0.000000   
    144. D(C   7,C   6,C   5,C   0)    -60.1805         0.000000   
    145. D(C   7,C   6,C   5,H  19)     61.9446         0.000000   
    146. D(C   7,C   6,C   5,N   4)   -178.5211         0.000000   
    147. D(H  21,C   7,C   6,C  10)   -137.2920         0.000000   
    148. D(H  21,C   7,C   6,C   5)    -16.1737         0.000000   
    149. D(N   8,C   7,C   6,H  20)   -131.5842         0.000000   
    150. D(N   8,C   7,C   6,C  10)    -14.0164         0.000000   
    151. D(H  21,C   7,C   6,H  20)    105.1401         0.000000   
    152. D(N   8,C   7,C   6,C   5)    107.1020         0.000000   
    153. D(H  22,C   7,C   6,H  20)    -13.7584         0.000000   
    154. D(H  22,C   7,C   6,C  10)    103.8094         0.000000   
    155. D(H  22,C   7,C   6,C   5)   -135.0722         0.000000   
    156. D(H  23,N   8,C   7,H  22)    148.1016         0.000000   
    157. D(H  23,N   8,C   7,H  21)     30.6839         0.000000   
    158. D(H  23,N   8,C   7,C   6)    -93.4101         0.000000   
    159. D(C   9,N   8,C   7,H  22)    -95.2941         0.000000   
    160. D(C   9,N   8,C   7,H  21)    147.2882         0.000000   
    161. D(C   9,N   8,C   7,C   6)     23.1942         0.000000   
    162. D(H  25,C   9,N   8,H  23)    -30.8041         0.000000   
    163. D(H  25,C   9,N   8,C   7)   -147.3936         0.000000   
    164. D(H  24,C   9,N   8,H  23)   -148.1699         0.000000   
    165. D(H  24,C   9,N   8,C   7)     95.2406         0.000000   
    166. D(C  10,C   9,N   8,H  23)     93.3075         0.000000   
    167. D(C  10,C   9,N   8,C   7)    -23.2821         0.000000   
    168. D(H  26,C  10,C   9,H  25)   -105.0913         0.000000   
    169. D(H  26,C  10,C   9,H  24)     13.7713         0.000000   
    170. D(C   6,C  10,C   9,H  25)    137.5220         0.000000   
    171. D(C   6,C  10,C   9,H  24)   -103.6154         0.000000   
    172. D(C   6,C  10,C   9,N   8)     14.2201         0.000000   
    173. D(C   2,C  10,C   9,H  25)     16.2568         0.000000   
    174. D(C   2,C  10,C   9,H  24)    135.1194         0.000000   
    175. D(C   2,C  10,C   9,N   8)   -107.0450         0.000000   
    176. D(H  26,C  10,C   6,H  20)      0.2803         0.000000   
    177. D(H  26,C  10,C   6,C   5)    119.0215         0.000000   
    178. D(C   9,C  10,C   6,H  20)    116.9244         0.000000   
    179. D(C   9,C  10,C   6,C   7)     -0.1191         0.000000   
    180. D(C   9,C  10,C   6,C   5)   -124.3344         0.000000   
    181. D(C   2,C  10,C   6,H  20)   -118.9460         0.000000   
    182. D(C   2,C  10,C   6,C   7)    124.0105         0.000000   
    183. D(H  26,C  10,C   6,C   7)   -116.7632         0.000000   
    184. D(C   2,C  10,C   6,C   5)     -0.2049         0.000000   
    185. D(H  26,C  10,C   2,H  15)     58.1849         0.000000   
    186. D(H  26,C  10,C   2,C   3)    -62.7397         0.000000   
    187. D(H  26,C  10,C   2,C   1)   -178.2444         0.000000   
    188. D(C   9,C  10,C   2,H  15)    -63.2375         0.000000   
    189. D(C   9,C  10,C   2,C   3)    175.8379         0.000000   
    190. D(C   9,C  10,C   2,C   1)     60.3332         0.000000   
    191. D(H  26,C  10,C   9,N   8)    131.6069         0.000000   
    192. D(C   6,C  10,C   2,H  15)    178.1576         0.000000   
    193. D(C   6,C  10,C   2,C   3)     57.2330         0.000000   
    194. D(C   6,C  10,C   2,C   1)    -58.2717         0.000000   
    -----------------------------------------------------------------

Number of atoms                         .... 27
Number of degrees of freedom            .... 194

         *************************************************************
         *                GEOMETRY OPTIMIZATION CYCLE   1            *
         *************************************************************
---------------------------------
CARTESIAN COORDINATES (ANGSTROEM)
---------------------------------
  C      1.119400   -1.041800    0.816600
  C      0.695100    0.262900    1.532000
  C      0.327600    1.343800    0.486400
  C      1.574500    1.526600   -0.417100
  N      1.931200    0.259200   -1.110200
  C      1.034000   -0.852000   -0.721300
  C     -0.410100   -0.453600   -1.145600
  C     -1.488700   -1.478100   -0.787400
  N     -2.277800   -0.948400    0.325200
  C     -2.126200    0.506700    0.297300
  C     -0.825300    0.843700   -0.435100
  H      2.165000   -1.296900    1.095600
  H      0.484500   -1.889600    1.147700
  H      1.532600    0.631300    2.164500
  H     -0.155700    0.069700    2.217500
  H      0.055900    2.300400    0.983300
  H      1.370000    2.307300   -1.180700
  H      2.431300    1.887500    0.195700
  H      2.916500   -0.000500   -0.868100
  H      1.342200   -1.785000   -1.241700
  H     -0.416300   -0.294900   -2.248200
  H     -1.062500   -2.474800   -0.537700
  H     -2.165200   -1.619600   -1.658300
  H     -1.868500   -1.305900    1.219400
  H     -2.985700    0.935800   -0.262500
  H     -2.158800    0.933000    1.324300
  H     -1.038800    1.633300   -1.191700

----------------------------
CARTESIAN COORDINATES (A.U.)
----------------------------
  NO LB      ZA    FRAG     MASS         X           Y           Z
   0 C     6.0000    0    12.011    2.115359   -1.968717    1.543150
   1 C     6.0000    0    12.011    1.313549    0.496809    2.895060
   2 C     6.0000    0    12.011    0.619074    2.539414    0.919163
   3 C     6.0000    0    12.011    2.975374    2.884856   -0.788205
   4 N     7.0000    0    14.007    3.649439    0.489817   -2.097974
   5 C     6.0000    0    12.011    1.953977   -1.610047   -1.363059
   6 C     6.0000    0    12.011   -0.774977   -0.857180   -2.164870
   7 C     6.0000    0    12.011   -2.813235   -2.793204   -1.487970
   8 N     7.0000    0    14.007   -4.304418   -1.792216    0.614539
   9 C     6.0000    0    12.011   -4.017936    0.957524    0.561816
  10 C     6.0000    0    12.011   -1.559591    1.594362   -0.822220
  11 H     1.0000    0     1.008    4.091257   -2.450786    2.070384
  12 H     1.0000    0     1.008    0.915572   -3.570827    2.168839
  13 H     1.0000    0     1.008    2.896194    1.192984    4.090312
  14 H     1.0000    0     1.008   -0.294230    0.131714    4.190468
  15 H     1.0000    0     1.008    0.105636    4.347126    1.858168
  16 H     1.0000    0     1.008    2.588925    4.360165   -2.231200
  17 H     1.0000    0     1.008    4.594491    3.566858    0.369819
  18 H     1.0000    0     1.008    5.511386   -0.000945   -1.640471
  19 H     1.0000    0     1.008    2.536390   -3.373161   -2.346473
  20 H     1.0000    0     1.008   -0.786693   -0.557280   -4.248482
  21 H     1.0000    0     1.008   -2.007834   -4.676694   -1.016106
  22 H     1.0000    0     1.008   -4.091635   -3.060600   -3.133733
  23 H     1.0000    0     1.008   -3.530953   -2.467793    2.304332
  24 H     1.0000    0     1.008   -5.642155    1.768406   -0.496053
  25 H     1.0000    0     1.008   -4.079541    1.763114    2.502564
  26 H     1.0000    0     1.008   -1.963048    3.086490   -2.251987

--------------------------------
INTERNAL COORDINATES (ANGSTROEM)
--------------------------------
 C      0   0   0     0.000000000000     0.00000000     0.00000000
 C      1   0   0     1.547278171500     0.00000000     0.00000000
 C      2   1   0     1.548121577913   109.97179478     0.00000000
 C      3   2   1     1.550641060981   106.55603035   302.78552329
 N      4   3   2     1.487926496840   111.33189783    60.42600957
 C      5   4   3     1.480194747322   111.82378240   358.03808112
 C      6   5   4     1.556977154617   107.36759162    61.38469630
 C      7   6   5     1.530125958867   114.75154433   181.47886660
 N      8   7   6     1.463263359754   108.40668618   107.10197530
 C      9   8   7     1.463241941717   106.83491598    23.19417446
 C     10   9   8     1.530463841455   108.43080497   336.71793763
 H      1   2   3     1.111843680559   109.59266650   119.67624208
 H      1   2   3     1.109725218241   110.44809658   236.98834276
 H      2   1   3     1.112286410957   109.61671817   239.73302418
 H      2   1   3     1.109548164795   110.43246653   122.71980224
 H      3   2   1     1.111671741118   110.91186324   182.07824458
 H      4   3   2     1.111034517916   109.58984251   180.85595184
 H      4   3   2     1.113498491243   109.65103854   298.00637802
 H      5   4   3     1.047316852724   109.21237553   237.47978889
 H      6   5   4     1.111886864748   109.81298956   181.12560628
 H      7   6   5     1.113979752958   108.14041425    59.77523488
 H      8   7   6     1.112388160671   112.48175418   343.82627862
 H      8   7   6     1.111818919609   109.31443815   224.92777477
 H      9   8   7     1.046387299235   108.36993672   266.58986415
 H     10   9   8     1.111864695006   108.25767477    95.24056318
 H     10   9   8     1.112440313006   111.12723906   212.60636305
 H     11  10   9     1.114223482969   108.54939655   131.60688436

---------------------------
INTERNAL COORDINATES (A.U.)
---------------------------
 C      0   0   0     0.000000000000     0.00000000     0.00000000
 C      1   0   0     2.923931997129     0.00000000     0.00000000
 C      2   1   0     2.925525804270   109.97179478     0.00000000
 C      3   2   1     2.930286937267   106.55603035   302.78552329
 N      4   3   2     2.811773586433   111.33189783    60.42600957
 C      5   4   3     2.797162697308   111.82378240   358.03808112
 C      6   5   4     2.942260418999   107.36759162    61.38469630
 C      7   6   5     2.891519012663   114.75154433   181.47886660
 N      8   7   6     2.765167011737   108.40668618   107.10197530
 C      9   8   7     2.765126537512   106.83491598    23.19417446
 C     10   9   8     2.892157518218   108.43080497   336.71793763
 H      1   2   3     2.101080059988   109.59266650   119.67624208
 H      1   2   3     2.097076746381   110.44809658   236.98834276
 H      2   1   3     2.101916699191   109.61671817   239.73302418
 H      2   1   3     2.096742163858   110.43246653   122.71980224
 H      3   2   1     2.100755141532   110.91186324   182.07824458
 H      4   3   2     2.099550964194   109.58984251   180.85595184
 H      4   3   2     2.104207198983   109.65103854   298.00637802
 H      5   4   3     1.979142027089   109.21237553   237.47978889
 H      6   5   4     2.101161666279   109.81298956   181.12560628
 H      7   6   5     2.105116651824   108.14041425    59.77523488
 H      8   7   6     2.102108978284   112.48175418   343.82627862
 H      8   7   6     2.101033268573   109.31443815   224.92777477
 H      9   8   7     1.977385425567   108.36993672   266.58986415
 H     10   9   8     2.101119771537   108.25767477    95.24056318
 H     10   9   8     2.102207531914   111.12723906   212.60636305
 H     11  10   9     2.105577234796   108.54939655   131.60688436

---------------------
BASIS SET INFORMATION
---------------------
There are 3 groups of distinct atoms

 Group   1 Type C   : 11s5p1d contracted to 4s3p1d pattern {6311/311/1}
 Group   2 Type N   : 11s5p1d contracted to 4s3p1d pattern {6311/311/1}
 Group   3 Type H   : 5s1p contracted to 3s1p pattern {311/1}

Atom   0C    basis set group =>   1
Atom   1C    basis set group =>   1
Atom   2C    basis set group =>   1
Atom   3C    basis set group =>   1
Atom   4N    basis set group =>   2
Atom   5C    basis set group =>   1
Atom   6C    basis set group =>   1
Atom   7C    basis set group =>   1
Atom   8N    basis set group =>   2
Atom   9C    basis set group =>   1
Atom  10C    basis set group =>   1
Atom  11H    basis set group =>   3
Atom  12H    basis set group =>   3
Atom  13H    basis set group =>   3
Atom  14H    basis set group =>   3
Atom  15H    basis set group =>   3
Atom  16H    basis set group =>   3
Atom  17H    basis set group =>   3
Atom  18H    basis set group =>   3
Atom  19H    basis set group =>   3
Atom  20H    basis set group =>   3
Atom  21H    basis set group =>   3
Atom  22H    basis set group =>   3
Atom  23H    basis set group =>   3
Atom  24H    basis set group =>   3
Atom  25H    basis set group =>   3
Atom  26H    basis set group =>   3
---------------------------------
AUXILIARY/J BASIS SET INFORMATION
---------------------------------
There are 3 groups of distinct atoms

 Group   1 Type C   : 12s5p4d2f1g contracted to 6s4p3d1f1g pattern {711111/2111/211/2/1}
 Group   2 Type N   : 12s5p4d2f1g contracted to 6s4p3d1f1g pattern {711111/2111/211/2/1}
 Group   3 Type H   : 5s2p1d contracted to 3s1p1d pattern {311/2/1}

Atom   0C    basis set group =>   1
Atom   1C    basis set group =>   1
Atom   2C    basis set group =>   1
Atom   3C    basis set group =>   1
Atom   4N    basis set group =>   2
Atom   5C    basis set group =>   1
Atom   6C    basis set group =>   1
Atom   7C    basis set group =>   1
Atom   8N    basis set group =>   2
Atom   9C    basis set group =>   1
Atom  10C    basis set group =>   1
Atom  11H    basis set group =>   3
Atom  12H    basis set group =>   3
Atom  13H    basis set group =>   3
Atom  14H    basis set group =>   3
Atom  15H    basis set group =>   3
Atom  16H    basis set group =>   3
Atom  17H    basis set group =>   3
Atom  18H    basis set group =>   3
Atom  19H    basis set group =>   3
Atom  20H    basis set group =>   3
Atom  21H    basis set group =>   3
Atom  22H    basis set group =>   3
Atom  23H    basis set group =>   3
Atom  24H    basis set group =>   3
Atom  25H    basis set group =>   3
Atom  26H    basis set group =>   3


           ************************************************************
           *        Program running with 6 parallel MPI-processes     *
           *              working on a common directory               *
           ************************************************************
------------------------------------------------------------------------------
                           ORCA GTO INTEGRAL CALCULATION
                           -- RI-GTO INTEGRALS CHOSEN --
------------------------------------------------------------------------------
------------------------------------------------------------------------------
                   ___                                                        
                  /   \      - P O W E R E D   B Y -                         
                 /     \                                                     
                 |  |  |   _    _      __       _____    __    __             
                 |  |  |  | |  | |    /  \     |  _  \  |  |  /  |          
                  \  \/   | |  | |   /    \    | | | |  |  | /  /          
                 / \  \   | |__| |  /  /\  \   | |_| |  |  |/  /          
                |  |  |   |  __  | /  /__\  \  |    /   |      \           
                |  |  |   | |  | | |   __   |  |    \   |  |\   \          
                \     /   | |  | | |  |  |  |  | |\  \  |  | \   \       
                 \___/    |_|  |_| |__|  |__|  |_| \__\ |__|  \__/        
                                                                              
                      - O R C A' S   B I G   F R I E N D -                    
                                      &                                       
                       - I N T E G R A L  F E E D E R -                       
                                                                              
 v1 FN, 2020, v2 2021                                                         
------------------------------------------------------------------------------


Reading SHARK input file file.SHARKINP.tmp ... ok
----------------------
SHARK INTEGRAL PACKAGE
----------------------

Number of atoms                             ...     27
Number of basis functions                   ...    294
Number of shells                            ...    152
Maximum angular momentum                    ...      2
Integral batch strategy                     ... SHARK/LIBINT Hybrid
RI-J (if used) integral strategy            ... SPLIT-RIJ (Revised 2003 algorithm where possible)
Printlevel                                  ...      1
Contraction scheme used                     ... SEGMENTED contraction
Coulomb Range Separation                    ... NOT USED
Exchange Range Separation                   ... Long Range
   Mu parameter                             ...  0.300000
   Scaling (regular/separated)              ...  0.167000  0.833000
Finite Nucleus Model                        ... NOT USED
Auxiliary Coulomb fitting basis             ... AVAILABLE
   # of basis functions in Aux-J            ...    715
   # of shells in Aux-J                     ...    245
   Maximum angular momentum in Aux-J        ...      4
Auxiliary J/K fitting basis                 ... NOT available
Auxiliary Correlation fitting basis         ... NOT available
Auxiliary 'external' fitting basis          ... NOT available
Integral threshold                          ...     2.500000e-11
Primitive cut-off                           ...     2.500000e-12
Primitive pair pre-selection threshold      ...     2.500000e-12

Calculating pre-screening integrals         ... done (  0.0 sec) Dimension = 152
Organizing shell pair data                  ... done (  0.1 sec)
Shell pair information
Total number of shell pairs                 ...     11628
Shell pairs after pre-screening             ...     11160
Total number of primitive shell pairs       ...     40465
Primitive shell pairs kept                  ...     28888
          la=0 lb=0:   4136 shell pairs
          la=1 lb=0:   4305 shell pairs
          la=1 lb=1:   1156 shell pairs
          la=2 lb=0:    984 shell pairs
          la=2 lb=1:    513 shell pairs
          la=2 lb=2:     66 shell pairs

Calculating one electron integrals          ... done (  0.0 sec)
Calculating RI/J V-Matrix + Cholesky decomp.... done (  0.0 sec)
Calculating Nuclear repulsion               ... done (  0.0 sec) ENN=    695.464870450362 Eh

SHARK setup successfully completed in   0.4 seconds

Maximum memory used throughout the entire GTOINT-calculation: 20.0 MB


           ************************************************************
           *        Program running with 6 parallel MPI-processes     *
           *              working on a common directory               *
           ************************************************************
-------------------------------------------------------------------------------
                                 ORCA SCF
-------------------------------------------------------------------------------

------------
SCF SETTINGS
------------
Hamiltonian:
 Density Functional     Method          .... DFT(GTOs)
 Exchange Functional    Exchange        .... WB97X-V
 Correlation Functional Correlation     .... WB97X-V
 Gradients option       PostSCFGGA      .... off
 Hybrid DFT is turned on
   Fraction HF Exchange ScalHFX         ....  0.167000
   Scaling of DF-GGA-X  ScalDFX         ....  0.000000
   Scaling of DF-GGA-C  ScalDFC         ....  1.000000
   Scaling of DF-LDA-C  ScalLDAC        ....  1.000000
   Perturbative correction              ....  0.000000
   Density functional embedding theory  .... OFF
 Long-range corrected/Screened/Range-Separated Hybrid DFT is turned on
   Amount of maximum screened exact exchange              ....  0.833000
   Range separation parameter mu (erf(mu*r12)/r12)        ....  0.300000
 RI-approximation to the Coulomb term is turned on
   Number of AuxJ basis functions       .... 715
   RIJ-COSX (HFX calculated with COS-X)).... on


General Settings:
 Integral files         IntName         .... file
 Hartree-Fock type      HFTyp           .... RHF
 Total Charge           Charge          ....    0
 Multiplicity           Mult            ....    1
 Number of Electrons    NEL             ....   84
 Basis Dimension        Dim             ....  294
 Nuclear Repulsion      ENuc            ....    695.4648704504 Eh

Convergence Acceleration:
 DIIS                   CNVDIIS         .... on
   Start iteration      DIISMaxIt       ....    12
   Startup error        DIISStart       ....  0.200000
   # of expansion vecs  DIISMaxEq       ....     5
   Bias factor          DIISBfac        ....   1.050
   Max. coefficient     DIISMaxC        ....  10.000
 Trust-Rad. Augm. Hess. CNVTRAH         .... auto
   Auto Start mean grad. ratio tolernc. ....  1.125000
   Auto Start start iteration           ....    20
   Auto Start num. interpolation iter.  ....    10
   Max. Number of Micro iterations      ....    16
   Max. Number of Macro iterations      .... Maxiter - #DIIS iter
   Number of Davidson start vectors     ....     2
   Converg. threshold I  (grad. norm)   ....   1.000e-05
   Converg. threshold II (energy diff.) ....   1.000e-08
   Grad. Scal. Fac. for Micro threshold ....   0.100
   Minimum threshold for Micro iter.    ....   0.010
   NR start threshold (gradient norm)   ....   0.001
   Initial trust radius                 ....   0.400
   Minimum AH scaling param. (alpha)    ....   1.000
   Maximum AH scaling param. (alpha)    .... 1000.000
   Orbital update algorithm             .... Taylor
   White noise on init. David. guess    .... on
   Maximum white noise                  ....   0.010
   Quad. conv. algorithm                .... NR
 SOSCF                  CNVSOSCF        .... on
   Start iteration      SOSCFMaxIt      ....   150
   Startup grad/error   SOSCFStart      ....  0.003300
 Level Shifting         CNVShift        .... on
   Level shift para.    LevelShift      ....    0.2500
   Turn off err/grad.   ShiftErr        ....    0.0010
 Zerner damping         CNVZerner       .... off
 Static damping         CNVDamp         .... on
   Fraction old density DampFac         ....    0.7000
   Max. Damping (<1)    DampMax         ....    0.9800
   Min. Damping (>=0)   DampMin         ....    0.0000
   Turn off err/grad.   DampErr         ....    0.1000
 Fernandez-Rico         CNVRico         .... off

SCF Procedure:
 Maximum # iterations   MaxIter         ....   125
 SCF integral mode      SCFMode         .... Direct
   Integral package                     .... SHARK and LIBINT hybrid scheme
 Reset frequency        DirectResetFreq ....    20
 Integral Threshold     Thresh          ....  2.500e-11 Eh
 Primitive CutOff       TCut            ....  2.500e-12 Eh

Convergence Tolerance:
 Convergence Check Mode ConvCheckMode   .... Total+1el-Energy
 Convergence forced     ConvForced      .... 0
 Energy Change          TolE            ....  1.000e-08 Eh
 1-El. energy change                    ....  1.000e-05 Eh
 Orbital Gradient       TolG            ....  1.000e-05
 Orbital Rotation angle TolX            ....  1.000e-05
 DIIS Error             TolErr          ....  5.000e-07


Diagonalization of the overlap matrix:
Smallest eigenvalue                        ... 1.599e-06
Time for diagonalization                   ...    0.024 sec
Threshold for overlap eigenvalues          ... 1.000e-08
Number of eigenvalues below threshold      ... 0
Time for construction of square roots      ...    0.026 sec
Total time needed                          ...    0.052 sec

Time for model grid setup =    0.257 sec

------------------------------
INITIAL GUESS: MODEL POTENTIAL
------------------------------
Loading Hartree-Fock densities                     ... done
Calculating cut-offs                               ... done
Initializing the effective Hamiltonian             ... done
Setting up the integral package (SHARK)            ... done
Starting the Coulomb interaction                   ... done (   0.2 sec)
Reading the grid                                   ... done
Mapping shells                                     ... done
Starting the XC term evaluation                    ... done (   0.2 sec)
  promolecular density results
     # of electrons  =     83.988491532
     EX              =    -42.530337199
     EC              =     -3.424642614
     EX+EC           =    -45.954979812
Transforming the Hamiltonian                       ... done (   0.0 sec)
Diagonalizing the Hamiltonian                      ... done (   0.0 sec)
Back transforming the eigenvectors                 ... done (   0.0 sec)
Now organizing SCF variables                       ... done
                      ------------------
                      INITIAL GUESS DONE (   0.7 sec)
                      ------------------
-------------------
DFT GRID GENERATION
-------------------

General Integration Accuracy     IntAcc      ... 4.388
Radial Grid Type                 RadialGrid  ... OptM3 with GC (2021)
Angular Grid (max. ang.)         AngularGrid ... 4 (Lebedev-302)
Angular grid pruning method      GridPruning ... 4 (adaptive)
Weight generation scheme         WeightScheme... Becke
Basis function cutoff            BFCut       ... 1.0000e-11
Integration weight cutoff        WCut        ... 1.0000e-14
Angular grids for H and He will be reduced by one unit
Partially contracted basis set               ... off
Rotationally invariant grid construction     ... off

Total number of grid points                  ...   120713
Total number of batches                      ...     1902
Average number of points per batch           ...       63
Average number of grid points per atom       ...     4471
Time for grid setup =    0.930 sec

--------------------
COSX GRID GENERATION
--------------------

GRIDX 1
-------
General Integration Accuracy     IntAcc      ... 3.816
Radial Grid Type                 RadialGrid  ... OptM3 with GC (2021)
Angular Grid (max. ang.)         AngularGrid ... 1 (Lebedev-50)
Angular grid pruning method      GridPruning ... 4 (adaptive)
Weight generation scheme         WeightScheme... Becke
Basis function cutoff            BFCut       ... 1.0000e-11
Integration weight cutoff        WCut        ... 1.0000e-14
Angular grids for H and He will be reduced by one unit
Partially contracted basis set               ... on
Rotationally invariant grid construction     ... off

Total number of grid points                  ...    15100
Total number of batches                      ...      250
Average number of points per batch           ...       60
Average number of grid points per atom       ...      559
UseSFitting                                  ... on

GRIDX 2
-------
General Integration Accuracy     IntAcc      ... 4.020
Radial Grid Type                 RadialGrid  ... OptM3 with GC (2021)
Angular Grid (max. ang.)         AngularGrid ... 2 (Lebedev-110)
Angular grid pruning method      GridPruning ... 4 (adaptive)
Weight generation scheme         WeightScheme... Becke
Basis function cutoff            BFCut       ... 1.0000e-11
Integration weight cutoff        WCut        ... 1.0000e-14
Angular grids for H and He will be reduced by one unit
Partially contracted basis set               ... on
Rotationally invariant grid construction     ... off

Total number of grid points                  ...    34482
Total number of batches                      ...      551
Average number of points per batch           ...       62
Average number of grid points per atom       ...     1277
UseSFitting                                  ... on

GRIDX 3
-------
General Integration Accuracy     IntAcc      ... 4.338
Radial Grid Type                 RadialGrid  ... OptM3 with GC (2021)
Angular Grid (max. ang.)         AngularGrid ... 3 (Lebedev-194)
Angular grid pruning method      GridPruning ... 4 (adaptive)
Weight generation scheme         WeightScheme... Becke
Basis function cutoff            BFCut       ... 1.0000e-11
Integration weight cutoff        WCut        ... 1.0000e-14
Angular grids for H and He will be reduced by one unit
Partially contracted basis set               ... on
Rotationally invariant grid construction     ... off

Total number of grid points                  ...    76955
Total number of batches                      ...     1216
Average number of points per batch           ...       63
Average number of grid points per atom       ...     2850
UseSFitting                                  ... on

Time for X-Grid setup             =    1.100 sec

--------------
SCF ITERATIONS
--------------
ITER       Energy         Delta-E        Max-DP      RMS-DP      [F,P]     Damp
               ***  Starting incremental Fock matrix formation  ***
  0   -462.2636828865   0.000000000000 0.60989477  0.00459420  0.0646896 0.7000
                      *** Initiating the SOSCF procedure ***
                      *** Re-Reading the Fockian *** 
                      *** Removing any level shift *** 
ITER      Energy       Delta-E        Grad      Rot      Max-DP    RMS-DP
  1   -462.27566137  -0.0119784851  0.002004  0.002004  1.925319  0.014591
               *** Restarting incremental Fock matrix formation ***
  2   -462.30157089  -0.0259095151  0.003977  0.005244  1.000037  0.008283
  3   -462.30303791  -0.0014670278  0.002366  0.001440  0.037839  0.000645
  4   -462.30405338  -0.0010154651  0.000326  0.000506  0.044931  0.000334
  5   -462.30406986  -0.0000164770  0.000145  0.000118  0.017243  0.000142
  6   -462.30407433  -0.0000044774  0.000029  0.000060  0.002589  0.000030
  7   -462.30407451  -0.0000001740  0.000017  0.000020  0.004131  0.000046
  8   -462.30407458  -0.0000000757  0.000004  0.000013  0.007912  0.000077
                  ***Gradient check signals convergence***
              ***Rediagonalizing the Fockian in SOSCF/NRSCF***

               *****************************************************
               *                     SUCCESS                       *
               *           SCF CONVERGED AFTER   9 CYCLES          *
               *****************************************************

Old exchange energy                            =    -21.876552870 Eh
New exchange energy                            =    -21.876551394 Eh
Exchange energy change after final integration =      0.000001476 Eh
Total energy after final integration           =   -462.304073119 Eh
Final COS-X integration done in                =    19.995 sec

----------------
TOTAL SCF ENERGY
----------------

Total Energy       :         -462.30407312 Eh          -12579.93338 eV

Components:
Nuclear Repulsion  :          695.46487045 Eh           18924.56123 eV
Electronic Energy  :        -1157.76894357 Eh          -31504.49461 eV
One Electron Energy:        -2003.43946370 Eh          -54516.35937 eV
Two Electron Energy:          845.67052014 Eh           23011.86475 eV
Max COSX asymmetry :            0.00000760 Eh               0.00021 eV

Virial components:
Potential Energy   :         -920.44982289 Eh          -25046.71303 eV
Kinetic Energy     :          458.14574977 Eh           12466.77965 eV
Virial Ratio       :            2.00907642


DFT components:
N(Alpha)           :       41.999863042953 electrons
N(Beta)            :       41.999863042953 electrons
N(Total)           :       83.999726085906 electrons
E(X)               :      -43.590422383651 Eh       
E(C)               :       -3.444815845824 Eh       
E(XC)              :      -47.035238229475 Eh       
DFET-embed. en.    :        0.000000000000 Eh       

---------------
SCF CONVERGENCE
---------------

  Last Energy change         ...   -1.0781e-08  Tolerance :   1.0000e-08
  Last MAX-Density change    ...    4.8850e-15  Tolerance :   1.0000e-07
  Last RMS-Density change    ...    4.5271e-17  Tolerance :   5.0000e-09
  Last Orbital Gradient      ...    2.0761e-06  Tolerance :   1.0000e-05
  Last Orbital Rotation      ...    4.6242e-06  Tolerance :   1.0000e-05

             **** THE GBW FILE WAS UPDATED (file.gbw) ****
             **** DENSITY file.scfp WAS UPDATED ****
             **** ENERGY FILE WAS UPDATED (file.en.tmp) ****
             **** THE GBW FILE WAS UPDATED (file.gbw) ****
             **** DENSITY file.scfp WAS UPDATED ****
----------------
ORBITAL ENERGIES
----------------

  NO   OCC          E(Eh)            E(eV) 
   0   2.0000     -14.415221      -392.2581 
   1   2.0000     -14.413750      -392.2181 
   2   2.0000     -10.315015      -280.6858 
   3   2.0000     -10.307205      -280.4733 
   4   2.0000     -10.301842      -280.3274 
   5   2.0000     -10.301167      -280.3090 
   6   2.0000     -10.293661      -280.1048 
   7   2.0000     -10.287951      -279.9494 
   8   2.0000     -10.285227      -279.8752 
   9   2.0000     -10.283210      -279.8204 
  10   2.0000     -10.280861      -279.7564 
  11   2.0000      -1.063233       -28.9320 
  12   2.0000      -1.039068       -28.2745 
  13   2.0000      -0.934102       -25.4182 
  14   2.0000      -0.899760       -24.4837 
  15   2.0000      -0.884742       -24.0751 
  16   2.0000      -0.840693       -22.8764 
  17   2.0000      -0.756837       -20.5946 
  18   2.0000      -0.746882       -20.3237 
  19   2.0000      -0.711381       -19.3577 
  20   2.0000      -0.705526       -19.1983 
  21   2.0000      -0.628662       -17.1068 
  22   2.0000      -0.624809       -17.0019 
  23   2.0000      -0.614477       -16.7208 
  24   2.0000      -0.602428       -16.3929 
  25   2.0000      -0.573828       -15.6147 
  26   2.0000      -0.538551       -14.6547 
  27   2.0000      -0.530479       -14.4351 
  28   2.0000      -0.509066       -13.8524 
  29   2.0000      -0.503486       -13.7006 
  30   2.0000      -0.493492       -13.4286 
  31   2.0000      -0.490533       -13.3481 
  32   2.0000      -0.478702       -13.0261 
  33   2.0000      -0.469335       -12.7713 
  34   2.0000      -0.462045       -12.5729 
  35   2.0000      -0.452827       -12.3221 
  36   2.0000      -0.439738       -11.9659 
  37   2.0000      -0.409495       -11.1429 
  38   2.0000      -0.401432       -10.9235 
  39   2.0000      -0.386520       -10.5177 
  40   2.0000      -0.328947        -8.9511 
  41   2.0000      -0.315244        -8.5782 
  42   0.0000       0.032075         0.8728 
  43   0.0000       0.044614         1.2140 
  44   0.0000       0.046446         1.2639 
  45   0.0000       0.049734         1.3533 
  46   0.0000       0.065455         1.7811 
  47   0.0000       0.066412         1.8072 
  48   0.0000       0.068217         1.8563 
  49   0.0000       0.070764         1.9256 
  50   0.0000       0.072683         1.9778 
  51   0.0000       0.093618         2.5475 
  52   0.0000       0.097737         2.6596 
  53   0.0000       0.099865         2.7175 
  54   0.0000       0.101801         2.7701 
  55   0.0000       0.106628         2.9015 
  56   0.0000       0.109143         2.9699 
  57   0.0000       0.130412         3.5487 
  58   0.0000       0.131824         3.5871 
  59   0.0000       0.145330         3.9546 
  60   0.0000       0.149420         4.0659 
  61   0.0000       0.153123         4.1667 
  62   0.0000       0.158787         4.3208 
  63   0.0000       0.162002         4.4083 
  64   0.0000       0.166968         4.5434 
  65   0.0000       0.170146         4.6299 
  66   0.0000       0.171233         4.6595 
  67   0.0000       0.173059         4.7092 
  68   0.0000       0.179383         4.8813 
  69   0.0000       0.182697         4.9714 
  70   0.0000       0.187160         5.0929 
  71   0.0000       0.193596         5.2680 
  72   0.0000       0.196137         5.3372 
  73   0.0000       0.202838         5.5195 
  74   0.0000       0.206875         5.6294 
  75   0.0000       0.213314         5.8046 
  76   0.0000       0.214895         5.8476 
  77   0.0000       0.216449         5.8899 
  78   0.0000       0.224995         6.1224 
  79   0.0000       0.227910         6.2018 
  80   0.0000       0.230600         6.2749 
  81   0.0000       0.234923         6.3926 
  82   0.0000       0.238183         6.4813 
  83   0.0000       0.244292         6.6475 
  84   0.0000       0.246866         6.7176 
  85   0.0000       0.253074         6.8865 
  86   0.0000       0.254544         6.9265 
  87   0.0000       0.261822         7.1245 
  88   0.0000       0.272307         7.4099 
  89   0.0000       0.274276         7.4634 
  90   0.0000       0.276647         7.5279 
  91   0.0000       0.286438         7.7944 
  92   0.0000       0.292078         7.9478 
  93   0.0000       0.296320         8.0633 
  94   0.0000       0.303055         8.2466 
  95   0.0000       0.309707         8.4276 
  96   0.0000       0.313626         8.5342 
  97   0.0000       0.315739         8.5917 
  98   0.0000       0.320009         8.7079 
  99   0.0000       0.330058         8.9813 
 100   0.0000       0.338725         9.2172 
 101   0.0000       0.345646         9.4055 
 102   0.0000       0.354260         9.6399 
 103   0.0000       0.358241         9.7482 
 104   0.0000       0.363012         9.8781 
 105   0.0000       0.369810        10.0631 
 106   0.0000       0.373113        10.1529 
 107   0.0000       0.383454        10.4343 
 108   0.0000       0.387384        10.5413 
 109   0.0000       0.393346        10.7035 
 110   0.0000       0.402485        10.9522 
 111   0.0000       0.408852        11.1254 
 112   0.0000       0.425137        11.5686 
 113   0.0000       0.435069        11.8388 
 114   0.0000       0.441601        12.0166 
 115   0.0000       0.447098        12.1661 
 116   0.0000       0.458220        12.4688 
 117   0.0000       0.471384        12.8270 
 118   0.0000       0.476367        12.9626 
 119   0.0000       0.482953        13.1418 
 120   0.0000       0.486024        13.2254 
 121   0.0000       0.490734        13.3535 
 122   0.0000       0.493745        13.4355 
 123   0.0000       0.514148        13.9907 
 124   0.0000       0.523001        14.2316 
 125   0.0000       0.529300        14.4030 
 126   0.0000       0.536076        14.5874 
 127   0.0000       0.546803        14.8793 
 128   0.0000       0.550436        14.9781 
 129   0.0000       0.571711        15.5570 
 130   0.0000       0.604966        16.4620 
 131   0.0000       0.738774        20.1031 
 132   0.0000       0.787593        21.4315 
 133   0.0000       0.792242        21.5580 
 134   0.0000       0.810003        22.0413 
 135   0.0000       0.821022        22.3411 
 136   0.0000       0.830802        22.6073 
 137   0.0000       0.842963        22.9382 
 138   0.0000       0.847590        23.0641 
 139   0.0000       0.860610        23.4184 
 140   0.0000       0.870655        23.6917 
 141   0.0000       0.878436        23.9035 
 142   0.0000       0.892233        24.2789 
 143   0.0000       0.901600        24.5338 
 144   0.0000       0.917250        24.9596 
 145   0.0000       0.929816        25.3016 
 146   0.0000       0.941842        25.6288 
 147   0.0000       0.956942        26.0397 
 148   0.0000       0.972461        26.4620 
 149   0.0000       0.985886        26.8273 
 150   0.0000       0.990641        26.9567 
 151   0.0000       1.007841        27.4247 
 152   0.0000       1.018233        27.7075 
 153   0.0000       1.043810        28.4035 
 154   0.0000       1.050127        28.5754 
 155   0.0000       1.073959        29.2239 
 156   0.0000       1.084170        29.5018 
 157   0.0000       1.114678        30.3319 
 158   0.0000       1.130966        30.7751 
 159   0.0000       1.142109        31.0784 
 160   0.0000       1.156321        31.4651 
 161   0.0000       1.162946        31.6454 
 162   0.0000       1.172016        31.8922 
 163   0.0000       1.176616        32.0173 
 164   0.0000       1.196669        32.5630 
 165   0.0000       1.199931        32.6518 
 166   0.0000       1.207068        32.8460 
 167   0.0000       1.217864        33.1398 
 168   0.0000       1.219007        33.1709 
 169   0.0000       1.225510        33.3478 
 170   0.0000       1.232886        33.5485 
 171   0.0000       1.248879        33.9837 
 172   0.0000       1.258105        34.2348 
 173   0.0000       1.269129        34.5347 
 174   0.0000       1.281138        34.8615 
 175   0.0000       1.282974        34.9115 
 176   0.0000       1.291525        35.1442 
 177   0.0000       1.314968        35.7821 
 178   0.0000       1.348786        36.7023 
 179   0.0000       1.373291        37.3691 
 180   0.0000       1.413716        38.4692 
 181   0.0000       1.451000        39.4837 
 182   0.0000       1.460986        39.7555 
 183   0.0000       1.503052        40.9001 
 184   0.0000       1.525776        41.5185 
 185   0.0000       1.603523        43.6341 
 186   0.0000       1.636648        44.5354 
 187   0.0000       1.656464        45.0747 
 188   0.0000       1.660067        45.1727 
 189   0.0000       1.688640        45.9502 
 190   0.0000       1.698779        46.2261 
 191   0.0000       1.722085        46.8603 
 192   0.0000       1.733272        47.1647 
 193   0.0000       1.751428        47.6588 
 194   0.0000       1.781309        48.4719 
 195   0.0000       1.803130        49.0657 
 196   0.0000       1.834387        49.9162 
 197   0.0000       1.849614        50.3306 
 198   0.0000       1.865116        50.7524 
 199   0.0000       1.899877        51.6983 
 200   0.0000       1.921231        52.2793 
 201   0.0000       1.935960        52.6802 
 202   0.0000       1.950270        53.0696 
 203   0.0000       1.955113        53.2013 
 204   0.0000       1.965913        53.4952 
 205   0.0000       1.994396        54.2703 
 206   0.0000       2.010044        54.6961 
 207   0.0000       2.045405        55.6583 
 208   0.0000       2.056497        55.9601 
 209   0.0000       2.069570        56.3159 
 210   0.0000       2.077312        56.5265 
 211   0.0000       2.078632        56.5625 
 212   0.0000       2.097900        57.0868 
 213   0.0000       2.115205        57.5577 
 214   0.0000       2.131625        58.0045 
 215   0.0000       2.147958        58.4489 
 216   0.0000       2.166532        58.9543 
 217   0.0000       2.189374        59.5759 
 218   0.0000       2.202288        59.9273 
 219   0.0000       2.216739        60.3205 
 220   0.0000       2.231738        60.7287 
 221   0.0000       2.240737        60.9735 
 222   0.0000       2.241860        61.0041 
 223   0.0000       2.263467        61.5921 
 224   0.0000       2.279159        62.0191 
 225   0.0000       2.334432        63.5231 
 226   0.0000       2.350463        63.9594 
 227   0.0000       2.400677        65.3257 
 228   0.0000       2.416578        65.7584 
 229   0.0000       2.435748        66.2801 
 230   0.0000       2.442813        66.4723 
 231   0.0000       2.458257        66.8926 
 232   0.0000       2.461838        66.9900 
 233   0.0000       2.478554        67.4449 
 234   0.0000       2.512161        68.3594 
 235   0.0000       2.528342        68.7997 
 236   0.0000       2.537685        69.0539 
 237   0.0000       2.550932        69.4144 
 238   0.0000       2.563384        69.7532 
 239   0.0000       2.572006        69.9878 
 240   0.0000       2.595452        70.6258 
 241   0.0000       2.615791        71.1793 
 242   0.0000       2.631091        71.5956 
 243   0.0000       2.639202        71.8163 
 244   0.0000       2.658748        72.3482 
 245   0.0000       2.668504        72.6137 
 246   0.0000       2.679441        72.9113 
 247   0.0000       2.703944        73.5781 
 248   0.0000       2.716503        73.9198 
 249   0.0000       2.744142        74.6719 
 250   0.0000       2.763637        75.2024 
 251   0.0000       2.771329        75.4117 
 252   0.0000       2.792709        75.9935 
 253   0.0000       2.800724        76.2116 
 254   0.0000       2.813674        76.5640 
 255   0.0000       2.820602        76.7525 
 256   0.0000       2.838926        77.2511 
 257   0.0000       2.844641        77.4066 
 258   0.0000       2.861066        77.8536 
 259   0.0000       2.871315        78.1324 
 260   0.0000       2.884703        78.4968 
 261   0.0000       2.894600        78.7661 
 262   0.0000       2.901674        78.9586 
 263   0.0000       2.919088        79.4324 
 264   0.0000       2.926815        79.6427 
 265   0.0000       2.939681        79.9928 
 266   0.0000       2.949454        80.2587 
 267   0.0000       2.973174        80.9042 
 268   0.0000       3.000141        81.6380 
 269   0.0000       3.024176        82.2920 
 270   0.0000       3.046843        82.9088 
 271   0.0000       3.066723        83.4498 
 272   0.0000       3.074084        83.6501 
 273   0.0000       3.094726        84.2118 
 274   0.0000       3.121600        84.9431 
 275   0.0000       3.154785        85.8461 
 276   0.0000       3.171954        86.3133 
 277   0.0000       3.268524        88.9411 
 278   0.0000       3.391180        92.2787 
 279   0.0000       3.417776        93.0024 
 280   0.0000       3.437769        93.5465 
 281   0.0000       3.469783        94.4176 
 282   0.0000       3.493353        95.0590 
 283   0.0000       3.535052        96.1937 
 284   0.0000       3.546995        96.5186 
 285   0.0000       3.573259        97.2333 
 286   0.0000       3.587501        97.6209 
 287   0.0000       3.591910        97.7408 
 288   0.0000       3.617188        98.4287 
 289   0.0000       3.638610        99.0116 
 290   0.0000       3.665569        99.7452 
 291   0.0000       3.674106        99.9775 
 292   0.0000       3.719719       101.2187 
 293   0.0000       3.741867       101.8214 

                    ********************************
                    * MULLIKEN POPULATION ANALYSIS *
                    ********************************

-----------------------
MULLIKEN ATOMIC CHARGES
-----------------------
   0 C :   -0.237368
   1 C :   -0.539665
   2 C :    0.208400
   3 C :   -0.383136
   4 N :   -0.305477
   5 C :   -0.379416
   6 C :    0.249128
   7 C :   -0.473073
   8 N :   -0.357524
   9 C :   -0.449274
  10 C :   -0.211248
  11 H :    0.157638
  12 H :    0.141624
  13 H :    0.158137
  14 H :    0.145495
  15 H :    0.183454
  16 H :    0.159625
  17 H :    0.135755
  18 H :    0.305421
  19 H :    0.160108
  20 H :    0.230705
  21 H :    0.153457
  22 H :    0.155596
  23 H :    0.295565
  24 H :    0.155780
  25 H :    0.152495
  26 H :    0.187796
Sum of atomic charges:   -0.0000000

--------------------------------
MULLIKEN REDUCED ORBITAL CHARGES
--------------------------------
  0 C s       :     3.274427  s :     3.274427
      pz      :     0.874194  p :     2.926630
      px      :     1.120305
      py      :     0.932131
      dz2     :     0.009431  d :     0.036311
      dxz     :     0.004897
      dyz     :     0.007112
      dx2y2   :     0.007043
      dxy     :     0.007828
  1 C s       :     3.450768  s :     3.450768
      pz      :     1.025287  p :     3.051895
      px      :     1.095797
      py      :     0.930811
      dz2     :     0.003113  d :     0.037002
      dxz     :     0.011626
      dyz     :     0.009190
      dx2y2   :     0.007376
      dxy     :     0.005697
  2 C s       :     2.799485  s :     2.799485
      pz      :     0.994015  p :     2.949585
      px      :     0.909658
      py      :     1.045912
      dz2     :     0.004856  d :     0.042530
      dxz     :     0.011621
      dyz     :     0.010807
      dx2y2   :     0.009501
      dxy     :     0.005745
  3 C s       :     3.432891  s :     3.432891
      pz      :     1.011212  p :     2.899425
      px      :     0.987269
      py      :     0.900945
      dz2     :     0.005355  d :     0.050820
      dxz     :     0.010080
      dyz     :     0.016357
      dx2y2   :     0.011463
      dxy     :     0.007565
  4 N s       :     3.374656  s :     3.374656
      pz      :     1.781218  p :     3.897826
      px      :     1.086445
      py      :     1.030163
      dz2     :     0.003196  d :     0.032995
      dxz     :     0.005586
      dyz     :     0.009113
      dx2y2   :     0.008348
      dxy     :     0.006751
  5 C s       :     3.477641  s :     3.477641
      pz      :     0.833310  p :     2.844518
      px      :     0.934642
      py      :     1.076566
      dz2     :     0.013834  d :     0.057256
      dxz     :     0.008685
      dyz     :     0.011851
      dx2y2   :     0.010124
      dxy     :     0.012762
  6 C s       :     2.670828  s :     2.670828
      pz      :     1.160988  p :     3.038751
      px      :     1.005455
      py      :     0.872308
      dz2     :     0.011311  d :     0.041294
      dxz     :     0.005196
      dyz     :     0.006411
      dx2y2   :     0.008479
      dxy     :     0.009898
  7 C s       :     3.507028  s :     3.507028
      pz      :     0.934265  p :     2.913786
      px      :     0.977240
      py      :     1.002281
      dz2     :     0.011122  d :     0.052258
      dxz     :     0.015590
      dyz     :     0.007714
      dx2y2   :     0.008039
      dxy     :     0.009792
  8 N s       :     3.483684  s :     3.483684
      pz      :     1.058743  p :     3.838086
      px      :     1.711887
      py      :     1.067456
      dz2     :     0.006196  d :     0.035753
      dxz     :     0.010415
      dyz     :     0.005489
      dx2y2   :     0.007182
      dxy     :     0.006471
  9 C s       :     3.504551  s :     3.504551
      pz      :     1.094798  p :     2.892483
      px      :     0.970911
      py      :     0.826773
      dz2     :     0.008651  d :     0.052241
      dxz     :     0.007806
      dyz     :     0.008891
      dx2y2   :     0.013792
      dxy     :     0.013099
 10 C s       :     3.171465  s :     3.171465
      pz      :     0.984622  p :     2.997616
      px      :     0.959732
      py      :     1.053262
      dz2     :     0.004711  d :     0.042166
      dxz     :     0.009554
      dyz     :     0.011431
      dx2y2   :     0.009765
      dxy     :     0.006705
 11 H s       :     0.831454  s :     0.831454
      pz      :     0.002358  p :     0.010908
      px      :     0.006287
      py      :     0.002262
 12 H s       :     0.847308  s :     0.847308
      pz      :     0.002517  p :     0.011067
      px      :     0.003704
      py      :     0.004846
 13 H s       :     0.830958  s :     0.830958
      pz      :     0.003530  p :     0.010905
      px      :     0.004814
      py      :     0.002560
 14 H s       :     0.843434  s :     0.843434
      pz      :     0.003878  p :     0.011071
      px      :     0.004994
      py      :     0.002199
 15 H s       :     0.805724  s :     0.805724
      pz      :     0.002963  p :     0.010821
      px      :     0.002226
      py      :     0.005632
 16 H s       :     0.829981  s :     0.829981
      pz      :     0.004345  p :     0.010393
      px      :     0.002128
      py      :     0.003921
 17 H s       :     0.853610  s :     0.853610
      pz      :     0.003646  p :     0.010634
      px      :     0.004788
      py      :     0.002201
 18 H s       :     0.671848  s :     0.671848
      pz      :     0.007331  p :     0.022731
      px      :     0.011329
      py      :     0.004072
 19 H s       :     0.829440  s :     0.829440
      pz      :     0.003056  p :     0.010452
      px      :     0.002027
      py      :     0.005369
 20 H s       :     0.758500  s :     0.758500
      pz      :     0.006822  p :     0.010795
      px      :     0.001852
      py      :     0.002120
 21 H s       :     0.835753  s :     0.835753
      pz      :     0.001885  p :     0.010790
      px      :     0.002776
      py      :     0.006129
 22 H s       :     0.833925  s :     0.833925
      pz      :     0.004683  p :     0.010479
      px      :     0.003760
      py      :     0.002036
 23 H s       :     0.681397  s :     0.681397
      pz      :     0.009962  p :     0.023038
      px      :     0.007897
      py      :     0.005179
 24 H s       :     0.833738  s :     0.833738
      pz      :     0.003269  p :     0.010482
      px      :     0.005125
      py      :     0.002087
 25 H s       :     0.836738  s :     0.836738
      pz      :     0.006318  p :     0.010767
      px      :     0.002145
      py      :     0.002304
 26 H s       :     0.801424  s :     0.801424
      pz      :     0.004351  p :     0.010780
      px      :     0.002067
      py      :     0.004362


                     *******************************
                     * LOEWDIN POPULATION ANALYSIS *
                     *******************************

----------------------
LOEWDIN ATOMIC CHARGES
----------------------
   0 C :   -0.218228
   1 C :   -0.211504
   2 C :   -0.182375
   3 C :   -0.110191
   4 N :   -0.375638
   5 C :   -0.096921
   6 C :   -0.179075
   7 C :   -0.118793
   8 N :   -0.375053
   9 C :   -0.119768
  10 C :   -0.184497
  11 H :    0.124825
  12 H :    0.121574
  13 H :    0.124180
  14 H :    0.122511
  15 H :    0.132966
  16 H :    0.120703
  17 H :    0.121608
  18 H :    0.191161
  19 H :    0.135275
  20 H :    0.143123
  21 H :    0.131085
  22 H :    0.124653
  23 H :    0.187273
  24 H :    0.123885
  25 H :    0.131169
  26 H :    0.136051

-------------------------------
LOEWDIN REDUCED ORBITAL CHARGES
-------------------------------
  0 C s       :     2.872756  s :     2.872756
      pz      :     1.079807  p :     3.267758
      px      :     1.108887
      py      :     1.079064
      dz2     :     0.022008  d :     0.077715
      dxz     :     0.009748
      dyz     :     0.016353
      dx2y2   :     0.014091
      dxy     :     0.015515
  1 C s       :     2.867359  s :     2.867359
      pz      :     1.075385  p :     3.265803
      px      :     1.110813
      py      :     1.079605
      dz2     :     0.006570  d :     0.078343
      dxz     :     0.022489
      dyz     :     0.021779
      dx2y2   :     0.015669
      dxy     :     0.011836
  2 C s       :     2.856000  s :     2.856000
      pz      :     1.077136  p :     3.232439
      px      :     1.073580
      py      :     1.081723
      dz2     :     0.009838  d :     0.093936
      dxz     :     0.027575
      dyz     :     0.023748
      dx2y2   :     0.020550
      dxy     :     0.012225
  3 C s       :     2.857067  s :     2.857067
      pz      :     1.068030  p :     3.146764
      px      :     1.078297
      py      :     1.000437
      dz2     :     0.009983  d :     0.106359
      dxz     :     0.022032
      dyz     :     0.033945
      dx2y2   :     0.024871
      dxy     :     0.015527
  4 N s       :     3.182343  s :     3.182343
      pz      :     1.710676  p :     4.122611
      px      :     1.196671
      py      :     1.215264
      dz2     :     0.006647  d :     0.070684
      dxz     :     0.008274
      dyz     :     0.017170
      dx2y2   :     0.020615
      dxy     :     0.017979
  5 C s       :     2.838731  s :     2.838731
      pz      :     1.063396  p :     3.133941
      px      :     1.035012
      py      :     1.035533
      dz2     :     0.032516  d :     0.124249
      dxz     :     0.018029
      dyz     :     0.024055
      dx2y2   :     0.021868
      dxy     :     0.027781
  6 C s       :     2.850414  s :     2.850414
      pz      :     1.098889  p :     3.235742
      px      :     1.065678
      py      :     1.071175
      dz2     :     0.023365  d :     0.092919
      dxz     :     0.010701
      dyz     :     0.014557
      dx2y2   :     0.020051
      dxy     :     0.024245
  7 C s       :     2.854973  s :     2.854973
      pz      :     1.036404  p :     3.152526
      px      :     1.049319
      py      :     1.066804
      dz2     :     0.023558  d :     0.111294
      dxz     :     0.033303
      dyz     :     0.016497
      dx2y2   :     0.015385
      dxy     :     0.022552
  8 N s       :     3.196473  s :     3.196473
      pz      :     1.203006  p :     4.102398
      px      :     1.659265
      py      :     1.240127
      dz2     :     0.015726  d :     0.076182
      dxz     :     0.017567
      dyz     :     0.015282
      dx2y2   :     0.015508
      dxy     :     0.012100
  9 C s       :     2.855382  s :     2.855382
      pz      :     1.100614  p :     3.153069
      px      :     1.080959
      py      :     0.971496
      dz2     :     0.018017  d :     0.111317
      dxz     :     0.017008
      dyz     :     0.017396
      dx2y2   :     0.031440
      dxy     :     0.027456
 10 C s       :     2.850477  s :     2.850477
      pz      :     1.087319  p :     3.239572
      px      :     1.071663
      py      :     1.080590
      dz2     :     0.009262  d :     0.094449
      dxz     :     0.022798
      dyz     :     0.024663
      dx2y2   :     0.022826
      dxy     :     0.014900
 11 H s       :     0.837311  s :     0.837311
      pz      :     0.007823  p :     0.037864
      px      :     0.022842
      py      :     0.007199
 12 H s       :     0.839714  s :     0.839714
      pz      :     0.008754  p :     0.038712
      px      :     0.012753
      py      :     0.017205
 13 H s       :     0.837915  s :     0.837915
      pz      :     0.012394  p :     0.037906
      px      :     0.017079
      py      :     0.008432
 14 H s       :     0.839046  s :     0.839046
      pz      :     0.013580  p :     0.038444
      px      :     0.017744
      py      :     0.007120
 15 H s       :     0.828886  s :     0.828886
      pz      :     0.010217  p :     0.038148
      px      :     0.007608
      py      :     0.020323
 16 H s       :     0.842029  s :     0.842029
      pz      :     0.015707  p :     0.037268
      px      :     0.007002
      py      :     0.014559
 17 H s       :     0.841030  s :     0.841030
      pz      :     0.012316  p :     0.037362
      px      :     0.017375
      py      :     0.007670
 18 H s       :     0.735208  s :     0.735208
      pz      :     0.022437  p :     0.073631
      px      :     0.039478
      py      :     0.011716
 19 H s       :     0.827628  s :     0.827628
      pz      :     0.010639  p :     0.037098
      px      :     0.007275
      py      :     0.019184
 20 H s       :     0.818459  s :     0.818459
      pz      :     0.025099  p :     0.038418
      px      :     0.006254
      py      :     0.007065
 21 H s       :     0.831523  s :     0.831523
      pz      :     0.006611  p :     0.037391
      px      :     0.008754
      py      :     0.022026
 22 H s       :     0.838270  s :     0.838270
      pz      :     0.017327  p :     0.037077
      px      :     0.013225
      py      :     0.006525
 23 H s       :     0.738546  s :     0.738546
      pz      :     0.034130  p :     0.074181
      px      :     0.024908
      py      :     0.015143
 24 H s       :     0.839040  s :     0.839040
      pz      :     0.011289  p :     0.037075
      px      :     0.018278
      py      :     0.007508
 25 H s       :     0.831509  s :     0.831509
      pz      :     0.022880  p :     0.037322
      px      :     0.006352
      py      :     0.008089
 26 H s       :     0.825860  s :     0.825860
      pz      :     0.015426  p :     0.038088
      px      :     0.007031
      py      :     0.015631


                      *****************************
                      * MAYER POPULATION ANALYSIS *
                      *****************************

  NA   - Mulliken gross atomic population
  ZA   - Total nuclear charge
  QA   - Mulliken gross atomic charge
  VA   - Mayer's total valence
  BVA  - Mayer's bonded valence
  FA   - Mayer's free valence

  ATOM       NA         ZA         QA         VA         BVA        FA
  0 C      6.2374     6.0000    -0.2374     3.2990     3.2990     0.0000
  1 C      6.5397     6.0000    -0.5397     3.8756     3.8756     0.0000
  2 C      5.7916     6.0000     0.2084     3.1410     3.1410    -0.0000
  3 C      6.3831     6.0000    -0.3831     3.8434     3.8434     0.0000
  4 N      7.3055     7.0000    -0.3055     2.5510     2.5510    -0.0000
  5 C      6.3794     6.0000    -0.3794     4.3254     4.3254    -0.0000
  6 C      5.7509     6.0000     0.2491     3.0210     3.0210     0.0000
  7 C      6.4731     6.0000    -0.4731     3.8553     3.8553    -0.0000
  8 N      7.3575     7.0000    -0.3575     2.6349     2.6349    -0.0000
  9 C      6.4493     6.0000    -0.4493     3.7490     3.7490    -0.0000
 10 C      6.2112     6.0000    -0.2112     3.8337     3.8337    -0.0000
 11 H      0.8424     1.0000     0.1576     0.9548     0.9548     0.0000
 12 H      0.8584     1.0000     0.1416     0.9522     0.9522     0.0000
 13 H      0.8419     1.0000     0.1581     0.9630     0.9630     0.0000
 14 H      0.8545     1.0000     0.1455     0.9533     0.9533     0.0000
 15 H      0.8165     1.0000     0.1835     0.9138     0.9138    -0.0000
 16 H      0.8404     1.0000     0.1596     0.9203     0.9203    -0.0000
 17 H      0.8642     1.0000     0.1358     0.9352     0.9352     0.0000
 18 H      0.6946     1.0000     0.3054     0.8415     0.8415    -0.0000
 19 H      0.8399     1.0000     0.1601     0.9342     0.9342    -0.0000
 20 H      0.7693     1.0000     0.2307     0.8662     0.8662     0.0000
 21 H      0.8465     1.0000     0.1535     0.9388     0.9388    -0.0000
 22 H      0.8444     1.0000     0.1556     0.9352     0.9352    -0.0000
 23 H      0.7044     1.0000     0.2956     0.8632     0.8632     0.0000
 24 H      0.8442     1.0000     0.1558     0.9371     0.9371    -0.0000
 25 H      0.8475     1.0000     0.1525     0.9408     0.9408    -0.0000
 26 H      0.8122     1.0000     0.1878     0.9358     0.9358    -0.0000

  Mayer bond orders larger than 0.100000
B(  0-C ,  1-C ) :   0.8044 B(  0-C ,  4-N ) :  -0.1372 B(  0-C ,  5-C ) :   0.8750 
B(  0-C , 10-C ) :  -0.1218 B(  0-C , 11-H ) :   0.9709 B(  0-C , 12-H ) :   1.0309 
B(  1-C ,  2-C ) :   0.8064 B(  1-C ,  3-C ) :   0.1015 B(  1-C , 10-C ) :   0.1726 
B(  1-C , 13-H ) :   0.9792 B(  1-C , 14-H ) :   0.9857 B(  2-C ,  3-C ) :   0.7592 
B(  2-C ,  4-N ) :  -0.1480 B(  2-C ,  6-C ) :  -0.1041 B(  2-C ,  9-C ) :   0.1069 
B(  2-C , 10-C ) :   1.0679 B(  2-C , 15-H ) :   0.8361 B(  3-C ,  4-N ) :   0.9648 
B(  3-C ,  5-C ) :   0.1366 B(  3-C ,  6-C ) :  -0.1373 B(  3-C , 16-H ) :   0.9805 
B(  3-C , 17-H ) :   0.9977 B(  4-N ,  5-C ) :   1.0395 B(  4-N , 18-H ) :   0.8451 
B(  5-C ,  6-C ) :   1.0309 B(  5-C ,  7-C ) :   0.1408 B(  5-C , 10-C ) :   0.1825 
B(  5-C , 19-H ) :   0.8750 B(  6-C ,  7-C ) :   0.6746 B(  6-C ,  9-C ) :   0.1664 
B(  6-C , 10-C ) :   0.7434 B(  6-C , 20-H ) :   0.8746 B(  6-C , 21-H ) :  -0.1022 
B(  7-C ,  8-N ) :   0.9587 B(  7-C , 10-C ) :   0.1227 B(  7-C , 21-H ) :   1.0037 
B(  7-C , 22-H ) :   1.0132 B(  8-N ,  9-C ) :   0.9984 B(  8-N , 10-C ) :  -0.1012 
B(  8-N , 23-H ) :   0.8980 B(  9-C , 10-C ) :   0.6387 B(  9-C , 24-H ) :   1.0023 
B(  9-C , 25-H ) :   1.0191 B( 10-C , 25-H ) :  -0.1220 B( 10-C , 26-H ) :   0.8799 


-------
TIMINGS
-------

Total SCF time: 0 days 0 hours 1 min 51 sec 

Total time                  ....     111.169 sec
Sum of individual times     ....     110.683 sec  ( 99.6%)

Fock matrix formation       ....     107.673 sec  ( 96.9%)
  Split-RI-J                ....       4.244 sec  (  3.9% of F)
  Chain of spheres X        ....      96.985 sec  ( 90.1% of F)
  XC integration            ....       6.409 sec  (  6.0% of F)
    Basis function eval.    ....       1.690 sec  ( 26.4% of XC)
    Density eval.           ....       1.970 sec  ( 30.7% of XC)
    XC-Functional eval.     ....       0.555 sec  (  8.7% of XC)
    XC-Potential eval.      ....       1.878 sec  ( 29.3% of XC)
Diagonalization             ....       0.071 sec  (  0.1%)
Density matrix formation    ....       0.012 sec  (  0.0%)
Population analysis         ....       0.025 sec  (  0.0%)
Initial guess               ....       0.419 sec  (  0.4%)
Orbital Transformation      ....       0.000 sec  (  0.0%)
Orbital Orthonormalization  ....       0.000 sec  (  0.0%)
DIIS solution               ....       0.023 sec  (  0.0%)
SOSCF solution              ....       0.173 sec  (  0.2%)
Grid generation             ....       2.287 sec  (  2.1%)

Maximum memory used throughout the entire SCF-calculation: 74.5 MB


-------------------------------------------------------------------------------
                          DFT DISPERSION CORRECTION                            
                                                                               
                              DFTD3 V3.1  Rev 1                                
                          USING Becke-Johnson damping                          
-------------------------------------------------------------------------------
The WB97X-D3BJ functional is recognized
Active option DFTDOPT                   ...         4   

molecular C6(AA) [au] = 5522.387907 


            DFT-D V3
 parameters
 s6 scaling factor         :     1.0000 
 a1 scaling factor         :     0.0000 
 s8 scaling factor         :     0.2641 
 a2 scaling factor         :     5.4959 
 ad hoc parameters k1-k3   :    16.0000     1.3333    -4.0000 

 Edisp/kcal,au: -34.996562637951  -0.055770566583 
 E6   /kcal   : -29.331883269 
 E8   /kcal   :  -5.664679369 
 % E8         :  16.186387867 

-------------------------   ----------------
Dispersion correction           -0.055770567
-------------------------   ----------------


-------------------------   --------------------
FINAL SINGLE POINT ENERGY      -462.359843685349
-------------------------   --------------------


           ************************************************************
           *        Program running with 6 parallel MPI-processes     *
           *              working on a common directory               *
           ************************************************************
------------------------------------------------------------------------------
                         ORCA SCF GRADIENT CALCULATION
------------------------------------------------------------------------------

 ... reading COSX grid (gridx3)
Gradient of the Kohn-Sham DFT energy:
Kohn-Sham wavefunction type      ... RKS
Hartree-Fock exchange scaling    ...    0.167
Number of operators              ...    1
Number of atoms                  ...   27
Basis set dimensions             ...  294
Integral neglect threshold       ... 2.5e-11
Integral primitive cutoff        ... 2.5e-12
SHARK Integral package           ... ON

Nuc. rep. gradient       (SHARK) ... done (  0.0 sec)
HCore & Overlap gradient (SHARK) ... done (  0.2 sec)
RI-J gradient            (SHARK) ... done (  1.2 sec)
COSX-gradient                    ... done ( 22.8 sec)
Exchange-correlation gradient    ... done
Dispersion correction            ... done

------------------
CARTESIAN GRADIENT
------------------

   1   C   :    0.000332349    0.011043639    0.000143047
   2   C   :    0.002331352   -0.006001947   -0.008658318
   3   C   :   -0.004462837    0.008112918    0.006522696
   4   C   :   -0.001301891   -0.010720822   -0.000471072
   5   N   :   -0.019355467    0.008920593   -0.005380299
   6   C   :    0.002440375   -0.004036348   -0.006381346
   7   C   :   -0.016660923    0.003409909    0.017242394
   8   C   :    0.007272814    0.013974863    0.008840047
   9   N   :   -0.013458034    0.014102790   -0.033736886
  10   C   :    0.015958851   -0.009730628   -0.003456189
  11   C   :   -0.005631176   -0.022033480   -0.000108198
  12   H   :    0.009020503    0.000161198    0.004270728
  13   H   :   -0.005579951   -0.004669135    0.002747081
  14   H   :    0.008813409    0.001356174    0.004861450
  15   H   :   -0.006345255   -0.002959231    0.004742140
  16   H   :   -0.002606188    0.008189624    0.005636561
  17   H   :   -0.001220606    0.004754009   -0.005604877
  18   H   :    0.007266008    0.002997584    0.004920797
  19   H   :    0.024978753   -0.005791725    0.006421893
  20   H   :    0.001553781   -0.010372293   -0.002958171
  21   H   :   -0.004700433    0.002101632   -0.011493093
  22   H   :    0.005836977   -0.008702228    0.001830823
  23   H   :   -0.005570543    0.000168010   -0.006602545
  24   H   :    0.010645171   -0.007997189    0.020718693
  25   H   :   -0.005922510    0.002599209   -0.005325071
  26   H   :    0.001202467    0.004995897    0.009391667
  27   H   :   -0.004950670    0.005846759   -0.008369734

Difference to translation invariance:
           :   -0.0001136734   -0.0002802189   -0.0002557840

Difference to rotation invariance:
           :    0.0003195480   -0.0000049204    0.0004550273

Norm of the cartesian gradient     ...    0.0836970403
RMS gradient                       ...    0.0092996711
MAX gradient                       ...    0.0337368860

-------
TIMINGS
-------

Total SCF gradient time            ...       30.544 sec

One electron gradient       ....       0.240 sec  (  0.8%)
RI-J Coulomb gradient       ....       1.163 sec  (  3.8%)
COSX gradient               ....      22.778 sec  ( 74.6%)
XC gradient                 ....       5.567 sec  ( 18.2%)

Maximum memory used throughout the entire SCFGRAD-calculation: 57.7 MB


           ************************************************************
           *        Program running with 6 parallel MPI-processes     *
           *              working on a common directory               *
           ************************************************************

-------------------------------------------------------------------------------
                               ORCA SCF HESSIAN
-------------------------------------------------------------------------------

                   --------- SHARK INITIALIZATION DONE ---------

Hessian of the Kohn-Sham DFT energy:
Kohn-Sham wavefunction type                      ... RKS
Hartree-Fock exchange scaling                    ...    0.167
Number of operators                              ...    1
Number of atoms                                  ...   27
Basis set dimensions                             ...  294
Integral neglect threshold                       ... 2.5e-11
Integral primitive cutoff                        ... 2.5e-12

Setting up DFT Hessian calculations              ... 

HESS GRID
---------

General Integration Accuracy     IntAcc      ... 4.629
Radial Grid Type                 RadialGrid  ... OptM3 with GC (2021)
Angular Grid (max. ang.)         AngularGrid ... 5 (Lebedev-434)
Angular grid pruning method      GridPruning ... 4 (adaptive)
Weight generation scheme         WeightScheme... Becke
Basis function cutoff            BFCut       ... 1.0000e-11
Integration weight cutoff        WCut        ... 1.0000e-14
Angular grids for H and He will be reduced by one unit
Partially contracted basis set               ... off
Rotationally invariant grid construction     ... off

Total number of grid points                  ...   188453
Total number of batches                      ...     2958
Average number of points per batch           ...       63
Average number of grid points per atom       ...     6980

Building densities                               ... done   (      0.0 sec)
Calculating rho(r) on the grid                   ... done   (      0.6 sec)
Building xc-kernel on the grid                   ... done   (      0.1 sec)
                                                     done   (      2.7 sec)

Nuclear repulsion Hessian  (SHARK)               ... done   (      0.0 sec)

----------------------------------------------
Forming right-hand sides of CP-SCF equations     ...
----------------------------------------------
One electron integral derivatives  (SHARK)       ... done   (      0.3 sec)
Transforming the overlap derivative matrices     ... done   (      0.2 sec)
Making the Q(x) pseudodensities                  ... done   (      0.1 sec)
Adding the E*S(x)*S(y) terms to the Hessian      ... done   (      0.0 sec)
Calculating energy weighted overlap derivatives  ... done   (      0.0 sec)
Two electron integral derivatives (SHARK-RI)     ... done   (     64.4 sec)
Exchange-correlation integral derivatives        ... done   (    139.7 sec)
tr(F(y)Q(x)) contribution to the Hessian         ... done   (      0.0 sec)
Response fock operator R(S(x)) (SHARK-RIJCOSX)   ... done   (     35.6 sec)
XC Response fock operator R(S(x))                ... done   (     51.1 sec)
tr(F(y)S(x)) contribution to the Hessian         ... done   (      0.0 sec)
Transforming and finalizing RHSs                 ... done   (      0.5 sec)

----------------------------------------------
Solving the CP-SCF equations (RIJCOSX)           ...
----------------------------------------------
     CP-SCF ITERATION   0:   1.0115e-01 (  20.0 sec   0/ 81 done)
     CP-SCF ITERATION   1:   2.1624e-02 (  21.1 sec   0/ 81 done)
     CP-SCF ITERATION   2:   7.5064e-03 (  20.8 sec   0/ 81 done)
     CP-SCF ITERATION   3:   2.8567e-03 (  21.1 sec   0/ 81 done)
     CP-SCF ITERATION   4:   9.2907e-04 (  20.8 sec   0/ 81 done)
     CP-SCF ITERATION   5:   2.9201e-04 (  21.6 sec  34/ 81 done)
     CP-SCF ITERATION   6:   9.8096e-05 (  12.9 sec  81/ 81 done)
                    *** THE CP-SCF HAS CONVERGED ***

                                                 ... done   (    138.9 sec)
Forming perturbed density Hessian contributions  ... done   (      0.1 sec)
2nd integral derivative contribs (SHARK-RI)      ... done   (    373.9 sec)
Exchange-correlation Hessian                     ... done   (     78.8 sec)
Dispersion correction in the Hessian             ... done   (      1.3 sec)
Dipole derivatives                               ... (center of mass: -0.069539, -0.021308 -0.177771)done   (      0.2 sec)

Total SCF Hessian time: 0 days 0 hours 14 min 48 sec 

Writing the Hessian file to the disk             ... done


Maximum memory used throughout the entire SCFHESS-calculation: 365.8 MB

-----------------------
VIBRATIONAL FREQUENCIES
-----------------------

Scaling factor for frequencies =  1.000000000  (already applied!)

   0:         0.00 cm**-1
   1:         0.00 cm**-1
   2:         0.00 cm**-1
   3:         0.00 cm**-1
   4:         0.00 cm**-1
   5:         0.00 cm**-1
   6:       144.78 cm**-1
   7:       204.32 cm**-1
   8:       260.96 cm**-1
   9:       305.64 cm**-1
  10:       332.66 cm**-1
  11:       347.29 cm**-1
  12:       408.00 cm**-1
  13:       465.30 cm**-1
  14:       513.41 cm**-1
  15:       543.55 cm**-1
  16:       643.00 cm**-1
  17:       737.74 cm**-1
  18:       776.80 cm**-1
  19:       790.82 cm**-1
  20:       810.12 cm**-1
  21:       858.79 cm**-1
  22:       889.45 cm**-1
  23:       897.60 cm**-1
  24:       923.98 cm**-1
  25:       951.58 cm**-1
  26:       963.17 cm**-1
  27:       987.99 cm**-1
  28:      1004.85 cm**-1
  29:      1013.79 cm**-1
  30:      1021.44 cm**-1
  31:      1067.98 cm**-1
  32:      1082.59 cm**-1
  33:      1084.21 cm**-1
  34:      1098.17 cm**-1
  35:      1117.14 cm**-1
  36:      1133.56 cm**-1
  37:      1146.68 cm**-1
  38:      1197.54 cm**-1
  39:      1200.02 cm**-1
  40:      1213.13 cm**-1
  41:      1250.19 cm**-1
  42:      1263.41 cm**-1
  43:      1294.89 cm**-1
  44:      1300.28 cm**-1
  45:      1322.94 cm**-1
  46:      1347.52 cm**-1
  47:      1353.54 cm**-1
  48:      1362.78 cm**-1
  49:      1373.82 cm**-1
  50:      1379.28 cm**-1
  51:      1388.41 cm**-1
  52:      1394.27 cm**-1
  53:      1400.95 cm**-1
  54:      1413.92 cm**-1
  55:      1426.72 cm**-1
  56:      1440.04 cm**-1
  57:      1451.52 cm**-1
  58:      1510.40 cm**-1
  59:      1533.53 cm**-1
  60:      1537.03 cm**-1
  61:      1541.16 cm**-1
  62:      1548.74 cm**-1
  63:      1551.61 cm**-1
  64:      1556.89 cm**-1
  65:      2923.42 cm**-1
  66:      2930.70 cm**-1
  67:      2935.94 cm**-1
  68:      2941.96 cm**-1
  69:      2943.72 cm**-1
  70:      2955.84 cm**-1
  71:      2957.61 cm**-1
  72:      2966.13 cm**-1
  73:      2972.53 cm**-1
  74:      2979.10 cm**-1
  75:      2979.69 cm**-1
  76:      2981.89 cm**-1
  77:      2985.39 cm**-1
  78:      3007.44 cm**-1
  79:      3223.10 cm**-1
  80:      3232.19 cm**-1


------------
NORMAL MODES
------------

These modes are the Cartesian displacements weighted by the diagonal matrix
M(i,i)=1/sqrt(m[i]) where m[i] is the mass of the displaced atom
Thus, these vectors are normalized but *not* orthogonal

                  0          1          2          3          4          5    
      0       0.000000   0.000000   0.000000   0.000000   0.000000   0.000000
      1       0.000000   0.000000   0.000000   0.000000   0.000000   0.000000
      2       0.000000   0.000000   0.000000   0.000000   0.000000   0.000000
      3       0.000000   0.000000   0.000000   0.000000   0.000000   0.000000
      4       0.000000   0.000000   0.000000   0.000000   0.000000   0.000000
      5       0.000000   0.000000   0.000000   0.000000   0.000000   0.000000
      6       0.000000   0.000000   0.000000   0.000000   0.000000   0.000000
      7       0.000000   0.000000   0.000000   0.000000   0.000000   0.000000
      8       0.000000   0.000000   0.000000   0.000000   0.000000   0.000000
      9       0.000000   0.000000   0.000000   0.000000   0.000000   0.000000
     10       0.000000   0.000000   0.000000   0.000000   0.000000   0.000000
     11       0.000000   0.000000   0.000000   0.000000   0.000000   0.000000
     12       0.000000   0.000000   0.000000   0.000000   0.000000   0.000000
     13       0.000000   0.000000   0.000000   0.000000   0.000000   0.000000
     14       0.000000   0.000000   0.000000   0.000000   0.000000   0.000000
     15       0.000000   0.000000   0.000000   0.000000   0.000000   0.000000
     16       0.000000   0.000000   0.000000   0.000000   0.000000   0.000000
     17       0.000000   0.000000   0.000000   0.000000   0.000000   0.000000
     18       0.000000   0.000000   0.000000   0.000000   0.000000   0.000000
     19       0.000000   0.000000   0.000000   0.000000   0.000000   0.000000
     20       0.000000   0.000000   0.000000   0.000000   0.000000   0.000000
     21       0.000000   0.000000   0.000000   0.000000   0.000000   0.000000
     22       0.000000   0.000000   0.000000   0.000000   0.000000   0.000000
     23       0.000000   0.000000   0.000000   0.000000   0.000000   0.000000
     24       0.000000   0.000000   0.000000   0.000000   0.000000   0.000000
     25       0.000000   0.000000   0.000000   0.000000   0.000000   0.000000
     26       0.000000   0.000000   0.000000   0.000000   0.000000   0.000000
     27       0.000000   0.000000   0.000000   0.000000   0.000000   0.000000
     28       0.000000   0.000000   0.000000   0.000000   0.000000   0.000000
     29       0.000000   0.000000   0.000000   0.000000   0.000000   0.000000
     30       0.000000   0.000000   0.000000   0.000000   0.000000   0.000000
     31       0.000000   0.000000   0.000000   0.000000   0.000000   0.000000
     32       0.000000   0.000000   0.000000   0.000000   0.000000   0.000000
     33       0.000000   0.000000   0.000000   0.000000   0.000000   0.000000
     34       0.000000   0.000000   0.000000   0.000000   0.000000   0.000000
     35       0.000000   0.000000   0.000000   0.000000   0.000000   0.000000
     36       0.000000   0.000000   0.000000   0.000000   0.000000   0.000000
     37       0.000000   0.000000   0.000000   0.000000   0.000000   0.000000
     38       0.000000   0.000000   0.000000   0.000000   0.000000   0.000000
     39       0.000000   0.000000   0.000000   0.000000   0.000000   0.000000
     40       0.000000   0.000000   0.000000   0.000000   0.000000   0.000000
     41       0.000000   0.000000   0.000000   0.000000   0.000000   0.000000
     42       0.000000   0.000000   0.000000   0.000000   0.000000   0.000000
     43       0.000000   0.000000   0.000000   0.000000   0.000000   0.000000
     44       0.000000   0.000000   0.000000   0.000000   0.000000   0.000000
     45       0.000000   0.000000   0.000000   0.000000   0.000000   0.000000
     46       0.000000   0.000000   0.000000   0.000000   0.000000   0.000000
     47       0.000000   0.000000   0.000000   0.000000   0.000000   0.000000
     48       0.000000   0.000000   0.000000   0.000000   0.000000   0.000000
     49       0.000000   0.000000   0.000000   0.000000   0.000000   0.000000
     50       0.000000   0.000000   0.000000   0.000000   0.000000   0.000000
     51       0.000000   0.000000   0.000000   0.000000   0.000000   0.000000
     52       0.000000   0.000000   0.000000   0.000000   0.000000   0.000000
     53       0.000000   0.000000   0.000000   0.000000   0.000000   0.000000
     54       0.000000   0.000000   0.000000   0.000000   0.000000   0.000000
     55       0.000000   0.000000   0.000000   0.000000   0.000000   0.000000
     56       0.000000   0.000000   0.000000   0.000000   0.000000   0.000000
     57       0.000000   0.000000   0.000000   0.000000   0.000000   0.000000
     58       0.000000   0.000000   0.000000   0.000000   0.000000   0.000000
     59       0.000000   0.000000   0.000000   0.000000   0.000000   0.000000
     60       0.000000   0.000000   0.000000   0.000000   0.000000   0.000000
     61       0.000000   0.000000   0.000000   0.000000   0.000000   0.000000
     62       0.000000   0.000000   0.000000   0.000000   0.000000   0.000000
     63       0.000000   0.000000   0.000000   0.000000   0.000000   0.000000
     64       0.000000   0.000000   0.000000   0.000000   0.000000   0.000000
     65       0.000000   0.000000   0.000000   0.000000   0.000000   0.000000
     66       0.000000   0.000000   0.000000   0.000000   0.000000   0.000000
     67       0.000000   0.000000   0.000000   0.000000   0.000000   0.000000
     68       0.000000   0.000000   0.000000   0.000000   0.000000   0.000000
     69       0.000000   0.000000   0.000000   0.000000   0.000000   0.000000
     70       0.000000   0.000000   0.000000   0.000000   0.000000   0.000000
     71       0.000000   0.000000   0.000000   0.000000   0.000000   0.000000
     72       0.000000   0.000000   0.000000   0.000000   0.000000   0.000000
     73       0.000000   0.000000   0.000000   0.000000   0.000000   0.000000
     74       0.000000   0.000000   0.000000   0.000000   0.000000   0.000000
     75       0.000000   0.000000   0.000000   0.000000   0.000000   0.000000
     76       0.000000   0.000000   0.000000   0.000000   0.000000   0.000000
     77       0.000000   0.000000   0.000000   0.000000   0.000000   0.000000
     78       0.000000   0.000000   0.000000   0.000000   0.000000   0.000000
     79       0.000000   0.000000   0.000000   0.000000   0.000000   0.000000
     80       0.000000   0.000000   0.000000   0.000000   0.000000   0.000000
                  6          7          8          9         10         11    
      0       0.105614   0.180247  -0.089220   0.113614  -0.111768   0.048811
      1      -0.027924   0.031936  -0.105064   0.007733   0.044179   0.031935
      2      -0.065960   0.047425  -0.042863   0.057293   0.007047  -0.008236
      3      -0.060122   0.172189   0.139178   0.071637   0.122466  -0.079980
      4      -0.113043   0.027244  -0.039527  -0.005651   0.090914  -0.030200
      5      -0.009113   0.047593  -0.025822   0.055443   0.060271   0.028993
      6      -0.027877   0.042950  -0.006177  -0.011921   0.046240   0.027550
      7      -0.058471  -0.012890  -0.018615  -0.031607   0.028142   0.008505
      8       0.033426   0.051686   0.030331   0.049618   0.044053   0.039879
      9       0.007094  -0.037696  -0.102085  -0.061654   0.104252   0.004273
     10       0.011523   0.020513   0.062774  -0.014460  -0.030322  -0.107991
     11       0.105696  -0.059733  -0.072453  -0.014929   0.096164  -0.098509
     12      -0.036852  -0.030469   0.061943  -0.053728  -0.090856   0.059638
     13       0.083975   0.016435   0.013663  -0.017496   0.008668  -0.118542
     14      -0.058521  -0.057053   0.121231  -0.017040  -0.093444  -0.053856
     15       0.039429   0.045835   0.008989  -0.003975  -0.073453  -0.034075
     16       0.016143  -0.014785   0.005276  -0.033735   0.028962   0.014789
     17      -0.055771   0.050503  -0.023750   0.053514  -0.014693  -0.014783
     18      -0.004412   0.016856   0.004181   0.009874  -0.040568  -0.005249
     19      -0.059337  -0.046007   0.020552  -0.006798   0.013049   0.162308
     20       0.018084   0.099492  -0.002595   0.012831  -0.017585   0.040576
     21       0.027119  -0.039750   0.046739  -0.105775   0.043515   0.150425
     22      -0.052244  -0.032488  -0.012110   0.083250  -0.061079   0.027068
     23       0.166057  -0.027527   0.063699  -0.095304   0.010444   0.037356
     24      -0.032788  -0.294557   0.002368   0.090504   0.012730   0.019565
     25       0.099951   0.023608   0.028851  -0.002867  -0.055986  -0.036288
     26       0.055931  -0.212185   0.015996   0.064197  -0.018796  -0.025975
     27      -0.041750  -0.055455  -0.051093  -0.064062  -0.048217  -0.130178
     28       0.093608   0.019874   0.027265  -0.005858  -0.049187  -0.020128
     29      -0.140760   0.000932  -0.078988  -0.125077  -0.091078  -0.032476
     30       0.024445   0.017258  -0.003714   0.006669   0.016784  -0.066594
     31      -0.010363  -0.048819   0.008946  -0.003441   0.003162   0.106980
     32      -0.055475   0.096348   0.015885   0.008917   0.032126   0.107731
     33       0.144864   0.208200  -0.152278   0.152402  -0.159459   0.100756
     34       0.095592   0.070986  -0.311741   0.082866  -0.143481   0.166219
     35      -0.099283  -0.020344   0.000689  -0.016340   0.010045  -0.077289
     36       0.219506   0.222385  -0.264015   0.192607  -0.252454   0.184561
     37      -0.116830   0.021828   0.003318  -0.032227   0.143498  -0.049376
     38      -0.077968   0.108271  -0.103823   0.114892  -0.012766   0.040082
     39      -0.141090   0.189021   0.280673   0.072545   0.264980  -0.176731
     40      -0.103757   0.078461  -0.062667   0.047168   0.063761  -0.063428
     41       0.092302  -0.004213  -0.197885   0.024198  -0.110643   0.175641
     42      -0.110698   0.212607   0.257301   0.098250   0.227341  -0.180802
     43      -0.211043  -0.006484   0.036534  -0.031810   0.173648  -0.082797
     44      -0.098911   0.091308   0.144764   0.083961   0.216339  -0.110084
     45      -0.062000   0.043239  -0.018701  -0.012064   0.053719   0.186017
     46      -0.088353  -0.012725  -0.051578  -0.033246   0.052756   0.054452
     47       0.072482   0.051344   0.087660   0.052747  -0.000183   0.038503
     48       0.061393  -0.132537  -0.284888  -0.127733   0.279230  -0.075692
     49       0.113318  -0.008982  -0.082673  -0.035554   0.115066  -0.166109
     50       0.196434  -0.063962  -0.174958  -0.018171   0.200734  -0.135756
     51       0.000834  -0.004296  -0.104638  -0.036238   0.126361   0.031199
     52      -0.095903   0.072653   0.280418   0.020752  -0.260914  -0.030062
     53       0.180320  -0.137775  -0.202351  -0.071814   0.205248  -0.185775
     54      -0.012338  -0.009090   0.030343  -0.038838  -0.066021   0.030421
     55       0.087697   0.059418   0.043252   0.015807  -0.048375  -0.139412
     56      -0.151236  -0.094872   0.272785  -0.039575  -0.250422   0.050652
     57       0.076306   0.043371   0.012974  -0.008316  -0.072508  -0.194554
     58       0.050387  -0.015964   0.037535  -0.040438   0.005429  -0.041335
     59      -0.094219   0.051052  -0.078985   0.062228   0.028237  -0.012056
     60      -0.085483   0.046773  -0.049945   0.098332  -0.067474  -0.032366
     61      -0.130788  -0.005231   0.014881   0.011627   0.030569   0.208687
     62       0.008114   0.105563  -0.003810   0.015071  -0.014516   0.047604
     63       0.052450  -0.068449   0.088214  -0.242976   0.132745   0.314743
     64      -0.000335  -0.007710   0.024338  -0.031664  -0.010389   0.119329
     65       0.325456   0.125868   0.133277  -0.321272   0.061533   0.122113
     66       0.056994   0.140234   0.062815  -0.219400   0.056613   0.210721
     67      -0.209312  -0.114693  -0.105369   0.376592  -0.169651  -0.158110
     68       0.169057  -0.151984   0.067315  -0.057615   0.018438   0.021897
     69      -0.068161  -0.515316  -0.003465   0.313989   0.022949  -0.004282
     70       0.208048  -0.081599   0.096456   0.091959   0.001375   0.009675
     71       0.115209  -0.149264   0.045756   0.001787   0.000028   0.002964
     72       0.003142   0.029277  -0.017923  -0.027001  -0.000325  -0.095090
     73       0.014940   0.236163  -0.042139  -0.196047  -0.139280  -0.126513
     74      -0.271191   0.039707  -0.185228  -0.331944  -0.235408  -0.169428
     75      -0.125880  -0.028215  -0.145636  -0.260287  -0.209980  -0.320926
     76       0.227843  -0.122768   0.097510   0.143172   0.005983   0.000217
     77      -0.197939   0.062265  -0.110275  -0.193655  -0.119241  -0.046183
     78       0.129250   0.058974   0.049458   0.076966   0.043875  -0.065534
     79      -0.012862  -0.059387   0.032926   0.019938   0.029414   0.147165
     80      -0.087177   0.073546   0.025347   0.012730   0.051954   0.148528
                 12         13         14         15         16         17    
      0       0.109536   0.100880   0.007057   0.048530  -0.029942   0.009432
      1       0.026713   0.000167   0.113614  -0.187833   0.092791  -0.007735
      2      -0.082256   0.018284  -0.062394   0.041001  -0.227676  -0.021914
      3       0.080602   0.093099  -0.011643   0.002851  -0.043901  -0.001786
      4       0.050048   0.014178   0.029957  -0.069981   0.132186   0.014284
      5      -0.122579  -0.012200   0.087417  -0.198581  -0.172519  -0.001373
      6      -0.031208  -0.108547   0.108585   0.128587  -0.107072   0.010022
      7       0.031479  -0.032267   0.028389   0.161661   0.194375   0.090113
      8      -0.100968  -0.013458   0.084346  -0.082201   0.100635   0.058671
      9       0.144004  -0.082471   0.023758   0.105963  -0.142790   0.038404
     10      -0.017173  -0.063675   0.044549   0.184569  -0.082829   0.030326
     11       0.093148   0.085051  -0.016428  -0.044152   0.107204  -0.007488
     12       0.186774  -0.094198   0.021686  -0.218239  -0.081837   0.044911
     13      -0.023113  -0.072339  -0.015028   0.026739  -0.102495   0.006208
     14       0.140519   0.091972   0.119179   0.137986   0.052022  -0.018580
     15       0.021854  -0.110484  -0.133560  -0.118454   0.043818   0.057280
     16       0.025890  -0.040218   0.029965  -0.062733  -0.188758  -0.060929
     17      -0.047261   0.019572  -0.079672   0.124044  -0.136337  -0.020870
     18      -0.064292  -0.042165  -0.123018  -0.021983   0.144136  -0.069011
     19       0.017749   0.047456  -0.035495   0.014817  -0.055790  -0.149470
     20       0.006291  -0.081245  -0.114505   0.123554   0.142144   0.055892
     21      -0.107467   0.091486  -0.089564   0.025052   0.049096  -0.069025
     22       0.007401  -0.007289  -0.102973  -0.029781   0.048654  -0.215200
     23       0.019405  -0.022108  -0.010699  -0.008702   0.019115  -0.122990
     24      -0.092475   0.082470  -0.008790   0.011836  -0.005500   0.225647
     25      -0.059130   0.056215  -0.020161  -0.061190   0.010363   0.133266
     26       0.066566  -0.063444   0.000426  -0.028218  -0.010442  -0.119757
     27      -0.151448   0.047557   0.097128   0.009571   0.068038  -0.167417
     28      -0.052738   0.059026  -0.025522  -0.041551  -0.008797   0.153068
     29       0.008593   0.022761  -0.046226  -0.036117  -0.010475   0.067246
     30      -0.122673  -0.057296   0.113846   0.034466   0.131464  -0.111371
     31       0.005652   0.046096  -0.038969   0.096889  -0.041646   0.011039
     32      -0.019615  -0.099139   0.030073   0.007135   0.165956   0.119762
     33       0.142263   0.190412   0.113060   0.104036  -0.039226  -0.034888
     34       0.093821   0.144601   0.297508  -0.056239   0.154458  -0.073706
     35      -0.141522  -0.182832  -0.291689  -0.047927  -0.140015   0.086595
     36       0.168237   0.270030   0.238787   0.139131  -0.022281  -0.071672
     37       0.015594  -0.048146   0.004834  -0.199525   0.136252   0.033767
     38       0.005635   0.220962   0.106338   0.193368  -0.101937  -0.064982
     39       0.106229   0.169228  -0.093392  -0.124518   0.007959  -0.036074
     40       0.119836   0.153701  -0.082732  -0.168770   0.032599  -0.066260
     41      -0.197438  -0.193541   0.262084   0.025895  -0.185131   0.092072
     42       0.147963   0.244115  -0.133835  -0.173704   0.025314  -0.047040
     43       0.012312  -0.030808  -0.018011   0.004568   0.004391  -0.021945
     44      -0.049723   0.162461  -0.077893  -0.401248  -0.124097  -0.065187
     45      -0.001827  -0.130017   0.020509   0.120144  -0.110384   0.082575
     46       0.028643  -0.049110   0.039463   0.057681   0.214649   0.101071
     47      -0.079380   0.006683   0.014315   0.112834   0.060013   0.083974
     48       0.404480   0.027396  -0.162924   0.255840  -0.007471   0.062371
     49       0.030549  -0.041862  -0.076805   0.182219  -0.092309   0.019837
     50       0.073001   0.079140  -0.093438  -0.094128   0.067900  -0.023135
     51       0.021876  -0.107472   0.094382   0.157322  -0.113992   0.051561
     52      -0.113449  -0.127241   0.199755   0.061243  -0.175521   0.020186
     53       0.323471   0.157011  -0.210124  -0.035409   0.116147  -0.017363
     54       0.125269  -0.105125  -0.058049  -0.164648  -0.089638   0.040955
     55      -0.117868  -0.084785  -0.119809   0.014458  -0.037390   0.009511
     56       0.285911   0.114854   0.317342  -0.129709   0.153408   0.013445
     57      -0.018213  -0.154097  -0.064185  -0.107978   0.041038   0.128366
     58       0.044040  -0.043939   0.022758   0.046465  -0.184569  -0.044353
     59      -0.102696  -0.001748  -0.025786  -0.063938  -0.152163  -0.012711
     60      -0.110301   0.022009  -0.222981   0.096560   0.045980  -0.046873
     61      -0.003797   0.013886  -0.004655  -0.002595   0.083560   0.010234
     62       0.001385  -0.085720  -0.111776   0.123365   0.163856   0.076640
     63      -0.145157   0.242191  -0.005158   0.081984  -0.113030  -0.142045
     64      -0.029045   0.093587  -0.051688  -0.009604  -0.042887  -0.187919
     65      -0.064164   0.127069   0.055181  -0.020661  -0.074192   0.126502
     66      -0.138584   0.108719  -0.128748   0.062802   0.093433  -0.078587
     67       0.105736  -0.243469  -0.221692  -0.044716   0.256772  -0.357637
     68       0.027044   0.003336   0.039035  -0.036552  -0.048275  -0.096731
     69      -0.017588   0.026771   0.000720   0.012619  -0.044590   0.348547
     70      -0.023656   0.032548  -0.026600  -0.060031  -0.009278   0.198797
     71       0.049815  -0.052652  -0.006246  -0.027141   0.002691  -0.167271
     72      -0.154895  -0.048963   0.155549   0.042258   0.184096  -0.242053
     73      -0.129856   0.138699  -0.024579  -0.106440  -0.013771   0.189893
     74      -0.046067   0.232733  -0.135169  -0.134491  -0.191691   0.204795
     75      -0.206738   0.257553   0.011457  -0.141063  -0.116297  -0.146022
     76      -0.003931  -0.039518   0.009882  -0.035719   0.032163  -0.092338
     77      -0.013181   0.070998  -0.064957  -0.044399  -0.033954   0.173461
     78      -0.190482  -0.040236   0.143893  -0.049549   0.128067  -0.012683
     79      -0.018326   0.076204   0.022839   0.008603  -0.153500  -0.074535
     80      -0.027486  -0.072346   0.087019  -0.063183   0.052084  -0.000298
                 18         19         20         21         22         23    
      0      -0.022595   0.034863  -0.055636   0.045793  -0.085277  -0.014597
      1      -0.004227  -0.116883   0.074969   0.106153   0.042341   0.123269
      2       0.074090   0.090044  -0.127093  -0.045500  -0.009548  -0.000857
      3       0.001508   0.003107   0.037334   0.060714  -0.073204   0.056517
      4       0.059298   0.046534  -0.041277   0.014275  -0.031817  -0.052878
      5      -0.088117   0.079976   0.117825  -0.072176  -0.077431  -0.160841
      6       0.054733   0.005106   0.044228   0.113867   0.036472  -0.009474
      7      -0.159781   0.202957   0.024502  -0.048973  -0.049740  -0.037282
      8      -0.118842   0.117691   0.026440   0.004817   0.032277   0.093781
      9      -0.008942   0.001811   0.098066  -0.069093   0.034871   0.009890
     10       0.013651   0.063727   0.042314  -0.150370  -0.017734   0.133576
     11      -0.007282   0.029906  -0.047010   0.030808   0.014312   0.063883
     12      -0.049380  -0.019418  -0.095212  -0.100736  -0.003296   0.067373
     13       0.047375  -0.026328  -0.029531   0.010620   0.017703  -0.058103
     14       0.064879  -0.015613   0.079583   0.111984   0.023358  -0.127843
     15       0.005952   0.145035  -0.055990   0.092136   0.033129  -0.060341
     16      -0.042133  -0.236230   0.029449   0.053814  -0.011554  -0.062992
     17      -0.031173  -0.124872   0.011455   0.047343   0.035971   0.125197
     18       0.004177   0.035999   0.131469   0.001373   0.023330   0.012853
     19       0.012624   0.004154  -0.094632  -0.004241  -0.014681  -0.007687
     20      -0.152072  -0.277035  -0.030243  -0.053471  -0.012756  -0.066658
     21       0.052227  -0.020647   0.125142  -0.026488  -0.013728  -0.001164
     22       0.089677   0.055953   0.108616  -0.033717  -0.024932   0.026480
     23      -0.031913   0.015897   0.029063  -0.003342  -0.005055  -0.004653
     24       0.016918  -0.086837  -0.001073  -0.015132  -0.016992  -0.006232
     25       0.076674  -0.034757   0.018349  -0.025869  -0.015292  -0.000120
     26       0.005534   0.068515   0.005299   0.019649   0.004387   0.020120
     27      -0.075271  -0.079864  -0.171824  -0.028172  -0.022488  -0.025820
     28       0.030988  -0.036336   0.019500   0.004497   0.008660  -0.008720
     29       0.083294   0.034448   0.040360   0.003474   0.010176   0.012341
     30       0.039731  -0.020637  -0.062382  -0.018696   0.010576   0.001623
     31      -0.203161   0.084383  -0.132888   0.091451   0.061290  -0.010442
     32       0.184255  -0.064623  -0.080416  -0.045704   0.001371  -0.016983
     33       0.013101   0.031843   0.005687  -0.085657   0.029926  -0.065957
     34       0.102824  -0.050445   0.111933  -0.235934   0.449639  -0.048219
     35       0.034258   0.178396  -0.330085   0.125352  -0.072004   0.021202
     36       0.053825   0.049388   0.069701  -0.290437   0.259003  -0.154378
     37       0.004734  -0.074633  -0.018897   0.295117  -0.176083   0.247471
     38       0.243492   0.239706  -0.131056  -0.214240   0.082241   0.040918
     39      -0.092512  -0.014436   0.046465  -0.147485   0.210848  -0.080423
     40       0.092490  -0.036171  -0.208090  -0.000290  -0.039166  -0.058802
     41       0.014144   0.158848   0.204328   0.208562  -0.448894   0.017466
     42      -0.144627  -0.030562  -0.002040  -0.136482   0.169403  -0.035949
     43       0.197482   0.030757  -0.115287  -0.102890   0.177976  -0.169380
     44      -0.233167   0.038751   0.050085  -0.354973   0.279917  -0.313116
     45      -0.052852   0.008287  -0.052405   0.334484   0.151292  -0.175758
     46      -0.169776   0.202111   0.032631   0.002039  -0.070059  -0.235225
     47      -0.167681   0.134931  -0.044959   0.019174   0.132363   0.385822
     48       0.073136  -0.014197   0.070304  -0.194158  -0.177865  -0.061193
     49       0.090372   0.003679  -0.015502  -0.153687  -0.075696   0.085164
     50       0.043914  -0.026753  -0.103075   0.053216   0.007725   0.049703
     51      -0.101360   0.105219   0.187947  -0.046720   0.073046   0.061872
     52      -0.039843   0.056578   0.045252  -0.075525   0.125084   0.138995
     53       0.158736  -0.108378  -0.170623  -0.043836  -0.120894  -0.016170
     54       0.002783   0.066092  -0.090343  -0.014225   0.075700  -0.022242
     55       0.092629   0.117269  -0.102000   0.092015   0.054271  -0.098636
     56      -0.134162  -0.213460  -0.053699  -0.214892  -0.282372   0.284024
     57       0.139809   0.301743   0.034977   0.205729   0.129433  -0.134254
     58       0.000794  -0.196270   0.016488   0.063737  -0.020979  -0.222873
     59      -0.026038  -0.120615   0.085366   0.101012   0.113373   0.362118
     60      -0.039449  -0.030200   0.171581   0.057501   0.037803   0.158554
     61       0.207650  -0.019904  -0.200588  -0.078794  -0.029273  -0.067578
     62      -0.122842  -0.286316  -0.045418  -0.066362  -0.015125  -0.074307
     63       0.157859   0.137322  -0.077526  -0.003196  -0.029813   0.080695
     64       0.174019   0.150012  -0.003223  -0.023863  -0.027807   0.075941
     65       0.117497   0.127227  -0.084416   0.003746   0.016602   0.057703
     66       0.031012  -0.089487   0.131746  -0.053466  -0.011622  -0.016911
     67      -0.124457  -0.196575   0.338178  -0.070279  -0.032867  -0.096541
     68       0.023942   0.112620  -0.010745   0.022410  -0.005232   0.029269
     69       0.015218  -0.019091  -0.010100  -0.007613   0.077427  -0.027941
     70       0.051054  -0.013237   0.067485  -0.020153   0.026967  -0.017368
     71      -0.006143   0.051495   0.028950   0.019090  -0.017803   0.021587
     72       0.091395  -0.139818  -0.267722  -0.083626  -0.033803  -0.044280
     73      -0.002746  -0.057597   0.084783  -0.012557   0.006439  -0.011137
     74      -0.206699   0.106888   0.233537   0.076052   0.027225   0.037383
     75      -0.344580  -0.011702   0.069144   0.020887  -0.035993   0.006538
     76       0.123647  -0.019779  -0.031934  -0.018747  -0.029873   0.002614
     77       0.037820   0.032468   0.072376   0.016215   0.026987   0.010371
     78       0.034437  -0.122328  -0.026719   0.011811   0.028220   0.025580
     79      -0.104995   0.139676  -0.209924   0.159799   0.082689   0.053482
     80       0.290189   0.013560  -0.169658   0.014045   0.017659   0.044233
                 24         25         26         27         28         29    
      0      -0.035869   0.003551   0.044508   0.026444   0.064595  -0.048831
      1      -0.030081  -0.007544   0.022876  -0.003997  -0.065645   0.052448
      2       0.064019  -0.013124   0.003272   0.015013   0.095469   0.044663
      3       0.022424  -0.004024  -0.021852  -0.012349  -0.056504   0.041913
      4       0.075617   0.015304   0.045114   0.012207   0.024320  -0.036544
      5      -0.020902  -0.000282  -0.015431   0.001052  -0.117510  -0.010729
      6       0.131677   0.002241  -0.051647  -0.035695  -0.017169  -0.052006
      7      -0.077524  -0.003353  -0.067125  -0.020545   0.052202  -0.040479
      8      -0.008288  -0.002442   0.041039   0.010110   0.109023   0.030592
      9      -0.059979  -0.002538   0.105285   0.035837   0.052239  -0.012778
     10       0.000200   0.001821   0.039472   0.023591  -0.080061   0.035733
     11       0.084887   0.005562   0.030255   0.008927  -0.007614  -0.123407
     12       0.038148   0.000755  -0.005986  -0.009872  -0.053955  -0.009413
     13       0.058605  -0.003189  -0.031321  -0.023562  -0.009057  -0.024084
     14      -0.048709  -0.000802   0.056585   0.006419  -0.025116   0.045282
     15      -0.063830  -0.002380   0.008258  -0.011734  -0.008605   0.037821
     16      -0.072879   0.000901  -0.040992   0.003628   0.174076  -0.005355
     17      -0.115486   0.000828  -0.060712  -0.029725  -0.028913  -0.046863
     18      -0.004939   0.008103  -0.063165  -0.001323   0.029270   0.006995
     19      -0.031110   0.031900   0.034636  -0.008405  -0.018788   0.023295
     20       0.072821   0.038845   0.066750  -0.019218  -0.077072  -0.018263
     21       0.059704   0.008627  -0.006867   0.108747   0.017970   0.024384
     22       0.013552  -0.009981   0.044265  -0.136547  -0.008100  -0.054925
     23       0.041588  -0.068415   0.027903  -0.097669   0.028105   0.046228
     24       0.016044  -0.112135   0.034302  -0.050229  -0.004061  -0.009386
     25      -0.039492  -0.071021   0.009090  -0.068842   0.024519  -0.014307
     26      -0.024219   0.063958  -0.034037   0.089344  -0.000953  -0.001510
     27      -0.075103  -0.015473   0.004935  -0.001565  -0.026138   0.008434
     28       0.016105   0.061583  -0.034670   0.186798  -0.022282   0.002630
     29      -0.018201  -0.028021  -0.040414   0.071401  -0.025465  -0.080410
     30       0.002535   0.032322  -0.008252  -0.002335   0.011846  -0.007919
     31       0.039698  -0.039871  -0.033196   0.024522  -0.076181   0.040060
     32      -0.062788  -0.000954  -0.017311  -0.003297   0.027007   0.053170
     33       0.008946  -0.012492  -0.034150   0.004308   0.018494  -0.019799
     34       0.091026  -0.040145  -0.138438  -0.065319  -0.081949   0.138416
     35       0.011163   0.013566   0.138185   0.042307   0.266030   0.012254
     36       0.056608  -0.012679  -0.159744  -0.060638  -0.034701   0.022244
     37      -0.000839  -0.004742   0.182635   0.064024  -0.023395   0.052468
     38       0.318997  -0.032086   0.028412   0.020652   0.006377   0.177165
     39      -0.059901  -0.026120  -0.093757  -0.028125  -0.017663  -0.029520
     40       0.065668   0.001300   0.200127   0.116473   0.156150  -0.058676
     41       0.095338   0.035501  -0.012915  -0.038301  -0.243843   0.094631
     42      -0.132109  -0.021794  -0.003992   0.013669   0.043236  -0.032515
     43       0.243385   0.023102  -0.068227  -0.042364   0.098328  -0.032777
     44      -0.166948  -0.017859  -0.021921   0.017242   0.028491  -0.100820
     45       0.244273  -0.046393  -0.247755  -0.133912  -0.029093  -0.092297
     46      -0.055505   0.001663  -0.138205  -0.059435  -0.024021  -0.148787
     47       0.009283  -0.041012   0.070924   0.034548   0.250362   0.219029
     48      -0.254749  -0.004864  -0.195734  -0.041014  -0.037257   0.422483
     49       0.030048   0.000025  -0.159227  -0.046126  -0.131977   0.187394
     50       0.170300   0.005108  -0.098557  -0.042568  -0.032163  -0.085579
     51      -0.053903  -0.005090   0.170792   0.072079   0.253674  -0.102880
     52       0.082988   0.003126   0.309627   0.091253  -0.112170  -0.278303
     53       0.023468   0.006874  -0.218610  -0.082600  -0.276529   0.193386
     54      -0.045920  -0.003536   0.127095   0.001674  -0.203414   0.039962
     55       0.029916  -0.006679  -0.055644  -0.062315  -0.183945   0.055913
     56       0.299627   0.014145  -0.569129  -0.091556   0.417346  -0.104072
     57      -0.125292  -0.053725  -0.094830  -0.047283   0.057450   0.113191
     58      -0.035184   0.005054  -0.013211   0.017898   0.283389  -0.012145
     59      -0.218409  -0.035328  -0.171942  -0.079438  -0.176342   0.010605
     60      -0.143869   0.073300  -0.161760   0.025150  -0.009727  -0.169531
     61      -0.130042   0.131224   0.053691   0.053816  -0.032462   0.063473
     62       0.058169   0.053866   0.072145  -0.013643  -0.082228  -0.014026
     63      -0.097059   0.193478   0.023693   0.089185  -0.120922  -0.163312
     64      -0.103009   0.093380   0.057283  -0.242671  -0.079060  -0.184772
     65      -0.164410   0.042957   0.016879  -0.463656  -0.025789  -0.154967
     66       0.064879   0.063111   0.014397   0.008718  -0.025861  -0.044517
     67       0.306317  -0.216603   0.042379   0.180098   0.124356   0.236255
     68      -0.011924  -0.062192   0.009744  -0.070748   0.040712   0.049814
     69      -0.016572   0.757360  -0.001441  -0.344599   0.038409   0.029463
     70       0.012450   0.319218   0.012948  -0.201963   0.118490   0.130675
     71       0.010983  -0.140886  -0.022159   0.177558   0.018049   0.042428
     72      -0.184705  -0.060906  -0.033787   0.052152  -0.040636  -0.065654
     73       0.085317   0.167519   0.029581   0.005251   0.097058   0.167886
     74       0.206142   0.146437   0.068874  -0.148447   0.088248   0.167718
     75       0.124983   0.213101   0.118979  -0.126275   0.104418   0.269295
     76      -0.115999   0.017116  -0.108230   0.478198  -0.105442  -0.143077
     77       0.044635   0.000991  -0.007907  -0.047033   0.013631  -0.010651
     78       0.139965   0.132384   0.045024   0.086691   0.005436   0.108304
     79       0.019348  -0.068208  -0.021856   0.029045  -0.074417   0.158598
     80      -0.121650  -0.057374  -0.016561  -0.027788   0.033800   0.146215
                 30         31         32         33         34         35    
      0       0.050544   0.031728  -0.010500   0.038231  -0.071268  -0.026308
      1       0.075792  -0.059954   0.020992  -0.044214  -0.011811  -0.097602
      2      -0.014722  -0.046836   0.056297  -0.027461   0.040252  -0.080796
      3      -0.065393  -0.019623   0.032861  -0.033930   0.067972   0.019017
      4      -0.027063   0.073492  -0.057494   0.013651   0.006839   0.140353
      5       0.052902   0.039061  -0.021886  -0.016219  -0.018695   0.014164
      6       0.010173  -0.032792  -0.039036  -0.019945  -0.060826   0.006737
      7      -0.096900  -0.062679   0.049037   0.043896  -0.009635  -0.060362
      8      -0.035529  -0.043174  -0.005181  -0.009162   0.049761   0.070673
      9       0.044149   0.007026  -0.007558  -0.029595  -0.013140  -0.003137
     10       0.056697   0.048077  -0.028886  -0.011912  -0.041373   0.024597
     11      -0.056745   0.024085   0.009832  -0.006727  -0.045439  -0.009613
     12      -0.083138  -0.003303   0.030775   0.025412   0.014947  -0.006652
     13       0.001816  -0.039475   0.001923  -0.007859  -0.003218  -0.051019
     14       0.018458  -0.009270   0.000529  -0.010986   0.009974  -0.014446
     15       0.045349  -0.053492  -0.019770   0.003504   0.001017   0.075276
     16      -0.073322   0.021651   0.041672   0.021690   0.081535   0.032930
     17      -0.062768   0.016954  -0.019837   0.090511  -0.058833   0.055300
     18      -0.023883   0.121042  -0.078276  -0.104545   0.076411  -0.068330
     19      -0.028038   0.008267  -0.114774  -0.004344  -0.000595  -0.058658
     20       0.040699  -0.067667  -0.022885  -0.039006   0.058339   0.025076
     21      -0.012590  -0.008150   0.076721  -0.001932  -0.097549   0.013228
     22       0.049988  -0.082145   0.070445   0.048975   0.020166   0.057929
     23      -0.001958   0.057678   0.041357   0.048255  -0.025189  -0.015798
     24       0.003587  -0.026441  -0.038159   0.049548   0.029551  -0.000991
     25      -0.029015   0.017584  -0.035648  -0.085430  -0.030587  -0.016041
     26      -0.017921  -0.021776  -0.068219  -0.025680  -0.000025  -0.008962
     27      -0.015332  -0.021275   0.058728  -0.114758  -0.047850   0.055882
     28       0.004329  -0.029746   0.037733   0.053986   0.018097   0.018567
     29       0.048396   0.047623   0.073168  -0.009179   0.086791  -0.013921
     30       0.041901   0.062009  -0.004598   0.173807   0.093495  -0.086389
     31       0.085395   0.101791   0.043031  -0.003766   0.026599   0.011685
     32      -0.023069   0.020878   0.002944   0.018341  -0.090832  -0.003735
     33      -0.053055   0.039099  -0.009566   0.030277   0.001303   0.046630
     34      -0.064124  -0.182666  -0.026585  -0.085233   0.130015   0.047257
     35       0.255261  -0.189600   0.002922  -0.033957  -0.103544  -0.207807
     36      -0.108074  -0.020107  -0.025662   0.008814   0.064829   0.151245
     37       0.123943  -0.052681   0.064388  -0.099097  -0.010785  -0.297643
     38      -0.192955  -0.121287   0.143248  -0.221583   0.295990  -0.251687
     39       0.033124  -0.098753  -0.015352   0.030344  -0.049535  -0.065592
     40       0.143921   0.254544  -0.055660  -0.007025  -0.015940   0.132395
     41      -0.175550   0.038001   0.038741  -0.089511   0.148408   0.133533
     42       0.092135  -0.060894   0.037892   0.029635  -0.067535  -0.204526
     43      -0.025704   0.089475  -0.166167   0.000034  -0.008578   0.451505
     44       0.248096  -0.004998  -0.045309   0.055763  -0.191160  -0.171225
     45      -0.064882  -0.152010  -0.012353  -0.171052  -0.234363  -0.114581
     46      -0.159058  -0.078161   0.037400   0.112612  -0.120484  -0.198207
     47       0.039331  -0.077744   0.032405  -0.225270   0.166099   0.278328
     48       0.159803  -0.053434  -0.011572   0.030276   0.126419   0.082650
     49       0.142517  -0.006540  -0.081171  -0.001187  -0.030291   0.033007
     50       0.001020  -0.013017  -0.042987  -0.012184  -0.071078  -0.015685
     51       0.138066  -0.038116  -0.044402  -0.098666   0.002354   0.038789
     52      -0.139416   0.128456   0.042601  -0.009611  -0.143203  -0.082812
     53      -0.072475   0.037063   0.018630   0.088034  -0.010141  -0.005612
     54      -0.227231   0.007348   0.059546   0.058038   0.037233  -0.015597
     55      -0.057644  -0.083508  -0.023936   0.041646  -0.019781  -0.046449
     56       0.562183  -0.097469  -0.156218  -0.085271  -0.123511   0.045551
     57       0.190202  -0.170715   0.084123   0.067843  -0.022335   0.215885
     58      -0.030807  -0.004289   0.020390  -0.036107   0.161816   0.044739
     59      -0.061066  -0.009085   0.082657   0.231014  -0.204954   0.110829
     60      -0.066195   0.246601  -0.345114  -0.250319   0.148278  -0.106024
     61      -0.078924  -0.118241  -0.372226  -0.087601  -0.026763  -0.202194
     62       0.033529  -0.089451  -0.058758  -0.048953   0.053116   0.006367
     63       0.091889  -0.376055  -0.066674   0.159290   0.023484   0.145399
     64       0.115250  -0.229042  -0.004350   0.065028   0.143721   0.113702
     65       0.079347   0.108885  -0.028135  -0.164031   0.269295  -0.026705
     66       0.044959  -0.005334   0.160408  -0.080565   0.038971   0.050866
     67      -0.091365   0.108776   0.228550   0.073775  -0.277949  -0.024565
     68      -0.022698   0.022433  -0.044976   0.100388  -0.085135  -0.030171
     69       0.080472   0.226028   0.441631  -0.174541  -0.058486   0.010054
     70      -0.066666   0.175270   0.111626  -0.106365  -0.257255  -0.076328
     71      -0.066218  -0.064113  -0.204896   0.057883  -0.059753  -0.035657
     72       0.002703   0.043517   0.191031  -0.184305  -0.078608   0.033295
     73      -0.084062   0.019107  -0.069256   0.174144  -0.178088  -0.060724
     74      -0.047651  -0.016097  -0.205419   0.190714  -0.022473  -0.036074
     75      -0.189437  -0.254378  -0.340816   0.026364  -0.224245   0.074031
     76      -0.019625  -0.220658   0.023373  -0.198862   0.085857   0.150489
     77       0.053299   0.122112   0.064723   0.103937   0.056500  -0.068626
     78       0.088244   0.050156  -0.102649   0.539363   0.290386  -0.069200
     79       0.111117   0.280891   0.003793   0.054583  -0.032836   0.120267
     80      -0.011830   0.206638  -0.012122  -0.025552  -0.210108   0.107202
                 36         37         38         39         40         41    
      0       0.040276  -0.071683  -0.009286   0.006384  -0.009377   0.014138
      1      -0.029307  -0.022570   0.004384  -0.000364  -0.013453  -0.010651
      2      -0.045394  -0.010276   0.023953  -0.010727   0.010167   0.010061
      3      -0.063763   0.066537   0.000173  -0.003797  -0.015366  -0.020263
      4       0.060649   0.012180  -0.026616   0.011561  -0.008270   0.004674
      5      -0.012197  -0.007565   0.004464  -0.005544   0.016444  -0.022438
      6      -0.052611  -0.080103  -0.029893   0.014423  -0.006798   0.013028
      7      -0.026075  -0.013132  -0.008274  -0.000342   0.001395  -0.000027
      8       0.101119  -0.041604  -0.059626   0.012484  -0.019906   0.020896
      9       0.056011   0.092415   0.020137   0.015896  -0.004336  -0.008290
     10      -0.101337  -0.080559   0.050296  -0.009456   0.020755   0.015689
     11      -0.141059   0.028485   0.046756  -0.002967   0.006100  -0.007138
     12       0.075450  -0.031314  -0.018578  -0.016379  -0.005761   0.003616
     13       0.186314   0.087522  -0.053385   0.025072  -0.023103  -0.015076
     14       0.040296  -0.035233  -0.024788   0.004962  -0.007000   0.004219
     15      -0.145480   0.030507  -0.020270   0.014766  -0.000827  -0.003057
     16      -0.095439  -0.048120   0.058016  -0.042220   0.016226   0.011411
     17       0.049550   0.037007  -0.047596   0.028911  -0.014141   0.002598
     18       0.021698  -0.005138   0.063762   0.041759   0.016385  -0.018764
     19      -0.093276   0.022560  -0.104284   0.109939   0.012061  -0.002512
     20      -0.023472   0.018488  -0.003708  -0.051259  -0.001581   0.005592
     21       0.008393   0.003786  -0.049347  -0.076517  -0.004225   0.040143
     22       0.050472  -0.017489   0.066379   0.011916  -0.003487  -0.005956
     23      -0.020461   0.002009  -0.005454   0.151611   0.002640  -0.051836
     24      -0.005698  -0.004294   0.026331   0.056808   0.000095  -0.016823
     25      -0.015928   0.004695  -0.074410  -0.180664  -0.000635   0.054958
     26       0.018496   0.006199   0.006296  -0.120963   0.001738   0.027564
     27       0.016046   0.006613   0.002507   0.027866  -0.002603  -0.022820
     28       0.007132  -0.007365   0.047595   0.157496  -0.003141  -0.059928
     29      -0.024193  -0.020494  -0.075595   0.007530   0.002504   0.017901
     30      -0.020253  -0.005060  -0.032796  -0.063487   0.017580   0.019981
     31       0.022380   0.042156   0.048957  -0.072965   0.003237   0.002006
     32       0.044971   0.024744   0.117713   0.004495  -0.000316  -0.008431
     33       0.023711   0.008253  -0.000931  -0.004359   0.047886   0.015202
     34      -0.259196   0.051982  -0.009760  -0.003600  -0.199554  -0.065050
     35      -0.211915  -0.230723  -0.020474   0.029408  -0.372165  -0.043515
     36      -0.114500   0.073621  -0.018785   0.010687  -0.020291  -0.016773
     37       0.157359  -0.038548   0.052969  -0.024453   0.023815   0.017131
     38       0.145883   0.222783   0.125841  -0.063654   0.086203   0.022992
     39      -0.110678  -0.055355  -0.020543   0.017038  -0.138603   0.012917
     40       0.322113  -0.015976   0.046764  -0.029205   0.394041  -0.021739
     41      -0.101967   0.163580  -0.012317  -0.009672  -0.052215  -0.051728
     42       0.057275   0.007725   0.042289   0.001454   0.023736   0.033100
     43      -0.172282  -0.242056  -0.136956   0.001625  -0.102243  -0.062188
     44       0.076559  -0.152090   0.024262  -0.001117   0.039655   0.023308
     45       0.271900  -0.309233   0.245512  -0.009567   0.316653  -0.041452
     46       0.049194   0.041396   0.116206   0.011389  -0.046763   0.102019
     47       0.139362  -0.277421  -0.142435  -0.022408   0.252541  -0.203305
     48       0.106767  -0.140707  -0.014093  -0.042389  -0.009805  -0.035880
     49       0.128844  -0.196190  -0.133878   0.053366   0.012420   0.094660
     50       0.061549  -0.032445  -0.125147   0.072267   0.001013   0.078338
     51       0.023565   0.234162  -0.185083   0.130015  -0.032137   0.024322
     52      -0.212464   0.089013   0.316394  -0.079884   0.039967  -0.054173
     53      -0.018444  -0.275237   0.177606  -0.120659   0.034368  -0.011472
     54       0.115417  -0.115893  -0.076125  -0.010507  -0.011902   0.011906
     55       0.271506   0.049066  -0.285289   0.125504  -0.047118   0.001752
     56      -0.072069   0.312128  -0.017131   0.090882  -0.000470  -0.017387
     57      -0.181579   0.378805   0.178954  -0.126592   0.296021   0.051185
     58      -0.056346   0.017924   0.162033  -0.108662  -0.040759  -0.045730
     59      -0.037263   0.129188  -0.114438   0.064652   0.261217   0.138007
     60       0.250206  -0.061704   0.157384  -0.021471  -0.202666  -0.278624
     61      -0.257164   0.129279  -0.179490   0.215317   0.303942   0.046368
     62      -0.047248   0.035827  -0.017093  -0.036125   0.042234   0.014659
     63       0.119720   0.013660   0.083317  -0.472586  -0.033083  -0.324696
     64       0.111604  -0.027920   0.161374  -0.114205  -0.011049  -0.084587
     65       0.035914  -0.057928   0.143196   0.320231   0.017095   0.247823
     66       0.025460  -0.031766  -0.002744   0.034339  -0.006522   0.308726
     67      -0.069491   0.028503  -0.140275   0.077482   0.000308   0.020708
     68      -0.010569   0.022390  -0.008907   0.039746   0.003953  -0.264782
     69      -0.038592  -0.006436  -0.099604   0.159455  -0.003811   0.041928
     70      -0.061382   0.054120  -0.184869  -0.260882  -0.000324  -0.113472
     71       0.015161   0.027357   0.013023  -0.196707   0.003439  -0.066769
     72      -0.026878   0.010337  -0.101961   0.006946   0.003461  -0.209798
     73      -0.018854   0.049009   0.043901  -0.004861   0.001556  -0.344369
     74       0.025593   0.018869   0.093802  -0.065477  -0.002722   0.086606
     75       0.127055   0.033351   0.340858   0.138167  -0.030709   0.258669
     76       0.070710  -0.073357   0.145958   0.417328  -0.031361   0.322829
     77      -0.047919   0.007944  -0.106159  -0.095949   0.011950  -0.130057
     78       0.046298   0.004686   0.019341  -0.101842  -0.005494   0.164844
     79       0.068522   0.140905   0.174802  -0.087001  -0.268754   0.171344
     80       0.078036   0.122293   0.232529   0.003447  -0.275775   0.126390
                 42         43         44         45         46         47    
      0      -0.031610   0.046443   0.037311   0.036415  -0.013058   0.000502
      1      -0.026504   0.022220  -0.006976  -0.001378   0.003652   0.001478
      2      -0.023549   0.024922  -0.057378   0.020427  -0.025782   0.020129
      3      -0.018457  -0.049733  -0.058855   0.019889   0.006367   0.009281
      4       0.025187  -0.047930   0.031212   0.012562  -0.003070  -0.013795
      5      -0.018792   0.006652  -0.001694  -0.022661   0.025094  -0.008793
      6       0.026944   0.050385   0.013920  -0.061982   0.078161   0.006121
      7      -0.026924   0.033416  -0.027637  -0.037748   0.044356   0.006919
      8       0.040163  -0.036178   0.060583   0.031864  -0.045442   0.010303
      9      -0.030374  -0.034324   0.012541   0.018940  -0.022564  -0.002782
     10       0.065542  -0.016823   0.004544   0.014738  -0.032493  -0.005169
     11      -0.018878   0.015532  -0.017985  -0.026468  -0.013513  -0.008520
     12       0.009776   0.017756  -0.007807   0.023972   0.035296   0.010690
     13      -0.080414  -0.003270  -0.008739  -0.009178  -0.015584   0.005939
     14       0.008727   0.012011  -0.032742   0.020341  -0.007992   0.008007
     15       0.056447  -0.012076   0.002639  -0.071830  -0.050524  -0.041020
     16       0.038893   0.024519  -0.022403   0.007650  -0.025946   0.003769
     17       0.023475  -0.043914   0.066221  -0.036675   0.041677  -0.043761
     18      -0.008253   0.035097  -0.035327   0.007713  -0.066686   0.018411
     19       0.009409  -0.017860   0.037889  -0.066456  -0.024073  -0.002914
     20       0.013169   0.024116  -0.002601  -0.019047  -0.021051   0.025682
     21      -0.016147  -0.023060   0.010578   0.017137   0.029091  -0.007671
     22      -0.003255   0.005662  -0.015415   0.024598   0.013341  -0.024510
     23       0.009290  -0.008894   0.028041   0.007805   0.006773   0.056145
     24       0.004844   0.011098  -0.007279  -0.009838  -0.000627  -0.022585
     25      -0.006216  -0.016634   0.008036  -0.014969  -0.008920   0.035213
     26      -0.012404   0.006698  -0.023488   0.013107   0.009326  -0.086153
     27       0.003135  -0.008074   0.015499   0.045223  -0.010353  -0.002349
     28       0.014161   0.017567  -0.005114   0.005937   0.005165  -0.017172
     29       0.001066  -0.026080   0.028987  -0.012463  -0.023404   0.041622
     30      -0.012944  -0.002348  -0.019633  -0.060233   0.032712   0.030657
     31      -0.019282   0.014268  -0.027028   0.055294   0.036207  -0.005530
     32      -0.016330   0.015963  -0.046956   0.018707   0.035574  -0.006472
     33       0.003818   0.067789   0.020524  -0.000753  -0.037522  -0.005012
     34       0.017500  -0.317844  -0.140136   0.006130   0.120312   0.007406
     35      -0.114109  -0.367248  -0.118808   0.163718   0.161767   0.043768
     36      -0.010789  -0.102698  -0.104599  -0.005403   0.013321   0.015231
     37       0.087677   0.208585   0.279394  -0.040854  -0.027060  -0.062233
     38       0.299759   0.216890   0.393980  -0.151513  -0.054792  -0.103628
     39      -0.054183   0.105416   0.130862   0.091375  -0.053002  -0.035838
     40       0.137680  -0.210409  -0.333351  -0.297863   0.186965   0.088088
     41      -0.038811  -0.102856  -0.039285   0.058061  -0.001964  -0.008249
     42       0.113545  -0.088600  -0.011446  -0.080542   0.056802  -0.004259
     43      -0.357286   0.383756   0.125121   0.230486  -0.182149   0.016100
     44       0.034781   0.079268   0.084515  -0.084199   0.035256  -0.016356
     45       0.065748  -0.412060   0.060723   0.045477  -0.410367  -0.060638
     46       0.169806  -0.128783   0.045168   0.133794  -0.220783   0.019536
     47      -0.318425   0.019341  -0.053287  -0.235528   0.196499  -0.049255
     48      -0.194875  -0.060953   0.131021  -0.192974  -0.154344  -0.026044
     49       0.389193   0.037827  -0.115576   0.244744   0.095078   0.025762
     50       0.349851   0.079231  -0.163715   0.250214   0.153892   0.028474
     51       0.185759   0.129018  -0.241468   0.084327  -0.080986  -0.028672
     52      -0.266393  -0.173001   0.186359  -0.072833  -0.051117  -0.006865
     53      -0.129959  -0.131044   0.238990  -0.068799   0.072509   0.028449
     54       0.034876   0.046715  -0.035113   0.003861   0.051009   0.000076
     55      -0.015041   0.057380  -0.074662  -0.165186  -0.028727  -0.075296
     56      -0.033420  -0.061662   0.051265  -0.093180  -0.082002  -0.049601
     57       0.012435   0.072982   0.339979   0.223375   0.328922   0.151380
     58       0.116240  -0.072430   0.262923  -0.009178   0.276231  -0.042381
     59      -0.137615   0.177986  -0.231603   0.162842  -0.262773   0.147661
     60       0.042317  -0.018856   0.106014   0.154984   0.290989   0.167747
     61      -0.133061  -0.053133   0.108440   0.402852   0.145945   0.064010
     62      -0.007722   0.018538   0.009616   0.048485   0.004204   0.036547
     63       0.129958   0.079668  -0.026441  -0.063265  -0.155443   0.286559
     64       0.032607   0.051301  -0.043929   0.011834  -0.036006   0.011273
     65      -0.094778  -0.002952  -0.030633   0.078670   0.110118  -0.295267
     66      -0.085708  -0.010243  -0.031170  -0.013610   0.111304  -0.358798
     67       0.000886  -0.038501   0.079704   0.010585   0.058670   0.030368
     68       0.062366  -0.011479   0.044706   0.037398  -0.064451   0.323573
     69       0.013457  -0.039958   0.061813  -0.030836  -0.016049   0.122224
     70       0.042522  -0.019339   0.035848  -0.016614  -0.021669   0.103833
     71       0.002548   0.025895  -0.040579   0.025666   0.011661  -0.118367
     72       0.059552  -0.002771   0.009644   0.038447  -0.082958  -0.247330
     73       0.073103   0.095602  -0.084541  -0.003828  -0.043298  -0.444868
     74      -0.042067   0.025183  -0.023759  -0.005897   0.053148   0.093678
     75      -0.062180   0.031451  -0.076350  -0.120117   0.071569   0.130257
     76      -0.060628  -0.016065   0.026227  -0.166514   0.009999   0.317664
     77       0.029255  -0.008092   0.012845   0.050866  -0.021121  -0.089679
     78      -0.084439  -0.225366   0.129767   0.249848  -0.214172  -0.074448
     79       0.048782   0.054124   0.021302  -0.113085  -0.146105   0.054071
     80       0.074860   0.115218  -0.034687  -0.242728  -0.091300   0.085401
                 48         49         50         51         52         53    
      0       0.008643  -0.011573  -0.010545  -0.004693   0.003968  -0.017149
      1      -0.018155  -0.032646   0.028570  -0.005665  -0.009381   0.040601
      2       0.015412  -0.045176   0.062706   0.066231  -0.006634   0.085285
      3       0.004242  -0.005611  -0.023419  -0.041740  -0.006391  -0.009710
      4       0.010174  -0.040521   0.054816   0.083495   0.024197  -0.003054
      5      -0.026498   0.001104  -0.010524  -0.041902  -0.004221  -0.019377
      6       0.026749   0.080890   0.003360   0.113957   0.008010   0.017472
      7      -0.008191  -0.003422   0.017282  -0.018224  -0.021933   0.025394
      8       0.085580   0.042486  -0.032518   0.050193   0.010402  -0.019855
      9       0.003168  -0.046950  -0.004414   0.006728   0.029959  -0.021762
     10      -0.005608   0.015270  -0.003948  -0.015054  -0.006335   0.009361
     11      -0.033225   0.032710   0.003595  -0.025362  -0.016681   0.023891
     12       0.006847  -0.004234   0.002778  -0.013473  -0.019182   0.005862
     13       0.015104   0.012727  -0.004873   0.005692  -0.002527  -0.006449
     14       0.004844  -0.003058  -0.001368   0.000092  -0.001353   0.001987
     15      -0.071018   0.039815   0.019545  -0.009456   0.012944   0.006935
     16      -0.004569   0.044751  -0.005019   0.006226   0.003364  -0.025292
     17      -0.058978  -0.024462   0.024140  -0.033486   0.014023  -0.054490
     18       0.016251  -0.049763   0.004477   0.062428   0.050563  -0.066719
     19       0.028572  -0.073375  -0.103585   0.015557   0.020259   0.063310
     20       0.041701  -0.008407   0.002062   0.015178  -0.037056   0.000840
     21      -0.042101   0.021696   0.000347   0.022916  -0.064929  -0.031941
     22      -0.016638   0.023760   0.017917   0.016682  -0.026960  -0.027540
     23       0.014935   0.009977   0.019400  -0.045567   0.041021   0.047415
     24       0.023131  -0.010027  -0.003796  -0.005063  -0.013640   0.002261
     25      -0.012692  -0.007157  -0.004631  -0.011602   0.027824   0.018592
     26       0.021544   0.005922  -0.001137   0.000231   0.019833   0.002797
     27      -0.023830   0.039257   0.011426   0.018151   0.065081   0.019289
     28       0.028238   0.023558   0.028728  -0.009786   0.075252  -0.005516
     29      -0.001116  -0.020554  -0.007018   0.001382  -0.056205   0.006099
     30       0.033840  -0.050003   0.008059  -0.083745  -0.002591  -0.067878
     31      -0.049948   0.006766  -0.030012   0.031954   0.009489  -0.043217
     32      -0.095571  -0.005096  -0.063837   0.015903   0.052019   0.016704
     33      -0.012651  -0.022899   0.035503   0.035629   0.002077   0.038291
     34       0.051802   0.076401  -0.115721  -0.069501   0.009585  -0.153914
     35       0.157933   0.103136  -0.244628  -0.140114   0.020743  -0.295840
     36       0.015948  -0.007837   0.028266   0.023699  -0.006034   0.043356
     37      -0.084336   0.078770  -0.101448  -0.130666   0.012461  -0.134119
     38      -0.126406   0.242712  -0.194298  -0.192278   0.025487  -0.232437
     39      -0.041912  -0.101979   0.066990   0.036882   0.031224  -0.015142
     40       0.103707   0.337088  -0.205913  -0.132325  -0.085797   0.011743
     41      -0.017043  -0.087766   0.022383  -0.016482   0.008972  -0.021165
     42       0.031105   0.012205   0.089081   0.175672   0.014771   0.049306
     43      -0.075535  -0.017949  -0.241803  -0.434316  -0.050643  -0.093603
     44      -0.018839   0.025233   0.044000   0.074295  -0.000895   0.027964
     45      -0.018453  -0.184822   0.085836  -0.398406  -0.092193   0.040887
     46       0.105504   0.065130  -0.082706  -0.079820  -0.022183   0.004941
     47      -0.159734  -0.237182   0.203955  -0.118032  -0.050300   0.033418
     48       0.050000   0.306046  -0.018511   0.028734  -0.072598   0.074817
     49      -0.011517  -0.212864   0.003323  -0.052908   0.013853  -0.023389
     50      -0.048229  -0.282188   0.014536  -0.059250   0.034247  -0.038678
     51      -0.181438   0.041959   0.008782  -0.216023  -0.085996   0.086117
     52       0.081349  -0.038199  -0.009423   0.096196   0.066942  -0.033081
     53       0.183526  -0.055790  -0.014136   0.224103   0.102782  -0.102135
     54      -0.021783   0.010722   0.013470  -0.021002  -0.022822   0.022115
     55      -0.137987   0.086853   0.045572  -0.001469   0.030432   0.038359
     56      -0.053647   0.013589   0.010899   0.018108   0.052263  -0.016546
     57       0.336893  -0.223250  -0.190926  -0.017118  -0.116057   0.181874
     58      -0.075504  -0.176611   0.072803  -0.071598  -0.034407   0.005386
     59       0.305805   0.208918  -0.239740   0.097854   0.003789  -0.018566
     60       0.038164   0.290072  -0.084744  -0.200392  -0.186004   0.512838
     61       0.056913   0.344708   0.551946  -0.136893  -0.112571  -0.246807
     62       0.048182   0.050075   0.099518  -0.008411  -0.060127  -0.049437
     63       0.078205  -0.047464   0.072488  -0.100746   0.221160   0.095915
     64       0.026066   0.011365   0.035739  -0.003785   0.028547  -0.003090
     65      -0.027509   0.065218  -0.038077   0.093728  -0.204470  -0.083306
     66       0.264092   0.000780   0.017754  -0.282094   0.298398   0.274818
     67       0.033593   0.053342   0.023835  -0.134970   0.039146   0.131795
     68      -0.232123   0.024473   0.008630   0.217021  -0.258848  -0.219244
     69      -0.019542  -0.012479   0.001460  -0.033689   0.019847   0.038764
     70      -0.027634  -0.024545  -0.022118   0.036248  -0.119806  -0.026174
     71       0.029198   0.003158  -0.009104   0.034468  -0.053458  -0.033711
     72       0.117228  -0.080523  -0.073813   0.094003  -0.359851   0.042460
     73       0.253161  -0.128643  -0.085422   0.068450  -0.426740  -0.049838
     74      -0.055447   0.048633   0.033677  -0.056839   0.220786  -0.054991
     75      -0.113201  -0.109320  -0.104639  -0.016142  -0.184266  -0.000813
     76      -0.098839  -0.158315  -0.115313  -0.006298  -0.285488  -0.060820
     77       0.050716   0.049658   0.049399  -0.000940   0.085672   0.022319
     78      -0.414252   0.115352  -0.038127   0.141135  -0.156764   0.444628
     79       0.196198   0.053362   0.322143  -0.117581  -0.224530   0.058195
     80       0.285188  -0.004124   0.311539  -0.202344  -0.143748  -0.014964
                 54         55         56         57         58         59    
      0      -0.021046   0.009456  -0.015535  -0.004215   0.018092  -0.007275
      1       0.069545  -0.005693   0.001678   0.008950  -0.052928   0.017051
      2       0.069789  -0.051686  -0.005243   0.005203   0.023331  -0.007922
      3       0.033276   0.012289   0.011712   0.002948   0.004068  -0.000740
      4      -0.102667  -0.064179  -0.045450  -0.008890  -0.008335  -0.002970
      5      -0.020490   0.025013   0.000871  -0.010198  -0.046542  -0.001565
      6      -0.000827   0.050170  -0.009612   0.022606  -0.003858   0.003507
      7      -0.004888   0.073043   0.058017  -0.022085  -0.004504   0.000890
      8       0.083071  -0.040826   0.001560   0.033519  -0.004032   0.004283
      9       0.009349  -0.013655   0.108796   0.012429   0.007080  -0.005668
     10       0.001986  -0.021916  -0.053772  -0.002709   0.007161   0.008774
     11      -0.011251   0.005015  -0.074672  -0.010041   0.002900  -0.005450
     12      -0.000163   0.018229  -0.047909  -0.010568  -0.001866   0.005550
     13      -0.005851   0.001125  -0.012362  -0.006768  -0.008569   0.025280
     14      -0.009146  -0.005409   0.008350  -0.004171  -0.002308   0.003839
     15       0.007460  -0.069491   0.084885   0.018993  -0.004228   0.014464
     16      -0.052815  -0.021117   0.025785   0.006830   0.000282  -0.007142
     17       0.040411   0.042389  -0.037160   0.027011  -0.004941   0.007073
     18       0.004755   0.115980  -0.051981   0.027772  -0.003404  -0.002775
     19       0.004322   0.011126  -0.006516  -0.069109  -0.002551   0.000203
     20       0.001220   0.004138   0.007193  -0.047626   0.002174   0.000569
     21       0.024057  -0.040831   0.013739  -0.075185  -0.002301   0.019494
     22       0.013574  -0.010999   0.005092  -0.021199   0.017435   0.039770
     23      -0.022809   0.007426  -0.002743   0.076522   0.003648   0.031250
     24      -0.005390  -0.001563  -0.000155   0.017800   0.003106  -0.007899
     25      -0.007108   0.009738  -0.002257   0.017714  -0.010590   0.025655
     26       0.006113   0.000733   0.000297  -0.023530  -0.005670   0.014250
     27       0.018651   0.031294   0.003621  -0.057182  -0.005918  -0.043236
     28       0.020360   0.003171  -0.001031  -0.085463   0.011596   0.032423
     29      -0.014098   0.010561   0.006381   0.043817   0.011172   0.009580
     30       0.004224  -0.122321  -0.011313  -0.013363   0.003718   0.001010
     31      -0.000415  -0.054097  -0.026387   0.079689   0.001139   0.002562
     32      -0.010006  -0.024179  -0.017387   0.022718  -0.000711  -0.003693
     33       0.041948  -0.039546  -0.003591   0.002400   0.179763  -0.047489
     34      -0.061146   0.126893  -0.050531  -0.014100   0.448338  -0.133032
     35      -0.318241   0.232902  -0.074308  -0.047171  -0.181648   0.025071
     36      -0.015696  -0.033230   0.032047   0.005488  -0.427957   0.121159
     37      -0.071379   0.064669   0.022911  -0.007691   0.234140  -0.055682
     38      -0.303308   0.042288   0.136595  -0.022580  -0.157141   0.064667
     39      -0.089458  -0.097902  -0.072697  -0.020770  -0.257874  -0.008480
     40       0.340016   0.298228   0.133091   0.045399  -0.043104   0.009503
     41      -0.126066  -0.031364   0.017924  -0.012256   0.342477   0.001419
     42      -0.136557  -0.018906  -0.020011  -0.005645   0.242705  -0.005146
     43       0.319574   0.097974   0.155182   0.037376   0.138467   0.028186
     44      -0.122682   0.036261   0.026172  -0.009102   0.317210   0.001906
     45      -0.062997  -0.123691  -0.095061  -0.172773   0.014840  -0.016517
     46       0.207894  -0.049767  -0.015638   0.027182  -0.002130   0.002748
     47      -0.359328   0.113730   0.113340  -0.162469  -0.001339  -0.008675
     48       0.054197  -0.058941  -0.422671   0.004803  -0.037142  -0.062968
     49       0.006478   0.070069   0.197449  -0.018365  -0.035313  -0.045719
     50      -0.019181   0.101721   0.314298  -0.019625  -0.026324  -0.040711
     51      -0.054143  -0.002962  -0.335499  -0.063715   0.010435   0.002353
     52       0.064673   0.008812   0.257764   0.041358  -0.043822  -0.107454
     53       0.054571  -0.027832   0.365582   0.075297   0.022174   0.041582
     54       0.008546   0.022946  -0.072670   0.005635   0.022183  -0.051627
     55       0.041086  -0.031088   0.033293   0.093795   0.108472  -0.236571
     56       0.026436  -0.056306   0.144858   0.042588   0.029158  -0.039643
     57       0.008146   0.167831  -0.245005  -0.192802   0.017810  -0.034261
     58       0.197560   0.130082  -0.181189   0.020367   0.000002  -0.013832
     59      -0.399515  -0.073892   0.129964  -0.127157   0.005340  -0.010462
     60      -0.120574  -0.432889   0.210070  -0.077372   0.021036   0.011925
     61      -0.008825   0.031125   0.020346   0.275651   0.005217   0.014475
     62       0.000537   0.011533   0.008199  -0.003072   0.003860   0.003527
     63      -0.107874   0.152361  -0.039737   0.318671  -0.064054  -0.205702
     64      -0.026635   0.042746  -0.002669   0.064607  -0.033499  -0.175553
     65       0.054226  -0.100717   0.051564  -0.250077  -0.079746  -0.374501
     66      -0.090811   0.005053  -0.015422   0.293872   0.052256   0.067278
     67      -0.072667  -0.041190   0.035176   0.119066  -0.123969  -0.415669
     68       0.079662  -0.023093   0.016224  -0.232548  -0.019821   0.053090
     69      -0.018344   0.016694  -0.007559   0.076338  -0.037401   0.069999
     70      -0.007086  -0.015558   0.002721   0.050299   0.121278  -0.229449
     71       0.015342  -0.018139   0.005834  -0.044372   0.065742  -0.123602
     72      -0.068113   0.077713   0.027953   0.254168   0.014260   0.125861
     73      -0.040489  -0.010163   0.007911   0.279125  -0.093450  -0.162902
     74       0.069778  -0.068556  -0.025109  -0.156232  -0.093221  -0.377544
     75      -0.092871  -0.076544  -0.015229   0.235412   0.087118   0.346639
     76      -0.063331  -0.084773  -0.019256   0.320780  -0.049704  -0.273560
     77       0.020966   0.040077   0.012632  -0.114791   0.035631   0.132389
     78      -0.130270   0.533449   0.142542   0.012639  -0.013082  -0.027542
     79      -0.037978   0.291286   0.114003  -0.128743   0.001180  -0.004289
     80      -0.011337   0.150285   0.080238  -0.210715   0.003430  -0.006488
                 60         61         62         63         64         65    
      0       0.013248   0.001826   0.000200   0.011559   0.000682   0.000188
      1      -0.034708   0.014454  -0.015072  -0.030200   0.004413  -0.000492
      2       0.015533  -0.008833   0.009505   0.018097  -0.002261   0.000552
      3      -0.003203   0.003009  -0.002087  -0.000176  -0.000526   0.000205
      4       0.011827   0.001888   0.001185   0.002684   0.002348   0.000431
      5       0.045292  -0.015588   0.014693   0.043323   0.024920  -0.000703
      6      -0.002665  -0.008741   0.008426  -0.003691  -0.003637  -0.001317
      7       0.001426  -0.012497   0.003450   0.005460   0.000285   0.003375
      8      -0.002716   0.007437   0.002863  -0.001454   0.002723   0.002784
      9      -0.005618   0.015386  -0.037271   0.031710   0.016799   0.000712
     10      -0.042021  -0.010351  -0.036381   0.044604   0.017679   0.003487
     11       0.004906   0.011120  -0.007714  -0.005870  -0.000080  -0.002040
     12      -0.009172  -0.010871   0.006026   0.000034  -0.002194  -0.000036
     13      -0.034336  -0.063676   0.050203   0.000690  -0.014316   0.000020
     14      -0.004065  -0.008596   0.006031  -0.000691  -0.001668   0.000173
     15      -0.011298  -0.041689   0.039335  -0.006000  -0.011506  -0.000896
     16       0.016667   0.019745  -0.016988  -0.002142   0.007059   0.002669
     17      -0.019308  -0.013622   0.016372  -0.003565  -0.007380   0.000832
     18      -0.003862   0.011303  -0.003166  -0.000516   0.003740  -0.000030
     19      -0.005211  -0.006918   0.005577   0.001085  -0.003421   0.005744
     20       0.006255   0.005600  -0.009034  -0.000109   0.002438  -0.036971
     21       0.007978   0.003381  -0.011073   0.006813  -0.026562   0.007663
     22       0.028992  -0.027329  -0.032166  -0.026761   0.030593   0.006203
     23       0.020522  -0.021809  -0.019978  -0.004994  -0.010204   0.010763
     24      -0.002380  -0.006550   0.001965  -0.008480   0.017937   0.000150
     25       0.011944   0.006572  -0.013980   0.019301  -0.057099   0.000654
     26       0.004318   0.006819  -0.007467   0.010338  -0.031215   0.000339
     27      -0.001632  -0.032841  -0.020585  -0.015740   0.010894  -0.024133
     28      -0.008849   0.039255   0.028297   0.008151   0.018496   0.015679
     29      -0.005549   0.012054   0.020468  -0.002959   0.036660  -0.005468
     30       0.000270   0.007126   0.004391  -0.005108  -0.003533   0.012064
     31      -0.001128   0.005394   0.004390  -0.002271  -0.003029  -0.046461
     32      -0.000921  -0.002188   0.000303  -0.002006  -0.003276   0.043927
     33       0.094799  -0.063357   0.064909   0.100644  -0.021301  -0.006527
     34       0.241801  -0.126348   0.128725   0.252682  -0.049847   0.001076
     35      -0.064392   0.110747  -0.110610  -0.086511   0.037393  -0.001815
     36      -0.230305   0.128304  -0.134338  -0.241117   0.052432   0.004249
     37       0.130356  -0.078281   0.074749   0.124379  -0.027507   0.004921
     38      -0.055450   0.016566  -0.040502  -0.096163   0.019919  -0.002030
     39       0.235699  -0.058592   0.066065   0.211467   0.133395   0.002168
     40      -0.002510  -0.023679   0.011040   0.029323   0.011431   0.000311
     41      -0.281608   0.083482  -0.089661  -0.264232  -0.167273   0.001201
     42      -0.204781   0.048466  -0.067300  -0.198813  -0.129606  -0.005860
     43      -0.138256   0.054279  -0.029852  -0.105541  -0.063928  -0.001423
     44      -0.265443   0.061455  -0.080615  -0.252522  -0.163799   0.004271
     45       0.002293   0.022124  -0.044578   0.014319   0.014671   0.015537
     46      -0.013600   0.014314  -0.018100   0.010464   0.008648  -0.045966
     47       0.030970  -0.029913   0.013833   0.011146   0.003426  -0.024096
     48       0.264037   0.112209   0.223681  -0.334290  -0.121502   0.012439
     49       0.211451   0.051706   0.188001  -0.238965  -0.093000  -0.034324
     50       0.172677   0.043020   0.137019  -0.176128  -0.067922   0.035320
     51      -0.032505  -0.005144  -0.027156   0.017102   0.005951  -0.018198
     52       0.380417   0.183816   0.221063  -0.370345  -0.123584  -0.005517
     53      -0.171486  -0.054244  -0.159877   0.233499   0.092334  -0.014553
     54       0.055028   0.135248  -0.121524   0.013155   0.035753   0.000369
     55       0.269707   0.592538  -0.522864   0.071525   0.158253   0.000311
     56       0.052840   0.081450  -0.070909   0.025276   0.022693   0.000188
     57       0.035844   0.097028  -0.104397   0.015495   0.026097   0.008995
     58      -0.005806   0.062949  -0.055627  -0.007040   0.013701  -0.029012
     59       0.049831   0.004463  -0.011685   0.011553   0.006819  -0.016280
     60       0.052725  -0.021112  -0.036028   0.006940  -0.005680   0.001997
     61       0.001947  -0.002592  -0.000007   0.004219  -0.003021  -0.065724
     62       0.009105   0.006520  -0.012992  -0.000553   0.002199   0.436842
     63      -0.122529   0.120822   0.144483   0.109644  -0.093263   0.025948
     64      -0.099480   0.089602   0.111897   0.058907  -0.007889  -0.054453
     65      -0.232848   0.212692   0.252877   0.144296  -0.059369   0.016817
     66       0.051136  -0.116398  -0.038053  -0.086026   0.141738  -0.115257
     67      -0.264328   0.234294   0.293378   0.201301  -0.159811  -0.020016
     68       0.028501   0.036457  -0.045393   0.038449  -0.119021  -0.146835
     69       0.052436   0.011233  -0.043721   0.087843  -0.215840  -0.002295
     70      -0.093818  -0.096661   0.152862  -0.223824   0.684092   0.001636
     71      -0.062447  -0.042303   0.080575  -0.129752   0.372273  -0.001275
     72       0.009541   0.081571   0.051716   0.052741  -0.014044   0.289471
     73       0.058151  -0.191006  -0.195789  -0.008291  -0.235555  -0.142167
     74       0.028947  -0.323930  -0.246887  -0.116234  -0.103396   0.195971
     75      -0.023951   0.302439   0.244493   0.102911   0.111228  -0.003085
     76       0.019751  -0.242616  -0.152936  -0.098018  -0.018958  -0.050060
     77      -0.017968   0.126577   0.096917   0.038817   0.056553  -0.130430
     78       0.001862  -0.061370  -0.029173   0.020716   0.023862  -0.145471
     79       0.008659  -0.010522  -0.022286   0.014177   0.012549   0.542642
     80       0.012486  -0.000566  -0.019541   0.002870   0.005296  -0.523379
                 66         67         68         69         70         71    
      0       0.000984  -0.000878   0.027965   0.012794   0.000557   0.024610
      1       0.000831   0.002769  -0.029186  -0.010468  -0.001132  -0.033825
      2       0.000010  -0.001783   0.019134   0.007437   0.000960   0.019334
      3      -0.002912   0.000508  -0.018372  -0.008723   0.000892   0.015945
      4      -0.001846   0.000287  -0.011610  -0.004581   0.000615   0.011974
      5      -0.002931   0.000532  -0.043039  -0.015143   0.003713   0.041060
      6       0.002167  -0.000692  -0.002026  -0.002941   0.003963   0.004473
      7      -0.009800   0.001590   0.006020   0.008425  -0.011491  -0.014977
      8      -0.004215   0.001192   0.003330   0.004370  -0.005856  -0.008847
      9       0.047156  -0.000495   0.000273  -0.000898   0.003290  -0.006326
     10       0.050011   0.002538  -0.001890  -0.000741  -0.003742   0.004452
     11       0.008469  -0.002329   0.001923  -0.000377   0.005825  -0.010414
     12      -0.002749  -0.000158   0.000031   0.000013  -0.000235   0.000456
     13       0.000939   0.000127  -0.000015   0.000011  -0.000011   0.000142
     14       0.000932  -0.000082  -0.000099  -0.000003   0.000007   0.000382
     15      -0.001084   0.001150  -0.001993  -0.002473  -0.005679  -0.007156
     16       0.000904  -0.004408   0.006927   0.008705   0.019452   0.021368
     17       0.000808  -0.001527   0.003620   0.004733   0.010803   0.011081
     18      -0.000092   0.000275  -0.000354   0.000042   0.000947  -0.000378
     19      -0.000101  -0.005137  -0.001752   0.003999   0.007054  -0.001216
     20       0.001061   0.044071   0.010628  -0.020212  -0.049315   0.011143
     21       0.000138  -0.021760   0.001665  -0.010123  -0.004773  -0.001170
     22       0.000188  -0.029617   0.009992  -0.026442  -0.032177   0.005906
     23       0.000224  -0.033811   0.004013  -0.017349  -0.013120  -0.000009
     24      -0.000022   0.001786   0.000168  -0.000109   0.000623   0.000051
     25      -0.000008   0.000162   0.000178  -0.000632   0.000196  -0.000049
     26      -0.000042   0.000178   0.000176  -0.000377   0.000075   0.000056
     27       0.002598  -0.022727  -0.014872   0.036754  -0.018796   0.001158
     28      -0.001776   0.016355   0.012416  -0.029225   0.017344  -0.001780
     29       0.000380  -0.001485   0.005322  -0.009803   0.010312  -0.002479
     30      -0.000607   0.004897  -0.001307   0.003732  -0.005708   0.001089
     31       0.000947  -0.017049   0.007498  -0.017191   0.025161  -0.004824
     32      -0.001500   0.015195  -0.007126   0.017666  -0.023086   0.003665
     33      -0.004895   0.030435  -0.515888  -0.213488  -0.016507  -0.506296
     34       0.001512  -0.006455   0.114421   0.047897   0.003021   0.112435
     35      -0.000849   0.007757  -0.132656  -0.055148  -0.003911  -0.127274
     36      -0.006059  -0.019665   0.187175   0.062823   0.010226   0.220836
     37      -0.008189  -0.025218   0.228466   0.075679   0.011656   0.273834
     38       0.002124   0.009624  -0.088353  -0.028635  -0.002859  -0.103407
     39       0.042006  -0.008528   0.456293   0.173357  -0.035243  -0.423678
     40       0.019237  -0.003550   0.196451   0.074491  -0.014988  -0.185337
     41       0.028607  -0.005920   0.328899   0.125558  -0.024878  -0.305224
     42      -0.008139   0.002721  -0.238428  -0.071811   0.026592   0.232040
     43      -0.001532   0.001014  -0.057714  -0.017429   0.005900   0.053951
     44       0.002940  -0.001532   0.174592   0.051181  -0.018680  -0.169779
     45      -0.026981   0.006996   0.020269   0.031370  -0.042481  -0.051542
     46       0.112432  -0.021632  -0.073557  -0.101637   0.137423   0.182333
     47       0.053273  -0.011299  -0.040830  -0.053187   0.070519   0.098749
     48       0.110198   0.008974  -0.005607  -0.000550  -0.014150   0.020317
     49      -0.341678  -0.028411   0.022579   0.004216   0.050595  -0.082511
     50       0.359511   0.029366  -0.022507  -0.004195  -0.051895   0.082651
     51      -0.652029  -0.002640   0.002481   0.014259  -0.027275   0.055080
     52      -0.253344  -0.000081   0.000717   0.005902  -0.011651   0.022736
     53      -0.473721  -0.002862   0.001000   0.008965  -0.017085   0.038337
     54       0.028723   0.001066  -0.002428  -0.002108   0.000203  -0.008225
     55       0.000395  -0.000219  -0.000705  -0.000198   0.000140   0.002662
     56       0.001861  -0.000952   0.000743   0.000424   0.000809  -0.001354
     57       0.006759  -0.015145   0.027497   0.032688   0.072664   0.084650
     58      -0.016841   0.047395  -0.081486  -0.102198  -0.226019  -0.249559
     59      -0.010365   0.026516  -0.043566  -0.057177  -0.129599  -0.137423
     60      -0.000377  -0.003533  -0.000202   0.001256   0.000689  -0.000216
     61       0.001976   0.073376   0.018865  -0.038154  -0.085061   0.018329
     62      -0.012411  -0.519154  -0.123851   0.238483   0.575896  -0.127727
     63       0.000535  -0.129510   0.046996  -0.121660  -0.147830   0.027330
     64      -0.001530   0.279396  -0.106132   0.268384   0.332293  -0.065380
     65       0.000397  -0.080665   0.029566  -0.076764  -0.090922   0.017274
     66      -0.002085   0.378221  -0.064681   0.228818   0.190733  -0.014677
     67      -0.000467   0.068137  -0.010211   0.039384   0.032883  -0.002013
     68      -0.002949   0.485464  -0.080892   0.289373   0.243135  -0.017953
     69       0.000371  -0.009417  -0.001417   0.002201  -0.002578  -0.000888
     70      -0.000184   0.001125   0.000815  -0.002037  -0.002642   0.001174
     71       0.000488  -0.008898  -0.001017  -0.000195   0.002690  -0.002653
     72      -0.030088   0.266304   0.169944  -0.418234   0.203977  -0.011777
     73       0.015045  -0.132250  -0.082040   0.202228  -0.099510   0.005569
     74      -0.020573   0.179407   0.115095  -0.281877   0.137552  -0.008098
     75      -0.000254  -0.001541   0.001066  -0.000339   0.002593  -0.001655
     76       0.006316  -0.063188  -0.068466   0.152732  -0.101348   0.014324
     77       0.016965  -0.160455  -0.174252   0.390728  -0.254289   0.035731
     78       0.004703  -0.054044   0.021661  -0.052823   0.074539  -0.012564
     79      -0.015059   0.195877  -0.085389   0.203905  -0.286482   0.050121
     80       0.014865  -0.186718   0.083134  -0.200525   0.274494  -0.046925
                 72         73         74         75         76         77    
      0      -0.002578   0.016538   0.006646   0.031679   0.026285   0.039325
      1       0.005817  -0.009319   0.019442   0.011816   0.008828   0.024047
      2      -0.003050   0.007514  -0.008430  -0.001763  -0.000978  -0.006937
      3      -0.000070  -0.005323  -0.025913  -0.028842  -0.010195  -0.044176
      4      -0.002018  -0.000583  -0.010233  -0.008031  -0.002158  -0.012956
      5      -0.009648   0.002130  -0.011236   0.013863   0.009830   0.017091
      6       0.000721   0.010006   0.015520  -0.004472  -0.003900  -0.004019
      7      -0.005669  -0.034799  -0.055248   0.013871   0.012818   0.011137
      8      -0.004447  -0.018104  -0.028211   0.006813   0.006821   0.005834
      9      -0.045303  -0.002239  -0.001893  -0.001952   0.002629  -0.000382
     10       0.033493  -0.002092  -0.011025   0.004041  -0.000120   0.000880
     11      -0.072040   0.000412   0.007065  -0.005784   0.002313  -0.002006
     12       0.002767  -0.001072   0.000246  -0.000219  -0.000532  -0.000092
     13       0.000470   0.000476   0.000027   0.000062   0.000095  -0.000192
     14       0.002241   0.000134  -0.000302   0.000010  -0.000341  -0.000215
     15      -0.000726   0.020094  -0.008814   0.003836   0.002533  -0.001030
     16       0.001202  -0.056837   0.025689  -0.009212  -0.006128   0.006195
     17       0.000932  -0.032954   0.015185  -0.005352  -0.003308   0.003269
     18       0.000133  -0.000532   0.000307  -0.000192   0.000536  -0.000340
     19       0.000730   0.002418  -0.001531  -0.000180  -0.001527   0.001192
     20      -0.003813  -0.014816   0.015001  -0.000524   0.010012  -0.007695
     21       0.002093  -0.006787   0.011256   0.017951   0.039111  -0.031379
     22      -0.003379  -0.000878  -0.004661  -0.018214  -0.039295   0.032509
     23       0.001606  -0.007810   0.011587   0.016670   0.036276  -0.028688
     24      -0.000249   0.000182  -0.000600   0.000555  -0.002665   0.000908
     25      -0.000072  -0.000103   0.000304   0.000926   0.001060  -0.001176
     26      -0.000209  -0.000015  -0.000196   0.001685  -0.003152   0.000109
     27       0.002229   0.002742   0.002153  -0.027577   0.018305   0.008454
     28       0.001211   0.000468  -0.003731  -0.005476   0.006495   0.003796
     29       0.006973   0.006244  -0.006640  -0.064068   0.050289   0.025056
     30      -0.000597   0.000239   0.003341  -0.002901   0.001498  -0.000089
     31       0.003406  -0.000195  -0.009255   0.008959  -0.004259  -0.000243
     32      -0.002750   0.001189   0.008565  -0.008836   0.004417   0.000389
     33       0.069318  -0.236619   0.072711  -0.225169  -0.195320  -0.209499
     34      -0.015462   0.054407  -0.013570   0.057355   0.049374   0.055191
     35       0.017435  -0.063963   0.017538  -0.061098  -0.053455  -0.057623
     36      -0.040632   0.044183  -0.159618  -0.153496  -0.118905  -0.262709
     37      -0.050871   0.052571  -0.205000  -0.201844  -0.156603  -0.343985
     38       0.019675  -0.023666   0.081783   0.079541   0.061426   0.137088
     39       0.078680   0.015855   0.239856   0.070718  -0.013735   0.138151
     40       0.032755   0.004996   0.102718   0.032114  -0.004733   0.061504
     41       0.058915   0.013856   0.181026   0.059792  -0.007828   0.111198
     42      -0.074351   0.045911   0.071217   0.275230   0.135298   0.391276
     43      -0.016591   0.009095   0.014535   0.064503   0.032736   0.092358
     44       0.057514  -0.034536  -0.057902  -0.215657  -0.106995  -0.309705
     45      -0.018811  -0.117673  -0.183141   0.047568   0.042474   0.038310
     46       0.071304   0.410516   0.642076  -0.159183  -0.151915  -0.132904
     47       0.035791   0.212700   0.331496  -0.081420  -0.078078  -0.067474
     48       0.146715  -0.004600  -0.026070   0.012766  -0.003184   0.003475
     49      -0.574284   0.020561   0.106493  -0.054302   0.012434  -0.016010
     50       0.577604  -0.021586  -0.109491   0.056465  -0.011330   0.017756
     51       0.393595   0.028342   0.045672   0.014565  -0.025750   0.005790
     52       0.164627   0.010184   0.017211   0.006551  -0.010030   0.002924
     53       0.269515   0.018279   0.029823   0.009773  -0.017381   0.003387
     54      -0.034146   0.005973  -0.003264  -0.000218   0.004145  -0.000666
     55       0.006300  -0.007921   0.002703  -0.001875  -0.002470  -0.000568
     56      -0.011320   0.003340  -0.000124   0.001030   0.002168   0.001133
     57       0.005576  -0.226177   0.100341  -0.038282  -0.026135   0.022882
     58      -0.017533   0.665758  -0.295200   0.108923   0.071845  -0.067072
     59      -0.011139   0.381701  -0.170331   0.062473   0.040879  -0.039027
     60      -0.000016   0.003868  -0.002225   0.000637  -0.000125   0.000093
     61      -0.006213  -0.025951   0.024523  -0.000161   0.017354  -0.012855
     62       0.044730   0.171093  -0.170692   0.004556  -0.118772   0.087894
     63      -0.017451   0.003907  -0.033715  -0.101690  -0.217923   0.180308
     64       0.039883  -0.007081   0.078525   0.239801   0.513422  -0.425870
     65      -0.010415  -0.000206  -0.018781  -0.062083  -0.133252   0.110243
     66      -0.006997   0.076363  -0.096613  -0.110135  -0.241933   0.189972
     67      -0.002117   0.016516  -0.021650  -0.024663  -0.057101   0.043280
     68      -0.009188   0.095341  -0.121701  -0.139243  -0.309678   0.240316
     69       0.001875  -0.001201   0.004323  -0.007553   0.025560  -0.007240
     70      -0.001749   0.000627  -0.002201   0.001531  -0.018019   0.008776
     71       0.004284  -0.000624   0.005023  -0.017890   0.047674  -0.007108
     72      -0.027882  -0.036904  -0.021127   0.346622  -0.235605  -0.108624
     73       0.013941   0.017686   0.009228  -0.170506   0.117870   0.052482
     74      -0.016894  -0.022760  -0.013068   0.217325  -0.147102  -0.068459
     75       0.001413   0.000915  -0.003104  -0.016925   0.013987   0.007637
     76      -0.026564  -0.021624   0.034334   0.222060  -0.181232  -0.093795
     77      -0.064739  -0.051181   0.089721   0.544227  -0.447910  -0.231488
     78       0.013578  -0.003717  -0.031317   0.029283  -0.013563   0.000295
     79      -0.037553   0.007691   0.103029  -0.105131   0.053026   0.002472
     80       0.037554  -0.009823  -0.101787   0.102278  -0.050128  -0.001879
                 78         79         80    
      0       0.056365  -0.000001  -0.000076
      1       0.031150   0.000029  -0.000008
      2      -0.007239   0.000094   0.000021
      3       0.060273  -0.000256  -0.000168
      4       0.017873  -0.000008  -0.000071
      5      -0.016106  -0.000009   0.000096
      6       0.001820   0.000154  -0.000055
      7      -0.002554  -0.000190  -0.000038
      8      -0.001206  -0.000256   0.000012
      9       0.001330  -0.002601   0.000024
     10      -0.001428  -0.001355  -0.000015
     11       0.002715  -0.004912   0.000007
     12      -0.000859  -0.068544  -0.000069
     13      -0.000007   0.017659   0.000039
     14      -0.000415  -0.011795  -0.000010
     15       0.000431  -0.000765  -0.000075
     16       0.002913   0.002077  -0.000030
     17       0.001710  -0.001962   0.000021
     18      -0.000133   0.000310   0.000236
     19       0.000247  -0.000444  -0.000139
     20      -0.001294   0.000177  -0.000001
     21      -0.003817  -0.000004   0.004906
     22       0.004620   0.000250  -0.002054
     23      -0.003637  -0.000082   0.001838
     24       0.000520  -0.000088   0.022605
     25      -0.000300   0.000028  -0.026765
     26       0.000813  -0.000045   0.062213
     27      -0.001544   0.000023   0.003701
     28      -0.000680  -0.000028   0.001716
     29      -0.005118  -0.000044   0.003908
     30      -0.000179   0.000108   0.000134
     31       0.000635  -0.000020   0.000154
     32      -0.000657  -0.000097   0.000165
     33      -0.335133   0.001916   0.001775
     34       0.087153  -0.001640  -0.000047
     35      -0.092229   0.003351   0.000267
     36      -0.344898   0.003807   0.000445
     37      -0.454418   0.003433   0.000552
     38       0.178862  -0.002284  -0.000955
     39      -0.245611   0.001433   0.001604
     40      -0.108793   0.000513   0.000658
     41      -0.193755   0.001353   0.000665
     42      -0.476858   0.001134   0.001798
     43      -0.110074   0.000062   0.001113
     44       0.378756  -0.000546  -0.001896
     45      -0.009727   0.000184  -0.000071
     46       0.030533  -0.000125   0.000048
     47       0.014774  -0.000215  -0.000098
     48      -0.005373   0.000836  -0.000014
     49       0.019983  -0.008785   0.000113
     50      -0.021283   0.013021  -0.000105
     51      -0.014691   0.034669   0.000049
     52      -0.006537   0.010275  -0.000020
     53      -0.008019   0.021580   0.000052
     54       0.004629   0.943102   0.001304
     55      -0.002854  -0.239760  -0.000330
     56       0.004268   0.213671   0.000387
     57       0.008108   0.001514  -0.000042
     58      -0.026424  -0.011544   0.000043
     59      -0.016181  -0.003252  -0.000144
     60      -0.000548   0.000644   0.000026
     61      -0.001676   0.000211   0.000721
     62       0.012401  -0.000267  -0.002079
     63       0.024725   0.000548  -0.013219
     64      -0.059705  -0.001266   0.027024
     65       0.015922   0.000359  -0.008691
     66       0.021773  -0.000514  -0.019189
     67       0.004473  -0.000448  -0.001943
     68       0.028405  -0.000083  -0.020752
     69      -0.006161   0.000353  -0.366669
     70       0.002027  -0.000442   0.350498
     71      -0.007002   0.001238  -0.856697
     72       0.020577   0.000018  -0.022555
     73      -0.010720   0.000003   0.008229
     74       0.013835   0.000013  -0.015215
     75      -0.001856  -0.000128  -0.000997
     76       0.018831   0.000252  -0.010923
     77       0.047822   0.000613  -0.029563
     78       0.000855   0.000314  -0.000198
     79      -0.006397  -0.000220   0.001439
     80       0.005278   0.000483  -0.001846


-----------
IR SPECTRUM
-----------

 Mode   freq       eps      Int      T**2         TX        TY        TZ
       cm**-1   L/(mol*cm) km/mol    a.u.
----------------------------------------------------------------------------
  6:    144.78   0.000074    0.37  0.000159  ( 0.008526 -0.009156  0.001503)
  7:    204.32   0.000488    2.47  0.000745  ( 0.015074 -0.005549  0.022068)
  8:    260.96   0.000277    1.40  0.000331  (-0.016213  0.008206 -0.000879)
  9:    305.64   0.000438    2.21  0.000447  (-0.001368  0.010108 -0.018518)
 10:    332.66   0.000144    0.73  0.000135  ( 0.011296 -0.000547 -0.002611)
 11:    347.29   0.000435    2.20  0.000391  (-0.008228  0.013636  0.011715)
 12:    408.00   0.000597    3.02  0.000456  (-0.021015 -0.002203 -0.003156)
 13:    465.30   0.000031    0.15  0.000021  (-0.002329 -0.002564  0.002919)
 14:    513.41   0.000447    2.26  0.000272  (-0.015652 -0.005190  0.000168)
 15:    543.55   0.000730    3.69  0.000419  ( 0.013977  0.002668 -0.014717)
 16:    643.00   0.000023    0.12  0.000011  (-0.002686  0.001317  0.001519)
 17:    737.74   0.000417    2.11  0.000176  (-0.012848 -0.003368 -0.000094)
 18:    776.80   0.000320    1.62  0.000128  ( 0.004498  0.002298 -0.010147)
 19:    790.82   0.000781    3.95  0.000308  ( 0.013755  0.008077 -0.007336)
 20:    810.12   0.000355    1.80  0.000137  ( 0.006202  0.006058 -0.007853)
 21:    858.79   0.002216   11.20  0.000805  ( 0.017782 -0.004624 -0.021629)
 22:    889.45   0.003181   16.08  0.001116  ( 0.028597  0.001817 -0.017180)
 23:    897.60   0.006381   32.25  0.002219  (-0.026847  0.003585  0.038535)
 24:    923.98   0.003343   16.89  0.001129  (-0.024532  0.000946  0.022943)
 25:    951.58   0.025779  130.28  0.008454  ( 0.062832  0.047620 -0.047312)
 26:    963.17   0.003957   20.00  0.001282  ( 0.016966 -0.000575 -0.031528)
 27:    987.99   0.000662    3.34  0.000209  (-0.000317  0.005634 -0.013311)
 28:   1004.85   0.000397    2.00  0.000123  (-0.004469  0.001693  0.010017)
 29:   1013.79   0.001867    9.44  0.000575  ( 0.014792  0.011701 -0.014798)
 30:   1021.44   0.002094   10.58  0.000640  (-0.012368  0.006294  0.021149)
 31:   1067.98   0.000283    1.43  0.000083  ( 0.002432  0.006966 -0.005306)
 32:   1082.59   0.005516   27.88  0.001590  ( 0.029078  0.018728 -0.019844)
 33:   1084.21   0.001331    6.73  0.000383  (-0.013451  0.004277  0.013563)
 34:   1098.17   0.000540    2.73  0.000153  (-0.007332 -0.007901 -0.006099)
 35:   1117.14   0.000688    3.48  0.000192  ( 0.006108  0.012186  0.002510)
 36:   1133.56   0.002538   12.83  0.000699  (-0.002457 -0.025995 -0.004124)
 37:   1146.68   0.001873    9.47  0.000510  (-0.006342 -0.014872  0.015762)
 38:   1197.54   0.000996    5.03  0.000259  (-0.000919  0.015538  0.004142)
 39:   1200.02   0.002749   13.89  0.000715  (-0.008411  0.020063  0.015541)
 40:   1213.13   0.000262    1.33  0.000067  ( 0.003786  0.007119  0.001561)
 41:   1250.19   0.000920    4.65  0.000230  ( 0.006174 -0.010635 -0.008850)
 42:   1263.41   0.002208   11.16  0.000545  ( 0.009524  0.021177 -0.002474)
 43:   1294.89   0.000244    1.23  0.000059  (-0.002847  0.002727 -0.006575)
 44:   1300.28   0.000548    2.77  0.000132  ( 0.003537 -0.001444  0.010813)
 45:   1322.94   0.000341    1.72  0.000080  (-0.003579 -0.005262 -0.006323)
 46:   1347.52   0.000156    0.79  0.000036  (-0.003308 -0.004793  0.001457)
 47:   1353.54   0.000197    1.00  0.000045  ( 0.005153  0.001255 -0.004158)
 48:   1362.78   0.000619    3.13  0.000142  (-0.010474 -0.005566  0.001064)
 49:   1373.82   0.001728    8.73  0.000392  ( 0.010429  0.016763 -0.001624)
 50:   1379.28   0.000323    1.63  0.000073  (-0.000237  0.008056  0.002847)
 51:   1388.41   0.000308    1.56  0.000069  ( 0.005432 -0.004850 -0.004036)
 52:   1394.27   0.000131    0.66  0.000029  ( 0.000701  0.002881  0.004539)
 53:   1400.95   0.000287    1.45  0.000064  (-0.000353  0.003029 -0.007396)
 54:   1413.92   0.000109    0.55  0.000024  (-0.002172  0.001901 -0.003956)
 55:   1426.72   0.000370    1.87  0.000081  (-0.005467 -0.006568  0.002817)
 56:   1440.04   0.000314    1.59  0.000068  ( 0.007370 -0.003427 -0.001386)
 57:   1451.52   0.000175    0.88  0.000038  (-0.001839 -0.001027  0.005755)
 58:   1510.40   0.000719    3.64  0.000149  (-0.004847  0.010837  0.002779)
 59:   1533.53   0.002528   12.78  0.000514  ( 0.004457 -0.021855 -0.004117)
 60:   1537.03   0.001832    9.26  0.000372  (-0.001224  0.006228 -0.018211)
 61:   1541.16   0.001788    9.04  0.000362  ( 0.014190  0.012677 -0.000176)
 62:   1548.74   0.000501    2.53  0.000101  ( 0.006895 -0.003148 -0.006600)
 63:   1551.61   0.001099    5.56  0.000221  (-0.006486  0.003074 -0.013022)
 64:   1556.89   0.001040    5.26  0.000208  (-0.005617  0.013126  0.002153)
 65:   2923.42   0.000517    2.61  0.000055  (-0.003870  0.000716  0.006303)
 66:   2930.70   0.013849   69.99  0.001475  ( 0.022566  0.031032  0.001572)
 67:   2935.94   0.004211   21.28  0.000448  (-0.018090 -0.010811 -0.001849)
 68:   2941.96   0.000305    1.54  0.000032  (-0.002722 -0.002949 -0.004038)
 69:   2943.72   0.018244   92.20  0.001934  ( 0.015731 -0.037718 -0.016247)
 70:   2955.84   0.006084   30.75  0.000642  (-0.013848  0.005111 -0.020602)
 71:   2957.61   0.009986   50.47  0.001054  ( 0.012158 -0.007140  0.029238)
 72:   2966.13   0.011524   58.24  0.001212  (-0.014446  0.017766 -0.026232)
 73:   2972.53   0.020263  102.40  0.002127  ( 0.010589 -0.041000 -0.018278)
 74:   2979.10   0.002572   13.00  0.000269  (-0.000059 -0.016350 -0.001443)
 75:   2979.69   0.001501    7.58  0.000157  (-0.004091  0.004789 -0.010839)
 76:   2981.89   0.013950   70.50  0.001460  ( 0.020566 -0.004860  0.031833)
 77:   2985.39   0.004767   24.09  0.000498  (-0.008663  0.020439  0.002338)
 78:   3007.44   0.014439   72.97  0.001498  ( 0.033336  0.016441 -0.010798)
 79:   3223.10   0.000010    0.05  0.000001  (-0.000691  0.000701  0.000088)
 80:   3232.19   0.000083    0.42  0.000008  ( 0.002334 -0.000062  0.001589)

* The epsilon (eps) is given for a Dirac delta lineshape.
** The dipole moment derivative (T) already includes vibrational overlap.

The first frequency considered to be a vibration is 6
The total number of vibrations considered is 75


--------------------------
THERMOCHEMISTRY AT 298.15K
--------------------------

Temperature         ... 298.15 K
Pressure            ... 1.00 atm
Total Mass          ... 152.24 AMU

Throughout the following assumptions are being made:
  (1) The electronic state is orbitally nondegenerate
  (2) There are no thermally accessible electronically excited states
  (3) Hindered rotations indicated by low frequency modes are not
      treated as such but are treated as vibrations and this may
      cause some error
  (4) All equations used are the standard statistical mechanics
      equations for an ideal gas
  (5) All vibrations are strictly harmonic

freq.     144.78  E(vib)   ...       0.41 
freq.     204.32  E(vib)   ...       0.35 
freq.     260.96  E(vib)   ...       0.30 
freq.     305.64  E(vib)   ...       0.26 
freq.     332.66  E(vib)   ...       0.24 
freq.     347.29  E(vib)   ...       0.23 
freq.     408.00  E(vib)   ...       0.19 
freq.     465.30  E(vib)   ...       0.16 
freq.     513.41  E(vib)   ...       0.13 
freq.     543.55  E(vib)   ...       0.12 
freq.     643.00  E(vib)   ...       0.09 
freq.     737.74  E(vib)   ...       0.06 
freq.     776.80  E(vib)   ...       0.05 
freq.     790.82  E(vib)   ...       0.05 
freq.     810.12  E(vib)   ...       0.05 
freq.     858.79  E(vib)   ...       0.04 
freq.     889.45  E(vib)   ...       0.04 
freq.     897.60  E(vib)   ...       0.03 
freq.     923.98  E(vib)   ...       0.03 
freq.     951.58  E(vib)   ...       0.03 
freq.     963.17  E(vib)   ...       0.03 
freq.     987.99  E(vib)   ...       0.02 
freq.    1004.85  E(vib)   ...       0.02 
freq.    1013.79  E(vib)   ...       0.02 
freq.    1021.44  E(vib)   ...       0.02 
freq.    1067.98  E(vib)   ...       0.02 
freq.    1082.59  E(vib)   ...       0.02 
freq.    1084.21  E(vib)   ...       0.02 
freq.    1098.17  E(vib)   ...       0.02 
freq.    1117.14  E(vib)   ...       0.01 
freq.    1133.56  E(vib)   ...       0.01 
freq.    1146.68  E(vib)   ...       0.01 
freq.    1197.54  E(vib)   ...       0.01 
freq.    1200.02  E(vib)   ...       0.01 
freq.    1213.13  E(vib)   ...       0.01 
freq.    1250.19  E(vib)   ...       0.01 
freq.    1263.41  E(vib)   ...       0.01 
freq.    1294.89  E(vib)   ...       0.01 
freq.    1300.28  E(vib)   ...       0.01 
freq.    1322.94  E(vib)   ...       0.01 
freq.    1347.52  E(vib)   ...       0.01 
freq.    1353.54  E(vib)   ...       0.01 
freq.    1362.78  E(vib)   ...       0.01 
freq.    1373.82  E(vib)   ...       0.01 
freq.    1379.28  E(vib)   ...       0.01 
freq.    1388.41  E(vib)   ...       0.00 
freq.    1394.27  E(vib)   ...       0.00 
freq.    1400.95  E(vib)   ...       0.00 
freq.    1413.92  E(vib)   ...       0.00 
freq.    1426.72  E(vib)   ...       0.00 
freq.    1440.04  E(vib)   ...       0.00 
freq.    1451.52  E(vib)   ...       0.00 
freq.    1510.40  E(vib)   ...       0.00 
freq.    1533.53  E(vib)   ...       0.00 
freq.    1537.03  E(vib)   ...       0.00 
freq.    1541.16  E(vib)   ...       0.00 
freq.    1548.74  E(vib)   ...       0.00 
freq.    1551.61  E(vib)   ...       0.00 
freq.    1556.89  E(vib)   ...       0.00 
freq.    2923.42  E(vib)   ...       0.00 
freq.    2930.70  E(vib)   ...       0.00 
freq.    2935.94  E(vib)   ...       0.00 
freq.    2941.96  E(vib)   ...       0.00 
freq.    2943.72  E(vib)   ...       0.00 
freq.    2955.84  E(vib)   ...       0.00 
freq.    2957.61  E(vib)   ...       0.00 
freq.    2966.13  E(vib)   ...       0.00 
freq.    2972.53  E(vib)   ...       0.00 
freq.    2979.10  E(vib)   ...       0.00 
freq.    2979.69  E(vib)   ...       0.00 
freq.    2981.89  E(vib)   ...       0.00 
freq.    2985.39  E(vib)   ...       0.00 
freq.    3007.44  E(vib)   ...       0.00 
freq.    3223.10  E(vib)   ...       0.00 
freq.    3232.19  E(vib)   ...       0.00 

------------
INNER ENERGY
------------

The inner energy is: U= E(el) + E(ZPE) + E(vib) + E(rot) + E(trans)
    E(el)   - is the total energy from the electronic structure calculation
              = E(kin-el) + E(nuc-el) + E(el-el) + E(nuc-nuc)
    E(ZPE)  - the the zero temperature vibrational energy from the frequency calculation
    E(vib)  - the the finite temperature correction to E(ZPE) due to population
              of excited vibrational states
    E(rot)  - is the rotational thermal energy
    E(trans)- is the translational thermal energy

Summary of contributions to the inner energy U:
Electronic energy                ...   -462.35984369 Eh
Zero point energy                ...      0.25059519 Eh     157.25 kcal/mol
Thermal vibrational correction   ...      0.00513182 Eh       3.22 kcal/mol
Thermal rotational correction    ...      0.00141627 Eh       0.89 kcal/mol
Thermal translational correction ...      0.00141627 Eh       0.89 kcal/mol
-----------------------------------------------------------------------
Total thermal energy                   -462.10128413 Eh


Summary of corrections to the electronic energy:
(perhaps to be used in another calculation)
Total thermal correction                  0.00796436 Eh       5.00 kcal/mol
Non-thermal (ZPE) correction              0.25059519 Eh     157.25 kcal/mol
-----------------------------------------------------------------------
Total correction                          0.25855955 Eh     162.25 kcal/mol


--------
ENTHALPY
--------

The enthalpy is H = U + kB*T
                kB is Boltzmann's constant
Total free energy                 ...   -462.10128413 Eh 
Thermal Enthalpy correction       ...      0.00094421 Eh       0.59 kcal/mol
-----------------------------------------------------------------------
Total Enthalpy                    ...   -462.10033992 Eh


Note: Only C1 symmetry has been detected, increase convergence thresholds 
      if your molecule has a higher symmetry. Symmetry factor of 1.0 is   
      used for the rotational entropy correction. 
 

Note: Rotational entropy computed according to Herzberg 
Infrared and Raman Spectra, Chapter V,1, Van Nostrand Reinhold, 1945 
Point Group:  C1, Symmetry Number:   1  
Rotational constants in cm-1:     0.063576     0.036409     0.033442 

Vibrational entropy computed according to the QRRHO of S. Grimme
Chem.Eur.J. 2012 18 9955


-------
ENTROPY
-------

The entropy contributions are T*S = T*(S(el)+S(vib)+S(rot)+S(trans))
     S(el)   - electronic entropy
     S(vib)  - vibrational entropy
     S(rot)  - rotational entropy
     S(trans)- translational entropy
The entropies will be listed as multiplied by the temperature to get
units of energy

Electronic entropy                ...      0.00000000 Eh      0.00 kcal/mol
Vibrational entropy               ...      0.00788226 Eh      4.95 kcal/mol
Rotational entropy                ...      0.01397980 Eh      8.77 kcal/mol
Translational entropy             ...      0.01946649 Eh     12.22 kcal/mol
-----------------------------------------------------------------------
Final entropy term                ...      0.04132855 Eh     25.93 kcal/mol

In case the symmetry of your molecule has not been determined correctly
or in case you have a reason to use a different symmetry number we print 
out the resulting rotational entropy values for sn=1,12 :
 --------------------------------------------------------
|  sn= 1 | S(rot)=       0.01397980 Eh      8.77 kcal/mol|
|  sn= 2 | S(rot)=       0.01332534 Eh      8.36 kcal/mol|
|  sn= 3 | S(rot)=       0.01294251 Eh      8.12 kcal/mol|
|  sn= 4 | S(rot)=       0.01267089 Eh      7.95 kcal/mol|
|  sn= 5 | S(rot)=       0.01246020 Eh      7.82 kcal/mol|
|  sn= 6 | S(rot)=       0.01228805 Eh      7.71 kcal/mol|
|  sn= 7 | S(rot)=       0.01214251 Eh      7.62 kcal/mol|
|  sn= 8 | S(rot)=       0.01201643 Eh      7.54 kcal/mol|
|  sn= 9 | S(rot)=       0.01190522 Eh      7.47 kcal/mol|
|  sn=10 | S(rot)=       0.01180574 Eh      7.41 kcal/mol|
|  sn=11 | S(rot)=       0.01171575 Eh      7.35 kcal/mol|
|  sn=12 | S(rot)=       0.01163360 Eh      7.30 kcal/mol|
 --------------------------------------------------------


-------------------
GIBBS FREE ENERGY
-------------------

The Gibbs free energy is G = H - T*S

Total enthalpy                    ...   -462.10033992 Eh 
Total entropy correction          ...     -0.04132855 Eh    -25.93 kcal/mol
-----------------------------------------------------------------------
Final Gibbs free energy         ...   -462.14166847 Eh

For completeness - the Gibbs free energy minus the electronic energy
G-E(el)                           ...      0.21817521 Eh    136.91 kcal/mol

Actual Hessian File stored as file.001.hess
------------------------------------------------------------------------------
                         ORCA GEOMETRY RELAXATION STEP
------------------------------------------------------------------------------

Reading the OPT-File                    .... done
Getting information on internals        .... done
Copying old internal coords+grads       .... done
Making the new internal coordinates     .... (new redundants).... done
Validating the new internal coordinates .... (new redundants).... done
Calculating the B-matrix                .... done
Calculating the G,G- and P matrices     .... done
Transforming gradient to internals      .... done
Projecting the internal gradient        .... done
Number of atoms                         ....  27
Number of internal coordinates          .... 194
Current Energy                          ....  -462.359843685 Eh
Current gradient norm                   ....     0.083697040 Eh/bohr
Maximum allowed component of the step   ....  0.300
Current trust radius                    ....  0.300
Evaluating the initial hessian          ....  (read) 
(Reading Exact Hessian)...  
InHessName: file.hess	The file <file.hess> is opened as a .hess file
done
done
Diagonalizing the Hessian               .... done
Dimension of the hessian                .... 194
Lowest eigenvalues of the non projected Hessian:
 -0.000051955 -0.000019709 -0.000018190 -0.000016193 -0.000014073
done
Projecting the Hessian                  .... done
Forming the augmented Hessian           .... done
Diagonalizing the augmented Hessian     .... done
Last element of RFO vector              ....  0.955518383
Lowest eigenvalues of augmented Hessian:
 -0.013122067  0.004053476  0.005556883  0.006857473  0.007329120
Length of the computed step             ....  0.308661303
Warning: the length of the step is outside the trust region - taking restricted step instead
The input lambda is                     ....    -0.013122
   iter:   1  x=   -0.014333  g=    4.354652 f(x)=     0.005272
   iter:   2  x=   -0.014431  g=    3.767391 f(x)=     0.000369
   iter:   3  x=   -0.014431  g=    3.725468 f(x)=     0.000002
   iter:   4  x=   -0.014431  g=    3.725233 f(x)=     0.000000
   iter:   5  x=   -0.014431  g=    3.725233 f(x)=     0.000000
The output lambda is                    ....    -0.014431 (5 iterations)
The final length of the internal step   ....  0.300000000
Converting the step to cartesian space:
 Initial RMS(Int)=    0.0215387448
Transforming coordinates:
 Iter   0:  RMS(Cart)=    0.0338610912 RMS(Int)=    0.7784198911
 Iter   1:  RMS(Cart)=    0.0005429996 RMS(Int)=    0.0003269051
 Iter   2:  RMS(Cart)=    0.0000160901 RMS(Int)=    0.0000118135
 Iter   3:  RMS(Cart)=    0.0000007100 RMS(Int)=    0.0000003799
 Iter   4:  RMS(Cart)=    0.0000000243 RMS(Int)=    0.0000000166
done
Storing new coordinates                 .... done

                                .--------------------.
          ----------------------|Geometry convergence|-------------------------
          Item                value                   Tolerance       Converged
          ---------------------------------------------------------------------
          RMS gradient        0.0043074420            0.0001000000      NO
          MAX gradient        0.0264261021            0.0003000000      NO
          RMS step            0.0215387448            0.0020000000      NO
          MAX step            0.0685968661            0.0040000000      NO
          ........................................................
          Max(Bonds)      0.0363      Max(Angles)    1.71
          Max(Dihed)        3.13      Max(Improp)    0.00
          ---------------------------------------------------------------------

The optimization has not yet converged - more geometry cycles are needed


    ---------------------------------------------------------------------------
                         Redundant Internal Coordinates
                            (Angstroem and degrees)

        Definition                    Value    dE/dq     Step     New-Value
    ----------------------------------------------------------------------------
     1. B(C   1,C   0)                1.5473 -0.002390  0.0041    1.5514   
     2. B(C   2,C   1)                1.5481  0.005471 -0.0096    1.5385   
     3. B(C   3,C   2)                1.5506  0.005810 -0.0140    1.5366   
     4. B(N   4,C   3)                1.4879  0.001588 -0.0043    1.4836   
     5. B(C   5,N   4)                1.4802  0.004980 -0.0081    1.4721   
     6. B(C   5,C   0)                1.5519  0.006514 -0.0119    1.5401   
     7. B(C   6,C   5)                1.5570  0.012905 -0.0220    1.5350   
     8. B(C   7,C   6)                1.5301 -0.009815  0.0156    1.5457   
     9. B(N   8,C   7)                1.4633 -0.005868  0.0052    1.4684   
    10. B(C   9,N   8)                1.4632 -0.005862  0.0049    1.4681   
    11. B(C  10,C   9)                1.5305 -0.010324  0.0161    1.5465   
    12. B(C  10,C   6)                1.5363 -0.005187  0.0171    1.5534   
    13. B(C  10,C   2)                1.5583  0.011808 -0.0200    1.5383   
    14. B(H  11,C   0)                1.1118  0.009520 -0.0148    1.0970   
    15. B(H  12,C   0)                1.1097  0.007574 -0.0128    1.0970   
    16. B(H  13,C   1)                1.1123  0.009862 -0.0156    1.0967   
    17. B(H  14,C   1)                1.1095  0.008311 -0.0136    1.0960   
    18. B(H  15,C   2)                1.1117  0.010214 -0.0145    1.0971   
    19. B(H  16,C   3)                1.1110  0.007416 -0.0119    1.0992   
    20. B(H  17,C   3)                1.1135  0.009282 -0.0146    1.0989   
    21. B(H  18,N   4)                1.0473  0.026426 -0.0363    1.0110   
    22. B(H  19,C   5)                1.1119  0.010508 -0.0155    1.0964   
    23. B(H  20,C   6)                1.1140  0.011692 -0.0194    1.0946   
    24. B(H  21,C   7)                1.1124  0.010437 -0.0165    1.0959   
    25. B(H  22,C   7)                1.1118  0.008528 -0.0144    1.0974   
    26. B(H  23,N   8)                1.0464  0.024606 -0.0355    1.0109   
    27. B(H  24,C   9)                1.1119  0.008260 -0.0142    1.0977   
    28. B(H  25,C   9)                1.1124  0.010563 -0.0165    1.0959   
    29. B(H  26,C  10)                1.1142  0.010777 -0.0177    1.0965   
    30. A(C   1,C   0,C   5)          109.87  0.002119   -0.99    108.89   
    31. A(C   1,C   0,H  11)          109.59 -0.001348    0.82    110.41   
    32. A(C   1,C   0,H  12)          110.45 -0.002470    1.07    111.52   
    33. A(C   5,C   0,H  12)          110.95 -0.000285    0.14    111.09   
    34. A(C   5,C   0,H  11)          109.18  0.000876   -0.54    108.64   
    35. A(H  11,C   0,H  12)          106.73  0.001072   -0.48    106.25   
    36. A(C   0,C   1,H  14)          110.43 -0.001455    0.65    111.08   
    37. A(C   2,C   1,H  13)          109.36  0.001020   -0.26    109.10   
    38. A(C   0,C   1,C   2)          109.97  0.000502   -0.58    109.39   
    39. A(C   0,C   1,H  13)          109.62 -0.001134    0.84    110.46   
    40. A(H  13,C   1,H  14)          106.48  0.000616   -0.30    106.18   
    41. A(C   2,C   1,H  14)          110.91  0.000448   -0.33    110.58   
    42. A(C   3,C   2,H  15)          110.83  0.001543   -1.11    109.72   
    43. A(C   1,C   2,C  10)          110.55  0.000517    0.33    110.88   
    44. A(C   3,C   2,C  10)          106.75 -0.000499    0.68    107.43   
    45. A(C   1,C   2,H  15)          110.91  0.000775   -0.60    110.31   
    46. A(C   1,C   2,C   3)          106.56 -0.003397    1.70    108.26   
    47. A(C  10,C   2,H  15)          111.08  0.000861   -0.87    110.21   
    48. A(C   2,C   3,N   4)          111.33  0.001691   -1.10    110.23   
    49. A(C   2,C   3,H  17)          109.65 -0.000466    0.13    109.78   
    50. A(H  16,C   3,H  17)          106.99  0.000252    0.11    107.09   
    51. A(N   4,C   3,H  17)          110.36 -0.000075    0.13    110.49   
    52. A(N   4,C   3,H  16)          108.81 -0.001503    0.70    109.52   
    53. A(C   2,C   3,H  16)          109.59  0.000034    0.09    109.68   
    54. A(C   3,N   4,C   5)          111.82 -0.000458   -0.13    111.69   
    55. A(C   5,N   4,H  18)          108.87  0.000789    0.18    109.04   
    56. A(C   3,N   4,H  18)          109.21 -0.000091    0.45    109.67   
    57. A(C   0,C   5,N   4)          108.59 -0.003724    1.71    110.30   
    58. A(C   6,C   5,H  19)          110.14  0.000677   -0.56    109.58   
    59. A(N   4,C   5,H  19)          109.81  0.001367   -1.49    108.33   
    60. A(C   0,C   5,H  19)          110.24  0.000667   -0.00    110.24   
    61. A(C   0,C   5,C   6)          110.63 -0.000266    0.45    111.09   
    62. A(N   4,C   5,C   6)          107.37  0.001243   -0.11    107.26   
    63. A(C   7,C   6,C  10)          105.46  0.000415   -0.44    105.03   
    64. A(C   5,C   6,C  10)          109.92  0.000248   -0.67    109.25   
    65. A(C  10,C   6,H  20)          109.63 -0.000446    0.52    110.15   
    66. A(C   7,C   6,H  20)          108.85 -0.001736    1.26    110.12   
    67. A(C   5,C   6,H  20)          108.14  0.001360   -0.61    107.53   
    68. A(C   5,C   6,C   7)          114.75  0.000065   -0.01    114.75   
    69. A(H  21,C   7,H  22)          107.15  0.000782   -0.15    107.00   
    70. A(N   8,C   7,H  22)          108.27 -0.001158    0.89    109.16   
    71. A(C   6,C   7,H  22)          109.31 -0.000693    0.47    109.78   
    72. A(N   8,C   7,H  21)          111.12  0.002028   -1.11    110.01   
    73. A(C   6,C   7,H  21)          112.48 -0.000852    0.21    112.69   
    74. A(C   6,C   7,N   8)          108.41 -0.000167   -0.25    108.16   
    75. A(C   9,N   8,H  23)          108.39 -0.001074    1.30    109.69   
    76. A(C   7,N   8,H  23)          108.37 -0.000940    1.31    109.68   
    77. A(C   7,N   8,C   9)          106.83  0.000303   -0.13    106.71   
    78. A(H  24,C   9,H  25)          107.11  0.000802   -0.09    107.02   
    79. A(C  10,C   9,H  25)          112.48 -0.000895    0.14    112.61   
    80. A(N   8,C   9,H  25)          111.13  0.002127   -1.04    110.08   
    81. A(C  10,C   9,H  24)          109.34 -0.000955    0.53    109.87   
    82. A(N   8,C   9,H  24)          108.26 -0.001379    0.86    109.11   
    83. A(N   8,C   9,C  10)          108.43  0.000215   -0.32    108.11   
    84. A(C   9,C  10,H  26)          108.55 -0.001182    0.94    109.49   
    85. A(C   6,C  10,H  26)          109.64 -0.000680    0.35    109.99   
    86. A(C   2,C  10,H  26)          108.41  0.001255   -0.35    108.07   
    87. A(C   6,C  10,C   9)          105.37  0.000166   -0.32    105.05   
    88. A(C   2,C  10,C   9)          114.62 -0.001436    0.54    115.16   
    89. A(C   2,C  10,C   6)          110.15  0.001789   -1.12    109.03   
    90. D(H  14,C   1,C   0,C   5)    122.43 -0.000394    0.09    122.53   
    91. D(C   2,C   1,C   0,H  12)   -123.01  0.000259    0.24   -122.77   
    92. D(C   2,C   1,C   0,H  11)    119.68  0.001228   -0.30    119.38   
    93. D(H  14,C   1,C   0,H  12)     -0.29  0.000187   -0.13     -0.42   
    94. D(H  14,C   1,C   0,H  11)   -117.60  0.001156   -0.67   -118.27   
    95. D(H  13,C   1,C   0,H  12)    116.72 -0.000600    0.39    117.11   
    96. D(H  13,C   1,C   0,H  11)     -0.59  0.000370   -0.15     -0.74   
    97. D(C   2,C   1,C   0,C   5)     -0.29 -0.000322    0.46      0.18   
    98. D(H  13,C   1,C   0,C   5)   -120.55 -0.001181    0.61   -119.94   
    99. D(C  10,C   2,C   1,H  14)    -64.03 -0.000954    0.95    -63.08   
   100. D(C  10,C   2,C   1,C   0)     58.41 -0.002149    1.16     59.57   
   101. D(C   3,C   2,C   1,H  14)   -179.66  0.001270   -0.98   -180.63   
   102. D(C  10,C   2,C   1,H  13)    178.83 -0.002594    1.67    180.51   
   103. D(C   3,C   2,C   1,H  13)     63.21 -0.000370   -0.26     62.95   
   104. D(H  15,C   2,C   1,C   0)   -177.92 -0.000133   -0.14   -178.06   
   105. D(H  15,C   2,C   1,H  14)     59.64  0.001062   -0.34     59.29   
   106. D(H  15,C   2,C   1,H  13)    -57.50 -0.000578    0.38    -57.12   
   107. D(C   3,C   2,C   1,C   0)    -57.21  0.000075   -0.77    -57.99   
   108. D(H  17,C   3,C   2,H  15)     58.77 -0.000514    0.38     59.15   
   109. D(H  17,C   3,C   2,C   1)    -61.99 -0.000233    0.69    -61.31   
   110. D(N   4,C   3,C   2,C  10)    -57.73  0.001837   -1.38    -59.11   
   111. D(N   4,C   3,C   2,C   1)     60.43  0.000486    0.20     60.62   
   112. D(N   4,C   3,C   2,H  15)   -178.81  0.000204   -0.11   -178.92   
   113. D(H  17,C   3,C   2,C  10)    179.85  0.001118   -0.89    178.96   
   114. D(H  16,C   3,C   2,C  10)     62.70  0.001064   -1.15     61.55   
   115. D(H  16,C   3,C   2,H  15)    -58.38 -0.000568    0.12    -58.26   
   116. D(H  16,C   3,C   2,C   1)   -179.14 -0.000286    0.43   -178.72   
   117. D(H  18,N   4,C   3,C   2)   -122.52 -0.000256   -0.40   -122.92   
   118. D(C   5,N   4,C   3,H  17)    120.05  0.000886   -0.46    119.59   
   119. D(C   5,N   4,C   3,H  16)   -122.85  0.000260    0.16   -122.69   
   120. D(C   5,N   4,C   3,C   2)     -1.96  0.000378    0.04     -1.92   
   121. D(H  18,N   4,C   3,H  17)     -0.51  0.000252   -0.90     -1.41   
   122. D(H  18,N   4,C   3,H  16)    116.59 -0.000374   -0.28    116.31   
   123. D(H  19,C   5,N   4,H  18)    -58.11  0.000583    0.20    -57.92   
   124. D(C   6,C   5,N   4,H  18)   -177.86 -0.001744    1.77   -176.08   
   125. D(C   6,C   5,N   4,C   3)     61.38 -0.001867    1.17     62.56   
   126. D(C   0,C   5,N   4,H  18)     62.49 -0.000076    0.35     62.84   
   127. D(H  19,C   5,C   0,H  12)    -57.83 -0.000668   -0.45    -58.28   
   128. D(H  19,C   5,C   0,H  11)     59.53  0.001009   -1.28     58.25   
   129. D(H  19,C   5,C   0,C   1)    179.74  0.001197   -1.22    178.53   
   130. D(C   6,C   5,C   0,H  11)   -178.40  0.002135   -1.68   -180.09   
   131. D(C   0,C   5,N   4,C   3)    -58.27 -0.000199   -0.25    -58.52   
   132. D(C   6,C   5,C   0,H  12)     64.24  0.000458   -0.85     63.39   
   133. D(C   6,C   5,C   0,C   1)    -58.19  0.002323   -1.62    -59.81   
   134. D(H  19,C   5,N   4,C   3)   -178.87  0.000460   -0.41   -179.28   
   135. D(N   4,C   5,C   0,H  12)   -178.17 -0.000423    0.31   -177.86   
   136. D(N   4,C   5,C   0,H  11)    -60.81  0.001254   -0.53    -61.34   
   137. D(N   4,C   5,C   0,C   1)     59.40  0.001442   -0.46     58.94   
   138. D(H  20,C   6,C   5,H  19)    -59.76 -0.000688    0.90    -58.86   
   139. D(H  20,C   6,C   5,N   4)     59.78  0.002089   -1.27     58.50   
   140. D(H  20,C   6,C   5,C   0)    178.12 -0.001808    0.98    179.09   
   141. D(C  10,C   6,C   5,H  19)   -179.41 -0.001113    1.03   -178.38   
   142. D(C  10,C   6,C   5,N   4)    -59.88  0.001665   -1.15    -61.02   
   143. D(C  10,C   6,C   5,C   0)     58.46 -0.002233    1.10     59.56   
   144. D(C   7,C   6,C   5,C   0)    -60.18 -0.002990    2.15    -58.03   
   145. D(C   7,C   6,C   5,H  19)     61.94 -0.001870    2.07     64.02   
   146. D(C   7,C   6,C   5,N   4)   -178.52  0.000908   -0.10   -178.62   
   147. D(H  21,C   7,C   6,C  10)   -137.29 -0.000757   -0.43   -137.73   
   148. D(H  21,C   7,C   6,C   5)    -16.17 -0.000113   -1.58    -17.75   
   149. D(N   8,C   7,C   6,H  20)   -131.58  0.002285   -2.87   -134.45   
   150. D(N   8,C   7,C   6,C  10)    -14.02  0.001134   -1.88    -15.89   
   151. D(H  21,C   7,C   6,H  20)    105.14  0.000394   -1.43    103.71   
   152. D(N   8,C   7,C   6,C   5)    107.10  0.001778   -3.02    104.08   
   153. D(H  22,C   7,C   6,H  20)    -13.76  0.000412   -1.68    -15.44   
   154. D(H  22,C   7,C   6,C  10)    103.81 -0.000738   -0.69    103.12   
   155. D(H  22,C   7,C   6,C   5)   -135.07 -0.000095   -1.84   -136.91   
   156. D(H  23,N   8,C   7,H  22)    148.10  0.001148    0.11    148.21   
   157. D(H  23,N   8,C   7,H  21)     30.68 -0.000261    0.38     31.07   
   158. D(H  23,N   8,C   7,C   6)    -93.41 -0.000416    1.02    -92.39   
   159. D(C   9,N   8,C   7,H  22)    -95.29 -0.000423    2.22    -93.08   
   160. D(C   9,N   8,C   7,H  21)    147.29 -0.001831    2.49    149.78   
   161. D(C   9,N   8,C   7,C   6)     23.19 -0.001987    3.13     26.32   
   162. D(H  25,C   9,N   8,H  23)    -30.80  0.000019   -0.20    -31.00   
   163. D(H  25,C   9,N   8,C   7)   -147.39  0.001500   -2.31   -149.71   
   164. D(H  24,C   9,N   8,H  23)   -148.17 -0.001336   -0.01   -148.18   
   165. D(H  24,C   9,N   8,C   7)     95.24  0.000146   -2.13     93.11   
   166. D(C  10,C   9,N   8,H  23)     93.31  0.000452   -0.94     92.37   
   167. D(C  10,C   9,N   8,C   7)    -23.28  0.001934   -3.06    -26.34   
   168. D(H  26,C  10,C   9,H  25)   -105.09 -0.000237    0.96   -104.13   
   169. D(H  26,C  10,C   9,H  24)     13.77 -0.000432    1.29     15.06   
   170. D(C   6,C  10,C   9,H  25)    137.52  0.001037    0.27    137.79   
   171. D(C   6,C  10,C   9,H  24)   -103.62  0.000843    0.60   -103.02   
   172. D(C   6,C  10,C   9,N   8)     14.22 -0.001225    1.74     15.96   
   173. D(C   2,C  10,C   9,H  25)     16.26 -0.000460    1.58     17.84   
   174. D(C   2,C  10,C   9,H  24)    135.12 -0.000655    1.91    137.03   
   175. D(C   2,C  10,C   9,N   8)   -107.05 -0.002722    3.05   -104.00   
   176. D(H  26,C  10,C   6,H  20)      0.28 -0.000334    0.48      0.76   
   177. D(H  26,C  10,C   6,C   5)    119.02  0.001209   -0.35    118.67   
   178. D(C   9,C  10,C   6,H  20)    116.92 -0.001957    1.58    118.50   
   179. D(C   9,C  10,C   6,C   7)     -0.12  0.000070    0.08     -0.04   
   180. D(C   9,C  10,C   6,C   5)   -124.33 -0.000414    0.75   -123.59   
   181. D(C   2,C  10,C   6,H  20)   -118.95 -0.002555    1.38   -117.56   
   182. D(C   2,C  10,C   6,C   7)    124.01 -0.000528   -0.11    123.90   
   183. D(H  26,C  10,C   6,C   7)   -116.76  0.001692   -1.01   -117.78   
   184. D(C   2,C  10,C   6,C   5)     -0.20 -0.001012    0.55      0.35   
   185. D(H  26,C  10,C   2,H  15)     58.18 -0.000390    0.06     58.24   
   186. D(H  26,C  10,C   2,C   3)    -62.74 -0.002458    1.49    -61.25   
   187. D(H  26,C  10,C   2,C   1)   -178.24  0.001579   -1.08   -179.33   
   188. D(C   9,C  10,C   2,H  15)    -63.24  0.001165   -1.26    -64.50   
   189. D(C   9,C  10,C   2,C   3)    175.84 -0.000903    0.17    176.00   
   190. D(C   9,C  10,C   2,C   1)     60.33  0.003135   -2.40     57.93   
   191. D(H  26,C  10,C   9,N   8)    131.61 -0.002499    2.43    134.04   
   192. D(C   6,C  10,C   2,H  15)    178.16  0.000618   -0.40    177.76   
   193. D(C   6,C  10,C   2,C   3)     57.23 -0.001450    1.03     58.26   
   194. D(C   6,C  10,C   2,C   1)    -58.27  0.002588   -1.54    -59.81   
    ----------------------------------------------------------------------------

         *************************************************************
         *                GEOMETRY OPTIMIZATION CYCLE   2            *
         *************************************************************
---------------------------------
CARTESIAN COORDINATES (ANGSTROEM)
---------------------------------
  C      1.095101   -1.052587    0.815630
  C      0.679293    0.262035    1.526767
  C      0.340181    1.328835    0.471326
  C      1.573649    1.530340   -0.422694
  N      1.924395    0.261615   -1.107090
  C      1.029960   -0.837350   -0.707884
  C     -0.388576   -0.453037   -1.150871
  C     -1.482105   -1.481903   -0.783513
  N     -2.237788   -0.956766    0.360786
  C     -2.124779    0.505892    0.304482
  C     -0.811758    0.857865   -0.432959
  H      2.122044   -1.326241    1.087630
  H      0.461831   -1.893939    1.122950
  H      1.495661    0.630231    2.159760
  H     -0.173708    0.096016    2.194578
  H      0.076968    2.276189    0.958118
  H      1.364505    2.306345   -1.172533
  H      2.418134    1.886326    0.183652
  H      2.877728    0.007987   -0.885765
  H      1.345175   -1.746492   -1.233406
  H     -0.365330   -0.298930   -2.234289
  H     -1.070223   -2.468000   -0.540527
  H     -2.163428   -1.619086   -1.632834
  H     -1.831655   -1.296845    1.221780
  H     -2.982764    0.911783   -0.246897
  H     -2.165581    0.925880    1.315882
  H     -1.006729    1.643938   -1.172179

----------------------------
CARTESIAN COORDINATES (A.U.)
----------------------------
  NO LB      ZA    FRAG     MASS         X           Y           Z
   0 C     6.0000    0    12.011    2.069441   -1.989101    1.541317
   1 C     6.0000    0    12.011    1.283678    0.495175    2.885171
   2 C     6.0000    0    12.011    0.642849    2.511134    0.890678
   3 C     6.0000    0    12.011    2.973765    2.891924   -0.798777
   4 N     7.0000    0    14.007    3.636580    0.494381   -2.092096
   5 C     6.0000    0    12.011    1.946343   -1.582363   -1.337707
   6 C     6.0000    0    12.011   -0.734303   -0.856117   -2.174830
   7 C     6.0000    0    12.011   -2.800772   -2.800391   -1.480624
   8 N     7.0000    0    14.007   -4.228806   -1.808025    0.681787
   9 C     6.0000    0    12.011   -4.015251    0.955997    0.575387
  10 C     6.0000    0    12.011   -1.534001    1.621130   -0.818174
  11 H     1.0000    0     1.008    4.010082   -2.506233    2.055323
  12 H     1.0000    0     1.008    0.872734   -3.579027    2.122067
  13 H     1.0000    0     1.008    2.826389    1.190963    4.081355
  14 H     1.0000    0     1.008   -0.328261    0.181443    4.147151
  15 H     1.0000    0     1.008    0.145449    4.301375    1.810580
  16 H     1.0000    0     1.008    2.578541    4.358360   -2.215767
  17 H     1.0000    0     1.008    4.569612    3.564639    0.347051
  18 H     1.0000    0     1.008    5.438118    0.015094   -1.673852
  19 H     1.0000    0     1.008    2.542012   -3.300391   -2.330800
  20 H     1.0000    0     1.008   -0.690374   -0.564895   -4.222194
  21 H     1.0000    0     1.008   -2.022428   -4.663844   -1.021448
  22 H     1.0000    0     1.008   -4.088287   -3.059630   -3.085609
  23 H     1.0000    0     1.008   -3.461325   -2.450683    2.308829
  24 H     1.0000    0     1.008   -5.636608    1.723020   -0.466567
  25 H     1.0000    0     1.008   -4.092355    1.749660    2.486657
  26 H     1.0000    0     1.008   -1.902442    3.106593   -2.215097

--------------------------------
INTERNAL COORDINATES (ANGSTROEM)
--------------------------------
 C      0   0   0     0.000000000000     0.00000000     0.00000000
 C      1   0   0     1.551400762603     0.00000000     0.00000000
 C      2   1   0     1.538509752537   109.40162495     0.00000000
 C      3   2   1     1.536658825154   108.24737582   302.00213261
 N      4   3   2     1.483604800528   110.24376710    60.63387742
 C      5   4   3     1.472108937279   111.69473042   358.07691027
 C      6   5   4     1.534985418475   107.23709922    62.55635936
 C      7   6   5     1.545742877874   114.74249104   181.38546991
 N      8   7   6     1.468416215598   108.13347751   104.07964765
 C      9   8   7     1.468096740135   106.66625771    26.32755701
 C      3   2   1     1.538346066145   110.85628881    59.56802462
 H      1   2   3     1.097033467643   110.40305801   119.37071330
 H      1   2   3     1.096973109677   111.51691715   237.23200461
 H      2   1   3     1.096678405395   110.46016868   239.88741252
 H      2   1   3     1.095967974246   111.07250986   122.34876689
 H      3   2   1     1.097145317784   110.31810708   181.93572215
 H      4   3   2     1.099173451183   109.67825777   181.29687300
 H      4   3   2     1.098879875032   109.77471532   298.70361725
 H      5   4   3     1.011016954761   109.66197526   237.07642293
 H      6   5   4     1.096390410415   108.32240293   180.73344494
 H      7   6   5     1.094570552043   107.53428883    58.51053495
 H      8   7   6     1.095935691464   112.68831496   342.24671446
 H      8   7   6     1.097436731296   109.78437323   223.08768151
 H      9   8   7     1.010895030948   109.67325623   267.60851543
 H     10   9   8     1.097681524437   109.11701064    93.11093878
 H     10   9   8     1.095894655722   110.09374453   210.28802483
 H     11   3   2     1.096526346054   108.05651095   180.66647932

---------------------------
INTERNAL COORDINATES (A.U.)
---------------------------
 C      0   0   0     0.000000000000     0.00000000     0.00000000
 C      1   0   0     2.931722565276     0.00000000     0.00000000
 C      2   1   0     2.907362086662   109.40162495     0.00000000
 C      3   2   1     2.903864340814   108.24737582   302.00213261
 N      4   3   2     2.803606763968   110.24376710    60.63387742
 C      5   4   3     2.781882730755   111.69473042   358.07691027
 C      6   5   4     2.900702060480   107.23709922    62.55635936
 C      7   6   5     2.921030712640   114.74249104   181.38546991
 N      8   7   6     2.774904498090   108.13347751   104.07964765
 C      9   8   7     2.774300776957   106.66625771    26.32755701
 C      3   2   1     2.907052764210   110.85628881    59.56802462
 H      1   2   3     2.073092813591   110.40305801   119.37071330
 H      1   2   3     2.072978753566   111.51691715   237.23200461
 H      2   1   3     2.072421843183   110.46016868   239.88741252
 H      2   1   3     2.071079322872   111.07250986   122.34876689
 H      3   2   1     2.073304179726   110.31810708   181.93572215
 H      4   3   2     2.077136796414   109.67825777   181.29687300
 H      4   3   2     2.076582017887   109.77471532   298.70361725
 H      5   4   3     1.910545161250   109.66197526   237.07642293
 H      6   5   4     2.071877611541   108.32240293   180.73344494
 H      7   6   5     2.068438577616   107.53428883    58.51053495
 H      8   7   6     2.071018317256   112.68831496   342.24671446
 H      8   7   6     2.073854871456   109.78437323   223.08768151
 H      9   8   7     1.910314758633   109.67325623   267.60851543
 H     10   9   8     2.074317463451   109.11701064    93.11093878
 H     10   9   8     2.070940770942   110.09374453   210.28802483
 H     11   3   2     2.072134492671   108.05651095   180.66647932


           ************************************************************
           *        Program running with 6 parallel MPI-processes     *
           *              working on a common directory               *
           ************************************************************
------------------------------------------------------------------------------
                   ___                                                        
                  /   \      - P O W E R E D   B Y -                         
                 /     \                                                     
                 |  |  |   _    _      __       _____    __    __             
                 |  |  |  | |  | |    /  \     |  _  \  |  |  /  |          
                  \  \/   | |  | |   /    \    | | | |  |  | /  /          
                 / \  \   | |__| |  /  /\  \   | |_| |  |  |/  /          
                |  |  |   |  __  | /  /__\  \  |    /   |      \           
                |  |  |   | |  | | |   __   |  |    \   |  |\   \          
                \     /   | |  | | |  |  |  |  | |\  \  |  | \   \       
                 \___/    |_|  |_| |__|  |__|  |_| \__\ |__|  \__/        
                                                                              
                      - O R C A' S   B I G   F R I E N D -                    
                                      &                                       
                       - I N T E G R A L  F E E D E R -                       
                                                                              
 v1 FN, 2020, v2 2021                                                         
------------------------------------------------------------------------------


Reading SHARK input file file.SHARKINP.tmp ... ok
----------------------
SHARK INTEGRAL PACKAGE
----------------------

Number of atoms                             ...     27
Number of basis functions                   ...    294
Number of shells                            ...    152
Maximum angular momentum                    ...      2
Integral batch strategy                     ... SHARK/LIBINT Hybrid
RI-J (if used) integral strategy            ... SPLIT-RIJ (Revised 2003 algorithm where possible)
Printlevel                                  ...      1
Contraction scheme used                     ... SEGMENTED contraction
Coulomb Range Separation                    ... NOT USED
Exchange Range Separation                   ... Long Range
   Mu parameter                             ...  0.300000
   Scaling (regular/separated)              ...  0.167000  0.833000
Finite Nucleus Model                        ... NOT USED
Auxiliary Coulomb fitting basis             ... AVAILABLE
   # of basis functions in Aux-J            ...    715
   # of shells in Aux-J                     ...    245
   Maximum angular momentum in Aux-J        ...      4
Auxiliary J/K fitting basis                 ... NOT available
Auxiliary Correlation fitting basis         ... NOT available
Auxiliary 'external' fitting basis          ... NOT available
Integral threshold                          ...     2.500000e-11
Primitive cut-off                           ...     2.500000e-12
Primitive pair pre-selection threshold      ...     2.500000e-12

Calculating pre-screening integrals         ... done (  0.0 sec) Dimension = 152
Organizing shell pair data                  ... done (  0.1 sec)
Shell pair information
Total number of shell pairs                 ...     11628
Shell pairs after pre-screening             ...     11172
Total number of primitive shell pairs       ...     40465
Primitive shell pairs kept                  ...     28978
          la=0 lb=0:   4139 shell pairs
          la=1 lb=0:   4310 shell pairs
          la=1 lb=1:   1157 shell pairs
          la=2 lb=0:    987 shell pairs
          la=2 lb=1:    513 shell pairs
          la=2 lb=2:     66 shell pairs

Calculating one electron integrals          ... done (  0.0 sec)
Calculating RI/J V-Matrix + Cholesky decomp.... done (  0.0 sec)
Calculating Nuclear repulsion               ... done (  0.0 sec) ENN=    698.787215852802 Eh

SHARK setup successfully completed in   0.5 seconds

Maximum memory used throughout the entire GTOINT-calculation: 20.0 MB


           ************************************************************
           *        Program running with 6 parallel MPI-processes     *
           *              working on a common directory               *
           ************************************************************

Diagonalization of the overlap matrix:
Smallest eigenvalue                        ... 1.556e-06
Time for diagonalization                   ...    0.024 sec
Threshold for overlap eigenvalues          ... 1.000e-08
Number of eigenvalues below threshold      ... 0
Time for construction of square roots      ...    0.015 sec
Total time needed                          ...    0.040 sec

-------------------
DFT GRID GENERATION
-------------------

General Integration Accuracy     IntAcc      ... 4.388
Radial Grid Type                 RadialGrid  ... OptM3 with GC (2021)
Angular Grid (max. ang.)         AngularGrid ... 4 (Lebedev-302)
Angular grid pruning method      GridPruning ... 4 (adaptive)
Weight generation scheme         WeightScheme... Becke
Basis function cutoff            BFCut       ... 1.0000e-11
Integration weight cutoff        WCut        ... 1.0000e-14
Angular grids for H and He will be reduced by one unit
Partially contracted basis set               ... off
Rotationally invariant grid construction     ... off

Total number of grid points                  ...   120640
Total number of batches                      ...     1897
Average number of points per batch           ...       63
Average number of grid points per atom       ...     4468
Time for grid setup =    0.934 sec

--------------------
COSX GRID GENERATION
--------------------

GRIDX 1
-------
General Integration Accuracy     IntAcc      ... 3.816
Radial Grid Type                 RadialGrid  ... OptM3 with GC (2021)
Angular Grid (max. ang.)         AngularGrid ... 1 (Lebedev-50)
Angular grid pruning method      GridPruning ... 4 (adaptive)
Weight generation scheme         WeightScheme... Becke
Basis function cutoff            BFCut       ... 1.0000e-11
Integration weight cutoff        WCut        ... 1.0000e-14
Angular grids for H and He will be reduced by one unit
Partially contracted basis set               ... on
Rotationally invariant grid construction     ... off

Total number of grid points                  ...    15088
Total number of batches                      ...      250
Average number of points per batch           ...       60
Average number of grid points per atom       ...      559
UseSFitting                                  ... on

GRIDX 2
-------
General Integration Accuracy     IntAcc      ... 4.020
Radial Grid Type                 RadialGrid  ... OptM3 with GC (2021)
Angular Grid (max. ang.)         AngularGrid ... 2 (Lebedev-110)
Angular grid pruning method      GridPruning ... 4 (adaptive)
Weight generation scheme         WeightScheme... Becke
Basis function cutoff            BFCut       ... 1.0000e-11
Integration weight cutoff        WCut        ... 1.0000e-14
Angular grids for H and He will be reduced by one unit
Partially contracted basis set               ... on
Rotationally invariant grid construction     ... off

Total number of grid points                  ...    34442
Total number of batches                      ...      553
Average number of points per batch           ...       62
Average number of grid points per atom       ...     1276
UseSFitting                                  ... on

GRIDX 3
-------
General Integration Accuracy     IntAcc      ... 4.338
Radial Grid Type                 RadialGrid  ... OptM3 with GC (2021)
Angular Grid (max. ang.)         AngularGrid ... 3 (Lebedev-194)
Angular grid pruning method      GridPruning ... 4 (adaptive)
Weight generation scheme         WeightScheme... Becke
Basis function cutoff            BFCut       ... 1.0000e-11
Integration weight cutoff        WCut        ... 1.0000e-14
Angular grids for H and He will be reduced by one unit
Partially contracted basis set               ... on
Rotationally invariant grid construction     ... off

Total number of grid points                  ...    76879
Total number of batches                      ...     1214
Average number of points per batch           ...       63
Average number of grid points per atom       ...     2847
UseSFitting                                  ... on

Time for X-Grid setup             =    1.091 sec

--------------
SCF ITERATIONS
--------------
ITER       Energy         Delta-E        Max-DP      RMS-DP      [F,P]     Damp
               ***  Starting incremental Fock matrix formation  ***
  0   -462.3068967658   0.000000000000 0.03272079  0.00050245  0.0215753 0.7000
                      *** Initiating the SOSCF procedure ***
                      *** Re-Reading the Fockian *** 
                      *** Removing any level shift *** 
ITER      Energy       Delta-E        Grad      Rot      Max-DP    RMS-DP
  1   -462.30783816  -0.0009413962  0.000628  0.000628  0.098941  0.001555
               *** Restarting incremental Fock matrix formation ***
  2   -462.31035397  -0.0025158127  0.000828  0.001600  0.100169  0.000829
  3   -462.31050125  -0.0001472753  0.000417  0.000640  0.017692  0.000299
  4   -462.31054235  -0.0000410978  0.000096  0.000086  0.006581  0.000073
  5   -462.31054445  -0.0000021009  0.000030  0.000082  0.008519  0.000064
  6   -462.31054459  -0.0000001422  0.000017  0.000043  0.001711  0.000023
  7   -462.31054463  -0.0000000399  0.000004  0.000017  0.007570  0.000054
                  ***Gradient check signals convergence***
              ***Rediagonalizing the Fockian in SOSCF/NRSCF***

               *****************************************************
               *                     SUCCESS                       *
               *           SCF CONVERGED AFTER   8 CYCLES          *
               *****************************************************

Old exchange energy                            =    -21.904895901 Eh
New exchange energy                            =    -21.904892060 Eh
Exchange energy change after final integration =      0.000003841 Eh
Total energy after final integration           =   -462.310540789 Eh
Final COS-X integration done in                =    19.954 sec
Total Energy       :         -462.31054079 Eh          -12580.10938 eV
  Last Energy change         ...    6.9707e-10  Tolerance :   1.0000e-08
  Last MAX-Density change    ...    4.8850e-15  Tolerance :   1.0000e-07
             **** THE GBW FILE WAS UPDATED (file.gbw) ****
             **** DENSITY file.scfp WAS UPDATED ****
             **** ENERGY FILE WAS UPDATED (file.en.tmp) ****
             **** THE GBW FILE WAS UPDATED (file.gbw) ****
             **** DENSITY file.scfp WAS UPDATED ****
Total SCF time: 0 days 0 hours 1 min 40 sec 

Maximum memory used throughout the entire SCF-calculation: 74.2 MB


-------------------------------------------------------------------------------
                          DFT DISPERSION CORRECTION                            
                                                                               
                              DFTD3 V3.1  Rev 1                                
                          USING Becke-Johnson damping                          
-------------------------------------------------------------------------------
-------------------------   ----------------
Dispersion correction           -0.056266977
-------------------------   ----------------


-------------------------   --------------------
FINAL SINGLE POINT ENERGY      -462.366807765647
-------------------------   --------------------


           ************************************************************
           *        Program running with 6 parallel MPI-processes     *
           *              working on a common directory               *
           ************************************************************
------------------------------------------------------------------------------
                         ORCA SCF GRADIENT CALCULATION
------------------------------------------------------------------------------

 ... reading COSX grid (gridx3)
Gradient of the Kohn-Sham DFT energy:
Kohn-Sham wavefunction type      ... RKS
Hartree-Fock exchange scaling    ...    0.167
Number of operators              ...    1
Number of atoms                  ...   27
Basis set dimensions             ...  294
Integral neglect threshold       ... 2.5e-11
Integral primitive cutoff        ... 2.5e-12
SHARK Integral package           ... ON

Nuc. rep. gradient       (SHARK) ... done (  0.0 sec)
HCore & Overlap gradient (SHARK) ... done (  0.2 sec)
RI-J gradient            (SHARK) ... done (  1.2 sec)
COSX-gradient                    ... done ( 22.7 sec)
Exchange-correlation gradient    ... done
Dispersion correction            ... done

------------------
CARTESIAN GRADIENT
------------------

   1   C   :    0.000438575    0.000411856   -0.000424689
   2   C   :   -0.000152345   -0.000162964   -0.000594177
   3   C   :   -0.001385257    0.002816301    0.000786828
   4   C   :   -0.000127734   -0.001106964    0.000339076
   5   N   :    0.002315337   -0.000506122   -0.000020604
   6   C   :    0.000416298   -0.001270587   -0.002550932
   7   C   :    0.000357076    0.001057425    0.002060884
   8   C   :    0.001019507    0.000037161    0.000498881
   9   N   :   -0.000793256    0.000286276   -0.000874183
  10   C   :    0.001108744   -0.000003147    0.000557871
  11   C   :    0.001065614   -0.002199580   -0.000140532
  12   H   :    0.000064089    0.000669635    0.000243192
  13   H   :    0.000025892   -0.000035443    0.000236739
  14   H   :    0.000233923   -0.000289424   -0.000223547
  15   H   :    0.000119075   -0.000423952    0.000127500
  16   H   :   -0.000117796   -0.000154406    0.000238147
  17   H   :    0.000080883    0.000042880   -0.000074655
  18   H   :    0.000085346    0.000090251   -0.000104550
  19   H   :   -0.002372387    0.000681983    0.000357433
  20   H   :   -0.000692399   -0.000518727    0.000571732
  21   H   :   -0.001384848    0.000438240    0.000284199
  22   H   :    0.000441113    0.000382531    0.000504037
  23   H   :    0.000320383   -0.000569393   -0.000234480
  24   H   :   -0.001310453    0.000495426   -0.001838635
  25   H   :   -0.000026089    0.000525214    0.000355873
  26   H   :    0.000612839   -0.000295125    0.000068123
  27   H   :   -0.000493915   -0.000636289   -0.000339378

Difference to translation invariance:
           :   -0.0001517868   -0.0002369439   -0.0001898468

Difference to rotation invariance:
           :    0.0002626417    0.0001806082    0.0003579422

Norm of the cartesian gradient     ...    0.0078179483
RMS gradient                       ...    0.0008686609
MAX gradient                       ...    0.0028163008

-------
TIMINGS
-------

Total SCF gradient time            ...       30.484 sec

One electron gradient       ....       0.241 sec  (  0.8%)
RI-J Coulomb gradient       ....       1.153 sec  (  3.8%)
COSX gradient               ....      22.693 sec  ( 74.4%)
XC gradient                 ....       5.625 sec  ( 18.5%)

Maximum memory used throughout the entire SCFGRAD-calculation: 57.7 MB
------------------------------------------------------------------------------
                         ORCA GEOMETRY RELAXATION STEP
------------------------------------------------------------------------------

Reading the OPT-File                    .... done
Getting information on internals        .... done
Copying old internal coords+grads       .... done
Making the new internal coordinates     .... (new redundants).... done
Validating the new internal coordinates .... (new redundants).... done
Calculating the B-matrix                .... done
Calculating the G,G- and P matrices     .... done
Transforming gradient to internals      .... done
Projecting the internal gradient        .... done
Number of atoms                         ....  27
Number of internal coordinates          .... 194
Current Energy                          ....  -462.366807766 Eh
Current gradient norm                   ....     0.007817948 Eh/bohr
Maximum allowed component of the step   ....  0.300
Current trust radius                    ....  0.300
Updating the Hessian (BFGS)             .... done
Forming the augmented Hessian           .... done
Diagonalizing the augmented Hessian     .... done
Last element of RFO vector              ....  0.936368381
Lowest eigenvalues of augmented Hessian:
 -0.001088457  0.004045772  0.005927058  0.006861633  0.007341572
Length of the computed step             ....  0.374872635
Warning: the length of the step is outside the trust region - taking restricted step instead
The input lambda is                     ....    -0.001088
   iter:   1  x=   -0.002248  g=   43.576879 f(x)=     0.050529
   iter:   2  x=   -0.002675  g=   26.217328 f(x)=     0.011205
   iter:   3  x=   -0.002716  g=   22.187163 f(x)=     0.000893
   iter:   4  x=   -0.002716  g=   21.851575 f(x)=     0.000007
   iter:   5  x=   -0.002716  g=   21.849015 f(x)=     0.000000
   iter:   6  x=   -0.002716  g=   21.849015 f(x)=     0.000000
The output lambda is                    ....    -0.002716 (6 iterations)
The final length of the internal step   ....  0.300000000
Converting the step to cartesian space:
 Initial RMS(Int)=    0.0215387448
Transforming coordinates:
 Iter   0:  RMS(Cart)=    0.0308568440 RMS(Int)=    0.0214890137
 Iter   1:  RMS(Cart)=    0.0007912810 RMS(Int)=    0.0003976159
 Iter   2:  RMS(Cart)=    0.0000322719 RMS(Int)=    0.0000215567
 Iter   3:  RMS(Cart)=    0.0000017697 RMS(Int)=    0.0000009046
 Iter   4:  RMS(Cart)=    0.0000000717 RMS(Int)=    0.0000000478
done
Storing new coordinates                 .... done

                                .--------------------.
          ----------------------|Geometry convergence|-------------------------
          Item                value                   Tolerance       Converged
          ---------------------------------------------------------------------
          Energy change      -0.0069640803            0.0000050000      NO
          RMS gradient        0.0003860903            0.0001000000      NO
          MAX gradient        0.0023220269            0.0003000000      NO
          RMS step            0.0215387448            0.0020000000      NO
          MAX step            0.0679910284            0.0040000000      NO
          ........................................................
          Max(Bonds)      0.0045      Max(Angles)    0.75
          Max(Dihed)        3.90      Max(Improp)    0.00
          ---------------------------------------------------------------------

The optimization has not yet converged - more geometry cycles are needed


    ---------------------------------------------------------------------------
                         Redundant Internal Coordinates
                            (Angstroem and degrees)

        Definition                    Value    dE/dq     Step     New-Value
    ----------------------------------------------------------------------------
     1. B(C   1,C   0)                1.5514 -0.000390  0.0002    1.5516   
     2. B(C   2,C   1)                1.5385 -0.000021 -0.0004    1.5381   
     3. B(C   3,C   2)                1.5367 -0.000028 -0.0012    1.5354   
     4. B(N   4,C   3)                1.4836 -0.000050 -0.0014    1.4822   
     5. B(C   5,N   4)                1.4721 -0.000176 -0.0004    1.4717   
     6. B(C   5,C   0)                1.5400 -0.000101 -0.0006    1.5394   
     7. B(C   6,C   5)                1.5350 -0.000051  0.0011    1.5361   
     8. B(C   7,C   6)                1.5457 -0.000841  0.0014    1.5471   
     9. B(N   8,C   7)                1.4684 -0.000430 -0.0020    1.4664   
    10. B(C   9,N   8)                1.4681 -0.000418 -0.0019    1.4662   
    11. B(C  10,C   9)                1.5465 -0.000860  0.0018    1.5483   
    12. B(C  10,C   6)                1.5534 -0.000712  0.0045    1.5579   
    13. B(C  10,C   2)                1.5383 -0.000075  0.0010    1.5394   
    14. B(H  11,C   0)                1.0970 -0.000044 -0.0001    1.0970   
    15. B(H  12,C   0)                1.0970  0.000073 -0.0003    1.0967   
    16. B(H  13,C   1)                1.0967 -0.000041 -0.0001    1.0966   
    17. B(H  14,C   1)                1.0960  0.000049 -0.0003    1.0957   
    18. B(H  15,C   2)                1.0971  0.000009  0.0002    1.0974   
    19. B(H  16,C   3)                1.0992  0.000064 -0.0002    1.0990   
    20. B(H  17,C   3)                1.0989  0.000049 -0.0002    1.0987   
    21. B(H  18,N   4)                1.0110 -0.002322  0.0029    1.0139   
    22. B(H  19,C   5)                1.0964 -0.000051  0.0001    1.0965   
    23. B(H  20,C   6)                1.0946 -0.000255  0.0001    1.0947   
    24. B(H  21,C   7)                1.0959 -0.000072 -0.0001    1.0958   
    25. B(H  22,C   7)                1.0974  0.000044  0.0001    1.0975   
    26. B(H  23,N   8)                1.0109 -0.002257  0.0026    1.0135   
    27. B(H  24,C   9)                1.0977  0.000034  0.0000    1.0977   
    28. B(H  25,C   9)                1.0959 -0.000065 -0.0001    1.0958   
    29. B(H  26,C  10)                1.0965 -0.000137 -0.0000    1.0965   
    30. A(C   1,C   0,C   5)          108.89  0.000288   -0.21    108.67   
    31. A(C   1,C   0,H  11)          110.40 -0.000232    0.31    110.71   
    32. A(C   1,C   0,H  12)          111.52 -0.000393    0.23    111.74   
    33. A(C   5,C   0,H  12)          111.10  0.000101   -0.16    110.94   
    34. A(C   5,C   0,H  11)          108.65  0.000074   -0.05    108.59   
    35. A(H  11,C   0,H  12)          106.24  0.000162   -0.10    106.14   
    36. A(C   0,C   1,H  14)          111.07 -0.000358    0.20    111.28   
    37. A(C   2,C   1,H  13)          109.10  0.000003   -0.01    109.09   
    38. A(C   0,C   1,C   2)          109.40  0.000116   -0.16    109.24   
    39. A(C   0,C   1,H  13)          110.46 -0.000170    0.26    110.72   
    40. A(H  13,C   1,H  14)          106.17  0.000092   -0.06    106.12   
    41. A(C   2,C   1,H  14)          110.58  0.000319   -0.23    110.35   
    42. A(C   3,C   2,H  15)          109.72  0.000294   -0.31    109.41   
    43. A(C   1,C   2,C  10)          110.86 -0.000016    0.29    111.14   
    44. A(C   3,C   2,C  10)          107.41 -0.000125    0.18    107.59   
    45. A(C   1,C   2,H  15)          110.32  0.000167   -0.15    110.16   
    46. A(C   1,C   2,C   3)          108.25 -0.000550    0.29    108.54   
    47. A(C  10,C   2,H  15)          110.21  0.000213   -0.26    109.95   
    48. A(C   2,C   3,N   4)          110.24  0.000235   -0.36    109.89   
    49. A(C   2,C   3,H  17)          109.77 -0.000071   -0.02    109.75   
    50. A(H  16,C   3,H  17)          107.09 -0.000040    0.11    107.20   
    51. A(N   4,C   3,H  17)          110.48  0.000016    0.15    110.63   
    52. A(N   4,C   3,H  16)          109.51 -0.000237    0.13    109.64   
    53. A(C   2,C   3,H  16)          109.68  0.000088    0.01    109.69   
    54. A(C   3,N   4,C   5)          111.69  0.000065    0.05    111.74   
    55. A(C   5,N   4,H  18)          109.04 -0.000095    0.28    109.32   
    56. A(C   3,N   4,H  18)          109.66 -0.000186    0.37    110.04   
    57. A(C   0,C   5,N   4)          110.30 -0.000581    0.45    110.75   
    58. A(C   6,C   5,H  19)          109.57  0.000185   -0.10    109.47   
    59. A(N   4,C   5,H  19)          108.32  0.000421   -0.57    107.76   
    60. A(C   0,C   5,H  19)          110.25 -0.000048    0.10    110.35   
    61. A(C   0,C   5,C   6)          111.07 -0.000027    0.22    111.30   
    62. A(N   4,C   5,C   6)          107.24  0.000068   -0.12    107.12   
    63. A(C   7,C   6,C  10)          105.02  0.000071   -0.37    104.65   
    64. A(C   5,C   6,C  10)          109.25  0.000202   -0.33    108.92   
    65. A(C  10,C   6,H  20)          110.15 -0.000133    0.51    110.66   
    66. A(C   7,C   6,H  20)          110.12 -0.000427    0.55    110.67   
    67. A(C   5,C   6,H  20)          107.53  0.000199   -0.31    107.22   
    68. A(C   5,C   6,C   7)          114.74  0.000075   -0.00    114.74   
    69. A(H  21,C   7,H  22)          107.00  0.000091    0.11    107.11   
    70. A(N   8,C   7,H  22)          109.17 -0.000115   -0.16    109.01   
    71. A(C   6,C   7,H  22)          109.78 -0.000296   -0.02    109.77   
    72. A(N   8,C   7,H  21)          110.02  0.000208    0.01    110.03   
    73. A(C   6,C   7,H  21)          112.69 -0.000058    0.22    112.91   
    74. A(C   6,C   7,N   8)          108.13  0.000162   -0.17    107.96   
    75. A(C   9,N   8,H  23)          109.69 -0.000169    0.67    110.36   
    76. A(C   7,N   8,H  23)          109.67 -0.000220    0.75    110.42   
    77. A(C   7,N   8,C   9)          106.67 -0.000069   -0.67    105.99   
    78. A(H  24,C   9,H  25)          107.02  0.000076    0.12    107.14   
    79. A(C  10,C   9,H  25)          112.61 -0.000065    0.23    112.84   
    80. A(N   8,C   9,H  25)          110.09  0.000229    0.00    110.10   
    81. A(C  10,C   9,H  24)          109.87 -0.000307   -0.02    109.85   
    82. A(N   8,C   9,H  24)          109.12 -0.000120   -0.16    108.96   
    83. A(N   8,C   9,C  10)          108.08  0.000178   -0.18    107.91   
    84. A(C   9,C  10,H  26)          109.49 -0.000304    0.40    109.89   
    85. A(C   6,C  10,H  26)          109.99 -0.000077    0.37    110.36   
    86. A(C   2,C  10,H  26)          108.06  0.000090   -0.10    107.95   
    87. A(C   6,C  10,C   9)          105.05  0.000056   -0.35    104.69   
    88. A(C   2,C  10,C   9)          115.16 -0.000088   -0.02    115.14   
    89. A(C   2,C  10,C   6)          109.03  0.000321   -0.26    108.77   
    90. D(H  14,C   1,C   0,C   5)    122.52  0.000122    0.17    122.70   
    91. D(C   2,C   1,C   0,H  12)   -122.77 -0.000187    0.63   -122.14   
    92. D(C   2,C   1,C   0,H  11)    119.37  0.000008    0.43    119.80   
    93. D(H  14,C   1,C   0,H  12)     -0.42  0.000057    0.36     -0.05   
    94. D(H  14,C   1,C   0,H  11)   -118.28  0.000251    0.17   -118.11   
    95. D(H  13,C   1,C   0,H  12)    117.12 -0.000159    0.58    117.70   
    96. D(H  13,C   1,C   0,H  11)     -0.74  0.000036    0.38     -0.36   
    97. D(C   2,C   1,C   0,C   5)      0.17 -0.000121    0.44      0.61   
    98. D(H  13,C   1,C   0,C   5)   -119.94 -0.000093    0.39   -119.55   
    99. D(C  10,C   2,C   1,H  14)    -63.08 -0.000224    0.02    -63.06   
   100. D(C  10,C   2,C   1,C   0)     59.57 -0.000386    0.01     59.58   
   101. D(C   3,C   2,C   1,H  14)    179.36  0.000268   -0.51    178.85   
   102. D(C  10,C   2,C   1,H  13)   -179.49 -0.000520    0.23   -179.26   
   103. D(C   3,C   2,C   1,H  13)     62.94 -0.000028   -0.30     62.64   
   104. D(H  15,C   2,C   1,C   0)   -178.06 -0.000012   -0.24   -178.30   
   105. D(H  15,C   2,C   1,H  14)     59.29  0.000150   -0.22     59.07   
   106. D(H  15,C   2,C   1,H  13)    -57.12 -0.000146   -0.02    -57.14   
   107. D(C   3,C   2,C   1,C   0)    -58.00  0.000106   -0.52    -58.52   
   108. D(H  17,C   3,C   2,H  15)     59.14 -0.000073    0.14     59.29   
   109. D(H  17,C   3,C   2,C   1)    -61.30 -0.000115    0.33    -60.97   
   110. D(N   4,C   3,C   2,C  10)    -59.12  0.000404   -0.31    -59.43   
   111. D(N   4,C   3,C   2,C   1)     60.63  0.000012    0.26     60.89   
   112. D(N   4,C   3,C   2,H  15)   -178.93  0.000054    0.07   -178.85   
   113. D(H  17,C   3,C   2,C  10)    178.95  0.000276   -0.24    178.71   
   114. D(H  16,C   3,C   2,C  10)     61.54  0.000315   -0.37     61.17   
   115. D(H  16,C   3,C   2,H  15)    -58.27 -0.000034    0.02    -58.25   
   116. D(H  16,C   3,C   2,C   1)   -178.70 -0.000077    0.20   -178.50   
   117. D(H  18,N   4,C   3,C   2)   -122.92  0.000213   -0.76   -123.68   
   118. D(C   5,N   4,C   3,H  17)    119.59  0.000087   -0.30    119.29   
   119. D(C   5,N   4,C   3,H  16)   -122.68 -0.000096   -0.01   -122.69   
   120. D(C   5,N   4,C   3,C   2)     -1.92  0.000009   -0.13     -2.05   
   121. D(H  18,N   4,C   3,H  17)     -1.41  0.000291   -0.93     -2.34   
   122. D(H  18,N   4,C   3,H  16)    116.31  0.000108   -0.64    115.68   
   123. D(H  19,C   5,N   4,H  18)    -57.91 -0.000146    0.72    -57.18   
   124. D(C   6,C   5,N   4,H  18)   -176.08 -0.000623    1.23   -174.86   
   125. D(C   6,C   5,N   4,C   3)     62.56 -0.000367    0.54     63.10   
   126. D(C   0,C   5,N   4,H  18)     62.84 -0.000293    0.78     63.62   
   127. D(H  19,C   5,C   0,H  12)    -58.27  0.000082   -0.70    -58.97   
   128. D(H  19,C   5,C   0,H  11)     58.25  0.000380   -0.95     57.30   
   129. D(H  19,C   5,C   0,C   1)    178.53  0.000313   -0.74    177.80   
   130. D(C   6,C   5,C   0,H  11)    179.90  0.000563   -0.85    179.05   
   131. D(C   0,C   5,N   4,C   3)    -58.52 -0.000036    0.09    -58.43   
   132. D(C   6,C   5,C   0,H  12)     63.38  0.000265   -0.60     62.78   
   133. D(C   6,C   5,C   0,C   1)    -59.81  0.000496   -0.64    -60.45   
   134. D(H  19,C   5,N   4,C   3)   -179.27  0.000111    0.04   -179.23   
   135. D(N   4,C   5,C   0,H  12)   -177.86 -0.000041   -0.35   -178.20   
   136. D(N   4,C   5,C   0,H  11)    -61.34  0.000257   -0.59    -61.93   
   137. D(N   4,C   5,C   0,C   1)     58.95  0.000190   -0.38     58.57   
   138. D(H  20,C   6,C   5,H  19)    -58.85 -0.000232    0.63    -58.22   
   139. D(H  20,C   6,C   5,N   4)     58.51  0.000404   -0.18     58.34   
   140. D(H  20,C   6,C   5,C   0)    179.10 -0.000279    0.42    179.52   
   141. D(C  10,C   6,C   5,H  19)   -178.39 -0.000302    0.39   -178.00   
   142. D(C  10,C   6,C   5,N   4)    -61.02  0.000335   -0.42    -61.44   
   143. D(C  10,C   6,C   5,C   0)     59.56 -0.000349    0.18     59.74   
   144. D(C   7,C   6,C   5,C   0)    -58.03 -0.000629    0.90    -57.13   
   145. D(C   7,C   6,C   5,H  19)     64.02 -0.000582    1.10     65.13   
   146. D(C   7,C   6,C   5,N   4)   -178.61  0.000054    0.30   -178.32   
   147. D(H  21,C   7,C   6,C  10)   -137.72  0.000072   -2.41   -140.13   
   148. D(H  21,C   7,C   6,C   5)    -17.75  0.000415   -3.09    -20.84   
   149. D(N   8,C   7,C   6,H  20)   -134.45  0.000741   -3.05   -137.49   
   150. D(N   8,C   7,C   6,C  10)    -15.89  0.000409   -2.38    -18.27   
   151. D(H  21,C   7,C   6,H  20)    103.72  0.000404   -3.08    100.64   
   152. D(N   8,C   7,C   6,C   5)    104.08  0.000752   -3.05    101.03   
   153. D(H  22,C   7,C   6,H  20)    -15.44  0.000528   -3.34    -18.78   
   154. D(H  22,C   7,C   6,C  10)    103.12  0.000196   -2.68    100.44   
   155. D(H  22,C   7,C   6,C   5)   -136.91  0.000539   -3.35   -140.26   
   156. D(H  23,N   8,C   7,H  22)    148.21 -0.000064    3.08    151.29   
   157. D(H  23,N   8,C   7,H  21)     31.07 -0.000226    3.04     34.11   
   158. D(H  23,N   8,C   7,C   6)    -92.39 -0.000391    2.88    -89.52   
   159. D(C   9,N   8,C   7,H  22)    -93.07 -0.000423    3.90    -89.18   
   160. D(C   9,N   8,C   7,H  21)    149.79 -0.000585    3.85    153.64   
   161. D(C   9,N   8,C   7,C   6)     26.33 -0.000751    3.69     30.02   
   162. D(H  25,C   9,N   8,H  23)    -31.00  0.000176   -2.86    -33.86   
   163. D(H  25,C   9,N   8,C   7)   -149.71  0.000569   -3.72   -153.44   
   164. D(H  24,C   9,N   8,H  23)   -148.18  0.000022   -2.91   -151.09   
   165. D(H  24,C   9,N   8,C   7)     93.11  0.000415   -3.77     89.34   
   166. D(C  10,C   9,N   8,H  23)     92.37  0.000356   -2.69     89.68   
   167. D(C  10,C   9,N   8,C   7)    -26.34  0.000749   -3.55    -29.89   
   168. D(H  26,C  10,C   9,H  25)   -104.14 -0.000259    2.51   -101.63   
   169. D(H  26,C  10,C   9,H  24)     15.06 -0.000413    2.78     17.84   
   170. D(C   6,C  10,C   9,H  25)    137.79 -0.000049    2.07    139.86   
   171. D(C   6,C  10,C   9,H  24)   -103.02 -0.000203    2.35   -100.67   
   172. D(C   6,C  10,C   9,N   8)     15.95 -0.000419    2.04     17.99   
   173. D(C   2,C  10,C   9,H  25)     17.84 -0.000437    2.66     20.49   
   174. D(C   2,C  10,C   9,H  24)    137.03 -0.000592    2.93    139.96   
   175. D(C   2,C  10,C   9,N   8)   -104.00 -0.000807    2.62   -101.38   
   176. D(H  26,C  10,C   6,H  20)      0.76 -0.000160    0.44      1.20   
   177. D(H  26,C  10,C   6,C   5)    118.67  0.000126    0.17    118.84   
   178. D(C   9,C  10,C   6,H  20)    118.50 -0.000524    0.89    119.39   
   179. D(C   9,C  10,C   6,C   7)     -0.04  0.000006    0.20      0.16   
   180. D(C   9,C  10,C   6,C   5)   -123.59 -0.000238    0.62   -122.97   
   181. D(C   2,C  10,C   6,H  20)   -117.55 -0.000417    0.50   -117.05   
   182. D(C   2,C  10,C   6,C   7)    123.91  0.000113   -0.19    123.71   
   183. D(H  26,C  10,C   6,C   7)   -117.78  0.000370   -0.25   -118.03   
   184. D(C   2,C  10,C   6,C   5)      0.35 -0.000131    0.23      0.58   
   185. D(H  26,C  10,C   2,H  15)     58.24 -0.000028   -0.40     57.84   
   186. D(H  26,C  10,C   2,C   3)    -61.26 -0.000429    0.02    -61.24   
   187. D(H  26,C  10,C   2,C   1)   -179.33  0.000319   -0.58   -179.91   
   188. D(C   9,C  10,C   2,H  15)    -64.50  0.000359   -0.82    -65.32   
   189. D(C   9,C  10,C   2,C   3)    176.00 -0.000042   -0.40    175.60   
   190. D(C   9,C  10,C   2,C   1)     57.93  0.000706   -1.00     56.93   
   191. D(H  26,C  10,C   9,N   8)    134.03 -0.000629    2.47    136.50   
   192. D(C   6,C  10,C   2,H  15)    177.76  0.000115   -0.17    177.59   
   193. D(C   6,C  10,C   2,C   3)     58.27 -0.000286    0.25     58.52   
   194. D(C   6,C  10,C   2,C   1)    -59.81  0.000462   -0.35    -60.16   
    ----------------------------------------------------------------------------

         *************************************************************
         *                GEOMETRY OPTIMIZATION CYCLE   3            *
         *************************************************************
---------------------------------
CARTESIAN COORDINATES (ANGSTROEM)
---------------------------------
  C      1.084218   -1.056067    0.820854
  C      0.675173    0.262265    1.529390
  C      0.341108    1.325119    0.468982
  C      1.575206    1.531062   -0.421121
  N      1.922710    0.261608   -1.103023
  C      1.027701   -0.835495   -0.701568
  C     -0.388368   -0.452983   -1.157723
  C     -1.487549   -1.475700   -0.784265
  N     -2.196310   -0.964632    0.393315
  C     -2.124432    0.496903    0.301347
  C     -0.813426    0.861341   -0.437388
  H      2.106936   -1.342674    1.095131
  H      0.442560   -1.893751    1.119568
  H      1.490524    0.631547    2.162888
  H     -0.180715    0.106404    2.195496
  H      0.078568    2.273863    0.953919
  H      1.366162    2.307579   -1.170184
  H      2.417581    1.886014    0.188429
  H      2.881342    0.006120   -0.893729
  H      1.349974   -1.740465   -1.230277
  H     -0.350591   -0.304647   -2.241646
  H     -1.088532   -2.475379   -0.578572
  H     -2.198664   -1.576590   -1.614114
  H     -1.749132   -1.287519    1.243625
  H     -2.988162    0.861515   -0.269605
  H     -2.187509    0.941295    1.300985
  H     -1.006171    1.653366   -1.170814

----------------------------
CARTESIAN COORDINATES (A.U.)
----------------------------
  NO LB      ZA    FRAG     MASS         X           Y           Z
   0 C     6.0000    0    12.011    2.048875   -1.995677    1.551190
   1 C     6.0000    0    12.011    1.275891    0.495609    2.890128
   2 C     6.0000    0    12.011    0.644601    2.504111    0.886248
   3 C     6.0000    0    12.011    2.976709    2.893287   -0.795804
   4 N     7.0000    0    14.007    3.633395    0.494367   -2.084411
   5 C     6.0000    0    12.011    1.942074   -1.578857   -1.325771
   6 C     6.0000    0    12.011   -0.733909   -0.856013   -2.187780
   7 C     6.0000    0    12.011   -2.811060   -2.788668   -1.482046
   8 N     7.0000    0    14.007   -4.150425   -1.822890    0.743257
   9 C     6.0000    0    12.011   -4.014594    0.939011    0.569463
  10 C     6.0000    0    12.011   -1.537153    1.627698   -0.826543
  11 H     1.0000    0     1.008    3.981531   -2.537286    2.069497
  12 H     1.0000    0     1.008    0.836317   -3.578671    2.115678
  13 H     1.0000    0     1.008    2.816682    1.193451    4.087266
  14 H     1.0000    0     1.008   -0.341502    0.201075    4.148887
  15 H     1.0000    0     1.008    0.148473    4.296978    1.802645
  16 H     1.0000    0     1.008    2.581673    4.360692   -2.211328
  17 H     1.0000    0     1.008    4.568566    3.564050    0.356079
  18 H     1.0000    0     1.008    5.444947    0.011565   -1.688902
  19 H     1.0000    0     1.008    2.551082   -3.289002   -2.324886
  20 H     1.0000    0     1.008   -0.662522   -0.575700   -4.236097
  21 H     1.0000    0     1.008   -2.057028   -4.677788   -1.093343
  22 H     1.0000    0     1.008   -4.154872   -2.979323   -3.050233
  23 H     1.0000    0     1.008   -3.305380   -2.433058    2.350110
  24 H     1.0000    0     1.008   -5.646808    1.628028   -0.509480
  25 H     1.0000    0     1.008   -4.133794    1.778790    2.458505
  26 H     1.0000    0     1.008   -1.901387    3.124409   -2.212517

--------------------------------
INTERNAL COORDINATES (ANGSTROEM)
--------------------------------
 C      0   0   0     0.000000000000     0.00000000     0.00000000
 C      1   0   0     1.551560282405     0.00000000     0.00000000
 C      2   1   0     1.538090055467   109.24283744     0.00000000
 C      3   2   1     1.535479137394   108.52843145   301.47315987
 N      4   3   2     1.482316221996   109.89075842    60.89622928
 C      5   4   3     1.471679777540   111.73815844   357.95193389
 C      6   5   4     1.536113723016   107.09695208    63.10320657
 C      7   6   5     1.547132572154   114.74957419   181.70635523
 N      8   7   6     1.466365430225   107.86995792   101.03373935
 C      9   8   7     1.466188806418   105.86386557    30.00732974
 C      3   2   1     1.539332985548   111.14001836    59.56987639
 H      1   2   3     1.096960519396   110.70836363   119.79900227
 H      1   2   3     1.096663181006   111.73953504   237.86532867
 H      2   1   3     1.096579632972   110.72776416   239.83439848
 H      2   1   3     1.095689003178   111.26541961   122.08080622
 H      3   2   1     1.097363239860   110.16535450   181.69407215
 H      4   3   2     1.098987588820   109.69430926   181.50654849
 H      4   3   2     1.098698033775   109.75127905   299.03826791
 H      5   4   3     1.013929589918   110.02821483   236.32181346
 H      6   5   4     1.096523530656   107.75691175   180.78860747
 H      7   6   5     1.094677818103   107.21552970    58.34623957
 H      8   7   6     1.095847527813   112.93251817   339.16669491
 H      8   7   6     1.097502822573   109.79072362   219.72730539
 H      9   8   7     1.013534343876   110.45327638   270.48745432
 H     10   9   8     1.097706129892   108.97494154    89.33909130
 H     10   9   8     1.095781989498   110.13395726   206.58080111
 H     11   3   2     1.096525310391   107.94171265   180.08222207

---------------------------
INTERNAL COORDINATES (A.U.)
---------------------------
 C      0   0   0     0.000000000000     0.00000000     0.00000000
 C      1   0   0     2.932024014014     0.00000000     0.00000000
 C      2   1   0     2.906568974141   109.24283744     0.00000000
 C      3   2   1     2.901635054025   108.52843145   301.47315987
 N      4   3   2     2.801171703441   109.89075842    60.89622928
 C      5   4   3     2.781071736380   111.73815844   357.95193389
 C      6   5   4     2.902834247058   107.09695208    63.10320657
 C      7   6   5     2.923656854241   114.74957419   181.70635523
 N      8   7   6     2.771029075375   107.86995792   101.03373935
 C      9   8   7     2.770695304751   105.86386557    30.00732974
 C      3   2   1     2.908917771596   111.14001836    59.56987639
 H      1   2   3     2.072954961382   110.70836363   119.79900227
 H      1   2   3     2.072393073256   111.73953504   237.86532867
 H      2   1   3     2.072235190354   110.72776416   239.83439848
 H      2   1   3     2.070552143956   111.26541961   122.08080622
 H      3   2   1     2.073715992769   110.16535450   181.69407215
 H      4   3   2     2.076785567448   109.69430926   181.50654849
 H      4   3   2     2.076238387712   109.75127905   299.03826791
 H      5   4   3     1.916049244025   110.02821483   236.32181346
 H      6   5   4     2.072129172341   107.75691175   180.78860747
 H      7   6   5     2.068641281094   107.21552970    58.34623957
 H      8   7   6     2.070851712101   112.93251817   339.16669491
 H      8   7   6     2.073979765869   109.79072362   219.72730539
 H      9   8   7     1.915302337248   110.45327638   270.48745432
 H     10   9   8     2.074363961023   108.97494154    89.33909130
 H     10   9   8     2.070727862634   110.13395726   206.58080111
 H     11   3   2     2.072132535551   107.94171265   180.08222207


           ************************************************************
           *        Program running with 6 parallel MPI-processes     *
           *              working on a common directory               *
           ************************************************************
------------------------------------------------------------------------------
                   ___                                                        
                  /   \      - P O W E R E D   B Y -                         
                 /     \                                                     
                 |  |  |   _    _      __       _____    __    __             
                 |  |  |  | |  | |    /  \     |  _  \  |  |  /  |          
                  \  \/   | |  | |   /    \    | | | |  |  | /  /          
                 / \  \   | |__| |  /  /\  \   | |_| |  |  |/  /          
                |  |  |   |  __  | /  /__\  \  |    /   |      \           
                |  |  |   | |  | | |   __   |  |    \   |  |\   \          
                \     /   | |  | | |  |  |  |  | |\  \  |  | \   \       
                 \___/    |_|  |_| |__|  |__|  |_| \__\ |__|  \__/        
                                                                              
                      - O R C A' S   B I G   F R I E N D -                    
                                      &                                       
                       - I N T E G R A L  F E E D E R -                       
                                                                              
 v1 FN, 2020, v2 2021                                                         
------------------------------------------------------------------------------


Reading SHARK input file file.SHARKINP.tmp ... ok
----------------------
SHARK INTEGRAL PACKAGE
----------------------

Number of atoms                             ...     27
Number of basis functions                   ...    294
Number of shells                            ...    152
Maximum angular momentum                    ...      2
Integral batch strategy                     ... SHARK/LIBINT Hybrid
RI-J (if used) integral strategy            ... SPLIT-RIJ (Revised 2003 algorithm where possible)
Printlevel                                  ...      1
Contraction scheme used                     ... SEGMENTED contraction
Coulomb Range Separation                    ... NOT USED
Exchange Range Separation                   ... Long Range
   Mu parameter                             ...  0.300000
   Scaling (regular/separated)              ...  0.167000  0.833000
Finite Nucleus Model                        ... NOT USED
Auxiliary Coulomb fitting basis             ... AVAILABLE
   # of basis functions in Aux-J            ...    715
   # of shells in Aux-J                     ...    245
   Maximum angular momentum in Aux-J        ...      4
Auxiliary J/K fitting basis                 ... NOT available
Auxiliary Correlation fitting basis         ... NOT available
Auxiliary 'external' fitting basis          ... NOT available
Integral threshold                          ...     2.500000e-11
Primitive cut-off                           ...     2.500000e-12
Primitive pair pre-selection threshold      ...     2.500000e-12

Calculating pre-screening integrals         ... done (  0.0 sec) Dimension = 152
Organizing shell pair data                  ... done (  0.1 sec)
Shell pair information
Total number of shell pairs                 ...     11628
Shell pairs after pre-screening             ...     11177
Total number of primitive shell pairs       ...     40465
Primitive shell pairs kept                  ...     29010
          la=0 lb=0:   4140 shell pairs
          la=1 lb=0:   4310 shell pairs
          la=1 lb=1:   1157 shell pairs
          la=2 lb=0:    989 shell pairs
          la=2 lb=1:    515 shell pairs
          la=2 lb=2:     66 shell pairs

Calculating one electron integrals          ... done (  0.0 sec)
Calculating RI/J V-Matrix + Cholesky decomp.... done (  0.0 sec)
Calculating Nuclear repulsion               ... done (  0.0 sec) ENN=    699.399543598096 Eh

SHARK setup successfully completed in   0.4 seconds

Maximum memory used throughout the entire GTOINT-calculation: 20.0 MB


           ************************************************************
           *        Program running with 6 parallel MPI-processes     *
           *              working on a common directory               *
           ************************************************************

Diagonalization of the overlap matrix:
Smallest eigenvalue                        ... 1.558e-06
Time for diagonalization                   ...    0.031 sec
Threshold for overlap eigenvalues          ... 1.000e-08
Number of eigenvalues below threshold      ... 0
Time for construction of square roots      ...    0.015 sec
Total time needed                          ...    0.048 sec

-------------------
DFT GRID GENERATION
-------------------

General Integration Accuracy     IntAcc      ... 4.388
Radial Grid Type                 RadialGrid  ... OptM3 with GC (2021)
Angular Grid (max. ang.)         AngularGrid ... 4 (Lebedev-302)
Angular grid pruning method      GridPruning ... 4 (adaptive)
Weight generation scheme         WeightScheme... Becke
Basis function cutoff            BFCut       ... 1.0000e-11
Integration weight cutoff        WCut        ... 1.0000e-14
Angular grids for H and He will be reduced by one unit
Partially contracted basis set               ... off
Rotationally invariant grid construction     ... off

Total number of grid points                  ...   120612
Total number of batches                      ...     1898
Average number of points per batch           ...       63
Average number of grid points per atom       ...     4467
Time for grid setup =    0.940 sec

--------------------
COSX GRID GENERATION
--------------------

GRIDX 1
-------
General Integration Accuracy     IntAcc      ... 3.816
Radial Grid Type                 RadialGrid  ... OptM3 with GC (2021)
Angular Grid (max. ang.)         AngularGrid ... 1 (Lebedev-50)
Angular grid pruning method      GridPruning ... 4 (adaptive)
Weight generation scheme         WeightScheme... Becke
Basis function cutoff            BFCut       ... 1.0000e-11
Integration weight cutoff        WCut        ... 1.0000e-14
Angular grids for H and He will be reduced by one unit
Partially contracted basis set               ... on
Rotationally invariant grid construction     ... off

Total number of grid points                  ...    15085
Total number of batches                      ...      250
Average number of points per batch           ...       60
Average number of grid points per atom       ...      559
UseSFitting                                  ... on

GRIDX 2
-------
General Integration Accuracy     IntAcc      ... 4.020
Radial Grid Type                 RadialGrid  ... OptM3 with GC (2021)
Angular Grid (max. ang.)         AngularGrid ... 2 (Lebedev-110)
Angular grid pruning method      GridPruning ... 4 (adaptive)
Weight generation scheme         WeightScheme... Becke
Basis function cutoff            BFCut       ... 1.0000e-11
Integration weight cutoff        WCut        ... 1.0000e-14
Angular grids for H and He will be reduced by one unit
Partially contracted basis set               ... on
Rotationally invariant grid construction     ... off

Total number of grid points                  ...    34441
Total number of batches                      ...      551
Average number of points per batch           ...       62
Average number of grid points per atom       ...     1276
UseSFitting                                  ... on

GRIDX 3
-------
General Integration Accuracy     IntAcc      ... 4.338
Radial Grid Type                 RadialGrid  ... OptM3 with GC (2021)
Angular Grid (max. ang.)         AngularGrid ... 3 (Lebedev-194)
Angular grid pruning method      GridPruning ... 4 (adaptive)
Weight generation scheme         WeightScheme... Becke
Basis function cutoff            BFCut       ... 1.0000e-11
Integration weight cutoff        WCut        ... 1.0000e-14
Angular grids for H and He will be reduced by one unit
Partially contracted basis set               ... on
Rotationally invariant grid construction     ... off

Total number of grid points                  ...    76886
Total number of batches                      ...     1214
Average number of points per batch           ...       63
Average number of grid points per atom       ...     2848
UseSFitting                                  ... on

Time for X-Grid setup             =    1.089 sec

--------------
SCF ITERATIONS
--------------
ITER       Energy         Delta-E        Max-DP      RMS-DP      [F,P]     Damp
               ***  Starting incremental Fock matrix formation  ***
  0   -462.3089461925   0.000000000000 0.02592324  0.00036660  0.0137316 0.7000
                      *** Initiating the SOSCF procedure ***
                      *** Re-Reading the Fockian *** 
                      *** Removing any level shift *** 
ITER      Energy       Delta-E        Grad      Rot      Max-DP    RMS-DP
  1   -462.30942693  -0.0004807329  0.000773  0.000773  0.087017  0.001216
               *** Restarting incremental Fock matrix formation ***
  2   -462.31089384  -0.0014669155  0.000883  0.001409  0.030058  0.000448
  3   -462.31102208  -0.0001282362  0.000312  0.000735  0.011530  0.000187
  4   -462.31103394  -0.0000118618  0.000267  0.000147  0.003492  0.000050
  5   -462.31103902  -0.0000050812  0.000030  0.000039  0.006434  0.000052
  6   -462.31103913  -0.0000001090  0.000011  0.000025  0.011884  0.000129
  7   -462.31103913  -0.0000000052  0.000004  0.000014  0.003433  0.000031
                  ***Gradient check signals convergence***
              ***Rediagonalizing the Fockian in SOSCF/NRSCF***

               *****************************************************
               *                     SUCCESS                       *
               *           SCF CONVERGED AFTER   8 CYCLES          *
               *****************************************************

Old exchange energy                            =    -21.904096756 Eh
New exchange energy                            =    -21.904097544 Eh
Exchange energy change after final integration =     -0.000000788 Eh
Total energy after final integration           =   -462.311039931 Eh
Final COS-X integration done in                =    20.021 sec
Total Energy       :         -462.31103993 Eh          -12580.12296 eV
  Last Energy change         ...   -7.8809e-09  Tolerance :   1.0000e-08
  Last MAX-Density change    ...    8.4377e-15  Tolerance :   1.0000e-07
             **** THE GBW FILE WAS UPDATED (file.gbw) ****
             **** DENSITY file.scfp WAS UPDATED ****
             **** ENERGY FILE WAS UPDATED (file.en.tmp) ****
             **** THE GBW FILE WAS UPDATED (file.gbw) ****
             **** DENSITY file.scfp WAS UPDATED ****
Total SCF time: 0 days 0 hours 1 min 40 sec 

Maximum memory used throughout the entire SCF-calculation: 74.2 MB


-------------------------------------------------------------------------------
                          DFT DISPERSION CORRECTION                            
                                                                               
                              DFTD3 V3.1  Rev 1                                
                          USING Becke-Johnson damping                          
-------------------------------------------------------------------------------
-------------------------   ----------------
Dispersion correction           -0.056382430
-------------------------   ----------------


-------------------------   --------------------
FINAL SINGLE POINT ENERGY      -462.367422360651
-------------------------   --------------------


           ************************************************************
           *        Program running with 6 parallel MPI-processes     *
           *              working on a common directory               *
           ************************************************************
------------------------------------------------------------------------------
                         ORCA SCF GRADIENT CALCULATION
------------------------------------------------------------------------------

 ... reading COSX grid (gridx3)
Gradient of the Kohn-Sham DFT energy:
Kohn-Sham wavefunction type      ... RKS
Hartree-Fock exchange scaling    ...    0.167
Number of operators              ...    1
Number of atoms                  ...   27
Basis set dimensions             ...  294
Integral neglect threshold       ... 2.5e-11
Integral primitive cutoff        ... 2.5e-12
SHARK Integral package           ... ON

Nuc. rep. gradient       (SHARK) ... done (  0.0 sec)
HCore & Overlap gradient (SHARK) ... done (  0.3 sec)
RI-J gradient            (SHARK) ... done (  1.2 sec)
COSX-gradient                    ... done ( 22.6 sec)
Exchange-correlation gradient    ... done
Dispersion correction            ... done

------------------
CARTESIAN GRADIENT
------------------

   1   C   :   -0.000190074   -0.000092718   -0.000145735
   2   C   :   -0.000031216    0.000074609   -0.000081738
   3   C   :    0.000105204    0.000276666    0.000018743
   4   C   :   -0.000102569   -0.000031862    0.000046755
   5   N   :   -0.000374563   -0.000048125   -0.000560244
   6   C   :    0.000187429   -0.000002954   -0.000209853
   7   C   :    0.000415498    0.000074033    0.000378151
   8   C   :   -0.000940127    0.000530761   -0.000379998
   9   N   :    0.001671510    0.000842762   -0.000771356
  10   C   :   -0.000652054   -0.000290538   -0.000740416
  11   C   :    0.000192608   -0.000213405    0.000201224
  12   H   :   -0.000036567    0.000198057   -0.000076132
  13   H   :    0.000103625   -0.000009633    0.000067767
  14   H   :   -0.000068904   -0.000044908   -0.000050027
  15   H   :    0.000019688   -0.000149563   -0.000102487
  16   H   :    0.000013459   -0.000100248   -0.000010248
  17   H   :   -0.000019269   -0.000046454    0.000043691
  18   H   :   -0.000049051   -0.000011060   -0.000117645
  19   H   :    0.000254628   -0.000056828    0.000531293
  20   H   :   -0.000169654    0.000030631    0.000050257
  21   H   :   -0.000374239    0.000172662    0.000149774
  22   H   :    0.000139797    0.000353023    0.000666450
  23   H   :    0.000324042   -0.000612009   -0.000270564
  24   H   :   -0.000916197   -0.000767531    0.000909781
  25   H   :   -0.000043646    0.000531014    0.000368286
  26   H   :    0.000392258   -0.000534058    0.000098033
  27   H   :   -0.000064573   -0.000272271   -0.000102398

Difference to translation invariance:
           :   -0.0002129555   -0.0001999460   -0.0000886358

Difference to rotation invariance:
           :   -0.0000855988    0.0003362662    0.0004894610

Norm of the cartesian gradient     ...    0.0035626335
RMS gradient                       ...    0.0003958482
MAX gradient                       ...    0.0016715100

-------
TIMINGS
-------

Total SCF gradient time            ...       30.454 sec

One electron gradient       ....       0.252 sec  (  0.8%)
RI-J Coulomb gradient       ....       1.174 sec  (  3.9%)
COSX gradient               ....      22.644 sec  ( 74.4%)
XC gradient                 ....       5.580 sec  ( 18.3%)

Maximum memory used throughout the entire SCFGRAD-calculation: 57.7 MB
------------------------------------------------------------------------------
                         ORCA GEOMETRY RELAXATION STEP
------------------------------------------------------------------------------

Reading the OPT-File                    .... done
Getting information on internals        .... done
Copying old internal coords+grads       .... done
Making the new internal coordinates     .... (new redundants).... done
Validating the new internal coordinates .... (new redundants).... done
Calculating the B-matrix                .... done
Calculating the G,G- and P matrices     .... done
Transforming gradient to internals      .... done
Projecting the internal gradient        .... done
Number of atoms                         ....  27
Number of internal coordinates          .... 194
Current Energy                          ....  -462.367422361 Eh
Current gradient norm                   ....     0.003562634 Eh/bohr
Maximum allowed component of the step   ....  0.300
Current trust radius                    ....  0.300
Updating the Hessian (BFGS)             .... done
Forming the augmented Hessian           .... done
Diagonalizing the augmented Hessian     .... done
Last element of RFO vector              ....  0.963352540
Lowest eigenvalues of augmented Hessian:
 -0.000361188  0.004016262  0.004300787  0.006827759  0.007266935
Length of the computed step             ....  0.278442702
The final length of the internal step   ....  0.278442702
Converting the step to cartesian space:
 Initial RMS(Int)=    0.0199910210
Transforming coordinates:
 Iter   0:  RMS(Cart)=    0.0274228189 RMS(Int)=    0.4511979136
 Iter   1:  RMS(Cart)=    0.0006324662 RMS(Int)=    0.0003594259
 Iter   2:  RMS(Cart)=    0.0000269214 RMS(Int)=    0.0000210672
 Iter   3:  RMS(Cart)=    0.0000013512 RMS(Int)=    0.0000008732
 Iter   4:  RMS(Cart)=    0.0000000667 RMS(Int)=    0.0000000558
done
Storing new coordinates                 .... done

                                .--------------------.
          ----------------------|Geometry convergence|-------------------------
          Item                value                   Tolerance       Converged
          ---------------------------------------------------------------------
          Energy change      -0.0006145950            0.0000050000      NO
          RMS gradient        0.0001450325            0.0001000000      NO
          MAX gradient        0.0006012635            0.0003000000      NO
          RMS step            0.0199910210            0.0020000000      NO
          MAX step            0.0724019661            0.0040000000      NO
          ........................................................
          Max(Bonds)      0.0018      Max(Angles)    0.86
          Max(Dihed)        4.15      Max(Improp)    0.00
          ---------------------------------------------------------------------

The optimization has not yet converged - more geometry cycles are needed


    ---------------------------------------------------------------------------
                         Redundant Internal Coordinates
                            (Angstroem and degrees)

        Definition                    Value    dE/dq     Step     New-Value
    ----------------------------------------------------------------------------
     1. B(C   1,C   0)                1.5516 -0.000197  0.0002    1.5518   
     2. B(C   2,C   1)                1.5381 -0.000153  0.0002    1.5383   
     3. B(C   3,C   2)                1.5355 -0.000112  0.0001    1.5356   
     4. B(N   4,C   3)                1.4823 -0.000036 -0.0008    1.4815   
     5. B(C   5,N   4)                1.4717 -0.000159 -0.0000    1.4717   
     6. B(C   5,C   0)                1.5394 -0.000227  0.0002    1.5396   
     7. B(C   6,C   5)                1.5361 -0.000167  0.0007    1.5368   
     8. B(C   7,C   6)                1.5471 -0.000089  0.0002    1.5473   
     9. B(N   8,C   7)                1.4664 -0.000340  0.0006    1.4670   
    10. B(C   9,N   8)                1.4662 -0.000289  0.0006    1.4667   
    11. B(C  10,C   9)                1.5483 -0.000065  0.0006    1.5489   
    12. B(C  10,C   6)                1.5579 -0.000244  0.0018    1.5597   
    13. B(C  10,C   2)                1.5393 -0.000117  0.0005    1.5398   
    14. B(H  11,C   0)                1.0970 -0.000101  0.0001    1.0971   
    15. B(H  12,C   0)                1.0967 -0.000040  0.0001    1.0968   
    16. B(H  13,C   1)                1.0966 -0.000086  0.0002    1.0967   
    17. B(H  14,C   1)                1.0957 -0.000059  0.0001    1.0958   
    18. B(H  15,C   2)                1.0974 -0.000089  0.0002    1.0976   
    19. B(H  16,C   3)                1.0990 -0.000063  0.0002    1.0991   
    20. B(H  17,C   3)                1.0987 -0.000092  0.0002    1.0989   
    21. B(H  18,N   4)                1.0139  0.000375 -0.0007    1.0133   
    22. B(H  19,C   5)                1.0965 -0.000104  0.0002    1.0967   
    23. B(H  20,C   6)                1.0947 -0.000139  0.0002    1.0949   
    24. B(H  21,C   7)                1.0958 -0.000154  0.0001    1.0959   
    25. B(H  22,C   7)                1.0975  0.000046  0.0000    1.0975   
    26. B(H  23,N   8)                1.0135  0.000601  0.0000    1.0136   
    27. B(H  24,C   9)                1.0977  0.000017  0.0001    1.0978   
    28. B(H  25,C   9)                1.0958 -0.000145  0.0001    1.0959   
    29. B(H  26,C  10)                1.0965 -0.000113  0.0002    1.0967   
    30. A(C   1,C   0,C   5)          108.68  0.000028   -0.06    108.62   
    31. A(C   1,C   0,H  11)          110.71 -0.000041    0.13    110.84   
    32. A(C   1,C   0,H  12)          111.74 -0.000030    0.10    111.83   
    33. A(C   5,C   0,H  12)          110.94  0.000053   -0.17    110.76   
    34. A(C   5,C   0,H  11)          108.60 -0.000039    0.07    108.67   
    35. A(H  11,C   0,H  12)          106.13  0.000028   -0.06    106.07   
    36. A(C   0,C   1,H  14)          111.27 -0.000103    0.18    111.44   
    37. A(C   2,C   1,H  13)          109.09 -0.000028   -0.05    109.04   
    38. A(C   0,C   1,C   2)          109.24  0.000015   -0.05    109.19   
    39. A(C   0,C   1,H  13)          110.73  0.000001    0.04    110.77   
    40. A(H  13,C   1,H  14)          106.11  0.000031   -0.07    106.04   
    41. A(C   2,C   1,H  14)          110.35  0.000085   -0.05    110.30   
    42. A(C   3,C   2,H  15)          109.42  0.000015   -0.08    109.34   
    43. A(C   1,C   2,C  10)          111.14 -0.000053    0.21    111.35   
    44. A(C   3,C   2,C  10)          107.57 -0.000003    0.04    107.61   
    45. A(C   1,C   2,H  15)          110.17  0.000009   -0.05    110.11   
    46. A(C   1,C   2,C   3)          108.53  0.000012   -0.05    108.48   
    47. A(C  10,C   2,H  15)          109.95  0.000021   -0.08    109.87   
    48. A(C   2,C   3,N   4)          109.89 -0.000026   -0.16    109.73   
    49. A(C   2,C   3,H  17)          109.75  0.000012   -0.05    109.70   
    50. A(H  16,C   3,H  17)          107.20 -0.000018    0.04    107.24   
    51. A(N   4,C   3,H  17)          110.62 -0.000014    0.10    110.72   
    52. A(N   4,C   3,H  16)          109.64  0.000015    0.04    109.68   
    53. A(C   2,C   3,H  16)          109.69  0.000034    0.03    109.72   
    54. A(C   3,N   4,C   5)          111.74  0.000000    0.09    111.83   
    55. A(C   5,N   4,H  18)          109.32 -0.000041    0.28    109.60   
    56. A(C   3,N   4,H  18)          110.03 -0.000112    0.33    110.35   
    57. A(C   0,C   5,N   4)          110.75  0.000017    0.16    110.91   
    58. A(C   6,C   5,H  19)          109.47  0.000030    0.01    109.48   
    59. A(N   4,C   5,H  19)          107.76  0.000026   -0.16    107.60   
    60. A(C   0,C   5,H  19)          110.35 -0.000030    0.00    110.35   
    61. A(C   0,C   5,C   6)          111.30 -0.000040    0.14    111.44   
    62. A(N   4,C   5,C   6)          107.10  0.000000   -0.17    106.93   
    63. A(C   7,C   6,C  10)          104.61 -0.000074   -0.27    104.34   
    64. A(C   5,C   6,C  10)          108.92  0.000045   -0.15    108.77   
    65. A(C  10,C   6,H  20)          110.67  0.000007    0.31    110.98   
    66. A(C   7,C   6,H  20)          110.68 -0.000043    0.21    110.88   
    67. A(C   5,C   6,H  20)          107.22  0.000012   -0.23    106.98   
    68. A(C   5,C   6,C   7)          114.75  0.000054    0.16    114.91   
    69. A(H  21,C   7,H  22)          107.10  0.000022    0.09    107.19   
    70. A(N   8,C   7,H  22)          109.03  0.000288   -0.59    108.44   
    71. A(C   6,C   7,H  22)          109.79 -0.000110   -0.19    109.60   
    72. A(N   8,C   7,H  21)          110.07 -0.000314    0.37    110.45   
    73. A(C   6,C   7,H  21)          112.93  0.000034    0.34    113.27   
    74. A(C   6,C   7,N   8)          107.87  0.000091   -0.07    107.80   
    75. A(C   9,N   8,H  23)          110.40  0.000250   -0.24    110.15   
    76. A(C   7,N   8,H  23)          110.45  0.000292   -0.23    110.22   
    77. A(C   7,N   8,C   9)          105.86 -0.000058   -0.86    105.01   
    78. A(H  24,C   9,H  25)          107.13  0.000010    0.09    107.22   
    79. A(C  10,C   9,H  25)          112.86  0.000059    0.32    113.19   
    80. A(N   8,C   9,H  25)          110.13 -0.000275    0.32    110.45   
    81. A(C  10,C   9,H  24)          109.87 -0.000118   -0.17    109.70   
    82. A(N   8,C   9,H  24)          108.97  0.000289   -0.56    108.42   
    83. A(N   8,C   9,C  10)          107.82  0.000045   -0.04    107.78   
    84. A(C   9,C  10,H  26)          109.90 -0.000035    0.12    110.02   
    85. A(C   6,C  10,H  26)          110.37  0.000016    0.26    110.63   
    86. A(C   2,C  10,H  26)          107.94 -0.000009   -0.10    107.84   
    87. A(C   6,C  10,C   9)          104.66 -0.000038   -0.27    104.39   
    88. A(C   2,C  10,C   9)          115.15  0.000063    0.04    115.19   
    89. A(C   2,C  10,C   6)          108.77  0.000003   -0.03    108.74   
    90. D(H  14,C   1,C   0,C   5)    122.69  0.000040    0.38    123.07   
    91. D(C   2,C   1,C   0,H  12)   -122.13 -0.000076    0.56   -121.58   
    92. D(C   2,C   1,C   0,H  11)    119.80 -0.000065    0.49    120.28   
    93. D(H  14,C   1,C   0,H  12)     -0.05 -0.000026    0.57      0.52   
    94. D(H  14,C   1,C   0,H  11)   -118.12 -0.000015    0.50   -117.62   
    95. D(H  13,C   1,C   0,H  12)    117.70 -0.000052    0.63    118.33   
    96. D(H  13,C   1,C   0,H  11)     -0.37 -0.000041    0.56      0.19   
    97. D(C   2,C   1,C   0,C   5)      0.61 -0.000011    0.36      0.97   
    98. D(H  13,C   1,C   0,C   5)   -119.56  0.000014    0.43   -119.12   
    99. D(C  10,C   2,C   1,H  14)    -63.06  0.000056   -0.41    -63.47   
   100. D(C  10,C   2,C   1,C   0)     59.57 -0.000007   -0.25     59.32   
   101. D(C   3,C   2,C   1,H  14)    178.84  0.000083   -0.56    178.28   
   102. D(C  10,C   2,C   1,H  13)   -179.26 -0.000014   -0.27   -179.53   
   103. D(C   3,C   2,C   1,H  13)     62.64  0.000013   -0.42     62.22   
   104. D(H  15,C   2,C   1,C   0)   -178.31 -0.000011   -0.24   -178.55   
   105. D(H  15,C   2,C   1,H  14)     59.06  0.000052   -0.40     58.67   
   106. D(H  15,C   2,C   1,H  13)    -57.14 -0.000018   -0.26    -57.40   
   107. D(C   3,C   2,C   1,C   0)    -58.53  0.000020   -0.40    -58.93   
   108. D(H  17,C   3,C   2,H  15)     59.28  0.000008    0.15     59.43   
   109. D(H  17,C   3,C   2,C   1)    -60.96 -0.000019    0.30    -60.66   
   110. D(N   4,C   3,C   2,C  10)    -59.44  0.000012    0.02    -59.42   
   111. D(N   4,C   3,C   2,C   1)     60.90 -0.000046    0.28     61.18   
   112. D(N   4,C   3,C   2,H  15)   -178.86 -0.000020    0.14   -178.72   
   113. D(H  17,C   3,C   2,C  10)    178.70  0.000040    0.03    178.73   
   114. D(H  16,C   3,C   2,C  10)     61.17  0.000035   -0.01     61.16   
   115. D(H  16,C   3,C   2,H  15)    -58.25  0.000003    0.11    -58.14   
   116. D(H  16,C   3,C   2,C   1)   -178.49 -0.000023    0.25   -178.24   
   117. D(H  18,N   4,C   3,C   2)   -123.68  0.000139   -0.85   -124.53   
   118. D(C   5,N   4,C   3,H  17)    119.29 -0.000003   -0.32    118.98   
   119. D(C   5,N   4,C   3,H  16)   -122.69 -0.000025   -0.18   -122.87   
   120. D(C   5,N   4,C   3,C   2)     -2.05  0.000009   -0.21     -2.26   
   121. D(H  18,N   4,C   3,H  17)     -2.34  0.000126   -0.95     -3.29   
   122. D(H  18,N   4,C   3,H  16)    115.68  0.000104   -0.81    114.87   
   123. D(H  19,C   5,N   4,H  18)    -57.17 -0.000151    0.86    -56.32   
   124. D(C   6,C   5,N   4,H  18)   -174.86 -0.000200    1.01   -173.85   
   125. D(C   6,C   5,N   4,C   3)     63.10 -0.000030    0.35     63.45   
   126. D(C   0,C   5,N   4,H  18)     63.62 -0.000161    0.84     64.46   
   127. D(H  19,C   5,C   0,H  12)    -58.97  0.000047   -0.46    -59.43   
   128. D(H  19,C   5,C   0,H  11)     57.30  0.000087   -0.59     56.72   
   129. D(H  19,C   5,C   0,C   1)    177.81  0.000032   -0.42    177.38   
   130. D(C   6,C   5,C   0,H  11)    179.05  0.000078   -0.48    178.57   
   131. D(C   0,C   5,N   4,C   3)    -58.42  0.000009    0.18    -58.24   
   132. D(C   6,C   5,C   0,H  12)     62.78  0.000038   -0.35     62.43   
   133. D(C   6,C   5,C   0,C   1)    -60.45  0.000023   -0.32    -60.76   
   134. D(H  19,C   5,N   4,C   3)   -179.21  0.000019    0.20   -179.02   
   135. D(N   4,C   5,C   0,H  12)   -178.20  0.000024   -0.36   -178.56   
   136. D(N   4,C   5,C   0,H  11)    -61.93  0.000064   -0.49    -62.42   
   137. D(N   4,C   5,C   0,C   1)     58.57  0.000008   -0.32     58.25   
   138. D(H  20,C   6,C   5,H  19)    -58.21 -0.000011    0.23    -57.98   
   139. D(H  20,C   6,C   5,N   4)     58.35  0.000035   -0.04     58.30   
   140. D(H  20,C   6,C   5,C   0)    179.53  0.000032    0.13    179.66   
   141. D(C  10,C   6,C   5,H  19)   -178.00 -0.000051    0.08   -177.92   
   142. D(C  10,C   6,C   5,N   4)    -61.44 -0.000005   -0.19    -61.64   
   143. D(C  10,C   6,C   5,C   0)     59.74 -0.000008   -0.02     59.72   
   144. D(C   7,C   6,C   5,C   0)    -57.11  0.000021    0.32    -56.79   
   145. D(C   7,C   6,C   5,H  19)     65.15 -0.000022    0.42     65.57   
   146. D(C   7,C   6,C   5,N   4)   -178.29  0.000024    0.15   -178.14   
   147. D(H  21,C   7,C   6,C  10)   -140.12  0.000272   -2.46   -142.58   
   148. D(H  21,C   7,C   6,C   5)    -20.83  0.000308   -2.74    -23.57   
   149. D(N   8,C   7,C   6,H  20)   -137.48  0.000018   -2.12   -139.60   
   150. D(N   8,C   7,C   6,C  10)    -18.25 -0.000039   -1.80    -20.06   
   151. D(H  21,C   7,C   6,H  20)    100.66  0.000329   -2.78     97.88   
   152. D(N   8,C   7,C   6,C   5)    101.03 -0.000003   -2.08     98.95   
   153. D(H  22,C   7,C   6,H  20)    -18.78  0.000355   -2.98    -21.77   
   154. D(H  22,C   7,C   6,C  10)    100.44  0.000298   -2.66     97.78   
   155. D(H  22,C   7,C   6,C   5)   -140.27  0.000334   -2.94   -143.21   
   156. D(H  23,N   8,C   7,H  22)    151.31 -0.000443    4.11    155.42   
   157. D(H  23,N   8,C   7,H  21)     34.11 -0.000458    4.15     38.26   
   158. D(H  23,N   8,C   7,C   6)    -89.51 -0.000361    3.51    -86.00   
   159. D(C   9,N   8,C   7,H  22)    -89.17 -0.000021    3.26    -85.91   
   160. D(C   9,N   8,C   7,H  21)    153.63 -0.000037    3.29    156.92   
   161. D(C   9,N   8,C   7,C   6)     30.01  0.000060    2.66     32.67   
   162. D(H  25,C   9,N   8,H  23)    -33.86  0.000468   -3.95    -37.81   
   163. D(H  25,C   9,N   8,C   7)   -153.42  0.000019   -3.10   -156.52   
   164. D(H  24,C   9,N   8,H  23)   -151.11  0.000444   -3.90   -155.01   
   165. D(H  24,C   9,N   8,C   7)     89.34 -0.000004   -3.06     86.28   
   166. D(C  10,C   9,N   8,H  23)     89.68  0.000397   -3.36     86.32   
   167. D(C  10,C   9,N   8,C   7)    -29.88 -0.000051   -2.52    -32.39   
   168. D(H  26,C  10,C   9,H  25)   -101.65 -0.000258    2.25    -99.40   
   169. D(H  26,C  10,C   9,H  24)     17.84 -0.000288    2.45     20.29   
   170. D(C   6,C  10,C   9,H  25)    139.85 -0.000238    2.03    141.88   
   171. D(C   6,C  10,C   9,H  24)   -100.67 -0.000268    2.24    -98.43   
   172. D(C   6,C  10,C   9,N   8)     17.98  0.000040    1.45     19.43   
   173. D(C   2,C  10,C   9,H  25)     20.49 -0.000251    2.24     22.72   
   174. D(C   2,C  10,C   9,H  24)    139.97 -0.000281    2.44    142.41   
   175. D(C   2,C  10,C   9,N   8)   -101.38  0.000026    1.65    -99.73   
   176. D(H  26,C  10,C   6,H  20)      1.20 -0.000043    0.34      1.54   
   177. D(H  26,C  10,C   6,C   5)    118.83  0.000002    0.14    118.98   
   178. D(C   9,C  10,C   6,H  20)    119.39 -0.000098    0.46    119.85   
   179. D(C   9,C  10,C   6,C   7)      0.16 -0.000007    0.21      0.37   
   180. D(C   9,C  10,C   6,C   5)   -122.98 -0.000052    0.26   -122.72   
   181. D(C   2,C  10,C   6,H  20)   -117.04 -0.000043    0.33   -116.71   
   182. D(C   2,C  10,C   6,C   7)    123.73  0.000047    0.08    123.81   
   183. D(H  26,C  10,C   6,C   7)   -118.03  0.000047    0.09   -117.93   
   184. D(C   2,C  10,C   6,C   5)      0.59  0.000002    0.13      0.72   
   185. D(H  26,C  10,C   2,H  15)     57.83  0.000014   -0.31     57.53   
   186. D(H  26,C  10,C   2,C   3)    -61.24 -0.000014   -0.19    -61.43   
   187. D(H  26,C  10,C   2,C   1)   -179.92  0.000003   -0.28   -180.20   
   188. D(C   9,C  10,C   2,H  15)    -65.34  0.000023   -0.41    -65.75   
   189. D(C   9,C  10,C   2,C   3)    175.58 -0.000005   -0.29    175.29   
   190. D(C   9,C  10,C   2,C   1)     56.91  0.000012   -0.39     56.52   
   191. D(H  26,C  10,C   9,N   8)    136.49  0.000020    1.66    138.15   
   192. D(C   6,C  10,C   2,H  15)    177.60  0.000030   -0.07    177.53   
   193. D(C   6,C  10,C   2,C   3)     58.52  0.000002    0.05     58.57   
   194. D(C   6,C  10,C   2,C   1)    -60.15  0.000019   -0.04    -60.19   
    ----------------------------------------------------------------------------

         *************************************************************
         *                GEOMETRY OPTIMIZATION CYCLE   4            *
         *************************************************************
---------------------------------
CARTESIAN COORDINATES (ANGSTROEM)
---------------------------------
  C      1.079624   -1.057420    0.826446
  C      0.675457    0.263754    1.533015
  C      0.339746    1.323607    0.469786
  C      1.575372    1.530576   -0.418230
  N      1.920096    0.260824   -1.099475
  C      1.026316   -0.836674   -0.696282
  C     -0.388355   -0.454709   -1.159364
  C     -1.493484   -1.471113   -0.785434
  N     -2.170952   -0.972774    0.416470
  C     -2.125028    0.488450    0.298292
  C     -0.814438    0.861015   -0.438441
  H      2.099602   -1.351785    1.103129
  H      0.432189   -1.892225    1.121228
  H      1.493890    0.634624    2.161868
  H     -0.178118    0.114491    2.203742
  H      0.076440    2.273086    0.953340
  H      1.368060    2.308057   -1.166997
  H      2.416644    1.884025    0.194045
  H      2.881041    0.005699   -0.904019
  H      1.352313   -1.740918   -1.224395
  H     -0.341615   -0.310136   -2.243686
  H     -1.111695   -2.484619   -0.617709
  H     -2.228237   -1.532003   -1.598478
  H     -1.675212   -1.272196    1.248291
  H     -2.988895    0.816153   -0.294542
  H     -2.213391    0.955705    1.285598
  H     -1.007170    1.656605   -1.168299

----------------------------
CARTESIAN COORDINATES (A.U.)
----------------------------
  NO LB      ZA    FRAG     MASS         X           Y           Z
   0 C     6.0000    0    12.011    2.040194   -1.998235    1.561757
   1 C     6.0000    0    12.011    1.276429    0.498423    2.896979
   2 C     6.0000    0    12.011    0.642027    2.501256    0.887766
   3 C     6.0000    0    12.011    2.977023    2.892370   -0.790339
   4 N     7.0000    0    14.007    3.628457    0.492886   -2.077706
   5 C     6.0000    0    12.011    1.939456   -1.581084   -1.315783
   6 C     6.0000    0    12.011   -0.733884   -0.859275   -2.190881
   7 C     6.0000    0    12.011   -2.822276   -2.780001   -1.484256
   8 N     7.0000    0    14.007   -4.102505   -1.838277    0.787014
   9 C     6.0000    0    12.011   -4.015721    0.923037    0.563690
  10 C     6.0000    0    12.011   -1.539065    1.627082   -0.828533
  11 H     1.0000    0     1.008    3.967672   -2.554504    2.084612
  12 H     1.0000    0     1.008    0.816718   -3.575788    2.118814
  13 H     1.0000    0     1.008    2.823044    1.199266    4.085339
  14 H     1.0000    0     1.008   -0.336594    0.216357    4.164469
  15 H     1.0000    0     1.008    0.144451    4.295511    1.801551
  16 H     1.0000    0     1.008    2.585259    4.361596   -2.205304
  17 H     1.0000    0     1.008    4.566795    3.560291    0.366692
  18 H     1.0000    0     1.008    5.444378    0.010769   -1.708349
  19 H     1.0000    0     1.008    2.555501   -3.289858   -2.313771
  20 H     1.0000    0     1.008   -0.645560   -0.586071   -4.239953
  21 H     1.0000    0     1.008   -2.100798   -4.695249   -1.167300
  22 H     1.0000    0     1.008   -4.210758   -2.895066   -3.020685
  23 H     1.0000    0     1.008   -3.165693   -2.404101    2.358929
  24 H     1.0000    0     1.008   -5.648193    1.542307   -0.556603
  25 H     1.0000    0     1.008   -4.182704    1.806020    2.429429
  26 H     1.0000    0     1.008   -1.903275    3.130530   -2.207766

--------------------------------
INTERNAL COORDINATES (ANGSTROEM)
--------------------------------
 C      0   0   0     0.000000000000     0.00000000     0.00000000
 C      1   0   0     1.551802790913     0.00000000     0.00000000
 C      2   1   0     1.538326509177   109.19050683     0.00000000
 C      3   2   1     1.535636816866   108.47787072   301.07162422
 N      4   3   2     1.481621074328   109.73042063    61.17575850
 C      5   4   3     1.471702794721   111.82829208   357.73943546
 C      6   5   4     1.536761253304   106.92701235    63.45421818
 C      7   6   5     1.547324285824   114.92219534   181.87348415
 N      8   7   6     1.466928067060   107.73989862    98.94373296
 C      9   8   7     1.466714637364   104.94950161    32.64380524
 C      3   2   1     1.539807977854   111.36238656    59.31474896
 H      1   2   3     1.097067952474   110.83988144   120.28583836
 H      1   2   3     1.096799037587   111.83239332   238.42221307
 H      2   1   3     1.096737971622   110.76993327   239.90896539
 H      2   1   3     1.095784811718   111.44516072   122.09744578
 H      3   2   1     1.097572000964   110.11197056   181.45118555
 H      4   3   2     1.099139047867   109.72504103   181.75772518
 H      4   3   2     1.098882496439   109.70352088   299.33313500
 H      5   4   3     1.013264725273   110.34915540   235.47400144
 H      6   5   4     1.096738635844   107.60214229   180.98520221
 H      7   6   5     1.094915784516   106.97434336    58.30748623
 H      8   7   6     1.095941884726   113.30607808   336.42728669
 H      8   7   6     1.097546782839   109.60645509   216.77358879
 H      9   8   7     1.013576624623   110.25355833   274.00611171
 H     10   9   8     1.097773997803   108.43761506    86.29546487
 H     10   9   8     1.095859822630   110.46709101   203.50514437
 H     11   3   2     1.096723284392   107.83739231   179.80347298

---------------------------
INTERNAL COORDINATES (A.U.)
---------------------------
 C      0   0   0     0.000000000000     0.00000000     0.00000000
 C      1   0   0     2.932482288681     0.00000000     0.00000000
 C      2   1   0     2.907015806895   109.19050683     0.00000000
 C      3   2   1     2.901933025043   108.47787072   301.07162422
 N      4   3   2     2.799858064726   109.73042063    61.17575850
 C      5   4   3     2.781115232549   111.82829208   357.73943546
 C      6   5   4     2.904057901967   106.92701235    63.45421818
 C      7   6   5     2.924019140572   114.92219534   181.87348415
 N      8   7   6     2.772092304906   107.73989862    98.94373296
 C      9   8   7     2.771688981232   104.94950161    32.64380524
 C      3   2   1     2.909815376971   111.36238656    59.31474896
 H      1   2   3     2.073157980478   110.83988144   120.28583836
 H      1   2   3     2.072649804987   111.83239332   238.42221307
 H      2   1   3     2.072534407037   110.76993327   239.90896539
 H      2   1   3     2.070733195857   111.44516072   122.09744578
 H      3   2   1     2.074110494082   110.11197056   181.45118555
 H      4   3   2     2.077071783568   109.72504103   181.75772518
 H      4   3   2     2.076586971630   109.70352088   299.33313500
 H      5   4   3     1.914792831929   110.34915540   235.47400144
 H      6   5   4     2.072535662236   107.60214229   180.98520221
 H      7   6   5     2.069090972442   106.97434336    58.30748623
 H      8   7   6     2.071030020827   113.30607808   336.42728669
 H      8   7   6     2.074062838732   109.60645509   216.77358879
 H      9   8   7     1.915382236281   110.25355833   274.00611171
 H     10   9   8     2.074492212787   108.43761506    86.29546487
 H     10   9   8     2.070874945939   110.46709101   203.50514437
 H     11   3   2     2.072506652195   107.83739231   179.80347298


           ************************************************************
           *        Program running with 6 parallel MPI-processes     *
           *              working on a common directory               *
           ************************************************************
------------------------------------------------------------------------------
                   ___                                                        
                  /   \      - P O W E R E D   B Y -                         
                 /     \                                                     
                 |  |  |   _    _      __       _____    __    __             
                 |  |  |  | |  | |    /  \     |  _  \  |  |  /  |          
                  \  \/   | |  | |   /    \    | | | |  |  | /  /          
                 / \  \   | |__| |  /  /\  \   | |_| |  |  |/  /          
                |  |  |   |  __  | /  /__\  \  |    /   |      \           
                |  |  |   | |  | | |   __   |  |    \   |  |\   \          
                \     /   | |  | | |  |  |  |  | |\  \  |  | \   \       
                 \___/    |_|  |_| |__|  |__|  |_| \__\ |__|  \__/        
                                                                              
                      - O R C A' S   B I G   F R I E N D -                    
                                      &                                       
                       - I N T E G R A L  F E E D E R -                       
                                                                              
 v1 FN, 2020, v2 2021                                                         
------------------------------------------------------------------------------


Reading SHARK input file file.SHARKINP.tmp ... ok
----------------------
SHARK INTEGRAL PACKAGE
----------------------

Number of atoms                             ...     27
Number of basis functions                   ...    294
Number of shells                            ...    152
Maximum angular momentum                    ...      2
Integral batch strategy                     ... SHARK/LIBINT Hybrid
RI-J (if used) integral strategy            ... SPLIT-RIJ (Revised 2003 algorithm where possible)
Printlevel                                  ...      1
Contraction scheme used                     ... SEGMENTED contraction
Coulomb Range Separation                    ... NOT USED
Exchange Range Separation                   ... Long Range
   Mu parameter                             ...  0.300000
   Scaling (regular/separated)              ...  0.167000  0.833000
Finite Nucleus Model                        ... NOT USED
Auxiliary Coulomb fitting basis             ... AVAILABLE
   # of basis functions in Aux-J            ...    715
   # of shells in Aux-J                     ...    245
   Maximum angular momentum in Aux-J        ...      4
Auxiliary J/K fitting basis                 ... NOT available
Auxiliary Correlation fitting basis         ... NOT available
Auxiliary 'external' fitting basis          ... NOT available
Integral threshold                          ...     2.500000e-11
Primitive cut-off                           ...     2.500000e-12
Primitive pair pre-selection threshold      ...     2.500000e-12

Calculating pre-screening integrals         ... done (  0.0 sec) Dimension = 152
Organizing shell pair data                  ... done (  0.1 sec)
Shell pair information
Total number of shell pairs                 ...     11628
Shell pairs after pre-screening             ...     11186
Total number of primitive shell pairs       ...     40465
Primitive shell pairs kept                  ...     29046
          la=0 lb=0:   4145 shell pairs
          la=1 lb=0:   4314 shell pairs
          la=1 lb=1:   1156 shell pairs
          la=2 lb=0:    988 shell pairs
          la=2 lb=1:    517 shell pairs
          la=2 lb=2:     66 shell pairs

Calculating one electron integrals          ... done (  0.0 sec)
Calculating RI/J V-Matrix + Cholesky decomp.... done (  0.0 sec)
Calculating Nuclear repulsion               ... done (  0.0 sec) ENN=    699.728306412670 Eh

SHARK setup successfully completed in   0.4 seconds

Maximum memory used throughout the entire GTOINT-calculation: 20.0 MB


           ************************************************************
           *        Program running with 6 parallel MPI-processes     *
           *              working on a common directory               *
           ************************************************************

Diagonalization of the overlap matrix:
Smallest eigenvalue                        ... 1.564e-06
Time for diagonalization                   ...    0.032 sec
Threshold for overlap eigenvalues          ... 1.000e-08
Number of eigenvalues below threshold      ... 0
Time for construction of square roots      ...    0.015 sec
Total time needed                          ...    0.049 sec

-------------------
DFT GRID GENERATION
-------------------

General Integration Accuracy     IntAcc      ... 4.388
Radial Grid Type                 RadialGrid  ... OptM3 with GC (2021)
Angular Grid (max. ang.)         AngularGrid ... 4 (Lebedev-302)
Angular grid pruning method      GridPruning ... 4 (adaptive)
Weight generation scheme         WeightScheme... Becke
Basis function cutoff            BFCut       ... 1.0000e-11
Integration weight cutoff        WCut        ... 1.0000e-14
Angular grids for H and He will be reduced by one unit
Partially contracted basis set               ... off
Rotationally invariant grid construction     ... off

Total number of grid points                  ...   120591
Total number of batches                      ...     1896
Average number of points per batch           ...       63
Average number of grid points per atom       ...     4466
Time for grid setup =    0.951 sec

--------------------
COSX GRID GENERATION
--------------------

GRIDX 1
-------
General Integration Accuracy     IntAcc      ... 3.816
Radial Grid Type                 RadialGrid  ... OptM3 with GC (2021)
Angular Grid (max. ang.)         AngularGrid ... 1 (Lebedev-50)
Angular grid pruning method      GridPruning ... 4 (adaptive)
Weight generation scheme         WeightScheme... Becke
Basis function cutoff            BFCut       ... 1.0000e-11
Integration weight cutoff        WCut        ... 1.0000e-14
Angular grids for H and He will be reduced by one unit
Partially contracted basis set               ... on
Rotationally invariant grid construction     ... off

Total number of grid points                  ...    15076
Total number of batches                      ...      250
Average number of points per batch           ...       60
Average number of grid points per atom       ...      558
UseSFitting                                  ... on

GRIDX 2
-------
General Integration Accuracy     IntAcc      ... 4.020
Radial Grid Type                 RadialGrid  ... OptM3 with GC (2021)
Angular Grid (max. ang.)         AngularGrid ... 2 (Lebedev-110)
Angular grid pruning method      GridPruning ... 4 (adaptive)
Weight generation scheme         WeightScheme... Becke
Basis function cutoff            BFCut       ... 1.0000e-11
Integration weight cutoff        WCut        ... 1.0000e-14
Angular grids for H and He will be reduced by one unit
Partially contracted basis set               ... on
Rotationally invariant grid construction     ... off

Total number of grid points                  ...    34438
Total number of batches                      ...      552
Average number of points per batch           ...       62
Average number of grid points per atom       ...     1275
UseSFitting                                  ... on

GRIDX 3
-------
General Integration Accuracy     IntAcc      ... 4.338
Radial Grid Type                 RadialGrid  ... OptM3 with GC (2021)
Angular Grid (max. ang.)         AngularGrid ... 3 (Lebedev-194)
Angular grid pruning method      GridPruning ... 4 (adaptive)
Weight generation scheme         WeightScheme... Becke
Basis function cutoff            BFCut       ... 1.0000e-11
Integration weight cutoff        WCut        ... 1.0000e-14
Angular grids for H and He will be reduced by one unit
Partially contracted basis set               ... on
Rotationally invariant grid construction     ... off

Total number of grid points                  ...    76862
Total number of batches                      ...     1213
Average number of points per batch           ...       63
Average number of grid points per atom       ...     2847
UseSFitting                                  ... on

Time for X-Grid setup             =    1.087 sec

--------------
SCF ITERATIONS
--------------
ITER       Energy         Delta-E        Max-DP      RMS-DP      [F,P]     Damp
               ***  Starting incremental Fock matrix formation  ***
  0   -462.3096617656   0.000000000000 0.02102256  0.00031164  0.0120520 0.7000
                      *** Initiating the SOSCF procedure ***
                      *** Re-Reading the Fockian *** 
                      *** Removing any level shift *** 
ITER      Energy       Delta-E        Grad      Rot      Max-DP    RMS-DP
  1   -462.31000208  -0.0003403112  0.000803  0.000803  0.073594  0.001064
               *** Restarting incremental Fock matrix formation ***
  2   -462.31104342  -0.0010413480  0.000814  0.001151  0.048539  0.000466
  3   -462.31113332  -0.0000898925  0.000332  0.000749  0.013692  0.000170
  4   -462.31114206  -0.0000087450  0.000190  0.000120  0.005925  0.000071
  5   -462.31114429  -0.0000022278  0.000038  0.000049  0.007929  0.000084
  6   -462.31114445  -0.0000001563  0.000010  0.000023  0.011073  0.000120
  7   -462.31114445  -0.0000000085  0.000004  0.000012  0.010298  0.000092
                 **** Energy Check signals convergence ****
              ***Rediagonalizing the Fockian in SOSCF/NRSCF***

               *****************************************************
               *                     SUCCESS                       *
               *           SCF CONVERGED AFTER   8 CYCLES          *
               *****************************************************

Old exchange energy                            =    -21.903553449 Eh
New exchange energy                            =    -21.903556303 Eh
Exchange energy change after final integration =     -0.000002854 Eh
Total energy after final integration           =   -462.311147314 Eh
Final COS-X integration done in                =    20.326 sec
Total Energy       :         -462.31114731 Eh          -12580.12588 eV
  Last Energy change         ...   -5.1091e-09  Tolerance :   1.0000e-08
  Last MAX-Density change    ...    4.4409e-15  Tolerance :   1.0000e-07
             **** THE GBW FILE WAS UPDATED (file.gbw) ****
             **** DENSITY file.scfp WAS UPDATED ****
             **** ENERGY FILE WAS UPDATED (file.en.tmp) ****
             **** THE GBW FILE WAS UPDATED (file.gbw) ****
             **** DENSITY file.scfp WAS UPDATED ****
Total SCF time: 0 days 0 hours 1 min 40 sec 

Maximum memory used throughout the entire SCF-calculation: 74.2 MB


-------------------------------------------------------------------------------
                          DFT DISPERSION CORRECTION                            
                                                                               
                              DFTD3 V3.1  Rev 1                                
                          USING Becke-Johnson damping                          
-------------------------------------------------------------------------------
-------------------------   ----------------
Dispersion correction           -0.056458604
-------------------------   ----------------


-------------------------   --------------------
FINAL SINGLE POINT ENERGY      -462.367605918327
-------------------------   --------------------


           ************************************************************
           *        Program running with 6 parallel MPI-processes     *
           *              working on a common directory               *
           ************************************************************
------------------------------------------------------------------------------
                         ORCA SCF GRADIENT CALCULATION
------------------------------------------------------------------------------

 ... reading COSX grid (gridx3)
Gradient of the Kohn-Sham DFT energy:
Kohn-Sham wavefunction type      ... RKS
Hartree-Fock exchange scaling    ...    0.167
Number of operators              ...    1
Number of atoms                  ...   27
Basis set dimensions             ...  294
Integral neglect threshold       ... 2.5e-11
Integral primitive cutoff        ... 2.5e-12
SHARK Integral package           ... ON

Nuc. rep. gradient       (SHARK) ... done (  0.0 sec)
HCore & Overlap gradient (SHARK) ... done (  0.2 sec)
RI-J gradient            (SHARK) ... done (  1.2 sec)
COSX-gradient                    ... done ( 22.9 sec)
Exchange-correlation gradient    ... done
Dispersion correction            ... done

------------------
CARTESIAN GRADIENT
------------------

   1   C   :   -0.000199650   -0.000078442    0.000060286
   2   C   :    0.000084044    0.000031902    0.000093935
   3   C   :    0.000199170   -0.000425576   -0.000147052
   4   C   :    0.000021307    0.000206750   -0.000065219
   5   N   :    0.000076794   -0.000047837   -0.000258498
   6   C   :   -0.000095386    0.000214388    0.000370798
   7   C   :    0.000111258   -0.000181418   -0.000047575
   8   C   :   -0.000897735    0.000381067   -0.000382371
   9   N   :    0.001879611    0.000339821    0.000134747
  10   C   :   -0.000642976   -0.000201914   -0.000685528
  11   C   :   -0.000086343    0.000246490    0.000187875
  12   H   :    0.000012251   -0.000073366   -0.000081845
  13   H   :   -0.000110933   -0.000005926   -0.000016386
  14   H   :   -0.000057683    0.000056939    0.000074174
  15   H   :   -0.000044438    0.000018035   -0.000102863
  16   H   :    0.000012014    0.000013901   -0.000033033
  17   H   :   -0.000068838   -0.000004414   -0.000012792
  18   H   :   -0.000021458    0.000011829   -0.000033171
  19   H   :   -0.000079356   -0.000012796    0.000074405
  20   H   :    0.000066701    0.000071103   -0.000115407
  21   H   :    0.000139009   -0.000056622   -0.000020542
  22   H   :   -0.000027123    0.000042094    0.000207073
  23   H   :    0.000031478   -0.000197804   -0.000070284
  24   H   :   -0.000490377   -0.000467546    0.000621889
  25   H   :   -0.000074016    0.000108727    0.000104892
  26   H   :    0.000003464   -0.000186626    0.000073490
  27   H   :    0.000049670    0.000050294    0.000032216

Difference to translation invariance:
           :   -0.0002095427   -0.0001469486   -0.0000367838

Difference to rotation invariance:
           :   -0.0003986371    0.0004500647    0.0005847804

Norm of the cartesian gradient     ...    0.0027549133
RMS gradient                       ...    0.0003061015
MAX gradient                       ...    0.0018796112

-------
TIMINGS
-------

Total SCF gradient time            ...       30.713 sec

One electron gradient       ....       0.235 sec  (  0.8%)
RI-J Coulomb gradient       ....       1.180 sec  (  3.8%)
COSX gradient               ....      22.924 sec  ( 74.6%)
XC gradient                 ....       5.648 sec  ( 18.4%)

Maximum memory used throughout the entire SCFGRAD-calculation: 57.7 MB
------------------------------------------------------------------------------
                         ORCA GEOMETRY RELAXATION STEP
------------------------------------------------------------------------------

Reading the OPT-File                    .... done
Getting information on internals        .... done
Copying old internal coords+grads       .... done
Making the new internal coordinates     .... (new redundants).... done
Validating the new internal coordinates .... (new redundants).... done
Calculating the B-matrix                .... done
Calculating the G,G- and P matrices     .... done
Transforming gradient to internals      .... done
Projecting the internal gradient        .... done
Number of atoms                         ....  27
Number of internal coordinates          .... 194
Current Energy                          ....  -462.367605918 Eh
Current gradient norm                   ....     0.002754913 Eh/bohr
Maximum allowed component of the step   ....  0.300
Current trust radius                    ....  0.300
Updating the Hessian (BFGS)             .... done
Forming the augmented Hessian           .... done
Diagonalizing the augmented Hessian     .... done
Last element of RFO vector              ....  0.999004653
Lowest eigenvalues of augmented Hessian:
 -0.000039659  0.003969256  0.004297927  0.006820216  0.007252950
Length of the computed step             ....  0.044650524
The final length of the internal step   ....  0.044650524
Converting the step to cartesian space:
 Initial RMS(Int)=    0.0032057208
Transforming coordinates:
 Iter   0:  RMS(Cart)=    0.0043582713 RMS(Int)=    0.0031997864
 Iter   1:  RMS(Cart)=    0.0000184207 RMS(Int)=    0.0000124505
 Iter   2:  RMS(Cart)=    0.0000001611 RMS(Int)=    0.0000001223
 Iter   3:  RMS(Cart)=    0.0000000022 RMS(Int)=    0.0000000018
done
Storing new coordinates                 .... done

                                .--------------------.
          ----------------------|Geometry convergence|-------------------------
          Item                value                   Tolerance       Converged
          ---------------------------------------------------------------------
          Energy change      -0.0001835577            0.0000050000      NO
          RMS gradient        0.0001021150            0.0001000000      NO
          MAX gradient        0.0004032973            0.0003000000      NO
          RMS step            0.0032057208            0.0020000000      NO
          MAX step            0.0154587166            0.0040000000      NO
          ........................................................
          Max(Bonds)      0.0014      Max(Angles)    0.47
          Max(Dihed)        0.89      Max(Improp)    0.00
          ---------------------------------------------------------------------

The optimization has not yet converged - more geometry cycles are needed


    ---------------------------------------------------------------------------
                         Redundant Internal Coordinates
                            (Angstroem and degrees)

        Definition                    Value    dE/dq     Step     New-Value
    ----------------------------------------------------------------------------
     1. B(C   1,C   0)                1.5518 -0.000016  0.0001    1.5519   
     2. B(C   2,C   1)                1.5383 -0.000027  0.0001    1.5384   
     3. B(C   3,C   2)                1.5356  0.000066  0.0000    1.5356   
     4. B(N   4,C   3)                1.4816  0.000090 -0.0001    1.4815   
     5. B(C   5,N   4)                1.4717  0.000068 -0.0001    1.4716   
     6. B(C   5,C   0)                1.5396 -0.000029  0.0000    1.5396   
     7. B(C   6,C   5)                1.5368 -0.000194  0.0002    1.5370   
     8. B(C   7,C   6)                1.5473  0.000040 -0.0001    1.5472   
     9. B(N   8,C   7)                1.4669 -0.000222  0.0014    1.4683   
    10. B(C   9,N   8)                1.4667 -0.000089  0.0011    1.4678   
    11. B(C  10,C   9)                1.5489  0.000083 -0.0002    1.5488   
    12. B(C  10,C   6)                1.5596 -0.000011 -0.0003    1.5593   
    13. B(C  10,C   2)                1.5398 -0.000102 -0.0000    1.5398   
    14. B(H  11,C   0)                1.0971  0.000014 -0.0000    1.0970   
    15. B(H  12,C   0)                1.0968  0.000063 -0.0001    1.0967   
    16. B(H  13,C   1)                1.0967  0.000025 -0.0000    1.0967   
    17. B(H  14,C   1)                1.0958 -0.000033  0.0001    1.0959   
    18. B(H  15,C   2)                1.0976 -0.000003 -0.0000    1.0975   
    19. B(H  16,C   3)                1.0991  0.000012 -0.0000    1.0991   
    20. B(H  17,C   3)                1.0989 -0.000016  0.0000    1.0989   
    21. B(H  18,N   4)                1.0133 -0.000047  0.0002    1.0134   
    22. B(H  19,C   5)                1.0967  0.000015 -0.0001    1.0967   
    23. B(H  20,C   6)                1.0949  0.000021 -0.0000    1.0949   
    24. B(H  21,C   7)                1.0959 -0.000026 -0.0000    1.0959   
    25. B(H  22,C   7)                1.0975  0.000041 -0.0001    1.0975   
    26. B(H  23,N   8)                1.0136  0.000403  0.0002    1.0138   
    27. B(H  24,C   9)                1.0978  0.000032 -0.0001    1.0977   
    28. B(H  25,C   9)                1.0959 -0.000012 -0.0000    1.0958   
    29. B(H  26,C  10)                1.0967  0.000010 -0.0000    1.0967   
    30. A(C   1,C   0,C   5)          108.62 -0.000017    0.01    108.63   
    31. A(C   1,C   0,H  11)          110.84  0.000017   -0.02    110.82   
    32. A(C   1,C   0,H  12)          111.83  0.000044    0.01    111.84   
    33. A(C   5,C   0,H  12)          110.76 -0.000019    0.01    110.77   
    34. A(C   5,C   0,H  11)          108.67 -0.000039    0.02    108.69   
    35. A(H  11,C   0,H  12)          106.07  0.000012   -0.03    106.04   
    36. A(C   0,C   1,H  14)          111.45  0.000019    0.05    111.50   
    37. A(C   2,C   1,H  13)          109.04  0.000017   -0.04    109.00   
    38. A(C   0,C   1,C   2)          109.19 -0.000026    0.01    109.20   
    39. A(C   0,C   1,H  13)          110.77  0.000053   -0.07    110.70   
    40. A(H  13,C   1,H  14)          106.04 -0.000005   -0.01    106.03   
    41. A(C   2,C   1,H  14)          110.30 -0.000057    0.06    110.36   
    42. A(C   3,C   2,H  15)          109.34 -0.000052    0.02    109.36   
    43. A(C   1,C   2,C  10)          111.36 -0.000096    0.02    111.39   
    44. A(C   3,C   2,C  10)          107.61  0.000017    0.00    107.61   
    45. A(C   1,C   2,H  15)          110.11 -0.000033    0.01    110.12   
    46. A(C   1,C   2,C   3)          108.48  0.000168   -0.07    108.40   
    47. A(C  10,C   2,H  15)          109.87  0.000000    0.01    109.88   
    48. A(C   2,C   3,N   4)          109.73 -0.000075    0.00    109.73   
    49. A(C   2,C   3,H  17)          109.70  0.000015   -0.03    109.68   
    50. A(H  16,C   3,H  17)          107.24 -0.000003   -0.01    107.24   
    51. A(N   4,C   3,H  17)          110.71  0.000006    0.03    110.74   
    52. A(N   4,C   3,H  16)          109.69  0.000054   -0.02    109.67   
    53. A(C   2,C   3,H  16)          109.73  0.000005    0.02    109.75   
    54. A(C   3,N   4,C   5)          111.83 -0.000032    0.03    111.86   
    55. A(C   5,N   4,H  18)          109.59 -0.000004    0.04    109.64   
    56. A(C   3,N   4,H  18)          110.35 -0.000009    0.02    110.37   
    57. A(C   0,C   5,N   4)          110.91  0.000171   -0.04    110.86   
    58. A(C   6,C   5,H  19)          109.48 -0.000015    0.02    109.50   
    59. A(N   4,C   5,H  19)          107.60 -0.000078    0.05    107.65   
    60. A(C   0,C   5,H  19)          110.35  0.000020   -0.02    110.33   
    61. A(C   0,C   5,C   6)          111.44 -0.000098    0.04    111.48   
    62. A(N   4,C   5,C   6)          106.93 -0.000001   -0.05    106.88   
    63. A(C   7,C   6,C  10)          104.32 -0.000022    0.00    104.32   
    64. A(C   5,C   6,C  10)          108.78  0.000010    0.00    108.78   
    65. A(C  10,C   6,H  20)          110.98  0.000016   -0.03    110.95   
    66. A(C   7,C   6,H  20)          110.89  0.000071   -0.05    110.84   
    67. A(C   5,C   6,H  20)          106.97 -0.000022   -0.03    106.95   
    68. A(C   5,C   6,C   7)          114.92 -0.000052    0.11    115.03   
    69. A(H  21,C   7,H  22)          107.17 -0.000033    0.01    107.18   
    70. A(N   8,C   7,H  22)          108.46  0.000197   -0.21    108.25   
    71. A(C   6,C   7,H  22)          109.61  0.000079   -0.12    109.49   
    72. A(N   8,C   7,H  21)          110.47 -0.000199    0.13    110.59   
    73. A(C   6,C   7,H  21)          113.31  0.000034    0.08    113.39   
    74. A(C   6,C   7,N   8)          107.74 -0.000065    0.09    107.83   
    75. A(C   9,N   8,H  23)          110.19  0.000250   -0.43    109.76   
    76. A(C   7,N   8,H  23)          110.25  0.000295   -0.47    109.78   
    77. A(C   7,N   8,C   9)          104.95  0.000023   -0.13    104.82   
    78. A(H  24,C   9,H  25)          107.21 -0.000042    0.01    107.22   
    79. A(C  10,C   9,H  25)          113.22  0.000071    0.04    113.26   
    80. A(N   8,C   9,H  25)          110.47 -0.000192    0.10    110.56   
    81. A(C  10,C   9,H  24)          109.70  0.000080   -0.08    109.63   
    82. A(N   8,C   9,H  24)          108.44  0.000187   -0.17    108.26   
    83. A(N   8,C   9,C  10)          107.72 -0.000093    0.08    107.81   
    84. A(C   9,C  10,H  26)          110.02  0.000074   -0.05    109.97   
    85. A(C   6,C  10,H  26)          110.63  0.000012   -0.00    110.63   
    86. A(C   2,C  10,H  26)          107.84 -0.000022   -0.00    107.83   
    87. A(C   6,C  10,C   9)          104.37 -0.000058    0.01    104.38   
    88. A(C   2,C  10,C   9)          115.21  0.000020    0.01    115.22   
    89. A(C   2,C  10,C   6)          108.74 -0.000027    0.04    108.78   
    90. D(H  14,C   1,C   0,C   5)    123.06 -0.000028   -0.05    123.01   
    91. D(C   2,C   1,C   0,H  12)   -121.58  0.000056   -0.19   -121.77   
    92. D(C   2,C   1,C   0,H  11)    120.29  0.000002   -0.15    120.13   
    93. D(H  14,C   1,C   0,H  12)      0.52 -0.000021   -0.08      0.44   
    94. D(H  14,C   1,C   0,H  11)   -117.62 -0.000076   -0.04   -117.65   
    95. D(H  13,C   1,C   0,H  12)    118.33  0.000019   -0.11    118.22   
    96. D(H  13,C   1,C   0,H  11)      0.19 -0.000036   -0.06      0.13   
    97. D(C   2,C   1,C   0,C   5)      0.97  0.000050   -0.17      0.80   
    98. D(H  13,C   1,C   0,C   5)   -119.12  0.000012   -0.08   -119.21   
    99. D(C  10,C   2,C   1,H  14)    -63.47  0.000077   -0.06    -63.53   
   100. D(C  10,C   2,C   1,C   0)     59.31  0.000047    0.05     59.36   
   101. D(C   3,C   2,C   1,H  14)    178.29  0.000008   -0.04    178.25   
   102. D(C  10,C   2,C   1,H  13)   -179.53  0.000106   -0.06   -179.59   
   103. D(C   3,C   2,C   1,H  13)     62.22  0.000037   -0.03     62.19   
   104. D(H  15,C   2,C   1,C   0)   -178.55 -0.000042    0.09   -178.46   
   105. D(H  15,C   2,C   1,H  14)     58.67 -0.000011   -0.02     58.64   
   106. D(H  15,C   2,C   1,H  13)    -57.40  0.000018   -0.01    -57.41   
   107. D(C   3,C   2,C   1,C   0)    -58.93 -0.000023    0.08    -58.85   
   108. D(H  17,C   3,C   2,H  15)     59.43  0.000011    0.14     59.58   
   109. D(H  17,C   3,C   2,C   1)    -60.67 -0.000018    0.16    -60.51   
   110. D(N   4,C   3,C   2,C  10)    -59.42 -0.000039    0.19    -59.24   
   111. D(N   4,C   3,C   2,C   1)     61.18 -0.000050    0.18     61.35   
   112. D(N   4,C   3,C   2,H  15)   -178.72 -0.000020    0.16   -178.56   
   113. D(H  17,C   3,C   2,C  10)    178.73 -0.000008    0.17    178.91   
   114. D(H  16,C   3,C   2,C  10)     61.16 -0.000017    0.18     61.34   
   115. D(H  16,C   3,C   2,H  15)    -58.14  0.000002    0.15    -57.99   
   116. D(H  16,C   3,C   2,C   1)   -178.24 -0.000027    0.17   -178.07   
   117. D(H  18,N   4,C   3,C   2)   -124.53  0.000052   -0.35   -124.87   
   118. D(C   5,N   4,C   3,H  17)    118.98 -0.000008   -0.27    118.70   
   119. D(C   5,N   4,C   3,H  16)   -122.87  0.000026   -0.28   -123.14   
   120. D(C   5,N   4,C   3,C   2)     -2.26  0.000019   -0.26     -2.52   
   121. D(H  18,N   4,C   3,H  17)     -3.29  0.000025   -0.36     -3.65   
   122. D(H  18,N   4,C   3,H  16)    114.87  0.000059   -0.36    114.50   
   123. D(H  19,C   5,N   4,H  18)    -56.32 -0.000062    0.25    -56.06   
   124. D(C   6,C   5,N   4,H  18)   -173.85 -0.000005    0.23   -173.62   
   125. D(C   6,C   5,N   4,C   3)     63.45  0.000031    0.15     63.61   
   126. D(C   0,C   5,N   4,H  18)     64.46  0.000014    0.23     64.70   
   127. D(H  19,C   5,C   0,H  12)    -59.42 -0.000018    0.14    -59.29   
   128. D(H  19,C   5,C   0,H  11)     56.72 -0.000037    0.12     56.84   
   129. D(H  19,C   5,C   0,C   1)    177.39 -0.000049    0.11    177.49   
   130. D(C   6,C   5,C   0,H  11)    178.57 -0.000109    0.16    178.73   
   131. D(C   0,C   5,N   4,C   3)    -58.23  0.000050    0.16    -58.08   
   132. D(C   6,C   5,C   0,H  12)     62.43 -0.000090    0.18     62.61   
   133. D(C   6,C   5,C   0,C   1)    -60.76 -0.000121    0.15    -60.61   
   134. D(H  19,C   5,N   4,C   3)   -179.01 -0.000027    0.18   -178.84   
   135. D(N   4,C   5,C   0,H  12)   -178.57 -0.000042    0.12   -178.45   
   136. D(N   4,C   5,C   0,H  11)    -62.42 -0.000061    0.10    -62.33   
   137. D(N   4,C   5,C   0,C   1)     58.24 -0.000073    0.09     58.33   
   138. D(H  20,C   6,C   5,H  19)    -57.98  0.000032   -0.00    -57.99   
   139. D(H  20,C   6,C   5,N   4)     58.31 -0.000068    0.04     58.35   
   140. D(H  20,C   6,C   5,C   0)    179.66  0.000083   -0.02    179.64   
   141. D(C  10,C   6,C   5,H  19)   -177.93  0.000020    0.05   -177.88   
   142. D(C  10,C   6,C   5,N   4)    -61.64 -0.000081    0.09    -61.54   
   143. D(C  10,C   6,C   5,C   0)     59.71  0.000070    0.03     59.75   
   144. D(C   7,C   6,C   5,C   0)    -56.78  0.000123   -0.04    -56.81   
   145. D(C   7,C   6,C   5,H  19)     65.58  0.000072   -0.02     65.56   
   146. D(C   7,C   6,C   5,N   4)   -178.13 -0.000028    0.02   -178.10   
   147. D(H  21,C   7,C   6,C  10)   -142.58  0.000098   -0.16   -142.74   
   148. D(H  21,C   7,C   6,C   5)    -23.57  0.000067   -0.10    -23.67   
   149. D(N   8,C   7,C   6,H  20)   -139.60 -0.000221    0.18   -139.42   
   150. D(N   8,C   7,C   6,C  10)    -20.06 -0.000179    0.12    -19.95   
   151. D(H  21,C   7,C   6,H  20)     97.89  0.000056   -0.10     97.79   
   152. D(N   8,C   7,C   6,C   5)     98.94 -0.000210    0.18     99.12   
   153. D(H  22,C   7,C   6,H  20)    -21.77  0.000020   -0.08    -21.85   
   154. D(H  22,C   7,C   6,C  10)     97.77  0.000062   -0.15     97.62   
   155. D(H  22,C   7,C   6,C   5)   -143.23  0.000032   -0.08   -143.31   
   156. D(H  23,N   8,C   7,H  22)    155.44 -0.000296    0.84    156.28   
   157. D(H  23,N   8,C   7,H  21)     38.25 -0.000260    0.89     39.14   
   158. D(H  23,N   8,C   7,C   6)    -85.99 -0.000131    0.64    -85.36   
   159. D(C   9,N   8,C   7,H  22)    -85.92  0.000161    0.02    -85.90   
   160. D(C   9,N   8,C   7,H  21)    156.89  0.000197    0.07    156.96   
   161. D(C   9,N   8,C   7,C   6)     32.64  0.000326   -0.18     32.46   
   162. D(H  25,C   9,N   8,H  23)    -37.81  0.000259   -0.88    -38.69   
   163. D(H  25,C   9,N   8,C   7)   -156.49 -0.000229   -0.03   -156.52   
   164. D(H  24,C   9,N   8,H  23)   -155.02  0.000307   -0.84   -155.87   
   165. D(H  24,C   9,N   8,C   7)     86.30 -0.000180    0.00     86.30   
   166. D(C  10,C   9,N   8,H  23)     86.31  0.000162   -0.70     85.61   
   167. D(C  10,C   9,N   8,C   7)    -32.37 -0.000325    0.15    -32.22   
   168. D(H  26,C  10,C   9,H  25)    -99.41 -0.000075    0.17    -99.24   
   169. D(H  26,C  10,C   9,H  24)     20.29 -0.000026    0.16     20.45   
   170. D(C   6,C  10,C   9,H  25)    141.88 -0.000093    0.19    142.06   
   171. D(C   6,C  10,C   9,H  24)    -98.42 -0.000045    0.18    -98.24   
   172. D(C   6,C  10,C   9,N   8)     19.43  0.000170   -0.03     19.40   
   173. D(C   2,C  10,C   9,H  25)     22.72 -0.000032    0.13     22.85   
   174. D(C   2,C  10,C   9,H  24)    142.43  0.000016    0.12    142.55   
   175. D(C   2,C  10,C   9,N   8)    -99.72  0.000231   -0.08    -99.81   
   176. D(H  26,C  10,C   6,H  20)      1.55  0.000013   -0.08      1.47   
   177. D(H  26,C  10,C   6,C   5)    118.97  0.000002   -0.13    118.85   
   178. D(C   9,C  10,C   6,H  20)    119.84  0.000073   -0.13    119.71   
   179. D(C   9,C  10,C   6,C   7)      0.37 -0.000007   -0.05      0.32   
   180. D(C   9,C  10,C   6,C   5)   -122.73  0.000062   -0.18   -122.91   
   181. D(C   2,C  10,C   6,H  20)   -116.71  0.000049   -0.09   -116.80   
   182. D(C   2,C  10,C   6,C   7)    123.82 -0.000031   -0.02    123.80   
   183. D(H  26,C  10,C   6,C   7)   -117.93 -0.000067    0.00   -117.93   
   184. D(C   2,C  10,C   6,C   5)      0.72  0.000038   -0.14      0.57   
   185. D(H  26,C  10,C   2,H  15)     57.53  0.000009    0.07     57.60   
   186. D(H  26,C  10,C   2,C   3)    -61.43  0.000061    0.04    -61.39   
   187. D(H  26,C  10,C   2,C   1)    179.80 -0.000099    0.11    179.92   
   188. D(C   9,C  10,C   2,H  15)    -65.77 -0.000084    0.13    -65.64   
   189. D(C   9,C  10,C   2,C   3)    175.27 -0.000032    0.10    175.37   
   190. D(C   9,C  10,C   2,C   1)     56.51 -0.000191    0.17     56.68   
   191. D(H  26,C  10,C   9,N   8)    138.14  0.000189   -0.05    138.10   
   192. D(C   6,C  10,C   2,H  15)    177.53 -0.000005    0.09    177.62   
   193. D(C   6,C  10,C   2,C   3)     58.57  0.000048    0.06     58.63   
   194. D(C   6,C  10,C   2,C   1)    -60.19 -0.000112    0.13    -60.06   
    ----------------------------------------------------------------------------

         *************************************************************
         *                GEOMETRY OPTIMIZATION CYCLE   5            *
         *************************************************************
---------------------------------
CARTESIAN COORDINATES (ANGSTROEM)
---------------------------------
  C      1.082983   -1.057214    0.826573
  C      0.675671    0.262874    1.533576
  C      0.338820    1.322906    0.470787
  C      1.575151    1.530083   -0.416206
  N      1.918128    0.261556   -1.100437
  C      1.026635   -0.837331   -0.696219
  C     -0.388986   -0.456365   -1.157924
  C     -1.494828   -1.471854   -0.784012
  N     -2.176582   -0.972601    0.416762
  C     -2.126300    0.489456    0.296995
  C     -0.814486    0.859888   -0.438274
  H      2.104238   -1.348011    1.102162
  H      0.439154   -1.894241    1.122763
  H      1.494137    0.634674    2.161777
  H     -0.176962    0.112197    2.205300
  H      0.074863    2.272060    0.954518
  H      1.369780    2.309611   -1.163348
  H      2.416398    1.880934    0.197683
  H      2.880418    0.006999   -0.910006
  H      1.352924   -1.741535   -1.224090
  H     -0.343109   -0.312297   -2.242301
  H     -1.115588   -2.486545   -0.617981
  H     -2.229310   -1.529316   -1.597419
  H     -1.671126   -1.266066    1.245085
  H     -2.988028    0.815587   -0.299647
  H     -2.217493    0.959635    1.282606
  H     -1.006302    1.655016   -1.168824

----------------------------
CARTESIAN COORDINATES (A.U.)
----------------------------
  NO LB      ZA    FRAG     MASS         X           Y           Z
   0 C     6.0000    0    12.011    2.046541   -1.997845    1.561997
   1 C     6.0000    0    12.011    1.276834    0.496761    2.898039
   2 C     6.0000    0    12.011    0.640278    2.499930    0.889659
   3 C     6.0000    0    12.011    2.976604    2.891438   -0.786515
   4 N     7.0000    0    14.007    3.624736    0.494270   -2.079524
   5 C     6.0000    0    12.011    1.940060   -1.582327   -1.315663
   6 C     6.0000    0    12.011   -0.735077   -0.862406   -2.188159
   7 C     6.0000    0    12.011   -2.824816   -2.781401   -1.481568
   8 N     7.0000    0    14.007   -4.113144   -1.837950    0.787566
   9 C     6.0000    0    12.011   -4.018125    0.924938    0.561239
  10 C     6.0000    0    12.011   -1.539155    1.624952   -0.828219
  11 H     1.0000    0     1.008    3.976434   -2.547371    2.082784
  12 H     1.0000    0     1.008    0.829880   -3.579596    2.121715
  13 H     1.0000    0     1.008    2.823510    1.199360    4.085167
  14 H     1.0000    0     1.008   -0.334409    0.212021    4.167414
  15 H     1.0000    0     1.008    0.141470    4.293572    1.803777
  16 H     1.0000    0     1.008    2.588509    4.364532   -2.198410
  17 H     1.0000    0     1.008    4.566330    3.554449    0.373568
  18 H     1.0000    0     1.008    5.443201    0.013226   -1.719662
  19 H     1.0000    0     1.008    2.556656   -3.291025   -2.313194
  20 H     1.0000    0     1.008   -0.648383   -0.590155   -4.237334
  21 H     1.0000    0     1.008   -2.108155   -4.698889   -1.167816
  22 H     1.0000    0     1.008   -4.212786   -2.889988   -3.018684
  23 H     1.0000    0     1.008   -3.157970   -2.392518    2.352869
  24 H     1.0000    0     1.008   -5.646556    1.541236   -0.566250
  25 H     1.0000    0     1.008   -4.190455    1.813446    2.423773
  26 H     1.0000    0     1.008   -1.901635    3.127528   -2.208757

--------------------------------
INTERNAL COORDINATES (ANGSTROEM)
--------------------------------
 C      0   0   0     0.000000000000     0.00000000     0.00000000
 C      1   0   0     1.551898842948     0.00000000     0.00000000
 C      2   1   0     1.538393797105   109.19992407     0.00000000
 C      3   2   1     1.535640526134   108.40374009   301.14911416
 N      4   3   2     1.481541465365   109.73210929    61.35142223
 C      5   4   3     1.471633365470   111.85494254   357.48229049
 C      6   5   4     1.536974411059   106.87934012    63.60694090
 C      7   6   5     1.547228036187   115.02508636   181.89526744
 N      8   7   6     1.468298149595   107.83797336    99.11802910
 C      9   8   7     1.467816162835   104.83600192    32.46414063
 C      3   2   1     1.539770507232   111.38722996    59.36425354
 H      1   2   3     1.097029334647   110.81592282   120.13524332
 H      1   2   3     1.096748929462   111.84418795   238.22855649
 H      2   1   3     1.096703171609   110.69902242   239.99512782
 H      2   1   3     1.095855917384   111.49990923   122.21174696
 H      3   2   1     1.097526114670   110.12529864   181.54213274
 H      4   3   2     1.099118878143   109.74823608   181.92739855
 H      4   3   2     1.098932335310   109.67698812   299.49268953
 H      5   4   3     1.013442200463   110.37115466   235.12863147
 H      6   5   4     1.096675345518   107.65081625   181.16315648
 H      7   6   5     1.094866951856   106.95034447    58.34828815
 H      8   7   6     1.095895266671   113.38907209   336.32459617
 H      8   7   6     1.097450127531   109.48655155   216.69025012
 H      9   8   7     1.013768375059   109.77145474   274.64375085
 H     10   9   8     1.097687718418   108.26420171    86.30064039
 H     10   9   8     1.095815740418   110.55725828   203.47816899
 H     11   3   2     1.096688377971   107.83442699   179.91823224

---------------------------
INTERNAL COORDINATES (A.U.)
---------------------------
 C      0   0   0     0.000000000000     0.00000000     0.00000000
 C      1   0   0     2.932663800721     0.00000000     0.00000000
 C      2   1   0     2.907142962652   109.19992407     0.00000000
 C      3   2   1     2.901940034543   108.40374009   301.14911416
 N      4   3   2     2.799707625587   109.73210929    61.35142223
 C      5   4   3     2.780984030279   111.85494254   357.48229049
 C      6   5   4     2.904460711747   106.87934012    63.60694090
 C      7   6   5     2.923837255118   115.02508636   181.89526744
 N      8   7   6     2.774681385678   107.83797336    99.11802910
 C      9   8   7     2.773770562701   104.83600192    32.46414063
 C      3   2   1     2.909744567758   111.38722996    59.36425354
 H      1   2   3     2.073085003362   110.81592282   120.13524332
 H      1   2   3     2.072555114355   111.84418795   238.22855649
 H      2   1   3     2.072468644544   110.69902242   239.99512782
 H      2   1   3     2.070867566093   111.49990923   122.21174696
 H      3   2   1     2.074023781552   110.12529864   181.54213274
 H      4   3   2     2.077033668313   109.74823608   181.92739855
 H      4   3   2     2.076681153446   109.67698812   299.49268953
 H      5   4   3     1.915128211434   110.37115466   235.12863147
 H      6   5   4     2.072416060852   107.65081625   181.16315648
 H      7   6   5     2.068998692089   106.95034447    58.34828815
 H      8   7   6     2.070941925469   113.38907209   336.32459617
 H      8   7   6     2.073880186671   109.48655155   216.69025012
 H      9   8   7     1.915744592092   109.77145474   274.64375085
 H     10   9   8     2.074329168378   108.26420171    86.30064039
 H     10   9   8     2.070791642631   110.55725828   203.47816899
 H     11   3   2     2.072440688620   107.83442699   179.91823224


           ************************************************************
           *        Program running with 6 parallel MPI-processes     *
           *              working on a common directory               *
           ************************************************************
------------------------------------------------------------------------------
                   ___                                                        
                  /   \      - P O W E R E D   B Y -                         
                 /     \                                                     
                 |  |  |   _    _      __       _____    __    __             
                 |  |  |  | |  | |    /  \     |  _  \  |  |  /  |          
                  \  \/   | |  | |   /    \    | | | |  |  | /  /          
                 / \  \   | |__| |  /  /\  \   | |_| |  |  |/  /          
                |  |  |   |  __  | /  /__\  \  |    /   |      \           
                |  |  |   | |  | | |   __   |  |    \   |  |\   \          
                \     /   | |  | | |  |  |  |  | |\  \  |  | \   \       
                 \___/    |_|  |_| |__|  |__|  |_| \__\ |__|  \__/        
                                                                              
                      - O R C A' S   B I G   F R I E N D -                    
                                      &                                       
                       - I N T E G R A L  F E E D E R -                       
                                                                              
 v1 FN, 2020, v2 2021                                                         
------------------------------------------------------------------------------


Reading SHARK input file file.SHARKINP.tmp ... ok
----------------------
SHARK INTEGRAL PACKAGE
----------------------

Number of atoms                             ...     27
Number of basis functions                   ...    294
Number of shells                            ...    152
Maximum angular momentum                    ...      2
Integral batch strategy                     ... SHARK/LIBINT Hybrid
RI-J (if used) integral strategy            ... SPLIT-RIJ (Revised 2003 algorithm where possible)
Printlevel                                  ...      1
Contraction scheme used                     ... SEGMENTED contraction
Coulomb Range Separation                    ... NOT USED
Exchange Range Separation                   ... Long Range
   Mu parameter                             ...  0.300000
   Scaling (regular/separated)              ...  0.167000  0.833000
Finite Nucleus Model                        ... NOT USED
Auxiliary Coulomb fitting basis             ... AVAILABLE
   # of basis functions in Aux-J            ...    715
   # of shells in Aux-J                     ...    245
   Maximum angular momentum in Aux-J        ...      4
Auxiliary J/K fitting basis                 ... NOT available
Auxiliary Correlation fitting basis         ... NOT available
Auxiliary 'external' fitting basis          ... NOT available
Integral threshold                          ...     2.500000e-11
Primitive cut-off                           ...     2.500000e-12
Primitive pair pre-selection threshold      ...     2.500000e-12

Calculating pre-screening integrals         ... done (  0.0 sec) Dimension = 152
Organizing shell pair data                  ... done (  0.1 sec)
Shell pair information
Total number of shell pairs                 ...     11628
Shell pairs after pre-screening             ...     11185
Total number of primitive shell pairs       ...     40465
Primitive shell pairs kept                  ...     29035
          la=0 lb=0:   4145 shell pairs
          la=1 lb=0:   4313 shell pairs
          la=1 lb=1:   1156 shell pairs
          la=2 lb=0:    988 shell pairs
          la=2 lb=1:    517 shell pairs
          la=2 lb=2:     66 shell pairs

Calculating one electron integrals          ... done (  0.0 sec)
Calculating RI/J V-Matrix + Cholesky decomp.... done (  0.0 sec)
Calculating Nuclear repulsion               ... done (  0.0 sec) ENN=    699.599731996252 Eh

SHARK setup successfully completed in   0.4 seconds

Maximum memory used throughout the entire GTOINT-calculation: 20.0 MB


           ************************************************************
           *        Program running with 6 parallel MPI-processes     *
           *              working on a common directory               *
           ************************************************************

Diagonalization of the overlap matrix:
Smallest eigenvalue                        ... 1.563e-06
Time for diagonalization                   ...    0.024 sec
Threshold for overlap eigenvalues          ... 1.000e-08
Number of eigenvalues below threshold      ... 0
Time for construction of square roots      ...    0.016 sec
Total time needed                          ...    0.041 sec

-------------------
DFT GRID GENERATION
-------------------

General Integration Accuracy     IntAcc      ... 4.388
Radial Grid Type                 RadialGrid  ... OptM3 with GC (2021)
Angular Grid (max. ang.)         AngularGrid ... 4 (Lebedev-302)
Angular grid pruning method      GridPruning ... 4 (adaptive)
Weight generation scheme         WeightScheme... Becke
Basis function cutoff            BFCut       ... 1.0000e-11
Integration weight cutoff        WCut        ... 1.0000e-14
Angular grids for H and He will be reduced by one unit
Partially contracted basis set               ... off
Rotationally invariant grid construction     ... off

Total number of grid points                  ...   120603
Total number of batches                      ...     1896
Average number of points per batch           ...       63
Average number of grid points per atom       ...     4467
Time for grid setup =    0.939 sec

--------------------
COSX GRID GENERATION
--------------------

GRIDX 1
-------
General Integration Accuracy     IntAcc      ... 3.816
Radial Grid Type                 RadialGrid  ... OptM3 with GC (2021)
Angular Grid (max. ang.)         AngularGrid ... 1 (Lebedev-50)
Angular grid pruning method      GridPruning ... 4 (adaptive)
Weight generation scheme         WeightScheme... Becke
Basis function cutoff            BFCut       ... 1.0000e-11
Integration weight cutoff        WCut        ... 1.0000e-14
Angular grids for H and He will be reduced by one unit
Partially contracted basis set               ... on
Rotationally invariant grid construction     ... off

Total number of grid points                  ...    15079
Total number of batches                      ...      250
Average number of points per batch           ...       60
Average number of grid points per atom       ...      558
UseSFitting                                  ... on

GRIDX 2
-------
General Integration Accuracy     IntAcc      ... 4.020
Radial Grid Type                 RadialGrid  ... OptM3 with GC (2021)
Angular Grid (max. ang.)         AngularGrid ... 2 (Lebedev-110)
Angular grid pruning method      GridPruning ... 4 (adaptive)
Weight generation scheme         WeightScheme... Becke
Basis function cutoff            BFCut       ... 1.0000e-11
Integration weight cutoff        WCut        ... 1.0000e-14
Angular grids for H and He will be reduced by one unit
Partially contracted basis set               ... on
Rotationally invariant grid construction     ... off

Total number of grid points                  ...    34438
Total number of batches                      ...      552
Average number of points per batch           ...       62
Average number of grid points per atom       ...     1275
UseSFitting                                  ... on

GRIDX 3
-------
General Integration Accuracy     IntAcc      ... 4.338
Radial Grid Type                 RadialGrid  ... OptM3 with GC (2021)
Angular Grid (max. ang.)         AngularGrid ... 3 (Lebedev-194)
Angular grid pruning method      GridPruning ... 4 (adaptive)
Weight generation scheme         WeightScheme... Becke
Basis function cutoff            BFCut       ... 1.0000e-11
Integration weight cutoff        WCut        ... 1.0000e-14
Angular grids for H and He will be reduced by one unit
Partially contracted basis set               ... on
Rotationally invariant grid construction     ... off

Total number of grid points                  ...    76865
Total number of batches                      ...     1213
Average number of points per batch           ...       63
Average number of grid points per atom       ...     2847
UseSFitting                                  ... on

Time for X-Grid setup             =    1.090 sec

--------------
SCF ITERATIONS
--------------
ITER       Energy         Delta-E        Max-DP      RMS-DP      [F,P]     Damp
               ***  Starting incremental Fock matrix formation  ***
                      *** Initiating the SOSCF procedure ***
                      *** Re-Reading the Fockian *** 
                      *** Removing any level shift *** 
ITER      Energy       Delta-E        Grad      Rot      Max-DP    RMS-DP
  0   -462.31114698 -462.3111469837  0.000708  0.000708  0.032444  0.000339
               *** Restarting incremental Fock matrix formation ***
  1   -462.31118103  -0.0000340460  0.000189  0.000268  0.022493  0.000204
  2   -462.31118630  -0.0000052689  0.000075  0.000188  0.015186  0.000125
  3   -462.31118675  -0.0000004516  0.000049  0.000027  0.006144  0.000072
  4   -462.31118697  -0.0000002203  0.000006  0.000009  0.020455  0.000194
                  ***Gradient check signals convergence***
              ***Rediagonalizing the Fockian in SOSCF/NRSCF***

               *****************************************************
               *                     SUCCESS                       *
               *           SCF CONVERGED AFTER   5 CYCLES          *
               *****************************************************

Old exchange energy                            =    -21.903385589 Eh
New exchange energy                            =    -21.903387193 Eh
Exchange energy change after final integration =     -0.000001604 Eh
Total energy after final integration           =   -462.311188581 Eh
Final COS-X integration done in                =    19.929 sec
Total Energy       :         -462.31118858 Eh          -12580.12700 eV
  Last Energy change         ...   -6.4917e-09  Tolerance :   1.0000e-08
  Last MAX-Density change    ...    4.8850e-15  Tolerance :   1.0000e-07
             **** THE GBW FILE WAS UPDATED (file.gbw) ****
             **** DENSITY file.scfp WAS UPDATED ****
             **** ENERGY FILE WAS UPDATED (file.en.tmp) ****
             **** THE GBW FILE WAS UPDATED (file.gbw) ****
             **** DENSITY file.scfp WAS UPDATED ****
Total SCF time: 0 days 0 hours 1 min 17 sec 

Maximum memory used throughout the entire SCF-calculation: 74.2 MB


-------------------------------------------------------------------------------
                          DFT DISPERSION CORRECTION                            
                                                                               
                              DFTD3 V3.1  Rev 1                                
                          USING Becke-Johnson damping                          
-------------------------------------------------------------------------------
-------------------------   ----------------
Dispersion correction           -0.056442294
-------------------------   ----------------


-------------------------   --------------------
FINAL SINGLE POINT ENERGY      -462.367630875317
-------------------------   --------------------


           ************************************************************
           *        Program running with 6 parallel MPI-processes     *
           *              working on a common directory               *
           ************************************************************
------------------------------------------------------------------------------
                         ORCA SCF GRADIENT CALCULATION
------------------------------------------------------------------------------

 ... reading COSX grid (gridx3)
Gradient of the Kohn-Sham DFT energy:
Kohn-Sham wavefunction type      ... RKS
Hartree-Fock exchange scaling    ...    0.167
Number of operators              ...    1
Number of atoms                  ...   27
Basis set dimensions             ...  294
Integral neglect threshold       ... 2.5e-11
Integral primitive cutoff        ... 2.5e-12
SHARK Integral package           ... ON

Nuc. rep. gradient       (SHARK) ... done (  0.0 sec)
HCore & Overlap gradient (SHARK) ... done (  0.2 sec)
RI-J gradient            (SHARK) ... done (  1.2 sec)
COSX-gradient                    ... done ( 22.9 sec)
Exchange-correlation gradient    ... done
Dispersion correction            ... done

------------------
CARTESIAN GRADIENT
------------------

   1   C   :    0.000058137   -0.000048917    0.000054422
   2   C   :    0.000007852    0.000005087    0.000058085
   3   C   :    0.000078029   -0.000203453   -0.000068159
   4   C   :    0.000009898    0.000083274   -0.000004027
   5   N   :   -0.000148187    0.000026921   -0.000138390
   6   C   :   -0.000045184    0.000065622    0.000168240
   7   C   :   -0.000041081   -0.000083404   -0.000197896
   8   C   :   -0.000038162   -0.000089204   -0.000010545
   9   N   :    0.000140697    0.000113859   -0.000045509
  10   C   :   -0.000084321    0.000020140   -0.000014058
  11   C   :   -0.000060769    0.000199200   -0.000010016
  12   H   :   -0.000011673   -0.000071509   -0.000027439
  13   H   :    0.000016564    0.000040332   -0.000038867
  14   H   :   -0.000022958    0.000011597    0.000002101
  15   H   :   -0.000016177    0.000045155   -0.000021735
  16   H   :    0.000002049    0.000005042   -0.000030561
  17   H   :   -0.000042012   -0.000024274   -0.000015454
  18   H   :   -0.000027906    0.000019652   -0.000025209
  19   H   :    0.000104360   -0.000044754    0.000072316
  20   H   :    0.000032820    0.000042571   -0.000042047
  21   H   :    0.000102580   -0.000033023   -0.000001899
  22   H   :   -0.000018092   -0.000021861   -0.000026262
  23   H   :   -0.000033123    0.000013296    0.000070933
  24   H   :   -0.000118712   -0.000158098    0.000199415
  25   H   :   -0.000010650   -0.000076464    0.000019046
  26   H   :   -0.000037592   -0.000016969    0.000000622
  27   H   :    0.000015377    0.000028514    0.000041103

Difference to translation invariance:
           :   -0.0001882359   -0.0001516689   -0.0000317890

Difference to rotation invariance:
           :   -0.0003958727    0.0004437523    0.0005826044

Norm of the cartesian gradient     ...    0.0006642557
RMS gradient                       ...    0.0000738062
MAX gradient                       ...    0.0002034535

-------
TIMINGS
-------

Total SCF gradient time            ...       30.730 sec

One electron gradient       ....       0.249 sec  (  0.8%)
RI-J Coulomb gradient       ....       1.169 sec  (  3.8%)
COSX gradient               ....      22.861 sec  ( 74.4%)
XC gradient                 ....       5.680 sec  ( 18.5%)

Maximum memory used throughout the entire SCFGRAD-calculation: 57.7 MB
------------------------------------------------------------------------------
                         ORCA GEOMETRY RELAXATION STEP
------------------------------------------------------------------------------

Reading the OPT-File                    .... done
Getting information on internals        .... done
Copying old internal coords+grads       .... done
Making the new internal coordinates     .... (new redundants).... done
Validating the new internal coordinates .... (new redundants).... done
Calculating the B-matrix                .... done
Calculating the G,G- and P matrices     .... done
Transforming gradient to internals      .... done
Projecting the internal gradient        .... done
Number of atoms                         ....  27
Number of internal coordinates          .... 194
Current Energy                          ....  -462.367630875 Eh
Current gradient norm                   ....     0.000664256 Eh/bohr
Maximum allowed component of the step   ....  0.300
Current trust radius                    ....  0.300
Updating the Hessian (BFGS)             .... done
Forming the augmented Hessian           .... done
Diagonalizing the augmented Hessian     .... done
Last element of RFO vector              ....  0.999821073
Lowest eigenvalues of augmented Hessian:
 -0.000004569  0.003762241  0.004338140  0.006777461  0.007231235
Length of the computed step             ....  0.018919569
The final length of the internal step   ....  0.018919569
Converting the step to cartesian space:
 Initial RMS(Int)=    0.0013583459
Transforming coordinates:
 Iter   0:  RMS(Cart)=    0.0021189525 RMS(Int)=    0.0013578843
 Iter   1:  RMS(Cart)=    0.0000032584 RMS(Int)=    0.0000021174
 Iter   2:  RMS(Cart)=    0.0000000132 RMS(Int)=    0.0000000103
done
Storing new coordinates                 .... done

                                .--------------------.
          ----------------------|Geometry convergence|-------------------------
          Item                value                   Tolerance       Converged
          ---------------------------------------------------------------------
          Energy change      -0.0000249570            0.0000050000      NO
          RMS gradient        0.0000345866            0.0001000000      YES
          MAX gradient        0.0001437609            0.0003000000      YES
          RMS step            0.0013583459            0.0020000000      YES
          MAX step            0.0048777169            0.0040000000      NO
          ........................................................
          Max(Bonds)      0.0004      Max(Angles)    0.16
          Max(Dihed)        0.28      Max(Improp)    0.00
          ---------------------------------------------------------------------

The optimization has not yet converged - more geometry cycles are needed


    ---------------------------------------------------------------------------
                         Redundant Internal Coordinates
                            (Angstroem and degrees)

        Definition                    Value    dE/dq     Step     New-Value
    ----------------------------------------------------------------------------
     1. B(C   1,C   0)                1.5519  0.000054 -0.0000    1.5519   
     2. B(C   2,C   1)                1.5384  0.000017  0.0000    1.5384   
     3. B(C   3,C   2)                1.5356 -0.000006  0.0001    1.5357   
     4. B(N   4,C   3)                1.4815  0.000002  0.0000    1.4815   
     5. B(C   5,N   4)                1.4716  0.000000 -0.0001    1.4716   
     6. B(C   5,C   0)                1.5396  0.000009  0.0001    1.5397   
     7. B(C   6,C   5)                1.5370  0.000016 -0.0001    1.5368   
     8. B(C   7,C   6)                1.5472  0.000118 -0.0001    1.5471   
     9. B(N   8,C   7)                1.4683  0.000055  0.0001    1.4684   
    10. B(C   9,N   8)                1.4678  0.000025  0.0002    1.4680   
    11. B(C  10,C   9)                1.5488  0.000120 -0.0002    1.5486   
    12. B(C  10,C   6)                1.5593  0.000098 -0.0004    1.5589   
    13. B(C  10,C   2)                1.5398 -0.000005 -0.0000    1.5397   
    14. B(H  11,C   0)                1.0970  0.000004  0.0000    1.0970   
    15. B(H  12,C   0)                1.0967 -0.000053  0.0001    1.0968   
    16. B(H  13,C   1)                1.0967 -0.000007  0.0000    1.0967   
    17. B(H  14,C   1)                1.0959 -0.000009  0.0000    1.0959   
    18. B(H  15,C   2)                1.0975 -0.000007 -0.0000    1.0975   
    19. B(H  16,C   3)                1.0991 -0.000005  0.0000    1.0991   
    20. B(H  17,C   3)                1.0989 -0.000015  0.0001    1.0990   
    21. B(H  18,N   4)                1.0134  0.000134 -0.0002    1.0132   
    22. B(H  19,C   5)                1.0967 -0.000008 -0.0000    1.0967   
    23. B(H  20,C   6)                1.0949  0.000004  0.0000    1.0949   
    24. B(H  21,C   7)                1.0959  0.000000  0.0000    1.0959   
    25. B(H  22,C   7)                1.0975 -0.000031  0.0000    1.0975   
    26. B(H  23,N   8)                1.0138  0.000144 -0.0001    1.0137   
    27. B(H  24,C   9)                1.0977 -0.000026  0.0000    1.0977   
    28. B(H  25,C   9)                1.0958 -0.000002  0.0000    1.0958   
    29. B(H  26,C  10)                1.0967 -0.000006  0.0000    1.0967   
    30. A(C   1,C   0,C   5)          108.63 -0.000030    0.02    108.66   
    31. A(C   1,C   0,H  11)          110.82  0.000039   -0.05    110.77   
    32. A(C   1,C   0,H  12)          111.84  0.000025    0.00    111.85   
    33. A(C   5,C   0,H  12)          110.77 -0.000017    0.03    110.80   
    34. A(C   5,C   0,H  11)          108.69 -0.000001   -0.01    108.67   
    35. A(H  11,C   0,H  12)          106.04 -0.000016    0.00    106.04   
    36. A(C   0,C   1,H  14)          111.50  0.000036   -0.00    111.50   
    37. A(C   2,C   1,H  13)          109.00  0.000005   -0.01    108.99   
    38. A(C   0,C   1,C   2)          109.20 -0.000004    0.01    109.21   
    39. A(C   0,C   1,H  13)          110.70  0.000003   -0.03    110.67   
    40. A(H  13,C   1,H  14)          106.03 -0.000003   -0.01    106.02   
    41. A(C   2,C   1,H  14)          110.36 -0.000037    0.04    110.40   
    42. A(C   3,C   2,H  15)          109.36 -0.000020    0.03    109.39   
    43. A(C   1,C   2,C  10)          111.39  0.000034   -0.02    111.36   
    44. A(C   3,C   2,C  10)          107.61 -0.000009    0.01    107.63   
    45. A(C   1,C   2,H  15)          110.13 -0.000008    0.01    110.14   
    46. A(C   1,C   2,C   3)          108.40  0.000030   -0.05    108.36   
    47. A(C  10,C   2,H  15)          109.88 -0.000026    0.02    109.90   
    48. A(C   2,C   3,N   4)          109.73 -0.000019    0.01    109.75   
    49. A(C   2,C   3,H  17)          109.68  0.000003   -0.02    109.66   
    50. A(H  16,C   3,H  17)          107.24  0.000001   -0.01    107.23   
    51. A(N   4,C   3,H  17)          110.74  0.000004    0.00    110.74   
    52. A(N   4,C   3,H  16)          109.67  0.000014   -0.00    109.67   
    53. A(C   2,C   3,H  16)          109.75 -0.000003    0.01    109.76   
    54. A(C   3,N   4,C   5)          111.85  0.000007    0.01    111.87   
    55. A(C   5,N   4,H  18)          109.64 -0.000015    0.03    109.67   
    56. A(C   3,N   4,H  18)          110.37 -0.000012    0.01    110.38   
    57. A(C   0,C   5,N   4)          110.86  0.000031   -0.03    110.84   
    58. A(C   6,C   5,H  19)          109.50 -0.000016    0.02    109.52   
    59. A(N   4,C   5,H  19)          107.65 -0.000021    0.05    107.70   
    60. A(C   0,C   5,H  19)          110.33 -0.000006   -0.01    110.32   
    61. A(C   0,C   5,C   6)          111.48  0.000043   -0.02    111.47   
    62. A(N   4,C   5,C   6)          106.88 -0.000034   -0.01    106.87   
    63. A(C   7,C   6,C  10)          104.33 -0.000029    0.01    104.34   
    64. A(C   5,C   6,C  10)          108.78 -0.000019    0.02    108.80   
    65. A(C  10,C   6,H  20)          110.94  0.000022   -0.04    110.90   
    66. A(C   7,C   6,H  20)          110.83  0.000019   -0.05    110.79   
    67. A(C   5,C   6,H  20)          106.95 -0.000042    0.04    106.99   
    68. A(C   5,C   6,C   7)          115.03  0.000051    0.02    115.04   
    69. A(H  21,C   7,H  22)          107.18  0.000004   -0.00    107.18   
    70. A(N   8,C   7,H  22)          108.25 -0.000037    0.02    108.27   
    71. A(C   6,C   7,H  22)          109.49 -0.000016   -0.01    109.48   
    72. A(N   8,C   7,H  21)          110.59 -0.000021   -0.02    110.56   
    73. A(C   6,C   7,H  21)          113.39  0.000022   -0.00    113.39   
    74. A(C   6,C   7,N   8)          107.84  0.000045    0.01    107.85   
    75. A(C   9,N   8,H  23)          109.75  0.000067   -0.15    109.60   
    76. A(C   7,N   8,H  23)          109.77  0.000062   -0.16    109.62   
    77. A(C   7,N   8,C   9)          104.84 -0.000038   -0.02    104.82   
    78. A(H  24,C   9,H  25)          107.22  0.000002    0.00    107.22   
    79. A(C  10,C   9,H  25)          113.26  0.000035   -0.01    113.24   
    80. A(N   8,C   9,H  25)          110.56 -0.000049   -0.01    110.55   
    81. A(C  10,C   9,H  24)          109.62 -0.000013   -0.00    109.62   
    82. A(N   8,C   9,H  24)          108.26 -0.000028    0.02    108.28   
    83. A(N   8,C   9,C  10)          107.82  0.000049    0.01    107.82   
    84. A(C   9,C  10,H  26)          109.97 -0.000004   -0.01    109.95   
    85. A(C   6,C  10,H  26)          110.63  0.000026   -0.03    110.60   
    86. A(C   2,C  10,H  26)          107.83 -0.000034    0.02    107.86   
    87. A(C   6,C  10,C   9)          104.38 -0.000027    0.01    104.39   
    88. A(C   2,C  10,C   9)          115.22  0.000069   -0.02    115.20   
    89. A(C   2,C  10,C   6)          108.78 -0.000029    0.03    108.81   
    90. D(H  14,C   1,C   0,C   5)    123.01 -0.000027   -0.03    122.98   
    91. D(C   2,C   1,C   0,H  12)   -121.77  0.000024   -0.14   -121.91   
    92. D(C   2,C   1,C   0,H  11)    120.14  0.000002   -0.12    120.02   
    93. D(H  14,C   1,C   0,H  12)      0.44 -0.000002   -0.09      0.35   
    94. D(H  14,C   1,C   0,H  11)   -117.65 -0.000023   -0.06   -117.71   
    95. D(H  13,C   1,C   0,H  12)    118.22  0.000019   -0.11    118.11   
    96. D(H  13,C   1,C   0,H  11)      0.13 -0.000003   -0.09      0.04   
    97. D(C   2,C   1,C   0,C   5)      0.80 -0.000001   -0.08      0.72   
    98. D(H  13,C   1,C   0,C   5)   -119.20 -0.000006   -0.06   -119.26   
    99. D(C  10,C   2,C   1,H  14)    -63.53  0.000005   -0.00    -63.54   
   100. D(C  10,C   2,C   1,C   0)     59.36  0.000023    0.02     59.39   
   101. D(C   3,C   2,C   1,H  14)    178.25 -0.000022    0.02    178.27   
   102. D(C  10,C   2,C   1,H  13)   -179.59  0.000028   -0.01   -179.60   
   103. D(C   3,C   2,C   1,H  13)     62.20  0.000001    0.01     62.21   
   104. D(H  15,C   2,C   1,C   0)   -178.46  0.000008    0.04   -178.42   
   105. D(H  15,C   2,C   1,H  14)     58.64 -0.000010    0.01     58.66   
   106. D(H  15,C   2,C   1,H  13)    -57.41  0.000012    0.00    -57.41   
   107. D(C   3,C   2,C   1,C   0)    -58.85 -0.000004    0.05    -58.80   
   108. D(H  17,C   3,C   2,H  15)     59.58  0.000001    0.09     59.67   
   109. D(H  17,C   3,C   2,C   1)    -60.51  0.000005    0.10    -60.41   
   110. D(N   4,C   3,C   2,C  10)    -59.24 -0.000052    0.14    -59.10   
   111. D(N   4,C   3,C   2,C   1)     61.35 -0.000000    0.09     61.44   
   112. D(N   4,C   3,C   2,H  15)   -178.56 -0.000004    0.09   -178.47   
   113. D(H  17,C   3,C   2,C  10)    178.91 -0.000047    0.14    179.05   
   114. D(H  16,C   3,C   2,C  10)     61.34 -0.000049    0.15     61.49   
   115. D(H  16,C   3,C   2,H  15)    -57.99 -0.000001    0.11    -57.88   
   116. D(H  16,C   3,C   2,C   1)   -178.07  0.000003    0.11   -177.97   
   117. D(H  18,N   4,C   3,C   2)   -124.87  0.000021   -0.20   -125.07   
   118. D(C   5,N   4,C   3,H  17)    118.70 -0.000007   -0.16    118.55   
   119. D(C   5,N   4,C   3,H  16)   -123.14  0.000006   -0.17   -123.31   
   120. D(C   5,N   4,C   3,C   2)     -2.52 -0.000001   -0.14     -2.66   
   121. D(H  18,N   4,C   3,H  17)     -3.65  0.000015   -0.21     -3.87   
   122. D(H  18,N   4,C   3,H  16)    114.50  0.000028   -0.22    114.28   
   123. D(H  19,C   5,N   4,H  18)    -56.06 -0.000028    0.15    -55.92   
   124. D(C   6,C   5,N   4,H  18)   -173.62  0.000019    0.10   -173.52   
   125. D(C   6,C   5,N   4,C   3)     63.61  0.000039    0.06     63.67   
   126. D(C   0,C   5,N   4,H  18)     64.70 -0.000030    0.15     64.84   
   127. D(H  19,C   5,C   0,H  12)    -59.29 -0.000015    0.11    -59.17   
   128. D(H  19,C   5,C   0,H  11)     56.84 -0.000044    0.13     56.96   
   129. D(H  19,C   5,C   0,C   1)    177.49 -0.000016    0.07    177.57   
   130. D(C   6,C   5,C   0,H  11)    178.73 -0.000040    0.13    178.86   
   131. D(C   0,C   5,N   4,C   3)    -58.08 -0.000010    0.10    -57.97   
   132. D(C   6,C   5,C   0,H  12)     62.61 -0.000010    0.12     62.73   
   133. D(C   6,C   5,C   0,C   1)    -60.61 -0.000011    0.07    -60.53   
   134. D(H  19,C   5,N   4,C   3)   -178.84 -0.000008    0.10   -178.73   
   135. D(N   4,C   5,C   0,H  12)   -178.45 -0.000005    0.08   -178.37   
   136. D(N   4,C   5,C   0,H  11)    -62.33 -0.000034    0.09    -62.23   
   137. D(N   4,C   5,C   0,C   1)     58.33 -0.000005    0.04     58.37   
   138. D(H  20,C   6,C   5,H  19)    -57.99  0.000012   -0.02    -58.00   
   139. D(H  20,C   6,C   5,N   4)     58.35 -0.000040    0.05     58.40   
   140. D(H  20,C   6,C   5,C   0)    179.64  0.000002    0.00    179.64   
   141. D(C  10,C   6,C   5,H  19)   -177.88  0.000020   -0.00   -177.88   
   142. D(C  10,C   6,C   5,N   4)    -61.54 -0.000032    0.06    -61.48   
   143. D(C  10,C   6,C   5,C   0)     59.75  0.000010    0.02     59.76   
   144. D(C   7,C   6,C   5,C   0)    -56.81  0.000028   -0.02    -56.83   
   145. D(C   7,C   6,C   5,H  19)     65.56  0.000038   -0.04     65.53   
   146. D(C   7,C   6,C   5,N   4)   -178.10 -0.000014    0.03   -178.08   
   147. D(H  21,C   7,C   6,C  10)   -142.75 -0.000020    0.04   -142.71   
   148. D(H  21,C   7,C   6,C   5)    -23.68 -0.000034    0.08    -23.60   
   149. D(N   8,C   7,C   6,H  20)   -139.42 -0.000018    0.08   -139.34   
   150. D(N   8,C   7,C   6,C  10)    -19.95  0.000000    0.02    -19.94   
   151. D(H  21,C   7,C   6,H  20)     97.79 -0.000038    0.10     97.89   
   152. D(N   8,C   7,C   6,C   5)     99.12 -0.000014    0.05     99.17   
   153. D(H  22,C   7,C   6,H  20)    -21.85 -0.000046    0.11    -21.74   
   154. D(H  22,C   7,C   6,C  10)     97.62 -0.000028    0.05     97.67   
   155. D(H  22,C   7,C   6,C   5)   -143.31 -0.000042    0.08   -143.23   
   156. D(H  23,N   8,C   7,H  22)    156.28 -0.000076    0.24    156.52   
   157. D(H  23,N   8,C   7,H  21)     39.14 -0.000047    0.24     39.38   
   158. D(H  23,N   8,C   7,C   6)    -85.36 -0.000091    0.25    -85.10   
   159. D(C   9,N   8,C   7,H  22)    -85.90  0.000012   -0.02    -85.92   
   160. D(C   9,N   8,C   7,H  21)    156.96  0.000041   -0.02    156.94   
   161. D(C   9,N   8,C   7,C   6)     32.46 -0.000003   -0.01     32.46   
   162. D(H  25,C   9,N   8,H  23)    -38.69  0.000039   -0.26    -38.95   
   163. D(H  25,C   9,N   8,C   7)   -156.52 -0.000045    0.00   -156.52   
   164. D(H  24,C   9,N   8,H  23)   -155.87  0.000081   -0.27   -156.14   
   165. D(H  24,C   9,N   8,C   7)     86.30 -0.000004   -0.01     86.29   
   166. D(C  10,C   9,N   8,H  23)     85.61  0.000084   -0.28     85.33   
   167. D(C  10,C   9,N   8,C   7)    -32.22 -0.000000   -0.02    -32.24   
   168. D(H  26,C  10,C   9,H  25)    -99.24  0.000021   -0.01    -99.25   
   169. D(H  26,C  10,C   9,H  24)     20.45  0.000038   -0.02     20.43   
   170. D(C   6,C  10,C   9,H  25)    142.07  0.000007    0.02    142.09   
   171. D(C   6,C  10,C   9,H  24)    -98.24  0.000024    0.01    -98.23   
   172. D(C   6,C  10,C   9,N   8)     19.41  0.000011    0.04     19.45   
   173. D(C   2,C  10,C   9,H  25)     22.85  0.000024   -0.01     22.84   
   174. D(C   2,C  10,C   9,H  24)    142.55  0.000040   -0.02    142.53   
   175. D(C   2,C  10,C   9,N   8)    -99.80  0.000027    0.01    -99.80   
   176. D(H  26,C  10,C   6,H  20)      1.47  0.000018   -0.07      1.40   
   177. D(H  26,C  10,C   6,C   5)    118.85 -0.000031   -0.04    118.81   
   178. D(C   9,C  10,C   6,H  20)    119.71  0.000012   -0.10    119.61   
   179. D(C   9,C  10,C   6,C   7)      0.32 -0.000005   -0.03      0.29   
   180. D(C   9,C  10,C   6,C   5)   -122.91 -0.000038   -0.07   -122.98   
   181. D(C   2,C  10,C   6,H  20)   -116.80  0.000062   -0.10   -116.91   
   182. D(C   2,C  10,C   6,C   7)    123.80  0.000046   -0.03    123.77   
   183. D(H  26,C  10,C   6,C   7)   -117.92  0.000002   -0.01   -117.93   
   184. D(C   2,C  10,C   6,C   5)      0.58  0.000012   -0.07      0.51   
   185. D(H  26,C  10,C   2,H  15)     57.60 -0.000006    0.05     57.65   
   186. D(H  26,C  10,C   2,C   3)    -61.39  0.000039   -0.01    -61.40   
   187. D(H  26,C  10,C   2,C   1)    179.92 -0.000011    0.06    179.97   
   188. D(C   9,C  10,C   2,H  15)    -65.63 -0.000023    0.06    -65.57   
   189. D(C   9,C  10,C   2,C   3)    175.37  0.000022    0.01    175.38   
   190. D(C   9,C  10,C   2,C   1)     56.68 -0.000028    0.07     56.76   
   191. D(H  26,C  10,C   9,N   8)    138.10  0.000025    0.00    138.10   
   192. D(C   6,C  10,C   2,H  15)    177.62 -0.000011    0.04    177.66   
   193. D(C   6,C  10,C   2,C   3)     58.63  0.000033   -0.01     58.62   
   194. D(C   6,C  10,C   2,C   1)    -60.06 -0.000017    0.05    -60.01   
    ----------------------------------------------------------------------------

         *************************************************************
         *                GEOMETRY OPTIMIZATION CYCLE   6            *
         *************************************************************
---------------------------------
CARTESIAN COORDINATES (ANGSTROEM)
---------------------------------
  C      1.083477   -1.056998    0.826089
  C      0.674750    0.262460    1.533431
  C      0.338150    1.322961    0.471011
  C      1.575413    1.529687   -0.414950
  N      1.917277    0.261827   -1.100978
  C      1.026461   -0.837547   -0.696828
  C     -0.389377   -0.456742   -1.157564
  C     -1.495067   -1.472030   -0.783250
  N     -2.177163   -0.972188    0.417255
  C     -2.126602    0.489930    0.296279
  C     -0.814525    0.859532   -0.438591
  H      2.105478   -1.345470    1.101372
  H      0.441445   -1.895216    1.123173
  H      1.492929    0.634264    2.162031
  H     -0.177791    0.110661    2.205063
  H      0.073890    2.271916    0.954919
  H      1.371959    2.310763   -1.161014
  H      2.416620    1.878393    0.200325
  H      2.879884    0.007400   -0.913076
  H      1.352550   -1.742019   -1.224343
  H     -0.345003   -0.312766   -2.242027
  H     -1.115702   -2.486521   -0.616228
  H     -2.229120   -1.530313   -1.597019
  H     -1.667732   -1.262888    1.244017
  H     -2.987981    0.816062   -0.300907
  H     -2.217872    0.960841    1.281543
  H     -1.006148    1.654104   -1.169831

----------------------------
CARTESIAN COORDINATES (A.U.)
----------------------------
  NO LB      ZA    FRAG     MASS         X           Y           Z
   0 C     6.0000    0    12.011    2.047474   -1.997436    1.561083
   1 C     6.0000    0    12.011    1.275093    0.495977    2.897764
   2 C     6.0000    0    12.011    0.639011    2.500034    0.890083
   3 C     6.0000    0    12.011    2.977098    2.890690   -0.784142
   4 N     7.0000    0    14.007    3.623129    0.494780   -2.080547
   5 C     6.0000    0    12.011    1.939730   -1.582734   -1.316815
   6 C     6.0000    0    12.011   -0.735817   -0.863118   -2.187480
   7 C     6.0000    0    12.011   -2.825266   -2.781734   -1.480128
   8 N     7.0000    0    14.007   -4.114242   -1.837169    0.788498
   9 C     6.0000    0    12.011   -4.018695    0.925833    0.559886
  10 C     6.0000    0    12.011   -1.539228    1.624281   -0.828816
  11 H     1.0000    0     1.008    3.978777   -2.542571    2.081291
  12 H     1.0000    0     1.008    0.834211   -3.581439    2.122489
  13 H     1.0000    0     1.008    2.821226    1.198585    4.085646
  14 H     1.0000    0     1.008   -0.335977    0.209119    4.166965
  15 H     1.0000    0     1.008    0.139632    4.293299    1.804536
  16 H     1.0000    0     1.008    2.592628    4.366709   -2.193999
  17 H     1.0000    0     1.008    4.566750    3.549648    0.378559
  18 H     1.0000    0     1.008    5.442192    0.013984   -1.725464
  19 H     1.0000    0     1.008    2.555950   -3.291938   -2.313674
  20 H     1.0000    0     1.008   -0.651961   -0.591042   -4.236818
  21 H     1.0000    0     1.008   -2.108372   -4.698844   -1.164503
  22 H     1.0000    0     1.008   -4.212426   -2.891873   -3.017928
  23 H     1.0000    0     1.008   -3.151557   -2.386513    2.350851
  24 H     1.0000    0     1.008   -5.646467    1.542133   -0.568632
  25 H     1.0000    0     1.008   -4.191171    1.815726    2.421765
  26 H     1.0000    0     1.008   -1.901344    3.125803   -2.210661

--------------------------------
INTERNAL COORDINATES (ANGSTROEM)
--------------------------------
 C      0   0   0     0.000000000000     0.00000000     0.00000000
 C      1   0   0     1.551888245336     0.00000000     0.00000000
 C      2   1   0     1.538407109189   109.20565428     0.00000000
 C      3   2   1     1.535734860446   108.35618696   301.19821945
 N      4   3   2     1.481545538409   109.74522232    61.44360353
 C      5   4   3     1.471568036384   111.86798090   357.33970822
 C      6   5   4     1.536843275495   106.87236219    63.66958164
 C      7   6   5     1.547084256429   115.04154506   181.92375367
 N      8   7   6     1.468438086901   107.84216394    99.17348605
 C      9   8   7     1.467985098588   104.81257049    32.45643273
 C      3   2   1     1.539740689791   111.36367292    59.38855973
 H      1   2   3     1.097034412411   110.76642710   120.01975363
 H      1   2   3     1.096846576562   111.84722895   238.08610120
 H      2   1   3     1.096718875029   110.67101600   240.02226440
 H      2   1   3     1.095883362172   111.49756175   122.26619630
 H      3   2   1     1.097504233063   110.13494105   181.58279035
 H      4   3   2     1.099128762452   109.76207006   182.03423251
 H      4   3   2     1.098994101690   109.65795678   299.58796122
 H      5   4   3     1.013238479220   110.37925152   234.92886736
 H      6   5   4     1.096665952719   107.70062591   181.26740276
 H      7   6   5     1.094878138099   106.98896376    58.39578749
 H      8   7   6     1.095903846402   113.38946470   336.40058672
 H      8   7   6     1.097474945343   109.47984897   216.77310414
 H      9   8   7     1.013686851375   109.61693437   274.89460388
 H     10   9   8     1.097710233725   108.28359846    86.29367203
 H     10   9   8     1.095825270932   110.55157714   203.48214884
 H     11   3   2     1.096711538553   107.85622814   179.97449929

---------------------------
INTERNAL COORDINATES (A.U.)
---------------------------
 C      0   0   0     0.000000000000     0.00000000     0.00000000
 C      1   0   0     2.932643774137     0.00000000     0.00000000
 C      2   1   0     2.907168118846   109.20565428     0.00000000
 C      3   2   1     2.902118300559   108.35618696   301.19821945
 N      4   3   2     2.799715322526   109.74522232    61.44360353
 C      5   4   3     2.780860576198   111.86798090   357.33970822
 C      6   5   4     2.904212901443   106.87236219    63.66958164
 C      7   6   5     2.923565550752   115.04154506   181.92375367
 N      8   7   6     2.774945828863   107.84216394    99.17348605
 C      9   8   7     2.774089805009   104.81257049    32.45643273
 C      3   2   1     2.909688220960   111.36367292    59.38855973
 H      1   2   3     2.073094598945   110.76642710   120.01975363
 H      1   2   3     2.072739640631   111.84722895   238.08610120
 H      2   1   3     2.072498319708   110.67101600   240.02226440
 H      2   1   3     2.070919429225   111.49756175   122.26619630
 H      3   2   1     2.073982431308   110.13494105   181.58279035
 H      4   3   2     2.077052346951   109.76207006   182.03423251
 H      4   3   2     2.076797874988   109.65795678   299.58796122
 H      5   4   3     1.914743234076   110.37925152   234.92886736
 H      6   5   4     2.072398311035   107.70062591   181.26740276
 H      7   6   5     2.069019831025   106.98896376    58.39578749
 H      8   7   6     2.070958138811   113.38946470   336.40058672
 H      8   7   6     2.073927085538   109.47984897   216.77310414
 H      9   8   7     1.915590534656   109.61693437   274.89460388
 H     10   9   8     2.074371716143   108.28359846    86.29367203
 H     10   9   8     2.070809652691   110.55157714   203.48214884
 H     11   3   2     2.072484455777   107.85622814   179.97449929


           ************************************************************
           *        Program running with 6 parallel MPI-processes     *
           *              working on a common directory               *
           ************************************************************
------------------------------------------------------------------------------
                   ___                                                        
                  /   \      - P O W E R E D   B Y -                         
                 /     \                                                     
                 |  |  |   _    _      __       _____    __    __             
                 |  |  |  | |  | |    /  \     |  _  \  |  |  /  |          
                  \  \/   | |  | |   /    \    | | | |  |  | /  /          
                 / \  \   | |__| |  /  /\  \   | |_| |  |  |/  /          
                |  |  |   |  __  | /  /__\  \  |    /   |      \           
                |  |  |   | |  | | |   __   |  |    \   |  |\   \          
                \     /   | |  | | |  |  |  |  | |\  \  |  | \   \       
                 \___/    |_|  |_| |__|  |__|  |_| \__\ |__|  \__/        
                                                                              
                      - O R C A' S   B I G   F R I E N D -                    
                                      &                                       
                       - I N T E G R A L  F E E D E R -                       
                                                                              
 v1 FN, 2020, v2 2021                                                         
------------------------------------------------------------------------------


Reading SHARK input file file.SHARKINP.tmp ... ok
----------------------
SHARK INTEGRAL PACKAGE
----------------------

Number of atoms                             ...     27
Number of basis functions                   ...    294
Number of shells                            ...    152
Maximum angular momentum                    ...      2
Integral batch strategy                     ... SHARK/LIBINT Hybrid
RI-J (if used) integral strategy            ... SPLIT-RIJ (Revised 2003 algorithm where possible)
Printlevel                                  ...      1
Contraction scheme used                     ... SEGMENTED contraction
Coulomb Range Separation                    ... NOT USED
Exchange Range Separation                   ... Long Range
   Mu parameter                             ...  0.300000
   Scaling (regular/separated)              ...  0.167000  0.833000
Finite Nucleus Model                        ... NOT USED
Auxiliary Coulomb fitting basis             ... AVAILABLE
   # of basis functions in Aux-J            ...    715
   # of shells in Aux-J                     ...    245
   Maximum angular momentum in Aux-J        ...      4
Auxiliary J/K fitting basis                 ... NOT available
Auxiliary Correlation fitting basis         ... NOT available
Auxiliary 'external' fitting basis          ... NOT available
Integral threshold                          ...     2.500000e-11
Primitive cut-off                           ...     2.500000e-12
Primitive pair pre-selection threshold      ...     2.500000e-12

Calculating pre-screening integrals         ... done (  0.0 sec) Dimension = 152
Organizing shell pair data                  ... done (  0.1 sec)
Shell pair information
Total number of shell pairs                 ...     11628
Shell pairs after pre-screening             ...     11187
Total number of primitive shell pairs       ...     40465
Primitive shell pairs kept                  ...     29034
          la=0 lb=0:   4145 shell pairs
          la=1 lb=0:   4313 shell pairs
          la=1 lb=1:   1158 shell pairs
          la=2 lb=0:    988 shell pairs
          la=2 lb=1:    517 shell pairs
          la=2 lb=2:     66 shell pairs

Calculating one electron integrals          ... done (  0.0 sec)
Calculating RI/J V-Matrix + Cholesky decomp.... done (  0.0 sec)
Calculating Nuclear repulsion               ... done (  0.0 sec) ENN=    699.624927739692 Eh

SHARK setup successfully completed in   0.4 seconds

Maximum memory used throughout the entire GTOINT-calculation: 20.0 MB


           ************************************************************
           *        Program running with 6 parallel MPI-processes     *
           *              working on a common directory               *
           ************************************************************

Diagonalization of the overlap matrix:
Smallest eigenvalue                        ... 1.561e-06
Time for diagonalization                   ...    0.024 sec
Threshold for overlap eigenvalues          ... 1.000e-08
Number of eigenvalues below threshold      ... 0
Time for construction of square roots      ...    0.017 sec
Total time needed                          ...    0.042 sec

-------------------
DFT GRID GENERATION
-------------------

General Integration Accuracy     IntAcc      ... 4.388
Radial Grid Type                 RadialGrid  ... OptM3 with GC (2021)
Angular Grid (max. ang.)         AngularGrid ... 4 (Lebedev-302)
Angular grid pruning method      GridPruning ... 4 (adaptive)
Weight generation scheme         WeightScheme... Becke
Basis function cutoff            BFCut       ... 1.0000e-11
Integration weight cutoff        WCut        ... 1.0000e-14
Angular grids for H and He will be reduced by one unit
Partially contracted basis set               ... off
Rotationally invariant grid construction     ... off

Total number of grid points                  ...   120597
Total number of batches                      ...     1896
Average number of points per batch           ...       63
Average number of grid points per atom       ...     4467
Time for grid setup =    0.949 sec

--------------------
COSX GRID GENERATION
--------------------

GRIDX 1
-------
General Integration Accuracy     IntAcc      ... 3.816
Radial Grid Type                 RadialGrid  ... OptM3 with GC (2021)
Angular Grid (max. ang.)         AngularGrid ... 1 (Lebedev-50)
Angular grid pruning method      GridPruning ... 4 (adaptive)
Weight generation scheme         WeightScheme... Becke
Basis function cutoff            BFCut       ... 1.0000e-11
Integration weight cutoff        WCut        ... 1.0000e-14
Angular grids for H and He will be reduced by one unit
Partially contracted basis set               ... on
Rotationally invariant grid construction     ... off

Total number of grid points                  ...    15080
Total number of batches                      ...      250
Average number of points per batch           ...       60
Average number of grid points per atom       ...      559
UseSFitting                                  ... on

GRIDX 2
-------
General Integration Accuracy     IntAcc      ... 4.020
Radial Grid Type                 RadialGrid  ... OptM3 with GC (2021)
Angular Grid (max. ang.)         AngularGrid ... 2 (Lebedev-110)
Angular grid pruning method      GridPruning ... 4 (adaptive)
Weight generation scheme         WeightScheme... Becke
Basis function cutoff            BFCut       ... 1.0000e-11
Integration weight cutoff        WCut        ... 1.0000e-14
Angular grids for H and He will be reduced by one unit
Partially contracted basis set               ... on
Rotationally invariant grid construction     ... off

Total number of grid points                  ...    34438
Total number of batches                      ...      552
Average number of points per batch           ...       62
Average number of grid points per atom       ...     1275
UseSFitting                                  ... on

GRIDX 3
-------
General Integration Accuracy     IntAcc      ... 4.338
Radial Grid Type                 RadialGrid  ... OptM3 with GC (2021)
Angular Grid (max. ang.)         AngularGrid ... 3 (Lebedev-194)
Angular grid pruning method      GridPruning ... 4 (adaptive)
Weight generation scheme         WeightScheme... Becke
Basis function cutoff            BFCut       ... 1.0000e-11
Integration weight cutoff        WCut        ... 1.0000e-14
Angular grids for H and He will be reduced by one unit
Partially contracted basis set               ... on
Rotationally invariant grid construction     ... off

Total number of grid points                  ...    76863
Total number of batches                      ...     1214
Average number of points per batch           ...       63
Average number of grid points per atom       ...     2847
UseSFitting                                  ... on

Time for X-Grid setup             =    1.092 sec

--------------
SCF ITERATIONS
--------------
ITER       Energy         Delta-E        Max-DP      RMS-DP      [F,P]     Damp
               ***  Starting incremental Fock matrix formation  ***
                      *** Initiating the SOSCF procedure ***
                      *** Re-Reading the Fockian ***
[truncated: 87,332 more chars]
