# Supplementary material for: Novel Sulfonium Reagents for the Modular Synthesis of Spiro[2.3]Hexanes and Heteroatom‐Containing Analogues: Synthesis, Application, and Evaluation as Bioisosteres
Source: Angew Chem Int Ed Engl. 2025 Dec 9;65(5):e21633. doi: 10.1002/anie.202521633 (PMC12851011; doi:10.1002/anie.202521633)
Supplement: Supplementary file 2 — Supporting information [file ANIE-65-e21633-s001.zip › Bioisostere-Analysis/DFT/107974076221736769794771505899844295735579203869491984668111409/file.wfx]

   ########################################
   #                                      #
   #   WFX format file produced by ORCA   #
   #                                      #
   ########################################


Warning: this subroutine still in the testing stage. 
<Title> 
Name  ./data/DFT/107974076221736769794771505899844295735579203869491984668111409/file    Run Type  GeometryOpt    Method  DFGTO    Basis Set  Gauss 
</Title> 
 
<Keywords> 
  GTO 
</Keywords> 
 
<Number of Nuclei> 
27 
</Number of Nuclei> 
 
<Number of Primitives> 
480 
</Number of Primitives> 
 
<Number of Occupied Molecular Orbitals> 
42 
</Number of Occupied Molecular Orbitals> 
 
<Number of Perturbations> 
0 
</Number of Perturbations> 
 
<Nuclear Names> 
C1 
C2 
C3 
C4 
N5 
C6 
C7 
C8 
N9 
C10 
C11 
H12 
H13 
H14 
H15 
H16 
H17 
H18 
H19 
H20 
H21 
H22 
H23 
H24 
H25 
H26 
H27 
</Nuclear Names> 
 
<Atomic Numbers> 
6 
6 
6 
6 
7 
6 
6 
6 
7 
6 
6 
1 
1 
1 
1 
1 
1 
1 
1 
1 
1 
1 
1 
1 
1 
1 
1 
</Atomic Numbers> 
 
<Nuclear Charges> 
 6.00000000000000E+00 
 6.00000000000000E+00 
 6.00000000000000E+00 
 6.00000000000000E+00 
 7.00000000000000E+00 
 6.00000000000000E+00 
 6.00000000000000E+00 
 6.00000000000000E+00 
 7.00000000000000E+00 
 6.00000000000000E+00 
 6.00000000000000E+00 
 1.00000000000000E+00 
 1.00000000000000E+00 
 1.00000000000000E+00 
 1.00000000000000E+00 
 1.00000000000000E+00 
 1.00000000000000E+00 
 1.00000000000000E+00 
 1.00000000000000E+00 
 1.00000000000000E+00 
 1.00000000000000E+00 
 1.00000000000000E+00 
 1.00000000000000E+00 
 1.00000000000000E+00 
 1.00000000000000E+00 
 1.00000000000000E+00 
 1.00000000000000E+00 
</Nuclear Charges> 
 
<Nuclear Cartesian Coordinates> 
 2.04772840269882E+00 -1.99735918812581E+00  1.56075752445849E+00 
 1.27441732274951E+00  4.95654783289805E-01  2.89764012275120E+00 
 6.38815609144139E-01  2.49990180745348E+00  8.90021788498216E-01 
 2.97743343485995E+00  2.89056693883462E+00 -7.83430583581096E-01 
 3.62242913332238E+00  4.95173601237186E-01 -2.08121198125121E+00 
 1.93959977106732E+00 -1.58260977683049E+00 -1.31712714552767E+00 
-7.36105089637289E-01 -8.63289088042355E-01 -2.18751064637976E+00 
-2.82525285562074E+00 -2.78198966225864E+00 -1.47954170217638E+00 
-4.11448581968137E+00 -1.83666491849044E+00  7.88624826036087E-01 
-4.01889162092462E+00  9.26348933213182E-01  5.59493195807375E-01 
-1.53928032463498E+00  1.62433173297760E+00 -8.29200965682936E-01 
 3.97940898119032E+00 -2.54136245861619E+00  2.08068969064361E+00 
 8.35435539110090E-01 -3.58203659627590E+00  2.12235730596632E+00 
 2.81987363162981E+00  1.19825162816765E+00  4.08638569266205E+00 
-3.37105954056666E-01  2.08259879778764E-01  4.16610357007377E+00 
 1.39371599828642E-01  4.29311417326906E+00  1.80452189695880E+00 
 2.59433064359191E+00  4.36783455608598E+00 -2.19232771160297E+00 
 4.56698789735550E+00  3.54777754478421E+00  3.80421165434737E-01 
 5.44192018853234E+00  1.42384707297231E-02 -1.72825585571056E+00 
 2.55594434183508E+00 -3.29168371031682E+00 -2.31410697302479E+00 
-6.52719847016802E-01 -5.91440806123049E-01 -4.23686193301390E+00 
-2.10753908733871E+00 -4.69854119505790E+00 -1.16236166096119E+00 
-4.21206421742497E+00 -2.89389814494386E+00 -3.01749605663132E+00 
-3.15128828778664E+00 -2.38525486961969E+00  2.35096729455986E+00 
-5.64673284403439E+00  1.54285802209847E+00 -5.68762401737555E-01 
-4.19091082552042E+00  1.81634641027307E+00  2.42136410035568E+00 
-1.90094177801144E+00  3.12566090512174E+00 -2.21134152953826E+00 
</Nuclear Cartesian Coordinates> 
 
<Net Charge> 
0.0 
</Net Charge> 
 
<Number of Electrons> 
84 
</Number of Electrons> 
 
<Number of Alpha Electrons> 
42 
</Number of Alpha Electrons> 
 
<Number of Beta Electrons> 
42 
</Number of Beta Electrons> 
 
<Electronic Spin Multiplicity> 
1 
</Electronic Spin Multiplicity> 
 
<Primitive Centers> 
1  1  1  1  1  1  1  1  1  1   
1  1  1  1  1  1  1  1  1  1   
1  1  1  1  1  1  1  1  1  1   
1  1  2  2  2  2  2  2  2  2   
2  2  2  2  2  2  2  2  2  2   
2  2  2  2  2  2  2  2  2  2   
2  2  2  2  3  3  3  3  3  3   
3  3  3  3  3  3  3  3  3  3   
3  3  3  3  3  3  3  3  3  3   
3  3  3  3  3  3  4  4  4  4   
4  4  4  4  4  4  4  4  4  4   
4  4  4  4  4  4  4  4  4  4   
4  4  4  4  4  4  4  4  5  5   
5  5  5  5  5  5  5  5  5  5   
5  5  5  5  5  5  5  5  5  5   
5  5  5  5  5  5  5  5  5  5   
6  6  6  6  6  6  6  6  6  6   
6  6  6  6  6  6  6  6  6  6   
6  6  6  6  6  6  6  6  6  6   
6  6  7  7  7  7  7  7  7  7   
7  7  7  7  7  7  7  7  7  7   
7  7  7  7  7  7  7  7  7  7   
7  7  7  7  8  8  8  8  8  8   
8  8  8  8  8  8  8  8  8  8   
8  8  8  8  8  8  8  8  8  8   
8  8  8  8  8  8  9  9  9  9   
9  9  9  9  9  9  9  9  9  9   
9  9  9  9  9  9  9  9  9  9   
9  9  9  9  9  9  9  9  10 10  
10 10 10 10 10 10 10 10 10 10  
10 10 10 10 10 10 10 10 10 10  
10 10 10 10 10 10 10 10 10 10  
11 11 11 11 11 11 11 11 11 11  
11 11 11 11 11 11 11 11 11 11  
11 11 11 11 11 11 11 11 11 11  
11 11 12 12 12 12 12 12 12 12  
13 13 13 13 13 13 13 13 14 14  
14 14 14 14 14 14 15 15 15 15  
15 15 15 15 16 16 16 16 16 16  
16 16 17 17 17 17 17 17 17 17  
18 18 18 18 18 18 18 18 19 19  
19 19 19 19 19 19 20 20 20 20  
20 20 20 20 21 21 21 21 21 21  
21 21 22 22 22 22 22 22 22 22  
23 23 23 23 23 23 23 23 24 24  
24 24 24 24 24 24 25 25 25 25  
25 25 25 25 26 26 26 26 26 26  
26 26 27 27 27 27 27 27 27 27  

</Primitive Centers> 
 
<Primitive Types> 
1  1  1  1  1  1  1  1  1  4   
2  3  4  2  3  4  2  3  1  4   
2  3  1  4  2  3  5  6  7  8   
9  10 1  1  1  1  1  1  1  1   
1  4  2  3  4  2  3  4  2  3   
1  4  2  3  1  4  2  3  5  6   
7  8  9  10 1  1  1  1  1  1   
1  1  1  4  2  3  4  2  3  4   
2  3  1  4  2  3  1  4  2  3   
5  6  7  8  9  10 1  1  1  1   
1  1  1  1  1  4  2  3  4  2   
3  4  2  3  1  4  2  3  1  4   
2  3  5  6  7  8  9  10 1  1   
1  1  1  1  1  1  1  4  2  3   
4  2  3  4  2  3  1  4  2  3   
1  4  2  3  5  6  7  8  9  10  
1  1  1  1  1  1  1  1  1  4   
2  3  4  2  3  4  2  3  1  4   
2  3  1  4  2  3  5  6  7  8   
9  10 1  1  1  1  1  1  1  1   
1  4  2  3  4  2  3  4  2  3   
1  4  2  3  1  4  2  3  5  6   
7  8  9  10 1  1  1  1  1  1   
1  1  1  4  2  3  4  2  3  4   
2  3  1  4  2  3  1  4  2  3   
5  6  7  8  9  10 1  1  1  1   
1  1  1  1  1  4  2  3  4  2   
3  4  2  3  1  4  2  3  1  4   
2  3  5  6  7  8  9  10 1  1   
1  1  1  1  1  1  1  4  2  3   
4  2  3  4  2  3  1  4  2  3   
1  4  2  3  5  6  7  8  9  10  
1  1  1  1  1  1  1  1  1  4   
2  3  4  2  3  4  2  3  1  4   
2  3  1  4  2  3  5  6  7  8   
9  10 1  1  1  1  1  4  2  3   
1  1  1  1  1  4  2  3  1  1   
1  1  1  4  2  3  1  1  1  1   
1  4  2  3  1  1  1  1  1  4   
2  3  1  1  1  1  1  4  2  3   
1  1  1  1  1  4  2  3  1  1   
1  1  1  4  2  3  1  1  1  1   
1  4  2  3  1  1  1  1  1  4   
2  3  1  1  1  1  1  4  2  3   
1  1  1  1  1  4  2  3  1  1   
1  1  1  4  2  3  1  1  1  1   
1  4  2  3  1  1  1  1  1  4   
2  3  1  1  1  1  1  4  2  3   

</Primitive Types> 
 
<Primitive Exponents> 
 3.04752490000000E+03  4.57369510000000E+02  1.03948690000000E+02  2.92101550000000E+01  
 9.28666300000000E+00  3.16392700000000E+00  7.86827240000000E+00  1.88128850000000E+00  
 5.44249300000000E-01  7.86827240000000E+00  7.86827240000000E+00  7.86827240000000E+00  
 1.88128850000000E+00  1.88128850000000E+00  1.88128850000000E+00  5.44249300000000E-01  
 5.44249300000000E-01  5.44249300000000E-01  1.68714400000000E-01  1.68714400000000E-01  
 1.68714400000000E-01  1.68714400000000E-01  4.38000000000000E-02  4.38000000000000E-02  
 4.38000000000000E-02  4.38000000000000E-02  8.00000000000000E-01  8.00000000000000E-01  
 8.00000000000000E-01  8.00000000000000E-01  8.00000000000000E-01  8.00000000000000E-01  
 3.04752490000000E+03  4.57369510000000E+02  1.03948690000000E+02  2.92101550000000E+01  
 9.28666300000000E+00  3.16392700000000E+00  7.86827240000000E+00  1.88128850000000E+00  
 5.44249300000000E-01  7.86827240000000E+00  7.86827240000000E+00  7.86827240000000E+00  
 1.88128850000000E+00  1.88128850000000E+00  1.88128850000000E+00  5.44249300000000E-01  
 5.44249300000000E-01  5.44249300000000E-01  1.68714400000000E-01  1.68714400000000E-01  
 1.68714400000000E-01  1.68714400000000E-01  4.38000000000000E-02  4.38000000000000E-02  
 4.38000000000000E-02  4.38000000000000E-02  8.00000000000000E-01  8.00000000000000E-01  
 8.00000000000000E-01  8.00000000000000E-01  8.00000000000000E-01  8.00000000000000E-01  
 3.04752490000000E+03  4.57369510000000E+02  1.03948690000000E+02  2.92101550000000E+01  
 9.28666300000000E+00  3.16392700000000E+00  7.86827240000000E+00  1.88128850000000E+00  
 5.44249300000000E-01  7.86827240000000E+00  7.86827240000000E+00  7.86827240000000E+00  
 1.88128850000000E+00  1.88128850000000E+00  1.88128850000000E+00  5.44249300000000E-01  
 5.44249300000000E-01  5.44249300000000E-01  1.68714400000000E-01  1.68714400000000E-01  
 1.68714400000000E-01  1.68714400000000E-01  4.38000000000000E-02  4.38000000000000E-02  
 4.38000000000000E-02  4.38000000000000E-02  8.00000000000000E-01  8.00000000000000E-01  
 8.00000000000000E-01  8.00000000000000E-01  8.00000000000000E-01  8.00000000000000E-01  
 3.04752490000000E+03  4.57369510000000E+02  1.03948690000000E+02  2.92101550000000E+01  
 9.28666300000000E+00  3.16392700000000E+00  7.86827240000000E+00  1.88128850000000E+00  
 5.44249300000000E-01  7.86827240000000E+00  7.86827240000000E+00  7.86827240000000E+00  
 1.88128850000000E+00  1.88128850000000E+00  1.88128850000000E+00  5.44249300000000E-01  
 5.44249300000000E-01  5.44249300000000E-01  1.68714400000000E-01  1.68714400000000E-01  
 1.68714400000000E-01  1.68714400000000E-01  4.38000000000000E-02  4.38000000000000E-02  
 4.38000000000000E-02  4.38000000000000E-02  8.00000000000000E-01  8.00000000000000E-01  
 8.00000000000000E-01  8.00000000000000E-01  8.00000000000000E-01  8.00000000000000E-01  
 4.17351100000000E+03  6.27457900000000E+02  1.42902100000000E+02  4.02343300000000E+01  
 1.28202100000000E+01  4.39043700000000E+00  1.16263580000000E+01  2.71628000000000E+00  
 7.72218000000000E-01  1.16263580000000E+01  1.16263580000000E+01  1.16263580000000E+01  
 2.71628000000000E+00  2.71628000000000E+00  2.71628000000000E+00  7.72218000000000E-01  
 7.72218000000000E-01  7.72218000000000E-01  2.12031300000000E-01  2.12031300000000E-01  
 2.12031300000000E-01  2.12031300000000E-01  6.39000000000000E-02  6.39000000000000E-02  
 6.39000000000000E-02  6.39000000000000E-02  8.00000000000000E-01  8.00000000000000E-01  
 8.00000000000000E-01  8.00000000000000E-01  8.00000000000000E-01  8.00000000000000E-01  
 3.04752490000000E+03  4.57369510000000E+02  1.03948690000000E+02  2.92101550000000E+01  
 9.28666300000000E+00  3.16392700000000E+00  7.86827240000000E+00  1.88128850000000E+00  
 5.44249300000000E-01  7.86827240000000E+00  7.86827240000000E+00  7.86827240000000E+00  
 1.88128850000000E+00  1.88128850000000E+00  1.88128850000000E+00  5.44249300000000E-01  
 5.44249300000000E-01  5.44249300000000E-01  1.68714400000000E-01  1.68714400000000E-01  
 1.68714400000000E-01  1.68714400000000E-01  4.38000000000000E-02  4.38000000000000E-02  
 4.38000000000000E-02  4.38000000000000E-02  8.00000000000000E-01  8.00000000000000E-01  
 8.00000000000000E-01  8.00000000000000E-01  8.00000000000000E-01  8.00000000000000E-01  
 3.04752490000000E+03  4.57369510000000E+02  1.03948690000000E+02  2.92101550000000E+01  
 9.28666300000000E+00  3.16392700000000E+00  7.86827240000000E+00  1.88128850000000E+00  
 5.44249300000000E-01  7.86827240000000E+00  7.86827240000000E+00  7.86827240000000E+00  
 1.88128850000000E+00  1.88128850000000E+00  1.88128850000000E+00  5.44249300000000E-01  
 5.44249300000000E-01  5.44249300000000E-01  1.68714400000000E-01  1.68714400000000E-01  
 1.68714400000000E-01  1.68714400000000E-01  4.38000000000000E-02  4.38000000000000E-02  
 4.38000000000000E-02  4.38000000000000E-02  8.00000000000000E-01  8.00000000000000E-01  
 8.00000000000000E-01  8.00000000000000E-01  8.00000000000000E-01  8.00000000000000E-01  
 3.04752490000000E+03  4.57369510000000E+02  1.03948690000000E+02  2.92101550000000E+01  
 9.28666300000000E+00  3.16392700000000E+00  7.86827240000000E+00  1.88128850000000E+00  
 5.44249300000000E-01  7.86827240000000E+00  7.86827240000000E+00  7.86827240000000E+00  
 1.88128850000000E+00  1.88128850000000E+00  1.88128850000000E+00  5.44249300000000E-01  
 5.44249300000000E-01  5.44249300000000E-01  1.68714400000000E-01  1.68714400000000E-01  
 1.68714400000000E-01  1.68714400000000E-01  4.38000000000000E-02  4.38000000000000E-02  
 4.38000000000000E-02  4.38000000000000E-02  8.00000000000000E-01  8.00000000000000E-01  
 8.00000000000000E-01  8.00000000000000E-01  8.00000000000000E-01  8.00000000000000E-01  
 4.17351100000000E+03  6.27457900000000E+02  1.42902100000000E+02  4.02343300000000E+01  
 1.28202100000000E+01  4.39043700000000E+00  1.16263580000000E+01  2.71628000000000E+00  
 7.72218000000000E-01  1.16263580000000E+01  1.16263580000000E+01  1.16263580000000E+01  
 2.71628000000000E+00  2.71628000000000E+00  2.71628000000000E+00  7.72218000000000E-01  
 7.72218000000000E-01  7.72218000000000E-01  2.12031300000000E-01  2.12031300000000E-01  
 2.12031300000000E-01  2.12031300000000E-01  6.39000000000000E-02  6.39000000000000E-02  
 6.39000000000000E-02  6.39000000000000E-02  8.00000000000000E-01  8.00000000000000E-01  
 8.00000000000000E-01  8.00000000000000E-01  8.00000000000000E-01  8.00000000000000E-01  
 3.04752490000000E+03  4.57369510000000E+02  1.03948690000000E+02  2.92101550000000E+01  
 9.28666300000000E+00  3.16392700000000E+00  7.86827240000000E+00  1.88128850000000E+00  
 5.44249300000000E-01  7.86827240000000E+00  7.86827240000000E+00  7.86827240000000E+00  
 1.88128850000000E+00  1.88128850000000E+00  1.88128850000000E+00  5.44249300000000E-01  
 5.44249300000000E-01  5.44249300000000E-01  1.68714400000000E-01  1.68714400000000E-01  
 1.68714400000000E-01  1.68714400000000E-01  4.38000000000000E-02  4.38000000000000E-02  
 4.38000000000000E-02  4.38000000000000E-02  8.00000000000000E-01  8.00000000000000E-01  
 8.00000000000000E-01  8.00000000000000E-01  8.00000000000000E-01  8.00000000000000E-01  
 3.04752490000000E+03  4.57369510000000E+02  1.03948690000000E+02  2.92101550000000E+01  
 9.28666300000000E+00  3.16392700000000E+00  7.86827240000000E+00  1.88128850000000E+00  
 5.44249300000000E-01  7.86827240000000E+00  7.86827240000000E+00  7.86827240000000E+00  
 1.88128850000000E+00  1.88128850000000E+00  1.88128850000000E+00  5.44249300000000E-01  
 5.44249300000000E-01  5.44249300000000E-01  1.68714400000000E-01  1.68714400000000E-01  
 1.68714400000000E-01  1.68714400000000E-01  4.38000000000000E-02  4.38000000000000E-02  
 4.38000000000000E-02  4.38000000000000E-02  8.00000000000000E-01  8.00000000000000E-01  
 8.00000000000000E-01  8.00000000000000E-01  8.00000000000000E-01  8.00000000000000E-01  
 1.87311370000000E+01  2.82539370000000E+00  6.40121700000000E-01  1.61277800000000E-01  
 3.60000000000000E-02  1.10000000000000E+00  1.10000000000000E+00  1.10000000000000E+00  
 1.87311370000000E+01  2.82539370000000E+00  6.40121700000000E-01  1.61277800000000E-01  
 3.60000000000000E-02  1.10000000000000E+00  1.10000000000000E+00  1.10000000000000E+00  
 1.87311370000000E+01  2.82539370000000E+00  6.40121700000000E-01  1.61277800000000E-01  
 3.60000000000000E-02  1.10000000000000E+00  1.10000000000000E+00  1.10000000000000E+00  
 1.87311370000000E+01  2.82539370000000E+00  6.40121700000000E-01  1.61277800000000E-01  
 3.60000000000000E-02  1.10000000000000E+00  1.10000000000000E+00  1.10000000000000E+00  
 1.87311370000000E+01  2.82539370000000E+00  6.40121700000000E-01  1.61277800000000E-01  
 3.60000000000000E-02  1.10000000000000E+00  1.10000000000000E+00  1.10000000000000E+00  
 1.87311370000000E+01  2.82539370000000E+00  6.40121700000000E-01  1.61277800000000E-01  
 3.60000000000000E-02  1.10000000000000E+00  1.10000000000000E+00  1.10000000000000E+00  
 1.87311370000000E+01  2.82539370000000E+00  6.40121700000000E-01  1.61277800000000E-01  
 3.60000000000000E-02  1.10000000000000E+00  1.10000000000000E+00  1.10000000000000E+00  
 1.87311370000000E+01  2.82539370000000E+00  6.40121700000000E-01  1.61277800000000E-01  
 3.60000000000000E-02  1.10000000000000E+00  1.10000000000000E+00  1.10000000000000E+00  
 1.87311370000000E+01  2.82539370000000E+00  6.40121700000000E-01  1.61277800000000E-01  
 3.60000000000000E-02  1.10000000000000E+00  1.10000000000000E+00  1.10000000000000E+00  
 1.87311370000000E+01  2.82539370000000E+00  6.40121700000000E-01  1.61277800000000E-01  
 3.60000000000000E-02  1.10000000000000E+00  1.10000000000000E+00  1.10000000000000E+00  
 1.87311370000000E+01  2.82539370000000E+00  6.40121700000000E-01  1.61277800000000E-01  
 3.60000000000000E-02  1.10000000000000E+00  1.10000000000000E+00  1.10000000000000E+00  
 1.87311370000000E+01  2.82539370000000E+00  6.40121700000000E-01  1.61277800000000E-01  
 3.60000000000000E-02  1.10000000000000E+00  1.10000000000000E+00  1.10000000000000E+00  
 1.87311370000000E+01  2.82539370000000E+00  6.40121700000000E-01  1.61277800000000E-01  
 3.60000000000000E-02  1.10000000000000E+00  1.10000000000000E+00  1.10000000000000E+00  
 1.87311370000000E+01  2.82539370000000E+00  6.40121700000000E-01  1.61277800000000E-01  
 3.60000000000000E-02  1.10000000000000E+00  1.10000000000000E+00  1.10000000000000E+00  
 1.87311370000000E+01  2.82539370000000E+00  6.40121700000000E-01  1.61277800000000E-01  
 3.60000000000000E-02  1.10000000000000E+00  1.10000000000000E+00  1.10000000000000E+00  
 1.87311370000000E+01  2.82539370000000E+00  6.40121700000000E-01  1.61277800000000E-01  
 3.60000000000000E-02  1.10000000000000E+00  1.10000000000000E+00  1.10000000000000E+00  
</Primitive Exponents> 
 
<Molecular Orbital Occupation Numbers> 
 2.00000000000000E+00 
 2.00000000000000E+00 
 2.00000000000000E+00 
 2.00000000000000E+00 
 2.00000000000000E+00 
 2.00000000000000E+00 
 2.00000000000000E+00 
 2.00000000000000E+00 
 2.00000000000000E+00 
 2.00000000000000E+00 
 2.00000000000000E+00 
 2.00000000000000E+00 
 2.00000000000000E+00 
 2.00000000000000E+00 
 2.00000000000000E+00 
 2.00000000000000E+00 
 2.00000000000000E+00 
 2.00000000000000E+00 
 2.00000000000000E+00 
 2.00000000000000E+00 
 2.00000000000000E+00 
 2.00000000000000E+00 
 2.00000000000000E+00 
 2.00000000000000E+00 
 2.00000000000000E+00 
 2.00000000000000E+00 
 2.00000000000000E+00 
 2.00000000000000E+00 
 2.00000000000000E+00 
 2.00000000000000E+00 
 2.00000000000000E+00 
 2.00000000000000E+00 
 2.00000000000000E+00 
 2.00000000000000E+00 
 2.00000000000000E+00 
 2.00000000000000E+00 
 2.00000000000000E+00 
 2.00000000000000E+00 
 2.00000000000000E+00 
 2.00000000000000E+00 
 2.00000000000000E+00 
 2.00000000000000E+00 
</Molecular Orbital Occupation Numbers> 
 
<Molecular Orbital Energies> 
-1.44100509011771E+01 
-1.44099065203400E+01 
-1.03084180496676E+01 
-1.03026089059582E+01 
-1.02993151471621E+01 
-1.02992536911947E+01 
-1.02871342851286E+01 
-1.02840919197815E+01 
-1.02814004633540E+01 
-1.02807720264005E+01 
-1.02771677866911E+01 
-1.06540476463498E+00 
-1.04111443767367E+00 
-9.36512446108211E-01 
-9.02618104735609E-01 
-8.84254317011505E-01 
-8.39424675289839E-01 
-7.62203407597317E-01 
-7.51481138664557E-01 
-7.16318427311213E-01 
-7.08529586313488E-01 
-6.36161358791303E-01 
-6.25278592160300E-01 
-6.16514261634788E-01 
-6.03205083962216E-01 
-5.74931553820038E-01 
-5.38483161271995E-01 
-5.32738678757395E-01 
-5.10910334082407E-01 
-5.05177741918385E-01 
-4.93559845515006E-01 
-4.93163694251354E-01 
-4.81064893568657E-01 
-4.68772786169524E-01 
-4.62650875759333E-01 
-4.56134342845503E-01 
-4.43087827835882E-01 
-4.10594662189638E-01 
-3.96766055194274E-01 
-3.88917489632479E-01 
-3.29619612001245E-01 
-3.15058921129561E-01 
</Molecular Orbital Energies> 
 
<Molecular Orbital Spin Types> 
Alpha and Beta 
Alpha and Beta 
Alpha and Beta 
Alpha and Beta 
Alpha and Beta 
Alpha and Beta 
Alpha and Beta 
Alpha and Beta 
Alpha and Beta 
Alpha and Beta 
Alpha and Beta 
Alpha and Beta 
Alpha and Beta 
Alpha and Beta 
Alpha and Beta 
Alpha and Beta 
Alpha and Beta 
Alpha and Beta 
Alpha and Beta 
Alpha and Beta 
Alpha and Beta 
Alpha and Beta 
Alpha and Beta 
Alpha and Beta 
Alpha and Beta 
Alpha and Beta 
Alpha and Beta 
Alpha and Beta 
Alpha and Beta 
Alpha and Beta 
Alpha and Beta 
Alpha and Beta 
Alpha and Beta 
Alpha and Beta 
Alpha and Beta 
Alpha and Beta 
Alpha and Beta 
Alpha and Beta 
Alpha and Beta 
Alpha and Beta 
Alpha and Beta 
Alpha and Beta 
</Molecular Orbital Spin Types> 
 
<Molecular Orbital Primitive Coefficients>
<MO Number>
1
</MO Number>
 -1.23849943E-06  -2.28483211E-06  -3.68843245E-06  -4.80124356E-06  -4.09691022E-06 
 -1.41456486E-06   3.33114344E-05   1.53532165E-05  -4.30520105E-05   2.06162842E-04 
  1.04814120E-04   1.11379962E-06   1.58072528E-04   8.03647871E-05   8.53990568E-07 
  7.88892711E-05   4.01076616E-05   4.26201150E-07  -1.90240569E-04  -3.37734057E-05 
 -6.59924816E-05   2.80821301E-05   1.30412309E-03  -9.74371554E-05  -6.95276030E-05 
  1.06951418E-04   7.46896990E-05  -4.72593068E-05  -2.74303922E-05   1.18911365E-05 
 -4.99797569E-05  -6.19348009E-06  -5.84190852E-06  -1.07773809E-05  -1.73980580E-05 
 -2.26471041E-05  -1.93248168E-05  -6.67239585E-06   6.11538734E-05   2.81857769E-05 
 -7.90358400E-05   1.56792154E-04   1.21899507E-04  -9.18636684E-05   1.20218232E-04 
  9.34647733E-05  -7.04352064E-05   5.99973238E-05   4.66454729E-05  -3.51521049E-05 
 -1.26596804E-04  -9.11873563E-05  -1.27130049E-05  -7.81439390E-05  -5.45515202E-04 
 -2.55374165E-07  -2.64525677E-05  -3.56816506E-05   2.47665417E-05   1.93742581E-05 
 -4.41407998E-05   8.71610264E-05   2.18677330E-05   3.24670403E-05  -3.54208428E-05 
 -6.53457537E-05  -1.05488450E-04  -1.37314632E-04  -1.17170835E-04  -4.04562796E-05 
  2.53631744E-04   1.16898691E-04  -3.27796047E-04  -1.18232380E-04   1.91282019E-04 
  1.45660039E-04  -9.06530539E-05   1.46662862E-04   1.11682835E-04  -4.52422279E-05 
  7.31950479E-05   5.57375625E-05   4.52568097E-04   7.33816714E-05  -2.84439281E-04 
 -1.70830775E-04   1.34392499E-03  -3.43209553E-05   1.24241664E-04  -1.99733106E-05 
  3.69663041E-06   1.08998371E-05  -1.45964675E-05   1.31837961E-04   1.93701093E-04 
  2.52160304E-05  -6.58301712E-06  -1.21446070E-05  -1.96051878E-05  -2.55201316E-05 
 -2.17763766E-05  -7.51886065E-06   3.07705195E-05   1.41821106E-05  -3.97681082E-05 
  1.65294693E-05   5.74763590E-05  -6.29851525E-05   1.26737437E-05   4.40692091E-05 
 -4.82930009E-05   6.32508641E-06   2.19936242E-05  -2.41015923E-05   1.24102124E-04 
  1.79482315E-05  -1.06987901E-04   6.77405563E-05  -7.02557090E-04  -7.26657485E-05 
  1.03525906E-04  -1.04941684E-06   2.27286441E-05  -4.94649914E-05   2.67363473E-05 
 -2.23969204E-05  -5.38293912E-05   1.06699443E-06   4.56380282E-03   8.40472127E-03 
  1.35794673E-02   1.77724967E-02   1.52237268E-02   5.23713580E-03  -1.01605376E-04 
 -5.02289526E-05   1.32500298E-04   1.03665015E-05   1.51127745E-06   5.17918662E-05 
  8.07045308E-06   1.17654869E-06   4.03206256E-05   3.83213657E-06   5.58666930E-07 
  1.91456592E-05   3.95603390E-05   4.11909905E-05  -2.20460092E-05  -1.04831508E-04 
  1.15676279E-03   9.12294794E-05  -1.12435790E-04  -5.83873245E-05   2.31327433E-05 
  3.52075032E-05  -5.83402465E-05   7.28270998E-05   3.37409145E-05  -3.24567899E-05 
 -3.50462874E-05  -6.46547592E-05  -1.04372969E-04  -1.35862607E-04  -1.15931819E-04 
 -4.00284773E-05   2.57438779E-04   1.18653351E-04  -3.32716295E-04  -1.23095350E-04 
  2.14988641E-04   1.42404433E-04  -9.43816693E-05   1.64839589E-04   1.09186644E-04 
 -4.71030683E-05   8.22665086E-05   5.44917882E-05   4.40283041E-04   1.09084303E-04 
 -3.50748026E-04  -1.34179993E-04  -3.45119700E-03  -1.78099143E-04   1.92176408E-04 
 -3.25597399E-04   9.67455758E-05  -1.02097919E-04   5.35234290E-06  -1.69419970E-04 
  1.88855871E-05  -1.10885610E-05   4.75726503E-06   8.77638825E-06   1.41678310E-05 
  1.84423080E-05   1.57368563E-05   5.43355914E-06  -1.49495682E-04  -6.89024539E-05 
  1.93209623E-04   3.84279376E-04  -2.48773673E-04  -1.78985416E-04   2.94640936E-04 
 -1.90743798E-04  -1.37234610E-04   1.47046479E-04  -9.51945245E-05  -6.84896894E-05 
  2.72942877E-04  -1.21192656E-04  -2.47080257E-04  -4.41637483E-06   1.84691100E-03 
  9.59153147E-05   1.75141560E-04  -7.00000084E-06  -4.98443118E-05  -2.34230590E-05 
  7.32673708E-05   2.80872939E-04  -1.43355497E-05  -1.57197434E-04   1.41832656E-05 
  2.61658421E-05   4.22398394E-05   5.49837253E-05   4.69177169E-05   1.61995626E-05 
 -1.29411815E-04  -5.96458136E-05   1.67253044E-04  -5.25984389E-04   5.52498467E-04 
 -2.45675837E-04  -4.03291309E-04   4.23620614E-04  -1.88368575E-04  -2.01270630E-04 
  2.11416378E-04  -9.40091220E-05  -1.45185085E-03  -4.33980710E-04   8.90135883E-05 
 -2.16124277E-04   2.70300628E-04   1.48815916E-05  -1.20000837E-04   1.09501407E-04 
  8.37069368E-05  -3.45589391E-04   2.61882454E-04  -1.08698949E-04  -7.06326071E-04 
  2.44960300E-04  -6.75992514E-01  -1.24491107E+00  -2.01139677E+00  -2.63247016E+00 
 -2.25494522E+00  -7.75726896E-01   1.69144280E-02   8.36170322E-03  -2.20575606E-02 
 -2.72273816E-04  -4.13447001E-03  -1.18409034E-03  -2.11968623E-04  -3.21873741E-03 
 -9.21829366E-04  -1.00650200E-04  -1.52837037E-03  -4.37717187E-04   6.28415239E-03 
 -7.77903100E-04   8.59613682E-04   7.13948631E-04  -1.39802240E-03   2.24678801E-04 
  2.77047739E-06  -1.38117075E-04  -3.62285376E-05   5.35625328E-04  -4.99396791E-04 
  4.21440994E-04  -1.58940407E-03   7.82616565E-04   1.67245311E-05   3.08540680E-05 
  4.98080997E-05   6.48353525E-05   5.53241289E-05   1.91020951E-05  -1.43620111E-04 
 -6.61944073E-05   1.85615979E-04   3.98407202E-05   2.25285924E-04   7.63291693E-04 
  3.05473252E-05   1.72734889E-04   5.85243426E-04   1.52452564E-05   8.62068168E-05 
  2.92077490E-04  -1.50404946E-03  -4.14069357E-05  -1.64516664E-04   4.81646607E-04 
  1.22900765E-03  -1.24018606E-04   4.29535547E-05  -1.19608596E-04  -1.64182323E-04 
  4.71752311E-04  -3.07569989E-04   3.82901808E-04   5.93786350E-05  -3.40228113E-04 
  1.17223201E-06   2.16257938E-06   3.49107838E-06   4.54434717E-06   3.87770004E-06 
  1.33887684E-06  -1.32223515E-04  -6.09417243E-05   1.70886912E-04   3.08160109E-04 
 -1.71585041E-04  -3.23833687E-04   2.36277532E-04  -1.31560474E-04  -2.48295033E-04 
  1.17919050E-04  -6.56578978E-05  -1.23916625E-04   3.54685613E-04  -1.26846343E-04 
 -2.77508489E-04  -5.32235967E-05  -1.30130876E-03  -6.38265774E-05   1.01887925E-04 
  1.67769992E-04   4.27169838E-05  -6.61484875E-05   2.34315037E-05  -1.37007420E-05 
 -1.55493359E-04  -2.75074360E-04   1.26582657E-06   2.14708131E-06   2.44437668E-06 
  1.89447852E-04   7.41068039E-05  -2.16902085E-05  -5.78494697E-05   1.48120793E-05 
 -1.00969325E-05  -1.71263076E-05  -1.94976998E-05   2.00522562E-04   5.15358607E-05 
 -7.06117982E-05  -1.06790083E-04   8.32215486E-05  -1.39496155E-06  -2.36611866E-06 
 -2.69374302E-06   1.67921572E-04   8.43595483E-05  -2.67259379E-05  -6.03122062E-05 
 -3.62396464E-06  -1.13027849E-05  -1.91716612E-05  -2.18262632E-05   1.99626017E-04 
  2.58129202E-05  -1.24396930E-04  -4.93896784E-05  -1.53881034E-05  -9.18908516E-06 
 -1.55864267E-05  -1.77445995E-05  -7.07185430E-05  -7.79454956E-06  -3.19635185E-05 
  1.33475970E-04   1.01511655E-04  -1.50660179E-05  -2.55548162E-05  -2.90932610E-05 
 -8.50402304E-05  -3.58362658E-05  -2.93506272E-05   2.28343287E-05   1.01774165E-05 
 -1.01054218E-06  -1.71407070E-06  -1.95140931E-06   4.90545354E-06  -4.26180264E-05 
  1.21182831E-05  -1.21899960E-05  -4.33194302E-05  -1.05107083E-05  -1.78281495E-05 
 -2.02967222E-05  -5.84225344E-05   1.81129226E-05   1.13489863E-06   9.06418066E-06 
  5.62823889E-07  -1.78112678E-05  -3.02112794E-05  -3.43944808E-05   2.92974932E-06 
 -2.45849482E-04  -5.07376784E-05   1.63760552E-04   4.93365513E-05  -2.71150100E-05 
 -4.59921860E-05  -5.23604890E-05  -1.03741068E-04   7.68358319E-05  -1.42597202E-04 
  1.54149738E-04  -5.02846002E-06   9.61004852E-05   1.63004602E-04   1.85575015E-04 
  4.06580802E-04   2.39611747E-04   2.04042449E-04  -8.04795633E-05   4.62842266E-04 
  8.22236358E-05   1.39466840E-04   1.58778100E-04   1.91418319E-04  -1.84304775E-04 
  2.34677075E-04   5.67891214E-05   1.25518371E-04   1.26337042E-04   2.14291521E-04 
  2.43963372E-04  -3.92136009E-04  -2.86486418E-04  -2.10067637E-03  -1.73425574E-03 
  5.94345907E-04   8.35041187E-05   1.41638781E-04   1.61250779E-04   1.86506673E-04 
 -1.61706003E-04   3.76048994E-05   1.69122607E-04  -2.11210880E-04   1.01054623E-04 
  1.71407756E-04   1.95141712E-04   3.73219509E-04   2.37242232E-04  -2.58506519E-04 
  1.87017445E-04  -3.92278454E-04  -2.69414132E-05  -4.56977330E-05  -5.20252645E-05 
 -1.17621835E-04  -3.10110097E-05  -4.58191256E-05   1.06895202E-04   1.93133096E-04 
<MO Number>
2
</MO Number>
 -1.27818268E-06  -2.35804130E-06  -3.80661495E-06  -4.95508207E-06  -4.22818091E-06 
 -1.45988948E-06   1.45955599E-04   6.72708323E-05  -1.88634387E-04   6.01849455E-04 
 -2.25852952E-04  -2.66829041E-04   4.61459806E-04  -1.73169650E-04  -2.04587504E-04 
  2.30300787E-04  -8.64237928E-05  -1.02103504E-04  -3.90226340E-04   2.69368892E-04 
  1.94691168E-04  -2.34476773E-05   4.15766398E-03  -3.05978099E-04   8.38896867E-05 
  3.18530845E-04   1.02535647E-04   9.19166644E-05  -1.94452312E-04   1.14626497E-04 
  8.58919779E-05   3.65690338E-04   4.28882416E-05   7.91219024E-05   1.27727456E-04 
  1.66263212E-04   1.41872713E-04   4.89852458E-05  -2.71978244E-04  -1.25354580E-04 
  3.51507236E-04  -1.62233465E-04   1.33096499E-04   1.40917964E-04  -1.24390282E-04 
  1.02049913E-04   1.08046914E-04  -6.20794692E-05   5.09300595E-05   5.39229831E-05 
 -2.16859289E-04   1.44669914E-04  -2.66994185E-04  -9.49769037E-06  -4.16473463E-03 
  3.85147668E-04  -9.86071904E-05  -1.31620556E-04   2.31190474E-05   9.49588292E-05 
 -1.18077877E-04   6.88345732E-05   1.47474466E-04  -6.85362819E-05   3.16001482E-05 
  5.82971871E-05   9.41098630E-05   1.22503090E-04   1.04532119E-04   3.60924340E-05 
 -1.29601562E-04  -5.97332682E-05   1.67498276E-04   3.18347559E-04  -3.21643305E-04 
 -1.63750577E-04   2.44088620E-04  -2.46615588E-04  -1.25553506E-04   1.21817330E-04 
 -1.23078464E-04  -6.26599998E-05  -5.47817864E-04   7.23921397E-05  -3.08849659E-04 
  2.02790282E-04   5.40744778E-03   6.99617791E-05   1.21988962E-04  -6.21310184E-04 
 -1.12229442E-04   8.15486773E-05   3.06807651E-05   8.02015637E-05   3.55689325E-04 
  1.32782240E-05  -5.84297283E-05  -1.07793444E-04  -1.74012277E-04  -2.26512301E-04 
 -1.93283375E-04  -6.67361146E-05   3.34902208E-04   1.54356190E-04  -4.32830757E-04 
 -4.76763666E-04   2.62891769E-04  -5.32076723E-04  -3.65551995E-04   2.01568655E-04 
 -4.07962522E-04  -1.82436068E-04   1.00596887E-04  -2.03601893E-04   1.89123772E-03 
 -6.19484361E-05  -1.36890230E-06  -7.44383994E-04  -3.44150958E-04   5.43261042E-05 
  5.17531104E-05   1.06222638E-04   1.04922420E-04  -7.63208308E-05  -2.86015887E-05 
  4.09114933E-04   3.29536929E-04  -5.83442433E-04   6.76040701E-01   1.24499981E+00 
  2.01154015E+00   2.63265781E+00   2.25510596E+00   7.75782193E-01  -1.72718078E-02 
 -8.53837512E-03   2.25236081E-02   3.55867854E-03   8.14652713E-04  -5.59368975E-04 
  2.77047644E-03   6.34217483E-04  -4.35475851E-04   1.31552020E-03   3.01148893E-04 
 -2.06779337E-04  -7.29676224E-03  -1.14443991E-03   1.08115825E-03  -1.05799721E-04 
  2.81138146E-03   1.06136176E-04  -3.70867644E-04  -9.45951257E-05   8.73092844E-04 
 -5.86334838E-04  -2.86758006E-04  -9.60810371E-04   1.07420457E-03  -3.10321613E-04 
 -6.22276747E-05  -1.14800044E-04  -1.85323116E-04  -2.41235655E-04  -2.05846841E-04 
 -7.10739780E-05   4.66296011E-04   2.14915501E-04  -6.02645342E-04  -5.91606747E-04 
  5.91278102E-04   2.40656020E-04  -4.53606350E-04   4.53354367E-04   1.84519699E-04 
 -2.26381363E-04   2.26255605E-04   9.20882631E-05   1.88565508E-03   2.81013304E-04 
  2.10217870E-04   7.82632357E-04  -6.17104583E-03  -4.92118660E-04  -3.78113955E-05 
 -4.84521904E-04  -7.07095076E-05  -2.77037981E-05   9.84133057E-05  -2.23997316E-04 
  3.03533666E-04   2.83585199E-04   8.99631012E-06   1.65967441E-05   2.67923273E-05 
  3.48756526E-05   2.97594603E-05   1.02752280E-05   3.38765146E-05   1.56136616E-05 
 -4.37823254E-05  -3.50091614E-05  -5.19959610E-04  -1.15294166E-04  -2.68427938E-05 
 -3.98671892E-04  -8.84002189E-05  -1.33964356E-05  -1.98965217E-04  -4.41179053E-05 
 -6.12860100E-04  -2.84537716E-04  -4.90763349E-06   2.56449187E-04   1.03526354E-02 
  9.91075474E-04  -5.29191009E-04   1.94954300E-04  -1.44293971E-04   1.59535036E-04 
 -1.52410655E-05   1.48078890E-05  -2.12623878E-04  -7.86180974E-06  -1.89042008E-05 
 -3.48752078E-05  -5.62994749E-05  -7.32851950E-05  -6.25343955E-05  -2.15916272E-05 
  1.02370581E-04   4.71825284E-05  -1.32304700E-04  -3.68096994E-05  -2.63951522E-05 
  6.10473037E-05  -2.82233316E-05  -2.02381206E-05   4.68071819E-05  -1.40854207E-05 
 -1.01002407E-05   2.33600645E-05   2.93666770E-04   5.35019516E-05   1.56965704E-04 
  3.94344176E-05  -4.14736920E-03  -1.01151307E-04  -2.70587372E-04  -3.79796536E-04 
  5.12781480E-05   1.43162208E-05  -6.55943687E-05   1.01798084E-04  -6.28333168E-05 
  1.12088854E-05   4.56833223E-03   8.41306267E-03   1.35929445E-02   1.77901353E-02 
  1.52388358E-02   5.24233347E-03  -1.05554567E-04  -5.21812481E-05   1.37650310E-04 
  2.05556497E-05   4.95234985E-05  -7.85678433E-05   1.60028344E-05   3.85546725E-05 
 -6.11660638E-05   7.59871177E-06   1.83071222E-05  -2.90438105E-05  -6.53174028E-05 
  4.17553663E-06  -7.69373995E-05   1.21251732E-04   1.81953257E-04  -5.91348062E-05 
  6.60912470E-05  -5.13943541E-05  -4.49501640E-05   5.00558575E-05  -5.10569350E-06 
  7.82237748E-05   2.67489532E-05  -3.11036983E-05   9.85029179E-06   1.81722029E-05 
  2.93356096E-05   3.81862508E-05   3.25844001E-05   1.12506120E-05  -3.28822887E-05 
 -1.51554235E-05   4.24973785E-05  -5.94975758E-07  -9.50031314E-05  -1.39574024E-05 
 -4.56189493E-07  -7.28423466E-05  -1.07016467E-05  -2.27670532E-07  -3.63534366E-05 
 -5.34087177E-06  -2.91390052E-04   9.84616948E-05  -3.04362062E-05   4.96942707E-05 
  2.93192492E-03  -9.82755336E-05   2.52302936E-04  -1.35906508E-04  -2.54875664E-06 
 -2.32925952E-05   2.58413518E-05  -6.13187200E-05   1.18274554E-05   3.26265092E-05 
  3.85460460E-05   7.11112505E-05   1.14795762E-04   1.49429988E-04   1.27508891E-04 
  4.40257625E-05  -2.31581239E-04  -1.06735629E-04   2.99297767E-04  -6.75386462E-05 
  2.59007631E-04   3.52204785E-05  -5.17843297E-05   1.98590545E-04   2.70048183E-05 
 -2.58440101E-05   9.91106011E-05   1.34772971E-05  -2.52381651E-04   1.79306192E-04 
 -4.07979834E-04  -9.11733851E-05  -9.48925750E-03  -1.97714987E-04  -6.72420700E-05 
  1.01758057E-03  -9.26240339E-05   8.06997756E-05   1.19242583E-05   1.38588316E-04 
  5.43289313E-05  -1.09735356E-04  -2.00367954E-05  -3.39861951E-05  -3.86920898E-05 
 -2.69604608E-04  -1.94325965E-04   2.15415779E-04   3.40236803E-05  -1.86020533E-04 
  3.79673341E-05   6.43997806E-05   7.33168891E-05  -2.55949875E-05   3.47416911E-04 
 -9.76358438E-05   2.40360739E-06   4.39391941E-05   3.75291181E-05   6.36564834E-05 
  7.24706713E-05   1.46173871E-04   2.20712217E-04  -8.63361159E-05   5.05126303E-05 
  4.31401086E-07  -2.83838844E-05  -4.81444372E-05  -5.48107513E-05  -9.75134520E-05 
 -3.41725943E-04   2.55751787E-05  -8.36749620E-06  -1.74210826E-05  -5.68316564E-06 
 -9.63972397E-06  -1.09744873E-05  -1.24866791E-04   1.10135721E-04   1.92769371E-05 
  5.89037230E-05  -1.66001776E-05  -8.26689582E-05  -1.40222191E-04  -1.59638041E-04 
 -2.72588809E-04   6.22588561E-05   2.47704785E-07   5.44695243E-05   5.07939447E-04 
 -1.13079940E-04  -1.91804969E-04  -2.18363222E-04  -4.02101886E-04  -2.47133770E-04 
  9.71850847E-05   2.07099536E-04   5.28915588E-04  -1.41008678E-04  -2.39177392E-04 
 -2.72295062E-04   2.94579846E-04   3.63669174E-04   9.10949665E-04   2.51496970E-03 
 -7.05820815E-04  -4.41924341E-05  -7.49587278E-05  -8.53378797E-05  -6.65943040E-05 
 -1.65213223E-04  -4.50508304E-05  -1.15497412E-04  -2.83482125E-04  -2.04807205E-05 
 -3.47391761E-05  -3.95493323E-05  -3.68111265E-04   6.69352282E-04  -1.45663107E-04 
 -3.11107371E-04  -1.42936051E-04  -2.69030467E-05  -4.56326562E-05  -5.19511769E-05 
 -1.70661434E-04  -1.80957106E-04  -5.38478661E-05  -5.88306147E-05  -5.87091401E-05 
  8.18451571E-06   1.38824868E-05   1.58047238E-05  -5.55777214E-05  -1.85002398E-04 
  4.18043345E-05  -5.65054014E-05  -4.16099153E-05   7.59570709E-06   1.28837560E-05 
  1.46677039E-05  -1.30763669E-05   3.94910459E-05   2.56605331E-05  -3.69513867E-05 
  9.08430353E-06   1.40012245E-05   2.37487253E-05   2.70370899E-05   9.27481912E-05 
  7.35154430E-05  -6.69529854E-06   2.48060024E-05  -2.32121079E-05   5.44534547E-06 
  9.23633597E-06   1.05152442E-05  -9.47678779E-06   5.21538141E-05   2.40669289E-05 
 -1.51552356E-05   9.31826399E-06   3.39438690E-05   5.75752228E-05   6.55473696E-05 
  1.86956812E-04  -4.26709618E-04  -2.26891962E-05   1.19952304E-04   3.69085080E-05 
<MO Number>
3
</MO Number>
 -1.33689724E-03  -2.46636022E-03  -3.98147550E-03  -5.18269858E-03  -4.42240651E-03 
 -1.52695092E-03  -5.19607928E-04  -2.39486926E-04   6.71546164E-04   5.00617419E-04 
  1.73247136E-04  -3.29398439E-04   3.83841532E-04   1.32834863E-04  -2.52561731E-04 
  1.91563828E-04   6.62939072E-05  -1.26046006E-04  -3.69748714E-03   9.28019020E-04 
  1.50286801E-04  -6.25852231E-04  -3.74103472E-03   9.07818368E-05   1.29950781E-04 
 -2.13528004E-04  -2.83132713E-04  -4.22821711E-04   7.05954424E-04  -4.67630232E-05 
 -1.05405707E-04   3.15651869E-04  -3.78120497E-05  -6.97571455E-05  -1.12609814E-04 
 -1.46584532E-04  -1.25080859E-04  -4.31874211E-05   2.96924505E-04   1.36852294E-04 
 -3.83748017E-04  -5.95387214E-04  -1.10223928E-05   1.92358242E-04  -4.56504972E-04 
 -8.45126831E-06   1.47488041E-04  -2.27827978E-04  -4.21777525E-06   7.36068701E-05 
  2.48570346E-03  -8.56035169E-04  -2.40379021E-05  -1.38233444E-04   3.97034562E-03 
 -3.09943534E-04   1.35775316E-05  -8.96834750E-05   1.92592421E-05  -6.62934153E-05 
  4.70341732E-05   3.48598769E-05   7.80297971E-05  -1.89016355E-04   1.56603444E-03 
  2.88908148E-03   4.66387961E-03   6.07098605E-03   5.18038389E-03   1.78866233E-03 
 -1.76565130E-03  -8.13787431E-04   2.28194431E-03  -4.98380277E-04   4.30385671E-04 
 -1.00171275E-03  -3.82126235E-04   3.29992304E-04  -7.68049497E-04  -1.90707775E-04 
  1.64689289E-04  -3.83310533E-04  -3.53287674E-03   8.76210442E-04  -4.37261835E-04 
  1.70023667E-03  -5.28798847E-03   1.97214917E-04  -2.70553217E-04   4.88445171E-04 
  2.02383773E-05  -2.31609070E-05   2.92252973E-06   3.07245396E-05  -2.19252270E-05 
 -1.12523602E-04   1.05987267E-03   1.95529449E-03   3.15645583E-03   4.10876800E-03 
  3.50601951E-03   1.21054447E-03  -3.20443602E-05  -1.47692229E-05   4.14144319E-05 
  1.42211256E-04  -4.19455337E-04  -5.16508959E-04   1.09038528E-04  -3.21611621E-04 
 -3.96026153E-04   5.44178679E-05  -1.60506741E-04  -1.97644808E-04   1.76903047E-03 
  2.35785309E-04  -3.80681138E-04  -4.76180859E-04   1.84027774E-03   1.23625741E-04 
 -1.62957840E-04  -5.84093364E-05   1.16045970E-04  -9.92743992E-05  -1.67715712E-05 
  4.90908971E-05  -4.55658708E-05  -1.43473651E-04   5.94537248E-05   1.09490266E-04 
  1.76902891E-04   2.31526464E-04   1.98323043E-04   6.82253908E-05  -4.33513405E-04 
 -2.14308781E-04   5.65330865E-04   3.66818695E-05   6.55903697E-05   7.06473124E-05 
  2.85573013E-05   5.10629358E-05   5.49998299E-05   1.35600167E-05   2.42464880E-05 
  2.61158646E-05  -2.76464474E-03  -7.29848236E-04   6.41972111E-04   3.28147214E-04 
 -7.93813687E-04   3.79499824E-05  -5.73107258E-06   2.06199753E-04  -2.91593905E-04 
  5.84753045E-04  -2.93159140E-04   1.39193307E-03  -2.67074886E-04  -5.24592045E-04 
 -5.34305663E-01  -9.85707947E-01  -1.59124041E+00  -2.07132240E+00  -1.76746332E+00 
 -6.10262703E-01   1.67693688E-02   7.72899017E-03  -2.16728896E-02  -4.11944681E-04 
 -6.29554460E-05  -1.02736995E-03  -3.15852928E-04  -4.82702238E-05  -7.87721804E-04 
 -1.57632750E-04  -2.40902250E-05  -3.93128393E-04   1.10678071E-02   1.11457703E-03 
 -9.53357779E-04   1.69446461E-03   4.56827022E-03   9.81231934E-05  -1.02613597E-04 
  2.47421724E-05   4.62441011E-04  -6.30539829E-04   1.68098818E-04   5.29425428E-04 
  6.02833488E-04  -1.21946313E-03  -1.01203833E-03  -1.86704781E-03  -3.01399815E-03 
 -3.92333041E-03  -3.34778526E-03  -1.15590997E-03  -7.63767625E-04  -3.52019957E-04 
  9.87100448E-04  -5.38096340E-05  -4.47326231E-04  -2.22744424E-04  -4.12577981E-05 
 -3.42981246E-04  -1.70786229E-04  -2.05905330E-05  -1.71171682E-04  -8.52342988E-05 
 -3.94957265E-03  -9.58455875E-04  -1.11997541E-03  -2.43947824E-04  -8.80489879E-03 
 -7.53653054E-04   2.85066336E-04   3.42687002E-05   4.40852601E-04  -1.56178985E-04 
 -2.84673616E-04  -7.21118443E-04   1.35313359E-04  -3.22773752E-04   5.72289066E-04 
  1.05578121E-03   1.70436054E-03   2.21857121E-03   1.89311101E-03   6.53645837E-04 
 -1.22465225E-04  -5.64441356E-05   1.58275207E-04  -1.50628895E-04   4.13487762E-04 
  2.73952597E-04  -1.15492637E-04   3.17036064E-04   2.10049393E-04  -5.76389208E-05 
  1.58223217E-04   1.04829370E-04   1.59277368E-04   1.87479979E-06   2.66311137E-04 
 -7.46506790E-05   3.47461966E-03   6.90320940E-05   2.48502291E-04   2.09704511E-04 
  1.27413466E-04   1.22466436E-05  -1.39660110E-04   4.16879499E-04   1.02586708E-04 
  4.45293859E-05  -3.03235455E-05  -5.58439876E-05  -9.02268593E-05  -1.18086853E-04 
 -1.01151910E-04  -3.47974117E-05   2.53516966E-04   1.25326948E-04  -3.30603308E-04 
  1.62328986E-04  -4.18272359E-04  -9.34105186E-05   1.26375177E-04  -3.25630343E-04 
 -7.27212750E-05   6.00074038E-05  -1.54620804E-04  -3.45306335E-05   4.01955834E-04 
 -1.32573994E-04   2.67876057E-04   1.82048087E-04   1.07388135E-03  -1.80122964E-05 
  8.00347746E-05   1.47944855E-04   1.09956268E-05  -2.95082540E-05   1.85126272E-05 
  3.89794399E-05  -8.79665558E-05   1.66847794E-05  -2.08198423E-04  -3.84092578E-04 
 -6.20045352E-04  -8.07114891E-04  -6.88712663E-04  -2.37795968E-04  -2.95106449E-05 
 -1.36014353E-05   3.81398344E-05   1.28092829E-04  -2.59655703E-04   8.25560680E-05 
  9.82134176E-05  -1.99087445E-04   6.32987316E-05   4.90153793E-05  -9.93585894E-05 
  3.15905038E-05  -5.05933524E-04  -8.30956881E-05  -8.95300946E-05   2.38939067E-04 
 -3.75765871E-03   1.21793595E-04  -3.29274384E-04   9.45872764E-05  -7.39935427E-05 
 -1.61292631E-05   9.01228058E-05   1.39863592E-04  -1.96650538E-05  -1.11446250E-04 
 -8.75734941E-05  -1.61559001E-04  -2.60806673E-04  -3.39492827E-04  -2.89689872E-04 
 -1.00022966E-04   4.18431754E-04   1.92854899E-04  -5.40785126E-04   1.13378557E-04 
  4.76286509E-04  -1.28219227E-04   8.69314522E-05   3.65186141E-04  -9.83103315E-05 
  4.33848878E-05   1.82253481E-04  -4.90637461E-05   2.84293878E-03   2.06570137E-04 
  9.34584718E-04  -6.06358989E-04   7.97390307E-03   1.66386093E-04  -1.26673197E-04 
 -6.60913300E-04   5.69861959E-05  -1.06144692E-05  -4.63717266E-05  -1.19158716E-05 
  2.30261277E-04  -7.50575812E-05   1.35470420E-04   2.29783459E-04   2.61600400E-04 
  4.03692355E-04  -3.95959433E-05  -1.34580545E-04  -2.57252165E-04   2.93401357E-04 
  1.15222948E-04   1.95439915E-04   2.22501481E-04   5.08568060E-04   1.70386151E-04 
 -2.17702318E-04   3.98319392E-05   4.19481030E-04  -6.46803811E-05  -1.09710161E-04 
 -1.24901167E-04   4.78577964E-05  -3.45189948E-05   2.16648544E-04  -2.90452773E-05 
  4.37284853E-05  -7.24372526E-05  -1.22867283E-04  -1.39880087E-04  -1.39628153E-05 
  3.93011939E-05   2.72490559E-04   1.65379963E-05   5.91003078E-05  -3.14250697E-05 
 -5.33028626E-05  -6.06834376E-05  -6.61963190E-04  -2.24985216E-04   4.11326110E-05 
 -1.87982686E-05   7.75111422E-05  -3.88049126E-05  -6.58204721E-05  -7.49342965E-05 
  2.79549971E-05   4.14761164E-05  -2.82730063E-05   9.33617240E-05   1.45897634E-04 
 -6.05991251E-05  -1.02787579E-04  -1.17020050E-04  -3.17962615E-05  -4.04887746E-05 
 -3.93678430E-05   1.31639659E-04   1.61737259E-04   1.39892877E-04   2.37284782E-04 
  2.70140393E-04   2.21953890E-04   6.39899040E-05   7.50622909E-05  -3.71238275E-04 
  2.38153454E-04   1.88187649E-04   3.19201850E-04   3.63400099E-04  -4.13210744E-04 
 -3.87363058E-04   9.94073415E-04  -5.66381328E-04   1.78786430E-03   1.06957573E-04 
  1.81420276E-04   2.06540615E-04   2.63479176E-04  -3.55173494E-04   2.59678654E-04 
  1.13329476E-04   1.91640193E-04   1.91913418E-05   3.25521460E-05   3.70594753E-05 
 -1.50457903E-04  -1.25890959E-04   2.20707702E-06   8.96823471E-05  -3.07953119E-05 
  6.44671482E-06   1.09348478E-05   1.24489403E-05   4.04308549E-05   1.81498714E-04 
  9.71830124E-06  -1.39502503E-04  -2.06401505E-06  -4.50345166E-05  -7.63870590E-05 
 -8.69639846E-05  -5.71134229E-05   3.53636166E-06   3.90074440E-05  -3.21062587E-06 
 -5.30589667E-05   1.74141994E-06   2.95377763E-06   3.36277212E-06  -2.00329350E-05 
 -3.65699626E-05  -1.57082334E-05   1.03633112E-04  -2.30929562E-05   2.70079683E-05 
  4.58106231E-05   5.21537859E-05   1.86850650E-05   2.37432858E-05   2.26961640E-05 
  2.97255804E-06  -9.32537933E-05  -6.07163680E-05  -1.02986445E-04  -1.17246452E-04 
  8.91143914E-05   5.51985893E-05   1.19645942E-05  -2.55323659E-04   1.26558941E-04 
<MO Number>
4
</MO Number>
  1.31812934E-04   2.43173647E-04   3.92558196E-04   5.10994179E-04   4.36032299E-04 
  1.50551497E-04  -3.07216079E-04  -1.41595673E-04   3.97048945E-04   9.33396500E-05 
  1.21703627E-04  -2.96707025E-05   7.15668951E-05   9.33145853E-05  -2.27496038E-05 
  3.57168968E-05   4.65705186E-05  -1.13536468E-05  -1.09521974E-03   4.31025755E-05 
 -7.54252566E-05  -6.27231787E-04   3.77960109E-03  -4.05104972E-04  -8.07993369E-05 
  8.06572737E-05   1.01353627E-04  -1.47212903E-04   4.58592757E-05   4.87529142E-05 
 -1.23321279E-04   9.99622612E-05  -4.17052531E-04  -7.69394791E-04  -1.24204343E-03 
 -1.61677165E-03  -1.37959431E-03  -4.76340834E-04   4.03910663E-04   1.86162138E-04 
 -5.22017932E-04   3.15200509E-04  -3.20728351E-04  -1.71028793E-04   2.41675662E-04 
 -2.45914059E-04  -1.31133979E-04   1.20613095E-04  -1.22728352E-04  -6.54450469E-05 
  5.65159231E-04  -2.85572230E-04   4.64918808E-04  -2.11116932E-04  -3.27767553E-03 
  2.60971192E-04   1.97706968E-04  -1.84811078E-04   2.95545068E-05  -3.03620406E-05 
  8.07533860E-07  -6.46591148E-06  -2.34845114E-04   1.05386344E-04   2.76843848E-03 
  5.10732339E-03   8.24481468E-03   1.07322999E-02   9.15789185E-03   3.16200045E-03 
 -5.94210195E-05  -2.73871058E-05   7.67962833E-05  -6.41548054E-05   1.55272253E-04 
  1.14812303E-04  -4.91898162E-05   1.19052868E-04   8.80307566E-05  -2.45491661E-05 
  5.94157259E-05   4.39335177E-05   8.52668820E-04  -2.99735468E-04   4.99942199E-04 
  2.72953484E-04   1.20556352E-02  -4.62662241E-04   2.48779782E-04  -9.60934178E-04 
 -2.49582638E-04   2.82015614E-04  -3.24329760E-05  -3.35878952E-04   6.22197499E-04 
  3.28541164E-04   5.34097670E-01   9.85324233E-01   1.59062097E+00   2.07051608E+00 
  1.76677529E+00   6.10025142E-01  -1.56972776E-02  -7.23486410E-03   2.02873089E-02 
 -5.08895693E-05   5.89791812E-05  -6.22966714E-04  -3.90188786E-05   4.52214774E-05 
 -4.77651174E-04  -1.94731553E-05   2.25686868E-05  -2.38381415E-04  -8.13688843E-03 
 -2.21643415E-04   4.49863125E-04   1.04498607E-03  -5.83142583E-03  -2.17509604E-04 
  2.13605417E-04   3.76733382E-04  -1.11322315E-04  -9.61390502E-05   2.07461365E-04 
  1.51891916E-04   1.33866976E-03  -6.27711606E-04   2.36890028E-06   4.36257817E-06 
  7.04859635E-06   9.22504192E-06   7.90207028E-06   2.71840238E-06   4.69443707E-05 
  2.32071044E-05  -6.12186414E-05  -4.03617920E-04   2.04275360E-04  -2.50988394E-06 
 -3.14221677E-04   1.59030962E-04  -1.95397652E-06  -1.49203566E-04   7.55135257E-05 
 -9.27817163E-07   8.74821925E-04   5.48773065E-04  -4.10600098E-05   4.57130393E-04 
  4.44857895E-03   4.59063659E-04  -1.70629731E-04   1.94704480E-04   5.74032093E-04 
 -6.16315068E-04   4.22829753E-05   2.89308199E-04   3.28392125E-04  -9.98916039E-04 
  1.06121405E-03   1.95776910E-03   3.16045064E-03   4.11396806E-03   3.51045672E-03 
  1.21207653E-03   2.93270762E-04   1.35168286E-04  -3.79025886E-04  -5.35804239E-05 
 -1.47290127E-04  -4.49293591E-04  -4.10820544E-05  -1.12932683E-04  -3.44489692E-04 
 -2.05028246E-05  -5.63613243E-05  -1.71924502E-04   2.31216527E-04   2.15592215E-04 
 -2.44431548E-04   2.82698030E-04  -9.05265210E-03  -7.16916739E-04   4.61605038E-04 
 -5.77947083E-04  -5.87539976E-05   2.11558903E-05   3.75981073E-05  -1.14434705E-04 
 -1.94518644E-05   4.35936356E-05   1.08266842E-04   1.99734898E-04   3.22434491E-04 
  4.19713942E-04   3.58142701E-04   1.23658087E-04  -2.93092251E-04  -1.35086011E-04 
  3.78795176E-04  -3.74622208E-05  -1.07384218E-04  -3.62915857E-05  -2.87236434E-05 
 -8.23353747E-05  -2.78260751E-05  -1.43351113E-05  -4.10911230E-05  -1.38871618E-05 
 -1.14843615E-03  -2.82118006E-04  -1.80800316E-04  -3.33891277E-04   5.39647834E-03 
  5.43013447E-04   4.00811188E-04   2.41726235E-04   3.06167533E-05  -8.45773867E-05 
  5.39606334E-05  -1.79546478E-04  -1.55674862E-04  -7.81444756E-05  -3.43276873E-04 
 -6.33290577E-04  -1.02232873E-03  -1.33076837E-03  -1.13554717E-03  -3.92077208E-04 
  1.01038121E-04   4.65683983E-05  -1.30582616E-04  -4.23924879E-05  -4.66877247E-05 
  3.93550694E-05  -3.25038580E-05  -3.57971719E-05   3.01749591E-05  -1.62217034E-05 
 -1.78652978E-05   1.50594196E-05   2.18891170E-04   1.61008873E-04   6.07791757E-05 
  6.27791799E-05   5.59682816E-04  -4.23492419E-05   4.84158779E-05   5.48538745E-05 
 -1.41947782E-05   3.98972486E-05  -2.57024704E-05   9.87019638E-05  -4.04705044E-06 
  6.23279397E-05   6.50178044E-06   1.19737102E-05   1.93458654E-05   2.53194268E-05 
  2.16883448E-05   7.46103818E-06  -3.04418886E-05  -1.50490480E-05   3.96982862E-05 
  1.61242886E-05   3.74558031E-05  -2.59095878E-05   1.25529634E-05   2.91598184E-05 
 -2.01709432E-05   5.96059103E-06   1.38461131E-05  -9.57787725E-06  -1.51925259E-04 
  2.69770006E-05  -1.15036417E-04   2.38768797E-05  -4.47666296E-04   1.24813800E-05 
 -6.76858211E-05  -2.14893732E-05   1.13140137E-05   4.14857880E-06  -1.54625925E-05 
  2.50595824E-05  -2.92893880E-05   1.15833812E-05  -6.54038110E-04  -1.20659504E-03 
 -1.94782114E-03  -2.53548462E-03  -2.16353382E-03  -7.47016348E-04   1.98618335E-04 
  9.15430499E-05  -2.56696201E-04  -1.51448230E-05   9.53178986E-06  -3.84553027E-05 
 -1.16120851E-05   7.30836900E-06  -2.94850753E-05  -5.79524435E-06   3.64738838E-06 
 -1.47151192E-05   5.66826378E-04  -3.97911063E-05   1.61815668E-04   9.29672248E-05 
  5.06727059E-04   5.50267295E-05   4.11890162E-05  -5.64970809E-06   4.08141389E-05 
 -1.56342371E-05  -2.51799018E-05   7.44390222E-05  -7.27528367E-05  -1.14942709E-05 
 -2.65924428E-04  -4.90587766E-04  -7.91961837E-04  -1.03089909E-03  -8.79668148E-04 
 -3.03728317E-04   2.64690271E-04   1.21995558E-04  -3.42088191E-04   1.08873150E-04 
 -4.30325969E-04  -1.44814431E-04   8.34769925E-05  -3.29946528E-04  -1.11034476E-04 
  4.16608703E-05  -1.64666444E-04  -5.54139863E-05   2.04846225E-04  -3.79097346E-04 
  4.18827782E-04  -1.01515450E-04  -6.48040698E-03  -2.86272238E-04  -4.88762671E-04 
  2.27525360E-04   3.84304635E-05   2.09257764E-05  -5.93562399E-05  -3.99249703E-05 
 -1.56473858E-04   5.52589189E-05   6.76473690E-05   1.14742734E-04   1.30630574E-04 
 -1.70197651E-05   4.34280093E-05   3.52247987E-05   3.18354111E-05   6.81254722E-05 
 -4.38554405E-06  -7.43871228E-06  -8.46871275E-06  -1.37475948E-04  -3.98757338E-05 
  2.06297626E-05  -1.03209287E-04   8.20611237E-05  -5.85677841E-05  -9.93420407E-05 
 -1.13097425E-04  -4.37861339E-04  -5.48895049E-05   4.66037279E-04  -1.44129718E-04 
 -2.30690684E-05   1.25609744E-05   2.13057887E-05   2.42558923E-05   1.92166475E-04 
  1.46089968E-04  -2.86027583E-05   3.80298744E-05   1.35018535E-04  -5.07850210E-05 
 -8.61410022E-05  -9.80685065E-05  -5.02465777E-04   4.48411319E-04   8.80339664E-05 
 -8.09021894E-05   2.01526242E-04  -1.26733894E-04  -2.14964657E-04  -2.44729714E-04 
  6.71124662E-04   7.58737906E-06  -1.44644796E-03  -6.01204367E-04   1.18592017E-03 
 -1.13155276E-04  -1.91932753E-04  -2.18508700E-04   8.85882448E-04   2.74013826E-04 
  1.27260873E-03   1.40144658E-03   2.76649194E-04  -7.82517851E-05  -1.32729830E-04 
 -1.51108251E-04  -6.55529395E-04   2.17892649E-04  -1.62426006E-04   3.11512370E-04 
  3.06027617E-05  -1.49259775E-06  -2.53172813E-06  -2.88228358E-06   3.61679189E-04 
 -5.71307615E-04   6.53219172E-05  -7.35488879E-06   3.41633704E-05   4.14799228E-05 
  7.03577956E-05   8.00998799E-05  -1.31419780E-04   3.43282932E-04  -7.47408832E-05 
 -4.52660706E-05  -9.84849423E-06  -1.16098157E-05  -1.96924436E-05  -2.24191556E-05 
 -3.81619808E-05   4.44314927E-05  -5.73683309E-05  -7.26904650E-06  -4.38274705E-05 
  1.15823698E-05   1.96458902E-05   2.23661562E-05   1.40203070E-05  -2.43588616E-06 
  1.30030592E-05  -5.37118519E-06  -4.87984543E-05   9.23221461E-06   1.56595824E-05 
  1.78278847E-05   1.22331919E-04  -1.74129711E-05  -5.60396078E-05  -1.55977824E-05 
 -2.18605630E-05  -1.55253958E-05  -2.63340082E-05  -2.99803437E-05  -1.03538516E-05 
 -4.67902742E-05   1.21127579E-05  -2.81808228E-05  -4.47845353E-05  -1.99369741E-05 
 -3.38168794E-05  -3.84993298E-05  -1.36434120E-04  -7.36498774E-05   4.64846970E-05 
 -9.36492124E-05  -4.51371672E-05  -4.92508862E-05  -8.35388194E-05  -9.51060128E-05 
 -2.73904022E-04  -9.74017792E-05   5.94110828E-05  -4.81484855E-04   7.68641117E-05 
<MO Number>
5
</MO Number>
  1.54160798E-04   2.84401859E-04   4.59113403E-04   5.97629291E-04   5.09958205E-04 
  1.76076340E-04  -1.65990288E-05  -7.65048063E-06   2.14527407E-05  -9.92958438E-05 
 -2.06622494E-04  -1.70783568E-04  -7.61337249E-05  -1.58424961E-04  -1.30945956E-04 
 -3.79960650E-05  -7.90651595E-05  -6.53512103E-05   2.79694724E-06  -1.38105882E-04 
  1.47179945E-04  -4.21102452E-05  -2.50895509E-03   1.92533846E-04   2.83952747E-05 
 -1.28113954E-04   1.03233354E-04  -1.35814928E-04   3.25815745E-05   3.69284059E-05 
  2.53342547E-04   2.65169613E-05  -4.43494666E-04  -8.18176275E-04  -1.32079198E-03 
 -1.71927887E-03  -1.46706391E-03  -5.06541990E-04   2.85648567E-04   1.31655222E-04 
 -3.69174890E-04   2.56470890E-04   2.99153624E-04   1.32523978E-04   1.96645534E-04 
  2.29371934E-04   1.01610941E-04   9.81399045E-05   1.14472672E-04   5.07109815E-05 
  3.38715904E-04  -2.48551918E-04  -3.47346775E-04  -2.06200374E-04   3.27972720E-03 
 -3.80107930E-04  -1.24639103E-04   6.82175077E-05  -5.02604509E-05   6.18112671E-05 
 -1.15508163E-05  -4.42623781E-05  -1.01617099E-04   2.06732748E-05  -2.20154029E-04 
 -4.06148748E-04  -6.55650897E-04  -8.53462736E-04  -7.28261367E-04  -2.51451187E-04 
  4.09919140E-05   1.88931441E-05  -5.29783345E-05  -3.96753158E-05  -7.28459864E-05 
  2.14695202E-04  -3.04205036E-05  -5.58536599E-05   1.64614598E-04  -1.51819635E-05 
 -2.78748911E-05   8.21542225E-05  -1.41306649E-04  -7.49198792E-05   2.02541741E-04 
  7.67675649E-05  -5.05903573E-03  -1.15511598E-04   2.46365464E-04   5.78023937E-04 
  2.98908057E-05  -8.19820093E-05   5.20912036E-05  -1.01777026E-04   2.95789825E-05 
 -5.24984997E-06  -2.11598256E-04  -3.90364724E-04  -6.30170553E-04  -8.20294896E-04 
 -6.99959186E-04  -2.41679122E-04  -2.72579164E-05  -1.25631543E-05   3.52283870E-05 
 -1.17764077E-05   2.33610019E-05  -4.52108497E-05  -9.02939888E-06   1.79117275E-05 
 -3.46647982E-05  -4.50630292E-06   8.93920745E-06  -1.73001640E-05  -1.36594401E-04 
 -7.17905033E-05  -8.19722837E-06  -3.19535360E-05  -1.04049506E-03  -4.14830124E-05 
  1.23040133E-04   5.41855949E-05  -6.62447720E-06   1.99577636E-05  -1.33332864E-05 
  1.42677279E-05   6.50279519E-05   1.61887130E-05   5.77279924E-06   1.06312149E-05 
  1.71768023E-05   2.24806065E-05   1.92566423E-05   6.62450477E-06  -4.76205401E-05 
 -2.35413710E-05   6.21004122E-05   6.56513951E-05  -1.15308859E-04  -3.47214871E-05 
  5.11104448E-05  -8.97694113E-05  -2.70311187E-05   2.42690470E-05  -4.26256915E-05 
 -1.28353312E-05  -5.92239123E-06  -2.77579820E-05   1.19174144E-04   4.24877309E-05 
 -2.43385483E-04   5.57902957E-06  -2.64143975E-05   3.27713069E-05  -4.56441844E-05 
 -1.41742026E-05   5.98183870E-05  -1.28243238E-04   3.10332086E-05  -1.79407267E-05 
 -6.12256874E-04  -1.12951538E-03  -1.82339051E-03  -2.37351289E-03  -2.02532304E-03 
 -6.99295480E-04  -4.76552406E-05  -2.19642666E-05   6.15900803E-05   1.58863926E-04 
 -3.00666734E-04   1.28011671E-05   1.21806734E-04  -2.30532090E-04   9.81511910E-06 
  6.07900979E-05  -1.15051671E-04   4.89843238E-06   4.52597235E-04  -9.71199546E-05 
 -1.93308102E-04   1.00030055E-04   6.73253914E-03   2.90187949E-04  -4.34742803E-04 
  2.45816896E-04   1.61103017E-04  -5.70823759E-05  -1.04020641E-04   4.03352468E-06 
 -1.00359906E-04   3.84056334E-05  -1.51849199E-03  -2.80137331E-03  -4.52229123E-03 
 -5.88668003E-03  -5.02311521E-03  -1.73436123E-03  -3.75867546E-04  -1.73237085E-04 
  4.85774744E-04   2.93258979E-05   8.44445567E-05  -1.45287868E-05   2.24852296E-05 
  6.47467044E-05  -1.11397478E-05   1.12217056E-05   3.23131437E-05  -5.55951495E-06 
 -2.45328926E-03  -3.49552183E-04   8.87030968E-04   3.44942329E-04  -2.11356473E-02 
 -1.85034520E-03   5.18689277E-04  -4.61213047E-05   1.25282539E-04   1.52660874E-04 
 -2.77943412E-04   9.31558436E-04  -1.11564281E-04  -2.49485135E-04  -5.26875615E-01 
 -9.72000705E-01  -1.56911264E+00  -2.04251862E+00  -1.74288500E+00  -6.01776398E-01 
  1.56300990E-02   7.20390156E-03  -2.02004867E-02  -5.32806185E-04   3.48192626E-04 
 -2.31989034E-04  -4.08521827E-04   2.66971915E-04  -1.77874406E-04  -2.03881025E-04 
  1.33237698E-04  -8.87717962E-05   8.59071482E-03   4.11460317E-04   4.12782489E-04 
  1.17651533E-03   1.08464982E-02   3.26158723E-04   4.85613939E-04   7.96624556E-04 
  1.14436667E-04  -1.14901283E-04   4.64615956E-07   1.07402525E-03  -1.14453376E-03 
  1.93175486E-04  -8.15158277E-06  -1.50119941E-05  -2.42548060E-05  -3.17441361E-05 
 -2.71916807E-05  -9.35424856E-06   3.14737668E-05   1.55591604E-05  -4.10439254E-05 
 -5.38477954E-05   1.40187630E-04   5.77746992E-05  -4.19211926E-05   1.09137851E-04 
  4.49783370E-05  -1.99056650E-05   5.18225116E-05   2.13573053E-05  -8.05474148E-04 
  2.37274705E-04  -4.76010594E-04   2.66697962E-04  -2.44597737E-03   3.37134925E-04 
 -4.19790801E-04   2.09098948E-04  -7.31398742E-05  -3.46796434E-04   4.19936308E-04 
 -3.22573921E-04  -1.17900912E-03   8.49456213E-04   8.77526518E-02   1.61889518E-01 
  2.61340231E-01   3.40187361E-01   2.90282519E-01   1.00227593E-01  -2.95114540E-03 
 -1.36018082E-03   3.81408801E-03  -2.34975929E-04  -1.31249036E-04  -2.21673765E-04 
 -1.80164568E-04  -1.00633396E-04  -1.69965316E-04  -8.99147471E-05  -5.02231183E-05 
 -8.48246057E-05  -1.82786387E-03   6.91616264E-04  -1.78107026E-04   5.65006586E-05 
 -5.53976675E-03   1.89884374E-04  -3.52706069E-04   3.06946739E-04  -2.75495697E-05 
  4.67084900E-06   2.28787207E-05   6.54638715E-05   5.32030509E-04  -3.96758707E-04 
  1.95899444E-04   3.61402943E-04   5.83417195E-04   7.59435910E-04   6.48028099E-04 
  2.23748563E-04   2.90164491E-04   1.33736608E-04  -3.75011312E-04   4.95648625E-05 
  8.58278165E-05  -9.22866904E-05   3.80031778E-05   6.58072999E-05  -7.07595527E-05 
  1.89662494E-05   3.28424551E-05  -3.53139764E-05   1.82882414E-03  -7.03473919E-05 
 -3.91199088E-04  -5.23131585E-04   1.57831430E-02   4.16995176E-04   2.51563494E-04 
 -1.44605716E-03  -5.35148158E-05   2.28695309E-05   3.06452849E-05  -3.31308782E-04 
  1.90213460E-04   5.94803934E-05  -2.44500512E-05  -4.14719119E-05  -4.72143156E-05 
 -6.43191794E-05   1.07769741E-04   6.40581840E-05   7.10643899E-05  -2.23303411E-05 
  5.94016539E-05   1.00756442E-04   1.14707671E-04   1.84186710E-04  -2.23354851E-04 
 -9.88319957E-05  -1.65448038E-04   4.55261560E-05   3.41201529E-05   5.78742336E-05 
  6.58877829E-05   2.58729915E-04   1.37468426E-04  -8.66541654E-05  -1.13824267E-04 
 -3.00228778E-05  -5.37045082E-05  -9.10930048E-05  -1.03706188E-04  -1.90093858E-04 
  2.31742174E-04   1.36208298E-04   3.74244729E-05   1.98447623E-05   1.89118176E-05 
  3.20780200E-05   3.65196995E-05  -4.50805989E-05  -7.43107251E-05  -1.23959975E-07 
 -2.95990835E-05  -5.02796308E-05  -1.22990347E-05  -2.08614894E-05  -2.37500732E-05 
  8.74545958E-05  -3.62062261E-05   1.83179458E-05   1.90824508E-05  -2.99775945E-05 
  1.67044203E-06   2.83338567E-06   3.22571010E-06   1.35166629E-04  -1.39272543E-04 
 -1.38715972E-05  -2.31513189E-05  -6.62524168E-06  -1.45668954E-05  -2.47082101E-05 
 -2.81294296E-05   3.92088208E-05   5.19415610E-05   4.21766249E-05  -2.87823525E-05 
 -5.99827021E-05  -2.31579324E-05  -3.92802339E-05  -4.47191671E-05   2.91925941E-04 
  7.22076891E-05   6.79926657E-05  -1.98389767E-04  -2.49117583E-06   7.99652462E-05 
  1.35636184E-04   1.54417033E-04   5.76274808E-04  -8.53193189E-04   2.85970100E-04 
 -2.46974707E-04  -6.88439536E-05   1.29024172E-04   2.18849402E-04   2.49152360E-04 
 -6.92318909E-04  -8.50330400E-05  -4.84599915E-04  -9.10703332E-04   1.63932345E-03 
  1.13935984E-04   1.93256980E-04   2.20016287E-04  -1.06184038E-03  -1.86944642E-05 
  1.29054372E-03   1.23666199E-03  -3.89034776E-04   6.72285549E-05   1.14032346E-04 
  1.29821822E-04   7.22556396E-04  -2.06228887E-04  -8.93402046E-05  -7.94770979E-05 
  2.80533430E-04   4.10754508E-05   6.96717344E-05   7.93188234E-05   7.43182983E-04 
 -3.63635650E-05  -4.44607932E-04   3.06185746E-05  -2.48879989E-04  -3.70746364E-05 
 -6.28855964E-05  -7.15930435E-05  -8.07191653E-05   5.90843075E-05   2.29902615E-04 
  1.86611615E-06   1.63115810E-04  -7.13430547E-05  -1.21011316E-04  -1.37767135E-04 
 -1.46680972E-04   5.98677108E-04  -2.63934341E-05   9.57211092E-05   1.33911862E-04 
<MO Number>
6
</MO Number>
 -3.62095247E-04  -6.68007449E-04  -1.07837260E-03  -1.40372085E-03  -1.19779765E-03 
 -4.13570808E-04   3.09507811E-04   1.42651931E-04  -4.00010800E-04   8.57489091E-05 
  3.39000594E-04  -2.00666054E-04   6.57467987E-05   2.59924051E-04  -1.53857942E-04 
  3.28122608E-05   1.29720320E-04  -7.67858972E-05   3.85476761E-04  -1.17496870E-04 
 -4.47792044E-04   1.50883015E-04   1.76916516E-03  -1.62683671E-04  -1.48360641E-04 
  1.51408485E-04  -3.28558019E-05   9.30926159E-06   2.35465403E-05  -2.14335450E-06 
  1.90432424E-06   8.11144113E-05   5.21178782E-05   9.61490964E-05   1.55214664E-04 
  2.02043392E-04   1.72404009E-04   5.95269701E-05   8.06537391E-05   3.71732512E-05 
 -1.04237650E-04   1.05199373E-04  -1.83885769E-04   1.17774692E-04   8.06601751E-05 
 -1.40991889E-04   9.03021284E-05   4.02550809E-05  -7.03648347E-05   4.50670914E-05 
  1.36513072E-04  -1.06000105E-04  -4.85602141E-05   1.37349168E-04  -8.74867137E-04 
  4.13589916E-05  -4.62988857E-05  -2.28755777E-05   1.14037915E-04  -6.65824760E-05 
 -4.74554386E-05  -5.15463872E-05   2.49948223E-04  -9.03949412E-05   3.65097135E-04 
  6.73545449E-04   1.08731267E-03   1.41535815E-03   1.20772779E-03   4.16999445E-04 
 -4.90568163E-05  -2.26102518E-05   6.34014898E-05   7.24895529E-06  -2.33249115E-04 
 -2.32419540E-04   5.55803694E-06  -1.78840556E-04  -1.78204491E-04   2.77385000E-06 
 -8.92539728E-05  -8.89365315E-05   4.27990223E-04  -1.92442927E-04  -1.02810572E-04 
 -1.39353415E-05   4.74450977E-03  -2.08427613E-04  -7.72114152E-05  -2.00317058E-04 
  8.05377091E-05   4.77541205E-06  -8.53131212E-05   1.96177653E-04   3.81255862E-05 
  1.06460281E-04  -6.47759384E-04  -1.19501180E-03  -1.92912218E-03  -2.51114412E-03 
 -2.14276403E-03  -7.39845037E-04  -1.43044940E-04  -6.59293114E-05   1.84872623E-04 
 -1.64700442E-05  -7.99640232E-05  -2.16254388E-05  -1.26281803E-05  -6.13113169E-05 
 -1.65810083E-05  -6.30234709E-06  -3.05986445E-05  -8.27508533E-06  -2.56987239E-04 
  8.91410428E-05   1.05144371E-04   1.92909673E-05  -1.93794199E-03   1.14365364E-05 
  2.09709725E-04   7.34372625E-05  -3.54669703E-05   2.92674439E-06   3.25402260E-05 
  1.28636703E-05   7.49859821E-05   1.72923089E-05   3.57740188E-06   6.58816055E-06 
  1.06444590E-05   1.39312248E-05   1.19333352E-05   4.10520353E-06  -2.50493236E-05 
 -1.23832157E-05   3.26660159E-05   7.48934991E-05   2.04811977E-05  -4.63448848E-05 
  5.83055402E-05   1.59448725E-05  -3.60800814E-05   2.76855327E-05   7.57118944E-06 
 -1.71320988E-05  -7.04986381E-05  -3.71103211E-05  -5.25591607E-05   1.87203021E-04 
 -6.93270732E-05  -2.33759097E-05  -3.06570975E-05   9.69542310E-05  -2.11477260E-05 
  8.56960656E-06   1.25781194E-05  -1.15152978E-04   1.26617531E-05   4.72294770E-05 
  1.29666226E-04   2.39213315E-04   3.86164984E-04   5.02672116E-04   4.28931067E-04 
  1.48099612E-04   3.23355423E-05   1.49034285E-05  -4.17907584E-05  -1.58532192E-04 
 -7.85986254E-05  -9.70181752E-05  -1.21552381E-04  -6.02644169E-05  -7.43873538E-05 
 -6.06631580E-05  -3.00761680E-05  -3.71245034E-05   6.19926914E-05  -9.96596032E-05 
  1.58382223E-04   1.64291340E-04  -2.17891774E-03  -2.25200639E-04   2.39651428E-04 
  5.18332866E-05   3.78176856E-05   9.99332068E-06  -4.78110063E-05   5.05014446E-05 
  1.08126325E-04  -3.19076696E-05  -3.58964293E-04  -6.62231342E-04  -1.06904816E-03 
 -1.39158320E-03  -1.18744057E-03  -4.09994756E-04   1.89062844E-04   8.71389309E-05 
 -2.44346595E-04   1.30877220E-04   8.63839760E-05   3.55156838E-05   1.00348312E-04 
  6.62337275E-05   2.72311630E-05   5.00808410E-05   3.30552724E-05   1.35902590E-05 
  1.12701380E-03   1.75321529E-04  -3.56427361E-04   1.97633068E-04   8.54362090E-03 
  7.90371239E-04  -3.12451381E-04   2.86157921E-04  -7.14271740E-05   7.21980547E-05 
 -7.70880664E-07   1.57501899E-04   2.29161697E-04   8.46504953E-05  -8.76302065E-02 
 -1.61663626E-01  -2.60975571E-01  -3.39712682E-01  -2.89877474E-01  -1.00087741E-01 
  2.23519070E-03   1.03019781E-03  -2.88878144E-03  -1.77857736E-04  -1.74619467E-04 
  1.55928689E-04  -1.36369977E-04  -1.33887079E-04   1.19556181E-04  -6.80581768E-05 
 -6.68190366E-05   5.96669143E-05   9.96950361E-04   4.84420684E-04   1.83436747E-04 
 -2.94940161E-04  -2.52923336E-03  -9.92530235E-05   3.03617991E-05  -2.24824872E-04 
  1.16246080E-04  -3.81902315E-04   2.65656235E-04   1.96318838E-04  -1.60258740E-04 
 -1.03565334E-04  -1.04137118E-05  -1.91779418E-05  -3.09857074E-05  -4.05533862E-05 
 -3.47375882E-05  -1.19501269E-05   3.58702263E-05   1.77325646E-05  -4.67772066E-05 
 -6.43977415E-05   1.89979397E-04   1.07987541E-04  -5.01344596E-05   1.47901373E-04 
  8.40696718E-05  -2.38056146E-05   7.02288032E-05   3.99192537E-05  -1.15119485E-03 
 -1.17262890E-04  -4.02771471E-04  -4.61609510E-04  -3.45544798E-03   3.42861204E-05 
 -3.37986796E-04  -5.07017142E-04  -4.22691419E-04   8.77146167E-04  -4.54454748E-04 
  1.21552974E-04  -4.83090426E-04   4.44967963E-05  -5.26859567E-01  -9.71971099E-01 
 -1.56906485E+00  -2.04245641E+00  -1.74283192E+00  -6.01758069E-01   1.55375532E-02 
  7.16124726E-03  -2.00808796E-02  -1.25061685E-04   2.79386391E-05   6.43264700E-04 
 -9.58893295E-05   2.14215679E-05   4.93214377E-04  -4.78554964E-05   1.06908639E-05 
  2.46148544E-04   8.55396720E-03  -4.01660414E-04   1.01295240E-03  -6.49443179E-04 
  1.02406404E-02  -3.13459287E-04   8.53753056E-04  -2.71946315E-04   2.60602977E-04 
  2.79090207E-04  -5.39693184E-04   5.65902365E-04  -9.82294085E-04  -7.29991142E-04 
 -1.84958055E-03  -3.41217841E-03  -5.50832139E-03  -7.17019844E-03  -6.11834390E-03 
 -2.11251743E-03  -2.66847452E-04  -1.22989802E-04   3.44876152E-04   6.97603305E-05 
  5.91663515E-05  -9.81456906E-06   5.34877756E-05   4.53649876E-05  -7.52518607E-06 
  2.66941490E-05   2.26403085E-05  -3.75559530E-06  -1.92496867E-03  -3.02562012E-04 
  8.30393178E-04   4.00300786E-04  -1.60966193E-02  -8.75446112E-04   2.77419488E-04 
  1.26145412E-03   4.20989094E-04  -3.46964430E-04  -7.40246637E-05   6.26154058E-05 
 -6.79401032E-04  -1.48507018E-04   2.76947936E-05   4.69756087E-05   5.34800811E-05 
  2.80110240E-04   1.37685241E-04  -3.58596592E-05  -1.22700840E-04   2.44216833E-05 
 -3.97639761E-05  -6.74472254E-05  -7.67862979E-05  -1.00074212E-04   1.87394200E-04 
  3.02740406E-05   2.56664737E-05  -8.38493477E-05  -1.45002371E-05  -2.45951450E-05 
 -2.80007090E-05   5.19166401E-05   1.85526512E-04   3.52069053E-05   3.42539044E-05 
 -2.11772776E-05   4.27904159E-05   7.25806397E-05   8.26305098E-05   1.48487756E-04 
 -1.74567625E-04  -1.02166783E-04  -1.49079415E-04  -1.29084767E-05  -2.45805931E-05 
 -4.16933357E-05  -4.74663988E-05   2.93118775E-04  -3.97859474E-05   7.64193050E-08 
 -1.65504104E-04  -1.51720246E-04   1.51410334E-05   2.56820568E-05   2.92381199E-05 
  2.54391622E-04   1.39734835E-04   1.01446219E-05  -6.83582395E-05  -9.70230405E-05 
 -8.04106407E-06  -1.36391657E-05  -1.55277113E-05   3.91170860E-05  -9.50121681E-05 
  2.94139741E-05  -3.63004886E-05   1.61611087E-08   7.18517014E-06   1.21874077E-05 
  1.38749358E-05   1.62169011E-04  -9.31466174E-05   3.37056890E-06  -6.30472956E-05 
 -4.67868451E-05   7.42219740E-06   1.25894508E-05   1.43326477E-05   3.15259664E-05 
 -1.36492466E-06   5.49366701E-05  -1.24316615E-04  -3.87792302E-06  -4.30846510E-05 
 -7.30797181E-05  -8.31986931E-05   3.31577488E-05   2.74005701E-04  -5.39198279E-06 
  9.03791949E-05  -1.58007662E-05   3.30892420E-06   5.61256137E-06   6.38970406E-06 
 -3.18912343E-04   8.94217896E-07  -1.66314673E-04  -1.69663387E-04   2.97131383E-04 
  8.19086668E-05   1.38932593E-04   1.58169879E-04   4.54665678E-04  -2.09431328E-05 
  3.92300870E-04   2.21545052E-04   3.64326725E-04   9.56298145E-05   1.62206255E-04 
  1.84666126E-04   1.02262385E-03  -3.00641477E-04  -3.40080529E-04   2.08005158E-05 
  6.23110405E-06   1.31944345E-04   2.23802568E-04   2.54791366E-04  -8.85189542E-04 
 -8.21076269E-06   1.26996187E-03   1.27976465E-03  -3.77189811E-04   1.21506806E-04 
  2.06098527E-04   2.34635936E-04  -7.63424158E-04  -2.87419620E-05  -1.80547964E-03 
 -1.68126282E-04  -7.13073596E-04   6.05441196E-05   1.02694280E-04   1.16913832E-04 
  5.42574563E-04  -7.10799355E-04   1.56545520E-04  -1.46371746E-04  -2.64134284E-04 
<MO Number>
7
</MO Number>
  1.73028646E-04   3.19210002E-04   5.15304615E-04   6.70773560E-04   5.72372348E-04 
  1.97626447E-04  -3.34221509E-04  -1.54042457E-04   4.31951016E-04   5.18120857E-04 
  4.74467727E-05  -3.14916712E-04   3.97262053E-04   3.63791616E-05  -2.41458065E-04 
  1.98261609E-04   1.81557515E-05  -1.20504499E-04  -2.38013405E-03   3.97600718E-04 
  2.59444126E-04  -7.37453064E-04  -3.23152688E-03   1.55117657E-04   5.32883211E-05 
 -1.60004531E-04   1.93068983E-05   5.06594860E-05  -6.99663843E-05  -3.65429945E-05 
 -1.74685486E-05   2.27596981E-04   1.33424524E-02   2.46146772E-02   3.97357747E-02 
  5.17241769E-02   4.41363380E-02   1.52392192E-02   3.64870922E-05   1.68168749E-05 
 -4.71562604E-05  -6.27697921E-04  -7.59341215E-05   1.48481970E-04  -4.81278763E-04 
 -5.82214450E-05   1.13846512E-04  -2.40191836E-04  -2.90565819E-05   5.68173892E-05 
  3.31483637E-03  -9.08634889E-04  -1.25647686E-04   3.30613763E-04   2.12225695E-03 
 -7.86116425E-05  -1.05726420E-04  -6.48731021E-06   3.15738422E-04  -4.42583716E-04 
  1.26845294E-04   4.41166974E-04  -3.54840392E-04   9.71378116E-04   5.34096061E-01 
  9.85321265E-01   1.59061618E+00   2.07050985E+00   1.76676997E+00   6.10023305E-01 
 -1.68543962E-02  -7.76817927E-03   2.17827799E-02  -2.89352841E-04   3.14345793E-04 
 -7.65689343E-04  -2.21857318E-04   2.41020321E-04  -5.87081791E-04  -1.10722352E-04 
  1.20286033E-04  -2.92994963E-04  -1.10567085E-02   9.24615993E-04  -3.06185923E-04 
  1.93722789E-03  -9.97171389E-04  -3.15386742E-04   2.01595322E-04  -3.23055744E-05 
 -4.30455612E-04   6.35220963E-04  -2.04765351E-04  -7.51939097E-04  -5.20003283E-04 
  1.12597716E-03  -2.81570291E-03  -5.19451865E-03  -8.38557506E-03  -1.09155282E-02 
 -9.31424082E-03  -3.21598401E-03   4.63038497E-04   2.13414115E-04  -5.98435301E-04 
  2.04107536E-04  -4.78848195E-04  -4.08554258E-04   1.56496651E-04  -3.67150279E-04 
 -3.13253368E-04   7.81027978E-05  -1.83233723E-04  -1.56335387E-04   3.28217939E-03 
  3.88574465E-04  -6.28447712E-04  -5.37305630E-04  -1.37706724E-04  -9.02189692E-05 
  9.85732377E-05   3.82812775E-05  -3.35416886E-04   4.44714184E-04  -1.09297298E-04 
  1.50772808E-04   1.18331260E-03  -1.26270065E-04   7.61425633E-05   1.40224512E-04 
  2.26560062E-04   2.96516635E-04   2.53992915E-04   8.73764621E-05  -3.29602361E-04 
 -1.62940014E-04   4.29823821E-04  -1.84715499E-04   3.36521508E-04   8.43789142E-05 
 -1.43803362E-04   2.61986268E-04   6.56900563E-05  -6.82829225E-05   1.24400346E-04 
  3.11919622E-05  -2.06648285E-03  -6.50573102E-04   6.20523527E-04   1.32134126E-04 
 -1.81260460E-03  -1.33396272E-04   1.21983889E-04  -7.96921506E-05  -1.25784793E-04 
  3.07492641E-05   9.50355291E-05  -2.01034243E-04  -2.28909005E-05   2.12223973E-04 
  1.01294581E-03   1.86872198E-03   3.01670077E-03   3.92684842E-03   3.35078719E-03 
  1.15694647E-03   1.71639866E-03   7.91086925E-04  -2.21828974E-03  -5.91666088E-04 
  3.30501134E-04  -8.86607615E-04  -4.53651849E-04   2.53407207E-04  -6.79794216E-04 
 -2.26404070E-04   1.26467958E-04  -3.39264961E-04   3.73843190E-03   8.20069878E-04 
 -5.43357873E-04   1.66890540E-03   3.87791415E-03   4.26799950E-04  -1.29325178E-04 
  3.01365907E-04   2.21885319E-05   7.54919190E-05  -9.76804509E-05   1.27381357E-04 
 -1.13911460E-05  -5.00103579E-05   6.00907626E-05   1.10857785E-04   1.78959079E-04 
  2.32951569E-04   1.98778015E-04   6.86332820E-05  -4.16268641E-04  -1.91857921E-04 
  5.37989499E-04  -2.94660767E-04  -4.28244077E-04  -1.82598300E-04  -2.25927098E-04 
 -3.28350266E-04  -1.40004739E-04  -1.12753457E-04  -1.63869797E-04  -6.98721779E-05 
 -2.80092413E-03  -7.99787997E-04  -5.58215909E-04  -4.78775802E-04  -6.72432465E-03 
 -5.65093422E-04   3.40474221E-04  -1.16817305E-04  -1.08452308E-04   1.58574319E-04 
 -5.01220114E-05  -6.08000358E-06  -1.41832257E-04  -6.67055337E-05  -1.90733538E-04 
 -3.51872677E-04  -5.68032371E-04  -7.39409438E-04  -6.30939472E-04  -2.17848270E-04 
  4.52225291E-05   2.08430316E-05  -5.84460212E-05   6.01160499E-05   1.39487303E-04 
  2.59785833E-04   4.60931559E-05   1.06949975E-04   1.99187220E-04   2.30037155E-05 
  5.33755335E-05   9.94083842E-05   4.98826047E-04   2.43219322E-04   1.04989201E-05 
  6.94693398E-05   2.77399058E-03   6.83089394E-05   1.47961879E-04   1.96632128E-04 
  1.99190343E-05   2.45703986E-05  -4.44894329E-05   4.67594186E-05   6.35731141E-05 
  2.04289351E-04   3.05150068E-05   5.61965836E-05   9.07965471E-05   1.18832447E-04 
  1.01790578E-04   3.50171208E-05  -2.55949778E-04  -1.26529616E-04   3.33775859E-04 
 -6.19788374E-05   3.63780502E-04   2.60390788E-04  -4.82513121E-05   2.83207740E-04 
  2.02717535E-04  -2.29114296E-05   1.34477052E-04   9.62574557E-05  -3.92136923E-04 
  1.41513708E-04  -2.81812233E-04  -1.32730826E-04  -1.00100450E-03   7.95042910E-05 
 -1.05767506E-04  -2.22501012E-05  -1.54159456E-05  -2.97902542E-05   4.52061998E-05 
 -3.67521373E-05   3.36486634E-05   4.81179324E-05   4.02317793E-04   7.42211571E-04 
  1.19816123E-03   1.55965006E-03   1.33085234E-03   4.59511401E-04   6.29111570E-05 
  2.89957077E-05  -8.13069698E-05   2.04270669E-04  -4.45918265E-04  -1.86230632E-04 
  1.56621731E-04  -3.41901707E-04  -1.42789780E-04   7.81652215E-05  -1.70632916E-04 
 -7.12621086E-05  -2.76089083E-04  -9.97932901E-05  -2.36993020E-04  -1.46385429E-04 
 -2.61646117E-03   2.90813922E-05  -2.40821077E-04   2.76501599E-06  -2.87034747E-04 
  1.61071280E-04   1.25963466E-04  -2.91052817E-05   1.87622962E-04   3.48166838E-05 
  5.50297561E-03   1.01521042E-02   1.63886662E-02   2.13331758E-02   1.82036393E-02 
  6.28528014E-03   5.29025601E-04   2.43827525E-04  -6.83717653E-04  -7.65870402E-05 
  5.53669442E-04   1.03818221E-04  -5.87220615E-05   4.24518442E-04   7.96011951E-05 
 -2.93064246E-05   2.11864458E-04   3.97265757E-05   3.64646880E-03   6.45007211E-04 
  1.13624583E-03  -3.48503018E-04   6.32574331E-03   3.41380316E-04  -1.83751265E-04 
 -7.10985679E-04  -3.26729095E-05   1.50699242E-04  -1.18026333E-04  -6.97886659E-04 
 -7.26909416E-04  -5.19684155E-04   5.76795025E-05   9.78353470E-05   1.11382107E-04 
 -2.47563483E-06   1.06627685E-04  -9.39809126E-05  -2.86812433E-05   2.53365575E-04 
  7.11764198E-05   1.20728672E-04   1.37445354E-04  -7.03620758E-05   1.13674437E-05 
 -1.19769321E-04  -1.08034866E-04   2.08775073E-04  -1.31925845E-04  -2.23771189E-04 
 -2.54755642E-04  -3.40155686E-04   6.04810708E-05   3.24593324E-04   2.03986023E-04 
  1.52441057E-04  -1.17091727E-04  -1.98609718E-04  -2.26110190E-04  -5.81460516E-04 
 -3.03856895E-04   4.57054846E-04  -2.34024007E-04   4.65222608E-06  -1.87585521E-04 
 -3.18180528E-04  -3.62237359E-04   3.91324808E-04   4.68624869E-04   9.87262437E-04 
 -5.67880936E-04   1.88102062E-03  -1.15296179E-04  -1.95564129E-04  -2.22642894E-04 
 -2.21077961E-04  -2.56582914E-04  -1.46963450E-04   2.78224776E-05   3.35661445E-04 
 -1.29908277E-04  -2.20349011E-04  -2.50859613E-04  -2.66323006E-04  -1.12431813E-04 
  1.11237759E-04   2.61055429E-04   2.70530904E-04   7.51966049E-05   1.27547666E-04 
  1.45208540E-04   1.29039070E-04  -1.03800844E-04   1.98704966E-04  -2.36144673E-04 
  3.81577199E-06   1.80110057E-05   3.05500727E-05   3.47801851E-05   6.67556875E-04 
  2.22729192E-04   7.44722136E-05  -4.90766046E-05   4.34129012E-05   5.94470448E-05 
  1.00833433E-04   1.14795323E-04  -3.28951940E-05  -1.49157428E-04   1.65973050E-04 
  1.64724449E-04   1.84866953E-04  -3.15301371E-05  -5.34810768E-05  -6.08863282E-05 
 -2.08141836E-05  -7.33747565E-05  -9.21850493E-05   2.34620272E-05  -2.49045194E-05 
 -3.76758541E-06  -6.39053755E-06  -7.27540262E-06   5.12004984E-05   4.94843694E-05 
 -1.89607825E-05  -7.00199622E-05  -6.79877051E-05   4.59275690E-05   7.79018448E-05 
  8.86885151E-05   3.06908462E-05   5.08501173E-06  -5.91409091E-05  -2.70558817E-06 
  1.73746485E-06   1.02446392E-07   1.73768460E-07   1.97829291E-07  -7.12579750E-05 
 -2.21922633E-04   1.42267867E-05   1.09905353E-04   7.09117532E-05  -1.33396123E-05 
 -2.26265058E-05  -2.57594824E-05   9.54092468E-05   1.97405095E-04  -2.99938031E-05 
 -7.49155258E-05  -4.02429190E-05  -1.00228864E-04  -1.70007113E-04  -1.93547129E-04 
 -1.86993362E-04   5.02897559E-04  -7.49904450E-05  -2.06489465E-04   2.23650156E-04 
<MO Number>
8
</MO Number>
  1.16868510E-02   2.15603590E-02   3.48051515E-02   4.53059699E-02   3.86596698E-02 
  1.33482570E-02   1.95861078E-06   9.02722320E-07  -2.53132696E-06   4.58087616E-05 
 -1.16391888E-04   1.89789967E-05   3.51232390E-05  -8.92418822E-05   1.45518851E-05 
  1.75289581E-05  -4.45379543E-05   7.26241064E-06   1.81525785E-03   4.20901594E-04 
 -8.50917534E-05   7.27104725E-04   9.88756846E-04   9.33628031E-05  -1.64043349E-04 
  1.63815791E-04   3.41759707E-04  -2.40544558E-04  -1.01215149E-04   4.22863804E-04 
  2.24416687E-04  -8.65460238E-04   5.33836546E-01   9.84842501E-01   1.58984331E+00 
  2.06950379E+00   1.76591150E+00   6.09726896E-01  -1.59560266E-02  -7.35412137E-03 
  2.06217186E-02  -1.75923681E-04  -1.41148070E-04   1.17372922E-04  -1.34887067E-04 
 -1.08223345E-04   8.99940760E-05  -6.73181009E-05  -5.40110345E-05   4.49133517E-05 
 -8.82379199E-03   1.41401869E-03   1.99429800E-05   1.54690546E-04  -5.44786415E-03 
  3.84898796E-04  -2.55005655E-06   3.99459746E-05   7.32735614E-04  -6.95150129E-04 
 -3.75854852E-05   1.01209496E-03  -1.51830497E-04   2.30122137E-04  -1.34122587E-02 
 -2.47434584E-02  -3.99436679E-02  -5.19947921E-02  -4.43672545E-02  -1.53189491E-02 
  5.39946528E-04   2.48860972E-04  -6.97831962E-04   3.50450370E-04  -1.38436676E-04 
  3.67672936E-05   2.68703009E-04  -1.06144420E-04   2.81908176E-05   1.34101635E-04 
 -5.29735055E-05   1.40691939E-05   1.46559088E-03   4.26191220E-04   2.97540328E-04 
 -5.54252046E-04   8.71475546E-03  -4.56053551E-04   6.21991020E-05  -8.56864942E-04 
  1.97254067E-04  -3.52370721E-05  -1.62016995E-04   2.10041973E-04  -2.43579207E-04 
  6.78856529E-04   3.82498612E-04   7.05648373E-04   1.13913681E-03   1.48281779E-03 
  1.26529123E-03   4.36874720E-04   3.03298656E-04   1.39790135E-04  -3.91986030E-04 
 -4.39950102E-04   9.90992328E-05   2.71597823E-04  -3.37325700E-04   7.59829761E-05 
  2.08243902E-04  -1.68349168E-04   3.79208308E-05   1.03928303E-04   4.92727952E-05 
  2.61355893E-05   3.90797796E-04  -3.73118385E-04  -2.67906800E-03  -6.49888705E-05 
  1.86408738E-04   1.85366575E-04  -1.55682584E-04   1.56608130E-04  -9.25546393E-07 
 -2.09842523E-04   6.63635438E-05  -4.49458988E-05   4.33130206E-05   7.97654676E-05 
  1.28876678E-04   1.68670853E-04   1.44481613E-04   4.97033242E-05  -2.86389948E-04 
 -1.41577815E-04   3.73471905E-04   2.01582270E-04  -5.25075953E-06   3.94748224E-05 
  1.56934357E-04  -4.08778298E-06   3.07316506E-05   7.45179833E-05  -1.94102394E-06 
  1.45924746E-05  -6.99583098E-04  -4.36670253E-04   1.87063878E-04  -1.72333144E-04 
 -2.75126469E-03  -2.17447885E-04   2.97911123E-04   1.20081978E-04  -1.10450672E-06 
  7.15418134E-05  -7.04373066E-05  -5.28622574E-06   1.75493258E-04  -2.25914308E-04 
 -1.15872959E-05  -2.13766958E-05  -3.45086618E-05  -4.49200283E-05  -3.83303451E-05 
 -1.32345490E-05  -1.48524385E-05  -6.84547837E-06   1.91954309E-05  -3.46095459E-04 
 -9.29057968E-06  -7.59513211E-05  -2.65363941E-04  -7.12342441E-06  -5.82346327E-05 
 -1.32435206E-04  -3.55508807E-06  -2.90631634E-05  -4.55373171E-04  -1.66699344E-04 
  5.99976503E-05   1.62412140E-04   5.87952184E-03   3.44633554E-04  -3.56256112E-04 
  6.01531560E-04   2.58723687E-06   1.23438174E-04  -1.26025411E-04   4.81108103E-05 
  1.37844046E-05   5.11995559E-05   5.20639371E-04   9.60495838E-04   1.55054019E-03 
  2.01834281E-03   1.72225574E-03   5.94653608E-04  -3.66807236E-04  -1.69061195E-04 
  4.74065115E-04  -3.12187211E-05  -1.86317549E-05  -1.03506095E-04  -2.39365257E-05 
 -1.42856422E-05  -7.93618775E-05  -1.19460041E-05  -7.12953677E-06  -3.96071394E-05 
 -1.01277732E-03  -2.95371346E-04  -1.14108138E-04  -2.44757362E-04  -5.56096180E-03 
 -4.43459209E-04  -3.25972527E-05  -1.07209263E-05   3.78563423E-05   1.34618714E-04 
 -1.72475056E-04  -1.65413873E-05  -1.42263151E-04  -3.19313204E-04  -3.47089171E-04 
 -6.40323653E-04  -1.03368231E-03  -1.34554736E-03  -1.14815811E-03  -3.96431463E-04 
 -2.84343093E-04  -1.31053530E-04   3.67487683E-04   1.94888459E-04   2.69131779E-04 
  1.12726993E-04   1.49428050E-04   2.06353096E-04   8.64318741E-05   7.45750704E-05 
  1.02984659E-04   4.31355633E-05  -4.42492067E-04  -2.76354239E-04  -2.51337903E-04 
 -6.98721371E-05   7.09622952E-04  -1.03191294E-04  -6.83747292E-05   7.49235193E-05 
  4.70587366E-05  -1.45747048E-05  -3.24840318E-05  -4.84442905E-05   1.14394266E-04 
 -2.88283074E-05   6.18504075E-06   1.13904009E-05   1.84034153E-05   2.40859697E-05 
  2.06317789E-05   7.09756745E-06  -6.01076353E-05  -2.97144076E-05   7.83844307E-05 
 -1.27156313E-04  -2.42887576E-05   4.66252246E-05  -9.89928044E-05  -1.89091063E-05 
  3.62983295E-05  -4.70052849E-05  -8.97871245E-06   1.72357307E-05   7.10110573E-05 
  1.69980829E-05   8.00053618E-05  -1.28359522E-04   6.92566719E-04   5.72369956E-05 
  9.40396400E-05   2.04862185E-05  -5.08439773E-05  -3.05639301E-05   8.14079074E-05 
 -1.60408206E-04  -6.73467075E-05  -3.10970617E-05   1.52596419E-04   2.81515831E-04 
  4.54454452E-04   5.91564721E-04   5.04783296E-04   1.74289568E-04  -1.10612347E-04 
 -5.09811523E-05   1.42956435E-04   1.75655503E-05  -1.48400474E-04   5.67347914E-05 
  1.34681445E-05  -1.13784026E-04   4.35006223E-05   6.72154811E-06  -5.67862040E-05 
  2.17098595E-05  -5.62219425E-04   6.19439207E-05  -3.13667221E-04  -3.52428730E-05 
 -1.98811863E-03   2.06736123E-05  -2.92254114E-04   7.88209384E-05  -2.08280391E-04 
  1.51352735E-04   5.69276563E-05   7.86608574E-05  -1.01045041E-04   2.18528451E-05 
 -1.93892734E-03  -3.57700886E-03  -5.77440920E-03  -7.51656575E-03  -6.41389977E-03 
 -2.21456579E-03   2.32530849E-04   1.07173303E-04  -3.00525052E-04  -4.57696224E-04 
 -1.58649508E-04   2.83944221E-04  -3.50932296E-04  -1.21642332E-04   2.17710332E-04 
 -1.75139813E-04  -6.07080498E-05   1.08652715E-04  -3.19185846E-04   7.27834027E-05 
 -2.78664619E-04  -3.76881565E-04   1.01211823E-04   4.05410420E-05  -3.53984515E-04 
 -4.89754612E-04  -6.92800538E-05   8.55453610E-05  -1.62653072E-05   3.37156687E-05 
 -1.16976220E-04   5.25321313E-05  -9.99447703E-05  -1.69525236E-04  -1.92998529E-04 
 -5.53347207E-04   1.80947290E-04   1.03909523E-04   2.75000152E-04  -2.83214106E-04 
 -6.29548468E-05  -1.06783329E-04  -1.21569071E-04  -6.26276647E-04  -1.61577772E-04 
  8.28586785E-05  -1.06359050E-05  -4.09167248E-04  -1.19255175E-04  -2.02279335E-04 
 -2.30287921E-04   7.83897616E-04   1.36923845E-04   7.79440711E-04   1.74872412E-03 
  6.65483351E-04  -1.03789075E-04  -1.76045904E-04  -2.00422080E-04   6.23305007E-04 
  5.61977696E-05   9.26512233E-04  -1.75159671E-03  -4.21585210E-04  -2.58267381E-05 
 -4.38070333E-05  -4.98727693E-05  -5.51426573E-04   5.88352599E-04   2.80404096E-05 
 -2.95133304E-05   1.58120960E-04   2.64407563E-05   4.48485244E-05   5.10584703E-05 
  1.04479729E-04  -1.00192017E-04   1.05467484E-04  -1.42821322E-05   2.87254955E-05 
 -5.55050032E-05  -9.41469850E-05  -1.07183037E-04  -3.43260531E-04   4.54182672E-05 
 -1.87945763E-04   1.25062506E-04   3.53482889E-04   5.02135190E-05   8.51716267E-05 
  9.69649065E-05  -2.49747372E-06  -1.38377038E-04   2.01335458E-05   4.42411870E-05 
  2.01792360E-05   2.15496161E-05   3.65522253E-05   4.16134251E-05  -1.03704508E-04 
  5.24731303E-04   4.51496698E-05   5.19265116E-05  -5.75173382E-06   1.71723671E-05 
  2.91275829E-05   3.31607305E-05  -9.18944222E-05  -2.17520044E-04   6.49516458E-05 
  1.12028457E-05   8.72580370E-05   3.00128488E-05   5.09074689E-05   5.79563659E-05 
  8.79087411E-05   1.70113206E-04   6.35651636E-05   3.42968787E-06   6.20431412E-05 
 -1.95628436E-05  -3.31822833E-05  -3.77768645E-05  -1.86162735E-04  -2.14803778E-04 
 -7.83814804E-05  -7.09065493E-05   1.29720357E-05  -2.40644980E-05  -4.08179408E-05 
 -4.64697924E-05  -4.24409530E-04   7.02794305E-05   6.57291805E-05  -1.77085373E-04 
 -8.94838172E-05   8.32035483E-06   1.41128957E-05   1.60670362E-05  -6.27339037E-05 
 -3.14805187E-04   1.33241552E-05   9.59774485E-05   3.10058971E-05   2.63332330E-05 
  4.46661444E-05   5.08508371E-05  -2.10894627E-04   3.04173797E-05   4.51365800E-05 
 -2.09384058E-04   6.69600621E-05   3.86713553E-05   6.55939337E-05   7.46763904E-05 
 -1.15636964E-05   5.32723044E-04   1.20181212E-04   7.23152822E-05  -2.21847114E-05 
<MO Number>
9
</MO Number>
  5.33967960E-01   9.85084938E-01   1.59023468E+00   2.07001324E+00   1.76634621E+00 
  6.09876992E-01  -1.59660570E-02  -7.35874436E-03   2.06346819E-02  -1.29673514E-04 
 -1.09858918E-04  -1.46606542E-05  -9.94253865E-05  -8.42328173E-05  -1.12408553E-05 
 -4.96202367E-05  -4.20380798E-05  -5.60997469E-06  -8.90165243E-03   7.06225646E-04 
  4.15332590E-04  -1.17890210E-03  -9.52556124E-03   3.95071913E-04   1.48896278E-04 
 -6.58382136E-04   7.75976669E-04  -4.00311344E-05  -7.35945535E-04   6.59312828E-04 
  1.34104120E-04  -5.97976398E-04  -1.17604497E-02  -2.16961368E-02  -3.50243393E-02 
 -4.55912873E-02  -3.89031317E-02  -1.34323185E-02   7.00343657E-04   3.22787895E-04 
 -9.05130716E-04  -2.41170604E-05  -3.85822692E-05  -1.14822570E-04  -1.84914250E-05 
 -2.95824252E-05  -8.80386291E-05  -9.22851714E-06  -1.47637036E-05  -4.39374466E-05 
  2.21857911E-03  -3.32563468E-04   3.22178968E-04  -6.61867366E-04   6.12319546E-03 
 -6.02163559E-04   2.87130491E-05  -1.89493412E-04   2.91653174E-04  -4.79300463E-04 
  1.87647289E-04   5.78315945E-04   9.82695309E-05  -5.07679763E-04   1.62350555E-04 
  2.99510643E-04   4.83503698E-04   6.29378211E-04   5.37049618E-04   1.85430355E-04 
 -4.75937589E-05  -2.19359298E-05   6.15106208E-05  -1.75327147E-04  -1.07074467E-04 
  3.37129938E-04  -1.34429683E-04  -8.20978772E-05   2.58489751E-04  -6.70898340E-05 
 -4.09725950E-05   1.29004504E-04  -6.22797058E-04  -2.18815304E-04  -3.17027302E-05 
  6.91196384E-05  -2.66941798E-03   2.21459557E-05  -4.10668277E-05   1.05480124E-04 
  6.46395438E-06  -3.08835802E-05   2.44196258E-05  -9.00334023E-06  -6.01631044E-05 
  1.44505125E-04  -2.31626697E-05  -4.27313973E-05  -6.89818179E-05  -8.97938389E-05 
 -7.66212526E-05  -2.64554812E-05  -2.74598429E-04  -1.26562221E-04   3.54893587E-04 
  3.44521235E-05  -2.15519595E-05   6.04923461E-05   2.64156927E-05  -1.65246691E-05 
  4.63816758E-05   1.31832821E-05  -8.24696810E-06   2.31477072E-05  -8.51135529E-04 
 -6.94215834E-05   6.62509806E-05   3.79160541E-04  -1.78832622E-03  -8.26264859E-05 
  6.07847635E-05   3.21150343E-04   2.72973099E-05  -1.27982654E-04   1.00685344E-04 
 -7.72765176E-06   2.32272360E-05   9.63562845E-05  -9.33930955E-06  -1.71993175E-05 
 -2.77888537E-05  -3.63694170E-05  -3.11536459E-05  -1.07172098E-05   1.87003732E-04 
  9.24459114E-05  -2.43865543E-04  -5.39236083E-04   8.04334023E-05   2.75071652E-04 
 -4.19802139E-04   6.26184252E-05   2.14146774E-04  -1.99336904E-04   2.97334431E-05 
  1.01684463E-04  -1.52946629E-04   1.60819625E-04   3.02337668E-04   2.23551688E-04 
 -1.46108686E-03   6.00438078E-05   1.69127015E-04   1.50734028E-04  -1.24878848E-04 
 -8.90059999E-05   2.13884847E-04  -1.39360428E-04   1.55153845E-04   9.38555082E-05 
 -1.46361757E-03  -2.70013884E-03  -4.35886719E-03  -5.67395046E-03  -4.84159267E-03 
 -1.67168585E-03   2.74570100E-04   1.26549165E-04  -3.54856975E-04   1.47564603E-04 
  1.35261269E-05  -3.47460326E-04   1.13143134E-04   1.03709721E-05  -2.66410434E-04 
  5.64663539E-05   5.17584199E-06  -1.32957480E-04   1.51788570E-03   7.64477427E-04 
  1.58970923E-04   1.12985761E-04   1.40648191E-02   7.02825011E-04  -7.97193004E-04 
  1.08106771E-03   1.89534674E-04   2.68314919E-04  -4.57849593E-04   8.47980628E-05 
 -1.23206872E-04   2.89258474E-04  -1.37323651E-03  -2.53340032E-03  -4.08969916E-03 
 -5.32357364E-03  -4.54261545E-03  -1.56845619E-03   2.46269781E-04   1.13505567E-04 
 -3.18281377E-04  -5.19248428E-04  -1.74974784E-04   1.82919342E-04  -3.98126602E-04 
 -1.34159513E-04   1.40250894E-04  -1.98693080E-04  -6.69550004E-05   6.99950266E-05 
 -2.37493997E-04   2.74380926E-04  -3.74372103E-04  -2.59757759E-05  -4.09188645E-03 
 -2.72017890E-05  -8.28457184E-04  -8.79830327E-05  -5.73466158E-05   5.62114667E-05 
  1.13514904E-06  -3.69448365E-05  -1.82213553E-04   5.13729224E-05   1.46014712E-04 
  2.69373641E-04   4.34853168E-04   5.66049670E-04   4.83011254E-04   1.66772204E-04 
 -1.02299400E-04  -4.71497212E-05   1.32212705E-04  -8.22645635E-05  -1.08941759E-04 
 -9.87212906E-05  -6.30752245E-05  -8.35295978E-05  -7.56931941E-05  -3.14789581E-05 
 -4.16871240E-05  -3.77762093E-05  -5.82257562E-04  -1.99452315E-05  -2.52601339E-04 
 -1.99064879E-04  -2.10001629E-03  -9.11617597E-05  -1.87868736E-04  -2.07841939E-04 
 -1.04156702E-04   5.72503862E-05   4.69063156E-05  -2.10434363E-04  -2.74788469E-04 
 -4.55313572E-05   3.30525156E-06   6.08696720E-06   9.83468333E-06   1.28714089E-05 
  1.10255085E-05   3.79290078E-06  -3.60893454E-05  -1.78408869E-05   4.70629527E-05 
 -1.05902982E-04  -5.17538055E-05   4.89889295E-05  -8.24468167E-05  -4.02909949E-05 
  3.81385038E-05  -3.91486647E-05  -1.91315894E-05   1.81095105E-05   1.11290104E-04 
  1.19658337E-04   3.09945636E-05   9.69274609E-05   7.89828047E-04   3.89145267E-05 
  1.25392040E-04  -1.71930225E-05  -1.23148953E-04   8.13228490E-05   4.18261037E-05 
  2.49764814E-05   6.89475090E-05  -5.27091741E-05  -3.24644825E-04  -5.98917447E-04 
 -9.66839768E-04  -1.25853822E-03  -1.07391304E-03  -3.70796423E-04  -3.05799026E-04 
 -1.40942555E-04   3.95217532E-04   9.08748525E-05   3.19856778E-04  -6.50977903E-05 
  6.96770454E-05   2.45245793E-04  -4.99128369E-05   3.47737294E-05   1.22394840E-04 
 -2.49100040E-05  -5.29211045E-04  -1.62066930E-04  -3.18733558E-04   1.42841638E-04 
  1.52180148E-04  -1.90260511E-04  -1.46673525E-04   1.70264043E-05   4.16007372E-05 
 -5.95315430E-05   1.79308058E-05   5.40007362E-06   1.35781798E-04   6.06749166E-05 
  6.15660660E-03   1.13579482E-02   1.83352749E-02   2.38670822E-02   2.03658264E-02 
  7.03183149E-03  -5.72352809E-04  -2.63797004E-04   7.39714142E-04   4.83061193E-05 
 -1.71756678E-05   6.20119483E-05   3.70380537E-05  -1.31692074E-05   4.75468099E-05 
  1.84845848E-05  -6.57235755E-06   2.37291908E-05  -1.17843750E-03  -7.27593015E-06 
 -3.63057910E-04   2.76504702E-04   1.62807696E-04   7.43211741E-05   3.07725088E-04 
  1.01081659E-04  -2.45471290E-05  -1.22768350E-04   1.47315479E-04   2.81669058E-04 
 -2.52367838E-04   1.14967767E-04  -1.26294391E-04  -2.14219177E-04  -2.43881011E-04 
  8.53612354E-04   2.01428100E-04   3.71744252E-04   1.97467033E-03  -1.35474580E-04 
 -1.07903407E-04  -1.83024590E-04  -2.08367069E-04   6.65987680E-04  -1.46526507E-04 
  4.22127978E-04  -1.47833429E-03  -1.31572830E-03  -8.74329015E-05  -1.48302740E-04 
 -1.68837462E-04  -6.75362929E-04   1.40267503E-04   3.25348175E-04   8.53510043E-05 
  1.36163347E-04  -5.80147015E-05  -9.84039079E-05  -1.12029394E-04  -7.32546761E-04 
  4.29488406E-05   3.22376687E-04  -1.29354153E-04   1.04584438E-04   1.94410111E-05 
  3.29756323E-05   3.75415996E-05  -2.82701661E-05   6.65547878E-05   6.04583413E-05 
  6.23350205E-05  -3.75423848E-05   8.53289209E-06   1.44733991E-05   1.64774567E-05 
 -1.47946028E-04  -2.92774561E-04  -4.54155895E-05   2.55970361E-05  -2.99433403E-05 
  3.95339210E-05   6.70570084E-05   7.63420496E-05  -1.24229532E-04   2.15045868E-05 
 -2.47077801E-05   6.85274824E-05   5.33676571E-05  -4.19691358E-05  -7.11875933E-05 
 -8.10445755E-05  -4.71837700E-04   2.64010109E-05  -3.03527467E-04   2.55625396E-04 
  8.08958831E-05  -2.49849390E-05  -4.23791827E-05  -4.82472115E-05  -5.85626124E-04 
  7.22145428E-04  -1.58505007E-04   4.03126462E-05  -1.68744095E-04   3.35616592E-05 
  5.69269227E-05   6.48093027E-05   8.54830840E-06   2.79382003E-04   9.74105073E-05 
  7.00124357E-05  -5.21967114E-05   2.25702995E-05   3.82834975E-05   4.35844177E-05 
 -2.22738496E-04   2.15284682E-05  -8.36594427E-05  -1.39818719E-04  -1.68351418E-04 
  8.31181036E-06   1.40984027E-05   1.60505364E-05  -3.24347752E-05  -2.65080928E-04 
  1.56675099E-05   1.04997450E-04   2.14363700E-05  -2.36643926E-05  -4.01392862E-05 
 -4.56971680E-05  -4.59582364E-04   7.75422454E-05   7.15197803E-05  -1.65585261E-04 
 -9.98712000E-05  -1.33277610E-05  -2.26064037E-05  -2.57365968E-05  -2.24474607E-04 
 -3.13588917E-04  -7.31438879E-05  -9.21522925E-05   2.12061460E-05   2.90177941E-05 
  4.92196679E-05   5.60348637E-05   1.08160278E-04   2.28367445E-04  -2.10337584E-05 
  6.87454286E-05  -7.81641256E-05   1.86335998E-05   3.16061101E-05   3.59824466E-05 
 -9.14016011E-05   1.86450182E-04  -4.57979025E-05   5.61672801E-05  -6.50174474E-05 
<MO Number>
10
</MO Number>
 -5.97357468E-03  -1.10202838E-02  -1.77901791E-02  -2.31575293E-02  -1.97603636E-02 
 -6.82277971E-03  -1.66945821E-04  -7.69452106E-05   2.15762346E-04  -1.09980118E-04 
 -8.79622534E-05   2.14590473E-05  -8.43257455E-05  -6.74438501E-05   1.64534299E-05 
 -4.20844575E-05  -3.36592084E-05   8.21141477E-06  -5.17632704E-04  -1.53428437E-05 
  2.93557520E-04  -2.41080444E-04   1.16738629E-03  -5.13062823E-05   2.69353490E-06 
  9.90652115E-05  -6.82041337E-05  -3.12268881E-05   9.94310218E-05   1.77004103E-04 
 -3.81149089E-05   7.74107212E-05   1.89223035E-03   3.49086042E-03   5.63533872E-03 
  7.33553728E-03   6.25942784E-03   2.16123034E-03   1.24282138E-04   5.72815491E-05 
 -1.60623401E-04   3.84113674E-04   2.45838872E-04  -2.08827744E-04   2.94513885E-04 
  1.88493579E-04  -1.60115805E-04   1.46983072E-04   9.40715078E-05  -7.99090095E-05 
 -3.22604291E-04   1.71591606E-04  -9.11604818E-05  -2.82344367E-04  -1.47503504E-03 
  1.69963866E-04  -2.87705793E-05   6.26724218E-05   5.30379829E-05   1.33973060E-05 
 -6.64352889E-05   1.60575756E-04   9.66641446E-05   3.07663224E-04  -5.71609443E-03 
 -1.05452742E-02  -1.70233652E-02  -2.21593655E-02  -1.89086285E-02  -6.52869599E-03 
  6.12131363E-04   2.82130912E-04  -7.91124320E-04  -2.06482273E-05  -4.11035200E-04 
  1.94758252E-04  -1.58317448E-05  -3.15155596E-04   1.49328216E-04  -7.90115030E-06 
 -1.57284732E-04   7.45252463E-05   2.10563139E-03  -4.38432839E-04  -4.94754745E-04 
 -6.28886853E-04   3.72367710E-03  -3.77517525E-04   2.54863952E-04  -2.09819556E-04 
 -1.81414313E-04   3.13230630E-04  -1.31816316E-04  -1.26294776E-04  -8.14779669E-04 
 -2.37865353E-04   2.37537443E-04   4.38218348E-04   7.07421245E-04   9.20852353E-04 
  7.85765055E-04   2.71305831E-04   1.93102012E-04   8.90005804E-05  -2.49566853E-04 
 -4.59750629E-05   4.55893735E-04   9.81237655E-05  -3.52507482E-05   3.49550262E-04 
  7.52350500E-05  -1.75925941E-05   1.74450081E-04   3.75475632E-05  -1.53673653E-04 
 -2.79292638E-04  -4.34442339E-05   1.13054088E-05  -1.25369731E-03  -1.78428431E-04 
  6.12479947E-05  -2.31110859E-05   1.20365057E-05  -3.45135763E-06  -8.58514803E-06 
 -1.58927799E-06   3.10381514E-04   2.67430294E-04   2.80303798E-05   5.16208826E-05 
  8.34036093E-05   1.09156739E-04   9.35024718E-05   3.21659177E-05  -1.97090539E-04 
 -9.74323576E-05   2.57019422E-04   2.11164049E-05  -1.63238627E-04  -7.13389570E-05 
  1.64393894E-05  -1.27083345E-04  -5.55382840E-05   7.80600353E-06  -6.03436669E-05 
 -2.63715416E-05  -3.95691984E-04  -5.81153862E-05   2.85450747E-04  -3.96798725E-05 
 -6.88406211E-04  -1.04032521E-05   1.12828583E-04  -6.19917086E-05  -8.88747001E-05 
  3.51165378E-06   8.53630463E-05   8.07964557E-05   1.14769117E-04  -8.52618618E-06 
  3.66308301E-05   6.75779855E-05   1.09091969E-04   1.42005343E-04   1.21173428E-04 
  4.18382790E-05  -1.22657602E-04  -5.65328017E-05   1.58523836E-04   2.22361628E-04 
  5.09136902E-04  -1.73300343E-04   1.70492725E-04   3.90373729E-04  -1.32875659E-04 
  8.50878198E-05   1.94823852E-04  -6.63142670E-05  -8.53765629E-04  -1.58837302E-04 
  2.94607317E-04  -9.44186630E-07  -3.65967780E-03  -7.96385865E-05   2.58230833E-04 
 -9.06313315E-05  -2.00207487E-04   1.35782723E-04   6.44247642E-05   1.56877629E-04 
 -4.71512030E-05   9.46832527E-05   7.52401982E-03   1.38806055E-02   2.24076314E-02 
  2.91680809E-02   2.48891786E-02   8.59363655E-03   5.16324795E-04   2.37973732E-04 
 -6.67303012E-04  -6.13240704E-05  -2.43912594E-04   2.27862962E-04  -4.70193890E-05 
 -1.87016633E-04   1.74710797E-04  -2.34659708E-05  -9.33344080E-05   8.71929335E-05 
  3.04204439E-03   8.71715394E-04  -3.33617740E-04   8.53663377E-04   5.76066448E-03 
  4.96077664E-04   1.97242489E-04   3.45330791E-05   1.81042626E-04  -3.97144557E-04 
  2.16101931E-04   4.32311279E-04   5.83549345E-05  -4.85237083E-04  -2.83595913E-05 
 -5.23188812E-05  -8.44590106E-05  -1.09940547E-04  -9.38124767E-05  -3.23911986E-05 
 -2.35438051E-04  -1.08513231E-04   3.04282347E-04   7.71000360E-06  -1.20231497E-04 
 -1.72723423E-04   5.91153940E-06  -9.21858494E-05  -1.32433313E-04   2.95027251E-06 
 -4.60072003E-05  -6.60935058E-05  -1.24119344E-03  -2.37011568E-04  -2.75423245E-04 
 -4.15383261E-04  -1.31152609E-03   3.81608621E-06  -9.01345356E-05  -8.57962567E-05 
 -1.26709622E-04   1.81220501E-04  -5.45108797E-05  -2.82700912E-04  -9.57241876E-05 
  1.21624773E-04  -1.34006790E-05  -2.46787551E-05  -3.98733446E-05  -5.21853228E-05 
 -4.47013782E-05  -1.53777844E-05   1.94134778E-04   9.59711675E-05  -2.53164910E-04 
  1.16376885E-04  -1.58808286E-04  -2.53592803E-04   9.06008830E-05  -1.23634268E-04 
 -1.97425218E-04   4.30205038E-05  -5.87059231E-05  -9.37444762E-05   1.08902408E-04 
 -9.21746155E-05   1.83256676E-04  -2.81885088E-04  -4.07017819E-04   1.31673076E-04 
 -4.41497793E-05  -2.82635569E-05   1.46136154E-04  -1.51695708E-04   5.55955368E-06 
  9.25001357E-05  -3.92000431E-04  -5.60491115E-05  -1.96990811E-03  -3.63416340E-03 
 -5.86667447E-03  -7.63666772E-03  -6.51638301E-03  -2.24995079E-03   4.28626501E-04 
  1.97553651E-04  -5.53960914E-04  -1.35824964E-05   3.43313892E-04   8.21788864E-05 
 -1.04141926E-05   2.63231213E-04   6.30095328E-05  -5.19741205E-06   1.31370825E-04 
  3.14461733E-05   2.25687281E-03  -3.05439241E-04   5.67951031E-04   2.98907182E-05 
  9.18673339E-05  -9.18285748E-05  -8.32630723E-05   4.21478212E-05  -2.35559447E-04 
  1.55893520E-04   7.96659272E-05  -6.17478783E-04   9.63602423E-04   5.34709683E-04 
  5.34133438E-01   9.85390219E-01   1.59072750E+00   2.07065474E+00   1.76689361E+00 
  6.10065994E-01  -1.64846955E-02  -7.59778446E-03   2.13049752E-02   1.55167300E-05 
  2.13322726E-04  -1.48552430E-04   1.18972397E-05   1.63562271E-04  -1.13900536E-04 
  5.93755649E-06   8.16290375E-05  -5.68443508E-05  -1.06489826E-02  -4.93173929E-04 
 -6.01562208E-04   1.31059263E-03  -2.71907668E-03   3.72906239E-04  -1.83963224E-04 
 -3.10070322E-04  -4.25750057E-04   1.45803356E-04   2.79946701E-04  -5.02809005E-05 
  2.73966033E-04  -1.51658951E-03  -6.16253855E-06  -1.04528311E-05  -1.19001812E-05 
 -1.76968413E-04   1.19612513E-05   4.38134245E-05  -2.66252798E-05   4.04572264E-05 
  5.07492996E-05   8.60804121E-05   9.79995267E-05  -2.49238041E-04   1.45060938E-04 
  6.29705170E-05   3.00046571E-05  -4.72234338E-06   7.68970154E-06   1.30431884E-05 
  1.48492120E-05   2.70206510E-05  -8.14760098E-05  -5.77939955E-05  -3.89813336E-05 
  1.23011320E-04   1.24357623E-05   2.10934052E-05   2.40141012E-05  -6.22066146E-04 
  3.73819288E-05   4.50936233E-04   1.39679968E-04   1.53266465E-05  -5.53147858E-05 
 -9.38243402E-05  -1.06815717E-04  -1.81900907E-04   2.06051565E-04   2.68266648E-06 
  6.09252418E-05   1.78333618E-04  -2.58067458E-05  -4.37731226E-05  -4.98341631E-05 
 -2.86094789E-04  -1.99985324E-04  -6.73974867E-06   2.38661650E-04   1.51964363E-04 
  1.37908898E-05   2.33919579E-05   2.66309227E-05   1.23617580E-04   1.99020240E-04 
  5.79814548E-05  -7.19313247E-05  -2.95648277E-05  -1.10805524E-05  -1.87947129E-05 
 -2.13971208E-05  -5.94352711E-05  -1.10159801E-04   2.02516880E-05  -1.76151403E-05 
  2.67352321E-05   8.63251102E-06   1.46423716E-05   1.66698260E-05  -2.25315050E-05 
  7.16816760E-05   1.57086365E-05  -8.52205862E-05  -1.23214492E-05  -9.66208352E-05 
 -1.63887214E-04  -1.86579838E-04  -4.03613505E-04   1.17163140E-04  -3.79634363E-04 
  6.34443793E-05  -1.99186671E-04   4.25359554E-05   7.21490266E-05   8.21391335E-05 
 -1.87722380E-04  -1.74118076E-05   1.17280156E-04   8.99286962E-05   5.25286772E-06 
  4.19006229E-05   7.10713825E-05   8.09122735E-05  -2.04837562E-04   1.28255922E-04 
  6.22079340E-05  -3.43560543E-05  -2.52382338E-06   1.39807471E-05   2.37139916E-05 
  2.69975468E-05  -5.97467867E-04  -1.21304151E-04   1.98492487E-04  -2.73056148E-04 
 -2.65727566E-04  -1.00017616E-04  -1.69648797E-04  -1.93139198E-04  -3.93681001E-04 
 -3.37961219E-04  -9.42595444E-05  -3.18861596E-04   1.49839476E-04  -8.06183507E-05 
 -1.36743973E-04  -1.55678212E-04  -5.04964903E-04   6.32523731E-05   2.71975225E-04 
 -2.89758991E-04   1.95030737E-04  -1.31298407E-04  -2.22706935E-04  -2.53544026E-04 
  8.65986378E-04   8.93836383E-04  -1.53320228E-03  -2.57852439E-04   1.32300318E-03 
<MO Number>
11
</MO Number>
  1.40941690E-03   2.60014733E-03   4.19744967E-03   5.46383280E-03   4.66229887E-03 
  1.60978000E-03   1.58072658E-04   7.28555762E-05  -2.04294587E-04   4.63817444E-04 
  2.37558418E-04  -6.87510218E-05   3.55625657E-04   1.82144655E-04  -5.27139020E-05 
  1.77482129E-04   9.09029496E-05  -2.63079319E-05  -2.30058504E-04   2.52006509E-04 
 -2.31030543E-04  -8.36668911E-05  -1.85697394E-03   7.99705283E-05  -7.57655025E-06 
 -1.99880318E-04   1.55340681E-04   1.33501278E-05  -1.68690809E-04  -1.31660503E-04 
 -1.26596506E-05   1.13717288E-04  -4.62762860E-04  -8.53722991E-04  -1.37817548E-03 
 -1.79397515E-03  -1.53080239E-03  -5.28549356E-04  -3.20147768E-04  -1.47555879E-04 
  4.13761980E-04  -9.75042766E-05  -1.39754102E-04   2.06360361E-05  -7.47600654E-05 
 -1.07154539E-04   1.58223973E-05  -3.73105126E-05  -5.34776254E-05   7.89648528E-06 
 -5.70147142E-04   2.60987416E-04   2.03500396E-04   2.26118678E-04   2.15432289E-03 
 -2.10908554E-04   7.86515612E-05   5.02195326E-05   3.84814590E-05   2.74337488E-05 
 -6.59152077E-05  -1.39936515E-04  -8.68880298E-05  -1.58454152E-04   1.73820207E-04 
  3.20670304E-04   5.17661998E-04   6.73842172E-04   5.74990801E-04   1.98530535E-04 
 -1.21575282E-04  -5.60339615E-05   1.57125036E-04   3.74003578E-04   3.53400797E-04 
  1.42612497E-04   2.86762108E-04   2.70965209E-04   1.09346174E-04   1.43114391E-04 
  1.35230631E-04   5.45714051E-05  -8.70245425E-04   6.00416547E-05   2.77121846E-04 
  2.49974434E-04  -4.72091299E-03   6.34148089E-05   1.81433969E-04   3.94812222E-04 
 -4.78539568E-05   5.11364222E-05  -3.28246543E-06  -2.88942503E-04  -2.30038762E-04 
 -5.24752631E-05  -1.52957743E-05  -2.82182416E-05  -4.55530530E-05  -5.92965454E-05 
 -5.05978544E-05  -1.74702258E-05  -2.16329311E-04  -9.97060263E-05   2.79586033E-04 
  7.12950456E-05  -6.12172156E-05   1.57208367E-05   5.46644973E-05  -4.69374595E-05 
  1.20537357E-05   2.72814157E-05  -2.34250822E-05   6.01565898E-06  -5.21327661E-04 
 -8.81855680E-06   1.74443341E-04   1.95822906E-04  -2.42033728E-04  -8.76687078E-05 
  7.05191222E-05   4.98860514E-05  -9.28976861E-06  -2.81671880E-05   3.74569566E-05 
 -1.75165099E-04  -3.03288819E-05  -1.04859485E-04   5.91834785E-06   1.08992579E-05 
  1.76098781E-05   2.30474062E-05   1.97421568E-05   6.79152729E-06   6.69392742E-05 
  3.30916508E-05  -8.72933509E-05  -4.58090044E-06   4.93433188E-04   1.21019363E-04 
 -3.56628917E-06   3.84144003E-04   9.42151109E-05  -1.69340024E-06   1.82405160E-04 
  4.47366670E-05  -4.02104851E-04  -7.85298727E-05   3.96351665E-06   2.42506272E-04 
 -2.50133676E-04   6.02409578E-05  -7.41673902E-05  -3.79848756E-05   2.27127093E-04 
 -4.99980992E-05  -1.77128994E-04  -2.71461437E-04   1.95762284E-04   1.40039719E-04 
 -1.21903500E-03  -2.24892337E-03  -3.63046453E-03  -4.72578654E-03  -4.03252260E-03 
 -1.39233335E-03   5.59776154E-04   2.58000433E-04  -7.23459956E-04  -2.42359027E-04 
 -2.29916777E-04  -2.03664433E-04  -1.85825456E-04  -1.76285532E-04  -1.56156908E-04 
 -9.27399274E-05  -8.79788365E-05  -7.79332423E-05   2.32397149E-03   2.05772123E-05 
 -8.19021955E-04   4.49245455E-04   2.39359165E-03   7.17371813E-05  -4.26288649E-05 
  2.56723351E-04  -3.07606927E-04   1.94914403E-04   1.12692524E-04   4.31607448E-04 
 -8.14071924E-04   1.81908327E-04   5.34200094E-01   9.85513189E-01   1.59092601E+00 
  2.07091315E+00   1.76711411E+00   6.10142126E-01  -1.65294910E-02  -7.61843071E-03 
  2.13628694E-02   2.36746831E-04   6.51032104E-05   1.05224905E-04   1.81522382E-04 
  4.99169927E-05   8.06797515E-05   9.05923916E-05   2.49120781E-05   4.02648509E-05 
 -1.08062644E-02  -1.49879453E-03  -1.05699555E-05  -4.49409372E-04  -3.12379839E-03 
  2.65753535E-04  -1.46600774E-04  -3.00626187E-04  -4.12681394E-04  -4.61484129E-04 
  8.74165523E-04   8.26779811E-05  -1.73506864E-04  -7.55456819E-04  -1.67312153E-03 
 -3.08663991E-03  -4.98280060E-03  -6.48612646E-03  -5.53462398E-03  -1.91097294E-03 
  4.43715153E-04   2.04508000E-04  -5.73461629E-04   1.22672119E-05   3.09760171E-04 
  1.57678291E-04   9.40571627E-06   2.37504358E-04   1.20897664E-04   4.69411167E-06 
  1.18531322E-04   6.03364084E-05   2.33207583E-03  -5.31286540E-05   4.80250350E-04 
  4.91290196E-04  -1.61232432E-04  -1.09383234E-04  -9.97976917E-05   8.29119237E-06 
 -9.92565734E-05  -2.58300294E-05   1.25086603E-04  -9.65528031E-04   7.20088077E-04 
  5.05652655E-04  -1.44612220E-05  -2.66318561E-05  -4.30289605E-05  -5.63153208E-05 
 -4.82390894E-05  -1.65947974E-05   1.98480737E-04   9.81196065E-05  -2.58832334E-04 
  2.26290974E-04  -2.20283121E-04  -6.18389261E-05   1.76170397E-04  -1.71493208E-04 
 -4.81423893E-05   8.36519356E-05  -8.14310406E-05  -2.28597092E-05   1.31801812E-04 
  2.08843330E-04   4.62993948E-06   2.94905041E-04  -3.01487532E-04   7.42863718E-05 
  4.19347742E-06  -1.31636279E-04   1.03499884E-05   1.14177060E-04  -1.24527049E-04 
  4.05254728E-04  -7.96666700E-05  -1.60649297E-04   3.41392927E-05   6.29815001E-05 
  1.01671807E-04   1.32346495E-04   1.12931515E-04   3.89925440E-05  -2.68637601E-04 
 -1.23814880E-04   3.47189757E-04   1.10258712E-04  -2.06715029E-04   2.13806439E-05 
  8.45393534E-05  -1.58495910E-04   1.63933152E-05   4.21910628E-05  -7.91005683E-05 
  8.18141329E-06  -1.39698755E-03   1.40084193E-04  -5.20259004E-04   2.38733354E-04 
 -1.53931238E-03   4.08785616E-05  -1.58234471E-04   7.94226399E-07  -1.70744951E-04 
  9.72509121E-05   7.34940389E-05  -9.44449525E-05  -1.10948624E-04   2.92657065E-04 
 -7.74442296E-03  -1.42872138E-02  -2.30640242E-02  -3.00225094E-02  -2.56182640E-02 
 -8.84537226E-03   9.94629861E-04   4.58424198E-04  -1.28546897E-03  -2.78503077E-04 
 -1.06099034E-04  -1.35817145E-04  -2.13538410E-04  -8.13499774E-05  -1.04135931E-04 
 -1.06570634E-04  -4.05993406E-05  -5.19711285E-05   3.36635633E-03  -2.12144610E-04 
  3.32313095E-04  -1.24861819E-03   7.40250943E-03   4.05269972E-04   3.89632216E-04 
 -5.13454215E-04   2.14280542E-04  -1.77828875E-04  -3.64516664E-05   3.55894593E-04 
  1.89872279E-04  -7.40547719E-04   7.14572323E-06   1.21204983E-05   1.37987617E-05 
  1.31587254E-04   4.49506753E-05  -1.41606074E-04  -1.00171469E-05  -2.44086592E-06 
  4.36356010E-08   7.40142335E-08   8.42626061E-08  -6.18118046E-04  -6.65372460E-05 
  2.80052552E-04   2.25821862E-04  -3.00934871E-04  -1.25603985E-05  -2.13048118E-05 
 -2.42547802E-05  -2.05299263E-04  -7.34180773E-05   1.01278637E-05   3.30047487E-05 
 -5.41406967E-05   5.63933111E-05   9.56537231E-05   1.08898405E-04  -2.11648612E-04 
  2.61143026E-04   2.72947684E-05   1.50034930E-05  -1.69259723E-05   8.96115964E-06 
  1.51998219E-05   1.73044635E-05  -3.74503763E-05   6.36032309E-06  -1.91964871E-05 
 -9.38592770E-05  -3.63330728E-05   3.49804689E-05   5.93334922E-05   6.75490976E-05 
 -1.54695219E-04  -2.17012853E-04  -4.48758105E-05   1.10580828E-05   7.42092791E-05 
  2.59453099E-06   4.40081535E-06   5.01017375E-06  -2.60816221E-05  -2.42660600E-05 
  1.59970387E-05  -1.68574565E-05  -4.01748334E-05   3.93112429E-06   6.66793042E-06 
  7.59120466E-06   1.13352960E-04  -2.95897408E-05   4.02915195E-06  -1.66566568E-05 
 -1.27411360E-04  -7.43645039E-05  -1.26136266E-04  -1.43601710E-04  -1.26447133E-04 
  4.05104020E-05  -9.39349343E-05   1.17490478E-04  -8.34612916E-05  -1.30580612E-04 
 -2.21489419E-04  -2.52157926E-04   9.02725315E-04   7.11826466E-04  -1.96384330E-03 
  4.26906787E-05   4.97807059E-04  -9.21396781E-05  -1.56286324E-04  -1.77926492E-04 
 -4.76906285E-04   8.70690999E-05  -7.51245315E-05  -8.96496323E-05  -4.28352889E-04 
 -1.02280301E-04  -1.73486738E-04  -1.97508560E-04  -3.56023288E-04  -3.15212367E-04 
 -2.41114188E-04  -2.28146775E-04  -1.26168344E-04   1.58833473E-05   2.69411615E-05 
  3.06715664E-05  -6.18879804E-04  -1.17274354E-04   2.54570561E-04  -2.94070717E-04 
 -1.74629354E-04   4.99704539E-05   8.47593424E-05   9.64955353E-05  -2.16989240E-04 
  6.14229421E-05   2.60374201E-05  -9.01877769E-08  -6.72671188E-05   4.91620030E-05 
  8.33880566E-05   9.49343746E-05  -2.00847881E-04  -1.60978954E-05   7.92687266E-05 
  1.09207885E-04  -6.10864221E-05  -9.18550156E-05  -1.55803482E-04  -1.77376794E-04 
 -4.47108961E-04   3.98066999E-04  -3.54362313E-06  -1.34395862E-04   3.63196819E-04 
<MO Number>
12
</MO Number>
  1.95796581E-02   3.61213177E-02   5.83110854E-02   7.59037145E-02   6.47687831E-02 
  2.23631077E-02   2.63601691E-02   1.21493833E-02  -3.40681300E-02   2.84956631E-02 
  5.89561479E-03  -2.32019812E-02   2.18486584E-02   4.52038169E-03  -1.77898005E-02 
  1.09040119E-02   2.25598730E-03  -8.87835737E-03  -7.80056430E-03   4.31181803E-04 
  8.08159559E-04  -5.88864897E-04   6.91019842E-03  -4.92079219E-04   2.37815881E-04 
  2.38916890E-04   2.25764696E-03   3.43875429E-04  -2.60152239E-03   1.51536062E-03 
 -9.17223074E-05   1.10336131E-03   1.68457175E-02   3.10776374E-02   5.01690106E-02 
  6.53051513E-02   5.57250091E-02   1.92405094E-02   2.20714822E-02   1.01727305E-02 
 -2.85253908E-02   3.03910428E-02   1.24587954E-03   4.38374359E-04   2.33019148E-02 
  9.55261030E-04   3.36117521E-04   1.16292887E-02   4.76742209E-04   1.67746202E-04 
 -7.47170744E-03   1.03819975E-03   9.12877546E-05   1.91812767E-04  -6.02308865E-03 
  7.61629620E-04  -7.60355129E-05  -8.08998760E-05   1.74212003E-03  -5.78765208E-04 
 -1.16335482E-03   1.81631105E-03   2.24484721E-05   4.42281026E-04   2.55514112E-02 
  4.71382409E-02   7.60958395E-02   9.90541821E-02   8.45231209E-02   2.91838068E-02 
  3.23985341E-02   1.49324614E-02  -4.18721696E-02   2.31120558E-02  -9.16059755E-03 
  2.64503287E-02   1.77208514E-02  -7.02376240E-03   2.02804264E-02   8.84394693E-03 
 -3.50534974E-03   1.01213542E-02  -1.44028418E-02   1.25765911E-03  -4.06261352E-04 
  1.69765696E-03   1.00850756E-02  -4.13361004E-04   6.89994405E-04  -1.06788704E-03 
 -1.29208661E-03   1.39148591E-03  -9.93993014E-05  -1.10066534E-03   6.94858395E-04 
 -3.05197652E-04   3.04974656E-02   5.62629152E-02   9.08259129E-02   1.18228363E-01 
  1.00884486E-01   3.48329937E-02   4.16872561E-02   1.92136268E-02  -5.38770012E-02 
  1.16473692E-02   6.22737504E-03   6.16831129E-02   8.93046045E-03   4.77475431E-03 
  4.72946799E-02   4.45692571E-03   2.38293707E-03   2.36033602E-02  -1.05781994E-02 
 -2.07462185E-04   1.78925493E-04   8.15006065E-05  -3.64108766E-03  -1.72448024E-04 
  2.17802882E-04   3.14702820E-04   2.01398560E-03  -4.86454165E-03   2.85055605E-03 
  2.64499836E-03   5.46576900E-03  -8.18394673E-03   6.72286269E-02   1.23808564E-01 
  2.00036894E-01   2.61803719E-01   2.24258210E-01   7.71473841E-02   1.02224384E-01 
  5.05349611E-02  -1.33307526E-01  -1.02090650E-01   3.94751864E-02   1.57658898E-02 
 -7.94788677E-02   3.07319340E-02   1.22739454E-02  -3.77393775E-02   1.45926092E-02 
  5.82810340E-03  -4.54831383E-02  -5.51578361E-03   2.69812615E-03   2.17800032E-05 
  2.69728993E-03   2.25673136E-04  -8.56001059E-04   1.34931826E-04  -3.62339870E-04 
 -3.58059381E-03   3.94293368E-03  -3.06828271E-03   6.36061304E-03  -2.56560665E-03 
  3.91716475E-02   7.22653847E-02   1.16658895E-01   1.51855233E-01   1.29578358E-01 
  4.47402998E-02   5.15882280E-02   2.37769777E-02  -6.66731101E-02  -7.93039585E-06 
 -1.31067937E-02  -5.86175038E-02  -6.08052213E-06  -1.00494541E-02  -4.49441662E-02 
 -3.03460674E-06  -5.01538198E-03  -2.24302891E-02  -1.83476418E-02  -9.05005494E-04 
  9.18389586E-04  -1.17643161E-03  -9.29458799E-03  -1.05756118E-03   1.36655431E-04 
 -2.30442729E-04  -1.88215890E-03  -1.58343444E-03   3.46559334E-03  -8.55573942E-03 
  1.45255600E-03   4.36281562E-03   3.17661335E-02   5.86034033E-02   9.46041914E-02 
  1.23146559E-01   1.05081192E-01   3.62820158E-02   4.19190305E-02   1.93204515E-02 
 -5.41765486E-02  -3.58476934E-02  -4.47114892E-03  -4.46395441E-03  -2.74857267E-02 
 -3.42819205E-03  -3.42267575E-03  -1.37173041E-02  -1.71090812E-03  -1.70815510E-03 
 -1.48884983E-02  -1.11173718E-03   6.36711574E-04   1.11069350E-04   2.29197739E-02 
  2.72295223E-03  -1.68404578E-03  -8.94974465E-05  -3.20713945E-03   6.99462976E-04 
  2.50767648E-03  -1.00135095E-03   1.01527996E-03  -1.89568031E-03   3.18153196E-02 
  5.86941437E-02   9.47506749E-02   1.23337237E-01   1.05243898E-01   3.63381942E-02 
  4.28521726E-02   1.97505360E-02  -5.53825501E-02  -4.79242518E-02   7.38758996E-03 
 -4.34920790E-02  -3.67452620E-02   5.66433317E-03  -3.33469544E-02  -1.83384613E-02 
  2.82689927E-03  -1.66424676E-02  -1.19042535E-02  -2.48181051E-04  -7.19205485E-04 
 -6.78235146E-04  -1.36765566E-02  -2.94218699E-04  -5.57103867E-04  -1.25115779E-03 
  2.02193156E-03   7.01464591E-04  -2.72339615E-03  -4.49392095E-05   9.29361191E-03 
 -7.60842206E-03   6.42768219E-02   1.18372505E-01   1.91253881E-01   2.50308712E-01 
  2.14411712E-01   7.37600765E-02   9.76559506E-02   4.82765411E-02  -1.27349979E-01 
  4.10309241E-02  -9.89418328E-02  -5.36365188E-02   3.19430955E-02  -7.70274734E-02 
 -4.17567111E-02   1.51677115E-02  -3.65753688E-02  -1.98275633E-02  -4.34907416E-02 
  3.07879549E-03  -5.31230439E-03  -3.16563076E-03   2.15468416E-03  -8.12079014E-04 
 -3.44037860E-05   1.81540303E-04   3.14554864E-03  -2.30471648E-03  -8.40832161E-04 
  6.46736079E-04   5.86428137E-03  -2.91532948E-05   3.11651658E-02   5.74947146E-02 
  9.28144218E-02   1.20816811E-01   1.03093213E-01   3.55956144E-02   4.16218268E-02 
  1.91834705E-02  -5.37924396E-02   8.52235949E-03  -2.39506496E-02   6.01241578E-02 
  6.53440212E-03  -1.83638317E-02   4.60993725E-02   3.26112466E-03  -9.16483918E-03 
  2.30068180E-02  -1.26905651E-02   3.46881506E-04  -1.34699620E-03   8.85989649E-05 
 -1.42085240E-03   2.35974541E-04   1.01192322E-05  -7.87961797E-06   2.61624948E-03 
 -7.03356952E-03   4.41732004E-03   7.97929393E-04   4.17502734E-03   1.13854025E-03 
  2.90054740E-02   5.35104309E-02   8.63825438E-02   1.12444416E-01   9.59490328E-02 
  3.31289002E-02   3.78751920E-02   1.74566492E-02  -4.89502537E-02  -1.26138393E-02 
 -7.11077331E-03   3.34657017E-02  -9.67148806E-03  -5.45208781E-03   2.56593673E-02 
 -4.82675043E-03  -2.72097396E-03   1.28058228E-02  -1.35661916E-02   5.21907789E-04 
 -5.96198334E-04   1.10365506E-03  -1.03615258E-02   5.80085847E-04  -6.47339261E-04 
  8.11818808E-04  -1.81294488E-03  -3.73619277E-04   2.18656415E-03  -1.55464736E-03 
  1.67807421E-03  -2.46450815E-03  -3.31067860E-03  -5.61553717E-03  -6.39309190E-03 
 -1.30867486E-03  -5.68128859E-04   1.39897558E-03   2.55375844E-03  -1.33904945E-03 
 -3.29759729E-03  -5.59334878E-03  -6.36783119E-03  -1.28372393E-03   1.80707995E-04 
  1.27126561E-03  -8.65595375E-04  -2.58231781E-03  -2.61227816E-03  -4.43091790E-03 
 -5.04444446E-03  -7.55171283E-04   8.09796455E-05   1.73906590E-03   1.65197682E-03 
  7.49444363E-04  -2.90418624E-03  -4.92604922E-03  -5.60813407E-03  -1.21163837E-03 
 -7.46254688E-04   2.25526906E-03  -1.25662441E-03  -1.34844243E-04  -3.55243767E-03 
 -6.02560627E-03  -6.85994117E-03  -9.14742381E-04   6.25397849E-04   1.39088129E-03 
 -6.27362597E-04   2.90837672E-03  -4.67382902E-03  -7.92769813E-03  -9.02540596E-03 
 -9.20465293E-04  -1.62900454E-04  -2.71705556E-03  -5.39762594E-04   3.98385386E-03 
 -4.93821426E-03  -8.37614551E-03  -9.53594757E-03  -8.91098253E-04  -1.78622548E-04 
  2.46591097E-03   3.43677084E-03   2.30927605E-03  -1.26954442E-02  -2.15338749E-02 
 -2.45155605E-02   5.71399995E-05   6.88532128E-04   8.03177977E-04   1.16943157E-02 
 -2.66978720E-03  -5.94213589E-03  -1.00789865E-02  -1.14745722E-02  -1.18339544E-03 
 -4.28690113E-05  -2.42824232E-03   1.47565293E-03  -4.83961036E-03  -4.99093200E-03 
 -8.46556478E-03  -9.63774826E-03  -1.21133510E-03   2.00580707E-03  -4.67364751E-03 
 -5.67837773E-04   2.02187083E-04  -5.03178304E-03  -8.53485586E-03  -9.71663373E-03 
 -1.16468155E-03  -5.36756573E-04  -3.20330274E-05   1.41104766E-03  -4.55617943E-03 
 -5.03617354E-03  -8.54230299E-03  -9.72511201E-03  -1.11025958E-03  -4.73056007E-05 
 -3.93642886E-03  -2.96780992E-03  -7.53086730E-04  -1.27628351E-02  -2.16481826E-02 
 -2.46456958E-02  -6.57621885E-04   1.14594340E-03   1.03597317E-02   4.33235058E-03 
 -4.24710095E-03  -4.92077239E-03  -8.34656079E-03  -9.50226640E-03  -8.31360220E-04 
  3.69151132E-04  -2.36172838E-03  -3.70231882E-03   2.05949052E-03  -4.82044886E-03 
 -8.17639312E-03  -9.30853648E-03  -8.30232317E-04  -2.66870297E-04   3.78557601E-03 
 -6.82068695E-04   2.55713571E-03  -4.36517890E-03  -7.40416913E-03  -8.42938659E-03 
 -3.23469997E-04   4.09143132E-04  -2.66523011E-03  -8.61146694E-04   2.93174026E-03 
<MO Number>
13
</MO Number>
 -1.29263928E-02  -2.38471141E-02  -3.84966883E-02  -5.01112544E-02  -4.27600282E-02 
 -1.47640124E-02  -1.81113769E-02  -8.34752080E-03   2.34073136E-02  -2.35458384E-02 
  6.89515551E-03   1.84882975E-02  -1.80534483E-02   5.28676582E-03   1.41756482E-02 
 -9.00993609E-03   2.63846670E-03   7.07464206E-03   4.93137298E-03   2.03582138E-04 
  2.03137171E-04   8.61467905E-05  -1.05946305E-02   8.64501898E-04   1.03455374E-04 
 -9.29503301E-04  -2.32588036E-03  -6.56141626E-05   2.39149452E-03  -5.36055896E-04 
 -9.59314291E-04  -1.41465415E-03  -9.13001946E-03  -1.68434163E-02  -2.71905332E-02 
 -3.53939985E-02  -3.02017659E-02  -1.04279455E-02  -1.24570346E-02  -5.74143842E-03 
  1.60995884E-02  -1.91669438E-02   9.11073373E-03   1.69614608E-04  -1.46959910E-02 
  6.98553000E-03   1.30049672E-04  -7.33432958E-03   3.48626909E-03   6.49039015E-05 
  3.83733569E-03   1.06677926E-04   6.71953515E-04   7.92397799E-05   8.14075140E-03 
 -3.85614447E-04   2.50420711E-04   4.53660465E-04  -1.45682412E-03   4.66289310E-04 
  9.90534808E-04  -1.30661877E-03  -1.63699647E-03  -4.38859333E-05  -1.32647916E-02 
 -2.44714054E-02  -3.95044893E-02  -5.14231120E-02  -4.38794388E-02  -1.51505180E-02 
 -1.71317138E-02  -7.89599476E-03   2.21411878E-02  -1.41816862E-02   3.34291154E-02 
 -8.16351905E-03  -1.08736132E-02   2.56313152E-02  -6.25926614E-03  -5.42669512E-03 
  1.27918228E-02  -3.12381252E-03   7.03230234E-03  -6.36927952E-04   1.43471603E-03 
 -1.19784822E-03  -1.80214115E-02   1.82370484E-04  -5.05333216E-04   1.36767231E-03 
  5.11302355E-04  -9.72932624E-04   4.61630269E-04  -2.20819350E-03  -5.22102241E-03 
 -1.02704541E-03  -3.15717961E-02  -5.82448820E-02  -9.40254262E-02  -1.22393179E-01 
 -1.04438331E-01  -3.60600513E-02  -4.32341323E-02  -1.99265809E-02   5.58761984E-02 
 -1.88133783E-02   6.17314323E-03  -6.62891809E-02  -1.44248995E-02   4.73317281E-03 
 -5.08263193E-02  -7.19903590E-03   2.36218499E-03  -2.53658958E-02   1.16805199E-02 
  1.45348792E-04   2.03070276E-04  -1.38087862E-04   7.85794098E-03   7.15251575E-05 
 -8.12731969E-04  -6.59798567E-04  -2.89345949E-03   5.87559992E-03  -2.98214043E-03 
 -4.32668585E-03  -4.58931594E-03   9.65463588E-03  -7.45942808E-02  -1.37373187E-01 
 -2.21953191E-01  -2.90487267E-01  -2.48828224E-01  -8.55997496E-02  -1.13789710E-01 
 -5.62523184E-02   1.48389495E-01   1.10532084E-01  -2.21848513E-02  -1.06464220E-02 
  8.60506309E-02  -1.72711885E-02  -8.28837472E-03   4.08598831E-02  -8.20097117E-03 
 -3.93561347E-03   5.20393889E-02   6.03201088E-03  -2.19607224E-03   9.04388342E-06 
 -7.20954167E-03  -3.82573093E-04   1.41667427E-03  -3.43062774E-04   3.02373041E-04 
  3.88026202E-03  -4.18263506E-03   2.22463894E-03  -5.43264068E-03   3.40561530E-03 
 -3.04956174E-02  -5.62595055E-02  -9.08204086E-02  -1.18221198E-01  -1.00878372E-01 
 -3.48308828E-02  -4.11009028E-02  -1.89433770E-02   5.31191926E-02  -4.61984771E-03 
  5.00533219E-02   5.88129745E-02  -3.54220480E-03   3.83776973E-02   4.50940407E-02 
 -1.76780847E-03   1.91531609E-02   2.25050870E-02   1.25476293E-02   1.03265663E-03 
  5.19480092E-04   9.75506309E-04   1.55359237E-02   1.55381746E-03  -4.24141297E-04 
  1.49705687E-03  -7.87913022E-04   3.58756574E-03  -2.79965272E-03   1.24688431E-02 
 -3.07208822E-03  -4.28916343E-03   4.58004394E-03   8.44944386E-03   1.36400407E-02 
  1.77552818E-02   1.51506155E-02   5.23114425E-03   5.82734029E-03   2.68581701E-03 
 -7.53130929E-03  -1.28222586E-02   6.00103746E-02   1.17552300E-02  -9.83129075E-03 
  4.60121308E-02   9.01316124E-03  -4.90650317E-03   2.29632783E-02   4.49819920E-03 
 -2.06857837E-03  -3.26602589E-04   1.23669339E-03  -5.57112582E-04  -1.93456361E-02 
 -1.90917703E-03   8.94983778E-04  -3.93902030E-04   1.41722270E-03  -1.27851540E-03 
 -1.38707301E-04  -3.76048673E-03   6.53809710E-03   5.05812799E-04   3.45161162E-02 
  6.36766788E-02   1.02794042E-01   1.33807312E-01   1.14178033E-01   3.94229368E-02 
  4.62944783E-02   2.13370922E-02  -5.98314183E-02  -6.76265886E-02   3.31205435E-02 
 -4.18481224E-02  -5.18517582E-02   2.53947220E-02  -3.20864733E-02  -2.58776617E-02 
  1.26737462E-02  -1.60133992E-02  -1.41370821E-02  -3.25826315E-04  -7.72294146E-04 
 -9.06384049E-04   5.27224391E-03   2.76952288E-04   8.30595229E-04   2.60805288E-04 
  3.49870576E-03   1.58658256E-03  -5.08528832E-03   4.42385630E-03   1.17238961E-02 
 -1.06123444E-02   8.46001347E-02   1.55800016E-01   2.51725329E-01   3.29452361E-01 
  2.82205299E-01   9.70818442E-02   1.29609338E-01   6.40728036E-02  -1.69019362E-01 
  4.46220856E-02  -1.19248946E-01  -6.44065195E-02   3.47388603E-02  -9.28368193E-02 
 -5.01412934E-02   1.64952396E-02  -4.40822054E-02  -2.38088595E-02  -5.82237046E-02 
  3.18284460E-03  -6.34950285E-03  -4.10093775E-03   2.32788136E-03  -9.20968001E-04 
 -2.41301202E-04   6.97813285E-04   4.73395658E-03  -3.22598879E-03  -1.50796779E-03 
  1.72241167E-03   5.82897563E-03  -7.52998308E-05   3.55650127E-02   6.56117238E-02 
  1.05917809E-01   1.37873529E-01   1.17647743E-01   4.06209447E-02   4.80739582E-02 
  2.21572533E-02  -6.21312348E-02   2.60774953E-03  -1.03402172E-02   8.46423533E-02 
  1.99945615E-03  -7.92821954E-03   6.48983622E-02   9.97868762E-04  -3.95673725E-03 
  3.23888315E-02  -1.36886883E-02   2.76963722E-04  -8.02670922E-04   2.36066928E-04 
 -1.30228638E-02   7.89783122E-04  -7.90152674E-04   5.48114591E-04   5.47139603E-03 
 -1.05402783E-02   5.06888224E-03   1.81189401E-03   2.37568626E-03   1.27105255E-03 
  8.49488315E-03   1.56716921E-02   2.52990044E-02   3.29317898E-02   2.81007585E-02 
  9.70251809E-03   1.13436452E-02   5.22827806E-03  -1.46606336E-02  -8.72978260E-03 
  4.37893848E-02   2.46548013E-02  -6.69344095E-03   3.35749096E-02   1.89037304E-02 
 -3.34049618E-03   1.67562332E-02   9.43428645E-03  -4.40448515E-03  -3.95155338E-04 
  1.34459341E-03   9.62013604E-04   2.62912817E-02   1.21827603E-03  -5.92953877E-04 
 -2.74376008E-03  -4.84608579E-05  -7.52725920E-04   8.01186778E-04  -3.73194980E-03 
  4.87727211E-03   1.83388802E-03   2.77007040E-03   4.69856339E-03   5.34914945E-03 
  3.67413541E-04   2.41065133E-04  -1.29676350E-03  -1.79215603E-03   1.20099512E-03 
  1.25375292E-03   2.12660212E-03   2.42106184E-03  -5.21142598E-04  -1.11819983E-03 
 -2.40899681E-04   1.50769466E-03   8.49320144E-04   1.81856042E-03   3.08462248E-03 
  3.51173439E-03  -2.29586517E-04  -9.69213790E-04  -1.25503277E-03  -8.79063300E-04 
 -4.41458097E-04   7.31814871E-04   1.24129645E-03   1.41317243E-03  -5.33369218E-04 
  2.50749603E-04  -1.44604574E-04   1.08534910E-03   2.72858983E-04   1.74472447E-03 
  2.95938274E-03   3.36915334E-03   7.12374731E-04  -1.29187142E-04  -7.43133528E-04 
  6.24038525E-04  -1.33589199E-03   4.95168855E-03   8.39900046E-03   9.56196712E-03 
  7.14192497E-04  -1.62599649E-04   2.75417997E-03   7.96339479E-04  -4.11150465E-03 
  5.48623595E-03   9.30569395E-03   1.05942058E-02   7.00129544E-04   9.32916928E-04 
 -2.71649316E-03  -3.46268563E-03  -2.41055227E-03   1.50943667E-02   2.56029011E-02 
  2.91480040E-02  -1.75514973E-04  -1.18016495E-03  -1.01600358E-03  -1.30999505E-02 
  3.23383216E-03   4.92811542E-03   8.35901597E-03   9.51644618E-03   9.51896916E-04 
  1.38857837E-03   1.81329272E-03  -6.99337826E-04   4.24740397E-03  -1.84758871E-05 
 -3.13385995E-05  -3.56778951E-05   1.52674895E-04  -1.53257070E-03  -1.36405971E-04 
  1.13938811E-03   4.63756135E-04  -5.29481341E-03  -8.98100513E-03  -1.02245590E-02 
 -9.53334664E-04  -6.52352259E-04  -1.30656824E-04   2.22105010E-03  -4.64022562E-03 
 -5.83358012E-03  -9.89485537E-03  -1.12649454E-02  -8.95467825E-04   1.31038322E-03 
 -4.66230736E-03  -3.01096974E-03  -7.08726802E-04  -1.71005092E-02  -2.90056985E-02 
 -3.30219693E-02   1.09624334E-04   1.53171099E-03   1.32750421E-02   6.45286222E-03 
 -5.27418252E-03  -5.99164165E-03  -1.01629576E-02  -1.15701704E-02  -1.16759357E-03 
  6.21975545E-04  -2.86163960E-03  -4.29541036E-03   2.55354514E-03  -5.62399512E-03 
 -9.53935957E-03  -1.08602259E-02  -1.27700655E-03  -9.58354753E-04   4.29145758E-03 
 -4.40182662E-04   3.16100861E-03  -9.81547694E-04  -1.66489056E-03  -1.89541945E-03 
 -6.61952153E-04   1.28009602E-03  -6.76927530E-04   2.36324601E-04   8.32157371E-04 
<MO Number>
14
</MO Number>
  2.91809834E-02   5.38342175E-02   8.69052365E-02   1.13124806E-01   9.65296114E-02 
  3.33293601E-02   3.95813699E-02   1.82430253E-02  -5.11553340E-02  -2.51711346E-02 
  2.58482191E-02  -4.38975946E-02  -1.92996218E-02   1.98187671E-02  -3.36578779E-02 
 -9.63186403E-03   9.89095392E-03  -1.67976402E-02  -1.49995774E-02  -3.93678702E-04 
  5.07879205E-04  -8.64293469E-04   7.21257224E-04   6.46071679E-05  -2.41000598E-04 
  4.02697265E-05   1.92878784E-03  -4.00818571E-03   2.07939787E-03   4.95364996E-03 
 -2.30450324E-05  -5.84776967E-03   5.24817165E-02   9.68203195E-02   1.56298227E-01 
  2.03453870E-01   1.73607572E-01   5.99425318E-02   7.17819202E-02   3.30842362E-02 
 -9.27716275E-02   4.92508116E-02   1.23788488E-02  -1.58809870E-02   3.77623836E-02 
  9.49131239E-03  -1.21765287E-02   1.88460762E-02   4.73683014E-03  -6.07694131E-03 
 -2.68491603E-02   9.57897744E-04   4.32853793E-04  -1.39549446E-04   6.06703418E-04 
 -9.57348007E-05   1.42908817E-04   1.16399347E-04   3.57875066E-03  -2.49279208E-03 
 -1.08595859E-03   4.39069977E-03  -2.62480430E-03   4.00213741E-03   5.78660371E-02 
  1.06753524E-01   1.72333521E-01   2.24327061E-01   1.91418705E-01   6.60922889E-02 
  7.74522598E-02   3.56976917E-02  -1.00100028E-01  -1.21225163E-02   2.21469444E-02 
  4.53286229E-02  -9.29477290E-03   1.69808655E-02   3.47550993E-02  -4.63874316E-03 
  8.47464210E-03   1.73452306E-02  -3.22889709E-02   8.01409300E-04  -1.76520502E-05 
  2.19787187E-03  -6.81411273E-03   2.53180962E-04   1.30001692E-04   5.51042464E-04 
  1.36464986E-03  -5.33559054E-04  -8.31090804E-04  -1.06734433E-03  -8.36266629E-03 
  4.86933005E-03   5.01320649E-04   9.24855905E-04   1.49300621E-03   1.94345066E-03 
  1.65835012E-03   5.72588531E-04   4.72879747E-04   2.17949940E-04  -6.11154224E-04 
 -6.90733438E-02   7.62032103E-02  -4.92174184E-02  -5.29610380E-02   5.84277652E-02 
 -3.77367798E-02  -2.64312700E-02   2.91595501E-02  -1.88332981E-02  -1.18167885E-03 
 -7.61070953E-04   9.08742423E-04  -2.91563863E-04   1.74560808E-03  -2.42326609E-04 
 -4.50631532E-04  -1.60057971E-04  -5.51845624E-03   7.71926506E-03  -2.20080882E-03 
 -9.12828579E-03   4.60794842E-03   1.16806147E-02  -6.72948713E-02  -1.23930559E-01 
 -2.00234003E-01  -2.62061690E-01  -2.24479184E-01  -7.72234020E-02  -1.04596385E-01 
 -5.17075676E-02   1.36400776E-01   5.91346798E-02   5.96893340E-02  -2.94707743E-02 
  4.60370992E-02   4.64689046E-02  -2.29433720E-02   2.18600430E-02   2.20650795E-02 
 -1.08943245E-02   5.28129698E-02   4.92941696E-03   2.88552151E-04  -1.45790890E-03 
  1.79724978E-03   4.22243983E-04   8.38248577E-04  -1.34671067E-04   1.74320018E-03 
  3.23710181E-03  -4.98030199E-03   1.59627468E-03   1.36467285E-03   7.52658581E-04 
 -4.76459602E-03  -8.78991275E-03  -1.41896638E-02  -1.84707278E-02  -1.57611070E-02 
 -5.44193230E-03  -7.93262796E-03  -3.65614261E-03   1.02522028E-02  -5.52917020E-02 
  7.69336960E-02   3.63776988E-02  -4.23941533E-02   5.89878551E-02   2.78921011E-02 
 -2.11576540E-02   2.94390742E-02   1.39201134E-02  -8.81527430E-04  -1.03584652E-03 
  1.43687019E-03  -1.52245204E-03  -4.68737187E-03  -1.01403916E-04   3.67082693E-04 
 -5.49044007E-04   1.78464814E-03   4.06732543E-03  -5.85197357E-03   1.48410525E-02 
 -4.50040709E-03  -4.47683155E-03   1.76148948E-02   3.24966457E-02   5.24597330E-02 
  6.82869916E-02   5.82694191E-02   2.01190331E-02   2.38678379E-02   1.10006696E-02 
 -3.08470178E-02  -2.75530852E-02   3.75105457E-03  -4.07005937E-02  -2.11259498E-02 
  2.87606959E-03  -3.12066214E-02  -1.05433297E-02   1.43536031E-03  -1.55742914E-02 
 -8.23274971E-03  -7.28840546E-04   9.74358587E-04  -7.30403296E-04  -5.36021364E-03 
 -6.51422513E-04   1.60488797E-03   4.96916720E-04   3.53533784E-03  -2.75118779E-03 
 -7.84150048E-04   3.89436004E-03  -7.71125954E-04  -6.51577970E-03  -1.04897250E-02 
 -1.93518542E-02  -3.12399352E-02  -4.06651172E-02  -3.46996214E-02  -1.19809472E-02 
 -1.48208027E-02  -6.83089744E-03   1.91545445E-02   3.85635572E-02  -3.54794509E-02 
 -4.78158129E-03   2.95680780E-02  -2.72033818E-02  -3.66621180E-03   1.47565434E-02 
 -1.35763943E-02  -1.82969666E-03   4.52918399E-03   4.55070886E-05  -6.11510886E-04 
  1.19475403E-04   6.89415236E-03  -5.88125445E-05   1.22083030E-04   7.20058674E-04 
 -1.63841566E-03  -2.36486718E-03   4.00328284E-03  -5.62474630E-03  -5.46055553E-03 
  4.48870002E-03  -3.81863320E-02  -7.03241332E-02  -1.13622360E-01  -1.48706350E-01 
 -1.27380237E-01  -4.38202557E-02  -6.00772437E-02  -2.96993835E-02   7.83447980E-02 
 -6.49812899E-03   3.98311429E-02  -1.26759565E-02  -5.05887595E-03   3.10090506E-02 
 -9.86839312E-03  -2.40213323E-03   1.47241940E-02  -4.68586209E-03   2.88925090E-02 
 -5.56387410E-04   2.75007018E-03  -1.78108257E-05   3.68426026E-04   5.61765603E-04 
  1.95502336E-04   3.15066781E-05  -1.90925580E-03  -1.91280081E-04   2.10053588E-03 
 -4.45451147E-03  -5.29079258E-04   1.21505403E-03   4.96715787E-03   9.16360677E-03 
  1.47929226E-02   1.92559916E-02   1.64311741E-02   5.67329041E-03   6.74413636E-03 
  3.10836767E-03  -8.71618514E-03   1.77397147E-02  -4.37010533E-02  -5.62515108E-02 
  1.36016827E-02  -3.35071826E-02  -4.31300735E-02   6.78819301E-03  -1.67224327E-02 
 -2.15249297E-02  -3.28945290E-03   3.23863483E-05  -9.85313001E-04  -5.93007095E-04 
 -7.27019950E-03  -6.81328227E-05  -8.35920207E-04   4.56489637E-05  -5.66132071E-03 
  7.03253389E-03  -1.37121318E-03  -2.58423183E-03   4.50326033E-03  -2.83618410E-04 
  4.37093945E-02   8.06367974E-02   1.30172969E-01   1.69446544E-01   1.44589056E-01 
  4.99231340E-02   5.92320947E-02   2.73000305E-02  -7.65521153E-02  -3.17426420E-02 
 -4.69399289E-02  -4.95798396E-03  -2.43382349E-02  -3.59905460E-02  -3.80146613E-03 
 -1.21464851E-02  -1.79618051E-02  -1.89719805E-03  -2.26549872E-02  -1.08095173E-03 
 -2.34802986E-04   4.84613081E-04   1.27757991E-02   1.24817120E-03  -3.41473681E-04 
 -1.36063363E-03  -1.39533465E-03   1.26327671E-03   1.32057938E-04  -1.43492881E-03 
 -7.11909000E-03  -3.80469137E-03  -5.25853959E-03  -8.91947786E-03  -1.01545124E-02 
 -3.91410467E-04   4.25771427E-04   1.91670697E-04   4.01192414E-03  -1.29565122E-03 
 -6.31219696E-03  -1.07066801E-02  -1.21891793E-02  -9.88317851E-04  -4.17964279E-04 
  9.95595705E-04  -2.50041695E-03  -4.12660463E-03  -1.09726353E-02  -1.86116651E-02 
 -2.11887272E-02  -1.45145957E-03  -4.79859130E-04   4.88909329E-03   5.90995288E-03 
  2.39802645E-03  -1.15269846E-02  -1.95519464E-02  -2.22592045E-02  -1.86421538E-03 
  5.02888885E-04   5.70767413E-03  -6.19806795E-03  -1.44146331E-03  -1.24486105E-02 
 -2.11151982E-02  -2.40389117E-02  -2.50885298E-03  -1.89624368E-04   3.69459457E-03 
 -1.83407583E-03   8.07523542E-03  -3.99919235E-04  -6.78338672E-04  -7.72264760E-04 
  1.70383540E-04  -4.46589429E-04  -8.01425235E-04   1.18464543E-03  -9.78991485E-04 
 -6.19685358E-05  -1.05110359E-04  -1.19664453E-04   3.58063775E-04   9.40875800E-04 
 -1.31023993E-03   7.98543217E-04  -6.97253553E-04   1.80875270E-02   3.06798673E-02 
  3.49279517E-02   6.30085569E-04  -5.40153340E-04  -2.30702365E-03  -1.30412365E-02 
  3.42527854E-03   2.23964006E-03   3.79885320E-03   4.32486098E-03   1.89142585E-04 
 -3.60104076E-04   5.95225564E-05   4.19123246E-04   2.11090991E-03  -2.88606499E-03 
 -4.89531216E-03  -5.57314102E-03  -3.10597197E-04  -5.94731855E-04  -2.40312295E-03 
  6.55638503E-04  -1.16090264E-04   2.37160485E-03   4.02269044E-03   4.57969183E-03 
  8.76784109E-04   6.76768341E-04   1.80003571E-04  -1.21392119E-03   1.63412409E-03 
  2.19584557E-03   3.72456946E-03   4.24029156E-03   2.00559247E-04  -1.41213837E-04 
  1.76569101E-03   7.25634748E-04  -1.59944772E-04   8.72998535E-03   1.48077065E-02 
  1.68580540E-02  -7.26574956E-04  -4.36321838E-04  -5.95501175E-03  -3.86269821E-03 
  1.45497688E-03  -7.91341322E-04  -1.34226457E-03  -1.52812109E-03  -3.22554584E-04 
 -7.41118960E-04   1.48143018E-05  -9.17485525E-04  -7.08812076E-04  -1.84681022E-03 
 -3.13253949E-03  -3.56628622E-03  -3.44560289E-04   5.59123077E-04   1.00637913E-03 
 -1.19724234E-03  -4.93542069E-04  -9.14358023E-03  -1.55092417E-02  -1.76567271E-02 
 -1.68084861E-03   1.41888796E-03  -4.69087410E-03  -1.70303831E-03   4.49943168E-03 
<MO Number>
15
</MO Number>
 -4.52288217E-02  -8.34398960E-02  -1.34698046E-01  -1.75336849E-01  -1.49615265E-01 
 -5.16585634E-02  -6.23186487E-02  -2.87226210E-02   8.05412066E-02  -5.35636088E-02 
 -9.48371848E-03  -8.21275895E-03  -4.10691616E-02  -7.27151093E-03  -6.29702016E-03 
 -2.04963902E-02  -3.62899362E-03  -3.14265443E-03   2.36206137E-02  -9.62983806E-04 
 -2.95858792E-04  -2.53925534E-04   7.65962437E-03  -2.62133444E-04  -2.14556216E-04 
  7.34433188E-04  -2.26037199E-03  -2.93426426E-03   5.19463626E-03  -2.92790791E-04 
  1.93561598E-03  -1.21007885E-03  -1.70646742E-03  -3.14815772E-03  -5.08210956E-03 
 -6.61539723E-03  -5.64493097E-03  -1.94905930E-03  -2.25951262E-03  -1.04140777E-03 
  2.92021532E-03   2.86404312E-03   1.58964037E-02  -7.53102595E-02   2.19596574E-03 
  1.21883493E-02  -5.77431074E-02   1.09594082E-03   6.08284060E-03  -2.88178579E-02 
  1.19489510E-03  -3.85531488E-04   2.11680359E-04  -1.89848508E-03  -7.62204550E-03 
  7.60972909E-04   9.57360748E-06   2.95985836E-04  -5.68169718E-04   1.58432321E-03 
 -1.01615349E-03  -1.73181408E-03  -2.49000438E-03   1.23717582E-02   3.99272013E-02 
  7.36592598E-02   1.18909045E-01   1.54784260E-01   1.32077702E-01   4.56032633E-02 
  5.40924809E-02   2.49311861E-02  -6.99096300E-02   3.07252304E-02  -2.82347192E-02 
 -2.87624133E-02   2.35581485E-02  -2.16485833E-02  -2.20531855E-02   1.17571673E-02 
 -1.08041604E-02  -1.10060853E-02  -2.35949605E-02   1.31405491E-03  -4.71253654E-04 
  3.50335467E-05   9.12621812E-03  -4.68779782E-04   3.73742654E-04  -8.22374025E-04 
 -3.69893132E-03   4.21279175E-03  -5.13860433E-04  -2.14820002E-03   5.62828761E-03 
  8.79867174E-04   5.07681414E-02   9.36590492E-02   1.51194950E-01   1.96810919E-01 
  1.67939130E-01   5.79853543E-02   7.06292663E-02   3.25529788E-02  -9.12819267E-02 
 -8.22180478E-03   1.59845482E-02   1.54789689E-02  -6.30395593E-03   1.22559328E-02 
  1.18682869E-02  -3.14611586E-03   6.11656951E-03   5.92310702E-03  -2.73915884E-02 
 -1.13734791E-03   2.86641250E-04   1.16780143E-04  -6.56296126E-03   3.21314854E-05 
 -6.26867796E-05   4.22201187E-04  -1.35502647E-03   6.06348638E-04   7.48677836E-04 
  2.50174283E-03   6.96558034E-03  -4.21806336E-03   1.89340008E-02   3.48689471E-02 
  5.63375884E-02   7.37333491E-02   6.31591824E-02   2.17274797E-02   2.94777243E-02 
  1.45724102E-02  -3.84409506E-02  -4.23684616E-02  -6.14678749E-02  -1.84021818E-01 
 -3.29843855E-02  -4.78535213E-02  -1.43263322E-01  -1.56621529E-02  -2.27225444E-02 
 -6.80264925E-02  -1.59315003E-02  -2.64511558E-03  -1.49050336E-03  -6.83999672E-03 
  3.06680196E-04   1.57168328E-04   8.80349973E-05   1.13028764E-03   1.64445167E-03 
 -9.69015115E-04  -6.75436551E-04   1.01905692E-02  -1.78407818E-03  -1.49910301E-02 
 -5.52135160E-02  -1.01860050E-01  -1.64433926E-01  -2.14044133E-01  -1.82644264E-01 
 -6.30626847E-02  -7.60441083E-02  -3.50486756E-02   9.82801194E-02   2.60064827E-02 
 -4.98524801E-02  -3.12965524E-02   1.99401136E-02  -3.82237046E-02  -2.39962019E-02 
  9.95151429E-03  -1.90763077E-02  -1.19757867E-02   3.23467872E-02   1.92727590E-03 
 -1.26149821E-03   2.95505168E-04  -1.57184094E-03  -7.10680914E-04   5.27664221E-04 
 -1.76752569E-04   1.70458025E-03  -5.39767828E-03   3.69309803E-03  -4.96918412E-03 
  3.38020895E-03  -2.82799587E-03  -4.44537465E-02  -8.20100071E-02  -1.32389759E-01 
 -1.72332145E-01  -1.47051345E-01  -5.07733034E-02  -6.03128448E-02  -2.77981474E-02 
  7.79488868E-02   1.35847026E-02   3.87311434E-02  -5.47881067E-02   1.04158842E-02 
  2.96965724E-02  -4.20080285E-02   5.19825629E-03   1.48206711E-02  -2.09649506E-02 
  2.48771643E-02   7.11340515E-04   5.21259040E-04  -1.56597711E-03   1.17014843E-03 
 -1.48142021E-04   6.19004554E-05   5.34668414E-04   4.89215612E-03  -2.72205999E-03 
 -2.17009613E-03  -6.59820531E-04   4.38815032E-03  -4.95351248E-03  -2.53671404E-02 
 -4.67982910E-02  -7.55470542E-02  -9.83398266E-02  -8.39135601E-02  -2.89733401E-02 
 -3.52112084E-02  -1.62288210E-02   4.55072963E-02  -2.72163743E-02   5.37811894E-02 
  1.10336893E-02  -2.08677813E-02   4.12359885E-02   8.45992979E-03  -1.04144855E-02 
  2.05796486E-02   4.22209793E-03   1.43820505E-02  -2.23973680E-06   1.35956748E-03 
  5.07409326E-04   3.34755813E-03   2.52065210E-04   3.28749303E-04   3.23004440E-05 
  2.37250400E-03   7.41572372E-04  -3.11407638E-03   7.10112507E-03   4.04242869E-04 
 -4.40781163E-03   1.87776118E-02   3.45809404E-02   5.58722574E-02   7.31243345E-02 
  6.26375072E-02   2.15480175E-02   2.97448889E-02   1.47044839E-02  -3.87893513E-02 
 -4.87369126E-02   1.09063285E-02  -7.42124070E-02  -3.79423054E-02   8.49071522E-03 
 -5.77753013E-02  -1.80163486E-02   4.03169190E-03  -2.74337565E-02  -1.47469841E-02 
 -1.64677611E-03  -2.16972139E-04  -2.88233155E-03  -7.76754441E-04   9.26159083E-05 
 -3.81765009E-04   4.29622703E-04   2.91737182E-03  -4.45704066E-03   1.53966884E-03 
 -1.99079917E-03  -5.23352963E-03   1.63841199E-03   2.39327948E-02   4.41521543E-02 
  7.12753633E-02   9.27793537E-02   7.91687981E-02   2.73350876E-02   3.32801444E-02 
  1.53387950E-02  -4.30115710E-02  -1.10873014E-02  -3.44254299E-03   1.17471275E-02 
 -8.50103611E-03  -2.63952257E-03   9.00694875E-03  -4.24261287E-03  -1.31730677E-03 
  4.49509873E-03  -1.32798548E-02   3.01104298E-05  -6.91473165E-04  -3.37416292E-05 
 -2.76384471E-03   2.92337834E-05   3.63719806E-06   1.40289793E-04   1.01336860E-03 
 -2.51512297E-03   1.50175437E-03  -2.57461578E-03   3.67025364E-04   2.46672786E-03 
  1.32821525E-02   2.45034335E-02   3.95561928E-02   5.14904146E-02   4.39368682E-02 
  1.51703470E-02   1.83667610E-02   8.46522713E-03  -2.37373743E-02  -4.95021439E-02 
  1.39291882E-03  -5.83625372E-02  -3.79550892E-02   1.06800138E-03  -4.47486740E-02 
 -1.89422498E-02   5.33007545E-04  -2.23327248E-02  -6.27330336E-03  -6.46321196E-04 
 -1.11755857E-04  -1.41932167E-03  -3.44376490E-03   2.34003219E-04  -6.02854795E-04 
  5.34084244E-05  -4.50995666E-03   5.10216051E-03  -5.92203847E-04  -8.76797071E-03 
 -3.25697622E-03   3.85498756E-03   1.02628297E-02   1.74077006E-02   1.98180559E-02 
  1.78838051E-03   9.97477752E-05  -2.36567122E-03  -6.58115984E-03   1.45919576E-03 
  1.15976699E-02   1.96718419E-02   2.23957013E-02   2.57041421E-03   4.91169974E-04 
 -3.15807207E-03   4.21207127E-03   5.85129387E-03  -4.17889290E-04  -7.08819285E-04 
 -8.06965868E-04   4.86696338E-05  -3.28324054E-04   3.97599973E-04   1.63346782E-04 
 -1.12854317E-03   1.74306791E-04   2.95657290E-04   3.36595444E-04   2.32457769E-04 
 -1.90912431E-05  -6.17094771E-06   8.41450012E-04  -9.25331853E-04  -1.04571186E-02 
 -1.77372512E-02  -2.01932377E-02  -2.41313676E-03   1.87081831E-05   3.38572013E-03 
 -2.01643688E-03   5.75302964E-03  -1.18664903E-02  -2.01278123E-02  -2.29148075E-02 
 -2.57935828E-03   3.22390529E-04  -5.98308788E-03  -1.22021267E-03   5.75997237E-03 
 -1.20869245E-02  -2.05017103E-02  -2.33404773E-02  -2.08633359E-03   6.10700352E-04 
  4.53339731E-03   6.30141615E-03   2.42332734E-03  -5.12895676E-03  -8.69968087E-03 
 -9.90428121E-03  -5.15806467E-04   7.67854570E-05   3.54775541E-04   3.02865878E-03 
 -3.90157936E-03   1.39837213E-02   2.37190365E-02   2.70032903E-02   3.51296182E-03 
 -7.55232291E-04   4.78790353E-03  -3.84386891E-03   6.91519512E-03   9.94442582E-03 
  1.68676273E-02   1.92032014E-02   1.60600174E-03  -3.90825106E-04   6.73869680E-03 
  2.54107387E-05  -1.86414288E-03   7.12491536E-03   1.20852042E-02   1.37585807E-02 
  1.64549052E-03  -4.41150451E-04  -1.13784815E-03  -2.20156416E-04   4.33171355E-03 
  5.38023076E-03   9.12588911E-03   1.03895043E-02   1.17835479E-03   4.40443678E-04 
  2.14597549E-03   3.34041542E-03   8.23356017E-05  -4.52596047E-03  -7.67688509E-03 
 -8.73986413E-03   4.43535678E-04  -5.25794900E-05   2.04980197E-03   2.62798178E-03 
 -2.22609392E-03  -5.19261067E-03  -8.80764995E-03  -1.00272002E-02  -9.61960820E-04 
  7.22844728E-05  -2.39856986E-03  -2.78254147E-03   1.02033887E-03  -6.47657860E-03 
 -1.09855024E-02  -1.25066088E-02  -1.47747591E-03   3.26234317E-04   3.76857202E-03 
 -4.54701607E-04   1.81302964E-03  -4.08970089E-03  -6.93690634E-03  -7.89742430E-03 
 -7.50766300E-04   5.37662118E-05  -2.50649602E-03  -6.48587530E-04   8.85637147E-04 
<MO Number>
16
</MO Number>
  5.11095602E-02   9.42889120E-02   1.52211745E-01   1.98134484E-01   1.69068530E-01 
  5.83753094E-02   6.97221742E-02   3.21349007E-02  -9.01095924E-02  -3.61941164E-02 
  1.13135388E-03  -3.84821606E-02  -2.77513418E-02   8.67450056E-04  -2.95056683E-02 
 -1.38498647E-02   4.32918378E-04  -1.47253966E-02  -2.95603147E-02  -3.04742553E-04 
  3.72229548E-04  -1.40382834E-03  -6.11159612E-03   3.41038864E-04   2.78930989E-05 
 -2.23955617E-04   2.03585670E-03  -3.53755367E-03   1.50169697E-03   2.72123144E-03 
  3.50037119E-03  -5.92982200E-03   5.24363757E-02   9.67366731E-02   1.56163196E-01 
  2.03278100E-01   1.73457587E-01   5.98907454E-02   7.15567771E-02   3.29804679E-02 
 -9.24806504E-02   9.50543101E-03  -2.32770602E-02   4.26621934E-02   7.28815871E-03 
 -1.78473663E-02   3.27106511E-02   3.63730203E-03  -8.90708672E-03   1.63249076E-02 
 -3.03416012E-02   1.06507027E-03  -5.73503742E-04   1.00232662E-03  -2.50551538E-03 
  6.49384965E-05   1.31523983E-04  -2.79664501E-04   2.04163215E-03  -3.14964460E-03 
  1.10801245E-03   2.72746382E-03   3.58060289E-03  -5.80587272E-03   2.33266061E-04 
  4.30338336E-04   6.94700446E-04   9.04293650E-04   7.71635482E-04   2.66427229E-04 
  3.29931147E-04   1.52065032E-04  -4.26406111E-04  -8.58589064E-02  -6.21639283E-02 
  2.64383134E-02  -6.58311376E-02  -4.76633385E-02   2.02712138E-02  -3.28543518E-02 
 -2.37873467E-02   1.01167565E-02  -8.77315021E-05  -2.14552773E-03  -1.49422736E-03 
  6.74351751E-04   6.22212046E-03   9.78607981E-05  -1.55605931E-04  -8.13401500E-04 
  3.05053244E-03  -3.52892999E-03   4.78397550E-04   7.15683082E-03   4.28392937E-03 
  1.15845371E-02  -3.14178135E-04  -5.79608089E-04  -9.35668435E-04  -1.21796240E-03 
 -1.03928962E-03  -3.58841785E-04  -2.61951630E-04  -1.20733321E-04   3.38548746E-04 
 -2.16015210E-02  -1.85145127E-02   6.05926860E-03  -1.65626696E-02  -1.41957484E-02 
  4.64586101E-03  -8.26593304E-03  -7.08467343E-03   2.31861028E-03   5.93864344E-04 
 -9.19061676E-04  -7.08054810E-04  -4.21134314E-05  -1.77030455E-03  -2.16097728E-05 
 -9.63471002E-05   2.97590250E-04   1.32515083E-03  -2.86368749E-04  -1.03878208E-03 
  1.01473122E-03   1.12304171E-03   1.83810702E-03  -1.59093946E-04  -2.92988179E-04 
 -4.73379576E-04  -6.19548378E-04  -5.30698382E-04  -1.82566302E-04  -2.73428558E-04 
 -1.35170309E-04   3.56569373E-04  -3.20536015E-02  -4.18673072E-02   6.86080204E-03 
 -2.49541359E-02  -3.25942304E-02   5.34122152E-03  -1.18491063E-02  -1.54768934E-02 
  2.53620089E-03   7.92001875E-05  -1.56104145E-03  -1.50688167E-03   2.81420805E-04 
 -3.91409276E-03  -2.13318117E-04   4.90257176E-04   3.21501476E-04   2.05760005E-03 
  8.25650885E-05  -2.14016513E-03   7.23864177E-04  -6.77666900E-04   1.47958364E-03 
 -2.51479016E-03  -4.63938306E-03  -7.48941289E-03  -9.74899118E-03  -8.31883261E-03 
 -2.87229342E-03  -3.49230232E-03  -1.60959967E-03   4.51348431E-03  -8.80064658E-02 
 -6.67290829E-02   2.70810814E-02  -6.74777493E-02  -5.11636081E-02   2.07640473E-02 
 -3.36761265E-02  -2.55342265E-02   1.03627150E-02   2.21041555E-03  -2.08750180E-03 
 -1.61145889E-03   9.17645651E-04   1.58025846E-02   7.05837988E-04  -8.40473957E-04 
  1.11993339E-03   6.44317752E-03   1.34115370E-03  -7.78433122E-03  -5.58621562E-03 
  3.60343152E-03  -1.45654814E-03  -5.43931155E-02  -1.00346543E-01  -1.61990653E-01 
 -2.10863718E-01  -1.79930410E-01  -6.21256558E-02  -7.35051898E-02  -3.38784899E-02 
  9.49987973E-02   5.09910722E-03  -2.07135892E-02   4.33999086E-02   3.90967045E-03 
 -1.58818602E-02   3.32762840E-02   1.95119959E-03  -7.92616139E-03   1.66071981E-02 
  3.20757023E-02   1.17179480E-03  -7.36074263E-04   1.02569507E-03  -1.09785135E-02 
 -1.21619383E-03  -5.09031970E-04   3.25800567E-04  -4.40346360E-04   2.74861100E-03 
 -2.30826464E-03  -1.93917759E-03  -3.53781635E-03   6.65898207E-03  -1.14773208E-02 
 -2.11738095E-02  -3.41811399E-02  -4.44936921E-02  -3.79665517E-02  -1.31089399E-02 
 -1.54523063E-02  -7.12195703E-03   1.99707057E-02  -6.73841594E-02   6.05726186E-02 
  3.58388395E-02  -5.16658790E-02   4.64432237E-02   2.74789381E-02  -2.57848950E-02 
  2.31784239E-02   1.37139162E-02   8.31390039E-03  -1.35857440E-03   7.26284350E-04 
  1.45634190E-03   3.90449036E-03   4.09094459E-05   3.19165083E-04   1.31999375E-04 
  2.08425798E-03   4.34901047E-03  -6.43326846E-03   1.02867501E-02   3.33105330E-03 
 -6.54087704E-03   4.36478531E-02   8.03820968E-02   1.29872963E-01   1.69974768E-01 
  1.45598532E-01   5.00875571E-02   6.95917584E-02   3.44029152E-02  -9.07523702E-02 
 -6.89782820E-02  -4.33243704E-02   1.84899874E-02  -5.37004686E-02  -3.37285726E-02 
  1.43946900E-02  -2.54988818E-02  -1.60155192E-02   6.83510793E-03  -3.43383312E-02 
 -1.64105890E-03  -3.06133776E-03  -3.02001121E-04  -1.51923745E-03   4.00087226E-05 
 -2.62365366E-04  -3.54210748E-05   1.45400845E-03  -2.19283557E-04  -1.23472489E-03 
  4.74521763E-03  -6.08235658E-03  -1.72968895E-03  -9.13172095E-03  -1.68465553E-02 
 -2.71956005E-02  -3.54005946E-02  -3.02073944E-02  -1.04298889E-02  -1.20637895E-02 
 -5.56019204E-03   1.55913548E-02  -5.16676585E-02   4.93313417E-02   6.42821694E-02 
 -3.96154678E-02   3.78241289E-02   4.92874708E-02  -1.97708951E-02   1.88768915E-02 
  2.45979025E-02   7.44102030E-03  -1.88467729E-03   1.02278174E-03   7.91285755E-04 
  2.47500816E-03  -4.08378581E-05   1.94431325E-04   6.19895035E-05   5.88804596E-03 
 -8.02024825E-03   2.13220229E-03   1.90987557E-03  -8.26449640E-03   2.16794888E-03 
 -5.23953469E-02  -9.66609815E-02  -1.56041006E-01  -2.03119045E-01  -1.73321865E-01 
 -5.98438838E-02  -7.06932064E-02  -3.25824487E-02   9.13645636E-02  -4.15871729E-02 
  3.12335238E-03  -3.46740313E-02  -3.18863938E-02   2.39478755E-03  -2.65858374E-02 
 -1.59135455E-02   1.19516684E-03  -1.32681963E-02   3.11457929E-02  -7.41030827E-04 
  6.88286697E-04  -1.60102385E-03  -4.32981102E-03  -6.33439173E-04  -1.68719240E-04 
  4.91643647E-04  -9.13457548E-04   3.22680141E-03  -2.31334386E-03  -2.00866681E-03 
 -3.44863878E-03   6.82469096E-03  -1.31667322E-02  -2.23332685E-02  -2.54256421E-02 
 -3.22996816E-03   1.50456828E-04   1.71786755E-03   8.27003859E-03  -2.81104712E-03 
 -1.23210369E-02  -2.08988093E-02  -2.37925606E-02  -2.60004412E-03   1.17949654E-04 
  1.23951084E-03  -4.61425045E-03  -6.64542893E-03  -1.34457309E-02  -2.28065031E-02 
 -2.59644030E-02  -3.20279899E-03   1.88831007E-05   5.22347213E-03   6.48308205E-03 
  3.67187456E-03  -1.27303545E-02  -2.15930894E-02  -2.45829741E-02  -2.79870196E-03 
  2.94772304E-04   4.96008068E-03  -6.80981199E-03  -2.44151201E-04  -5.81409704E-05 
 -9.86180839E-05  -1.12273226E-04  -6.06027479E-05   2.99619069E-04  -1.11177242E-03 
 -9.20294819E-04   3.46712265E-04   1.57560340E-03   2.67252141E-03   3.04257179E-03 
  3.59609326E-04  -5.78256041E-05   4.37743829E-04  -4.39103221E-04  -6.44737273E-04 
 -1.61865465E-03  -2.74554448E-03  -3.12570599E-03  -2.95275235E-04   2.64578524E-04 
 -1.31067852E-04   6.39694920E-04   6.67898928E-04  -2.26813275E-03  -3.84718219E-03 
 -4.37988184E-03  -2.57787083E-04  -1.16477789E-04  -4.84364240E-04   1.44031074E-03 
 -2.25475724E-04   6.73317170E-04   1.14207329E-03   1.30021034E-03   2.31301682E-04 
  6.70093590E-04  -9.42607126E-04  -1.10755637E-03   6.92741326E-04   1.39757544E-02 
  2.37055232E-02   2.69879059E-02   3.39870529E-03  -9.88400491E-04   9.45096976E-03 
 -7.89397328E-04  -8.19598966E-04   1.52422296E-03   2.58537047E-03   2.94335350E-03 
  5.06025714E-04  -2.73345715E-04  -1.18504947E-03   4.86024093E-04   1.27552251E-03 
  3.45180424E-03   5.85491294E-03   6.66561281E-03   5.26241034E-04  -3.13397661E-05 
  4.45853564E-04   2.44384570E-03   7.14936337E-04  -1.45725863E-02  -2.47178629E-02 
 -2.81404190E-02  -1.75557631E-03  -1.24117881E-04   7.75385314E-03   4.51285837E-03 
 -2.89264157E-03   2.89876979E-03   4.91686189E-03   5.59767463E-03   3.50374216E-04 
 -8.42325181E-05   9.39603323E-05   2.19837590E-03   5.47457267E-04   8.51987767E-04 
  1.44513242E-03   1.64523252E-03   3.60174192E-04  -2.28721805E-04  -1.18706617E-03 
  5.95699889E-04   7.38272571E-04   1.36652301E-02   2.31788151E-02   2.63882672E-02 
  3.35035496E-03  -7.54739935E-04   5.69812958E-03   1.46148095E-03  -7.08227003E-03 
<MO Number>
17
</MO Number>
  1.69022062E-02   3.11818499E-02   5.03372420E-02   6.55241386E-02   5.59118714E-02 
  1.93050285E-02   2.33328518E-02   1.07540949E-02  -3.01555967E-02   2.32275619E-02 
 -1.45254099E-02   9.09846492E-03   1.78094142E-02  -1.11371586E-02   6.97612305E-03 
  8.88814596E-03  -5.55822275E-03   3.48157437E-03  -1.06258931E-02   2.87887089E-04 
 -1.06365430E-04   1.34567559E-04  -1.20037533E-02   8.33366533E-04   1.57046430E-04 
 -7.41205081E-04   4.26608558E-04   1.77363188E-03  -2.20024044E-03   3.36775915E-04 
  1.08705171E-03   1.90164479E-03  -7.08732704E-03  -1.30749776E-02  -2.11070965E-02 
 -2.74751706E-02  -2.34446151E-02  -8.09486340E-03  -9.62055501E-03  -4.43410699E-03 
  1.24336956E-02  -7.49944001E-03   6.80611789E-03   4.35749590E-02  -5.75009266E-03 
  5.21849744E-03   3.34105015E-02  -2.86969927E-03   2.60439599E-03   1.66741820E-02 
  4.86316513E-03   6.81348909E-05   2.50844587E-04   9.41028277E-04   1.05178038E-02 
 -9.21964265E-04  -7.05330138E-05   1.67208474E-04  -1.02046563E-03   1.90566429E-04 
  8.29899203E-04   2.07610735E-03   6.99551038E-04  -5.94024706E-03  -2.19708001E-02 
 -4.05325898E-02  -6.54322559E-02  -8.51733634E-02  -7.26785922E-02  -2.50941751E-02 
 -3.06555743E-02  -1.41291325E-02   3.96195520E-02  -3.62372099E-03   8.61315321E-02 
  2.41660711E-02  -2.77843831E-03   6.60401696E-02   1.85290032E-02  -1.38663546E-03 
  3.29586735E-02   9.24727132E-03   1.26390270E-02   1.45488690E-05   3.08751338E-03 
  5.46471417E-04  -2.04706896E-02   5.33029838E-04  -2.22062962E-04   1.89435577E-03 
 -4.65363371E-04  -7.05955072E-04   1.17131844E-03  -1.23633262E-03  -9.19346960E-03 
 -3.18947505E-03  -3.83161510E-02  -7.06871313E-02  -1.14111102E-01  -1.48538762E-01 
 -1.26748407E-01  -4.37631856E-02  -5.38936085E-02  -2.48395260E-02   6.96526056E-02 
  2.87517791E-02  -2.11153805E-02   2.19023956E-02   2.20450318E-02  -1.61899281E-02 
  1.67933611E-02   1.10020160E-02  -8.07990889E-03   8.38106427E-03   2.41194778E-02 
  1.24221275E-03  -4.62430346E-04   3.09125688E-04   5.90551789E-03   1.45960940E-04 
  1.38085929E-05  -2.69236350E-04   1.56367793E-03  -2.58939358E-03   1.02571564E-03 
  2.03886046E-03  -2.86730738E-03  -1.47063105E-03   1.56769827E-02   2.88708068E-02 
  4.66464223E-02   6.10497722E-02   5.22945689E-02   1.79899287E-02   2.51633210E-02 
  1.24395707E-02  -3.28146762E-02   3.10946485E-03  -1.82582601E-02   1.48102130E-01 
  2.42075787E-03  -1.42142874E-02   1.15299389E-01   1.14946146E-03  -6.74944640E-03 
  5.47482279E-02  -1.30979208E-02  -3.26389768E-04  -3.50646141E-04   5.87868029E-03 
 -2.50164279E-03  -3.20713007E-04  -2.30193030E-04  -6.48168768E-04  -2.16691631E-03 
  2.70083164E-04   1.89683314E-03  -4.61932795E-03  -7.88239688E-04   1.04056507E-02 
  1.89613095E-02   3.49805640E-02   5.64695528E-02   7.35065859E-02   6.27233088E-02 
  2.16568545E-02   2.75623417E-02   1.27034638E-02  -3.56218291E-02  -1.49478763E-02 
 -6.25413087E-02  -8.63764392E-03  -1.14610789E-02  -4.79526898E-02  -6.62279488E-03 
 -5.71988170E-03  -2.39317532E-02  -3.30523884E-03  -9.31319929E-03  -1.21521493E-03 
 -2.78620803E-03   3.67050765E-04   2.01387075E-02   1.67200445E-03  -1.53283656E-03 
  1.18663708E-03   2.06325821E-03  -4.81003167E-04  -1.58225504E-03  -4.15248879E-03 
  4.27466510E-03   2.86563797E-03  -1.92804791E-02  -3.55693806E-02  -5.74200866E-02 
 -7.47438986E-02  -6.37791101E-02  -2.20213973E-02  -2.72905709E-02  -1.25782048E-02 
  3.52705900E-02  -1.24889380E-02  -5.11129464E-02  -7.51990504E-02  -9.57572176E-03 
 -3.91901499E-02  -5.76578394E-02  -4.77895633E-03  -1.95586317E-02  -2.87753031E-02 
  9.92459648E-03  -7.17261051E-04  -2.31765317E-03  -9.60773130E-04  -3.51551211E-02 
 -3.50284129E-03  -3.11300098E-04  -9.29731697E-04   2.68612620E-04   9.64329405E-04 
 -1.23294203E-03   1.40599285E-02  -2.25213486E-03  -6.42883106E-03  -6.11262357E-02 
 -1.12768066E-01  -1.82042870E-01  -2.36965748E-01  -2.02203321E-01  -6.98159582E-02 
 -8.59251810E-02  -3.96028550E-02   1.11050511E-01   5.08134490E-03   1.18168441E-03 
 -1.76591046E-02   3.89605143E-03   9.06040293E-04  -1.35398760E-02   1.94440274E-03 
  4.52177612E-04  -6.75734715E-03   3.83163159E-02   2.37882522E-04   1.88061599E-03 
 -2.26154791E-04   1.32292274E-02   1.14509492E-03   3.76426777E-04   4.45315586E-04 
 -7.85125276E-05  -1.68999133E-03   1.76850385E-03   1.37280012E-03  -3.89602145E-03 
 -2.36867950E-03  -6.19732080E-03  -1.14130159E-02  -1.84399543E-02  -2.41337910E-02 
 -2.06727421E-02  -7.11165927E-03  -9.96744896E-03  -4.92744125E-03   1.29982291E-02 
 -1.22456376E-01   8.16380031E-02  -2.45038783E-01  -9.53338442E-02   6.35562222E-02 
 -1.90765804E-01  -4.52678811E-02   3.01787422E-02  -9.05823511E-02   5.16647611E-03 
 -4.86657265E-03   3.31212921E-03  -9.40265675E-03   9.27485643E-04   7.84496385E-04 
 -3.24020563E-04   1.59435084E-03   4.06365278E-03  -1.12003861E-02   7.13673331E-03 
 -1.08003560E-02  -1.06134732E-02   6.51896200E-03   6.49177684E-02   1.19762834E-01 
  1.93334609E-01   2.51664239E-01   2.14745571E-01   7.41464963E-02   9.12339988E-02 
  4.20496854E-02  -1.17911676E-01  -4.53034274E-03  -8.51345763E-03  -2.36290559E-02 
 -3.47357809E-03  -6.52757674E-03  -1.81172542E-02  -1.73355893E-03  -3.25771832E-03 
 -9.04177969E-03  -4.08259739E-02  -3.64620284E-04  -1.71861901E-03  -8.50263775E-04 
 -1.52330637E-02  -2.98403518E-04  -1.14824589E-03   8.81013199E-04  -6.10133667E-04 
  1.13337554E-03  -5.23241868E-04  -2.93635384E-03   3.02614113E-03   3.67858062E-03 
  2.86810418E-02   5.29119057E-02   8.54163373E-02   1.11186702E-01   9.48758231E-02 
  3.27583467E-02   3.98164706E-02   1.83513831E-02  -5.14591804E-02  -3.73436067E-02 
  9.65782562E-02  -4.95680604E-03  -2.86326977E-02   7.40500519E-02  -3.80056298E-03 
 -1.42897230E-02   3.69561661E-02  -1.89674731E-03  -1.71542396E-02  -3.38878936E-04 
  2.82757309E-03   4.92951772E-04   3.45941852E-02   1.32721288E-03   1.16958631E-03 
 -2.92369420E-03  -3.86627111E-03   3.91205011E-03  -4.57789951E-05  -1.72922901E-03 
  1.06396257E-02   6.43194490E-03  -5.40459370E-03  -9.16721327E-03  -1.04365504E-02 
 -1.34884415E-03   2.87270970E-04   1.44921542E-03   2.73645249E-03  -6.86371131E-04 
 -3.57758502E-03  -6.06826094E-03  -6.90850202E-03  -2.20908713E-04  -8.91731720E-04 
  5.34475659E-04  -2.27383970E-03  -1.74472965E-03   3.10150304E-03   5.26073584E-03 
  5.98916304E-03   6.51946336E-04  -9.20578338E-05  -1.41024453E-03  -1.12565204E-03 
  3.48616828E-04   3.49736885E-04   5.93219915E-04   6.75360044E-04  -8.97620164E-04 
  4.37541560E-04   1.12064208E-04   9.95721939E-04   5.37717298E-04   5.87620654E-03 
  9.96715785E-03   1.13472592E-02   1.45483556E-03  -9.16361430E-04  -1.66351473E-03 
  2.60286413E-03  -2.74243123E-03   1.02381908E-02   1.73659083E-02   1.97704768E-02 
  2.71537436E-03  -1.33405710E-04   5.09750460E-03   9.38003314E-04  -3.92718647E-03 
  1.10021241E-02   1.86616837E-02   2.12456717E-02   2.67143643E-03  -6.07655711E-04 
 -3.24201600E-03  -5.37383325E-03  -1.53718978E-03  -6.43731920E-03  -1.09189111E-02 
 -1.24307969E-02  -8.92867356E-04  -5.19342634E-05   9.06361772E-04   4.29933704E-03 
  1.29582356E-03  -5.38067214E-03  -9.12663778E-03  -1.03903567E-02  -1.24535555E-03 
  1.74050233E-03  -1.83648279E-03   5.18343544E-06  -2.88886956E-03   5.29873190E-03 
  8.98765163E-03   1.02321258E-02   1.48629701E-03  -1.53463413E-03   3.04676444E-03 
 -7.78397504E-04  -1.85339233E-03   1.78414913E-02   3.02625441E-02   3.44528439E-02 
  4.27540285E-03  -1.40503240E-03  -2.05383978E-03  -4.13269549E-03   9.64502407E-03 
  1.61763975E-02   2.74382302E-02   3.12374617E-02   4.66969320E-03   4.86165940E-04 
  7.51397203E-03   7.26045474E-03  -1.60616578E-04   1.95744133E-03   3.32019077E-03 
  3.77992061E-03   4.54715935E-05   2.26380317E-04  -3.25479163E-03   4.28822895E-04 
 -3.70466518E-03  -1.73292596E-02  -2.93937023E-02  -3.34636980E-02  -4.93766443E-03 
 -6.81051346E-04  -6.29711236E-03  -8.86919146E-03   2.25261250E-03  -1.87226028E-02 
 -3.17570759E-02  -3.61543159E-02  -4.70531051E-03   1.12162263E-03   1.03212540E-02 
 -6.88634719E-04   4.24268432E-03  -7.41854630E-03  -1.25832578E-02  -1.43255972E-02 
 -2.00663468E-03   1.54472985E-03  -3.99395359E-03   8.45708239E-04   3.12359329E-03 
<MO Number>
18
</MO Number>
  2.22778087E-02   4.10989712E-02   6.63465724E-02   8.63635319E-02   7.36941652E-02 
  2.54448281E-02   3.17699928E-02   1.46427671E-02  -4.10598369E-02   1.09691292E-01 
 -9.32621449E-03   8.15017375E-02   8.41042924E-02  -7.15074691E-03   6.24903382E-02 
  4.19739369E-02  -3.56872391E-03   3.11870588E-02  -1.45355766E-02   2.72339395E-03 
 -1.50591677E-04   3.32170617E-03  -8.16060862E-03   3.06283861E-04   3.41937954E-04 
 -7.87114137E-04  -4.67952549E-04   4.99865781E-03  -4.53070526E-03  -4.31970795E-03 
 -4.41327137E-03   9.41925085E-03  -5.38393567E-02  -9.93249472E-02  -1.60341478E-01 
 -2.08716983E-01  -1.78098596E-01  -6.14931745E-02  -7.53371924E-02  -3.47228586E-02 
  9.73664946E-02   7.58513609E-02  -1.53282265E-02   2.37401875E-02   5.81579896E-02 
 -1.17527072E-02   1.82024628E-02   2.90249131E-02  -5.86542464E-03   9.08430476E-03 
  3.89629206E-02   1.68538582E-03  -7.24631001E-04   5.54802554E-04   1.39717504E-02 
 -1.17734605E-03   8.72795818E-05  -2.25330031E-05   3.50218743E-03  -2.92888573E-03 
 -5.73301703E-04   2.11293612E-03   7.24901891E-04  -9.45789490E-04   1.39280420E-02 
  2.56949956E-02   4.14797460E-02   5.39943095E-02   4.60734465E-02   1.59080562E-02 
  1.89641795E-02   8.74057690E-03  -2.45094836E-02   1.27949857E-01  -4.83505586E-02 
 -7.75072632E-02   9.81037963E-02  -3.70721270E-02  -5.94276298E-02   4.89606706E-02 
 -1.85015898E-02  -2.96585526E-02  -1.06976092E-02   4.87925669E-03  -1.59862238E-03 
 -1.31262035E-03  -1.55545848E-02   1.65634743E-04   1.42263588E-04   1.95806682E-03 
 -3.89713675E-03   2.38154118E-03   1.51559557E-03  -5.13110584E-03   1.02729162E-02 
 -8.44439590E-03   3.75536175E-02   6.92803796E-02   1.11840165E-01   1.45582678E-01 
  1.24225974E-01   4.28922501E-02   5.36046044E-02   2.47063242E-02  -6.92790939E-02 
 -3.49368835E-02   7.39420641E-02  -8.28086891E-02  -2.67873758E-02   5.66940624E-02 
 -6.34924254E-02  -1.33687781E-02   2.82943109E-02  -3.16871705E-02  -2.72797851E-02 
 -9.00120494E-04   2.24201652E-03  -2.27896064E-03  -2.13436833E-03  -1.28782487E-04 
 -1.28197308E-04  -5.34153316E-06  -3.41287807E-03   3.77835723E-03  -3.65479156E-04 
 -8.19991917E-03  -1.94249767E-03   7.62378552E-03  -4.45564868E-02  -8.20554409E-02 
 -1.32576577E-01  -1.73513196E-01  -1.48629511E-01  -5.11302485E-02  -7.19555207E-02 
 -3.55714488E-02   9.38348764E-02   2.08188769E-03   2.12773824E-01  -4.68235044E-02 
  1.62077601E-03   1.65647124E-01  -3.64526928E-02   7.69601775E-04   7.86551135E-02 
 -1.73090278E-02   4.19302167E-02   2.18782722E-03   7.86144620E-03  -2.42331767E-03 
  3.92614876E-03   6.46705194E-04  -4.89543685E-05   3.84403670E-04   4.88392358E-03 
 -2.35484628E-03  -2.52907731E-03  -3.61470341E-03   9.89540421E-03  -1.82809590E-03 
  3.65912804E-02   6.75050226E-02   1.08974184E-01   1.41852022E-01   1.21042599E-01 
  4.17931069E-02   5.12062670E-02   2.36009322E-02  -6.61794601E-02  -5.45000947E-02 
  5.65484314E-02   6.56803265E-02  -4.17871993E-02   4.33577334E-02   5.03594885E-02 
 -2.08547414E-02   2.16385479E-02   2.51329145E-02  -2.82494999E-02  -2.90372142E-03 
  1.92164141E-03  -4.92170510E-04   5.20755499E-03  -2.77715608E-05   3.83977574E-05 
  5.09953785E-05   4.98956005E-03  -5.97125148E-05  -4.92984754E-03   1.21789155E-02 
 -4.19079455E-03   1.09626115E-05  -4.32047526E-03  -7.97058143E-03  -1.28670072E-02 
 -1.67490218E-02  -1.42919720E-02  -4.93467521E-03  -5.46603029E-03  -2.51928949E-03 
  7.06434886E-03  -2.43990937E-02  -1.22761730E-01  -1.01637237E-02  -1.87076701E-02 
 -9.41258710E-02  -7.79289562E-03  -9.33643862E-03  -4.69754070E-02  -3.88920113E-03 
  4.16525208E-03  -5.61997663E-04  -2.94016368E-03   4.60293731E-04  -2.04106912E-02 
 -1.73798735E-03   8.75935978E-04   9.42108542E-05  -9.17549717E-04   1.48586763E-03 
 -5.68317911E-04   8.75048917E-03  -7.94478761E-03   1.33572259E-03  -3.40449137E-02 
 -6.28073860E-02  -1.01390732E-01  -1.31980620E-01  -1.12619312E-01  -3.88847480E-02 
 -4.78906749E-02  -2.20727781E-02   6.18943578E-02  -6.79111250E-02  -4.89936283E-03 
  4.67144658E-03  -5.20699227E-02  -3.75651918E-03   3.58176752E-03  -2.59865410E-02 
 -1.87476637E-03   1.78755304E-03   2.66271180E-02  -2.28853582E-03  -7.32499648E-05 
  1.63302224E-03   1.23374031E-02   2.44439165E-04   5.62020870E-04   8.23566726E-04 
 -2.94717542E-04   3.37919305E-03  -3.08447551E-03   1.39342187E-03   4.48931222E-03 
 -2.96307857E-03   2.99814207E-02   5.52139289E-02   8.92088767E-02   1.16754540E-01 
  1.00010666E-01   3.44048106E-02   4.87174863E-02   2.40836499E-02  -6.35309043E-02 
 -1.68686258E-01  -2.68091910E-02   2.43004453E-03  -1.31324394E-01  -2.08712957E-02 
  1.89182053E-03  -6.23574672E-02  -9.91042938E-03   8.98303298E-04  -2.78047698E-02 
 -6.47304799E-03  -2.24498884E-03  -1.00399909E-03  -4.26535051E-03   6.60265017E-04 
 -6.19336005E-04   4.82986400E-05  -2.82957649E-05  -6.44687020E-04   6.72982785E-04 
  2.37860847E-03  -1.13179192E-02   7.32918491E-04  -1.03975941E-02  -1.91818875E-02 
 -3.09655558E-02  -4.03079567E-02  -3.43948557E-02  -1.18757189E-02  -1.39997820E-02 
 -6.45248961E-03   1.80934497E-02  -4.35481181E-02   2.03084738E-02   5.45840700E-02 
 -3.33899216E-02   1.55712435E-02   4.18515863E-02  -1.66639112E-02   7.77114190E-03 
  2.08868750E-02   9.10225545E-03  -1.78606109E-03   8.14899997E-04   2.94013930E-04 
 -7.27930331E-03   2.70979570E-05  -6.57252713E-04   4.49512563E-04   3.09157661E-03 
 -5.26845978E-03   2.17688318E-03  -6.89294640E-04  -2.12848657E-03   5.88798825E-03 
 -6.15757184E-03  -1.13597289E-02  -1.83381495E-02  -2.38708241E-02  -2.03690194E-02 
 -7.03293395E-03  -8.19587384E-03  -3.77747245E-03   1.05924243E-02   1.91880970E-03 
 -7.71970103E-02  -3.46941570E-02   1.47122099E-03  -5.91897478E-02  -2.66012686E-02 
  7.34242394E-04  -2.95398328E-02  -1.32758975E-02   4.76658164E-03   9.51163401E-04 
 -2.49969113E-03  -1.60527115E-03   2.32115160E-02   1.14346521E-03   4.49533213E-04 
 -2.32112062E-03  -1.64174231E-03   1.11800332E-04   1.52994198E-03  -1.13976164E-04 
 -2.09925098E-03   4.90453706E-04  -6.64182218E-03  -1.12657868E-02  -1.28257027E-02 
 -1.65624187E-03  -4.50824298E-04   2.79174622E-03   3.53166608E-03   5.64515373E-04 
 -8.92032886E-03  -1.51305651E-02  -1.72256172E-02  -1.68650584E-03  -6.41311247E-05 
  3.30950360E-03  -2.77227681E-03  -2.36604889E-03   1.91077638E-02   3.24103818E-02 
  3.68980817E-02   6.34137082E-03  -2.41737436E-04  -4.71327178E-03  -8.57247194E-03 
 -3.50146912E-03   2.01910263E-02   3.42478000E-02   3.89899178E-02   6.85185229E-03 
  8.83657464E-04  -5.63516055E-03   8.83248407E-03   2.28751545E-03  -4.06433699E-03 
 -6.89388435E-03  -7.84844528E-03  -1.98584139E-03  -1.10119302E-03   3.44922205E-03 
 -1.68755684E-03   5.82441962E-04  -1.47572732E-02  -2.50311268E-02  -2.84970590E-02 
 -4.43857341E-03  -2.48198597E-05  -6.50991950E-03  -4.43800496E-05   4.05463934E-03 
 -1.03900867E-02  -1.76235525E-02  -2.00637958E-02  -2.79901796E-03   4.68681410E-04 
  3.03543942E-03   5.53607058E-03   1.87263423E-04   2.27886098E-02   3.86537930E-02 
  4.40059861E-02   5.30782554E-03   2.77128845E-04  -3.13881912E-03  -1.19727808E-02 
  3.45942845E-03  -1.19656502E-02  -2.02960062E-02  -2.31062904E-02  -4.73338816E-03 
 -6.38835663E-04  -4.49719371E-03   2.79459502E-03  -4.26565171E-03   2.63633135E-03 
  4.47171666E-03   5.09089240E-03   1.25903122E-03  -9.95605472E-04   1.14512227E-03 
 -2.20973293E-03  -7.94041755E-04   8.78233778E-03   1.48965062E-02   1.69591492E-02 
  3.57644611E-03   2.65458985E-05  -2.04800911E-03  -2.39540246E-03   4.53633577E-03 
  1.40342985E-02   2.38048251E-02   2.71009575E-02   4.41555180E-03  -7.51074655E-06 
  4.32161155E-03   5.53095966E-03   4.18547283E-04  -1.55439019E-02  -2.63653980E-02 
 -3.00160799E-02  -2.94093618E-03  -6.73841174E-04   6.56502520E-03   5.45304511E-03 
 -2.66627490E-03   4.92110347E-03   8.34712237E-03   9.50290574E-03   1.69086568E-03 
 -4.27429865E-04   5.88469317E-04   2.54709077E-03   3.85973299E-04   2.37629229E-03 
  4.03064123E-03   4.58874352E-03   1.38196239E-03   2.03327680E-04  -1.38918386E-03 
  8.11554327E-04   5.32163001E-04   6.84824419E-04   1.16159176E-03   1.32243143E-03 
  4.58686828E-04   1.42512910E-03   3.10080521E-04  -1.83094390E-03  -1.42580046E-03 
<MO Number>
19
</MO Number>
  5.06507862E-02   9.34425478E-02   1.50845449E-01   1.96355973E-01   1.67550923E-01 
  5.78513159E-02   7.04191033E-02   3.24561148E-02  -9.10103102E-02  -5.26708235E-02 
 -2.60376310E-02   6.38078744E-02  -4.03846307E-02  -1.99639961E-02   4.89238116E-02 
 -2.01547613E-02  -9.96343333E-03   2.44164111E-02  -3.93184000E-02  -8.67793122E-04 
 -6.20216038E-04   1.29575352E-03  -8.38365765E-03   3.59132697E-04  -4.15180311E-05 
 -4.72087797E-04  -3.48005148E-03  -6.00315797E-05   3.54008306E-03  -3.50635309E-03 
 -9.65524855E-04   1.13411071E-03  -1.58906022E-02  -2.93156033E-02  -4.73245374E-02 
 -6.16024920E-02  -5.25655230E-02  -1.81496146E-02  -2.28582267E-02  -1.05353405E-02 
  2.95421868E-02  -4.24513824E-03  -6.16322563E-02   1.25980643E-01  -3.25490146E-03 
 -4.72556863E-02   9.65939282E-02  -1.62442397E-03  -2.35838997E-02   4.82071406E-02 
  1.02849101E-02   3.67634550E-04  -2.09483370E-03   3.32683468E-03   8.34493163E-04 
  4.72436828E-06   1.43037386E-04  -2.10418991E-04   7.61849920E-04  -3.61350917E-03 
  2.85165925E-03   1.59592325E-03   4.40749853E-03  -1.18587730E-02  -3.47256894E-02 
 -6.40633076E-02  -1.03418182E-01  -1.34619757E-01  -1.14871293E-01  -3.96623030E-02 
 -4.85747083E-02  -2.23880486E-02   6.27784090E-02   7.03898297E-02  -5.50038941E-02 
 -2.93260125E-02   5.39704355E-02  -4.21734806E-02  -2.24853174E-02   2.69350302E-02 
 -2.10475228E-02  -1.12217494E-02   2.55745228E-02   2.00957277E-03  -4.21921785E-04 
 -2.30280393E-03   5.90448133E-03  -3.40186291E-04   2.24803913E-04  -8.51211836E-04 
 -5.44038447E-03   3.25390908E-03   2.18647539E-03  -3.34178904E-03   7.29928707E-03 
  5.86015708E-04   4.35862870E-02   8.04096839E-02   1.29806337E-01   1.68969298E-01 
  1.44181821E-01   4.97825256E-02   6.27115848E-02   2.89037250E-02  -8.10490409E-02 
  4.54769949E-02  -8.61597745E-02  -3.63561844E-02   3.48688614E-02  -6.60618241E-02 
 -2.78756052E-02   1.74020058E-02  -3.29694806E-02  -1.39118808E-02  -3.18435176E-02 
 -1.35467911E-04  -2.48754671E-03  -1.00541094E-03  -4.29164069E-03  -9.20194121E-05 
 -3.29442712E-04   2.89808897E-04   1.28379197E-03  -1.27200793E-03  -1.17840327E-05 
  4.92134369E-03  -7.14467124E-03  -1.68890949E-03  -8.13977216E-03  -1.49902437E-02 
 -2.42196638E-02  -3.16981429E-02  -2.71522834E-02  -9.34069544E-03  -1.37149859E-02 
 -6.78004849E-03   1.78852713E-02  -4.80001442E-02  -1.03872793E-01  -2.66251443E-01 
 -3.73687218E-02  -8.08662886E-02  -2.07280129E-01  -1.77439908E-02  -3.83981740E-02 
 -9.84239368E-02   6.51715104E-03  -2.64759031E-03  -4.11452778E-03  -1.08575140E-02 
 -3.43056175E-03  -1.67764095E-04   6.81561819E-04   7.92693640E-04   4.26790677E-03 
 -1.13427370E-03  -3.13363306E-03   7.50120854E-03  -4.26983916E-03  -1.27439508E-02 
 -2.90122563E-02  -5.35229431E-02  -8.64027423E-02  -1.12470708E-01  -9.59714682E-02 
 -3.31366466E-02  -4.13540816E-02  -1.90600669E-02   5.34464032E-02  -1.27938031E-01 
  1.38323173E-02   6.02794861E-02  -9.80947283E-02   1.06057393E-02   4.62184683E-02 
 -4.89561450E-02   5.29300730E-03   2.30662552E-02   2.19353429E-02  -1.89549834E-03 
  5.74065175E-04   3.12054046E-03   9.52162430E-03   7.29824598E-04   3.09058463E-04 
  7.27450667E-04   3.64967194E-03   4.16619454E-03  -7.81586648E-03   3.04968344E-03 
 -5.36278004E-03   3.77470925E-04  -2.45027535E-03  -4.52036363E-03  -7.29727835E-03 
 -9.49888908E-03  -8.10542002E-03  -2.79860717E-03  -3.53681784E-03  -1.63011684E-03 
  4.57101658E-03  -3.03447115E-03   1.21702509E-01   1.74221628E-02  -2.32663909E-03 
  9.33137277E-02   1.33582041E-02  -1.16115598E-03   4.65700906E-02   6.66668013E-03 
  2.45128762E-03  -8.17574204E-04   4.31171072E-03  -6.46999231E-05  -8.41593559E-03 
 -1.21310048E-03   6.87706996E-04  -1.80078266E-04   2.47786826E-03  -2.81363102E-03 
  3.35762754E-04  -4.04298852E-03   3.99446438E-03   1.16247418E-03   2.38237983E-02 
  4.39510733E-02   7.09507558E-02   9.23568112E-02   7.88082417E-02   2.72105961E-02 
  3.29477765E-02   1.51856068E-02  -4.25820156E-02   6.87658339E-02  -7.32876338E-03 
 -7.09417479E-03   5.27252589E-02  -5.61922870E-03  -5.43936111E-03   2.63135998E-02 
 -2.80438898E-03  -2.71462245E-03  -1.99474525E-02   1.57658178E-03  -3.53943517E-04 
 -1.60280470E-03   2.95998035E-03   3.07633890E-04   3.27779651E-04   3.71230095E-04 
 -6.39336964E-04  -4.05748587E-03   4.69682283E-03  -1.35607401E-04  -6.12722394E-03 
  2.31198080E-03  -3.28952228E-02  -6.05800010E-02  -9.78788132E-02  -1.28101555E-01 
 -1.09730395E-01  -3.77485084E-02  -5.35121411E-02  -2.64539033E-02   6.97834592E-02 
  1.67693938E-01   6.32185244E-02  -8.34105702E-02   1.30551860E-01   4.92164241E-02 
 -6.49361882E-02   6.19906409E-02   2.33696989E-02  -3.08339989E-02   3.09568203E-02 
  6.11209597E-03   4.20897121E-03  -2.77801257E-03   3.84249082E-03  -3.63950309E-04 
  2.43812039E-04   5.08065213E-04   1.60533932E-03  -2.93585369E-03   1.33051437E-03 
 -4.01701877E-03   1.05476106E-02   1.46138782E-03   2.98492586E-02   5.50670776E-02 
  8.88954576E-02   1.15715483E-01   9.87402408E-02   3.40926374E-02   4.16429709E-02 
  1.91932158E-02  -5.38197665E-02   5.77045095E-02   1.75583957E-02  -5.98163293E-02 
  4.42441404E-02   1.34626588E-02  -4.58633492E-02   2.20809272E-02   6.71881038E-03 
 -2.28890259E-02  -2.46519645E-02   3.36773279E-03  -1.85969319E-04  -1.23781827E-03 
 -7.88776672E-03   4.08727191E-04  -3.10064166E-04   2.77512811E-05  -2.19960832E-03 
  5.00665593E-03  -2.80704761E-03   1.38090100E-03   2.02492224E-03  -4.88427444E-03 
  5.72680375E-03   1.05650311E-02   1.70552591E-02   2.22008819E-02   1.89440545E-02 
  6.54092775E-03   8.03975250E-03   3.70551623E-03  -1.03906516E-02   3.87074242E-02 
  1.15767977E-01   1.82103778E-02   2.96783861E-02   8.87635065E-02   1.39625572E-02 
  1.48115948E-02   4.42992113E-02   6.96829467E-03  -3.65319572E-03   1.59796604E-03 
  3.01277771E-03   4.26175685E-04   7.47417973E-03   4.26788199E-04  -8.48879589E-04 
 -8.87469808E-04  -1.30355197E-03  -9.91237786E-04   2.29478976E-03  -2.26429044E-03 
  9.35005335E-03   3.90652347E-03  -1.95697223E-02  -3.31939508E-02  -3.77901475E-02 
 -6.50377453E-03   3.49006648E-04   1.63297750E-03   9.81483719E-03  -1.70672162E-03 
 -1.89435315E-02  -3.21318129E-02  -3.65809407E-02  -6.54100197E-03  -4.00442448E-04 
  1.99029150E-03  -6.98520426E-03  -6.79411009E-03   4.15348671E-03   7.04509915E-03 
  8.02059801E-03   8.52394325E-04  -8.01505789E-05  -1.16950768E-03  -3.19184730E-03 
  1.47090993E-03   7.21146983E-03   1.22320170E-02   1.39257218E-02   1.82014831E-03 
 -1.82777362E-04  -2.62479423E-03   1.72288099E-03   2.80606161E-03   1.20343641E-02 
  2.04125580E-02   2.32389806E-02   4.29902935E-03   6.90509131E-04  -1.64204953E-03 
  6.75720639E-04  -6.38087288E-03  -1.61447025E-02  -2.73844695E-02  -3.11762570E-02 
 -6.16513450E-03  -1.15456615E-04  -5.93560460E-03  -2.96590129E-03   5.48418274E-03 
 -1.72035680E-02  -2.91805056E-02  -3.32209811E-02  -5.86333252E-03   7.60818036E-04 
  6.41696104E-03   5.68742969E-03   2.15259386E-03  -2.58188615E-04  -4.37936731E-04 
 -4.98575592E-04  -1.99416588E-04  -3.02433275E-04  -1.12664745E-03  -1.43473831E-03 
 -4.78218169E-03   9.85748216E-03   1.67201544E-02   1.90353087E-02   4.79162317E-03 
  6.70821947E-05   3.32933081E-04  -1.78430613E-03   5.55987111E-03   1.45073068E-03 
  2.46071366E-03   2.80143611E-03  -2.23767443E-04  -9.10195102E-04   5.91569317E-04 
  2.68753638E-03   2.04121280E-04  -6.59336919E-03  -1.11836014E-02  -1.27321375E-02 
 -2.75503789E-03   2.83919793E-04   1.52410167E-03   9.60833297E-04  -3.06109883E-03 
 -1.06141651E-02  -1.80036318E-02  -2.04965026E-02  -3.75508218E-03   5.64295539E-04 
 -2.86858022E-03  -4.25589997E-03  -4.48397027E-04   1.86004205E-02   3.15498316E-02 
  3.59183755E-02   4.14788494E-03   5.35788706E-04  -7.97038442E-03  -6.16675390E-03 
  2.74673559E-03  -1.37046864E-02  -2.32457405E-02  -2.64644594E-02  -4.36254180E-03 
  4.67968075E-04  -3.01444801E-03  -5.71488826E-03   7.54033830E-04  -7.01097880E-03 
 -1.18919463E-02  -1.35385633E-02  -3.19541869E-03   5.87974237E-05   4.63111232E-03 
  5.83255455E-04   7.73234075E-04  -4.46482703E-03  -7.57319122E-03  -8.62181230E-03 
 -2.34425327E-03   4.86516061E-04  -1.14660876E-03   1.61201578E-03   1.96173639E-03 
<MO Number>
20
</MO Number>
  2.55104550E-02   4.70626833E-02   7.59738659E-02   9.88954087E-02   8.43876394E-02 
  2.91370283E-02   3.62985755E-02   1.67299877E-02  -4.69126197E-02   1.07377442E-02 
 -3.75484207E-02   6.73217025E-02   8.23301795E-03  -2.87897360E-02   5.16179911E-02 
  4.10885302E-03  -1.43680962E-02   2.57609955E-02  -1.92620706E-02   3.94197850E-04 
 -1.34174052E-03   1.90934829E-03   2.93089296E-03  -1.08188258E-04  -2.49478836E-04 
  4.28375144E-04  -3.41860492E-03   1.52582512E-03   1.89277980E-03  -2.35291971E-03 
  1.31543116E-03   6.33624797E-03  -2.88550604E-02  -5.32329419E-02  -8.59345900E-02 
 -1.11861313E-01  -9.54514700E-02  -3.29571037E-02  -4.09402922E-02  -1.88693517E-02 
  5.29116179E-02   6.51559365E-02   1.74307411E-02   3.78187080E-02   4.99574197E-02 
  1.33647814E-02   2.89969751E-02   2.49322540E-02   6.66996266E-03   1.44715230E-02 
  2.19203352E-02   1.85918344E-03   1.26087843E-03   1.30352613E-03  -2.28993282E-03 
  2.51123453E-04   8.86393847E-05   2.83727090E-04   2.37391856E-03  -2.87282587E-03 
  4.98907314E-04   7.78556086E-03  -1.62557049E-03  -1.38724013E-04   2.11791539E-02 
  3.90721300E-02   6.30746178E-02   8.21044188E-02   7.00598559E-02   2.41899882E-02 
  3.05467467E-02   1.40789739E-02  -3.94789022E-02   8.01295392E-02   1.51636781E-01 
 -2.02460326E-02   6.14382240E-02   1.16265420E-01  -1.55233675E-02   3.06619801E-02 
  5.80245938E-02  -7.74724845E-03  -1.58296777E-02   3.16628937E-03   4.78228551E-03 
 -1.27689769E-03   5.77108659E-03  -6.16743200E-04   7.00815832E-05  -8.45208138E-04 
 -1.03928035E-03   5.09694943E-04   5.29585408E-04  -1.47694451E-03  -1.21812253E-02 
 -1.04432984E-02  -3.01990747E-02  -5.57124319E-02  -8.99372610E-02  -1.17071602E-01 
 -9.98974194E-02  -3.44921834E-02  -4.33430724E-02  -1.99767914E-02   5.60169936E-02 
  1.17903599E-02   5.22973315E-02   4.23292231E-02   9.04009654E-03   4.00982609E-02 
  3.24553506E-02   4.51164181E-03   2.00118427E-02   1.61974948E-02   2.42628067E-02 
  1.66533415E-03   2.03488658E-03   9.42049942E-04   1.52558060E-03   1.06161015E-04 
  2.94920355E-04  -9.91547990E-05  -3.27090644E-03  -2.04029384E-05   3.29130938E-03 
  4.61889032E-03   6.37715015E-03  -1.18665972E-03   1.88787550E-02   3.47672062E-02 
  5.61732060E-02   7.35182091E-02   6.29748959E-02   2.16640831E-02   3.08873731E-02 
  1.52692747E-02  -4.02792282E-02  -2.02377631E-02  -1.55195192E-01   1.13246991E-01 
 -1.57553556E-02  -1.20821428E-01   8.81642211E-02  -7.48120007E-03  -5.73702875E-02 
  4.18634905E-02  -1.80861764E-02  -2.03221688E-03  -7.03001547E-03   5.30983907E-03 
 -2.41808388E-03  -5.14009407E-04   2.45071390E-05  -2.05080940E-04  -2.30206358E-03 
  2.05384117E-03   2.48222415E-04   4.98240556E-03  -4.81770586E-03   8.82546555E-03 
 -1.39345050E-02  -2.57069188E-02  -4.14989937E-02  -5.40193643E-02  -4.60948258E-02 
 -1.59154380E-02  -2.04191246E-02  -9.41116005E-03   2.63898683E-02  -9.71568832E-02 
 -1.29501724E-01   4.79255464E-03  -7.44937062E-02  -9.92936689E-02   3.67462547E-03 
 -3.71775807E-02  -4.95545004E-02   1.83389567E-03   1.11357302E-02  -3.51251223E-03 
 -4.64614687E-03   7.72401495E-04  -7.25005033E-03  -2.87361613E-04   3.43540110E-04 
 -8.32042158E-04   3.08119974E-03   1.42789585E-05  -3.09547869E-03  -8.94340710E-03 
  8.23651890E-03   3.02364631E-03  -4.05956433E-02  -7.48924276E-02  -1.20899763E-01 
 -1.57375583E-01  -1.34288883E-01  -4.63667311E-02  -5.77811428E-02  -2.66312878E-02 
  7.46768914E-02  -7.03965271E-02   7.97908747E-02  -6.29976909E-02  -5.39755706E-02 
  6.11785576E-02  -4.83026146E-02  -2.69375929E-02   3.05323883E-02  -2.41063902E-02 
  3.10324837E-02  -2.08521960E-03   2.12766919E-03  -2.95948909E-03   1.61716195E-02 
  1.34112499E-03   1.04639862E-04   3.70558595E-04   4.02743341E-03  -6.59051644E-03 
  2.56308304E-03  -2.38219417E-03   2.88748663E-03  -6.12377887E-03   2.07786920E-02 
  3.83333423E-02   6.18819838E-02   8.05519635E-02   6.87351429E-02   2.37325966E-02 
  3.02160614E-02   1.39265613E-02  -3.90515214E-02  -6.84651544E-02   8.39183654E-02 
  6.72197902E-02  -5.24947171E-02   6.43432545E-02   5.15398512E-02  -2.61985432E-02 
  3.21117939E-02   2.57219982E-02  -1.58818438E-02  -2.72685706E-03   1.08808383E-03 
  2.47968220E-03  -6.15826883E-03  -7.19741088E-04  -4.94108655E-04   6.35904871E-06 
  3.93707594E-03   9.53663235E-04  -4.89073917E-03   8.35583566E-03  -5.04016632E-04 
 -2.74106477E-03   4.79481233E-03   8.83014950E-03   1.42668296E-02   1.86721008E-02 
  1.59943178E-02   5.50222792E-03   7.85131908E-03   3.88132546E-03  -1.02386523E-02 
  8.52147663E-02  -9.17111941E-02   2.45001084E-01   6.63407778E-02  -7.13983293E-02 
  1.90736455E-01   3.15009477E-02  -3.39024521E-02   9.05684152E-02  -4.61776269E-03 
  3.66983707E-03  -4.22018721E-03   1.02871510E-02  -8.55088992E-04  -3.30130733E-04 
  1.76474676E-04  -8.25656175E-04  -3.47488107E-03   7.57795518E-03  -4.10307411E-03 
  6.53730053E-03   4.78124004E-03  -3.46735370E-03  -3.21581689E-02  -5.93266455E-02 
 -9.57717303E-02  -1.24666348E-01  -1.06378031E-01  -3.67297831E-02  -4.62406762E-02 
 -2.13122949E-02   5.97618839E-02   5.98941500E-02  -1.09629077E-01  -4.46177849E-02 
  4.59230172E-02  -8.40565897E-02  -3.42100740E-02   2.29188044E-02  -4.19501299E-02 
 -1.70732247E-02   2.56776019E-02   2.44892159E-03  -1.80795840E-03  -1.05107310E-03 
  7.88555343E-03   4.91344464E-04   5.73813529E-04  -3.06025987E-04  -5.31084500E-03 
  3.15899325E-03   2.15185175E-03  -5.31570904E-03   6.92154604E-03   1.80562100E-03 
  4.58699112E-02   8.46226031E-02   1.36607304E-01   1.77822137E-01   1.51735966E-01 
  5.23907905E-02   6.50127353E-02   2.99643236E-02  -8.40230693E-02  -2.67282498E-02 
 -4.96794484E-02  -1.19028174E-01  -2.04935186E-02  -3.80910349E-02  -9.12632184E-02 
 -1.02277022E-02  -1.90100963E-02  -4.55467427E-02  -3.54748421E-02  -2.12044506E-03 
 -9.62084707E-04  -3.86426410E-03  -1.69857647E-02  -6.66029709E-04  -4.87413220E-04 
  1.24871391E-03   5.51996308E-04   5.69771584E-04  -1.12176789E-03  -5.60411514E-03 
 -1.25304332E-02   5.58371954E-03  -1.22955178E-02  -2.08555240E-02  -2.37432818E-02 
 -4.69118477E-03   3.11967601E-04   2.40565173E-03   5.30791997E-03  -2.91926507E-04 
 -1.07645114E-02  -1.82586476E-02  -2.07868292E-02  -4.85881698E-03   3.09734373E-04 
  1.82770032E-03  -3.69616393E-03  -3.14284106E-03   1.44093216E-02   2.44409351E-02 
  2.78251465E-02   5.39633647E-03  -2.51534072E-04  -3.39667430E-03  -5.46528244E-03 
 -1.38017358E-03   1.12798638E-02   1.91327827E-02   2.17820013E-02   5.28067376E-03 
  1.22258945E-04  -2.53810217E-03   4.81719181E-03   1.50205825E-03  -8.25455887E-03 
 -1.40012933E-02  -1.59399808E-02  -2.49796830E-03   1.16523834E-03   3.45616089E-03 
  1.90416011E-03   3.33464108E-03   1.01843519E-02   1.72745874E-02   1.96665112E-02 
  4.21781146E-03   8.31656452E-05   4.17595429E-03   2.39866687E-03  -3.15625623E-03 
  1.46614247E-02   2.48685498E-02   2.83119707E-02   5.23747662E-03  -6.72491024E-04 
 -3.83183499E-03  -5.10593384E-03  -1.53347970E-03  -1.51254393E-02  -2.56556062E-02 
 -2.92080069E-02  -3.58948623E-03  -9.66051071E-05   1.42718756E-03   7.33467244E-03 
 -5.59136338E-05   4.88740625E-03   8.28996551E-03   9.43783466E-03   2.04440146E-03 
 -6.86886993E-04  -6.48108309E-04  -3.11413830E-03   2.41599707E-03   1.78911002E-02 
  3.03466903E-02   3.45486413E-02   6.19175954E-03   5.81666551E-04   8.18883347E-03 
  1.04988975E-03  -2.58545845E-03  -1.01966496E-02  -1.72954465E-02  -1.96902586E-02 
 -3.53885933E-03   1.07172224E-03  -3.50349692E-04   3.58377398E-03  -3.41184202E-03 
 -7.10011150E-03  -1.20431322E-02  -1.37106831E-02  -3.79053038E-03  -9.49460940E-04 
 -4.29386405E-03  -1.58253641E-03   1.12491054E-03  -3.92016044E-03  -6.64933365E-03 
 -7.57003290E-03  -1.04536956E-03  -1.57553658E-04   4.03382645E-03  -4.60705522E-04 
  4.00181687E-03   1.31377029E-02   2.22840293E-02   2.53695849E-02   6.06216267E-03 
  7.31560498E-04   5.23087788E-03   4.00746185E-03  -2.68548321E-03   1.38432630E-02 
  2.34807927E-02   2.67320580E-02   5.14251055E-03  -1.33529400E-03  -5.30641909E-03 
 -1.88935525E-03  -3.87131974E-03  -1.91886325E-02  -3.25475506E-02  -3.70542435E-02 
 -6.81098670E-03  -6.72964322E-04  -7.53073396E-03  -2.65334173E-03   5.10870703E-03 
<MO Number>
21
</MO Number>
  1.00373607E-02   1.85173149E-02   2.98927282E-02   3.89114537E-02   3.32032171E-02 
  1.14642747E-02   1.39619797E-02   6.43506655E-03  -1.80445936E-02  -1.07364014E-01 
  3.40475562E-02  -3.03111241E-02  -8.23198837E-02   2.61054963E-02  -2.32406382E-02 
 -4.10833919E-02   1.30284724E-02  -1.15987074E-02  -9.05506812E-03  -3.19082329E-03 
  1.58925265E-03  -1.10658523E-03   6.23633122E-04   1.12931578E-05   9.27057207E-05 
  9.60338759E-07  -1.56675773E-03  -3.36433580E-03   4.93109352E-03   1.35078794E-03 
  3.20348916E-04  -2.78192838E-03   1.32769174E-02   2.44937755E-02   3.95406017E-02 
  5.14701195E-02   4.39195504E-02   1.51643676E-02   1.91086026E-02   8.80714142E-03 
 -2.46961374E-02  -3.83818606E-02  -9.72293509E-03   1.06698229E-01  -2.94287646E-02 
 -7.45492698E-03   8.18094018E-02  -1.46870162E-02  -3.72053109E-03   4.08286256E-02 
 -1.01494197E-02  -1.45591008E-03   2.47501147E-04   3.68907181E-03  -4.45949124E-03 
  5.10155943E-04   3.82583830E-04  -3.51628861E-05  -1.63471804E-03   1.06360570E-03 
  5.71112338E-04  -1.60736747E-03   2.24297318E-03  -8.66636450E-03  -3.43716938E-02 
 -6.34102427E-02  -1.02363931E-01  -1.33247436E-01  -1.13700289E-01  -3.92579833E-02 
 -4.87968690E-02  -2.24904424E-02   6.30655316E-02   6.88253894E-02   1.78114897E-02 
  9.53492196E-02   5.27709223E-02   1.36567152E-02   7.31077050E-02   2.63363890E-02 
  6.81565809E-03   3.64858690E-02   2.75936633E-02   3.55225695E-03  -5.09226677E-04 
  3.56673543E-03   7.46055378E-03   1.95518971E-04  -2.63090532E-04  -3.50196527E-04 
  8.44434007E-04   2.00098549E-03  -2.84541950E-03  -3.71656160E-03  -5.16410734E-03 
  5.51318958E-04   4.02753923E-03   7.43016161E-03   1.19946009E-02   1.56134079E-02 
  1.33229505E-02   4.60009532E-03   6.27766096E-03   2.89336949E-03  -8.11330795E-03 
  9.36378789E-02  -5.50924558E-02   5.14249164E-02   7.17955580E-02  -4.22413840E-02 
  3.94293486E-02   3.58310157E-02  -2.10814114E-02   1.96780086E-02  -2.08583512E-03 
  3.34108705E-03  -1.79808880E-03   1.90953941E-03  -3.89622434E-04   1.09315937E-04 
 -3.94676764E-04  -1.34818099E-05   2.83754175E-03  -4.48411109E-03   1.64656933E-03 
  2.42296006E-03  -5.59225784E-03  -6.05429777E-03   9.72037291E-03   1.79010856E-02 
  2.89226970E-02   3.78533653E-02   3.24247798E-02   1.11544944E-02   1.64275892E-02 
  8.12103287E-03  -2.14226898E-02  -4.71341660E-03  -2.13368740E-02  -2.01489864E-01 
 -3.66945469E-03  -1.66110273E-02  -1.56862418E-01  -1.74238687E-03  -7.88750331E-03 
 -7.44838240E-02  -8.29874657E-03  -1.59665850E-04  -8.24258123E-04  -9.52339085E-03 
  1.78031955E-03   3.14495058E-04  -1.76106288E-04   5.00407939E-04  -2.19953374E-03 
  2.33671653E-03  -1.37182793E-04   5.06711613E-03  -1.47249608E-03  -9.64352863E-03 
 -3.30429023E-02  -6.09588362E-02  -9.84065956E-02  -1.28096160E-01  -1.09304696E-01 
 -3.77402904E-02  -4.77864854E-02  -2.20247573E-02   6.17597023E-02  -2.22988316E-02 
  8.55401750E-02  -9.51650693E-02  -1.70973230E-02   6.55867547E-02  -7.29665103E-02 
 -8.53276253E-03   3.27323876E-02  -3.64154029E-02   2.59903670E-02   8.07069151E-04 
  2.61473172E-03  -5.37145062E-03  -3.54736007E-03  -4.64334766E-04   8.59126277E-04 
 -7.12298095E-04  -1.81439090E-03   1.30017270E-03   5.14218204E-04   5.03794571E-03 
 -4.21201716E-03   5.15682024E-03   2.97674839E-02   5.49162164E-02   8.86519206E-02 
  1.15398470E-01   9.84697332E-02   3.39992376E-02   4.20929166E-02   1.94005954E-02 
 -5.44012805E-02  -5.82069805E-03   1.95027850E-02  -1.55728042E-01  -4.46294031E-03 
  1.49534926E-02  -1.19402338E-01  -2.22732003E-03   7.46284093E-03  -5.95901356E-02 
 -2.29742477E-02  -1.02133377E-03   1.41977499E-03  -5.68139826E-03   6.13101202E-03 
  9.21900199E-04   2.62704005E-04   6.26584029E-05   5.90922001E-03  -1.73719354E-03 
 -4.17202647E-03   4.96761806E-03   3.56490082E-03  -7.39010315E-03  -3.67329662E-02 
 -6.77664101E-02  -1.09396146E-01  -1.42401290E-01  -1.21511290E-01  -4.19549348E-02 
 -5.26892655E-02  -2.42844451E-02   6.80961013E-02  -7.00891878E-02  -3.26584245E-02 
 -9.82487521E-02  -5.37399224E-02  -2.50403986E-02  -7.53308817E-02  -2.68199880E-02 
 -1.24969140E-02  -3.75953900E-02   3.06939782E-02  -2.03638936E-03  -8.90088549E-04 
 -2.00979512E-03   1.99310031E-03  -1.11015576E-04  -1.29563493E-04   1.55485028E-04 
  2.95794922E-03   3.97920203E-04  -3.35586943E-03  -9.19509328E-03   7.48609389E-03 
 -1.37059234E-03   2.45609861E-02   4.52316304E-02   7.30805255E-02   9.56461226E-02 
  8.19294252E-02   2.81846575E-02   3.97713454E-02   1.96610957E-02  -5.18645302E-02 
 -1.96145738E-01  -1.11167304E-01   6.26520996E-02  -1.52701948E-01  -8.65451576E-02 
  4.87754552E-02  -7.25082859E-02  -4.10947019E-02   2.31603113E-02  -2.45733368E-02 
 -7.67823532E-03  -6.87372898E-03   1.72438199E-03  -5.71102705E-03   5.08504250E-04 
 -3.50540268E-04  -4.14215336E-04  -4.61118722E-03   5.02143558E-03  -4.10248364E-04 
 -2.04234871E-03  -1.02146577E-02   4.82446598E-03  -3.53809527E-02  -6.52721629E-02 
 -1.05369652E-01  -1.37159991E-01  -1.17038880E-01  -4.04107187E-02  -5.08130166E-02 
 -2.34196833E-02   6.56712196E-02   2.39336096E-02  -8.46435200E-02   8.49457604E-02 
  1.83507666E-02  -6.48992568E-02   6.51309955E-02   9.15831874E-03  -3.23892780E-02 
  3.25049318E-02   2.90747735E-02   2.20688444E-04  -2.28343106E-03   2.29144909E-03 
  3.33583827E-03  -1.57372734E-04   7.02973101E-05  -1.27314735E-04   2.84519706E-04 
 -2.94172273E-03   2.65720302E-03   1.70859501E-03   8.85147995E-03   8.13227893E-03 
  2.67230261E-02   4.92996818E-02   7.95850799E-02   1.03596137E-01   8.83987795E-02 
  3.05219788E-02   3.75243983E-02   1.72949686E-02  -4.84968845E-02   1.25206380E-01 
 -5.26675827E-02   8.88317687E-02   9.60002729E-02  -4.03821459E-02   6.81105390E-02 
  4.79108650E-02  -2.01535212E-02   3.39919329E-02  -2.12727769E-02   4.35486507E-03 
 -2.62867635E-03   3.49976614E-03  -7.79123931E-03  -7.57934916E-05  -4.59172487E-04 
  2.39023778E-04   5.70839276E-03  -6.31621076E-03   6.07817997E-04   8.31727069E-03 
  1.81431893E-03  -1.40448467E-03  -2.16992833E-03  -3.68060891E-03  -4.19024401E-03 
 -7.19517672E-04  -3.99701258E-04  -2.18297856E-03   1.81738186E-03  -9.60423308E-04 
 -5.54647408E-03  -9.40786922E-03  -1.07105288E-02  -1.55441712E-03   3.73116282E-04 
 -1.74749206E-03  -5.98635194E-04  -3.17546630E-03  -3.72701555E-03  -6.32172339E-03 
 -7.19706011E-03  -1.52362319E-03  -7.15651548E-04   4.13039163E-04   1.21145968E-03 
  3.02717395E-03  -7.01430157E-03  -1.18975823E-02  -1.35449797E-02  -1.95042333E-03 
  4.26562092E-04   1.67719308E-03  -2.95268790E-03   2.24103699E-03   2.01117962E-02 
  3.41134108E-02   3.88369204E-02   7.11654478E-03  -6.93992782E-04  -3.63712279E-03 
  2.74581159E-03  -7.23558629E-03  -2.72876471E-03  -4.62850113E-03  -5.26938602E-03 
 -1.74612924E-03   1.71198868E-04   4.09720222E-04  -9.44448032E-04   1.90133491E-03 
  7.95713516E-04   1.34968064E-03   1.53656402E-03  -3.12869175E-04   7.07883791E-04 
  1.52093533E-03  -1.47178696E-03   5.73103597E-04  -1.11912838E-03  -1.89825343E-03 
 -2.16109488E-03  -8.00175396E-04   9.27149211E-05   2.52799773E-05  -4.72685112E-05 
 -3.99967475E-03   2.00331698E-02   3.39800455E-02   3.86850887E-02   7.49471087E-03 
 -1.34857936E-03   4.45322230E-03  -1.99753619E-03   6.72460815E-03  -1.06862104E-02 
 -1.81258343E-02  -2.06356260E-02  -3.97443125E-03   8.77505337E-04  -5.69767375E-03 
  5.68960103E-04  -2.37567807E-03   1.78578169E-02   3.02902356E-02   3.44843697E-02 
  8.17498505E-03   3.28310573E-04  -3.05666857E-03  -3.43303856E-03   7.13829369E-03 
  1.79557300E-02   3.04563146E-02   3.46734448E-02   7.01532982E-03  -5.29676791E-04 
  5.61776481E-03   5.93003664E-03  -1.47115138E-03  -2.02038599E-02  -3.42695682E-02 
 -3.90147002E-02  -5.50759842E-03  -5.75856299E-04   7.89344709E-03   4.58253046E-03 
 -3.05800848E-03   1.75163401E-02   2.97110263E-02   3.38249602E-02   6.92056374E-03 
 -4.17878198E-04   5.52268277E-03   5.73661208E-03  -9.67804495E-04   1.70788903E-02 
  2.89690287E-02   3.29802220E-02   7.78060330E-03   1.44630575E-04  -7.92527011E-03 
 -4.20444214E-04  -1.97568638E-03  -9.41605190E-03  -1.59714052E-02  -1.81828840E-02 
 -3.46595269E-03   9.89766768E-05  -7.43160409E-04  -1.98738232E-03   5.35006609E-03 
<MO Number>
22
</MO Number>
 -8.66603587E-05  -1.59874413E-04  -2.58087222E-04  -3.35952910E-04  -2.86669254E-04 
 -9.89800192E-05   6.86769041E-04   3.16531364E-04  -8.87586756E-04   6.81207377E-02 
 -3.47038381E-02  -1.52880508E-01   5.22306403E-02  -2.66086914E-02  -1.17219030E-01 
  2.60667504E-02  -1.32796020E-02  -5.85005121E-02   2.27181524E-03   2.40903394E-03 
 -2.50427586E-03  -5.64988036E-03  -1.60671465E-03  -7.18560072E-05  -1.19838571E-04 
 -6.31819368E-04   3.45399110E-03  -2.66852061E-03  -7.85470486E-04   6.56684766E-03 
 -2.95760873E-03   4.69357657E-03  -1.69537191E-03  -3.12768829E-03  -5.04906550E-03 
 -6.57238368E-03  -5.60822743E-03  -1.93638645E-03  -1.80190908E-03  -8.30498616E-04 
  2.32880420E-03   1.53369015E-01  -8.21066217E-02   1.01733614E-03   1.17593586E-01 
 -6.29541248E-02   7.80028521E-04   5.86874418E-02  -3.14185208E-02   3.89288905E-04 
  2.77465355E-03   5.82875480E-03  -4.40570846E-03   3.03224998E-04   8.84639734E-03 
 -7.70874496E-04  -1.81848729E-04  -3.00213474E-04   4.57785935E-03   8.67524167E-04 
 -5.44538352E-03   2.63140876E-03  -1.59557363E-03  -2.22528506E-03   2.25592410E-03 
  4.16181685E-03   6.71847191E-03   8.74545499E-03   7.46251329E-03   2.57662689E-03 
  1.08243001E-03   4.98891225E-04  -1.39894271E-03   5.85775904E-02  -1.08204341E-01 
  1.47393031E-01   4.49135632E-02  -8.29641928E-02   1.13011583E-01   2.24150161E-02 
 -4.14049472E-02   5.64007009E-02  -4.81595110E-03   4.97861027E-03  -5.72324381E-03 
  1.08518867E-02  -1.66181041E-02   1.07386644E-03  -2.78944033E-04   1.81974318E-03 
 -5.09619052E-04  -9.69242481E-05   6.06543300E-04   4.82349190E-03   1.98369727E-03 
  4.26441819E-04  -4.89690050E-03  -9.03399321E-03  -1.45836859E-02  -1.89836275E-02 
 -1.61987653E-02  -5.59304522E-03  -6.17215762E-03  -2.84474307E-03   7.97695444E-03 
 -4.02017338E-02   9.60244522E-02   1.54620203E-01  -3.08241274E-02   7.36254303E-02 
  1.18552918E-01  -1.53834001E-02   3.67442502E-02   5.91662156E-02   7.37883205E-03 
 -1.99205154E-03   3.39544449E-03   6.24220090E-03   7.40775570E-03  -1.50619430E-04 
 -6.59127260E-04  -4.04953264E-04   3.64086032E-03  -6.07956226E-03   2.43870195E-03 
 -1.07287018E-02   5.16616429E-03  -9.26763652E-04  -5.77924690E-03  -1.06430889E-02 
 -1.71959871E-02  -2.25057152E-02  -1.92781501E-02  -6.63190370E-03  -8.06521982E-03 
 -3.98706800E-03   1.05175933E-02  -1.52178386E-01   3.52652151E-01  -9.66000414E-03 
 -1.18472806E-01   2.74544178E-01  -7.52043590E-03  -5.62550787E-02   1.30363286E-01 
 -3.57096896E-03   9.00568268E-03  -7.00412795E-03   1.60969408E-02  -1.46679522E-03 
 -1.59905087E-03   5.64977452E-04   2.41344899E-04   2.80433764E-04   4.15432393E-03 
  3.61382725E-03  -7.76815118E-03  -2.69001950E-03   2.07986484E-02   1.48000446E-03 
  3.88129092E-03   7.16035703E-03   1.15590520E-02   1.50464526E-02   1.28391665E-02 
  4.43305631E-03   2.51751813E-03   1.16032232E-03  -3.25366406E-03  -1.12455462E-01 
 -2.30084416E-02  -1.88217829E-01  -8.62236818E-02  -1.76414067E-02  -1.44313436E-01 
 -4.30316607E-02  -8.80429846E-03  -7.20225196E-02  -7.84652340E-03  -7.22285635E-03 
  1.95801929E-03  -1.38752359E-02   6.29442309E-04  -9.19606941E-04   3.53717948E-04 
 -2.80625417E-04   4.48986019E-03  -4.59722832E-03   1.07368137E-04  -6.94015430E-03 
 -2.28483406E-04   1.10332141E-03  -1.31179833E-02  -2.42005678E-02  -3.90672729E-02 
 -5.08539860E-02  -4.33938025E-02  -1.49828394E-02  -1.83898596E-02  -8.47587324E-03 
  2.37672271E-02  -9.85129583E-02   2.68482072E-03  -7.90043454E-02  -7.55334582E-02 
  2.05854942E-03  -6.05754971E-02  -3.76964898E-02   1.02736045E-03  -3.02314188E-02 
  1.42105603E-02  -4.55467494E-03   2.48746856E-03  -2.62188755E-03   5.57109680E-03 
  4.11749687E-04  -4.90063235E-04   1.90024541E-04  -3.32145891E-03   1.74485191E-03 
  1.57660700E-03  -4.39275031E-03  -1.83209924E-03  -6.51183125E-03   5.16234249E-03 
  9.52369097E-03   1.53742110E-02   2.00126564E-02   1.70768376E-02   5.89622253E-03 
  7.43034256E-03   3.42463962E-03  -9.60304447E-03  -2.06901540E-02   1.41319383E-01 
 -7.90931068E-02  -1.58638915E-02   1.08354696E-01  -6.06435537E-02  -7.91719376E-03 
  5.40765881E-02  -3.02653839E-02  -5.43208277E-03   7.49936760E-05   6.76900807E-03 
 -4.69391822E-03  -5.37091556E-03   1.93118865E-04   2.43111367E-04  -4.68528347E-04 
 -1.10629591E-03   3.40989065E-04   7.65306848E-04   6.55112074E-03   1.55624583E-03 
 -1.24708932E-02   2.87308058E-03   5.29107904E-03   8.54877070E-03   1.11884358E-02 
  9.58389209E-03   3.29696828E-03   5.01577045E-03   2.47956265E-03  -6.54090465E-03 
  3.69032486E-01   1.11719142E-01  -1.36900396E-01   2.87296477E-01   8.69747707E-02 
 -1.06578697E-01   1.36418529E-01   4.12986974E-02  -5.06073349E-02  -4.08913138E-03 
  1.71657045E-02   5.55321175E-03  -6.36044456E-03   5.63826166E-03  -1.12537916E-03 
  5.99476287E-04   7.31635105E-04   5.15605654E-03  -3.66005257E-03  -1.49600397E-03 
 -4.67977585E-03   1.83057640E-02   4.80659434E-03   3.15035511E-03   5.81189810E-03 
  9.38221826E-03   1.22128616E-02   1.04212579E-02   3.59821046E-03   4.45609715E-03 
  2.05381202E-03  -5.75910179E-03   1.02230088E-01   5.74597983E-02   9.86136751E-02 
  7.83835167E-02   4.40565114E-02   7.56106814E-02   3.91188688E-02   2.19872872E-02 
  3.77350297E-02  -3.98956776E-03   6.47750367E-03   2.98544847E-03   4.25277998E-03 
 -1.19955435E-02   1.00670034E-03  -7.07543261E-04   6.03849348E-05  -3.34731131E-04 
 -4.69531556E-03   5.03004670E-03   1.74181812E-03  -2.84001068E-03  -8.08550133E-03 
 -6.68693357E-03  -1.23363161E-02  -1.99146662E-02  -2.59229805E-02  -2.21201283E-02 
 -7.63754989E-03  -9.88428961E-03  -4.55566208E-03   1.27745487E-02   2.38036413E-03 
 -4.50559094E-02   9.81655236E-02   1.82511152E-03  -3.45459999E-02   7.52670674E-02 
  9.10858571E-04  -1.72408753E-02   3.75635422E-02   6.03548015E-03  -5.12972815E-06 
 -1.09433520E-03   5.46570851E-03   1.48998444E-02   1.28270069E-03  -7.28652941E-04 
 -5.68295372E-04  -5.23055935E-03   2.77024662E-04   4.95353469E-03   8.16476594E-04 
 -1.07767633E-03  -2.45102465E-04   2.50242872E-03   4.24459248E-03   4.83231950E-03 
  2.19843069E-03   2.59794148E-04   8.88865581E-04  -1.88878711E-03  -2.79274534E-03 
  1.54165424E-02   2.61493721E-02   2.97701420E-02   8.11938715E-03  -1.34157552E-03 
 -7.93974793E-04   2.55940927E-03   2.62204301E-03   3.17066510E-03   5.37804778E-03 
  6.12271856E-03   2.45069999E-03   5.48917229E-04   2.00622474E-03  -2.86613767E-03 
 -5.15297916E-04   1.61449184E-02   2.73848356E-02   3.11766738E-02   8.22043381E-03 
 -4.78359449E-04  -2.12256379E-03   3.54513058E-03   5.25716097E-04   1.57579828E-02 
  2.67285196E-02   3.04294811E-02   5.07850792E-03  -1.11164492E-03  -2.21456665E-03 
 -2.44495789E-04  -3.66307575E-03   1.21810640E-02   2.06613887E-02   2.35222656E-02 
  5.33254393E-03  -3.46257625E-04   3.48064751E-03   2.50965456E-03  -1.51794145E-03 
  1.06703224E-02   1.80988851E-02   2.06049453E-02   5.87417769E-03   3.63235466E-04 
 -3.89561169E-03  -1.87615176E-03   1.04063853E-03   2.07904604E-02   3.52645536E-02 
  4.01474561E-02   9.03493938E-03   1.15172827E-04  -5.26176972E-03  -5.72933809E-03 
  3.41991015E-03   1.70622263E-02   2.89407633E-02   3.29480429E-02   4.49792582E-03 
 -1.01654661E-03   1.56012408E-03  -2.74422098E-03   3.13666676E-03   1.24760082E-02 
  2.11616699E-02   2.40918181E-02   4.58422387E-03  -2.06961902E-04   3.82571356E-03 
 -5.46797065E-04  -2.71233729E-03   9.56936421E-03   1.62314519E-02   1.84789380E-02 
  3.49922639E-03   6.04599931E-05  -6.75280394E-04   1.80100587E-03   2.65638986E-03 
 -8.17123826E-03  -1.38599658E-02  -1.57790844E-02  -3.38199217E-03   1.06088529E-03 
 -3.12050194E-03   1.17215307E-04  -1.33621489E-03   2.45168689E-02   4.15852474E-02 
  4.73433440E-02   1.00769365E-02   1.54648210E-03  -6.09013273E-03  -4.62424922E-03 
  2.45843412E-03  -7.17134170E-03  -1.21639521E-02  -1.38482323E-02  -2.44381839E-03 
  1.09900523E-03   1.02977297E-05  -1.27750955E-03   2.61921290E-03   1.11780445E-02 
  1.89600779E-02   2.15853830E-02   4.31414172E-03  -7.15679432E-04  -2.44326056E-03 
  2.08897770E-03  -3.35624837E-04   9.75179874E-03   1.65408953E-02   1.88312286E-02 
  3.87140839E-03   3.36543330E-04   3.06140196E-03   6.25678122E-06  -1.01038111E-03 
<MO Number>
23
</MO Number>
  2.79761575E-03   5.16115076E-03   8.33170887E-03   1.08454104E-02   9.25440919E-03 
  3.19532558E-03   3.10391978E-03   1.43059443E-03  -4.01153506E-03  -2.60828128E-02 
 -1.69937430E-01   2.73819594E-02  -1.99986386E-02  -1.30297191E-01   2.09947414E-02 
 -9.98072239E-03  -6.50274311E-02   1.04778475E-02  -4.38847265E-03  -7.65223561E-04 
 -8.13267407E-03   5.42355088E-04  -6.76012157E-03   5.23050594E-04  -1.50388150E-04 
 -4.02313054E-04  -2.41871237E-03   3.00630521E-03  -5.87592840E-04   5.19256946E-04 
 -1.31860437E-03  -4.45710281E-03   3.86815330E-03   7.13612022E-03   1.15199262E-02 
  1.49955225E-02   1.27957077E-02   4.41805104E-03   4.17349752E-03   1.92356205E-03 
 -5.39386737E-03  -7.98892493E-02  -1.43340743E-01  -6.91792678E-02  -6.12539850E-02 
 -1.09904546E-01  -5.30422537E-02  -3.05700319E-02  -5.48500720E-02  -2.64718024E-02 
 -6.43976943E-03  -2.48798031E-03  -7.29257287E-03  -3.75668104E-03  -1.60097765E-03 
  1.68768768E-04  -3.97612390E-04   4.46340721E-05  -1.80127545E-03  -1.22040299E-03 
  3.02167844E-03  -7.96034977E-04  -4.50549093E-03   4.09103895E-04   4.54837086E-03 
  8.39101214E-03   1.35457136E-02   1.76324960E-02   1.50458422E-02   5.19496852E-03 
  7.96624394E-03   3.67163619E-03  -1.02956484E-02  -4.70078458E-02  -7.81461038E-02 
 -1.42846721E-01  -3.60426204E-02  -5.99174521E-02  -1.09525762E-01  -1.79877938E-02 
 -2.99030083E-02  -5.46610321E-02  -1.82204192E-03  -3.47886793E-03  -3.37225456E-03 
 -9.72824626E-03   1.08035461E-03  -5.38404437E-04  -1.07061846E-04  -1.03593460E-03 
  7.74214997E-05   8.35553300E-04  -9.12974800E-04   4.36039165E-03  -2.18725927E-03 
 -3.78502778E-04  -1.39924992E-03  -2.58139087E-03  -4.16717090E-03  -5.42441883E-03 
 -4.62866685E-03  -1.59816767E-03  -3.17007864E-03  -1.46108700E-03   4.09703939E-03 
 -1.16878599E-01   5.51897916E-03  -1.23847734E-01  -8.96150610E-02   4.23160150E-03 
 -9.49585493E-02  -4.47241966E-02   2.11186575E-03  -4.73909718E-02  -4.07601693E-04 
 -4.67742518E-03   5.46532931E-04  -4.19424184E-03   3.24077807E-03  -6.53561240E-05 
  1.82036182E-05  -1.16411845E-04  -4.60440448E-03   7.26751857E-03  -2.66311409E-03 
 -4.22103715E-04  -1.99931624E-03   8.61141827E-03  -8.33022439E-03  -1.53409814E-02 
 -2.47863491E-02  -3.24398076E-02  -2.77875853E-02  -9.55924656E-03  -1.48503123E-02 
 -7.34130081E-03   1.93658138E-02   4.57593517E-02  -1.43341216E-01   2.57474906E-01 
  3.56242364E-02  -1.11592957E-01   2.00447484E-01   1.69156475E-02  -5.29882830E-02 
  9.51795550E-02   7.87523823E-03   1.73828614E-03  -6.41341606E-03   1.24357300E-02 
 -4.26170540E-03  -7.33686465E-04   6.06247729E-04  -8.27087375E-04  -2.46336919E-04 
 -1.15479685E-03   1.40113377E-03  -1.57623266E-03  -8.97196017E-03   1.08747050E-02 
  5.16522699E-03   9.52901241E-03   1.53828014E-02   2.00238386E-02   1.70863794E-02 
  5.89951709E-03   9.48397042E-03   4.37115525E-03  -1.22571724E-02   7.03460180E-02 
 -1.42270974E-01   8.55721404E-02   5.39368434E-02  -1.09084316E-01   6.56112637E-02 
  2.69182654E-02  -5.44407194E-02   3.27446194E-02  -1.86649140E-03   3.89579038E-03 
 -8.91878062E-03   7.03013369E-03   1.37312426E-02   1.63316319E-03  -1.71029682E-03 
  1.52216771E-03   9.21149233E-05   9.32262423E-04  -1.02437735E-03   1.57309640E-03 
 -3.20787029E-03  -1.95704394E-03   7.73957873E-03   1.42782770E-02   2.30495974E-02 
  3.00037299E-02   2.56022395E-02   8.83983937E-03   9.11146079E-03   4.19946582E-03 
 -1.17757375E-02   1.30433247E-01   7.34903209E-02  -8.17865387E-02   1.00007901E-01 
  5.63476946E-02  -6.27087056E-02   4.99109523E-02   2.81214491E-02  -3.12960394E-02 
 -1.25541835E-02   5.54017863E-03   1.94108113E-03  -3.01413921E-03  -1.08474238E-02 
 -9.10528073E-04  -5.48133951E-04  -3.85057726E-04  -9.39627081E-04   1.86205358E-03 
 -9.22426496E-04   7.82307122E-03   7.13967255E-03  -1.34901904E-04  -1.47053867E-02 
 -2.71290715E-02  -4.37947923E-02  -5.70078123E-02  -4.86448741E-02  -1.67959085E-02 
 -2.16550205E-02  -9.98078362E-03   2.79871518E-02   3.32632975E-03   1.21229458E-01 
 -1.67961966E-01   2.55041766E-03   9.29510228E-02  -1.28782531E-01   1.27283717E-03 
  4.63890754E-02  -6.42715094E-02   1.18252366E-02   1.39578171E-03   6.96110554E-03 
 -8.78909320E-03  -1.84371882E-03   2.24129662E-04   1.81666339E-04  -5.64169805E-04 
 -3.05007740E-04   3.12908219E-03  -2.82407445E-03   9.83063616E-04   1.15403879E-02 
 -6.61961316E-03   2.23273671E-02   4.11181869E-02   6.64344548E-02   8.69478972E-02 
  7.44786202E-02   2.56214956E-02   3.79033103E-02   1.87376264E-02  -4.94284859E-02 
  2.11010716E-01   1.00708110E-01  -9.51319518E-02   1.64274522E-01   7.84025429E-02 
 -7.40614326E-02   7.80033534E-02   3.72283004E-02  -3.51669877E-02  -2.33848960E-02 
  9.65659666E-03   4.69327344E-03  -4.36534766E-03   3.05645248E-03  -1.06455140E-03 
  5.59957102E-04   7.67656345E-04   5.11518334E-03  -1.01950842E-03  -4.09567491E-03 
 -2.96518463E-03   8.21507804E-03   1.00887285E-02  -1.39262729E-02  -2.56917319E-02 
 -4.14744774E-02  -5.39874514E-02  -4.60675944E-02  -1.59060357E-02  -2.06680200E-02 
 -9.52587577E-03   2.67115431E-02   1.59857161E-01   3.69378867E-02   1.30379749E-01 
  1.22568283E-01   2.83216175E-02   9.99668822E-02   6.11701643E-02   1.41344722E-02 
  4.98904810E-02   1.08571043E-02   9.08548549E-03   2.40945189E-03   5.88666795E-03 
 -5.24369510E-03   5.69376125E-04  -3.13433977E-04   1.77227226E-04   2.67327375E-03 
 -8.07694756E-03   5.40367380E-03  -3.48874029E-03   1.88863671E-03   2.48156708E-03 
  5.87294259E-03   1.08346338E-02   1.74904820E-02   2.27674127E-02   1.94274764E-02 
  6.70784173E-03   6.67812659E-03   3.07794381E-03  -8.63087349E-03   1.62809191E-01 
  5.49222704E-02  -2.91890427E-02   1.24831712E-01   4.21108968E-02  -2.23802977E-02 
  6.22997737E-02   2.10162891E-02  -1.11693372E-02  -9.68526228E-03   6.72679158E-03 
  2.03301178E-03  -1.54641768E-03   4.89761979E-03   5.33365918E-04  -6.21819859E-04 
 -8.74706391E-04   4.28903231E-03  -4.64352209E-03   3.54489783E-04  -5.65631955E-03 
 -2.37950691E-03  -9.46700668E-04  -1.71791983E-02  -2.91391699E-02  -3.31739218E-02 
 -8.89412160E-03   9.15162578E-04   1.87486737E-03   4.00212035E-03  -2.05909015E-03 
  7.11578467E-03   1.20697168E-02   1.37409488E-02   3.35453748E-03  -1.24883251E-03 
 -1.67997829E-03  -2.88011093E-03   2.79804475E-03  -1.78189529E-02  -3.02243148E-02 
 -3.44093212E-02  -8.98814094E-03   6.76396210E-04   3.61945916E-03   3.19914929E-03 
  1.45096846E-03   6.79330821E-03   1.15227358E-02   1.31182301E-02   2.95293753E-03 
 -1.15665829E-03  -3.82073396E-03  -1.86450807E-03  -1.18193134E-03  -1.30190028E-02 
 -2.20826915E-02  -2.51403689E-02  -4.74716330E-03   1.56338308E-03   1.97701628E-03 
 -3.63646580E-03   2.61658759E-03  -8.33741683E-04  -1.41418361E-03  -1.60999838E-03 
 -6.60834443E-04  -4.29627592E-04  -1.99245070E-03   3.84755150E-04  -1.97059561E-03 
 -9.18668499E-03  -1.55823555E-02  -1.77399646E-02  -5.43867317E-03  -3.78175790E-04 
 -4.46610101E-04   3.46831708E-03  -3.83331614E-04  -9.80501959E-03  -1.66311680E-02 
 -1.89340008E-02  -4.80333721E-03  -5.07581674E-04   1.29868951E-03   3.54092271E-03 
  3.76889774E-03  -1.49255641E-02  -2.53165801E-02  -2.88220375E-02  -5.58915395E-03 
  2.47469063E-03  -2.20758665E-03  -6.17902517E-04  -4.21465116E-03  -1.48669380E-02 
 -2.52171391E-02  -2.87088275E-02  -6.79417302E-03  -2.24034712E-04  -4.91050832E-03 
  2.19950984E-03  -8.26476890E-04   2.35232144E-02   3.98998214E-02   4.54245457E-02 
  9.96689996E-03  -9.01203813E-04  -1.34056315E-03  -1.59396166E-03   7.42875840E-03 
 -1.16481079E-03  -1.97573943E-03  -2.24930997E-03   7.97455953E-05   6.87934862E-04 
  1.26411950E-04   1.52825460E-03  -3.52179035E-03   1.01403821E-02   1.72000063E-02 
  1.95816032E-02   4.99696327E-03   1.82437275E-03  -1.78069243E-03   1.61494724E-04 
  7.98355429E-04  -1.66304053E-03  -2.82083132E-03  -3.21141742E-03  -4.51267398E-04 
  4.11698375E-04   2.97535623E-03  -2.98458878E-04   2.32374085E-03   2.32101194E-02 
  3.93687530E-02   4.48199430E-02   9.91470092E-03  -5.54543275E-04  -6.91178845E-03 
  1.88143096E-03  -2.60482308E-03  -1.46883995E-02  -2.49143040E-02  -2.83640604E-02 
 -7.25961358E-03   1.00505322E-03  -1.44152834E-03  -3.20579013E-04   4.88669738E-03 
<MO Number>
24
</MO Number>
 -9.45336921E-03  -1.74399446E-02  -2.81535161E-02  -3.66475162E-02  -3.12713949E-02 
 -1.07972628E-02  -1.33216992E-02  -6.13996173E-03   1.72170891E-02  -5.45303286E-02 
 -1.23286006E-02  -5.07939612E-02  -4.18103807E-02  -9.45278521E-03  -3.89455724E-02 
 -2.08663105E-02  -4.71760238E-03  -1.94365703E-02   9.21284716E-03  -2.49216459E-03 
 -1.50946039E-03  -1.73189153E-03  -5.77756390E-03   4.82108223E-04   3.88405959E-04 
 -8.41151602E-04   2.43081973E-03   3.65394117E-04  -2.79621384E-03   1.08709712E-03 
  4.23661810E-03  -7.95230384E-03   2.07478591E-02   3.82764605E-02   6.17901589E-02 
  8.04324348E-02   6.86331488E-02   2.36973805E-02   2.94412947E-02   1.35694718E-02 
 -3.80502056E-02  -1.62511255E-01  -3.99935348E-02   7.13905379E-02  -1.24603274E-01 
 -3.06644937E-02   5.47377147E-02  -6.21857671E-02  -1.53037316E-02   2.73179563E-02 
 -1.89837252E-02  -7.23155386E-03  -2.10981732E-03   3.08628194E-03   5.11407988E-03 
 -8.33605202E-04  -1.96061252E-04  -1.66730838E-04  -5.14185383E-03   4.42909215E-03 
  7.12761686E-04  -6.12063105E-03   3.39962316E-03  -8.61763234E-03  -2.74608483E-02 
 -5.06608451E-02  -8.17824225E-02  -1.06456424E-01  -9.08394682E-02  -3.13646901E-02 
 -4.12094674E-02  -1.89934143E-02   5.32595025E-02   1.10741913E-01   7.92524173E-03 
  1.96051502E-03   8.49098410E-02   6.07657028E-03   1.50319798E-03   4.23759621E-02 
  3.03263449E-03   7.50201151E-04   2.37871092E-02   5.61522857E-03   8.00307638E-04 
  1.49788198E-03  -8.75482172E-03   7.06801701E-04   1.10992507E-04   1.55659214E-03 
 -4.08386325E-04   6.94462635E-03  -6.53624002E-03   1.61238523E-04  -3.27854793E-03 
  6.51138185E-03   1.04791141E-02   1.93322788E-02   3.12083344E-02   4.06239823E-02 
  3.46645210E-02   1.19688279E-02   1.48026717E-02   6.82254088E-03  -1.91311118E-02 
  1.34318653E-01   7.39161936E-02  -3.04847612E-02   1.02986983E-01   5.66742266E-02 
 -2.33737721E-02   5.13977231E-02   2.82844114E-02  -1.16651506E-02  -1.16241197E-02 
  6.59585009E-03   4.91960732E-03  -8.55310574E-04  -2.27571323E-03   3.83214221E-04 
  4.85764558E-04  -3.59131539E-05   5.18226303E-03  -4.83283300E-03  -3.49430023E-04 
 -6.22801040E-03  -7.92799794E-03   2.56712876E-03  -3.56572432E-03  -6.56665510E-03 
 -1.06097127E-02  -1.38857497E-02  -1.18943817E-02  -4.09180309E-03  -5.38454731E-03 
 -2.66186871E-03   7.02181468E-03   6.75403285E-02   4.44862111E-01   6.98111229E-03 
  5.25810035E-02   3.46330803E-01   5.43488458E-03   2.49673202E-02   1.64450115E-01 
  2.58067543E-03   2.59662589E-03   4.77362657E-03   2.21632993E-02   9.13354113E-04 
  3.65187471E-03   8.95614094E-04  -1.01813447E-03   3.63004611E-04   3.90857966E-03 
 -6.88079026E-03   2.97221060E-03  -7.65099411E-03   1.72289367E-02   6.01099850E-04 
  1.82876008E-02   3.37376799E-02   5.44631498E-02   7.08948451E-02   6.04947055E-02 
  2.08873712E-02   2.76521738E-02   1.27448673E-02  -3.57379289E-02   1.17628856E-01 
 -6.54902008E-02  -5.00163269E-02   9.01903102E-02  -5.02137123E-02  -3.83493319E-02 
  4.50112863E-02  -2.50601620E-02  -1.91390046E-02  -1.75740091E-02   3.96502471E-03 
 -1.05766334E-03  -1.93190031E-03   6.61378381E-03  -7.50002008E-05  -1.11897498E-04 
  5.70613093E-04   7.40751432E-03  -9.63138052E-03   2.22386620E-03  -1.85553883E-03 
  2.25620278E-03   3.73936783E-03  -2.54856405E-02  -4.70169045E-02  -7.58999647E-02 
 -9.87992112E-02  -8.43055539E-02  -2.91086862E-02  -3.58395706E-02  -1.65184327E-02 
  4.63193975E-02   7.27853943E-02  -1.15453695E-01  -5.88234885E-02   5.58072017E-02 
 -8.85225352E-02  -4.51021022E-02   2.78517053E-02  -4.41789497E-02  -2.25091102E-02 
  2.30468672E-02   6.04254544E-03  -6.08402423E-03  -3.42729401E-03   8.15106521E-03 
  1.91739061E-03  -1.29492530E-03   1.03692644E-04  -1.38283894E-03  -2.50686788E-03 
  3.88970681E-03   4.38769503E-03  -4.50746636E-03   4.58483567E-04   8.94837307E-03 
  1.65083080E-02   2.66495637E-02   3.46898169E-02   2.96008864E-02   1.02204762E-02 
  1.28767078E-02   5.93486551E-03  -1.66419781E-02  -1.87541296E-02   1.32099169E-01 
  1.78039582E-01  -1.43794714E-02   1.01285224E-01   1.36509405E-01  -7.17636408E-03 
  5.05484261E-02   6.81277612E-02  -1.06501155E-02  -6.99516843E-04   4.28533879E-03 
  7.21299393E-03  -6.27109191E-03  -5.15622364E-04  -1.46223217E-05  -1.28095418E-05 
  7.05437666E-04   3.64953284E-03  -4.35497051E-03   1.28841818E-02  -1.59838687E-03 
  3.71598507E-03   6.81147543E-03   1.25440460E-02   2.02673542E-02   2.65254502E-02 
  2.27214113E-02   7.81642487E-03   1.20784569E-02   5.97102500E-03  -1.57511266E-02 
  2.94830788E-03   6.82762547E-02   2.27772228E-01   2.29529513E-03   5.31539314E-02 
  1.77323572E-01   1.08988731E-03   2.52393667E-02   8.41995039E-02  -5.27419503E-03 
 -4.13883369E-04   4.54483245E-03   1.16442930E-02  -4.12141165E-04  -7.17329919E-05 
 -3.10390061E-04  -6.70527575E-04   3.17498899E-03   1.01958607E-03  -4.19457506E-03 
  1.50464406E-02  -5.36571460E-03  -5.96898553E-03  -1.52807184E-04  -2.81904660E-04 
 -4.55082144E-04  -5.92381789E-04  -5.05480501E-04  -1.74530296E-04  -1.15035787E-03 
 -5.30199127E-04   1.48673331E-03   3.89937280E-02   6.75994322E-02  -1.16038238E-01 
  2.98979056E-02   5.18309365E-02  -8.89707260E-02   1.49211505E-02   2.58672702E-02 
 -4.44026283E-02  -3.17816774E-03   2.59703879E-03   2.93499866E-03  -4.63985082E-03 
  5.10247178E-03   5.61177166E-05   6.03439728E-04  -1.48025752E-05  -1.21875970E-03 
  4.52362193E-03  -3.30486223E-03  -6.09544693E-03  -3.26768702E-03   6.10376723E-03 
  1.76971285E-02   3.26483535E-02   5.27046368E-02   6.86057835E-02   5.85414448E-02 
  2.02129571E-02   2.61967443E-02   1.20740609E-02  -3.38569182E-02   1.19655952E-01 
  3.45408465E-02  -1.86856732E-01   9.17445582E-02   2.64837198E-02  -1.43269834E-01 
  4.57869650E-02   1.32172324E-02  -7.15016889E-02  -1.54336285E-02   7.96630347E-03 
  4.52396385E-04  -9.80049361E-03  -4.63997589E-03   1.48764546E-04   1.28984619E-03 
  6.66303993E-04  -1.75525989E-03   2.72876066E-03  -9.73500771E-04   6.22046931E-03 
  2.59319400E-03   1.38432047E-02   2.89441938E-03   4.90948279E-03   5.58927377E-03 
  1.76770320E-03  -9.58810343E-04  -1.78066354E-03  -9.55078564E-04  -8.01263624E-04 
  6.13113502E-03   1.03995648E-02   1.18395393E-02   2.64456188E-03  -1.09868617E-04 
 -2.25157851E-03   1.65780182E-03   1.18132308E-03  -1.64055927E-02  -2.78269885E-02 
 -3.16800494E-02  -7.73206713E-03   7.16324983E-04   1.20440905E-03   5.51731323E-03 
  4.53170790E-03  -1.46794048E-02  -2.48990473E-02  -2.83466911E-02  -7.12190381E-03 
  2.32156573E-04   7.26848855E-04  -6.82871785E-03   5.79210453E-04   1.47201868E-02 
  2.49682214E-02   2.84254434E-02   6.66203292E-03  -1.36174719E-03  -7.08425544E-04 
  2.02808159E-03  -5.58790194E-03  -1.56350541E-02  -2.65200093E-02  -3.01920994E-02 
 -7.75021410E-03   8.17150861E-04  -2.50138664E-03   7.39103112E-04   4.26474544E-03 
  7.08975428E-03   1.20255644E-02   1.36906828E-02   2.89260612E-03  -1.01335165E-03 
  6.39170404E-04  -1.11948904E-03  -1.90749585E-03   2.80244239E-02   4.75347241E-02 
  5.41166143E-02   1.18695371E-02   1.29628131E-03  -1.51131831E-03  -9.41611591E-03 
  4.92616290E-03  -1.00331378E-02  -1.70180996E-02  -1.93745088E-02  -6.84554920E-03 
 -4.64242246E-04  -1.55161524E-04   4.08187125E-04  -4.98349778E-03   1.13239565E-03 
  1.92075722E-03   2.18671466E-03   6.18799646E-04   1.62209137E-03   2.03217972E-03 
 -2.88017785E-03  -1.89229846E-03  -1.42324184E-02  -2.41408738E-02  -2.74835372E-02 
 -7.48240612E-03   8.61020051E-04   9.74183532E-04   5.30326897E-03  -3.07096810E-03 
 -1.08253231E-02  -1.83617957E-02  -2.09042597E-02  -6.17650870E-03  -4.03711689E-04 
 -4.41917417E-03  -9.65350146E-04   2.88937532E-03  -4.33810517E-03  -7.35824697E-03 
 -8.37710582E-03  -2.54103867E-03  -3.94365200E-04   1.48540286E-03   2.50392125E-03 
  3.93739063E-03  -9.91980354E-03  -1.68258633E-02  -1.91556545E-02  -4.37711203E-03 
  8.10289907E-04  -1.12264834E-03  -2.51884270E-03  -8.36294859E-04  -1.68489196E-03 
 -2.85789549E-03  -3.25361367E-03  -7.77716193E-04  -5.21988322E-04   1.80279025E-03 
  1.50412115E-03  -1.16691802E-03  -2.73933311E-02  -4.64642713E-02  -5.28979415E-02 
 -1.28871014E-02  -2.39485159E-04  -6.39517302E-03  -1.59283950E-03   5.34467773E-03 
<MO Number>
25
</MO Number>
 -2.09794854E-02  -3.87037737E-02  -6.24799758E-02  -8.13303716E-02  -6.93993599E-02 
 -2.39619348E-02  -2.98799325E-02  -1.37716397E-02   3.86171052E-02   1.43764678E-01 
  7.68412506E-02  -5.90788950E-02   1.10229593E-01   5.89169738E-02  -4.52979316E-02 
  5.50122930E-02   2.94036995E-02  -2.26068428E-02   1.88387666E-02   6.56267958E-03 
  4.20207329E-03  -2.92236936E-03   5.52613624E-03  -3.41008088E-04   1.17886714E-04 
  2.39473257E-05   6.27442625E-03   2.77348369E-03  -9.04790994E-03   1.75553806E-03 
  1.23222568E-03  -5.01452082E-03   1.47449172E-02   2.72019989E-02   4.39125198E-02 
  5.71610585E-02   4.87756394E-02   1.68410587E-02   2.08585158E-02   9.61367517E-03 
 -2.69577417E-02  -6.55031510E-02   4.92703387E-02  -3.27984539E-02  -5.02236417E-02 
  3.77773557E-02  -2.51477642E-02  -2.50651174E-02   1.88535484E-02  -1.25504970E-02 
 -1.40266247E-02  -2.40888697E-03   2.75458441E-03  -1.50653146E-03  -4.70917299E-03 
  2.90109278E-04   9.29013306E-05  -2.78838889E-04  -3.42425553E-03   6.30892029E-03 
 -2.88466476E-03  -7.64706898E-03   2.28999036E-04  -2.57866827E-03  -2.44943415E-02 
 -4.51881176E-02  -7.29477315E-02  -9.49562804E-02  -8.10263737E-02  -2.79764639E-02 
 -3.63085459E-02  -1.67345831E-02   4.69255055E-02  -3.65109716E-02   1.15351219E-02 
  7.89761977E-02  -2.79942862E-02   8.84439630E-03   6.05539153E-02  -1.39711109E-02 
  4.41397367E-03   3.02206480E-02   2.24814373E-02  -8.34846170E-04  -1.20139437E-04 
  3.04912307E-03   3.54013198E-03   5.44654514E-04   3.75512190E-04  -6.22819987E-04 
 -3.04796789E-03   1.66130603E-03   1.38666186E-03  -8.35992263E-03  -4.41212112E-03 
  8.50670252E-03   1.72431439E-02   3.18108250E-02   5.13526044E-02   6.68458388E-02 
  5.70396807E-02   1.96944340E-02   2.49103256E-02   1.14811514E-02  -3.21943386E-02 
 -9.17065412E-03  -1.56624338E-01  -1.17428353E-01  -7.03147313E-03  -1.20089561E-01 
 -9.00365775E-02  -3.50919794E-03  -5.99331080E-02  -4.49345629E-02  -1.50456699E-02 
 -9.31157658E-04  -7.77159273E-03  -4.68316687E-03   1.59500565E-03  -3.82142572E-04 
 -4.96422594E-04  -2.14189391E-04  -4.06253047E-04   1.52742246E-03  -1.12116941E-03 
 -1.82874961E-03  -1.47131206E-02   6.06308119E-03  -1.65741978E-02  -3.05231226E-02 
 -4.93160609E-02  -6.45437342E-02  -5.52874586E-02  -1.90195169E-02  -2.82159699E-02 
 -1.39486577E-02   3.67955373E-02  -2.37593233E-02  -9.12201077E-02   1.88213268E-02 
 -1.84969350E-02  -7.10160123E-02   1.46526419E-02  -8.78299894E-03  -3.37209144E-02 
  6.95759264E-03   1.69902709E-02  -1.31235015E-03  -4.46470775E-03   1.70790023E-03 
  1.22271009E-03  -6.59566154E-05   3.56835014E-04  -5.20243402E-04   4.48420223E-03 
 -4.44776267E-03  -3.64395592E-05  -5.47002024E-03  -4.50220279E-03   1.07365466E-03 
  2.95561080E-02   5.45262619E-02   8.80224122E-02   1.14579037E-01   9.77705094E-02 
  3.37578124E-02   4.62063533E-02   2.12964755E-02  -5.97175248E-02  -3.41268902E-02 
 -8.33389139E-03   1.46684110E-01  -2.61663245E-02  -6.38989680E-03   1.12468027E-01 
 -1.30588300E-02  -3.18900638E-03   5.61294287E-02  -2.32162149E-02  -7.09515787E-04 
 -1.85698657E-03   9.27992782E-03  -7.01819159E-03  -3.77894090E-04  -3.26229179E-04 
  1.64896082E-04  -9.24174181E-05  -4.78990909E-04   5.71408327E-04   7.52229291E-03 
  1.09987682E-02  -1.41471769E-02  -2.13586636E-02  -3.94032964E-02  -6.36092238E-02 
 -8.28003171E-02  -7.06536672E-02  -2.43950171E-02  -3.16834277E-02  -1.46028694E-02 
  4.09479594E-02  -2.38450290E-01   1.04090708E-02   1.70130426E-02  -1.82828486E-01 
  7.98101213E-03   1.30445168E-02  -9.12442290E-02   3.98308445E-03   6.51012820E-03 
  1.80897321E-02  -1.36633024E-02   1.40358402E-04   1.79121919E-03   1.57547943E-02 
  5.64632097E-04  -8.73666119E-04   3.75983883E-04  -4.90484144E-03  -2.06259492E-03 
  6.96743635E-03   1.31190922E-02   4.34296311E-03  -2.62807980E-03  -6.64725663E-05 
 -1.22631186E-04  -1.97965024E-04  -2.57691665E-04  -2.19888785E-04  -7.59223247E-05 
  5.57332870E-04   2.56874325E-04  -7.20302232E-04  -1.56177957E-01  -1.56865422E-02 
 -5.11150927E-02  -1.19747305E-01  -1.20274408E-02  -3.91917955E-02  -5.97622982E-02 
 -6.00253599E-03  -1.95594530E-02   2.21999826E-03  -6.89287486E-03  -1.45509104E-03 
 -2.00780903E-03  -5.93648093E-03  -1.97734104E-04  -4.26226208E-04  -3.86597692E-04 
  2.20595374E-03  -3.09034705E-03   8.84393317E-04   3.43143165E-03   4.25041521E-03 
 -1.24588604E-02  -7.60166880E-03  -1.39992699E-02  -2.26185524E-02  -2.96026448E-02 
 -2.53573026E-02  -8.72320155E-03  -1.31659431E-02  -6.50862737E-03   1.71692822E-02 
  2.18052495E-01  -1.63979474E-01   5.07868011E-02   1.69756636E-01  -1.27660103E-01 
  3.95381697E-02   8.06064551E-02  -6.06175322E-02   1.87741214E-02   6.56718439E-03 
  1.09959223E-02  -9.23969512E-03   1.80929042E-03  -6.19833186E-04  -4.55440640E-04 
  3.93959717E-04  -2.36348582E-04  -6.27482560E-03   4.05935986E-03   2.21546574E-03 
 -7.28899948E-03   1.51380121E-02   5.50723285E-03  -5.62782266E-03  -1.03824270E-02 
 -1.67604790E-02  -2.18171657E-02  -1.86166287E-02  -6.42787549E-03  -8.15142501E-03 
 -3.75698601E-03   1.05349782E-02   1.45281770E-01  -1.75667537E-01   3.93511132E-03 
  1.11392803E-01  -1.34690672E-01   3.01719258E-03   5.55928162E-02  -6.72200859E-02 
  1.50579057E-03   7.34051719E-03   6.87575091E-03  -6.57745497E-03   7.50002102E-04 
  5.37734563E-03   4.44822510E-04   3.67103371E-04  -6.27991109E-04  -6.01605401E-03 
  2.07969885E-03   3.93635516E-03   2.79611873E-03   1.04979909E-02  -1.98928608E-03 
  2.25395668E-02   4.15818728E-02   6.71261264E-02   8.73782797E-02   7.45600514E-02 
  2.57437978E-02   3.19133146E-02   1.47088241E-02  -4.12450674E-02  -4.27750868E-02 
  1.27771437E-01   7.20412622E-02  -3.27972105E-02   9.79669952E-02   5.52366487E-02 
 -1.63681068E-02   4.88923972E-02   2.75669593E-02  -2.03883686E-02  -3.64204689E-03 
  6.49569299E-03   5.15173919E-03  -1.31308710E-02  -4.59089812E-05  -3.87843141E-04 
  2.05588195E-03  -4.70841516E-04  -2.87262656E-03   3.34346807E-03  -1.18288651E-03 
  4.36347476E-03   1.06556525E-02   1.93642549E-02   3.28454393E-02   3.73933793E-02 
  9.78563817E-03   4.85279116E-05   7.05084116E-04  -7.33742398E-03   1.22794089E-03 
  1.13484159E-02   1.92490600E-02   2.19143790E-02   5.65819958E-03  -3.16392526E-04 
  1.93884290E-03   5.14685807E-03   2.90648666E-03  -7.04623395E-03  -1.19517457E-02 
 -1.36066428E-02  -3.90699282E-03  -8.06631276E-05   4.71418228E-04   3.28161861E-03 
 -1.07858069E-04  -1.21096666E-02  -2.05402853E-02  -2.33843936E-02  -5.90622542E-03 
 -3.86361990E-04   2.35828739E-03  -3.80728680E-03  -1.55110819E-03   1.41261150E-02 
  2.39605632E-02   2.72782600E-02   7.72761157E-03   6.01175453E-04  -3.68016778E-03 
  1.43122392E-03  -3.91297635E-03  -1.07452358E-02  -1.82259526E-02  -2.07496071E-02 
 -5.82980395E-03  -5.92639301E-04  -3.99837561E-03  -4.27142129E-03   1.31258394E-03 
 -2.18228557E-02  -3.70156913E-02  -4.21410648E-02  -1.15655168E-02   5.02033518E-04 
  5.81962081E-03   4.73159392E-03   1.08062721E-03  -6.75153254E-04  -1.14518763E-03 
 -1.30375591E-03  -9.31894059E-04  -2.53928516E-04  -4.12230747E-04  -4.64371854E-04 
 -5.97148516E-04  -2.14737415E-02  -3.64235276E-02  -4.14669072E-02  -9.40818208E-03 
  6.46996356E-04  -5.34603363E-03   2.15979217E-03  -5.06791966E-03   3.02959183E-02 
  5.13876083E-02   5.85029878E-02   1.34890850E-02  -7.06611608E-05   9.35034773E-03 
 -7.47386370E-04  -1.98023495E-03   1.29087437E-03   2.18956712E-03   2.49274528E-03 
  3.23590875E-04   3.30579539E-04  -2.83367522E-03  -1.46868030E-03   1.71244504E-04 
  1.21287205E-02   2.05726043E-02   2.34211877E-02   5.74086361E-03  -4.93283022E-04 
  8.30055296E-04   3.51545565E-03   6.23165948E-05   7.68473131E-03   1.30347580E-02 
  1.48396143E-02   4.26234550E-03   5.22450340E-04   9.09231293E-04  -5.66904878E-03 
  2.10622439E-03   7.63713755E-03   1.29540300E-02   1.47477083E-02   4.82257024E-03 
  7.30138464E-04   4.70442486E-03  -3.59692909E-04  -1.43419493E-03   1.56443887E-02 
  2.65358426E-02   3.02101250E-02   8.02022425E-03  -7.19839210E-04  -4.16160915E-03 
 -3.04520296E-03  -3.07566334E-03  -2.89605138E-03  -4.91225097E-03  -5.59242525E-03 
 -2.12400480E-03  -9.34371395E-04  -2.13711790E-03   2.22408407E-03   1.97772114E-03 
<MO Number>
26
</MO Number>
  5.88386737E-03   1.08547882E-02   1.75230175E-02   2.28097644E-02   1.94636151E-02 
  6.72031957E-03   7.60454200E-03   3.50492802E-03  -9.82818146E-03  -8.11061746E-02 
  1.41558402E-01   1.44310758E-01  -6.21870458E-02   1.08537961E-01   1.10648293E-01 
 -3.10356946E-02   5.41680503E-02   5.52212535E-02  -8.10441610E-03  -3.29709872E-03 
  7.99304325E-03   7.37425594E-03  -1.20091170E-03   1.23312952E-04   2.95142719E-04 
  5.59744030E-05  -1.50210153E-03   7.03623453E-05   1.43173919E-03  -4.62521219E-03 
  7.12466085E-03   1.26815970E-03   4.80214329E-04   8.85918143E-04   1.43014851E-03 
  1.86162859E-03   1.58853120E-03   5.48481731E-04   1.92998090E-04   8.89526829E-05 
 -2.49432543E-04  -9.23465094E-02   2.16868919E-01   7.00998542E-02  -7.08054182E-02 
  1.66281266E-01   5.37481008E-02  -3.53368665E-02   8.29860066E-02   2.68240695E-02 
 -1.95066990E-03  -4.56041968E-03   1.23488988E-02   3.56849326E-03  -4.48748703E-03 
  4.46570704E-04   6.21968912E-05  -1.39783119E-04  -8.07419399E-04  -2.01044783E-03 
  2.81786723E-03   1.21577471E-03   7.25238021E-03   3.50884487E-03   9.11181959E-03 
  1.68098405E-02   2.71363314E-02   3.53234438E-02   3.01415614E-02   1.04071584E-02 
  1.41635631E-02   6.52797620E-03  -1.83051219E-02   5.16199721E-03   1.37308714E-01 
 -8.00039549E-02   3.95789048E-03   1.05279571E-01  -6.13419340E-02   1.97526476E-03 
  5.25418852E-02  -3.06139246E-02  -7.82752134E-03   6.57140764E-05   7.19107234E-03 
 -5.33107539E-03   7.45714665E-03  -7.35050937E-05   7.25317122E-04  -7.75823690E-04 
  7.80245279E-03  -3.73964671E-03  -4.06280607E-03  -6.65618378E-03   7.74021966E-03 
 -3.40272173E-03  -1.48435689E-04  -2.73839955E-04  -4.42063192E-04  -5.75434980E-04 
 -4.91019757E-04  -1.69537348E-04  -4.11450959E-04  -1.89637455E-04   5.31763081E-04 
  2.29351139E-01   1.00034429E-01  -5.89430867E-02   1.75851837E-01   7.67000253E-02 
 -4.51938024E-02   8.77623922E-02   3.82786886E-02  -2.25548751E-02  -2.89625319E-03 
  1.24757242E-02   6.33188663E-03  -3.58806894E-03  -4.97655609E-03   4.48322887E-04 
  5.62273289E-04  -7.68891461E-05   4.46354570E-03  -2.83356193E-03  -1.62998377E-03 
  6.71210975E-03   5.14345839E-03  -1.36763789E-03   1.69974831E-02   3.13026469E-02 
  5.05755345E-02   6.61921044E-02   5.66994346E-02   1.95052527E-02   2.87748511E-02 
  1.42249425E-02  -3.75243563E-02   2.08041133E-01   1.14823268E-01  -9.38318481E-02 
  1.61962664E-01   8.93913721E-02  -7.30492854E-02   7.69056015E-02   4.24461852E-02 
 -3.46863844E-02  -1.97193853E-02   1.20371024E-02   6.59103270E-03  -4.52811513E-03 
  5.30329284E-03   7.07154166E-04  -1.09680705E-03  -1.11272214E-06  -3.11761741E-03 
 -6.49537513E-03   9.61299254E-03   1.83239690E-03   3.43919506E-03  -2.83783665E-03 
 -6.99385815E-04  -1.29025426E-03  -2.08287324E-03  -2.71128234E-03  -2.31354235E-03 
 -7.98810696E-04  -4.16194740E-04  -1.91823861E-04   5.37893989E-04   8.97160405E-02 
  3.03788201E-02   2.20715066E-02   6.87885422E-02   2.32925432E-02   1.69230247E-02 
  3.43303040E-02   1.16246117E-02   8.44577546E-03   5.76079669E-04   5.81852025E-03 
  1.07331761E-03   1.74867385E-03  -3.56256663E-03   5.13621382E-04   2.50817031E-04 
  4.84822793E-05   2.25463353E-03  -3.27232229E-03   1.01768875E-03   2.19460434E-03 
  9.55186066E-03   9.73884911E-03  -4.46795764E-03  -8.24266268E-03  -1.33062313E-02 
 -1.73207611E-02  -1.47798382E-02  -5.10312373E-03  -7.68905661E-03  -3.54388074E-03 
  9.93740894E-03  -1.85765692E-02  -2.25574600E-02   1.78688033E-02  -1.42433293E-02 
 -1.72956227E-02   1.37006596E-02  -7.10841967E-03  -8.63172802E-03   6.83758943E-03 
  3.58646481E-03  -2.37302358E-03  -2.32547827E-03  -5.49335024E-04   9.95893560E-03 
  6.11039388E-04  -5.25788896E-04  -5.57834337E-04  -4.79968300E-03   4.52738034E-03 
  2.72302661E-04  -1.46767620E-03   2.44162468E-03  -7.09942648E-04  -1.91367104E-03 
 -3.53041504E-03  -5.69919222E-03  -7.41865558E-03  -6.33035284E-03  -2.18571904E-03 
 -3.32725820E-03  -1.53353094E-03   4.30017973E-03  -7.60076920E-03   1.10179576E-01 
 -1.46041204E-01  -5.82778542E-03   8.44786775E-02  -1.11975088E-01  -2.90847340E-03 
  4.21607813E-02  -5.58834173E-02  -8.56289658E-04   1.27205190E-03   5.00315702E-03 
 -8.84192021E-03  -5.12163444E-03   5.11240438E-04   1.77012873E-04  -6.31709831E-04 
 -3.48241033E-03   2.75204948E-03   7.30360845E-04   4.19129366E-03   4.42472535E-03 
 -1.35714920E-02   3.34251033E-03   6.15558314E-03   9.94554577E-03   1.30165032E-02 
  1.11497946E-02   3.83565662E-03   7.37861879E-03   3.64764452E-03  -9.62221905E-03 
  3.82477563E-01   9.51364097E-02  -2.45315899E-01   2.97763640E-01   7.40649032E-02 
 -1.90981542E-01   1.41388708E-01   3.51686357E-02  -9.06847913E-02  -2.87785085E-03 
  1.94035417E-02   5.43198763E-03  -1.19430710E-02   2.20330270E-03  -6.04880207E-04 
  2.54097216E-04   5.31797458E-04   4.28098260E-03  -3.86877724E-03  -4.12205359E-04 
 -1.05627514E-02   1.82414993E-02   5.34612511E-03  -3.23167559E-03  -5.96192129E-03 
 -9.62440254E-03  -1.25281136E-02  -1.06902630E-02  -3.69109148E-03  -5.09010733E-03 
 -2.34602686E-03   6.57850249E-03   5.19582786E-02   1.59171307E-02   1.62080973E-01 
  3.98382967E-02   1.22042414E-02   1.24273361E-01   1.98821024E-02   6.09077187E-03 
  6.20211175E-02   6.99841191E-04   3.89782798E-03  -5.18436205E-04   7.22951630E-03 
 -1.26884343E-05   3.47909534E-04   4.66586054E-04   4.14791156E-05   1.57698962E-03 
 -9.28277958E-03   7.70578996E-03  -1.94534276E-03  -3.96087921E-03  -9.45928824E-03 
 -1.24998634E-02  -2.30602360E-02  -3.72264213E-02  -4.84577440E-02  -4.13490846E-02 
 -1.42768474E-02  -1.85606846E-02  -8.55460636E-03   2.39880029E-02  -8.37064526E-02 
 -7.54676106E-02   2.25718732E-02  -6.41807732E-02  -5.78637543E-02   1.73066738E-02 
 -3.20307043E-02  -2.88780691E-02   8.63724329E-03   1.27089862E-02  -4.21795379E-03 
 -4.97457437E-03   2.11073131E-03  -3.44967181E-03  -6.06138044E-04  -4.70733047E-04 
  1.03786979E-03  -6.61710297E-04  -3.09922799E-04   9.71633097E-04  -9.82009624E-03 
 -5.50943689E-03  -5.23709541E-03   5.58028813E-03   9.46522425E-03   1.07758255E-02 
  3.14858020E-03  -4.23139030E-04  -2.42309674E-03   1.24142171E-03   4.39200620E-03 
 -2.22397564E-02  -3.77228339E-02  -4.29461218E-02  -1.20495148E-02  -4.00109750E-04 
  6.26391979E-04  -3.85229459E-03  -5.76287597E-03   1.37372268E-02   2.33009352E-02 
  2.65272965E-02   7.84109855E-03   3.82625803E-04  -5.90217313E-03   7.03516626E-04 
 -2.25048421E-04  -2.25490944E-02  -3.82475296E-02  -4.35434695E-02  -1.20555650E-02 
 -9.86891918E-04   4.86610006E-03  -4.34897242E-03   2.44951040E-04  -1.33910332E-02 
 -2.27137254E-02  -2.58587788E-02  -6.84025789E-03   2.66179151E-04   2.51443708E-03 
  8.96735633E-04   3.77315819E-03  -1.99428166E-02  -3.38267893E-02  -3.85106119E-02 
 -9.59503920E-03   1.49478155E-03  -2.32524734E-03   2.43503428E-04   5.20063428E-03 
  1.90778182E-02   3.23595884E-02   3.68402553E-02   1.02487050E-02  -7.21706057E-04 
  5.61062675E-04  -4.39375789E-03  -4.47506833E-03   5.79658768E-03   9.83210920E-03 
  1.11935111E-02   2.00063461E-03   6.01635029E-04   4.76384664E-03  -2.26181089E-03 
 -5.24154734E-04  -4.43943356E-03  -7.53011908E-03  -8.57277618E-03  -2.19441517E-03 
  7.43475309E-04   2.93868490E-04   8.01710636E-04  -1.64379763E-03   3.34714401E-03 
  5.67738940E-03   6.46350849E-03   1.13966452E-04   5.72465288E-04   1.18793775E-03 
 -1.45989112E-03   3.22903235E-04   1.71030745E-02   2.90100496E-02   3.30269228E-02 
  8.03083935E-03  -6.85286810E-04  -1.38446982E-03  -1.07490832E-03   4.59610503E-03 
 -4.64237715E-03  -7.87434982E-03  -8.96467078E-03  -1.70206663E-03   9.75973351E-04 
 -1.40494410E-03   9.38712717E-04  -2.47258369E-03   2.50505807E-02   4.24905235E-02 
  4.83739691E-02   1.08981550E-02   1.49729873E-03  -6.74754847E-03  -7.56573730E-03 
 -3.66400631E-04   2.35923934E-03   4.00171619E-03   4.55581338E-03   1.45193723E-03 
  8.79641764E-04   1.20798068E-03   1.72370411E-03   2.74620659E-03   1.16423178E-02 
  1.97475733E-02   2.24819188E-02   5.36776690E-03   2.52642899E-05  -4.45586301E-03 
  6.60156869E-05   1.32183527E-04   1.26770796E-02   2.15027250E-02   2.44800975E-02 
  5.60717033E-03  -1.45172297E-03   2.25041427E-03  -1.34691057E-03  -4.12776353E-03 
<MO Number>
27
</MO Number>
  1.42410181E-03   2.62723862E-03   4.24118348E-03   5.52076123E-03   4.71087600E-03 
  1.62655252E-03   2.28715732E-03   1.05414919E-03  -2.95594359E-03   4.48647045E-02 
  2.77913399E-01   1.39643179E-02   3.43993961E-02   2.13086283E-01   1.07069490E-02 
  1.71677098E-02   1.06344991E-01   5.34351802E-03  -9.21489252E-04   2.13872151E-03 
  1.69094551E-02   1.09815566E-03   3.40766785E-03  -5.05666864E-04   8.13343161E-04 
  6.85576309E-04   7.00852924E-03  -6.18039565E-03  -8.28133591E-04  -9.07047743E-03 
  4.18800156E-03   2.33849354E-03   3.46148671E-03   6.38588581E-03   1.03088137E-02 
  1.34190136E-02   1.14504697E-02   3.95357261E-03   5.70793932E-03   2.63078519E-03 
 -7.37699436E-03   9.31675358E-02   8.21228774E-02   1.43272586E-02   7.14349289E-02 
  6.29665887E-02   1.09852288E-02   3.56510365E-02   3.14247412E-02   5.48239915E-03 
 -1.64623699E-03   3.63348927E-03   4.45125409E-03   4.31251569E-04   2.49434233E-06 
 -1.95844599E-04   4.64003986E-06  -2.22657951E-04   6.35847195E-03  -4.54513001E-03 
 -1.81334195E-03  -4.62623827E-03   4.17083663E-03   2.00642690E-03   7.10517208E-03 
  1.31078988E-02   2.11602416E-02   2.75443498E-02   2.35036458E-02   8.11524530E-03 
  9.37580400E-03   4.32130142E-03  -1.21173771E-02  -4.53947425E-02  -5.69504612E-02 
  1.27742030E-02  -3.48057956E-02  -4.36659842E-02   9.79444475E-03  -1.73705316E-02 
 -2.17923867E-02   4.88811443E-03  -9.24785033E-03  -6.02374680E-04  -4.04461107E-03 
  1.78629611E-03  -1.15683519E-02   1.18535008E-03  -3.16884438E-04   5.72672386E-04 
  2.72509019E-03  -2.63051105E-03  -9.45791397E-05   6.75486363E-03  -1.69340985E-03 
  2.77282961E-03  -6.65627790E-03  -1.22797613E-02  -1.98233691E-02  -2.58041389E-02 
 -2.20187205E-02  -7.60253620E-03  -9.29138008E-03  -4.28239049E-03   1.20082668E-02 
 -1.02289905E-01  -5.69307388E-02   5.23204437E-02  -7.84293800E-02  -4.36508623E-02 
  4.01159818E-02  -3.91417578E-02  -2.17848398E-02   2.00206867E-02   9.48735704E-03 
 -4.90030472E-03  -4.80082533E-03   2.56123354E-03   4.66353392E-03  -7.61492558E-07 
 -5.13112253E-04   4.02155098E-04  -4.56683277E-03   4.26284419E-03   3.03988581E-04 
  3.83075290E-03   4.04121829E-03  -5.75545222E-03  -3.20323790E-04  -5.89909837E-04 
 -9.53114457E-04  -1.24741443E-03  -1.06852160E-03  -3.67583626E-04  -1.05717737E-03 
 -5.22619120E-04   1.37863096E-03  -1.08670183E-02  -3.06792645E-01  -8.37072298E-02 
 -8.46011179E-03  -2.38841971E-01  -6.51671415E-02  -4.01716031E-03  -1.13410615E-01 
 -3.09436637E-02   3.81548893E-04  -5.17682738E-04  -1.69027124E-02  -4.33952337E-03 
  1.55903403E-03  -2.35071728E-04  -1.02309102E-04   1.14065194E-04  -6.19906209E-03 
  6.54702707E-03  -3.47964979E-04   4.02561634E-03  -1.22037802E-02  -6.08454526E-03 
 -2.82132578E-04  -5.20489195E-04  -8.40232080E-04  -1.09373261E-03  -9.33284109E-04 
 -3.22240623E-04  -9.11887173E-04  -4.20288152E-04   1.17853154E-03  -5.42700067E-02 
  1.73622104E-01   4.09377334E-02  -4.16107825E-02   1.33122364E-01   3.13884450E-02 
 -2.07666970E-02   6.64373905E-02   1.56650341E-02   4.16754673E-04  -2.77786999E-03 
  8.78231530E-03   9.92304900E-04   1.97269257E-03  -6.50684529E-04  -4.68948961E-04 
 -5.56365395E-04  -2.95024302E-03   6.04307982E-03  -3.09283680E-03   7.02668649E-03 
  2.57883276E-03  -2.00255057E-03   4.30878050E-03   7.94900649E-03   1.28321785E-02 
  1.67036852E-02   1.42532862E-02   4.92131793E-03   7.68969372E-03   3.54417438E-03 
 -9.93823234E-03   2.44124530E-02  -1.31756772E-01  -2.03860193E-02   1.87179131E-02 
 -1.01022696E-01  -1.56307004E-02   9.34155061E-03  -5.04174060E-02  -7.80081509E-03 
 -1.99072635E-03   2.13168703E-03  -6.21263192E-03  -1.18112611E-03  -1.29862615E-02 
 -1.64942633E-03  -8.39067670E-04   1.01048023E-04   2.30350106E-03  -7.17126086E-04 
 -1.58637497E-03   9.19381469E-03  -1.06888141E-02   7.32719798E-03  -1.03271348E-02 
 -1.90519015E-02  -3.07557179E-02  -4.00348100E-02  -3.41617791E-02  -1.17952432E-02 
 -1.53398949E-02  -7.07014667E-03   1.98254241E-02  -9.92369606E-02   4.22282413E-02 
  6.00137180E-02  -7.60885770E-02   3.23779242E-02   4.60146943E-02  -3.79735330E-02 
  1.61588536E-02   2.29645577E-02   8.03096967E-03  -6.37498378E-03   1.59044344E-03 
  3.11185637E-03   1.35927175E-03  -2.78368893E-04   1.74294512E-04  -3.69008702E-04 
 -3.60853074E-03   4.13123556E-03  -5.22704822E-04   7.83962585E-03   1.06584395E-02 
  2.51821698E-03   1.33978490E-02   2.46735434E-02   3.98649241E-02   5.21743022E-02 
  4.46919381E-02   1.53745369E-02   2.41127098E-02   1.19201976E-02  -3.14446081E-02 
  1.10023026E-01   1.81553943E-01   1.72000564E-01   8.56543227E-02   1.41342051E-01 
  1.33904623E-01   4.06717020E-02   6.71142049E-02   6.35826513E-02  -1.32408310E-02 
  5.10821333E-03   1.17344343E-02   9.49904824E-03   5.42930022E-03  -2.55385313E-04 
  4.82450915E-04   6.98320339E-04   3.53817503E-03  -6.06451086E-04  -2.93172394E-03 
  2.09566668E-02  -9.08681412E-04   5.30590361E-03  -2.53677171E-03  -4.67993548E-03 
 -7.55487715E-03  -9.83420620E-03  -8.39154675E-03  -2.89739987E-03  -3.98700766E-03 
 -1.83760900E-03   5.15284612E-03   1.99348315E-01   2.87583214E-01  -5.67250027E-02 
  1.52847584E-01   2.20500480E-01  -4.34931170E-02   7.62816575E-02   1.10045195E-01 
 -2.17061139E-02   4.35912426E-04   1.21622547E-02   1.62746900E-02  -2.52505250E-03 
 -5.26877618E-03   3.07171410E-04   1.98534399E-05   1.89829181E-04  -3.33726440E-03 
  2.35231708E-03   9.84947316E-04   1.69512230E-04  -1.82624869E-02   8.69280099E-03 
 -5.01715566E-03  -9.25584463E-03  -1.49418233E-02  -1.94498161E-02  -1.65965649E-02 
 -5.73039589E-03  -8.00201748E-03  -3.68812419E-03   1.03418825E-02   1.64199492E-01 
 -2.42326383E-02  -1.08764861E-01   1.25897706E-01  -1.85800427E-02  -8.33939635E-02 
  6.28317797E-02  -9.27274359E-03  -4.16194330E-02   4.69609200E-03   8.90308268E-03 
  3.98897485E-04  -6.51039579E-03   1.52371601E-02   1.10836201E-03   1.13229486E-03 
 -9.92982276E-04  -1.46533208E-03  -2.99362269E-04   1.76469435E-03   1.18625282E-02 
 -9.85601827E-03   4.66953242E-03   2.73757274E-02   4.64344121E-02   5.28639478E-02 
  1.58919662E-02  -6.22931670E-04  -2.03887166E-03  -4.96836225E-03   3.55878217E-03 
 -1.79350241E-02  -3.04211935E-02  -3.46334607E-02  -1.00106194E-02   1.72475836E-03 
  3.23072189E-03   1.58622714E-03  -5.01652721E-03   1.09801311E-02   1.86243794E-02 
  2.12032020E-02   7.47897513E-03   5.55644775E-04  -7.15268047E-04  -1.44271965E-03 
 -2.31015621E-03  -7.23303578E-04  -1.22685969E-03  -1.39673668E-03   8.91924651E-04 
  8.14068754E-05   1.75321109E-03   1.07261126E-04   1.07526424E-03  -2.21183482E-03 
 -3.75169025E-03  -4.27116762E-03  -2.13415300E-03  -9.54002233E-04  -3.27500804E-04 
 -1.41398536E-03   1.07750884E-03   1.40467727E-02   2.38259837E-02   2.71250458E-02 
  7.66271564E-03  -5.64872571E-04   2.42697703E-03   6.06683268E-04  -2.96679999E-03 
 -5.65161062E-03  -9.58620069E-03  -1.09135529E-02  -2.88378634E-03  -8.78314929E-05 
 -6.97520294E-04   7.06339627E-04   1.84605254E-03  -1.79067687E-02  -3.03732670E-02 
 -3.45788980E-02  -8.86279537E-03  -1.85445946E-04   1.92357279E-03   3.98047177E-03 
 -5.33520731E-03   4.46200013E-03   7.56839626E-03   8.61635340E-03   2.74342615E-03 
 -7.78884643E-04   3.30292966E-04   2.61656341E-03   2.24814263E-03  -4.88037753E-03 
 -8.27804347E-03  -9.42426184E-03  -1.63801096E-03  -1.32574471E-03  -1.63748904E-03 
 -1.62965804E-03  -7.29296551E-04  -2.22307397E-03  -3.77075397E-03  -4.29287100E-03 
 -1.43395465E-03  -1.05901485E-03  -2.29497125E-03   3.97540862E-04   4.24097062E-04 
  8.29869906E-03   1.40761634E-02   1.60252178E-02   3.59229274E-03  -4.64001174E-05 
  5.12124473E-04   3.92486945E-03   7.71559443E-04   2.39641021E-03   4.06476503E-03 
  4.62759227E-03  -1.26519867E-03   1.14993444E-04  -2.08509969E-04   8.66941693E-04 
  5.83419302E-03  -3.47304400E-02  -5.89093959E-02  -6.70662788E-02  -1.97739143E-02 
  5.76517943E-04  -3.41232738E-03  -6.54019970E-03   3.03762167E-03   1.49063725E-02 
  2.52840274E-02   2.87849775E-02   7.84531618E-03  -5.32480030E-06  -1.12215576E-03 
  6.61519202E-03  -3.43433513E-03  -1.68917683E-02  -2.86516343E-02  -3.26188797E-02 
 -9.40896668E-03   9.68971341E-04  -1.74138455E-03  -3.19675923E-04   3.25012279E-03 
<MO Number>
28
</MO Number>
  1.44464060E-04   2.66512937E-04   4.30235098E-04   5.60038315E-04   4.77881754E-04 
  1.65001110E-04  -1.25960646E-03  -5.80551725E-04   1.62792721E-03  -9.74006863E-02 
 -5.57012271E-02   1.39914593E-01  -7.46806389E-02  -4.27081511E-02   1.07277593E-01 
 -3.72708732E-02  -2.13143609E-02   5.35390381E-02  -3.32546241E-03  -4.56976260E-03 
 -2.28071534E-03   5.89718357E-03  -5.07562436E-03   6.12683928E-05   5.37703881E-04 
 -2.45693748E-04  -4.82236490E-03   5.32350189E-04   4.29001471E-03  -1.03126387E-02 
 -7.96209387E-03   3.99676552E-03  -6.91001785E-03  -1.27478707E-02  -2.05790438E-02 
 -2.67878029E-02  -2.28580829E-02  -7.89234790E-03  -1.04104588E-02  -4.79817309E-03 
  1.34545747E-02  -1.17906016E-01  -1.67171492E-01  -1.00724823E-01  -9.04028190E-02 
 -1.28176446E-01  -7.72293751E-02  -4.51173431E-02  -6.39690306E-02  -3.85428713E-02 
  6.46707128E-03  -6.66807577E-03  -1.06259630E-02  -6.05917195E-03   4.82950156E-03 
 -3.06160459E-04  -1.09140685E-03  -3.40544392E-04  -1.56026362E-03  -3.48987889E-03 
  5.05014251E-03  -4.60981977E-03  -1.13313996E-02   3.43483159E-04   4.89250642E-03 
  9.02588685E-03   1.45705997E-02   1.89665932E-02   1.61842299E-02   5.58802648E-03 
  7.16345744E-03   3.30163246E-03  -9.25811964E-03  -7.97699803E-02  -5.91908035E-02 
 -1.83369131E-01  -6.11625371E-02  -4.53837359E-02  -1.40595763E-01  -3.05243930E-02 
 -2.26496652E-02  -7.01671404E-02  -5.97432359E-03  -5.44523581E-03  -2.63418079E-03 
 -1.09350560E-02  -8.59350462E-03  -4.51673474E-04   1.65008822E-03   6.93193760E-04 
  1.30391791E-03  -6.19524183E-04  -6.84393722E-04   1.01609898E-02   5.32364305E-03 
 -1.12759248E-02  -6.22581835E-03  -1.14856328E-02  -1.85413976E-02  -2.41353928E-02 
 -2.05947763E-02  -7.11088241E-03  -8.95694941E-03  -4.12825164E-03   1.15760455E-02 
  3.16094953E-02   7.93056537E-02   1.18799335E-01   2.42361465E-02   6.08065211E-02 
  9.10877588E-02   1.20955359E-02   3.03467160E-02   4.54591761E-02   5.80713379E-03 
  1.23814747E-03   5.20139909E-03   5.94554103E-03  -6.46361131E-03  -3.18761357E-04 
  1.03097576E-03   4.39704156E-04   5.91570819E-03  -3.75919424E-03  -2.15651395E-03 
  4.26429093E-03   1.12358760E-02  -1.36788094E-02   1.84095772E-02   3.39031662E-02 
  5.47771808E-02   7.16911232E-02   6.14098341E-02   2.11256839E-02   3.10233695E-02 
  1.53365050E-02  -4.04565767E-02   3.59604700E-02   2.49844716E-01  -1.17645031E-01 
  2.79956826E-02   1.94507284E-01  -9.15881507E-02   1.32933403E-02   9.23589382E-02 
 -4.34892934E-02  -2.37850541E-02   1.56586115E-03   1.51997123E-02  -5.98808370E-03 
 -2.47083295E-03   6.02528579E-04  -3.84422102E-04  -4.13331941E-05  -1.33351936E-03 
  1.93939022E-04   1.13958034E-03  -1.61111307E-03   1.14242906E-02  -6.83637433E-03 
 -7.68772051E-03  -1.41826069E-02  -2.28951560E-02  -2.98026931E-02  -2.54306944E-02 
 -8.78060898E-03  -1.00946580E-02  -4.65262074E-03   1.30464308E-02   7.39169229E-02 
  7.87029921E-02  -1.03217030E-01   5.66747857E-02   6.03444386E-02  -7.91402409E-02 
  2.82846905E-02   3.01161045E-02  -3.94965272E-02   9.37861005E-03   4.03215438E-03 
  4.65802256E-03  -3.11700476E-03   1.59923936E-02   4.07616031E-04  -8.86493601E-04 
  1.45076792E-03  -3.03714119E-03  -3.50915131E-03   6.54629250E-03  -7.64905922E-03 
 -1.39548577E-03   1.33533909E-02   7.40944516E-03   1.36692337E-02   2.20664113E-02 
  2.87239137E-02   2.45101699E-02   8.46277393E-03   1.14941656E-02   5.29765276E-03 
 -1.48551675E-02  -1.21836063E-01  -2.23205415E-02   7.77623918E-02  -9.34161286E-02 
 -1.71139687E-02   5.96232462E-02  -4.66211958E-02  -8.54106992E-03   2.97561789E-02 
 -6.54629347E-03  -7.19118528E-03  -2.63280870E-03   2.00087486E-03  -1.90458420E-02 
 -1.62605025E-03  -1.37593703E-03  -3.30454059E-04  -3.48746151E-03  -2.11208451E-06 
  3.48957359E-03   1.34592863E-04   9.77788639E-03   8.78419292E-03   1.32151966E-04 
  2.43799106E-04   3.93567882E-04   5.12308490E-04   4.37153804E-04   1.50938726E-04 
  4.12801495E-05   1.90259916E-05  -5.33508527E-05  -2.69201586E-01  -2.07324005E-01 
 -1.71401605E-02  -2.06406620E-01  -1.58962835E-01  -1.31419827E-02  -1.03011371E-01 
 -7.93335963E-02  -6.55877053E-03   2.70613798E-04  -1.49129763E-02  -1.37855306E-02 
 -4.96306186E-04   3.91551074E-03  -1.65961824E-04  -1.79789879E-04   1.88012639E-04 
  3.80349656E-03  -6.67088711E-03   2.86739055E-03   3.93234078E-04   1.80326785E-02 
 -3.71785982E-03  -8.89385802E-03  -1.63789718E-02  -2.64634252E-02  -3.46347264E-02 
 -2.96677288E-02  -1.02060374E-02  -1.57219840E-02  -7.77221460E-03   2.05025328E-02 
  1.47543940E-01  -2.26388269E-01   1.32817676E-01   1.14864831E-01  -1.76246143E-01 
  1.03400248E-01   5.45418843E-02  -8.36879023E-02   4.90980948E-02   9.05190263E-03 
  7.98296513E-03  -1.31608917E-02   5.81004853E-03  -5.32055844E-03   5.84070616E-04 
 -7.35874241E-04  -9.93263914E-05  -9.65269893E-03   3.66353754E-03   5.98916139E-03 
  4.86774935E-03   1.44442837E-02   5.96923629E-03   8.07485760E-03   1.48968126E-02 
  2.40481069E-02   3.13034928E-02   2.67113296E-02   9.22278159E-03   1.19339549E-02 
  5.50035136E-03  -1.54235553E-02   1.41590267E-01   5.10695216E-05  -8.63646888E-02 
  1.08562393E-01   3.91568545E-05  -6.62189393E-02   5.41802433E-02   1.95420149E-05 
 -3.30478921E-02  -6.51157215E-03   8.55766425E-03   9.31725889E-04  -5.19053897E-03 
  2.09702470E-03  -3.35886397E-04   4.59165755E-04  -3.20128683E-04  -4.86008329E-03 
  4.81921715E-03   4.08661486E-05   1.10104362E-02  -1.24503144E-03  -2.11786024E-03 
 -8.83927422E-03  -1.63070382E-02  -2.63246514E-02  -3.42668775E-02  -2.92399914E-02 
 -1.00958679E-02  -1.44545932E-02  -6.66211177E-03   1.86812520E-02  -2.15676069E-03 
  1.24179241E-01   3.99698846E-02  -1.65366665E-03   9.52127278E-02   3.06463602E-02 
 -8.25295564E-04   4.75178247E-02   1.52946818E-02   6.33225892E-03  -1.00039369E-03 
  5.89462448E-03   2.27455288E-03   1.60069571E-02   1.27231254E-03   2.36731343E-03 
 -9.56256436E-04  -2.77821063E-03  -3.21699891E-03   5.99520954E-03  -2.80696379E-03 
  7.94145477E-03  -2.80656559E-03  -1.15761974E-02  -1.96354205E-02  -2.23542368E-02 
 -8.29375679E-03  -1.00482964E-03  -1.81337828E-03   4.04904640E-03   1.31226446E-03 
 -1.21876923E-02  -2.06726317E-02  -2.35350653E-02  -9.34555413E-03   5.03203096E-04 
  1.81487290E-04  -3.44592814E-03  -5.87013291E-04  -2.09373768E-02  -3.55137516E-02 
 -4.04311592E-02  -1.22188585E-02   1.41104530E-03   2.92989305E-03   3.18417147E-03 
  8.78035666E-04   1.13068669E-02   1.91785852E-02   2.18341458E-02   5.84224676E-03 
 -1.71552250E-03  -4.87780018E-03  -5.94238436E-04  -1.24581256E-03  -2.10703047E-02 
 -3.57392225E-02  -4.06878499E-02  -1.22162321E-02   2.89036189E-04   1.89291199E-03 
 -3.12491180E-03   4.24484089E-03   7.99823264E-03   1.35665155E-02   1.54450016E-02 
  4.86558897E-03  -3.85814598E-04   2.82420347E-03   2.12457720E-03  -1.27521702E-04 
  1.42261248E-02   2.41301987E-02   2.74713840E-02   8.20383328E-03  -7.14818507E-04 
 -3.93419619E-03  -2.30924333E-03   2.00114235E-04   1.25365473E-02   2.12643557E-02 
  2.42087223E-02   6.35807095E-03   4.79284781E-04  -2.40820219E-05  -3.14961495E-03 
 -2.31994211E-04   1.09786601E-02   1.86218843E-02   2.12003614E-02   7.03397504E-03 
  1.22574665E-03   3.19023713E-03   4.54858671E-04   1.66253192E-03   1.03883420E-02 
  1.76205932E-02   2.00604267E-02   5.68361321E-03  -7.33311472E-04   1.86173121E-03 
 -2.14503665E-03   4.09349169E-04  -1.04421532E-02  -1.77118670E-02  -2.01643387E-02 
 -5.36686989E-03  -3.93759311E-05  -4.98601341E-03  -3.17438071E-03  -3.83234942E-03 
  3.48814260E-02   5.91654967E-02   6.73578406E-02   1.96629157E-02  -6.52323696E-04 
  5.25806925E-03   6.26106691E-03   1.12678431E-03   1.90002348E-03   3.22279924E-03 
  3.66904377E-03   2.59968170E-03  -7.19345947E-05   4.05369595E-03  -4.81280152E-03 
  4.17205818E-03  -1.36465406E-02  -2.31471143E-02  -2.63521769E-02  -6.82158118E-03 
 -2.19180000E-05  -7.75276256E-04  -4.87266245E-03  -6.10612655E-04   6.02586101E-03 
  1.02210001E-02   1.16362498E-02   3.34830230E-03   1.33690729E-03   7.44974003E-04 
  4.08548498E-04  -3.19819015E-03   4.75916158E-03   8.07243830E-03   9.19018757E-03 
  2.01673244E-03   1.97379015E-03   4.48761445E-04   3.02844131E-03  -9.52312123E-04 
<MO Number>
29
</MO Number>
 -3.70171379E-03  -6.82906613E-03  -1.10242451E-02  -1.43502928E-02  -1.22451320E-02 
 -4.22795045E-03  -4.58368359E-03  -2.11261652E-03   5.92399569E-03  -5.10411425E-03 
 -8.32208980E-02  -1.42406089E-01  -3.91350952E-03  -6.38084809E-02  -1.09187914E-01 
 -1.95311555E-03  -3.18449044E-02  -5.44924220E-02   4.57893762E-03  -5.25751482E-04 
 -5.03334061E-03  -7.99523413E-03   6.86870607E-03  -6.87838570E-04  -4.72181414E-04 
 -5.65286573E-06   1.30911722E-03   5.79160413E-04  -1.88827763E-03   7.67843105E-03 
 -1.12223185E-02  -1.25774571E-02   8.83181897E-03   1.62932844E-02   2.63024486E-02 
  3.42379760E-02   2.92153297E-02   1.00873528E-02   1.25485408E-02   5.78361357E-03 
 -1.62178520E-02  -8.02966149E-03  -2.04508436E-01   4.58446629E-02  -6.15663270E-03 
 -1.56804036E-01   3.51507658E-02  -3.07259124E-03  -7.82562044E-02   1.75426959E-02 
 -1.02200638E-02  -7.69678356E-04  -1.15629909E-02   1.02636241E-03  -2.96476322E-03 
 -4.23835562E-04  -2.71597596E-04  -5.44169056E-04  -1.00510546E-03   3.46830611E-03 
 -2.46320065E-03   9.88458202E-04  -1.35458899E-02  -1.01673868E-02   3.70541137E-03 
  6.83588756E-03   1.10352570E-02   1.43646271E-02   1.22573634E-02   4.23217367E-03 
  5.13037065E-03   2.36458419E-03  -6.63053918E-03   1.93345790E-01   3.00511636E-02 
  5.40733702E-02   1.48245229E-01   2.30413171E-02   4.14600142E-02   7.39847602E-02 
  1.14992322E-02   2.06914530E-02  -4.76710118E-03   1.31103145E-02   6.18449031E-04 
  3.17206539E-03  -8.73199719E-03   2.04631622E-03  -4.13585950E-04  -7.82182322E-05 
  2.55816487E-03   3.22432059E-03  -5.78248546E-03  -3.23858833E-03  -8.87204084E-03 
  2.11191491E-03  -5.58088689E-03  -1.02958380E-02  -1.66206974E-02  -2.16352115E-02 
 -1.84613669E-02  -6.37426731E-03  -7.98684280E-03  -3.68113018E-03   1.03222706E-02 
  1.58077754E-01   1.87423883E-01  -1.13133764E-01   1.21203947E-01   1.43704689E-01 
 -8.67437602E-02   6.04892649E-02   7.17187123E-02  -4.32912163E-02   6.17855839E-03 
  1.16221262E-02   8.71724040E-03  -6.10937046E-03   8.74269458E-03   6.17817596E-04 
 -7.53310836E-04  -1.09760921E-04  -3.46814297E-03   4.06128248E-03  -5.93139517E-04 
  1.07988918E-02   9.18229707E-03   1.95639577E-02  -3.49245303E-03  -6.43171833E-03 
 -1.03916961E-02  -1.36004145E-02  -1.16499667E-02  -4.00772152E-03  -7.14054604E-03 
 -3.52995247E-03   9.31175605E-03   1.70864116E-01  -4.52274207E-01  -1.93907795E-02 
  1.33019884E-01  -3.52101214E-01  -1.50959681E-02   6.31625458E-02  -1.67190110E-01 
 -7.16809957E-03   3.75989056E-03   9.60557193E-03  -2.51742307E-02   1.30429433E-04 
  1.00420944E-02   3.71001530E-04  -7.73815882E-04  -1.49457908E-04  -9.61212592E-03 
  2.20323649E-03   7.40888944E-03   1.53366507E-02  -1.66842674E-02   4.63444025E-03 
 -4.26951898E-03  -7.87657529E-03  -1.27152519E-02  -1.65514815E-02  -1.41234105E-02 
 -4.87647497E-03  -7.18718129E-03  -3.31256676E-03   9.28878056E-03  -1.33156549E-02 
  1.25514005E-01   1.24735460E-01  -1.02095956E-02   9.62361403E-02   9.56392013E-02 
 -5.09530381E-03   4.80285793E-02   4.77306649E-02   5.54763203E-03  -5.83051050E-05 
  4.38305697E-03   7.45937206E-03  -1.79026104E-02  -5.67208443E-04   5.87051496E-04 
 -1.61850739E-03  -7.41397473E-03   8.38057054E-03  -9.66595806E-04   1.52733125E-02 
 -1.35242906E-03  -1.32685183E-02   5.41150772E-03   9.98336072E-03   1.61162615E-02 
  2.09785858E-02   1.79010669E-02   6.18080915E-03   7.08341188E-03   3.26473951E-03 
 -9.15466800E-03  -1.36164548E-01  -5.37000913E-02   6.34376237E-02  -1.04402297E-01 
 -4.11738077E-02   4.86399270E-02  -5.21040641E-02  -2.05486159E-02   2.42747328E-02 
 -6.74326378E-03  -1.04959474E-02  -4.19222855E-03   4.08971637E-03  -1.35796503E-05 
 -1.79919397E-03   6.66396203E-04  -1.07688473E-04   2.85833832E-03  -7.16779097E-03 
  4.30945265E-03  -1.81502081E-03  -4.44569406E-03   3.32292157E-04   2.22200493E-03 
  4.09924144E-03   6.61745565E-03   8.61396182E-03   7.35030992E-03   2.53788576E-03 
  4.14122701E-03   1.90868860E-03  -5.35216067E-03  -5.19968267E-02  -1.41472874E-01 
  6.61576700E-02  -3.98678529E-02  -1.08472384E-01   5.07254851E-02  -1.98968530E-02 
 -5.41353226E-02   2.53155725E-02  -1.76108052E-03  -2.52589304E-03  -6.15236055E-03 
  4.23605025E-03   5.89299449E-04   3.75259267E-04  -9.89089352E-05  -4.01275217E-04 
 -2.99358449E-03  -5.47362684E-03   8.46721133E-03   3.55242042E-03   3.08282156E-03 
 -1.40640262E-03   4.52902478E-03   8.34067387E-03   1.34759862E-02   1.76370630E-02 
  1.51077158E-02   5.19722669E-03   8.33562486E-03   4.12074363E-03  -1.08702198E-02 
  3.82625696E-02   1.30288183E-01  -2.06297091E-01   2.97878964E-02   1.01431005E-01 
 -1.60604906E-01   1.41443468E-02   4.81630289E-02  -7.62608896E-02  -6.21863367E-03 
  1.86543164E-03   7.81659091E-03  -1.03687107E-02   4.60300080E-03  -3.42840726E-04 
  6.32626806E-04   7.59868686E-04   2.67413523E-03  -7.25631058E-03   4.58217535E-03 
  2.03139967E-03   5.62916653E-03  -2.43335037E-03   1.53299253E-03   2.82812447E-03 
  4.56547595E-03   5.94289372E-03   5.07108245E-03   1.75092317E-03   2.17546983E-03 
  1.00267250E-03  -2.81159763E-03  -7.40385565E-02   1.52429508E-01   1.11201753E-01 
 -5.67680466E-02   1.16873232E-01   8.52624174E-02  -2.83312342E-02   5.83279347E-02 
  4.25519224E-02  -3.70911353E-03  -3.19694217E-03   7.52064262E-03   4.97968868E-03 
 -1.75022372E-02   2.08784046E-04  -1.47591731E-03   4.16932974E-05   3.35081437E-03 
 -6.91553866E-03   3.56472429E-03  -9.00873923E-04  -6.97172288E-03  -6.62836916E-04 
  5.65646155E-04   1.04352611E-03   1.68457698E-03   2.19281889E-03   1.87113651E-03 
  6.46058568E-04   5.82341214E-04   2.68400653E-04  -7.52623251E-04   6.99274543E-03 
 -2.12666543E-01  -3.90543561E-02   5.36159155E-03  -1.63059152E-01  -2.99443913E-02 
  2.67580998E-03  -8.13779458E-02  -1.49443501E-02   2.00409385E-03   1.16846503E-03 
 -1.12642747E-02  -2.19906915E-03   2.32245713E-02   1.81575312E-03  -1.42907702E-03 
 -1.29673035E-03  -1.74603627E-03  -2.50576880E-03   4.25180507E-03  -2.91389593E-04 
 -9.16708092E-03   1.07451755E-03  -3.86158985E-03  -6.54998685E-03  -7.45693005E-03 
 -2.56876744E-03   4.63842913E-04  -2.82717759E-04  -1.15747235E-03  -3.95093004E-03 
  1.89665375E-02   3.21708354E-02   3.66253666E-02   1.31317455E-02  -6.74672923E-04 
 -8.95304001E-04   2.27212032E-03   3.61389799E-03  -1.88640640E-02  -3.19970209E-02 
 -3.64274849E-02  -1.10877619E-02   7.37425162E-04   3.59372830E-03   1.35250116E-03 
  4.86636135E-03   1.35913962E-02   2.30535789E-02   2.62456901E-02   9.96130861E-03 
  4.06306045E-04  -3.94001555E-03  -9.76096877E-04   1.26738667E-03   1.22666939E-02 
  2.08066332E-02   2.36876213E-02   7.19971535E-03  -8.83444443E-04   1.69381842E-03 
  1.54031514E-03  -3.35492634E-03  -2.14765467E-02  -3.64282858E-02  -4.14723243E-02 
 -1.28908423E-02   1.64311621E-04  -3.07286236E-03   2.99821110E-03   3.79549228E-03 
  2.33170325E-02   3.95500978E-02   4.50263977E-02   1.43972618E-02   1.85225952E-04 
 -2.60862344E-03  -4.26885590E-03  -4.72049825E-03  -2.72585384E-02  -4.62356374E-02 
 -5.26376498E-02  -1.70151352E-02  -3.51800398E-04   6.12341368E-03   5.26464771E-03 
 -3.47774604E-03  -5.15873827E-03  -8.75019595E-03  -9.96179086E-03  -1.56753013E-03 
 -5.21436075E-04  -2.23181189E-04   2.48936500E-03   1.08500500E-03   1.29507338E-02 
  2.19668944E-02   2.50085379E-02   6.94682491E-03  -1.36400533E-03   2.26159265E-03 
 -1.27197175E-03   1.91619472E-04  -1.38454905E-02  -2.34845709E-02  -2.67363594E-02 
 -9.03441196E-03  -1.34464595E-03   7.51866452E-05  -1.38957541E-03  -4.63059666E-03 
  1.31874367E-02   2.23683872E-02   2.54656235E-02   9.43962420E-03   6.73900905E-04 
  2.54413366E-03   1.52269451E-03   2.08592266E-03   1.11499373E-02   1.89124028E-02 
  2.15311066E-02   7.08430449E-03   7.43101499E-04  -3.32592559E-03   7.29060769E-04 
 -2.00703379E-03  -4.90582495E-03  -8.32120711E-03  -9.47340213E-03  -2.63625451E-03 
 -5.28122737E-04  -3.44636957E-03   1.74076669E-03   2.68348046E-03  -2.46303467E-03 
 -4.17777272E-03  -4.75624755E-03  -1.30149997E-03   5.41005517E-04   6.99249959E-04 
  4.00347491E-03   3.03809204E-03  -4.82205829E-04  -8.17912301E-04  -9.31164436E-04 
 -2.14509004E-04   1.17011564E-03  -3.18220405E-04  -5.07203419E-03  -1.74782044E-03 
<MO Number>
30
</MO Number>
 -4.92680025E-03  -9.08915345E-03  -1.46727317E-02  -1.90995388E-02  -1.62976726E-02 
 -5.62719554E-03  -8.06006917E-03  -3.71488017E-03   1.04169091E-02   1.29813414E-01 
 -1.01270984E-01   1.50520729E-01   9.95326532E-02  -7.76481369E-02   1.15409702E-01 
  4.96737703E-02  -3.87518627E-02   5.75975305E-02   4.04086379E-03   7.17155158E-03 
 -7.35426581E-03   8.81881943E-03   8.92221462E-03  -6.68816216E-04  -8.08144143E-04 
  8.35431040E-04  -1.30649075E-03   4.01485694E-03  -2.70836619E-03  -2.60680899E-03 
 -7.65409764E-03  -1.51261643E-03   1.17703677E-03   2.17144338E-03   3.50538764E-03 
  4.56297359E-03   3.89359400E-03   1.34436464E-03   1.01671539E-03   4.68603402E-04 
 -1.31401251E-03  -4.08476947E-02  -2.25297746E-02  -2.25538087E-01  -3.13194090E-02 
 -1.72743953E-02  -1.72928232E-01  -1.56305803E-02  -8.62113405E-03  -8.63033084E-02 
 -3.50593589E-03  -2.61521332E-03  -1.87509855E-03  -1.15541824E-02  -1.92455246E-03 
 -5.18131884E-04   2.27774502E-04  -2.08513298E-04  -3.03028219E-03   5.16428937E-03 
 -2.13400718E-03  -1.56806994E-03  -1.00660436E-02   8.75848062E-03   4.54522922E-03 
  8.38521632E-03   1.35363574E-02   1.76203169E-02   1.50354498E-02   5.19138026E-03 
  7.64147483E-03   3.52195033E-03  -9.87591380E-03  -7.00498082E-02   6.65869937E-02 
  1.24760928E-01  -5.37097286E-02   5.10546632E-02   9.56587283E-02  -2.68049191E-02 
  2.54798554E-02   4.77404102E-02  -3.88740128E-03  -4.06957433E-03   4.06425906E-03 
  6.91038821E-03   8.60061715E-03  -6.63022218E-04   1.77920699E-04  -3.37632188E-04 
 -1.57549653E-04   6.13872925E-03  -5.98117960E-03   9.99824819E-03  -1.01245825E-02 
  4.11162928E-04  -1.70076618E-04  -3.13763984E-04  -5.06513041E-04  -6.59329542E-04 
 -5.62607146E-04  -1.94254756E-04   1.46569030E-03   6.75535618E-04  -1.89427190E-03 
  1.44999809E-01  -9.51337396E-02   3.41628202E-01   1.11176613E-01  -7.29424886E-02 
  2.61938733E-01   5.54849222E-02  -3.64034144E-02   1.30725787E-01   1.02623300E-03 
  5.25414626E-03  -4.81467879E-03   1.84252627E-02  -3.38837262E-03  -5.08633684E-04 
 -2.01090552E-04   9.66802841E-04   5.79075934E-03  -7.24399237E-03   1.45323303E-03 
  1.03918954E-02   1.07879945E-02  -2.42564483E-02  -4.81681996E-04  -8.87067886E-04 
 -1.43323127E-03  -1.87578036E-03  -1.60677299E-03  -5.52748251E-04  -5.38437439E-04 
 -2.66178323E-04   7.02158918E-04  -1.20909472E-01   3.85310250E-03  -6.96808549E-01 
 -9.41295598E-02   2.99968923E-03  -5.42474305E-01  -4.46960443E-02   1.42435855E-03 
 -2.57585987E-01  -2.88022424E-04  -6.42621561E-03   7.57275252E-04  -3.66028676E-02 
  2.47901421E-03   2.60553735E-04  -2.02803637E-04  -2.76785863E-04   7.39488320E-03 
 -2.47035027E-03  -4.92453293E-03   6.35579037E-03   6.65450026E-04  -3.00623352E-02 
  3.07582950E-03   5.67441034E-03   9.16027009E-03   1.19239510E-02   1.01747299E-02 
  3.51309027E-03   2.40720944E-03   1.10948112E-03  -3.11110007E-03  -5.11256050E-02 
  8.10651090E-02   2.93742518E-01  -3.91998557E-02   6.21555593E-02   2.25223043E-01 
 -1.95634755E-02   3.10199806E-02   1.12402084E-01  -5.94509024E-03  -1.47485348E-03 
  6.18123735E-03   1.51865874E-02  -1.90861986E-02  -1.47273780E-03   1.89551028E-03 
 -6.27968119E-04   9.85568827E-03  -6.51534704E-03  -3.34034123E-03   2.10032930E-02 
 -1.48382061E-02  -1.29073411E-02  -5.43761314E-03  -1.00315210E-02  -1.61940072E-02 
 -2.10797877E-02  -1.79874227E-02  -6.21062573E-03  -7.66142272E-03  -3.53114430E-03 
  9.90169465E-03   5.70557125E-02  -8.18163145E-03   5.25818196E-02   4.37466842E-02 
 -6.27315358E-03   4.03163882E-02   2.18326616E-02  -3.13074333E-03   2.01207035E-02 
  8.18032595E-03   4.38650603E-03   4.81661895E-04   2.67096107E-03   1.62060286E-02 
  1.46227149E-03   4.36815854E-04  -1.18238297E-04   2.84395516E-03  -2.87847936E-03 
  3.45241955E-05   6.87412956E-03  -3.36226967E-03   1.61552569E-03  -4.94919409E-03 
 -9.13046649E-03  -1.47394238E-02  -1.91863521E-02  -1.63717506E-02  -5.65277289E-03 
 -7.84052193E-03  -3.61369100E-03   1.01331641E-02   8.36328541E-02   2.79506236E-02 
  3.78132319E-03   6.41243426E-02   2.14307569E-02   2.89927764E-03   3.20025415E-02 
  1.06954498E-02   1.44694275E-03   3.45247055E-03   4.61447808E-03   1.64081397E-03 
  6.29293723E-05  -4.01549008E-03  -4.12582476E-05  -2.14386440E-04  -1.91540385E-04 
 -3.59075422E-03   2.28311595E-03   1.30763827E-03   1.98481879E-03  -1.65270394E-03 
  7.89556933E-04   1.06288631E-02   1.95741654E-02   3.16258840E-02   4.13912347E-02 
  3.54552801E-02   1.21970211E-02   1.87801283E-02   9.28401831E-03  -2.44905602E-02 
 -4.74672538E-02   1.27318472E-01  -1.12892499E-01  -3.69538599E-02   9.91190476E-02 
 -8.78882445E-02  -1.75469997E-02   4.70652296E-02  -4.17324470E-02  -1.19619181E-02 
 -2.61552020E-03   8.09453676E-03  -5.43112038E-03   7.65782590E-04  -6.34028471E-05 
  1.13069726E-04  -4.16970321E-05   4.91378404E-03  -3.40193908E-03  -1.51184497E-03 
 -2.71221240E-03  -4.65817749E-03   1.38595546E-03  -5.04695027E-03  -9.31081090E-03 
 -1.50305560E-02  -1.95653198E-02  -1.66951244E-02  -5.76442612E-03  -7.32188118E-03 
 -3.37464985E-03   9.46286797E-03   9.52515731E-03  -1.40560085E-02   8.32494247E-02 
  7.30328359E-03  -1.07772515E-02   6.38303534E-02   3.64485041E-03  -5.37860391E-03 
  3.18558203E-02   4.29841523E-03   2.60848317E-04  -1.35895539E-03   4.29400268E-03 
 -5.52526285E-04  -7.05382166E-05  -3.00573136E-04   3.64790330E-04   1.74542880E-03 
 -5.46669812E-03   3.72126931E-03  -9.62274138E-03   1.14442644E-03   6.08103698E-03 
  7.89975198E-03   1.45737709E-02   2.35266167E-02   3.06246674E-02   2.61320867E-02 
  9.02278289E-03   1.16343124E-02   5.36224636E-03  -1.50362946E-02  -9.91298917E-03 
 -1.14007757E-02  -8.47508166E-02  -7.60064834E-03  -8.74138826E-03  -6.49815250E-02 
 -3.79325626E-03  -4.36256544E-03  -3.24303356E-02  -9.01055998E-03   5.98886379E-04 
 -1.15753816E-03  -4.77022985E-03  -8.56672669E-03  -2.18597993E-04  -5.50681235E-04 
 -1.11097931E-04   8.99080439E-04   2.50489537E-03  -3.40397581E-03  -9.58142730E-04 
 -6.57548479E-03   5.74703627E-03  -8.76112148E-03  -1.48605193E-02  -1.69181795E-02 
 -4.72432397E-03   5.36216395E-04   3.38417048E-03   1.37299705E-03   2.07063568E-03 
  6.79221039E-04   1.15208736E-03   1.31161101E-03   7.75391336E-04   5.19952597E-04 
  3.65361359E-03  -2.70586012E-03   3.45030943E-03  -1.30970084E-02  -2.22150038E-02 
 -2.52910018E-02  -8.48034495E-03  -1.18505978E-05   2.30299188E-03   3.61149672E-03 
 -2.61571451E-03   2.74743106E-03   4.66016279E-03   5.30543171E-03   2.63196042E-03 
  1.50535462E-03  -1.70729805E-03   2.56305545E-04  -5.35979950E-03   5.12063174E-03 
  8.68556006E-03   9.88820517E-03   3.27243450E-03   9.19540704E-05  -3.34613109E-03 
  2.76424141E-03   1.98067180E-03   1.74591432E-02   2.96140095E-02   3.37145100E-02 
  9.31560658E-03  -1.36569622E-03   7.79835887E-03  -5.03984020E-04   1.45100126E-03 
  1.26651791E-02   2.14825395E-02   2.44571170E-02   8.44300714E-03   7.85653154E-04 
 -6.58585575E-04  -6.16757947E-03   4.47435839E-03   1.11391335E-02   1.88940775E-02 
  2.15102438E-02   6.28876789E-03   3.64143991E-04  -3.74729597E-03  -5.71874531E-03 
 -1.18714839E-02  -2.32744020E-02  -3.94777884E-02  -4.49440760E-02  -1.51442294E-02 
 -1.44584627E-03  -6.65479693E-03   3.86585006E-03  -1.79308427E-03  -3.13339240E-03 
 -5.31482622E-03  -6.05074304E-03  -1.66008890E-03   6.30994677E-04  -1.90444771E-04 
  4.80779295E-04   1.24167825E-03   3.23699900E-03   5.49056262E-03   6.25081276E-03 
  1.80922295E-03   7.67236390E-04   1.66413603E-03  -1.04272360E-03   1.47892889E-03 
 -6.41891298E-03  -1.08876906E-02  -1.23952535E-02  -3.88605186E-03  -8.26066064E-06 
 -4.80860294E-04  -1.16344090E-03  -3.29003306E-04   1.15756466E-03   1.96344863E-03 
  2.23531733E-03   1.22952346E-03  -7.88525603E-04  -1.71739096E-03   3.20782902E-03 
 -1.81915225E-03   5.57768563E-03   9.46080992E-03   1.07707999E-02   2.98738322E-03 
 -4.97764135E-04   1.64978535E-03   1.42592195E-03   1.16481685E-03   7.43655095E-03 
  1.26137971E-02   1.43603651E-02   5.24282121E-03   3.10952294E-04  -2.49986299E-03 
 -1.71374023E-04   1.67202402E-04  -8.58000358E-03  -1.45533091E-02  -1.65684314E-02 
 -4.80802036E-03   3.05283573E-04  -2.44088708E-03  -3.07129011E-04   1.40736150E-03 
<MO Number>
31
</MO Number>
  9.36109262E-03   1.72697091E-02   2.78787029E-02   3.62897910E-02   3.09661473E-02 
  1.06918681E-02   1.32665146E-02   6.11452717E-03  -1.71457680E-02   2.23274850E-01 
 -1.26328969E-01  -1.89466349E-01   1.71192926E-01  -9.68610022E-02  -1.45270722E-01 
  8.54372689E-02  -4.83404292E-02  -7.25002724E-02  -1.42589101E-02   1.20627246E-02 
 -7.72227120E-03  -1.21991648E-02   1.10037320E-02  -4.18162514E-04  -7.69680872E-04 
  8.94920409E-04   1.92692897E-03   7.02563857E-03  -8.95256755E-03   1.42506160E-02 
 -1.03034932E-02   2.65859505E-03   4.64455338E-05   8.56845340E-05   1.38321592E-04 
  1.80053631E-04   1.53640104E-04   5.30482437E-05   7.94144823E-04   3.66020786E-04 
 -1.02636022E-03   1.22200139E-02   1.08263420E-02  -7.20407764E-03   9.36952786E-03 
  8.30094911E-03  -5.52362762E-03   4.67605112E-03   4.14275543E-03  -2.75667734E-03 
  1.74372851E-03  -5.42004483E-04   1.69266762E-03  -2.76701813E-03  -1.49047518E-02 
  1.21235769E-03   2.27828601E-04  -1.75835993E-04  -1.34840641E-03   5.04298568E-04 
  8.44107844E-04   1.16972963E-02   1.01199025E-03  -1.13227745E-02  -7.90292069E-03 
 -1.45796166E-02  -2.35360536E-02  -3.06369515E-02  -2.61425687E-02  -9.02640208E-03 
 -1.44060071E-02  -6.63971845E-03   1.86184588E-02  -2.06558277E-01   2.10428272E-01 
 -1.48858610E-01  -1.58375723E-01   1.61342989E-01  -1.14135296E-01  -7.90405865E-02 
  8.05214600E-02  -5.69615124E-02   5.78174689E-03  -1.04214078E-02   1.30329714E-02 
 -7.84089896E-03   3.26808040E-02  -1.72363410E-03   6.72545275E-04  -3.44519161E-03 
  1.00849848E-02  -1.13011389E-02   1.21615412E-03   9.35988797E-03  -5.58882330E-03 
 -7.59779168E-03  -8.17734561E-03  -1.50858864E-02  -2.43533312E-02  -3.17008041E-02 
 -2.70503561E-02  -9.33983932E-03  -1.21754651E-02  -5.61166324E-03   1.57356854E-02 
  2.49271591E-01  -1.49082835E-01  -1.03407822E-01   1.91125570E-01  -1.14307217E-01 
 -7.92865278E-02   9.53850554E-02  -5.70473131E-02  -3.95695346E-02   8.83411422E-03 
  1.15994612E-02  -6.97016787E-03  -8.00600840E-03  -1.47514452E-03  -1.36718611E-04 
 -4.51537839E-04  -5.67335568E-04   8.15041719E-03  -6.51497251E-03  -1.63544468E-03 
  1.52206871E-02  -7.77607655E-03  -6.65183884E-04  -1.44604544E-03  -2.66304425E-03 
 -4.30266766E-03  -5.63123316E-03  -4.82365289E-03  -1.65939166E-03  -2.61713172E-03 
 -1.29378769E-03   3.41291716E-03  -3.50778752E-02  -3.46965013E-02  -1.78256080E-01 
 -2.73085713E-02  -2.70116669E-02  -1.38774622E-01  -1.29670755E-02  -1.28260948E-02 
 -6.58950991E-02   5.26051704E-04  -2.87009623E-03  -2.91123962E-03  -1.13030090E-02 
  1.18002400E-03  -4.65057161E-04   1.42117581E-04  -3.94633202E-04   3.69862547E-04 
  4.71503532E-04  -8.41366079E-04  -3.40856610E-03  -1.84293115E-03   6.28422696E-03 
  1.06327008E-02   1.96156216E-02   3.16657381E-02   4.12193861E-02   3.51725802E-02 
  1.21442485E-02   1.81543537E-02   8.36732876E-03  -2.34628571E-02  -2.59612493E-01 
  1.18315021E-01  -1.00452276E-01  -1.99054314E-01   9.07164178E-02  -7.70204032E-02 
 -9.93420547E-02   4.52738509E-02  -3.84385796E-02  -7.58958159E-03  -1.17049404E-02 
  6.07013006E-03  -7.21428162E-03  -3.02738842E-02  -1.31288564E-03   2.22049004E-03 
 -3.10775077E-03  -1.23746135E-03   1.09283699E-02  -9.69090859E-03   2.35668949E-03 
 -1.62590512E-02   5.42464912E-03   1.21034275E-02   2.23288756E-02   3.60457773E-02 
  4.69208963E-02   4.00376896E-02   1.38240541E-02   1.72118680E-02   7.93293777E-03 
 -2.22447798E-02   1.19871155E-02  -5.83648052E-02   1.96639406E-02   9.19095625E-03 
 -4.47504130E-02   1.50770565E-02   4.58693137E-03  -2.23335927E-02   7.52450794E-03 
 -1.53109542E-02  -7.66319847E-04  -1.13395927E-03  -8.30162463E-05   2.73872079E-02 
  1.90048559E-03   1.92965366E-03   7.18579503E-04  -1.74228174E-03   6.06432727E-03 
 -4.32204552E-03  -1.36619733E-03  -1.04641900E-02   7.42902198E-03  -1.57071972E-03 
 -2.89772506E-03  -4.67783305E-03  -6.08914928E-03  -5.19588260E-03  -1.79401367E-03 
 -1.05290030E-03  -4.85281004E-04   1.36077824E-03  -5.38213227E-02   8.94280443E-02 
 -9.78677713E-02  -4.12667602E-02   6.85677251E-02  -7.50387699E-02  -2.05950058E-02 
  3.42201008E-02  -3.74496057E-02   2.87632550E-03  -2.35945795E-03   5.62123754E-03 
 -4.18574373E-03  -3.31705673E-03  -5.73507895E-04  -1.32648122E-04  -3.69369504E-04 
 -3.38068903E-03   9.72310071E-03  -6.34241168E-03  -5.23697038E-03   1.04409247E-02 
 -9.86165646E-05   9.07337287E-03   1.67095672E-02   2.69975666E-02   3.53337985E-02 
  3.02665463E-02   1.04120374E-02   1.55663521E-02   7.69527748E-03  -2.02995783E-02 
  8.93961590E-02   1.27587820E-02   2.88294581E-01   6.95960451E-02   9.93287386E-03 
  2.24440993E-01   3.30466638E-02   4.71647983E-03   1.06572522E-01  -1.14984829E-02 
  4.39881821E-03   1.62300829E-03   1.59625939E-02   2.25519952E-03  -4.63845509E-04 
  4.55139008E-04   1.78147590E-04  -2.91718610E-04   6.37445822E-03  -6.08273961E-03 
  1.09656474E-02   2.85582579E-03  -2.52658981E-03  -6.07284975E-03  -1.12034303E-02 
 -1.80858347E-02  -2.35423852E-02  -2.00887618E-02  -6.93616774E-03  -9.55463268E-03 
 -4.40372343E-03   1.23484970E-02  -2.66626860E-02   4.24600608E-02  -1.46135017E-01 
 -2.04432484E-02   3.25556687E-02  -1.12047018E-01  -1.02026139E-02   1.62475605E-02 
 -5.59193155E-02   5.60686564E-03  -1.40905889E-03   3.18460365E-03  -7.10613247E-03 
 -1.72579030E-03   8.17689749E-04  -8.89682783E-06  -4.82224030E-04  -8.69255905E-04 
  4.94394220E-03  -4.07468629E-03  -1.66306437E-03  -3.61109635E-03  -7.22547603E-03 
 -9.15723716E-03  -1.68936286E-02  -2.72715915E-02  -3.54995123E-02  -3.02918010E-02 
 -1.04590325E-02  -1.26883879E-02  -5.84806897E-03   1.63985916E-02  -2.02485064E-03 
  3.54054805E-02  -5.93534549E-02  -1.55252643E-03   2.71466661E-02  -4.55084466E-02 
 -7.74819507E-04   1.35480891E-02  -2.27119046E-02   1.37779091E-02  -1.11174130E-03 
  3.28755291E-03  -4.92119015E-03  -2.32575061E-02  -1.06859336E-03  -3.62071043E-03 
  1.21062902E-03   6.23278704E-03  -1.77453994E-03  -4.45824710E-03   7.21642187E-03 
  1.09210226E-03  -6.50070017E-03  -5.54030576E-03  -9.39740659E-03  -1.06986174E-02 
 -2.46640474E-03   3.75068125E-04   4.90615098E-03  -1.27905987E-03  -4.29855067E-03 
  2.87866475E-02   4.88275996E-02   5.55885077E-02   2.18893606E-02   1.28004611E-03 
  1.27928374E-03   3.54148720E-03   5.22265831E-03   1.48525399E-03   2.51927172E-03 
  2.86810240E-03   1.06783638E-03  -3.91917034E-04   1.19766805E-04  -3.61942186E-04 
  2.30056319E-05   9.56386219E-05   1.62221194E-04   1.84683134E-04   1.62722590E-03 
  2.01117527E-04   4.30226393E-04   4.70610093E-04  -1.87535563E-03  -2.77249523E-02 
 -4.70267636E-02  -5.35383192E-02  -2.01820965E-02   2.16858160E-03   4.66901460E-04 
  1.84472811E-03   6.33259730E-03  -2.02486767E-02  -3.43455860E-02  -3.91012437E-02 
 -1.43806791E-02   2.51624027E-05  -1.04333064E-03  -4.20168558E-03   3.80279520E-03 
  3.03658179E-03   5.15061712E-03   5.86379674E-03   2.02589584E-03   1.00759898E-03 
  4.97941699E-03  -3.91560120E-03  -2.29850169E-03   7.45826522E-04   1.26506286E-03 
  1.44022965E-03   1.09455421E-03   3.37351918E-06  -1.00744347E-03  -1.50504256E-03 
 -3.66810594E-03   2.27565204E-02   3.85993633E-02   4.39440199E-02   1.64385060E-02 
 -2.19216645E-03  -8.64324993E-04  -4.15423665E-04   4.98703374E-03  -6.43298721E-03 
 -1.09115632E-02  -1.24224316E-02  -4.31692079E-03   6.80788462E-04  -2.03379572E-03 
 -1.59039364E-04   4.75189535E-04   1.53746577E-02   2.60783277E-02   2.96892605E-02 
  1.16760076E-02   2.21653676E-04  -1.49621450E-03   7.97819463E-04   3.13850687E-03 
 -9.15518931E-04  -1.55289329E-03  -1.76791449E-03  -8.05639358E-04  -1.40941348E-04 
 -1.13594432E-03   1.61991169E-03  -2.44610238E-03  -2.11018380E-03  -3.57927089E-03 
 -4.07487424E-03  -2.24454983E-05  -4.47641406E-04   2.52911814E-03   2.27816057E-03 
  4.97960890E-03  -4.20680687E-03  -7.13554022E-03  -8.12356200E-03  -2.49268428E-03 
  5.22662789E-04  -1.36158795E-03  -6.34240956E-04  -2.04500751E-03  -8.79525294E-03 
 -1.49184127E-02  -1.69840891E-02  -7.03115358E-03  -9.34478019E-04   2.40894415E-03 
 -5.81841577E-04  -2.04485065E-03  -2.28521396E-03  -3.87615516E-03  -4.41286655E-03 
 -2.52177206E-03  -1.71437737E-03  -5.83212324E-04   1.80420270E-04  -6.56474104E-04 
<MO Number>
32
</MO Number>
 -4.17697465E-04  -7.70584592E-04  -1.24396414E-03  -1.61927185E-03  -1.38172773E-03 
 -4.77077452E-04   3.90827623E-04   1.80132174E-04  -5.05109288E-04   1.80618974E-01 
  1.15185708E-01  -6.66630978E-02   1.38487118E-01   8.83170602E-02  -5.11130149E-02 
  6.91147788E-02   4.40764033E-02  -2.55089770E-02   1.69664837E-03   8.90315618E-03 
  7.07033823E-03  -4.33923367E-03  -8.81322257E-03   8.82744322E-04   8.13120705E-04 
 -1.42756610E-03   7.21668670E-03   9.79090359E-04  -8.19577706E-03  -3.91863283E-03 
  9.44863108E-03   8.46354056E-04   4.01548608E-03   7.40792550E-03   1.19587048E-02 
  1.55666819E-02   1.32830791E-02   4.58632869E-03   5.06309977E-03   2.33357909E-03 
 -6.54359767E-03  -3.48331785E-02   4.49343027E-02   1.41711509E-02  -2.67078614E-02 
  3.44527596E-02   1.08655354E-02  -1.33290948E-02   1.71943419E-02   5.42266375E-03 
 -5.14400962E-03  -1.36278575E-03   3.48810280E-03  -6.41589807E-04   1.22987457E-02 
 -1.69107015E-03   7.88514048E-04   2.71653255E-04   1.81366079E-03   4.76032889E-04 
 -2.28969368E-03  -7.70614732E-03   1.04705398E-02  -4.04752078E-03  -1.05498984E-03 
 -1.94628644E-03  -3.14191403E-03  -4.08983890E-03  -3.48986727E-03  -1.20496748E-03 
 -2.39729803E-03  -1.10491297E-03   3.09829048E-03  -5.52788569E-03  -1.37298270E-01 
 -1.26292667E-01  -4.23843045E-03  -1.05271563E-01  -9.68331683E-02  -2.11527387E-03 
 -5.25378886E-02  -4.83265381E-02  -1.63841363E-03   2.58944333E-03  -6.94665593E-03 
 -6.99101722E-03  -1.83919102E-02  -1.53849102E-04  -7.62729505E-04   1.73646792E-03 
  4.54634799E-03  -1.03792522E-03  -3.50842277E-03   8.11385417E-03   1.42531315E-02 
  4.77707582E-03   1.24306455E-03   2.29325402E-03   3.70202804E-03   4.81894098E-03 
  4.11201146E-03   1.41977895E-03   3.60430637E-03   1.66122225E-03  -4.65823938E-03 
  8.23531282E-02   2.16055242E-01   3.14675293E-02   6.31431303E-02   1.65657390E-01 
  2.41272960E-02   3.15128478E-02   8.26746489E-02   1.20412118E-02   2.64718573E-03 
  4.61201029E-03   1.17534168E-02   2.71090800E-04   4.77588899E-03   7.50090745E-05 
  9.09984364E-05  -1.59384443E-04   6.03614866E-03  -5.53886692E-03  -4.97281737E-04 
  8.56192433E-03   1.38927122E-02   7.03188534E-03   5.49020457E-03   1.01107872E-02 
  1.63359498E-02   2.13801180E-02   1.83139758E-02   6.30021674E-03   8.81322102E-03 
  4.35684486E-03  -1.14930376E-02  -1.21358242E-01   9.13220073E-02   3.43932788E-02 
 -9.44789325E-02   7.10953425E-02   2.67756043E-02  -4.48619388E-02   3.37585832E-02 
  1.27140040E-02  -9.19046277E-03  -8.86284464E-03   5.52658265E-03   2.58738817E-03 
 -4.50319751E-03   1.51856004E-04   9.60832869E-05   2.23314831E-04   5.15271659E-03 
 -1.27325663E-03  -3.87945996E-03   7.58334974E-03   1.16265347E-02   9.76833020E-03 
  3.25826597E-03   6.01097626E-03   9.70359258E-03   1.26311955E-02   1.07782230E-02 
  3.72146195E-03   5.31836468E-03   2.45123051E-03  -6.87350444E-03  -2.05973293E-01 
 -1.40491666E-01   1.35345367E-02  -1.57927194E-01  -1.07720056E-01   1.03774202E-02 
 -7.88167393E-02  -5.37598583E-02   5.17906003E-03  -1.89865115E-03  -1.09783981E-02 
 -6.22691167E-03   1.95375705E-03   1.66101152E-03   4.10127079E-05   5.36343221E-04 
  8.84357354E-05   4.05470463E-03  -1.91924468E-04  -3.86278017E-03  -1.80409083E-02 
  8.65469998E-03  -1.77204235E-03  -6.02083365E-03  -1.11074690E-02  -1.79309232E-02 
 -2.33407364E-02  -1.99166945E-02  -6.87675702E-03  -8.79384410E-03  -4.05307651E-03 
  1.13652467E-02  -3.90654613E-02   2.68264735E-01   1.24533388E-01  -2.99529061E-02 
  2.05688302E-01   9.54842655E-02  -1.49485996E-02   1.02652880E-01   4.76533411E-02 
  5.03631307E-03  -3.91692096E-03   1.63133435E-02   6.58770229E-03  -3.38053267E-02 
 -3.53497355E-03   3.51259124E-03   3.22753645E-04  -2.57997732E-04  -4.99101662E-03 
  5.24901436E-03  -1.09280849E-02   1.04507116E-03   7.35678246E-03   4.54886200E-03 
  8.39191821E-03   1.35471763E-02   1.76344000E-02   1.50474669E-02   5.19552948E-03 
  6.64424582E-03   3.06232819E-03  -8.58708566E-03   2.05503244E-01  -2.08254317E-01 
 -1.07497435E-01   1.57566790E-01  -1.59676139E-01  -8.24221825E-02   7.86368724E-02 
 -7.96895850E-02  -4.11344461E-02  -1.95154076E-03   1.03983304E-02  -9.55665666E-03 
 -5.21485878E-03   2.35964347E-02   1.05793976E-03   1.33721262E-03   1.63941144E-03 
  1.49471893E-03  -5.76295828E-03   4.26823936E-03  -1.45103712E-02  -1.60590565E-02 
  8.52729112E-03  -1.01313258E-02  -1.86578984E-02  -3.01454758E-02  -3.94537103E-02 
 -3.37956178E-02  -1.16260783E-02  -1.89347732E-02  -9.36046756E-03   2.46922277E-02 
 -4.02370055E-01  -9.54019489E-02  -2.12942116E-01  -3.13250198E-01  -7.42716288E-02 
 -1.65778142E-01  -1.48742273E-01  -3.52667963E-02  -7.87173251E-02   1.19800975E-02 
 -2.18192409E-02  -7.39423599E-03  -1.23146380E-02  -6.20908453E-03   7.84681800E-04 
 -1.01802657E-03  -3.87378218E-04  -3.89397445E-03   2.12622829E-03   1.76774616E-03 
 -8.33380086E-03  -1.69678063E-02   1.10378780E-02  -2.09269717E-03  -3.86068944E-03 
 -6.23235823E-03  -8.11267936E-03  -6.92256465E-03  -2.39019557E-03  -4.10462778E-03 
 -1.89182004E-03   5.30485948E-03   9.65525065E-02   3.74670339E-02   8.20627958E-02 
  7.40303087E-02   2.87273338E-02   6.29205219E-02   3.69463129E-02   1.43369531E-02 
  3.14017506E-02   1.82579479E-03   5.26386005E-03  -3.19178980E-04   4.07902349E-03 
 -1.67201790E-02   5.24992510E-05  -1.86901864E-03   4.12559530E-04   2.82413292E-03 
 -2.56664403E-03  -2.57488887E-04   5.87379965E-03   5.39688325E-04   1.93276995E-02 
 -8.45664174E-03  -1.56011428E-02  -2.51851159E-02  -3.27835408E-02  -2.79742574E-02 
 -9.65884026E-03  -1.11770101E-02  -5.15147601E-03   1.44452727E-02   1.60624255E-01 
  1.32406106E-01  -6.01850548E-02   1.23156442E-01   1.01520564E-01  -4.61460644E-02 
  6.14636966E-02   5.06658772E-02  -2.30301206E-02   1.22766989E-02   1.16420669E-02 
  8.72242303E-03  -5.86317186E-03   4.17186694E-02   2.88278952E-03  -1.25279522E-04 
 -5.35526011E-03   3.59941463E-03  -7.07179452E-03   3.47237989E-03  -8.77259361E-03 
 -2.81731376E-03   1.10556573E-02   1.98854055E-02   3.37294093E-02   3.83997482E-02 
  1.44155385E-02  -1.25396350E-03   2.67346806E-03  -4.98248327E-03   9.84737787E-04 
  2.55139691E-03   4.32765179E-03   4.92687962E-03   2.22904775E-03  -5.06852777E-04 
  3.30366869E-03   4.46562899E-03  -3.83265008E-04   1.48566778E-03   2.51997359E-03 
  2.86890145E-03   1.79762316E-03  -6.07054015E-04  -1.27138273E-03   1.94392902E-03 
 -2.07444577E-04  -9.00730450E-03  -1.52780923E-02  -1.73935716E-02  -6.54562299E-03 
  3.02077724E-03   1.28228241E-03  -1.52911014E-03   1.02346920E-03  -8.08840910E-03 
 -1.37194718E-02  -1.56191370E-02  -6.34840321E-03  -6.88088664E-04   1.17993433E-03 
 -3.74312489E-03   6.56323648E-04  -9.52978812E-03  -1.61643233E-02  -1.84025146E-02 
 -6.98574732E-03  -8.40471913E-04  -9.54965005E-04   4.61662482E-03   2.93257642E-03 
  2.50129924E-02   4.24267667E-02   4.83013842E-02   1.81878053E-02   2.95336127E-04 
 -4.11961964E-03  -2.42034402E-03  -2.83460038E-03   3.37878520E-03   5.73105883E-03 
  6.52460926E-03   4.63162479E-03   8.65185210E-05  -1.52304356E-03   1.01233581E-03 
  2.11865448E-03   3.80095037E-03   6.44713082E-03   7.33983207E-03   4.30844905E-03 
 -3.48281993E-04  -3.33217228E-03  -3.10725390E-03   1.61828874E-03   9.56034190E-03 
  1.62161483E-02   1.84615155E-02   4.72743118E-03  -2.64831406E-03   3.13699945E-03 
  6.15259133E-03   1.26318149E-03   3.77479652E-03   6.40276895E-03   7.28932764E-03 
  3.10988153E-03  -2.01219597E-04   3.39849647E-03  -5.32199531E-03  -2.70300968E-04 
 -3.81725475E-03  -6.47478614E-03  -7.37131668E-03  -2.39891818E-03   1.34338953E-03 
  3.51824175E-03  -5.32422836E-03  -3.22160334E-03  -1.95249778E-02  -3.31180557E-02 
 -3.77037436E-02  -1.09583065E-02  -1.67134743E-03   8.70230265E-04   3.00229666E-03 
 -7.57279086E-03  -5.98321458E-03  -1.01486637E-02  -1.15538973E-02  -5.79952152E-03 
 -1.77973710E-03   1.35068604E-03  -2.04001242E-03   1.70508263E-03   1.44095559E-02 
  2.44413325E-02   2.78255989E-02   9.89497421E-03   6.56539885E-04  -3.92799330E-03 
  2.13185063E-03  -8.03880100E-04  -1.66090347E-02  -2.81720646E-02  -3.20729064E-02 
 -1.08653752E-02   4.43895345E-03  -1.31151845E-03   1.16679086E-03   2.75870609E-03 
<MO Number>
33
</MO Number>
 -2.37818505E-03  -4.38736862E-03  -7.08258288E-03  -9.21941934E-03  -7.86694797E-03 
 -2.71626849E-03  -3.66881196E-03  -1.69095283E-03   4.74160701E-03   8.36454998E-02 
  5.21184791E-02   1.05833844E-01   6.41340385E-02   3.99611282E-02   8.11466468E-02 
  3.20073804E-02   1.99434039E-02   4.04978644E-02   1.12163287E-03   2.59423725E-03 
  3.71643933E-03   4.70897906E-03  -4.04665315E-03   7.85218620E-04  -2.26673814E-04 
 -1.05256739E-04   1.08321314E-03   5.70026452E-03  -6.78347766E-03  -1.17776574E-02 
 -3.03561660E-03   8.01232050E-03  -9.89541983E-03  -1.82554568E-02  -2.94700075E-02 
 -3.83611970E-02  -3.27336819E-02  -1.13021554E-02  -1.53829701E-02  -7.09000002E-03 
  1.98810950E-02  -3.04674764E-01  -4.13164657E-02  -4.98819018E-03  -2.33605192E-01 
 -3.16788328E-02  -3.82462634E-03  -1.16585365E-01  -1.58099580E-02  -1.90875661E-03 
  1.17292945E-02  -1.76956531E-02  -2.15383020E-03  -1.72964641E-03   3.00900474E-03 
 -1.16602822E-03  -2.59885363E-04   2.97234447E-04  -7.21711908E-03   5.14765051E-03 
  2.06946857E-03  -1.30624888E-02  -5.88776253E-05  -9.95071486E-03  -1.20326011E-02 
 -2.21982123E-02  -3.58348460E-02  -4.66463263E-02  -3.98033985E-02  -1.37431590E-02 
 -2.02144679E-02  -9.31683394E-03   2.61253681E-02   6.16755290E-02   6.96120604E-02 
 -2.15646122E-01   4.72888650E-02   5.33740915E-02  -1.65343703E-01   2.36004582E-02 
  2.66374127E-02  -8.25180971E-02   1.04626505E-02   2.25351147E-03   2.49321426E-03 
 -1.13036835E-02   1.04646867E-02  -1.85649082E-03  -5.08511534E-04  -1.07285055E-03 
 -1.09316379E-03   2.51715922E-03  -1.42399543E-03  -1.02649315E-03  -4.13754548E-03 
 -2.06137820E-02  -4.76139040E-03  -8.78399890E-03  -1.41801170E-02  -1.84583007E-02 
 -1.57505029E-02  -5.43827097E-03  -6.76038092E-03  -3.11585478E-03   8.73717976E-03 
 -1.48254878E-01  -1.21309522E-01   2.99689105E-02  -1.13672392E-01  -9.30124103E-02 
  2.29782507E-02  -5.67304910E-02  -4.64197121E-02   1.14677577E-02   9.08763422E-03 
 -9.53477941E-03  -6.29058357E-03   6.11134000E-04   5.26869962E-04  -6.17685073E-04 
  1.19524703E-04   1.30651847E-04  -6.76999814E-03   9.95537248E-04   5.77446090E-03 
 -8.51522023E-05  -1.00790035E-02  -1.49384811E-02  -1.38271741E-03  -2.54641905E-03 
 -4.11423688E-03  -5.38461927E-03  -4.61240612E-03  -1.58672036E-03  -3.60205757E-03 
 -1.78068903E-03   4.69732723E-03  -1.93149834E-01   2.34038291E-02   6.88029079E-02 
 -1.50369599E-01   1.82201781E-02   5.35639376E-02  -7.14008041E-02   8.65158502E-03 
  2.54340521E-02  -1.92666446E-03  -1.34990461E-02   2.40597143E-03   3.32173514E-03 
 -7.62390814E-03  -1.35951786E-03   6.37278048E-04  -3.11428120E-04  -2.19216474E-03 
  7.53037479E-03  -5.33821005E-03  -7.58319975E-03   2.40597376E-03   3.00285697E-03 
  1.01225896E-02   1.86745485E-02   3.01465524E-02   3.92418574E-02   3.34851512E-02 
  1.15616198E-02   1.80643738E-02   8.32585709E-03  -2.33465663E-02  -1.22659016E-01 
  1.18485728E-01  -1.67572662E-01  -9.40471167E-02   9.08473049E-02  -1.28484038E-01 
 -4.69361031E-02   4.53391727E-02  -6.41225406E-02  -6.23821270E-03  -7.62680774E-03 
  7.47912131E-03  -6.72488517E-03  -1.21834978E-03   1.37399099E-03   1.26168539E-03 
 -3.12654246E-04  -6.54562693E-03   2.57769899E-03   3.96792795E-03  -5.18740498E-03 
 -2.67637310E-03   1.28588018E-02   1.84422836E-03   3.40230449E-03   5.49238179E-03 
  7.14944982E-03   6.10063906E-03   2.10640438E-03   1.93568591E-03   8.92156264E-04 
 -2.50169864E-03  -1.78898963E-01  -1.06560896E-01  -4.86074880E-02  -1.37168324E-01 
 -8.17041036E-02  -3.72691240E-02  -6.84566078E-02  -4.07760744E-02  -1.85999051E-02 
 -4.99434727E-03  -1.36664217E-02  -4.52118753E-03  -3.93334849E-03  -2.22339813E-02 
 -3.46599590E-03   3.01210458E-03  -5.49946053E-04  -2.86819003E-03  -4.78517927E-03 
  7.65336930E-03  -1.20388367E-03  -1.35564559E-02  -4.05715052E-03   3.10036266E-03 
  5.71967008E-03   9.23333344E-03   1.20190578E-02   1.02558847E-02   3.54111107E-03 
  4.35046931E-03   2.00512822E-03  -5.62258737E-03   8.84976890E-02   2.07968442E-02 
  8.79763304E-02   6.78543879E-02   1.59456947E-02   6.74546434E-02   3.38640956E-02 
  7.95801933E-03   3.36645950E-02  -3.91842484E-03   5.05991862E-03   2.60551900E-03 
  5.23995209E-03   1.42768303E-02   7.49610154E-04   1.11421783E-03   1.43923479E-03 
 -4.14013567E-03  -3.55512477E-03   7.69526044E-03   5.04274400E-03  -1.41013478E-02 
 -4.76332867E-03   2.95939706E-03   5.45003989E-03   8.80560297E-03   1.15245721E-02 
  9.87182270E-03   3.39601970E-03   6.31137817E-03   3.12005060E-03  -8.23046494E-03 
  9.75571472E-03   2.03170713E-01  -3.39286398E-01   7.59494780E-03   1.58170980E-01 
 -2.64138770E-01   3.60634985E-03   7.51051758E-02  -1.25422430E-01  -2.34171819E-03 
  3.98468775E-04   1.27277964E-02  -1.86090524E-02   2.01428269E-03  -6.02604861E-05 
  1.34852976E-04   2.68625937E-04   7.46408982E-03  -9.61874079E-03   2.15465097E-03 
 -8.74945167E-03   1.01084555E-03  -7.68082354E-03  -3.89186668E-03  -7.17986759E-03 
 -1.15905482E-02  -1.50874512E-02  -1.28741507E-02  -4.44513552E-03  -5.53542017E-03 
 -2.55127123E-03   7.15402899E-03  -1.78754254E-01   2.08544130E-02   1.86200730E-01 
 -1.37057370E-01   1.59898348E-02   1.42766853E-01  -6.84012343E-02   7.98004833E-03 
  7.12506665E-02   2.36688753E-03  -9.96870543E-03  -1.17836007E-03   9.75354993E-03 
 -1.58055486E-02   2.15331516E-04  -1.62727108E-03   1.10280772E-03   9.62346650E-03 
 -1.09723752E-02   1.34890867E-03  -9.11160894E-03   6.06976318E-03  -1.92189183E-03 
  8.47882329E-03   1.56420642E-02   2.52511758E-02   3.28695311E-02   2.80476331E-02 
  9.68417515E-03   1.32703875E-02   6.11631217E-03  -1.71507733E-02   1.15756356E-01 
 -1.16258653E-01  -4.50679715E-02   8.87545969E-02  -8.91397261E-02  -3.45552484E-02 
  4.42947648E-02  -4.44869712E-02  -1.72454910E-02  -6.96755547E-03   6.33985634E-03 
 -7.73124697E-03  -6.61482602E-03   1.72415537E-02   4.41028701E-04  -2.10193210E-03 
 -3.99357612E-03   7.48864305E-03  -8.59105095E-03   1.10240790E-03   4.30858938E-03 
  7.33330058E-04   2.17369060E-03   5.80761501E-03   9.85081364E-03   1.12148054E-02 
  3.65196752E-03   3.25930297E-04   6.23125256E-04  -1.10371642E-03   2.26237781E-03 
 -8.57452956E-03  -1.45440241E-02  -1.65578608E-02  -6.13112416E-03  -1.63498427E-03 
  2.63951415E-03  -1.44141439E-03  -3.92897259E-04  -2.02958037E-02  -3.44255223E-02 
 -3.91922484E-02  -1.56819557E-02   5.94700402E-04  -1.38293459E-03   5.12352380E-03 
  2.16682893E-03  -1.33144152E-02  -2.25837667E-02  -2.57108254E-02  -1.13509175E-02 
  4.89825319E-04  -2.84665526E-03  -5.40448354E-03  -8.98188805E-04  -1.51107497E-02 
 -2.56306898E-02  -2.91796404E-02  -1.21830902E-02   1.47932110E-03   3.34556172E-03 
 -6.10313918E-05   9.17366711E-04   1.77218622E-02   3.00596306E-02   3.42218340E-02 
  1.14089552E-02  -7.68168360E-04   1.36034953E-03  -2.43320538E-04  -4.05442955E-03 
 -1.79408648E-02  -3.04311004E-02  -3.46447394E-02  -1.36052581E-02  -3.26755140E-04 
  2.62375619E-04   2.64373015E-03   3.40073249E-03  -1.18032207E-03  -2.00204951E-03 
 -2.27926307E-03   7.55677841E-04  -7.08974202E-04  -4.16857220E-03   8.03056661E-04 
 -9.05155765E-05   2.17804543E-02   3.69437706E-02   4.20591856E-02   1.69509911E-02 
  6.19320650E-04   1.45392115E-03  -2.65884282E-04   4.12146716E-03   1.86827235E-02 
  3.16894332E-02   3.60773070E-02   1.18592095E-02  -2.49093874E-03   3.51931086E-03 
 -1.71758536E-03  -2.03013639E-03  -8.57614911E-03  -1.45467712E-02  -1.65609882E-02 
 -5.95004459E-03   1.86617494E-04   2.09160279E-03   1.47764342E-03  -1.78866993E-03 
 -1.03475302E-02  -1.75513686E-02  -1.99816169E-02  -5.61825500E-03   1.22215288E-03 
 -1.86562782E-03  -1.88557801E-03   2.30304893E-03   1.32182838E-02   2.24207097E-02 
  2.55251907E-02   6.73279883E-03   9.31155457E-04  -6.35372800E-03   7.33077967E-05 
 -4.99549532E-03   1.76271187E-02   2.98989277E-02   3.40388794E-02   1.11694505E-02 
 -1.00380987E-03  -3.47220166E-04   6.15129430E-03   1.73478295E-03  -8.02322860E-03 
 -1.36089134E-02  -1.54932701E-02  -6.62032163E-03  -3.88599452E-04  -9.26773071E-04 
  1.33023172E-04   5.09328124E-03  -1.31895098E-02  -2.23719035E-02  -2.54696266E-02 
 -7.23738589E-03   2.09634293E-03  -1.81644239E-03  -3.80324282E-03   2.85936483E-03 
<MO Number>
34
</MO Number>
 -9.27534517E-03  -1.71115189E-02  -2.76233345E-02  -3.59573772E-02  -3.06824980E-02 
 -1.05939308E-02  -1.37309354E-02  -6.32857838E-03   1.77459898E-02   1.33640398E-01 
 -1.37541580E-01   2.19329691E-01   1.02466940E-01  -1.05458118E-01   1.68168029E-01 
  5.11381852E-02  -5.26309925E-02   8.39276337E-02   1.20748926E-02   6.17802264E-03 
 -7.96026460E-03   1.30873292E-02   2.98683068E-03   6.24379180E-06  -4.77479562E-04 
  9.10262436E-04  -6.68278363E-03   9.32562807E-03  -2.64284444E-03  -1.75062676E-04 
  1.00421866E-03   8.74068855E-03  -4.25865058E-03  -7.85652485E-03  -1.26828843E-02 
 -1.65093484E-02  -1.40874582E-02  -4.86406152E-03  -6.73385946E-03  -3.10363105E-03 
  8.70290318E-03  -1.98436311E-01   1.86912506E-01  -1.65842778E-01  -1.52148317E-01 
  1.43312597E-01  -1.27157673E-01  -7.59326743E-02   7.15230311E-02  -6.34605916E-02 
  5.17401432E-03  -1.21681392E-02   1.11021010E-02  -8.39740460E-03   5.25115947E-03 
 -1.23083490E-03   4.42872330E-04   1.83221752E-04  -6.70423336E-03   1.09988008E-02 
 -4.29456748E-03  -9.27396158E-03   1.09066164E-02   1.34754788E-02   2.33455039E-03 
  4.30686970E-03   6.95263249E-03   9.05026252E-03   7.72260613E-03   2.66643071E-03 
  3.69885332E-03   1.70479887E-03  -4.78043275E-03   9.66554521E-02  -1.04500979E-01 
  8.21098812E-02   7.41092408E-02  -8.01246906E-02   6.29566240E-02   3.69857056E-02 
 -3.99878366E-02   3.14197681E-02  -3.19015648E-03   4.66171886E-03  -4.67542824E-03 
  6.24441059E-03  -1.04669146E-02  -6.28117179E-05  -6.86210857E-05   9.78505159E-04 
  2.51523560E-03   7.30488130E-03  -9.82011690E-03  -1.21647408E-02   9.83599817E-03 
  1.98956334E-03   6.21238859E-03   1.14608570E-02   1.85014018E-02   2.40833301E-02 
  2.05503511E-02   7.09554346E-03   9.57531248E-03   4.41325474E-03  -1.23752237E-02 
 -3.43938823E-02   1.39876971E-01   9.87601661E-03  -2.63710370E-02   1.07248747E-01 
  7.57230013E-03  -1.31609958E-02   5.35246420E-02   3.77910852E-03  -6.80749036E-03 
 -1.33409029E-03   8.42961600E-03   4.56608749E-04  -8.49450384E-04   1.06967179E-04 
  4.61409658E-04   2.60299333E-04  -3.35735412E-03   6.35367517E-04   2.72198660E-03 
 -2.48869230E-03   5.45215224E-03   9.01772080E-03  -8.84747424E-03  -1.62935512E-02 
 -2.63254115E-02  -3.44540974E-02  -2.95130040E-02  -1.01528103E-02  -1.48797963E-02 
 -7.35587634E-03   1.94042630E-02  -1.19827846E-01  -9.93116331E-02   8.49003273E-02 
 -9.32874997E-02  -7.73153676E-02   6.60959831E-02  -4.42962044E-02  -3.67120711E-02 
  3.13847105E-02   1.26369787E-02  -7.03889021E-03  -5.93365928E-03   4.93728467E-03 
  1.07411609E-04  -8.99420749E-04   6.55069844E-05   3.87336906E-04   5.54907051E-04 
  2.08076405E-03  -2.63567110E-03   9.15047972E-03  -3.79461342E-04   6.34965652E-03 
 -1.89950953E-03  -3.50428934E-03  -5.65701719E-03  -7.36375621E-03  -6.28350711E-03 
 -2.16954433E-03  -4.19820534E-03  -1.93494986E-03   5.42579998E-03  -1.06142952E-01 
 -1.05387653E-01   5.17943894E-02  -8.13836509E-02  -8.08045363E-02   3.97126369E-02 
 -4.06161461E-02  -4.03271273E-02   1.98193893E-02   1.33509970E-03  -8.47744287E-03 
 -7.92802619E-03   2.21653520E-03  -3.67934691E-03  -6.17288515E-04  -5.72235274E-05 
 -7.68526929E-04  -1.20774123E-03  -2.16282212E-03   3.37056335E-03   5.55197141E-03 
 -2.43047154E-04   4.10201206E-03   1.09512079E-02   2.02032159E-02   3.26142988E-02 
  4.24541304E-02   3.62261898E-02   1.25080347E-02   1.70905640E-02   7.87702884E-03 
 -2.20880054E-02  -1.08231972E-01   1.35218849E-01  -1.64177483E-01  -8.29853782E-02 
  1.03677196E-01  -1.25880831E-01  -4.14155202E-02   5.17421877E-02  -6.28233579E-02 
 -1.23536165E-02  -5.69646524E-03   5.95668816E-03  -8.82207847E-03   8.31104472E-04 
  2.80819313E-04   5.56666824E-04   7.35125920E-05   4.01784940E-03  -4.63947917E-03 
  6.21629774E-04  -2.94990001E-03   2.05976102E-03  -7.34231916E-03   3.42949907E-03 
  6.32687378E-03   1.02135498E-02   1.32950084E-02   1.13446558E-02   3.91703761E-03 
  5.87624623E-03   2.70835772E-03  -7.59451578E-03  -9.03508899E-02   4.96962249E-02 
 -1.09730036E-01  -6.92753043E-02   3.81038981E-02  -8.41339988E-02  -3.45732324E-02 
  1.90165159E-02  -4.19887625E-02  -4.05427687E-03  -5.83075051E-03   2.97718879E-03 
 -6.62711747E-03  -3.29509438E-03  -8.81274247E-04  -6.45610474E-05  -3.31323228E-04 
  1.48630459E-03   2.82678266E-03  -4.31308725E-03  -9.55558407E-03   5.67579074E-03 
  2.80692351E-03  -6.00099735E-03  -1.10514656E-02  -1.78557993E-02  -2.33692624E-02 
 -2.00178552E-02  -6.88637070E-03  -1.01345832E-02  -5.01006464E-03   1.32161835E-02 
  6.45139006E-02  -3.58531742E-02   3.60195938E-01   5.02248909E-02  -2.79121514E-02 
  2.80417112E-01   2.38485546E-02  -1.32536767E-02   1.33151963E-01   1.05818226E-02 
  2.81523443E-03  -1.20548787E-03   2.05985160E-02   7.88763437E-04   7.52736346E-05 
 -1.83891572E-04  -4.09005642E-04  -3.58731210E-03   8.55974946E-03  -4.97243737E-03 
  1.69981664E-02   4.34660812E-03  -5.17862614E-03  -3.45729177E-03  -6.37814684E-03 
 -1.02963205E-02  -1.34027513E-02  -1.14365930E-02  -3.94878132E-03  -8.29500882E-03 
 -3.82316369E-03   1.07205473E-02  -9.88967832E-02   1.96565594E-01  -1.97693121E-01 
 -7.58277506E-02   1.50713970E-01  -1.51578486E-01  -3.78433624E-02   7.52168347E-02 
 -7.56482890E-02  -4.27403259E-04  -5.07622678E-03   1.03696374E-02  -9.69675060E-03 
  1.82829472E-03  -4.75011219E-04   5.08502985E-04  -8.06754484E-04  -1.78500656E-03 
  1.24770542E-02  -1.06920477E-02   1.53663353E-02  -8.00570674E-03  -1.65272420E-02 
 -4.49214415E-03  -8.28728291E-03  -1.33782623E-02  -1.74145240E-02  -1.48598463E-02 
 -5.13074860E-03  -6.22188829E-03  -2.86766390E-03   8.04122683E-03   1.05738549E-01 
 -1.76218661E-01   1.71589031E-01   8.10735804E-02  -1.35113239E-01   1.31563533E-01 
  4.04613992E-02  -6.74309765E-02   6.56594246E-02   6.41013165E-03   7.19088071E-03 
 -1.03959446E-02   1.01931270E-02   5.27708936E-03   5.85228133E-04   5.74404364E-04 
  2.06851358E-04  -6.99709342E-04  -2.57666704E-03   3.27637638E-03   1.00848457E-02 
 -1.24366897E-03  -1.64988139E-02  -1.40968823E-02  -2.39109790E-02  -2.72218101E-02 
 -1.06120065E-02   1.50373397E-04   5.54307951E-03   2.02055342E-03   3.40179874E-03 
 -1.66805523E-03  -2.82933721E-03  -3.22110107E-03  -1.74914798E-03   1.11863194E-03 
  2.75914313E-03  -3.15811399E-03   3.44426250E-03  -1.06581922E-03  -1.80783100E-03 
 -2.05815212E-03  -1.20740603E-03  -1.71677237E-04  -3.93972995E-03   5.06587908E-03 
 -2.98747390E-03  -2.76287293E-02  -4.68635512E-02  -5.33525076E-02  -2.13492385E-02 
  2.69304171E-04   2.12982872E-03  -4.26595905E-03  -5.12463279E-03   1.48933978E-02 
  2.52620200E-02   2.87599228E-02   1.06965954E-02   3.99266471E-04  -2.05853538E-03 
 -1.39761757E-03  -3.20349047E-03  -2.25765655E-03  -3.82941258E-03  -4.35965176E-03 
 -5.36713307E-04  -4.46937540E-04  -1.31037401E-03   2.42084362E-03   8.06325922E-04 
  8.01575088E-03   1.35962298E-02   1.54788302E-02   6.44655038E-03  -4.91418351E-04 
 -2.40441042E-03   1.27207363E-04  -9.29511826E-04  -7.36207401E-03  -1.24874701E-02 
 -1.42165463E-02  -3.69675678E-03   1.22935933E-04  -2.38387756E-03   2.34548319E-03 
  2.00315258E-03  -1.58588187E-03  -2.68995565E-03  -3.06242006E-03  -1.27532158E-03 
 -1.15322695E-03  -3.72179986E-03  -2.78374334E-03   1.02093669E-03   5.69445105E-03 
  9.65886615E-03   1.09962800E-02   4.89273933E-03   3.63892788E-04   1.83375044E-04 
  3.54798969E-03  -4.30196553E-03   1.06950161E-02   1.81407705E-02   2.06526302E-02 
  7.81694820E-03   5.49284237E-04  -2.85690595E-03   7.84132525E-05   2.17765138E-03 
  2.90263412E-03   4.92341654E-03   5.60513687E-03   1.87392806E-03  -6.02258302E-04 
 -7.62821787E-04   1.92619059E-03  -2.30295452E-03  -4.30151371E-03  -7.29618095E-03 
 -8.30644583E-03  -4.31957185E-03  -9.41598249E-04   2.19977777E-03   1.14468811E-04 
  5.98292414E-03  -1.66385364E-02  -2.82221051E-02  -3.21298757E-02  -1.13281898E-02 
  1.17261235E-04  -6.35882973E-03  -9.70401677E-04  -1.67080662E-03  -2.19253259E-02 
 -3.71895002E-02  -4.23389402E-02  -1.66043413E-02   6.37187477E-04   4.76367127E-03 
  3.44526262E-03   3.88386201E-04   1.18952561E-02   2.01766045E-02   2.29703558E-02 
  8.35978182E-03   4.96919992E-04   5.18866996E-03  -2.24813737E-03   4.35696265E-04 
<MO Number>
35
</MO Number>
 -1.01520379E-03  -1.87288759E-03  -3.02342537E-03  -3.93560185E-03  -3.35825651E-03 
 -1.15952544E-03  -1.34508640E-03  -6.19949367E-04   1.73840229E-03   3.89325437E-02 
 -1.97307740E-01   7.39833512E-02   2.98509933E-02  -1.51283001E-01   5.67257187E-02 
  1.48977379E-02  -7.55008210E-02   2.83101096E-02   1.72777516E-03   1.74932034E-03 
 -1.36227131E-02   3.86889008E-03   4.59259824E-03  -3.73100476E-04  -9.36697091E-04 
  4.58327258E-04  -8.49266929E-03   5.34483239E-03   3.14783690E-03   1.04434892E-02 
 -4.32791730E-03   9.48245914E-03  -9.46908664E-04  -1.74689407E-03  -2.82003249E-03 
 -3.67084473E-03  -3.13233876E-03  -1.08152146E-03  -1.38460799E-03  -6.38164841E-04 
  1.78948036E-03   2.54129321E-02   1.77222833E-01  -1.29209841E-01   1.94850168E-02 
  1.35883174E-01  -9.90698716E-02   9.72438910E-03   6.78152279E-02  -4.94428098E-02 
  1.56702582E-03   8.09916647E-04   1.24332587E-02  -6.60803902E-03  -4.36582522E-03 
  3.12192053E-04   7.50233341E-04  -3.51090153E-04  -1.88700228E-03   2.04554363E-03 
 -1.58541347E-04   9.28292830E-03   4.83538835E-03   1.19039192E-02   2.57671149E-03 
  4.75361796E-03   7.67382367E-03   9.98903925E-03   8.52366609E-03   2.94301751E-03 
  3.46541947E-03   1.59720938E-03  -4.47874065E-03  -1.58127125E-01   7.61735211E-02 
  7.84850945E-02  -1.21241802E-01   5.84050014E-02   6.01773686E-02  -6.05081572E-02 
  2.91481894E-02   3.00327248E-02  -3.72872161E-03  -8.39066470E-03   2.89976729E-03 
  5.56170971E-03   1.17546610E-02  -2.64977607E-04  -8.83725242E-04  -6.08980667E-04 
  7.26222854E-03  -5.09158931E-03  -2.17063923E-03  -7.29328576E-03  -2.62128921E-03 
  2.25279359E-03  -2.03241514E-03  -3.74947880E-03  -6.05282954E-03  -7.87898633E-03 
 -6.72315394E-03  -2.32134384E-03  -3.57479707E-03  -1.64762144E-03   4.62010129E-03 
  7.64673767E-02  -9.99819039E-02  -1.22101978E-01   5.86303112E-02  -7.66597520E-02 
 -9.36200154E-02   2.92606347E-02  -3.82585894E-02  -4.67229496E-02   2.16728138E-03 
  4.98876852E-03  -5.52822583E-03  -8.01952310E-03  -1.10854286E-03   3.34062819E-04 
 -5.91972383E-05  -3.49431320E-04   3.71470536E-03  -1.31660786E-03  -2.39809750E-03 
 -3.84006678E-03  -1.02522974E-02   5.70854075E-03  -3.27239196E-04  -6.02645282E-04 
 -9.73691053E-04  -1.27434461E-03  -1.09158969E-03  -3.75519315E-04  -6.01507268E-04 
 -2.97357101E-04   7.84406250E-04   4.99465194E-02   8.17326673E-02   9.28834276E-02 
  3.88839997E-02   6.36299195E-02   7.23109280E-02   1.84634984E-02   3.02137363E-02 
  3.43357862E-02  -4.72045737E-04   3.22049882E-03   5.05422772E-03   4.92790212E-03 
  2.12968707E-03  -1.53752370E-04  -8.28613651E-05   2.07950602E-04   1.56044021E-04 
 -2.37688110E-03   2.22083708E-03  -5.30838008E-03   5.78969363E-04   7.87082511E-03 
 -3.15881895E-03  -5.82751253E-03  -9.40742483E-03  -1.22456731E-02  -1.04492560E-02 
 -3.60787753E-03  -4.50318827E-03  -2.07551628E-03   5.81996279E-03  -2.54705965E-02 
 -4.95760021E-02  -9.83235321E-02  -1.95292302E-02  -3.80117189E-02  -7.53882183E-02 
 -9.74645469E-03  -1.89705120E-02  -3.76240050E-02   4.69749623E-03  -2.64612471E-03 
 -2.74271717E-03  -4.73902003E-03  -1.20481634E-02  -3.54500570E-04   1.01552663E-03 
 -6.95279290E-04  -7.80107971E-04  -4.33155767E-05   8.23423548E-04   9.41160308E-04 
 -4.64628503E-03   1.08257695E-02   6.79392408E-04   1.25336964E-03   2.02332995E-03 
  2.63377466E-03   2.24740490E-03   7.75975020E-04   9.22145962E-04   4.25016420E-04 
 -1.19179010E-03  -2.58437201E-02  -3.39370754E-02  -1.43060358E-01  -1.98153176E-02 
 -2.60207866E-02  -1.09689565E-01  -9.88923235E-03  -1.29861963E-02  -5.47427814E-02 
 -7.06157760E-04  -1.26023847E-03  -3.36289354E-03  -7.46849643E-03   1.36242507E-02 
  7.40229578E-04  -9.11589928E-05  -8.74095400E-04   5.81884355E-03  -5.51526392E-03 
 -3.03579629E-04   3.56920968E-03  -1.52767661E-03  -1.01584903E-02  -6.03191947E-03 
 -1.11279205E-02  -1.79639384E-02  -2.33837123E-02  -1.99533660E-02  -6.88941880E-03 
 -1.10643098E-02  -5.09953256E-03   1.42996179E-02   6.18590426E-02  -1.14554338E-01 
  3.13258777E-01   4.74295715E-02  -8.78329655E-02   2.40186866E-01   2.36706806E-02 
 -4.38348061E-02   1.19870081E-01   4.64389037E-03   2.88084600E-03  -5.43937646E-03 
  1.74648616E-02  -3.74755659E-03   5.53275119E-04  -4.25875319E-04   2.54670016E-04 
  4.61587660E-03  -1.56818331E-02   1.10659565E-02   1.12151756E-02  -1.27406478E-02 
  8.97389688E-03  -4.49876442E-04  -8.28494624E-04  -1.33859474E-03  -1.75192222E-03 
 -1.50067746E-03  -5.16250178E-04  -7.49943221E-04  -3.70736904E-04   9.77976794E-04 
 -2.70585478E-01   1.82647600E-01  -2.23273299E-01  -2.10654231E-01   1.42193477E-01 
 -1.73821098E-01  -1.00026080E-01   6.75184919E-02  -8.25364055E-02   2.38432421E-03 
 -1.53671207E-02   1.08124976E-02  -1.07396480E-02   2.61892480E-03  -9.22513986E-05 
  1.85711131E-04   3.51499845E-04   4.39845207E-03  -1.05377210E-02   6.13926897E-03 
  8.61025095E-04  -1.62891380E-02   7.93300608E-03   2.57000417E-03   4.74124404E-03 
  7.65384830E-03   9.96303724E-03   8.50147853E-03   2.93535668E-03   4.73413989E-03 
  2.18196172E-03  -6.11844683E-03   2.41831395E-01   7.95935483E-02   1.70933632E-01 
  1.85420902E-01   6.10272603E-02   1.31061016E-01   9.25380265E-02   3.04568804E-02 
  6.54086330E-02  -3.49947068E-03   1.39414467E-02   5.06091269E-03   1.06555885E-02 
  1.12902079E-03  -9.17417946E-06   1.09662154E-04   6.90137000E-04  -7.72906832E-03 
 -1.46959565E-03   9.19866397E-03  -1.10439834E-03  -7.89503498E-03   2.30618102E-02 
  5.99042137E-03   1.10513632E-02   1.78403509E-02   2.32228382E-02   1.98160918E-02 
  6.84202132E-03   9.57941568E-03   4.41514590E-03  -1.23805267E-02   4.08688592E-03 
 -1.77792860E-02   1.74696475E-01   3.13356367E-03  -1.36320234E-02   1.33946123E-01 
  1.56386791E-03  -6.80333517E-03   6.68485040E-02  -6.47802768E-03   4.02045495E-04 
 -7.48605996E-04   1.09390352E-02  -1.32861560E-02  -1.23839760E-03   3.53951192E-06 
  1.02996311E-03  -2.11416123E-03   1.23317715E-03   8.80984086E-04   2.98839003E-03 
 -3.83121702E-03  -6.46731846E-03  -2.27710998E-02  -3.86240927E-02  -4.39721734E-02 
 -1.56643188E-02   2.82789511E-05   3.57693291E-03   3.83185283E-03   4.61141250E-05 
  7.84656783E-03   1.33092633E-02   1.51521290E-02   4.53681167E-03  -4.93161481E-05 
  1.67333721E-04  -2.35196335E-03   4.26528217E-03   1.26432466E-02   2.14453379E-02 
  2.44147642E-02   8.01413709E-03  -7.01412251E-05  -1.90592629E-03  -1.39573406E-04 
 -4.03434243E-03  -1.07014388E-02  -1.81516645E-02  -2.06650327E-02  -5.86751298E-03 
  4.92439807E-04   3.32851773E-03  -1.07552818E-04  -3.71726364E-03  -2.95871899E-03 
 -5.01854709E-03  -5.71343965E-03  -3.14739938E-03  -7.61885559E-04  -3.12861294E-03 
 -1.28639452E-04   3.04765075E-03  -1.25624314E-02  -2.13082599E-02  -2.42587058E-02 
 -8.19665426E-03   5.13294094E-04  -1.79940794E-03  -3.71761984E-03   1.24770390E-03 
 -7.31666209E-03  -1.24104429E-02  -1.41288535E-02  -5.49816915E-03   3.00003608E-04 
  3.82933647E-03   3.04156085E-04  -1.61017501E-03   4.13434753E-03   7.01263547E-03 
  7.98363926E-03   1.98543303E-03  -7.44924868E-05   6.30960966E-05  -1.08072728E-03 
  2.59047652E-03   1.00115088E-02   1.69814127E-02   1.93327421E-02   7.19261076E-03 
  1.87695909E-04   1.14109255E-03  -2.17324055E-03   1.99834595E-03   3.64689749E-04 
  6.18582799E-04   7.04234798E-04   5.22912893E-04   1.63312991E-04  -6.77011803E-04 
 -4.24340085E-04  -2.80754317E-03  -3.52965204E-02  -5.98695753E-02  -6.81594094E-02 
 -2.64723398E-02  -6.51300100E-04   2.89273372E-03   2.87145493E-03  -6.48047827E-03 
  4.14514508E-03   7.03095016E-03   8.00448989E-03   3.30711564E-03   9.41554583E-04 
  1.72391176E-03  -8.87127527E-04   6.53948986E-03  -5.00206483E-03  -8.48444815E-03 
 -9.65924631E-03  -3.70913767E-03  -5.85012520E-04  -3.13350535E-03   4.96605292E-03 
 -4.25640704E-03  -1.76649422E-02  -2.99630836E-02  -3.41119186E-02  -1.24322525E-02 
 -9.50717932E-04   1.49671880E-03  -3.71828041E-03   5.30490659E-03   3.23500527E-02 
  5.48718089E-02   6.24696277E-02   2.38363129E-02   1.05069190E-03  -6.74873779E-03 
  2.83215542E-03  -1.96091554E-03   1.16209409E-02   1.97113140E-02   2.24406389E-02 
  8.07143641E-03  -7.86438746E-04   4.05524922E-03   8.25016324E-04   3.40614743E-04 
<MO Number>
36
</MO Number>
 -1.41863726E-03  -2.61715739E-03  -4.22490923E-03  -5.49957699E-03  -4.69279945E-03 
 -1.62031112E-03  -1.76636894E-03  -8.14118190E-04   2.28287179E-03  -4.46938658E-02 
 -1.74702301E-01  -1.45305518E-01  -3.42684080E-02  -1.33950591E-01  -1.11411011E-01 
 -1.71023375E-02  -6.68507335E-02  -5.56019032E-02   2.26928571E-03  -2.97273703E-03 
 -1.29728410E-02  -9.49228855E-03  -7.72506907E-03   7.57577461E-04  -1.01734592E-03 
 -1.24497769E-03  -5.71611691E-03   6.48831220E-03  -7.72195293E-04   2.01303650E-02 
  3.71893260E-03  -7.13673603E-03   1.04066691E-03   1.91986294E-03   3.09925825E-03 
  4.03431375E-03   3.44248755E-03   1.18860840E-03   7.42203207E-04   3.42080932E-04 
 -9.59230391E-04  -3.51336899E-02   2.45620837E-01   2.09863326E-01  -2.69382743E-02 
  1.88326404E-01   1.60909824E-01  -1.34440870E-02   9.39880757E-02   8.03052805E-02 
 -3.11483393E-03  -7.82540008E-04   1.70632633E-02   1.24704733E-02   2.43189751E-03 
 -1.56061691E-04   1.07276054E-03   8.49246745E-04  -3.51073120E-03   4.11169678E-03 
 -6.00965588E-04   9.96525592E-03   3.03346595E-02   2.89133657E-03   1.02521371E-03 
  1.89135427E-03   3.05323636E-03   3.97440691E-03   3.39136894E-03   1.17095837E-03 
  2.30656241E-03   1.06309298E-03  -2.98102290E-03   1.18125000E-01   5.44226365E-02 
 -3.54871576E-02   9.05707215E-02   4.17278093E-02  -2.72092908E-02   4.52011382E-02 
  2.08251016E-02  -1.35793433E-02  -1.09642421E-03   7.52083522E-03   5.86268343E-03 
 -2.90179519E-03   5.89308597E-03  -1.27474299E-03  -2.23924813E-05  -7.76933446E-04 
 -3.72174191E-03   1.99779953E-03   1.72394238E-03   3.49388357E-04   7.75472466E-03 
 -2.51880506E-04   6.09348164E-03   1.12414928E-02   1.81472795E-02   2.36223681E-02 
  2.01570114E-02   6.95973267E-03   9.90872339E-03   4.56692359E-03  -1.28061271E-02 
 -1.08785234E-01  -4.01726173E-02   1.28083429E-01  -8.34095846E-02  -3.08018027E-02 
  9.82062108E-02  -4.16272290E-02  -1.53722585E-02   4.90117826E-02  -4.75265860E-03 
 -8.91398857E-03  -1.92894524E-03   7.29077682E-03   1.41369770E-03  -4.35377277E-04 
 -3.07895539E-05  -1.81538580E-04  -5.64436012E-03  -1.91403105E-03   7.55839117E-03 
 -1.02724000E-03  -1.65750091E-03  -9.20382038E-03  -9.19851238E-03  -1.69400247E-02 
 -2.73699157E-02  -3.58211205E-02  -3.06839811E-02  -1.05556398E-02  -1.58858957E-02 
 -7.85324490E-03   2.07162848E-02  -2.62211399E-01   5.34227901E-02  -5.22947566E-02 
 -2.04134904E-01   4.15903206E-02  -4.07121321E-02  -9.69304724E-02   1.97485552E-02 
 -1.93315603E-02   1.07540072E-02  -1.78196824E-02   3.28349441E-03  -2.85161331E-03 
 -1.11502219E-02  -1.58603173E-03   1.01899162E-03  -3.48456596E-04   6.67619981E-03 
  2.31751542E-03  -8.99371523E-03  -1.31375998E-03   2.09785211E-03  -5.13720536E-03 
 -3.18419416E-03  -5.87432570E-03  -9.48299591E-03  -1.23440442E-02  -1.05331962E-02 
 -3.63686008E-03  -4.90569649E-03  -2.26103203E-03   6.34016819E-03   1.71140839E-02 
 -6.83798063E-02   2.30437645E-02   1.31219889E-02  -5.24292776E-02   1.76684901E-02 
  6.54879218E-03  -2.61658844E-02   8.81781494E-03   5.58782356E-03   8.48490092E-05 
 -3.63740534E-03   2.91727485E-03   9.00724123E-03   1.28524368E-03   5.04289685E-04 
  1.20808364E-03  -1.40197785E-04  -1.03121585E-03   1.17141363E-03  -6.59130610E-03 
 -1.46855487E-02  -1.33651593E-02   2.09397128E-03   3.86303997E-03   6.23615272E-03 
  8.11761866E-03   6.92677936E-03   2.39165081E-03   2.57512600E-03   1.18687375E-03 
 -3.32811702E-03   1.20707002E-01   4.28384276E-02   1.54616647E-01   9.25504365E-02 
  3.28457762E-02   1.18550192E-01   4.61891548E-02   1.63923445E-02   5.91648549E-02 
 -4.46461207E-03   6.93377220E-03   2.21924860E-03   1.02833801E-02  -7.96238589E-03 
 -6.55942970E-04   1.17730806E-03   4.92677598E-04   3.85928786E-03  -1.03243632E-03 
 -2.82685154E-03  -8.68117559E-03   7.24105715E-03   1.46389830E-02   5.42905164E-03 
  1.00157264E-02   1.61685098E-02   2.10465976E-02   1.79591015E-02   6.20084712E-03 
  1.04935012E-02   4.83644729E-03  -1.35618995E-02  -1.88565969E-01  -2.04963864E-01 
 -3.61289673E-02  -1.44580368E-01  -1.57153228E-01  -2.77013896E-02  -7.21557375E-02 
 -7.84304761E-02  -1.38249350E-02  -2.02017355E-03  -1.02629895E-02  -1.27341176E-02 
 -5.77375830E-04   4.98491780E-03  -3.75578734E-04   4.40703632E-04   7.12621869E-05 
  1.64059730E-03  -5.50726862E-03   3.86667133E-03   6.08463171E-03   2.43872909E-02 
 -2.57960314E-03   3.90274941E-03   7.18732213E-03   1.16125214E-02   1.51982029E-02 
  1.30186148E-02   4.47855209E-03   7.42077229E-03   3.66848324E-03  -9.67719007E-03 
  2.56337217E-01  -5.84916165E-02  -1.59300276E-01   1.99561779E-01  -4.55364663E-02 
 -1.24017288E-01   9.47589910E-02  -2.16223248E-02  -5.88877949E-02  -7.03020018E-03 
  1.59821997E-02  -3.86978897E-03  -9.21405343E-03  -2.40599762E-03   3.08621129E-05 
 -1.08325915E-05  -4.31451828E-04  -2.81069193E-03  -2.94320064E-03   5.75389257E-03 
  3.44498921E-05   1.93354858E-02  -3.32045931E-04  -2.26799590E-03  -4.18408738E-03 
 -6.75442350E-03  -8.79225328E-03  -7.50244636E-03  -2.59041482E-03  -3.89203835E-03 
 -1.79383772E-03   5.03010690E-03  -2.90463996E-02   6.89830998E-02   8.42501091E-02 
 -2.22709281E-02   5.28918446E-02   6.45976144E-02  -1.11147541E-02   2.63967377E-02 
  3.22387373E-02   1.72701386E-03  -2.07711050E-03   1.31663355E-03   3.51256294E-03 
 -2.61276226E-03  -2.76673231E-05  -3.55685306E-04  -1.60500443E-04   5.06911136E-03 
 -8.65440062E-03   3.58528926E-03  -1.41855611E-03  -5.78173562E-03  -3.72582517E-03 
 -7.18804752E-03  -1.32607907E-02  -2.14070568E-02  -2.78656299E-02  -2.37777947E-02 
 -8.20990233E-03  -1.10485599E-02  -5.09227341E-03   1.42792625E-02   1.76788400E-02 
 -4.86043228E-02  -2.06110643E-01   1.35550079E-02  -3.72666972E-02  -1.58032506E-01 
  6.76489901E-03  -1.85986940E-02  -7.88692970E-02   8.86782826E-03   3.36062386E-03 
 -1.96181576E-03  -1.15850497E-02   1.56818114E-03   4.77850984E-04  -1.56958682E-03 
 -1.85356669E-03   2.91250540E-03  -9.00502224E-04  -2.01200318E-03  -7.13394441E-03 
 -9.45177226E-03   8.30715816E-03  -1.61870502E-02  -2.74562991E-02  -3.12580324E-02 
 -1.04007906E-02   5.89313400E-04   1.57040902E-03   1.35920052E-03  -4.31988470E-03 
  2.48647169E-02   4.21752634E-02   4.80150565E-02   1.71972146E-02  -1.21688154E-03 
 -3.75952032E-03   2.28917723E-03   3.74507707E-03   2.78822965E-02   4.72936492E-02 
  5.38421591E-02   1.88871498E-02  -3.01055332E-04  -6.62067153E-03  -2.85508244E-03 
  2.04641425E-03  -2.96981611E-02  -5.03736990E-02  -5.73486877E-02  -2.24091373E-02 
 -2.84086069E-04   5.78142155E-03  -3.39229626E-03   2.52257837E-03   5.96402338E-04 
  1.01161118E-03   1.15168381E-03   6.72989288E-04   1.69757397E-03   2.65962328E-03 
  1.88142010E-03  -8.07494338E-04   1.63815520E-02   2.77862110E-02   3.16336257E-02 
  1.04729085E-02  -1.40160922E-04   1.94015456E-03   1.07466741E-03  -2.17443450E-03 
 -7.93086133E-03  -1.34522410E-02  -1.53149041E-02  -4.74048355E-03  -2.49438074E-04 
  7.19266207E-04   1.02762603E-03   3.56270672E-03   4.63515101E-03   7.86209291E-03 
  8.95071673E-03   4.81160404E-03  -6.95263248E-04  -6.85988343E-03  -4.57207175E-04 
 -1.81030787E-04  -4.56444889E-03  -7.74216873E-03  -8.81418726E-03  -2.63148962E-03 
  1.06827651E-03   7.40125688E-05   2.45170622E-04  -7.84828403E-04  -1.18597180E-02 
 -2.01163251E-02  -2.29017298E-02  -7.81015376E-03  -1.23263045E-03  -2.47795662E-03 
  1.06930308E-03   3.07070116E-03  -9.90268822E-03  -1.67968324E-02  -1.91226040E-02 
 -6.89651046E-03  -9.19086907E-04  -2.56090750E-03  -3.26498228E-03  -4.79461640E-03 
  3.03562879E-02   5.14900065E-02   5.86195645E-02   2.16518254E-02   1.11472595E-03 
  5.00507656E-03   3.57073371E-03  -1.57856367E-04   1.59944673E-02   2.71296421E-02 
  3.08861450E-02   1.08151965E-02   1.49030249E-03  -1.69197499E-03  -5.41620558E-03 
 -1.83445048E-03   2.06802602E-04   3.50776333E-04   3.99346538E-04  -9.47989014E-04 
 -8.89031474E-04  -1.18686604E-03   1.11013905E-03   1.18794795E-03   6.49649077E-04 
  1.10192772E-03   1.25450602E-03   2.06326348E-04   2.46938605E-04  -1.24457894E-03 
  7.48049429E-04   1.25628699E-03  -1.41752698E-02  -2.40439389E-02  -2.73731803E-02 
 -1.00737231E-02   1.11308041E-03  -3.99490481E-03  -2.25698462E-03  -5.14025225E-04 
<MO Number>
37
</MO Number>
  5.36117670E-03   9.89050809E-03   1.59663683E-02   2.07834694E-02   1.77345738E-02 
  6.12332306E-03   7.50186430E-03   3.45760394E-03  -9.69547985E-03   1.57435015E-01 
  1.07296441E-01   5.71492026E-02   1.20711136E-01   8.22680727E-02   4.38183664E-02 
  6.02433177E-02   4.10575345E-02   2.18684361E-02  -7.19637745E-03   1.06517276E-02 
  7.19211747E-03   3.19474638E-03   8.10509469E-03  -5.35141074E-04   2.95726507E-04 
  5.27742663E-04   5.17639678E-03  -4.08548076E-03  -1.09091601E-03  -8.60818822E-03 
  5.90744282E-03   7.75093085E-03   5.62508388E-03   1.03773743E-02   1.67523225E-02 
  2.18065483E-02   1.86075689E-02   6.42474735E-03   8.27355535E-03   3.81327580E-03 
 -1.06928206E-02   1.17753123E-01   1.34471526E-02  -1.70223992E-01   9.02855900E-02 
  1.03104196E-02  -1.30516909E-01   4.50588376E-02   5.14562206E-03  -6.51370855E-02 
 -6.97941481E-03   7.64293288E-03   1.25395274E-04  -1.07211578E-02   2.57626192E-03 
 -1.59845156E-05  -4.45039890E-04  -1.75543793E-04   4.73097287E-03  -2.40760730E-03 
 -2.32336558E-03  -3.65968181E-03  -3.21226024E-03   4.60143430E-03  -4.44222674E-03 
 -8.19519333E-03  -1.32296009E-02  -1.72210111E-02  -1.46947214E-02  -5.07373492E-03 
 -6.54335187E-03  -3.01582624E-03   8.45668937E-03  -1.69419914E-01  -1.38879323E-01 
  6.70432633E-02  -1.29900393E-01  -1.06483814E-01   5.14045016E-02  -6.48294010E-02 
 -5.31428870E-02   2.56544493E-02   6.17726817E-03  -1.04929783E-02  -6.80647503E-03 
  2.92171693E-03  -1.18288194E-02  -2.48362025E-04   8.95784134E-04   1.15821225E-03 
  6.01988189E-03  -1.48412248E-03  -4.53575941E-03   7.07523057E-03   1.50706159E-03 
  1.48091405E-02  -1.86554924E-03  -3.44163808E-03  -5.55587849E-03  -7.23210366E-03 
 -6.17116774E-03  -2.13075624E-03  -3.50579707E-03  -1.61581939E-03   4.53092504E-03 
  7.73203331E-02   5.63265179E-02  -6.37553327E-02   5.92843038E-02   4.31875842E-02 
 -4.88835260E-02   2.95870229E-02   2.15536316E-02  -2.43963058E-02  -2.48447533E-04 
  4.69756436E-03   3.93957738E-03  -3.08263585E-03   5.68623891E-03  -3.80808955E-04 
 -4.27381450E-04  -9.02916143E-04   6.97665434E-03  -1.27387534E-03  -5.70277900E-03 
  8.10064466E-04   2.71370582E-03   1.16676075E-02   1.72261684E-03   3.17237948E-03 
  5.12559812E-03   6.70826575E-03   5.74622727E-03   1.97676777E-03   2.58154387E-03 
  1.27619472E-03  -3.36650820E-03   5.66468165E-02   3.97312946E-06   5.49354289E-02 
  4.41002660E-02   3.09313174E-06   4.27679291E-02   2.09403661E-02   1.46872835E-06 
  2.03077254E-02  -3.16913089E-03   3.85123153E-03   2.47647676E-04   3.95900853E-03 
  2.95828736E-03   5.55438737E-04  -4.22287002E-04  -7.19800135E-04   6.43219477E-04 
 -1.57665391E-03   9.33434437E-04   3.79081707E-03   1.31815752E-03   9.18504809E-03 
 -4.61615107E-03  -8.51605572E-03  -1.37475730E-02  -1.78952570E-02  -1.52700566E-02 
 -5.27238438E-03  -7.31471198E-03  -3.37134557E-03   9.45360242E-03  -1.36902670E-01 
 -1.15168838E-01   4.57367875E-03  -1.04968243E-01  -8.83041251E-02   3.50680539E-03 
 -5.23865103E-02  -4.40699478E-02   1.75014168E-03   4.52500824E-03  -6.34410607E-03 
 -5.79623834E-03   1.02656196E-03  -2.44632272E-02  -1.26414523E-03   8.86498699E-04 
 -1.05238099E-03   7.69826199E-03   5.37083014E-04  -8.23534500E-03  -3.72083982E-03 
  3.22968231E-03   9.84305864E-03  -5.22127323E-03  -9.63240870E-03  -1.55497153E-02 
 -2.02411110E-02  -1.72717783E-02  -5.96353087E-03  -8.79648291E-03  -4.05429274E-03 
  1.13686571E-02   1.92448876E-01   3.86108229E-02  -1.71402847E-01   1.47557533E-01 
  2.96043183E-02  -1.31420779E-01   7.36415516E-02   1.47746299E-02  -6.55881803E-02 
  6.15537162E-03   1.29710654E-02   2.61659650E-03  -1.17718141E-02   1.91506416E-02 
  2.27040210E-03   6.61606140E-04  -9.60764570E-04   1.17765330E-02  -1.64852889E-03 
 -1.01280041E-02   6.53788175E-03   5.85469727E-03   9.44373981E-03   3.11707635E-05 
  5.75050415E-05   9.28310926E-05   1.20838511E-04   1.03111730E-04   3.56020079E-05 
 -5.29257904E-04  -2.43934593E-04   6.84017884E-04  -2.21625275E-01  -1.38555862E-02 
  1.50910295E-01  -1.69928137E-01  -1.06235805E-02   1.15708396E-01  -8.48060506E-02 
 -5.30191129E-03   5.77465999E-02  -1.13765087E-03  -1.38618096E-02  -4.38351067E-03 
  8.50314200E-03  -4.44963050E-03  -2.98788761E-04  -7.91011703E-04   3.33980465E-04 
  8.46406602E-03  -1.08287446E-02   2.36467860E-03   1.90260889E-02   1.52198867E-02 
 -3.95874396E-03  -1.91145774E-04  -3.52014980E-04  -5.68748892E-04  -7.44365561E-04 
 -6.37615419E-04  -2.19346983E-04   1.20911931E-03   5.97732117E-04  -1.57677354E-03 
  3.32394983E-01  -4.58771551E-02  -1.93967533E-01   2.58773716E-01  -3.57159478E-02 
 -1.51006187E-01   1.22874913E-01  -1.69591953E-02  -7.17030788E-02  -5.67953031E-05 
  1.93649260E-02  -2.48277698E-03  -1.13015269E-02  -3.53945639E-03   4.58777015E-04 
 -2.47852228E-04  -2.34809931E-04   9.04185240E-04  -8.88890656E-03   7.98472132E-03 
 -7.13469187E-03   2.13050885E-02  -1.32306075E-02   5.11351384E-03   9.43360998E-03 
  1.52287921E-02   1.98233643E-02   1.69153142E-02   5.84045238E-03   8.11952186E-03 
  3.74228187E-03  -1.04937463E-02  -2.20458041E-01  -1.04607862E-01   1.04456562E-01 
 -1.69033176E-01  -8.02066421E-02   8.00906351E-02  -8.43594027E-02  -4.00287362E-02 
  3.99708405E-02  -6.00291993E-03  -1.39362668E-02  -8.57910180E-03   5.12679824E-03 
 -8.10518343E-03  -1.13201587E-04  -8.06175057E-04  -1.57149417E-04   1.23814075E-02 
 -8.40758021E-03  -3.97382731E-03  -2.30332102E-03   1.44538109E-02  -1.61192624E-02 
 -3.97244066E-03  -7.32851362E-03  -1.18305093E-02  -1.53998093E-02  -1.31406864E-02 
 -4.53716392E-03  -7.10852993E-03  -3.27631641E-03   9.18713081E-03   1.91761519E-01 
  7.36641298E-02   2.29154178E-03   1.47030512E-01   5.64809601E-02   1.75700820E-03 
  7.33785310E-02   2.81879579E-02   8.76870241E-04   3.28035348E-03   1.26017115E-02 
  3.01657807E-03   3.26521829E-04   1.04210496E-02   2.35893698E-03  -1.12507752E-03 
 -5.50615358E-04   1.00535312E-02  -3.61663470E-04  -9.69186777E-03   4.84720852E-03 
  1.05697863E-02   9.69565031E-03   1.34403305E-02   2.27973429E-02   2.59539744E-02 
  1.05769866E-02   1.45081257E-04   2.72904078E-03  -2.03849312E-03   3.06029313E-03 
 -1.09404573E-02  -1.85570852E-02  -2.11265899E-02  -9.23493920E-03  -1.77007507E-04 
  5.47247737E-03  -8.63804602E-05  -1.05959606E-03   4.05067476E-04   6.87071063E-04 
  7.82206281E-04   1.63014249E-03   1.47059514E-04   2.33898756E-03   9.36384325E-04 
 -4.78850174E-03   7.53035275E-03   1.27729027E-02   1.45415013E-02   4.84701850E-03 
 -1.70902719E-04   9.44859472E-04   3.06356403E-03  -4.02008616E-03   3.83646043E-03 
  6.50736260E-03   7.40840384E-03   3.97416695E-03   3.97440799E-04  -4.73585014E-03 
 -2.58889458E-03   2.69169290E-05  -1.30954312E-02  -2.22123284E-02  -2.52879560E-02 
 -1.08388757E-02  -6.84820999E-04  -9.21416760E-04   4.91258220E-04   2.20968905E-03 
  9.36894312E-03   1.58914998E-02   1.80919145E-02   7.54092005E-03   8.44257707E-04 
 -6.42623156E-04  -9.25969192E-04  -2.82705226E-03  -4.38030498E-04  -7.42982584E-04 
 -8.45859584E-04   3.92133565E-06  -2.60867168E-04   1.82798674E-03   4.25526114E-04 
  1.54519257E-03   5.31767397E-03   9.01978096E-03   1.02687039E-02   4.94350851E-03 
  1.69890390E-04  -2.14221758E-03  -3.09247204E-03   2.37257963E-03  -2.33610587E-02 
 -3.96247746E-02  -4.51114146E-02  -1.72525041E-02   1.20930797E-03  -4.90366767E-03 
  1.14394551E-03  -3.93823738E-03  -2.30595553E-02  -3.91133679E-02  -4.45291960E-02 
 -1.80273014E-02   1.68457270E-04  -3.71689728E-03   2.40129280E-03  -4.54023882E-03 
  2.08486984E-02   3.53633362E-02   4.02599166E-02   1.37922861E-02  -2.16847812E-04 
  1.16788195E-03   3.93970664E-03   4.16729421E-03   2.41184318E-02   4.09094227E-02 
  4.65739414E-02   1.72764171E-02   1.16268928E-03  -2.19368155E-03  -7.48723689E-03 
 -5.72047027E-04   2.64563082E-02   4.48749032E-02   5.10885016E-02   1.86215177E-02 
  1.47490849E-04   3.10529617E-04   5.30982922E-03  -1.31401407E-03  -2.07270019E-02 
 -3.51569160E-02  -4.00249144E-02  -1.58800134E-02  -3.36678545E-04   2.24187343E-03 
 -2.89694928E-03   5.43015299E-03  -1.58256229E-02  -2.68432500E-02  -3.05600977E-02 
 -1.27627294E-02   9.91833532E-04   1.79620370E-03  -8.72813411E-04   5.06224072E-03 
<MO Number>
38
</MO Number>
 -9.32259488E-04  -1.71986870E-03  -2.77640510E-03  -3.61405483E-03  -3.08387983E-03 
 -1.06478975E-03  -1.72136342E-03  -7.93375180E-04   2.22470624E-03  -1.41501375E-01 
 -3.62253098E-02   4.09684246E-02  -1.08494237E-01  -2.77752589E-02   3.14119771E-02 
 -5.41462286E-02  -1.38618010E-02   1.56767783E-02   1.67233973E-03  -9.05134989E-03 
 -2.39092237E-03   3.26643594E-03   9.16766132E-03  -1.06251063E-03  -5.40377746E-04 
  1.49204843E-03  -4.37708572E-03  -5.54245147E-03   9.91953719E-03   3.22107215E-03 
 -1.62321105E-03   3.49518812E-03   6.82384238E-03   1.25888908E-02   2.03224006E-02 
  2.64537297E-02   2.25730176E-02   7.79392170E-03   1.09368499E-02   5.04078637E-03 
 -1.41348875E-02   2.20278965E-01   2.93328473E-02  -1.09331358E-01   1.68895872E-01 
  2.24905579E-02  -8.38283177E-02   8.42908780E-02   1.12243648E-02  -4.18362061E-02 
 -8.88241797E-03   1.48312306E-02   1.68475541E-03  -7.08564310E-03  -1.11524127E-02 
  2.70254026E-03  -3.54328311E-04  -1.94546179E-04   4.61235272E-03  -7.24162136E-03 
  2.62926865E-03   1.17219660E-02  -8.17523086E-03   1.08517580E-02   6.12581236E-04 
  1.13011378E-03   1.82435651E-03   2.37477033E-03   2.02639602E-03   6.99665953E-04 
  1.53771727E-03   7.08732798E-04  -1.98736023E-03  -2.14442180E-01   6.27010284E-02 
  1.53333797E-01  -1.64420597E-01   4.80751526E-02   1.17566584E-01  -8.20574023E-02 
  2.39928708E-02   5.86739657E-02   7.76045416E-04  -1.24779926E-02   2.70846296E-03 
  7.94448965E-03  -6.74290494E-03   4.65580183E-04   1.30001270E-03   1.25563591E-03 
  7.60083238E-03  -4.52609244E-03  -3.07473993E-03   8.23950093E-03  -1.85010077E-02 
  1.06264034E-02  -8.02235550E-03  -1.47999546E-02  -2.38917480E-02  -3.10999599E-02 
 -2.65376546E-02  -9.16281577E-03  -1.41670120E-02  -6.52956578E-03   1.83095793E-02 
  4.23185064E-02  -2.07945091E-01  -7.05901181E-02   3.24471338E-02  -1.59439043E-01 
 -5.41240039E-02   1.61933940E-02  -7.95712579E-02  -2.70116715E-02   5.56902858E-03 
  4.36239095E-03  -1.27862638E-02  -2.54220816E-03  -4.39544997E-04   3.49036716E-04 
 -4.94643723E-04  -5.90502803E-04   4.90701914E-03   8.44078725E-04  -5.75109786E-03 
 -1.20800984E-02  -1.57507227E-02  -3.54844671E-03   1.34216901E-02   2.47174492E-02 
  3.99358625E-02   5.22671448E-02   4.47714660E-02   1.54018954E-02   2.43263743E-02 
  1.20258233E-02  -3.17232410E-02   2.40990959E-01   2.53348740E-01   6.79239140E-02 
  1.87614522E-01   1.97235212E-01   5.28796297E-02   8.90860110E-02   9.36542546E-02 
  2.51091185E-02  -1.67953568E-02   1.76644891E-02   1.58050058E-02   5.37357660E-03 
  3.74357440E-03   1.44169221E-03  -4.15142212E-04   1.82860880E-04   2.63095820E-03 
 -9.22743147E-03   6.59647327E-03  -1.29524098E-02   4.64532927E-03  -1.40757546E-03 
 -3.95678179E-03  -7.29962553E-03  -1.17838749E-02  -1.53391052E-02  -1.30888875E-02 
 -4.51927899E-03  -6.10065167E-03  -2.81178603E-03   7.88453948E-03   1.63494828E-01 
 -6.46776819E-02  -4.06462082E-02   1.25357415E-01  -4.95907246E-02  -3.11649220E-02 
  6.25621365E-02  -2.47492474E-02  -1.55534805E-02   3.65768704E-03   8.37134341E-03 
 -3.28589908E-03  -1.38207985E-03   1.25541564E-02   2.72439727E-04  -2.14370416E-03 
  6.69672229E-04  -1.12702705E-03  -5.28480698E-03   6.41183403E-03  -6.19445535E-03 
  1.61717497E-02   3.86492359E-03   2.73460385E-04   5.04490395E-04   8.14405021E-04 
  1.06011345E-03   9.04596816E-04   3.12335589E-04   1.16068518E-03   5.34958978E-04 
 -1.50008042E-03  -2.28719633E-01   1.47577681E-01   8.89245980E-02  -1.75367639E-01 
  1.13153161E-01   6.81817145E-02  -8.75207434E-02   5.64713582E-02   3.40274545E-02 
 -2.74581382E-04  -1.62495601E-02   6.98763962E-03   3.87283507E-03  -2.13151074E-02 
 -3.68377201E-03  -2.02977542E-03  -3.27756855E-04  -6.46527915E-03  -1.03516528E-02 
  1.68169319E-02  -1.31029394E-02   4.84212462E-03   2.41020055E-03   1.28484585E-02 
  2.37033379E-02   3.82645887E-02   4.98091296E-02   4.25022245E-02   1.46749990E-02 
  2.07669286E-02   9.57146266E-03  -2.68393734E-02   4.11652989E-02  -1.33315652E-01 
 -1.86091557E-01   3.15629277E-02  -1.02217946E-01  -1.42683146E-01   1.57521132E-02 
 -5.10139195E-02  -7.12088908E-02  -1.64650171E-02   2.31889446E-03  -6.75725943E-03 
 -1.16289062E-02  -5.82903254E-03   2.73033444E-04  -6.28451364E-05  -1.79409676E-03 
 -4.60442373E-03   5.24985512E-04   4.07943822E-03  -1.33245851E-02  -1.92474808E-03 
 -2.20246785E-04   6.81919901E-04   1.25582698E-03   2.02903355E-03   2.65555276E-03 
  2.27471753E-03   7.82528797E-04   1.34533574E-03   6.65071158E-04  -1.75440900E-03 
 -4.44243479E-02   6.19892080E-02  -5.45178944E-02  -3.45849190E-02   4.82593857E-02 
 -4.24428731E-02  -1.64221428E-02   2.29152632E-02  -2.01533773E-02  -2.16361250E-04 
 -3.45304201E-03   4.31677202E-03  -3.35567940E-03   1.80687383E-03  -3.49427609E-04 
  3.69671196E-04   8.42428341E-05  -1.00820357E-03   3.22712272E-03  -2.21891915E-03 
  5.74916809E-03   4.12361950E-03  -3.42685987E-03  -1.44605427E-02  -2.66773737E-02 
 -4.30656110E-02  -5.60586348E-02  -4.78349391E-02  -1.65162574E-02  -2.37457154E-02 
 -1.09443834E-02   3.06891855E-02  -1.79271405E-01   2.19455518E-01   1.32029873E-02 
 -1.37453888E-01   1.68264505E-01   1.01232093E-02  -6.85991244E-02   8.39757819E-02 
  5.05219096E-03   1.65206296E-02  -1.09561025E-02   1.28228629E-02   9.78889437E-04 
 -3.37770681E-04  -1.06565638E-03   5.29167167E-04  -7.48368121E-04   9.26325705E-03 
 -3.33745196E-03  -5.92580509E-03   2.65554768E-03  -3.36243208E-03  -4.54953986E-03 
  7.65838206E-04   1.41284822E-03   2.28077818E-03   2.96889579E-03   2.53336439E-03 
  8.74709977E-04  -2.91546801E-04  -1.34373714E-04   3.76797822E-04   2.29732911E-01 
 -1.27629362E-01  -1.20471362E-01   1.76144555E-01  -9.78580610E-02  -9.23697625E-02 
  8.79084793E-02  -4.88380314E-02  -4.60989858E-02  -2.04140523E-03   1.40944682E-02 
 -6.43788795E-03  -8.87919500E-03   2.10183542E-02   2.40447833E-03   9.07742352E-04 
 -1.68841025E-03   1.42761697E-02  -1.05416040E-02  -3.73456566E-03   1.43385629E-02 
 -1.96497493E-02   1.19902526E-02  -9.58149542E-03  -1.62520287E-02  -1.85023640E-02 
 -8.16442065E-03   4.99004044E-04  -2.23689420E-03   2.99904493E-03   6.94189403E-04 
 -5.76870756E-03  -9.78481924E-03  -1.11396731E-02  -4.50885604E-03   1.48260472E-03 
 -2.25452423E-03  -2.56664224E-03  -4.59597481E-04   1.05199426E-02   1.78438126E-02 
  2.03145542E-02   8.79410564E-03  -3.07299601E-04   2.82102227E-03  -3.17002142E-03 
 -3.86202754E-03   1.35231418E-02   2.29378066E-02   2.61138874E-02   1.16144915E-02 
 -2.64673824E-03   2.19266510E-03   4.69275111E-03  -2.07056852E-03   2.07567266E-03 
  3.52073346E-03   4.00823143E-03   1.71730452E-03  -1.09005182E-03  -5.22872065E-03 
  2.08184221E-03   2.63208287E-03  -1.82928167E-03  -3.10280774E-03  -3.53243767E-03 
 -1.91103244E-03   1.34176582E-03   1.30861464E-03  -4.56950793E-03  -1.19981351E-03 
 -1.66182074E-02  -2.81876233E-02  -3.20906194E-02  -1.52982233E-02  -5.08950437E-04 
  4.33242942E-03   7.75012785E-04  -8.86448685E-05   1.56905845E-02   2.66141994E-02 
  3.02993316E-02   9.26848628E-03   1.29584271E-03   3.84109814E-03  -3.07655678E-03 
  2.36174188E-03  -5.50945974E-03  -9.34508590E-03  -1.06390522E-02  -5.19408727E-03 
  6.92688524E-04   2.38277566E-03  -1.51547823E-03  -3.33407500E-03   3.01969603E-02 
  5.12197569E-02   5.83118948E-02   2.21681260E-02  -1.41786585E-03   6.24815655E-03 
  1.20071518E-03  -1.02628452E-03   1.05487031E-02   1.78925959E-02   2.03700922E-02 
  8.93824892E-03  -2.27141805E-03   2.39918039E-04  -4.58071952E-03  -3.31471093E-04 
  2.32343264E-03   3.94098127E-03   4.48666880E-03   3.45520181E-03   2.60320500E-04 
  1.47492398E-03  -1.36780067E-03  -3.77951143E-03   8.22567614E-04   1.39523027E-03 
  1.58842068E-03   8.87275670E-04   1.02235940E-04  -1.26060755E-03   1.40344254E-03 
 -1.23557626E-03  -1.52753149E-03  -2.59098236E-03  -2.94974244E-03  -2.46096192E-03 
  1.23144052E-04  -4.40456924E-03   3.44495611E-03   1.01529208E-04  -1.52345448E-02 
 -2.58406699E-02  -2.94186953E-02  -1.33954029E-02   2.20698205E-03   1.39984953E-03 
  4.64193966E-03   2.87535239E-03  -2.88856210E-02  -4.89954774E-02  -5.57796307E-02 
 -2.28099546E-02   4.51179702E-04  -2.23513680E-03  -3.94448638E-03   4.72102983E-03 
<MO Number>
39
</MO Number>
  3.62428588E-03   6.68622408E-03   1.07936534E-02   1.40501309E-02   1.19890033E-02 
  4.13951536E-03   5.91653383E-03   2.72692625E-03  -7.64658386E-03  -1.17106202E-01 
 -1.90891424E-02  -2.07976655E-01  -8.97895725E-02  -1.46363379E-02  -1.59463245E-01 
 -4.48112901E-02  -7.30455846E-03  -7.95833360E-02  -5.16111231E-03  -7.09511485E-03 
 -1.58712289E-03  -1.29032340E-02  -4.40166693E-03  -5.02974588E-05  -1.26069150E-04 
 -1.38019357E-03   7.29168807E-04   1.66865220E-04  -8.96034026E-04   1.49327151E-02 
  1.96326653E-03  -1.88934131E-02   1.21287262E-03   2.23755477E-03   3.61211206E-03 
  4.70189708E-03   4.01213768E-03   1.38529493E-03   2.66797370E-03   1.22966719E-03 
 -3.44811426E-03   7.18528367E-02   2.67890305E-02   2.36827008E-01   5.50921760E-02 
  2.05401213E-02   1.81583857E-01   2.74948573E-02   1.02509602E-02   9.06230720E-02 
 -1.61102687E-04   4.51104941E-03   2.45463585E-03   1.57812345E-02  -2.34400367E-03 
  8.87129071E-04   7.31124675E-04   1.26312510E-04   3.83756199E-03  -9.92005151E-03 
  6.08248952E-03   8.27579336E-03   1.89882580E-02  -5.98329820E-03  -3.01567618E-03 
 -5.56343716E-03  -8.98112472E-03  -1.16907569E-02  -9.97574501E-03  -3.44438554E-03 
 -6.77967208E-03  -3.12474606E-03   8.76211184E-03  -1.05319768E-01  -1.41331223E-01 
 -2.54357019E-01  -8.07524864E-02  -1.08363775E-01  -1.95024752E-01  -4.03011507E-02 
 -5.40811191E-02  -9.73310207E-02   4.30513790E-04  -7.28330381E-03  -8.88612206E-03 
 -1.57153091E-02  -2.03528649E-03   8.29527663E-04  -5.87854372E-04  -1.54244475E-03 
  8.35681423E-03  -1.25943647E-02   4.23755048E-03   7.59849192E-03   1.97112110E-02 
 -1.82696479E-02   1.24484030E-03   2.29652999E-03   3.70731649E-03   4.82582497E-03 
  4.11788558E-03   1.42180715E-03   2.79346741E-03   1.28750715E-03  -3.61030350E-03 
 -6.95877132E-03   3.46183310E-02   1.36054476E-01  -5.33554237E-03   2.65431300E-02 
  1.04317901E-01  -2.66280961E-03   1.32468823E-02   5.20619446E-02  -1.87003463E-03 
 -6.45777699E-04   1.93979158E-03   7.71234667E-03   3.92579129E-03   4.59490456E-05 
 -9.16033990E-04   4.92971056E-04   2.65254590E-03   1.30148250E-03  -3.95402840E-03 
  1.24880937E-02   1.53973545E-02  -1.99478548E-02   2.36797104E-03   4.36086688E-03 
  7.04583143E-03   9.22142326E-03   7.89897057E-03   2.71733605E-03   4.03412063E-03 
  1.99428083E-03  -5.26076675E-03   9.88414260E-02  -4.94112833E-02  -3.13398750E-01 
  7.69493054E-02  -3.84673116E-02  -2.43984907E-01   3.65382519E-02  -1.82656401E-02 
 -1.15852664E-01  -3.07742313E-03   7.28888563E-03  -2.84523127E-03  -2.07666612E-02 
  1.32000464E-03   9.72171641E-04  -2.79321733E-04  -2.68618986E-04   7.81541323E-04 
 -2.95065910E-03   2.16911777E-03   4.83483008E-03  -2.57382186E-03  -1.72351788E-02 
 -2.27730970E-05  -4.20126984E-05  -6.78216134E-05  -8.82835972E-05  -7.53325605E-05 
 -2.60105267E-05  -2.15680810E-03  -9.94071323E-04   2.78747903E-03   9.43165157E-02 
  1.20871257E-02   1.91021840E-01   7.23158934E-02   9.26763766E-03   1.46463373E-01 
  3.60906995E-02   4.62520077E-03   7.30954889E-02  -3.15754857E-03   7.01084033E-03 
 -6.53897709E-04   1.10214848E-02   1.08621366E-02   3.24304710E-04  -5.35415949E-04 
  1.92343341E-03   5.62962550E-03  -6.43981074E-03   8.10185243E-04   2.59853568E-02 
  6.61848511E-03  -2.01319009E-02   3.22830867E-03   5.95570987E-03   9.61437537E-03 
  1.25150612E-02   1.06791254E-02   3.68724592E-03   4.32393725E-03   1.99289961E-03 
 -5.58829709E-03  -1.71349665E-01   2.08081493E-02  -2.78357532E-01  -1.31380003E-01 
  1.59543628E-02  -2.13426816E-01  -6.55678301E-02   7.96234528E-03  -1.06514940E-01 
 -5.51684272E-03  -1.21786128E-02   1.05779189E-03  -1.75890143E-02   6.16523911E-03 
  2.01801836E-05  -2.29404425E-03  -1.35729306E-03   1.66300522E-03  -8.88968510E-03 
  7.22667988E-03   2.24651888E-02   5.92457260E-03  -1.26353191E-02  -3.02351697E-03 
 -5.57790215E-03  -9.00447573E-03  -1.17211530E-02  -1.00016820E-02  -3.45334098E-03 
 -6.19450158E-03  -2.85504139E-03   8.00583199E-03  -1.00388378E-02   1.00642980E-01 
  1.26859622E-01  -7.69714105E-03   7.71666232E-02   9.72678735E-02  -3.84141288E-03 
  3.85115537E-02   4.85434865E-02   1.24932323E-03  -5.32595612E-04   7.75405728E-03 
  7.19838146E-03  -1.00125178E-02   4.83541984E-04  -2.73572845E-04  -1.47978823E-04 
  3.72337442E-03  -7.26122608E-03   3.53785166E-03   2.40783874E-03  -1.25630564E-02 
 -9.15659454E-04  -6.16475573E-03  -1.13530439E-02  -1.83430578E-02  -2.40069751E-02 
 -2.05641130E-02  -7.07428963E-03  -1.18135352E-02  -5.84006007E-03   1.54056507E-02 
 -5.18360904E-02   4.73782831E-02   4.82949493E-02  -4.03550547E-02   3.68845951E-02 
  3.75982314E-02  -1.91620073E-02   1.75141103E-02   1.78529701E-02   9.01799078E-03 
 -3.38310087E-03   2.69494632E-03   2.47379866E-03   4.64028049E-03  -4.15985476E-04 
  9.45475506E-04   3.17890086E-04   1.96226611E-03  -2.16440687E-03   2.02140755E-04 
 -3.54784540E-04  -2.37350599E-03  -6.80205521E-03   8.92887075E-04   1.64723293E-03 
  2.65914830E-03   3.46142130E-03   2.95363734E-03   1.01982015E-03   7.36220385E-04 
  3.39323454E-04  -9.51498137E-04  -7.66872066E-02  -6.01699543E-03  -6.21777172E-03 
 -5.87988627E-02  -4.61344863E-03  -4.76739110E-03  -2.93447538E-02  -2.30243423E-03 
 -2.37926231E-03  -1.98035714E-03  -4.69092289E-03  -4.20870991E-05   8.00332310E-04 
 -7.51855807E-03   8.91404975E-05  -8.91141121E-04  -4.95982784E-04   2.80359965E-03 
  5.31694705E-03  -8.12054670E-03   8.08300802E-03   1.02999509E-02  -7.04718015E-03 
  1.18222358E-03   2.18101222E-03   3.52083473E-03   4.58308111E-03   3.91075178E-03 
  1.35028881E-03   1.59761253E-03   7.36338482E-04  -2.06476943E-03   2.38148338E-01 
  4.74394311E-02   2.80361172E-01   1.82596968E-01   3.63735324E-02   2.14963079E-01 
  9.11286855E-02   1.81529421E-02   1.07281644E-01  -2.78624550E-03   1.59129089E-02 
  3.16023485E-03   1.75761110E-02   1.35836882E-03   1.77540010E-03  -7.38412042E-04 
  1.58134877E-03   7.06277857E-03  -9.29444645E-03   2.23166787E-03   8.27234893E-03 
  1.59003813E-02  -1.25988140E-02  -9.77786511E-04  -1.65851088E-03  -1.88815641E-03 
 -4.34600843E-04   1.45441858E-04  -2.37885579E-03  -4.85631504E-04  -4.48247488E-03 
  1.71562834E-02   2.91003021E-02   3.31296721E-02   1.47383336E-02  -7.50159980E-04 
 -4.13498091E-03   3.45568966E-03  -2.06650705E-04   1.89354770E-02   3.21181508E-02 
  3.65653870E-02   1.59455641E-02  -2.03722864E-04  -1.52163438E-03  -4.13629581E-03 
  2.59697572E-03  -3.30010529E-03  -5.59760283E-03  -6.37267428E-03  -3.59031805E-03 
 -2.00620691E-04   2.29764061E-03   8.16451581E-04   5.10500925E-03  -3.03190576E-02 
 -5.14268570E-02  -5.85476710E-02  -2.66397399E-02  -1.45605070E-03   2.27573992E-03 
 -6.25751124E-03   3.26319063E-03   1.24328030E-02   2.10883857E-02   2.40083867E-02 
  1.06577794E-02  -2.42897535E-05   3.08323058E-03   1.87748965E-03   9.00041717E-05 
  9.12227551E-03   1.54731049E-02   1.76155866E-02   8.24805482E-03   1.50188289E-03 
 -2.47128936E-03  -8.95790344E-04   1.66463009E-03   2.63814326E-03   4.47479000E-03 
  5.09439130E-03   3.36598042E-04   2.26285062E-04   2.25257447E-03  -2.56942314E-03 
 -5.12861272E-03  -2.73728956E-02  -4.64296088E-02  -5.28584794E-02  -2.43980086E-02 
 -2.77855587E-04  -2.86427463E-03   1.92029648E-03  -3.89270863E-03   1.56275873E-02 
  2.65073443E-02   3.01776808E-02   1.22231245E-02   1.16722185E-03   2.09345461E-03 
 -3.85038991E-04  -7.42131908E-03  -9.88155957E-03  -1.67609943E-02  -1.90818035E-02 
 -9.78376987E-03   5.15536812E-04   6.21358937E-04   3.81409581E-03  -1.75575468E-04 
 -6.68153904E-03  -1.13331541E-02  -1.29023980E-02  -4.17960253E-03   1.37153474E-04 
 -2.60131861E-03   8.54308220E-04   3.31719088E-03  -2.07650689E-04  -3.52214848E-04 
 -4.00984238E-04  -2.56577459E-03   2.33572248E-04  -8.01443458E-04   1.60674574E-03 
  1.09586527E-04   5.53395355E-03   9.38663204E-03   1.06863510E-02   5.27875341E-03 
  5.66533744E-05  -5.84590381E-04   1.49440540E-03  -6.31588135E-04  -1.16474446E-02 
 -1.97562692E-02  -2.24918189E-02  -1.11379643E-02  -2.41662473E-04   9.55353873E-04 
 -2.40962810E-04   1.94457836E-03   4.48821273E-03   7.61285779E-03   8.66697130E-03 
  5.44926135E-03   8.13433740E-04   6.30363273E-03   9.31609875E-04   4.88304297E-03 
<MO Number>
40
</MO Number>
  2.04714016E-03   3.77664408E-03   6.09668279E-03   7.93607023E-03   6.77186374E-03 
  2.33816217E-03   4.12534937E-03   1.90137060E-03  -5.33164026E-03   2.65491044E-02 
  1.76548961E-01  -7.62769006E-02   2.03561612E-02   1.35366491E-01  -5.84842662E-02 
  1.01591512E-02   6.75573672E-02  -2.91877481E-02  -6.70480018E-04   1.55319657E-03 
  1.19528952E-02  -4.65771623E-03  -1.83367841E-02   2.18960296E-03   1.59292513E-03 
 -1.72935576E-03   1.05704154E-02  -5.13973358E-03  -5.43068182E-03  -1.46333615E-02 
  1.73551596E-02  -1.00173123E-02  -7.16083518E-04  -1.32105883E-03  -2.13260145E-03 
 -2.77601369E-03  -2.36877773E-03  -8.17882149E-04  -1.40210886E-03  -6.46230979E-04 
  1.81209865E-03  -5.29589343E-02  -1.81031303E-01   1.12405155E-01  -4.06055357E-02 
 -1.38803266E-01   8.61851095E-02  -2.02650084E-02  -6.92725587E-02   4.30124105E-02 
 -1.00356666E-03  -3.64463090E-03  -1.23840212E-02   6.89457276E-03   6.90669468E-03 
 -1.01837203E-03  -1.51695431E-03   1.54617357E-04  -6.03232838E-04  -6.46627744E-04 
  1.24986058E-03  -1.58618926E-03  -2.01904101E-02  -1.79014775E-02   1.11255972E-03 
  2.05249361E-03   3.31336557E-03   4.31301788E-03   3.68030631E-03   1.27072152E-03 
  1.94312447E-03   8.95584691E-04  -2.51131231E-03   7.29632442E-02   3.04293992E-01 
 -5.09481850E-02   5.59435657E-02   2.33313241E-01  -3.90638213E-02   2.79197604E-02 
  1.16439660E-01  -1.94955848E-02  -1.02020476E-04   3.61089506E-03   1.84629080E-02 
 -4.05703514E-03   1.24593538E-02  -1.79906612E-03   3.20299656E-04  -9.71370096E-04 
  7.71205079E-04  -3.69363832E-03   2.92243325E-03  -1.68581797E-03  -1.76540974E-02 
 -2.19507530E-02  -3.24319835E-03  -5.98317893E-03  -9.65871901E-03  -1.25727834E-02 
 -1.07283799E-02  -3.70425232E-03  -5.40209720E-03  -2.48982277E-03   6.98172114E-03 
  7.78325094E-02  -1.91943115E-01   2.10910113E-02   5.96770079E-02  -1.47169748E-01 
  1.61712433E-02   2.97830098E-02  -7.34480194E-02   8.07058388E-03   3.59862448E-03 
  4.08453764E-03  -1.11357798E-02   1.23300019E-03  -2.22228447E-03   1.93276549E-04 
 -2.71088075E-04  -3.95162614E-04  -1.46276410E-03  -4.85512586E-03   6.31788995E-03 
 -1.98659201E-03  -1.60502733E-02  -1.01395607E-02   4.45730708E-04   8.20859822E-04 
  1.32625923E-03   1.73577778E-03   1.48684831E-03   5.11492793E-04   1.33991837E-03 
  6.62393065E-04  -1.74734438E-03  -1.68655797E-01   2.16094258E-01  -9.23072527E-03 
 -1.31300680E-01   1.68232124E-01  -7.18623685E-03  -6.23462069E-02   7.98825628E-02 
 -3.41227943E-03  -2.05693891E-03  -1.15268689E-02   1.30873446E-02   5.75286647E-04 
 -8.65435692E-03  -1.05409235E-03   5.22236980E-04   3.51101790E-04   1.40796298E-02 
 -9.12730107E-03  -4.95232877E-03  -7.06560888E-03   5.37094078E-03   1.64526254E-03 
 -4.30492055E-03  -7.94188550E-03  -1.28206830E-02  -1.66887214E-02  -1.42405176E-02 
 -4.91690924E-03  -8.00361078E-03  -3.68885853E-03   1.03439417E-02  -6.10397774E-02 
 -3.21490182E-01   8.59250347E-02  -4.68014112E-02  -2.46498183E-01   6.58818406E-02 
 -2.33571846E-02  -1.23019870E-01   3.28796562E-02   4.31655232E-03  -5.13529268E-03 
 -1.71810854E-02   6.00467475E-03   2.10290748E-02   1.91540856E-03  -6.14003457E-04 
  1.51434793E-03   1.17057901E-02  -9.90452858E-03  -1.80126151E-03  -7.88846220E-03 
  1.45534873E-02  -8.23874547E-03  -1.32022784E-03  -2.43560787E-03  -3.93183161E-03 
 -5.11807697E-03  -4.36726476E-03  -1.50791180E-03  -2.05600708E-03  -9.47612205E-04 
  2.65720285E-03   1.00179915E-01   2.77889527E-01  -1.43949743E-01   7.68115741E-02 
  2.13067980E-01  -1.10371489E-01   3.83343593E-02   1.06335856E-01  -5.50831091E-02 
  2.10616487E-03   9.41614508E-03   1.79485202E-02  -1.00522218E-02  -1.86717986E-02 
 -9.22385878E-04   1.80876254E-03  -1.88085181E-03   1.36540346E-02  -5.19201916E-03 
 -8.46201548E-03  -1.08565862E-02   1.13008843E-02  -7.60946219E-03   8.81523084E-04 
  1.62626820E-03   2.62530467E-03   3.41736695E-03   2.91604568E-03   1.00684065E-03 
  1.56480638E-03   7.21218152E-04  -2.02237045E-03  -5.53485112E-02  -1.08081802E-01 
  2.78966918E-03  -4.24377110E-02  -8.28702376E-02   2.13894054E-03  -2.11793923E-02 
 -4.13580570E-02   1.06748125E-03  -1.35782482E-03  -4.47375018E-03  -7.00468062E-03 
  1.39771532E-06   6.04832900E-03   2.73387032E-04  -2.32941469E-04   5.34687985E-04 
  6.06692555E-03  -8.32126088E-03   2.25433533E-03  -6.62553886E-04   8.72239706E-03 
  9.81577840E-03   3.08476741E-04   5.68092253E-04   9.17863892E-04   1.20127930E-03 
  1.02900274E-03   3.53988690E-04   1.96907030E-05   9.73416392E-06  -2.56780114E-05 
 -1.18468548E-02   7.98197258E-02   4.14871852E-02  -9.22292693E-03   6.21406702E-02 
  3.22983006E-02  -4.37937191E-03   2.95065881E-02   1.53363755E-02   1.22646973E-05 
 -1.67050323E-04   5.01419586E-03   3.54153397E-03   3.64742189E-03   2.46151637E-05 
  5.27361472E-04   1.16558477E-03  -8.69570806E-04  -8.49636906E-04   1.71920771E-03 
  1.01280806E-02   2.91554866E-03   1.41027379E-03  -4.39205436E-03  -8.10263336E-03 
 -1.30801802E-02  -1.70265098E-02  -1.45287530E-02  -5.01643002E-03  -7.42173430E-03 
 -3.42067208E-03   9.59191907E-03  -7.43112440E-03   1.68066161E-01   3.32328353E-03 
 -5.69771260E-03   1.28862421E-01   2.54808202E-03  -2.84355795E-03   6.43113803E-02 
  1.27167152E-03   4.46621047E-03   1.32672272E-04   1.27662154E-02   1.08688966E-03 
 -1.11495223E-02   7.03650576E-04  -6.66201278E-05   3.69195624E-04  -5.43615623E-03 
  2.92206157E-03   2.51409465E-03   4.67966774E-03  -1.02892084E-02  -5.78146331E-03 
  7.57785263E-03   1.39799184E-02   2.25679534E-02   2.93767725E-02   2.50672556E-02 
  8.65512225E-03   1.13206633E-02   5.21768571E-03  -1.46309316E-02  -1.04520310E-01 
 -2.56801122E-01   1.08681548E-01  -8.01395122E-02  -1.96898735E-01   8.33300845E-02 
 -3.99952337E-02  -9.82662694E-02   4.15875528E-02  -1.27555516E-02  -9.60093841E-03 
 -1.60939124E-02   8.54270449E-03   5.72234607E-03  -1.81049309E-03  -3.11322838E-03 
 -1.53120230E-03   2.79004098E-03  -4.85786390E-04  -2.30425459E-03  -1.01702990E-02 
 -1.31254561E-02  -2.99851752E-02   2.59975164E-02   4.40967056E-02   5.02025510E-02 
  2.28025718E-02  -7.62804892E-04  -1.07268038E-03  -4.14698560E-03  -2.57082474E-04 
 -8.02275637E-03  -1.36081124E-02  -1.54923582E-02  -7.42094174E-03  -1.09687953E-03 
  1.58305251E-03   3.57316904E-03  -3.20795637E-03  -1.81799956E-02  -3.08367115E-02 
 -3.51065133E-02  -1.58572712E-02   1.07545045E-03   1.77074943E-03   1.31478460E-04 
  4.18231602E-03   1.47605016E-02   2.50366029E-02   2.85032934E-02   1.31504012E-02 
 -5.70569714E-04  -4.06161863E-03  -9.98596885E-04   2.90683814E-03  -1.26419414E-02 
 -2.14431240E-02  -2.44122438E-02  -1.18897748E-02   8.23494536E-04   3.49795075E-03 
  5.63124750E-03   2.71373611E-03   2.33500771E-03   3.96061477E-03   4.50902086E-03 
  1.91444994E-03   9.42847652E-04   1.12800812E-03  -4.43724506E-03  -1.36667076E-04 
 -1.25962068E-02  -2.13655494E-02  -2.43239278E-02  -1.22808159E-02  -6.92977722E-04 
  4.12237553E-03  -1.50396634E-03   1.62302540E-03   1.61726726E-02   2.74319120E-02 
  3.12302686E-02   1.50806483E-02   1.24341100E-03  -4.92287290E-03  -1.12049605E-03 
  1.20834766E-03  -1.65160193E-02  -2.80142929E-02  -3.18932888E-02  -1.53910313E-02 
 -4.87032994E-04  -4.51709709E-03  -5.47679140E-03  -2.99648936E-03  -1.37821296E-02 
 -2.33770988E-02  -2.66140062E-02  -9.04188126E-03  -5.06268781E-04  -2.24047149E-03 
  6.20459829E-03  -1.96468227E-03  -8.92384641E-03  -1.51365316E-02  -1.72324097E-02 
 -8.55131444E-03  -2.17404283E-04  -1.84122804E-03  -1.56545915E-03  -2.21152836E-03 
  1.45180476E-02   2.46253551E-02   2.80351021E-02   1.19631875E-02   7.77393428E-04 
  3.02107275E-03   9.41084106E-04  -3.34585103E-04   1.20868748E-03   2.05016261E-03 
  2.33403814E-03  -5.59988516E-04   4.05044485E-04  -1.16833256E-04   1.25321844E-03 
  2.22030463E-03  -1.39579634E-02  -2.36753463E-02  -2.69535505E-02  -1.02485553E-02 
 -1.66475199E-04  -3.97867631E-03   3.58339681E-04   2.08422262E-03   5.86110778E-04 
  9.94154749E-04   1.13181028E-03  -2.16324620E-04   3.89332280E-04   5.29941380E-04 
  3.80412533E-03  -6.90703423E-04   2.27295088E-02   3.85535465E-02   4.38918591E-02 
  1.81703161E-02  -2.28954726E-05   3.54178396E-03  -4.65909880E-03  -2.71478915E-03 
<MO Number>
41
</MO Number>
  3.21827761E-03   5.93720417E-03   9.58450139E-03   1.24761742E-02   1.06459430E-02 
  3.67578884E-03   5.03506764E-03   2.32065911E-03  -6.50736868E-03   1.05132830E-01 
 -4.07954901E-02  -2.98267181E-02   8.06091538E-02  -3.12793819E-02  -2.28692266E-02 
  4.02296177E-02  -1.56106040E-02  -1.14133470E-02  -6.29538186E-03   1.03002654E-02 
 -1.97162930E-03  -1.45015197E-03   8.86483792E-03  -4.73369937E-05   1.44134643E-03 
 -4.33575425E-04  -3.43899422E-04   3.88331227E-03  -3.53941285E-03   4.22218735E-03 
 -5.03075270E-03  -2.07192441E-03  -2.77276579E-03  -5.11530657E-03  -8.25770204E-03 
 -1.07490755E-02  -9.17220643E-03  -3.16694294E-03  -4.17619446E-03  -1.92480507E-03 
  5.39735293E-03  -2.43267053E-02  -1.84715134E-02  -8.69994039E-03  -1.86521673E-02 
 -1.41627793E-02  -6.67055984E-03  -9.30873884E-03  -7.06821954E-03  -3.32907691E-03 
  4.63247989E-03  -1.48260046E-03  -8.41525427E-04  -1.01642460E-03  -1.73986125E-02 
  2.21648154E-03   6.28455000E-04  -1.41015368E-03  -1.96263991E-03   3.28174297E-03 
 -1.31910307E-03  -1.21975335E-03  -3.49929240E-03  -3.83890173E-03   3.71764286E-03 
  6.85845268E-03   1.10716841E-02   1.44120444E-02   1.22978247E-02   4.24614399E-03 
  6.88264424E-03   3.17220585E-03  -8.89519402E-03   5.54904717E-02   5.52548304E-02 
 -3.75570430E-04   4.25465573E-02   4.23658826E-02  -2.87963470E-04   2.12337142E-02 
  2.11435449E-02  -1.43713955E-04  -3.43268892E-03   5.48870149E-03  -3.77466018E-04 
 -2.91638318E-03   1.52694676E-02   2.50547112E-03   1.41933996E-03  -2.12856850E-03 
  1.36359513E-03   6.97265246E-04  -2.06086038E-03  -7.88704374E-04  -7.66269583E-03 
 -4.84135961E-03  -6.28778944E-03  -1.15999594E-02  -1.87259566E-02  -2.43756337E-02 
 -2.07997744E-02  -7.18166332E-03  -1.00553089E-02  -4.63448472E-03   1.29955756E-02 
 -5.05917240E-02  -7.06693451E-02  -3.53614051E-03  -3.87905097E-02  -5.41847500E-02 
 -2.71128718E-03  -1.93591832E-02  -2.70419881E-02  -1.35312234E-03   7.50937449E-03 
  2.09210765E-04  -6.28334965E-03   1.95722295E-03  -4.87308904E-04  -6.86625578E-05 
 -7.24621341E-04   3.22096383E-04  -5.31092213E-03   8.48722439E-03  -3.17630226E-03 
 -7.41671615E-03  -4.05438525E-03  -1.44213490E-02   5.45603121E-03   1.00478534E-02 
  1.62342679E-02   2.12470390E-02   1.81999818E-02   6.26100151E-03   1.02675251E-02 
  5.07578488E-03  -1.33895487E-02   3.60858733E-01  -1.64715344E-02  -1.11091338E-01 
  2.80933107E-01  -1.28232987E-02  -8.64860178E-02   1.33396975E-01  -6.08895577E-03 
 -4.10666202E-02  -3.72521909E-03   2.89333410E-02  -1.24542228E-03  -1.02617237E-02 
  2.43930287E-02   4.60290321E-03  -1.50250945E-03  -1.10463790E-03  -4.58714294E-03 
 -7.86473098E-04   5.37361604E-03  -1.79164125E-03  -1.42124115E-03  -5.05790148E-03 
  1.39976187E-03   2.58233535E-03   4.16869558E-03   5.42640351E-03   4.63036038E-03 
  1.59875241E-03   2.70573470E-03   1.24707121E-03  -3.49691692E-03  -6.42516024E-02 
  3.79484256E-02   3.38684456E-02  -4.92640340E-02   2.90964343E-02   2.59681656E-02 
 -2.45862059E-02   1.45211601E-02   1.29599348E-02  -3.47647943E-03   2.49079383E-03 
 -1.05509941E-03  -1.50777560E-03  -4.71043879E-02  -2.29246393E-03   2.16150866E-03 
 -3.89944448E-03   6.84252461E-03   2.22778310E-03  -9.07030771E-03   1.25264046E-02 
  1.57720970E-03   1.02572453E-02  -1.41891874E-02  -2.61767668E-02  -4.22574752E-02 
 -5.50066820E-02  -4.69373058E-02  -1.62063262E-02  -2.14812248E-02  -9.90068129E-03 
  2.77625366E-02   7.05181646E-02  -1.04509521E-01  -1.12488202E-01   5.40688345E-02 
 -8.01312406E-02  -8.62487840E-02   2.69841382E-02  -3.99911055E-02  -4.30441885E-02 
  2.73429277E-02   2.98162350E-03  -8.62233951E-03  -1.29287021E-02   3.86255329E-02 
  3.00354844E-03   2.56324332E-03   1.00696706E-03   1.98510368E-03   3.27529983E-03 
 -5.26040351E-03  -2.12391520E-03  -4.47912798E-03   2.67391514E-03   6.79389881E-03 
  1.25336498E-02   2.02332243E-02   2.63376486E-02   2.24739654E-02   7.75972134E-03 
  1.24102545E-02   5.71987753E-03  -1.60391295E-02  -3.40368551E-02   1.38150886E-01 
  6.92722837E-03  -2.60972913E-02   1.05925295E-01   5.31135724E-03  -1.30243776E-02 
  5.28641466E-02   2.65073954E-03   5.54771864E-04   3.60430312E-03   1.79153156E-03 
  5.80054306E-04   1.39862948E-02   1.33464125E-03   1.19575609E-03   2.12236757E-03 
  1.50324345E-02   3.95108079E-04  -1.54275425E-02   7.48369807E-03  -2.88592951E-02 
 -2.06817067E-02  -3.27769233E-02  -6.03621399E-02  -9.75268161E-02  -1.27640870E-01 
 -1.09335776E-01  -3.76127552E-02  -5.78222082E-02  -2.85845992E-02   7.54040789E-02 
  1.90640866E-02  -9.53379062E-01  -3.19168555E-01   1.48416336E-02  -7.42217708E-01 
 -2.48476774E-01   7.04733255E-03  -3.52431219E-01  -1.17985561E-01   3.95632657E-02 
  2.29257359E-03  -7.37911768E-02  -2.47960819E-02  -2.52741150E-02   2.53936988E-03 
 -7.14117524E-03  -3.54476777E-03  -1.67555565E-02   8.25971733E-03   8.49583917E-03 
 -1.46559976E-02  -4.25181054E-03   1.70353645E-03   5.52967060E-03   1.02013522E-02 
  1.64681678E-02   2.14366633E-02   1.82919453E-02   6.31577010E-03   1.08246356E-02 
  4.98906687E-03  -1.39898606E-02   1.59374844E-02   1.39062996E-01   9.06320152E-02 
  1.22198473E-02   1.06624643E-01   6.94908533E-02   6.09856031E-03   5.32131702E-02 
  3.46808065E-02   3.18306629E-03   2.50610734E-03   5.05483826E-03  -1.11589299E-03 
  2.21134615E-02  -1.02117100E-03   3.15142407E-03  -1.86192057E-03   3.05063896E-03 
 -4.17695841E-03   1.12631944E-03   4.26525781E-02  -2.21695297E-02   4.32182870E-03 
 -1.03431573E-02  -1.90814605E-02  -3.08034353E-02  -4.00969239E-02  -3.42147811E-02 
 -1.18135434E-02  -1.49256938E-02  -6.87924170E-03   1.92901068E-02   5.84940929E-02 
 -1.84372959E-01  -6.88905617E-02   4.48495426E-02  -1.41365435E-01  -5.28208923E-02 
  2.23830653E-02  -7.05512605E-02  -2.63613275E-02   2.21061558E-02   5.05015316E-03 
 -1.62650452E-02  -3.78520220E-03  -2.76537826E-02   1.66574648E-04   2.82034035E-04 
  4.74432877E-03  -7.43754266E-04   1.17707649E-03  -4.33322227E-04  -1.35086498E-03 
 -8.28757408E-03   2.89506817E-03  -2.27406755E-03  -3.85724873E-03  -4.39134224E-03 
 -2.26323232E-03  -3.29467484E-03   1.93687316E-03  -1.75866948E-04  -9.85308465E-04 
  7.77867004E-03   1.31940958E-02   1.50210148E-02   1.06233863E-02   4.54704184E-04 
  1.42823181E-03   2.44441981E-03   9.59883271E-04  -4.09889731E-03  -6.95250519E-03 
 -7.91518305E-03  -3.80958360E-03  -1.01023199E-03  -4.51978019E-05  -1.78605779E-05 
 -2.81436203E-06  -2.34308074E-04  -3.97430816E-04  -4.52461029E-04   1.97657861E-03 
 -1.28927683E-03  -1.79484363E-04   5.60716471E-04   5.45954982E-04  -4.68809434E-04 
 -7.95189482E-04  -9.05295305E-04   9.14875311E-05  -1.48626970E-03   9.22524206E-04 
  1.28491792E-03   4.20200708E-04   1.11675060E-02   1.89422027E-02   2.15650327E-02 
  1.05553124E-02   1.74293305E-03   1.80095156E-03  -5.82760249E-04  -1.66694674E-03 
 -1.06527106E-02  -1.80690122E-02  -2.05709360E-02  -1.43978428E-02  -3.94912495E-04 
  6.15316672E-05   8.55097730E-04   8.12051228E-04   2.76252781E-03   4.68576973E-03 
  5.33458431E-03  -4.02489867E-03   1.75769207E-03   8.01063283E-03  -2.71417499E-03 
 -2.23459763E-03   1.48653997E-03   2.52145298E-03   2.87058568E-03   2.46518380E-03 
 -2.84947714E-03  -1.83976092E-03   8.66698667E-05   1.38129557E-03  -7.20941027E-03 
 -1.22285236E-02  -1.39217447E-02  -1.08193182E-02   1.02813729E-03  -3.22620009E-04 
 -2.73155782E-03  -2.21804979E-03   1.79546574E-03   3.04544953E-03   3.46713736E-03 
  4.49115372E-03   1.16814903E-03  -6.28895733E-04   4.20756660E-03   1.20014530E-03 
 -1.76678613E-02  -2.99680348E-02  -3.41175554E-02  -1.84985542E-02  -3.35484323E-04 
 -2.92612288E-03  -1.49167356E-03   2.90898508E-04  -1.58133898E-02  -2.68225004E-02 
 -3.05364749E-02  -3.20528511E-03  -2.10233966E-03   9.05598288E-03  -1.86810441E-02 
 -1.11972669E-02  -2.04426117E-02  -3.46745364E-02  -3.94757422E-02  -2.07836650E-02 
 -5.64410188E-04  -2.85207706E-03  -1.93011662E-03   1.76588431E-03   3.25013698E-03 
  5.51284713E-03   6.27618289E-03   5.89813724E-03   2.19603036E-03  -5.27149886E-04 
  4.48928625E-03   1.61049469E-03  -3.10225840E-03  -5.26201707E-03  -5.99062168E-03 
 -4.73796816E-03  -2.59432313E-03   7.42520038E-04  -3.95968100E-03  -3.85323422E-04 
<MO Number>
42
</MO Number>
 -1.31713280E-02  -2.42989801E-02  -3.92261411E-02  -5.10607853E-02  -4.35702647E-02 
 -1.50437676E-02  -2.04988688E-02  -9.44791412E-03   2.64929305E-02  -2.18770255E-01 
  3.02534949E-02   4.69081994E-02  -1.67739089E-01   2.31964518E-02   3.59662178E-02 
 -8.37135626E-02   1.15766553E-02   1.79496636E-02   2.32177356E-02  -1.97276479E-02 
  7.07162325E-04   1.32948058E-03   4.77536071E-04   7.84147940E-04  -1.67659136E-03 
  7.06336444E-04  -2.59282303E-03  -5.84215730E-03   8.43498033E-03  -7.33960677E-03 
  4.16556851E-03   3.73513338E-03   2.61102506E-03   4.81692098E-03   7.77601451E-03 
  1.01220614E-02   8.63717411E-03   2.98220911E-03   4.49708894E-03   2.07270510E-03 
 -5.81207996E-03   8.44153334E-02  -2.87993295E-02  -4.13941835E-02   6.47242979E-02 
 -2.20814905E-02  -3.17384219E-02   3.23019612E-02  -1.10202115E-02  -1.58396971E-02 
 -5.52897746E-03   6.21325087E-03   2.20351647E-04  -5.88115149E-03  -3.15869694E-02 
  4.31278939E-03   1.99144525E-03   7.24290118E-04   1.47909178E-03  -6.27509153E-03 
  4.79599975E-03   5.53014719E-03  -7.34851625E-03   7.15023566E-03  -3.27134498E-03 
 -6.03510494E-03  -9.74254379E-03  -1.26818984E-02  -1.08214879E-02  -3.73640029E-03 
 -5.43698995E-03  -2.50590482E-03   7.02681685E-03  -1.42560121E-01   6.71192756E-02 
  2.74621382E-02  -1.09306016E-01   5.14627830E-02   2.10562174E-02  -5.45513632E-02 
  2.56835358E-02   1.05085283E-02   5.63523229E-03  -5.33078564E-03   8.27611538E-03 
  5.94665460E-04   4.31119850E-02  -2.80450064E-03   1.12364020E-03  -4.80284681E-03 
  8.55323379E-03  -4.67981110E-03  -3.87342269E-03   1.03681133E-02  -2.35269346E-03 
  3.53592447E-04   1.68836905E-03   3.11476914E-03   5.02820996E-03   6.54523596E-03 
  5.58506223E-03   1.92838806E-03   5.55230574E-03   2.55905378E-03  -7.17585206E-03 
  1.98986980E-01  -2.57672199E-02   1.45912241E-02   1.52570535E-01  -1.97566620E-02 
  1.11876208E-02   7.61433908E-02  -9.85995912E-03   5.58340691E-03   8.98294435E-03 
  7.58942489E-03  -1.72676038E-03  -1.76185398E-03   1.59705064E-03   3.94669800E-04 
 -2.22221704E-04  -1.52319653E-03   7.13319914E-03  -1.96171080E-02   1.24839089E-02 
  1.98590197E-02  -4.70929863E-03   3.07634429E-02  -3.04461897E-02  -5.60698497E-02 
 -9.05917837E-02  -1.18564457E-01  -1.01561021E-01  -3.49381505E-02  -5.27202651E-02 
 -2.60624368E-02   6.87507992E-02  -9.52852702E-01  -1.24596101E-01   1.11201043E-01 
 -7.41807929E-01  -9.69996473E-02   8.65714242E-02  -3.52236642E-01  -4.60588633E-02 
  4.11071742E-02   4.27371717E-02  -7.50175436E-02  -9.53028616E-03   7.68673993E-03 
 -2.43616779E-02  -9.00204614E-03   2.37044583E-03   9.02006309E-04   7.49596151E-03 
  6.29934703E-03  -1.37953085E-02   1.46050675E-03  -1.04976004E-02   6.50547639E-03 
  5.67833070E-03   1.04756062E-02   1.69108993E-02   2.20129682E-02   1.87837074E-02 
  6.48556376E-03   1.01748548E-02   4.68958339E-03  -1.31500779E-02   1.86129222E-01 
  1.03730402E-02  -5.57329444E-02   1.42712025E-01   7.95338617E-03  -4.27324699E-02 
  7.12233034E-02   3.96929716E-03  -2.13264976E-02  -8.03497785E-04   6.08870686E-03 
  1.99760573E-03  -2.19955791E-03   9.49598282E-03   2.57211570E-03   2.40341336E-03 
  1.15086373E-04  -1.21136650E-02  -7.50789035E-03   1.96215554E-02  -3.28626704E-03 
 -1.70769733E-02  -2.75242819E-02   3.17625297E-03   5.85967548E-03   9.45934588E-03 
  1.23132588E-02   1.05069271E-02   3.62778997E-03   7.32646220E-03   3.37676124E-03 
 -9.46878852E-03  -2.61329995E-02  -1.40270678E-01  -5.37974355E-02  -2.00371185E-02 
 -1.07550616E-01  -4.12484450E-02  -9.99992657E-03  -5.36752958E-02  -2.05858652E-02 
 -2.42005550E-03  -4.31695506E-04  -7.04066833E-03   5.26481865E-04   9.94916057E-04 
  9.88805786E-05   1.63513812E-03  -5.34918798E-04  -4.29563158E-03   5.86540184E-04 
  3.70909140E-03   7.29661148E-03  -1.36514408E-03  -3.85724969E-03  -2.56069937E-04 
 -4.72407816E-04  -7.62613722E-04  -9.92696565E-04  -8.47069857E-04  -2.92472909E-04 
  2.14641342E-03   9.89280425E-04  -2.77404486E-03  -9.82042850E-03   9.33438248E-02 
  1.73473254E-02  -7.52967871E-03   7.15700960E-02   1.33008235E-02  -3.75783744E-03 
  3.57184943E-02   6.63804322E-03   9.48009972E-03   3.95208611E-04   5.64994510E-03 
  2.69374081E-03   4.97320229E-03  -1.15939973E-04   1.88849338E-04   1.05724058E-03 
  4.16134585E-03   1.33615921E-03  -5.49750506E-03   3.59861087E-03  -1.40458292E-02 
 -1.07592214E-02  -1.18259264E-02  -2.17786831E-02  -3.51877124E-02  -4.60528743E-02 
 -3.94483898E-02  -1.35706964E-02  -2.16943502E-02  -1.07246735E-02   2.82909031E-02 
  1.96995862E-02  -3.49590100E-01  -1.25853453E-01   1.53363780E-02  -2.72160332E-01 
 -9.79785116E-02   7.28225473E-03  -1.29231352E-01  -4.65236627E-02   1.30831543E-02 
  2.66902296E-03  -2.82193803E-02  -1.10233281E-02  -9.84584792E-03   7.85621979E-04 
 -2.56050238E-03  -2.06444440E-03  -5.45519616E-03   2.56210950E-03   2.89308667E-03 
 -5.83452408E-03  -1.79453010E-03  -3.30154946E-04   1.25715160E-03   2.31924235E-03 
  3.74398132E-03   4.87355170E-03   4.15861088E-03   1.43586862E-03   2.97294684E-03 
  1.37022909E-03  -3.84226440E-03  -1.09003094E-02   5.20182065E-02   4.09176830E-02 
 -8.35766260E-03   3.98842456E-02   3.13730716E-02  -4.17105943E-03   1.99050341E-02 
  1.56573617E-02   3.27438248E-03  -5.02184080E-04   1.81980512E-03  -1.13447783E-03 
  9.49068818E-03   7.51300193E-04   1.63628037E-03  -7.85431157E-04   2.34295796E-03 
 -1.67634024E-03  -6.66617724E-04   1.56964997E-02  -6.95377742E-03   8.06385690E-04 
 -5.85593243E-03  -1.08032528E-02  -1.74398232E-02  -2.27014701E-02  -1.93712074E-02 
 -6.68841339E-03  -8.83890361E-03  -4.07384441E-03   1.14234820E-02   8.00302706E-02 
 -3.51961597E-02   3.04531840E-03   6.13621112E-02  -2.69861722E-02   2.33495607E-03 
  3.06239944E-02  -1.34679914E-02   1.16530674E-03   1.04263692E-02   7.61601394E-03 
 -2.82866950E-03   3.02998294E-03  -1.88475245E-02  -8.01733782E-04  -2.64715500E-03 
 -5.01791404E-04   3.97946942E-03  -2.14870251E-03  -1.83076691E-03   8.81777060E-03 
 -2.01876169E-05   3.09721250E-03  -2.07237983E-04  -3.51514821E-04  -4.00187281E-04 
  1.34638008E-03   2.26187394E-03  -4.13428841E-03  -4.81410634E-04   8.97676246E-04 
 -1.20232873E-02  -2.03937696E-02  -2.32175906E-02  -1.47807016E-02  -2.41867708E-03 
 -4.36839443E-03  -9.64357097E-04  -1.70541264E-03   1.33776880E-03   2.26910895E-03 
  2.58330087E-03   1.46759814E-03  -5.59749110E-03   2.17281530E-03  -1.19895521E-03 
  1.46346325E-04   1.02304942E-02   1.73528534E-02   1.97556144E-02   1.27565883E-02 
  2.33477566E-03   1.79430443E-04   3.04995262E-03   8.63237466E-04  -7.49665812E-03 
 -1.27157503E-02  -1.44764352E-02  -9.32058778E-03   4.36533276E-03  -3.29572767E-03 
  1.17271632E-03   3.04783932E-03  -2.40726193E-02  -4.08317160E-02  -4.64854751E-02 
 -2.89517596E-02  -1.45536347E-03  -2.09245344E-03  -6.16087749E-04   3.52995120E-03 
  1.60334167E-02   2.71957076E-02   3.09613582E-02   1.98610478E-02   3.07819639E-03 
  3.51094210E-03  -5.10971965E-03  -3.73513849E-04  -1.31000081E-02  -2.22200918E-02 
 -2.52967943E-02  -3.93902391E-03  -3.11148336E-03  -2.26433474E-02   5.99204038E-03 
  1.07244980E-03  -1.10802425E-02  -1.87941872E-02  -2.13965223E-02  -1.17456729E-02 
 -1.87073460E-03   2.29147179E-03   2.66313542E-03  -3.40735292E-03   3.17990593E-03 
  5.39372197E-03   6.14056309E-03   6.21885607E-03   1.60232089E-03  -7.56470613E-04 
 -1.22042411E-03  -1.11162065E-03   1.78751774E-03   3.03196821E-03   3.45178935E-03 
  2.15893395E-03   2.14206629E-03  -5.75177262E-05   1.75140535E-03   1.11318958E-03 
 -1.00557418E-02  -1.70564403E-02  -1.94181584E-02  -1.06431696E-02  -1.71542691E-03 
 -1.98727308E-03  -3.10978912E-04   5.49176491E-04  -5.32268547E-03  -9.02828142E-03 
 -1.02783814E-02  -2.57332300E-03  -8.79551456E-04   3.42673277E-03  -7.43594182E-03 
 -3.70173045E-03  -5.80360686E-03  -9.84401506E-03  -1.12070655E-02  -6.29271877E-03 
  1.04831338E-03  -8.19606351E-04  -2.16618845E-04   7.49523805E-04  -4.80466293E-04 
 -8.14961719E-04  -9.27805303E-04  -2.81494234E-04  -1.54829076E-03  -9.93219328E-06 
  1.33928570E-03   8.97961851E-04  -5.44847201E-03  -9.24163918E-03  -1.05212817E-02 
 -8.64170392E-03  -5.82675582E-04   6.82045802E-04  -1.48539959E-03   2.43869760E-04 
</Molecular Orbital Primitive Coefficients>
<Energy = T + Vne + Vee + Vnn> 
-4.62367634451521E+02 
</Energy = T + Vne + Vee + Vnn> 

<Virial Ratio (-V/T)> 
 2.00822156053071E+00 
</Virial Ratio (-V/T)> 
