# Supplementary material for: Novel Sulfonium Reagents for the Modular Synthesis of Spiro[2.3]Hexanes and Heteroatom‐Containing Analogues: Synthesis, Application, and Evaluation as Bioisosteres
Source: Angew Chem Int Ed Engl. 2025 Dec 9;65(5):e21633. doi: 10.1002/anie.202521633 (PMC12851011; doi:10.1002/anie.202521633)
Supplement: Supplementary file 2 — Supporting information [file ANIE-65-e21633-s001.zip › Bioisostere-Analysis/DFT/107974076221736769794771505899844295735579203869491984668111409/file.xyz]

27
Coordinates from ORCA-job file
  C   1.08361119949678     -1.05695695914477      0.82591730962616
  C   0.67439260106175      0.26228921450184      1.53336511081555
  C   0.33804666066536      1.32289105949236      0.47097924536366
  C   1.57558991295827      1.52962214309678     -0.41457360911628
  N   1.91690693603612      0.26203458392655     -1.10132994611903
  C   1.02639199207273     -0.83748102353145     -0.69699366584648
  C   -0.38953003634968     -0.45683290956611     -1.15758077697777
  C   -1.49505941887898     -1.47216552299349     -0.78293974752112
  N   -2.17729211964892     -0.97192121414932      0.41732228383785
  C   -2.12670584842115      0.49020274238944      0.29607104742019
  C   -0.81455206498146      0.85955933181019     -0.43879425213976
  H   2.10581253535024     -1.34483109112894      1.10105356183337
  H   0.44209344630088     -1.89553212604572      1.12310311418637
  H   1.49221285614464      0.63408745143469      2.16242217287996
  H   -0.17838878766901      0.11020638178222      2.20460705670030
  H   0.07375227411363      2.27181817312369      0.95491185974888
  H   1.37286064738311      2.31135849670585     -1.16012985810479
  H   2.41674590586247      1.87740301681834      0.20131021030299
  H   2.87974013315896      0.00753467419122     -0.91455360895304
  H   1.35254749138247     -1.74188399643204     -1.22457266769282
  H   -0.34540446644635     -0.31297699465890     -2.24205076966484
  H   -1.11526165062103     -2.48636091268328     -0.61509529878239
  H   -2.22892838375727     -1.53138494144594     -1.59679013930442
  H   -1.66758993867942     -1.26222251298933      1.24407830973979
  H   -2.98812232242204      0.81644530093733     -0.30097609993748
  H   -2.21773449088315      0.96116912269403      1.28133069490406
  H   -1.00593506322893      1.65402851186477     -1.17019153719891
