# Supplementary material for: Novel Sulfonium Reagents for the Modular Synthesis of Spiro[2.3]Hexanes and Heteroatom‐Containing Analogues: Synthesis, Application, and Evaluation as Bioisosteres
Source: Angew Chem Int Ed Engl. 2025 Dec 9;65(5):e21633. doi: 10.1002/anie.202521633 (PMC12851011; doi:10.1002/anie.202521633)
Supplement: Supplementary file 2 — Supporting information [file ANIE-65-e21633-s001.zip › Bioisostere-Analysis/DFT/107974076221736769794771505899844295735579203869491984668111409/file_property.txt]

-------------------------------------------------------------
----------------------- !PROPERTIES! ------------------------
-------------------------------------------------------------
# -----------------------------------------------------------
$ PAL_Flags
   description: The PAL Flags
   geom. index: 1
   prop. index: 1
        Diskflag:     2
# -----------------------------------------------------------
$ SCF_Energy
   description: The SCF energy
   geom. index: 1
   prop. index: 1
        SCF Energy:     -462.3040731188
# -----------------------------------------------------------
$ DFT_Energy
   description: The DFT energy
   geom. index: 1
   prop. index: 1
   Number of Alpha Electrons                 41.9998630430 
   Number of Beta  Electrons                 41.9998630430 
   Total number of  Electrons                83.9997260859 
   Exchange energy                          -43.5904223837 
   Correlation energy                        -3.4448158458 
   Correlation energy NL                      0.0000000000 
   Exchange-Correlation energy              -47.0352382295 
   Embedding correction                       0.0000000000 
   Total DFT Energy (No VdW correction)    -462.3040731188 
# -----------------------------------------------------------
$ Mayer_Pop
   description: The Mayer population analysis
   geom. index: 1
   prop. index: 1
     Number of atoms                     : 27
     Threshold for printing              : 0.1000000
     Number of bond orders printed       : 45
  NA   - Mulliken gross atomic population
  ZA   - Total nuclear charge
  QA   - Mulliken gross atomic charge
  VA   - Mayer's total valence
  BVA  - Mayer's bonded valence
  FA   - Mayer's free valence
  ATOM       NA         ZA         QA         VA         BVA        FA
  0   0     6.2374     6.0000    -0.2374     3.2990     3.2990     0.0000
  1   0     6.5397     6.0000    -0.5397     3.8756     3.8756     0.0000
  2   0     5.7916     6.0000     0.2084     3.1410     3.1410    -0.0000
  3   0     6.3831     6.0000    -0.3831     3.8434     3.8434     0.0000
  4   0     7.3055     7.0000    -0.3055     2.5510     2.5510    -0.0000
  5   0     6.3794     6.0000    -0.3794     4.3254     4.3254    -0.0000
  6   0     5.7509     6.0000     0.2491     3.0210     3.0210     0.0000
  7   0     6.4731     6.0000    -0.4731     3.8553     3.8553    -0.0000
  8   0     7.3575     7.0000    -0.3575     2.6349     2.6349    -0.0000
  9   0     6.4493     6.0000    -0.4493     3.7490     3.7490    -0.0000
 10   0     6.2112     6.0000    -0.2112     3.8337     3.8337    -0.0000
 11   0     0.8424     1.0000     0.1576     0.9548     0.9548     0.0000
 12   0     0.8584     1.0000     0.1416     0.9522     0.9522     0.0000
 13   0     0.8419     1.0000     0.1581     0.9630     0.9630     0.0000
 14   0     0.8545     1.0000     0.1455     0.9533     0.9533     0.0000
 15   0     0.8165     1.0000     0.1835     0.9138     0.9138    -0.0000
 16   0     0.8404     1.0000     0.1596     0.9203     0.9203    -0.0000
 17   0     0.8642     1.0000     0.1358     0.9352     0.9352     0.0000
 18   0     0.6946     1.0000     0.3054     0.8415     0.8415    -0.0000
 19   0     0.8399     1.0000     0.1601     0.9342     0.9342    -0.0000
 20   0     0.7693     1.0000     0.2307     0.8662     0.8662     0.0000
 21   0     0.8465     1.0000     0.1535     0.9388     0.9388    -0.0000
 22   0     0.8444     1.0000     0.1556     0.9352     0.9352    -0.0000
 23   0     0.7044     1.0000     0.2956     0.8632     0.8632     0.0000
 24   0     0.8442     1.0000     0.1558     0.9371     0.9371    -0.0000
 25   0     0.8475     1.0000     0.1525     0.9408     0.9408    -0.0000
 26   0     0.8122     1.0000     0.1878     0.9358     0.9358    -0.0000
      Bond orders larger than 0.1000000
           Atom A     A.N. of A          Atom B    A.N. of B              Bond order
                0             6               1            6                0.804431
                0             6               4            7               -0.137236
                0             6               5            6                0.875025
                0             6              10            6               -0.121833
                0             6              11            1                0.970938
                0             6              12            1                1.030880
                1             6               2            6                0.806442
                1             6               3            6                0.101473
                1             6              10            6                0.172603
                1             6              13            1                0.979176
                1             6              14            1                0.985660
                2             6               3            6                0.759167
                2             6               4            7               -0.147956
                2             6               6            6               -0.104149
                2             6               9            6                0.106922
                2             6              10            6                1.067933
                2             6              15            1                0.836114
                3             6               4            7                0.964846
                3             6               5            6                0.136613
                3             6               6            6               -0.137325
                3             6              16            1                0.980515
                3             6              17            1                0.997736
                4             7               5            6                1.039515
                4             7              18            1                0.845116
                5             6               6            6                1.030899
                5             6               7            6                0.140759
                5             6              10            6                0.182466
                5             6              19            1                0.874989
                6             6               7            6                0.674647
                6             6               9            6                0.166374
                6             6              10            6                0.743392
                6             6              20            1                0.874600
                6             6              21            1               -0.102196
                7             6               8            7                0.958680
                7             6              10            6                0.122727
                7             6              21            1                1.003688
                7             6              22            1                1.013167
                8             7               9            6                0.998389
                8             7              10            6               -0.101190
                8             7              23            1                0.897983
                9             6              10            6                0.638670
                9             6              24            1                1.002350
                9             6              25            1                1.019062
               10             6              25            1               -0.121973
               10             6              26            1                0.879870
# -----------------------------------------------------------
$ VdW_Correction
   description: The Van der Waals Correction
   geom. index: 1
   prop. index: 1
        Van der Waals Correction:       -0.0557705666
# -----------------------------------------------------------
$ Hessian
   description: Details about the Hessian
   geom. index: 1
   prop. index: 1
Normal modes:
Number of Rows: 81 Number of Columns: 81
                  0          1          2          3          4          5    
      0       0.000000   0.000000   0.000000   0.000000   0.000000   0.000000
      1       0.000000   0.000000   0.000000   0.000000   0.000000   0.000000
      2       0.000000   0.000000   0.000000   0.000000   0.000000   0.000000
      3       0.000000   0.000000   0.000000   0.000000   0.000000   0.000000
      4       0.000000   0.000000   0.000000   0.000000   0.000000   0.000000
      5       0.000000   0.000000   0.000000   0.000000   0.000000   0.000000
      6       0.000000   0.000000   0.000000   0.000000   0.000000   0.000000
      7       0.000000   0.000000   0.000000   0.000000   0.000000   0.000000
      8       0.000000   0.000000   0.000000   0.000000   0.000000   0.000000
      9       0.000000   0.000000   0.000000   0.000000   0.000000   0.000000
     10       0.000000   0.000000   0.000000   0.000000   0.000000   0.000000
     11       0.000000   0.000000   0.000000   0.000000   0.000000   0.000000
     12       0.000000   0.000000   0.000000   0.000000   0.000000   0.000000
     13       0.000000   0.000000   0.000000   0.000000   0.000000   0.000000
     14       0.000000   0.000000   0.000000   0.000000   0.000000   0.000000
     15       0.000000   0.000000   0.000000   0.000000   0.000000   0.000000
     16       0.000000   0.000000   0.000000   0.000000   0.000000   0.000000
     17       0.000000   0.000000   0.000000   0.000000   0.000000   0.000000
     18       0.000000   0.000000   0.000000   0.000000   0.000000   0.000000
     19       0.000000   0.000000   0.000000   0.000000   0.000000   0.000000
     20       0.000000   0.000000   0.000000   0.000000   0.000000   0.000000
     21       0.000000   0.000000   0.000000   0.000000   0.000000   0.000000
     22       0.000000   0.000000   0.000000   0.000000   0.000000   0.000000
     23       0.000000   0.000000   0.000000   0.000000   0.000000   0.000000
     24       0.000000   0.000000   0.000000   0.000000   0.000000   0.000000
     25       0.000000   0.000000   0.000000   0.000000   0.000000   0.000000
     26       0.000000   0.000000   0.000000   0.000000   0.000000   0.000000
     27       0.000000   0.000000   0.000000   0.000000   0.000000   0.000000
     28       0.000000   0.000000   0.000000   0.000000   0.000000   0.000000
     29       0.000000   0.000000   0.000000   0.000000   0.000000   0.000000
     30       0.000000   0.000000   0.000000   0.000000   0.000000   0.000000
     31       0.000000   0.000000   0.000000   0.000000   0.000000   0.000000
     32       0.000000   0.000000   0.000000   0.000000   0.000000   0.000000
     33       0.000000   0.000000   0.000000   0.000000   0.000000   0.000000
     34       0.000000   0.000000   0.000000   0.000000   0.000000   0.000000
     35       0.000000   0.000000   0.000000   0.000000   0.000000   0.000000
     36       0.000000   0.000000   0.000000   0.000000   0.000000   0.000000
     37       0.000000   0.000000   0.000000   0.000000   0.000000   0.000000
     38       0.000000   0.000000   0.000000   0.000000   0.000000   0.000000
     39       0.000000   0.000000   0.000000   0.000000   0.000000   0.000000
     40       0.000000   0.000000   0.000000   0.000000   0.000000   0.000000
     41       0.000000   0.000000   0.000000   0.000000   0.000000   0.000000
     42       0.000000   0.000000   0.000000   0.000000   0.000000   0.000000
     43       0.000000   0.000000   0.000000   0.000000   0.000000   0.000000
     44       0.000000   0.000000   0.000000   0.000000   0.000000   0.000000
     45       0.000000   0.000000   0.000000   0.000000   0.000000   0.000000
     46       0.000000   0.000000   0.000000   0.000000   0.000000   0.000000
     47       0.000000   0.000000   0.000000   0.000000   0.000000   0.000000
     48       0.000000   0.000000   0.000000   0.000000   0.000000   0.000000
     49       0.000000   0.000000   0.000000   0.000000   0.000000   0.000000
     50       0.000000   0.000000   0.000000   0.000000   0.000000   0.000000
     51       0.000000   0.000000   0.000000   0.000000   0.000000   0.000000
     52       0.000000   0.000000   0.000000   0.000000   0.000000   0.000000
     53       0.000000   0.000000   0.000000   0.000000   0.000000   0.000000
     54       0.000000   0.000000   0.000000   0.000000   0.000000   0.000000
     55       0.000000   0.000000   0.000000   0.000000   0.000000   0.000000
     56       0.000000   0.000000   0.000000   0.000000   0.000000   0.000000
     57       0.000000   0.000000   0.000000   0.000000   0.000000   0.000000
     58       0.000000   0.000000   0.000000   0.000000   0.000000   0.000000
     59       0.000000   0.000000   0.000000   0.000000   0.000000   0.000000
     60       0.000000   0.000000   0.000000   0.000000   0.000000   0.000000
     61       0.000000   0.000000   0.000000   0.000000   0.000000   0.000000
     62       0.000000   0.000000   0.000000   0.000000   0.000000   0.000000
     63       0.000000   0.000000   0.000000   0.000000   0.000000   0.000000
     64       0.000000   0.000000   0.000000   0.000000   0.000000   0.000000
     65       0.000000   0.000000   0.000000   0.000000   0.000000   0.000000
     66       0.000000   0.000000   0.000000   0.000000   0.000000   0.000000
     67       0.000000   0.000000   0.000000   0.000000   0.000000   0.000000
     68       0.000000   0.000000   0.000000   0.000000   0.000000   0.000000
     69       0.000000   0.000000   0.000000   0.000000   0.000000   0.000000
     70       0.000000   0.000000   0.000000   0.000000   0.000000   0.000000
     71       0.000000   0.000000   0.000000   0.000000   0.000000   0.000000
     72       0.000000   0.000000   0.000000   0.000000   0.000000   0.000000
     73       0.000000   0.000000   0.000000   0.000000   0.000000   0.000000
     74       0.000000   0.000000   0.000000   0.000000   0.000000   0.000000
     75       0.000000   0.000000   0.000000   0.000000   0.000000   0.000000
     76       0.000000   0.000000   0.000000   0.000000   0.000000   0.000000
     77       0.000000   0.000000   0.000000   0.000000   0.000000   0.000000
     78       0.000000   0.000000   0.000000   0.000000   0.000000   0.000000
     79       0.000000   0.000000   0.000000   0.000000   0.000000   0.000000
     80       0.000000   0.000000   0.000000   0.000000   0.000000   0.000000
                  6          7          8          9         10         11    
      0       0.105614   0.180247  -0.089220   0.113614  -0.111768   0.048811
      1      -0.027924   0.031936  -0.105064   0.007733   0.044179   0.031935
      2      -0.065960   0.047425  -0.042863   0.057293   0.007047  -0.008236
      3      -0.060122   0.172189   0.139178   0.071637   0.122466  -0.079980
      4      -0.113043   0.027244  -0.039527  -0.005651   0.090914  -0.030200
      5      -0.009113   0.047593  -0.025822   0.055443   0.060271   0.028993
      6      -0.027877   0.042950  -0.006177  -0.011921   0.046240   0.027550
      7      -0.058471  -0.012890  -0.018615  -0.031607   0.028142   0.008505
      8       0.033426   0.051686   0.030331   0.049618   0.044053   0.039879
      9       0.007094  -0.037696  -0.102085  -0.061654   0.104252   0.004273
     10       0.011523   0.020513   0.062774  -0.014460  -0.030322  -0.107991
     11       0.105696  -0.059733  -0.072453  -0.014929   0.096164  -0.098509
     12      -0.036852  -0.030469   0.061943  -0.053728  -0.090856   0.059638
     13       0.083975   0.016435   0.013663  -0.017496   0.008668  -0.118542
     14      -0.058521  -0.057053   0.121231  -0.017040  -0.093444  -0.053856
     15       0.039429   0.045835   0.008989  -0.003975  -0.073453  -0.034075
     16       0.016143  -0.014785   0.005276  -0.033735   0.028962   0.014789
     17      -0.055771   0.050503  -0.023750   0.053514  -0.014693  -0.014783
     18      -0.004412   0.016856   0.004181   0.009874  -0.040568  -0.005249
     19      -0.059337  -0.046007   0.020552  -0.006798   0.013049   0.162308
     20       0.018084   0.099492  -0.002595   0.012831  -0.017585   0.040576
     21       0.027119  -0.039750   0.046739  -0.105775   0.043515   0.150425
     22      -0.052244  -0.032488  -0.012110   0.083250  -0.061079   0.027068
     23       0.166057  -0.027527   0.063699  -0.095304   0.010444   0.037356
     24      -0.032788  -0.294557   0.002368   0.090504   0.012730   0.019565
     25       0.099951   0.023608   0.028851  -0.002867  -0.055986  -0.036288
     26       0.055931  -0.212185   0.015996   0.064197  -0.018796  -0.025975
     27      -0.041750  -0.055455  -0.051093  -0.064062  -0.048217  -0.130178
     28       0.093608   0.019874   0.027265  -0.005858  -0.049187  -0.020128
     29      -0.140760   0.000932  -0.078988  -0.125077  -0.091078  -0.032476
     30       0.024445   0.017258  -0.003714   0.006669   0.016784  -0.066594
     31      -0.010363  -0.048819   0.008946  -0.003441   0.003162   0.106980
     32      -0.055475   0.096348   0.015885   0.008917   0.032126   0.107731
     33       0.144864   0.208200  -0.152278   0.152402  -0.159459   0.100756
     34       0.095592   0.070986  -0.311741   0.082866  -0.143481   0.166219
     35      -0.099283  -0.020344   0.000689  -0.016340   0.010045  -0.077289
     36       0.219506   0.222385  -0.264015   0.192607  -0.252454   0.184561
     37      -0.116830   0.021828   0.003318  -0.032227   0.143498  -0.049376
     38      -0.077968   0.108271  -0.103823   0.114892  -0.012766   0.040082
     39      -0.141090   0.189021   0.280673   0.072545   0.264980  -0.176731
     40      -0.103757   0.078461  -0.062667   0.047168   0.063761  -0.063428
     41       0.092302  -0.004213  -0.197885   0.024198  -0.110643   0.175641
     42      -0.110698   0.212607   0.257301   0.098250   0.227341  -0.180802
     43      -0.211043  -0.006484   0.036534  -0.031810   0.173648  -0.082797
     44      -0.098911   0.091308   0.144764   0.083961   0.216339  -0.110084
     45      -0.062000   0.043239  -0.018701  -0.012064   0.053719   0.186017
     46      -0.088353  -0.012725  -0.051578  -0.033246   0.052756   0.054452
     47       0.072482   0.051344   0.087660   0.052747  -0.000183   0.038503
     48       0.061393  -0.132537  -0.284888  -0.127733   0.279230  -0.075692
     49       0.113318  -0.008982  -0.082673  -0.035554   0.115066  -0.166109
     50       0.196434  -0.063962  -0.174958  -0.018171   0.200734  -0.135756
     51       0.000834  -0.004296  -0.104638  -0.036238   0.126361   0.031199
     52      -0.095903   0.072653   0.280418   0.020752  -0.260914  -0.030062
     53       0.180320  -0.137775  -0.202351  -0.071814   0.205248  -0.185775
     54      -0.012338  -0.009090   0.030343  -0.038838  -0.066021   0.030421
     55       0.087697   0.059418   0.043252   0.015807  -0.048375  -0.139412
     56      -0.151236  -0.094872   0.272785  -0.039575  -0.250422   0.050652
     57       0.076306   0.043371   0.012974  -0.008316  -0.072508  -0.194554
     58       0.050387  -0.015964   0.037535  -0.040438   0.005429  -0.041335
     59      -0.094219   0.051052  -0.078985   0.062228   0.028237  -0.012056
     60      -0.085483   0.046773  -0.049945   0.098332  -0.067474  -0.032366
     61      -0.130788  -0.005231   0.014881   0.011627   0.030569   0.208687
     62       0.008114   0.105563  -0.003810   0.015071  -0.014516   0.047604
     63       0.052450  -0.068449   0.088214  -0.242976   0.132745   0.314743
     64      -0.000335  -0.007710   0.024338  -0.031664  -0.010389   0.119329
     65       0.325456   0.125868   0.133277  -0.321272   0.061533   0.122113
     66       0.056994   0.140234   0.062815  -0.219400   0.056613   0.210721
     67      -0.209312  -0.114693  -0.105369   0.376592  -0.169651  -0.158110
     68       0.169057  -0.151984   0.067315  -0.057615   0.018438   0.021897
     69      -0.068161  -0.515316  -0.003465   0.313989   0.022949  -0.004282
     70       0.208048  -0.081599   0.096456   0.091959   0.001375   0.009675
     71       0.115209  -0.149264   0.045756   0.001787   0.000028   0.002964
     72       0.003142   0.029277  -0.017923  -0.027001  -0.000325  -0.095090
     73       0.014940   0.236163  -0.042139  -0.196047  -0.139280  -0.126513
     74      -0.271191   0.039707  -0.185228  -0.331944  -0.235408  -0.169428
     75      -0.125880  -0.028215  -0.145636  -0.260287  -0.209980  -0.320926
     76       0.227843  -0.122768   0.097510   0.143172   0.005983   0.000217
     77      -0.197939   0.062265  -0.110275  -0.193655  -0.119241  -0.046183
     78       0.129250   0.058974   0.049458   0.076966   0.043875  -0.065534
     79      -0.012862  -0.059387   0.032926   0.019938   0.029414   0.147165
     80      -0.087177   0.073546   0.025347   0.012730   0.051954   0.148528
                 12         13         14         15         16         17    
      0       0.109536   0.100880   0.007057   0.048530  -0.029942   0.009432
      1       0.026713   0.000167   0.113614  -0.187833   0.092791  -0.007735
      2      -0.082256   0.018284  -0.062394   0.041001  -0.227676  -0.021914
      3       0.080602   0.093099  -0.011643   0.002851  -0.043901  -0.001786
      4       0.050048   0.014178   0.029957  -0.069981   0.132186   0.014284
      5      -0.122579  -0.012200   0.087417  -0.198581  -0.172519  -0.001373
      6      -0.031208  -0.108547   0.108585   0.128587  -0.107072   0.010022
      7       0.031479  -0.032267   0.028389   0.161661   0.194375   0.090113
      8      -0.100968  -0.013458   0.084346  -0.082201   0.100635   0.058671
      9       0.144004  -0.082471   0.023758   0.105963  -0.142790   0.038404
     10      -0.017173  -0.063675   0.044549   0.184569  -0.082829   0.030326
     11       0.093148   0.085051  -0.016428  -0.044152   0.107204  -0.007488
     12       0.186774  -0.094198   0.021686  -0.218239  -0.081837   0.044911
     13      -0.023113  -0.072339  -0.015028   0.026739  -0.102495   0.006208
     14       0.140519   0.091972   0.119179   0.137986   0.052022  -0.018580
     15       0.021854  -0.110484  -0.133560  -0.118454   0.043818   0.057280
     16       0.025890  -0.040218   0.029965  -0.062733  -0.188758  -0.060929
     17      -0.047261   0.019572  -0.079672   0.124044  -0.136337  -0.020870
     18      -0.064292  -0.042165  -0.123018  -0.021983   0.144136  -0.069011
     19       0.017749   0.047456  -0.035495   0.014817  -0.055790  -0.149470
     20       0.006291  -0.081245  -0.114505   0.123554   0.142144   0.055892
     21      -0.107467   0.091486  -0.089564   0.025052   0.049096  -0.069025
     22       0.007401  -0.007289  -0.102973  -0.029781   0.048654  -0.215200
     23       0.019405  -0.022108  -0.010699  -0.008702   0.019115  -0.122990
     24      -0.092475   0.082470  -0.008790   0.011836  -0.005500   0.225647
     25      -0.059130   0.056215  -0.020161  -0.061190   0.010363   0.133266
     26       0.066566  -0.063444   0.000426  -0.028218  -0.010442  -0.119757
     27      -0.151448   0.047557   0.097128   0.009571   0.068038  -0.167417
     28      -0.052738   0.059026  -0.025522  -0.041551  -0.008797   0.153068
     29       0.008593   0.022761  -0.046226  -0.036117  -0.010475   0.067246
     30      -0.122673  -0.057296   0.113846   0.034466   0.131464  -0.111371
     31       0.005652   0.046096  -0.038969   0.096889  -0.041646   0.011039
     32      -0.019615  -0.099139   0.030073   0.007135   0.165956   0.119762
     33       0.142263   0.190412   0.113060   0.104036  -0.039226  -0.034888
     34       0.093821   0.144601   0.297508  -0.056239   0.154458  -0.073706
     35      -0.141522  -0.182832  -0.291689  -0.047927  -0.140015   0.086595
     36       0.168237   0.270030   0.238787   0.139131  -0.022281  -0.071672
     37       0.015594  -0.048146   0.004834  -0.199525   0.136252   0.033767
     38       0.005635   0.220962   0.106338   0.193368  -0.101937  -0.064982
     39       0.106229   0.169228  -0.093392  -0.124518   0.007959  -0.036074
     40       0.119836   0.153701  -0.082732  -0.168770   0.032599  -0.066260
     41      -0.197438  -0.193541   0.262084   0.025895  -0.185131   0.092072
     42       0.147963   0.244115  -0.133835  -0.173704   0.025314  -0.047040
     43       0.012312  -0.030808  -0.018011   0.004568   0.004391  -0.021945
     44      -0.049723   0.162461  -0.077893  -0.401248  -0.124097  -0.065187
     45      -0.001827  -0.130017   0.020509   0.120144  -0.110384   0.082575
     46       0.028643  -0.049110   0.039463   0.057681   0.214649   0.101071
     47      -0.079380   0.006683   0.014315   0.112834   0.060013   0.083974
     48       0.404480   0.027396  -0.162924   0.255840  -0.007471   0.062371
     49       0.030549  -0.041862  -0.076805   0.182219  -0.092309   0.019837
     50       0.073001   0.079140  -0.093438  -0.094128   0.067900  -0.023135
     51       0.021876  -0.107472   0.094382   0.157322  -0.113992   0.051561
     52      -0.113449  -0.127241   0.199755   0.061243  -0.175521   0.020186
     53       0.323471   0.157011  -0.210124  -0.035409   0.116147  -0.017363
     54       0.125269  -0.105125  -0.058049  -0.164648  -0.089638   0.040955
     55      -0.117868  -0.084785  -0.119809   0.014458  -0.037390   0.009511
     56       0.285911   0.114854   0.317342  -0.129709   0.153408   0.013445
     57      -0.018213  -0.154097  -0.064185  -0.107978   0.041038   0.128366
     58       0.044040  -0.043939   0.022758   0.046465  -0.184569  -0.044353
     59      -0.102696  -0.001748  -0.025786  -0.063938  -0.152163  -0.012711
     60      -0.110301   0.022009  -0.222981   0.096560   0.045980  -0.046873
     61      -0.003797   0.013886  -0.004655  -0.002595   0.083560   0.010234
     62       0.001385  -0.085720  -0.111776   0.123365   0.163856   0.076640
     63      -0.145157   0.242191  -0.005158   0.081984  -0.113030  -0.142045
     64      -0.029045   0.093587  -0.051688  -0.009604  -0.042887  -0.187919
     65      -0.064164   0.127069   0.055181  -0.020661  -0.074192   0.126502
     66      -0.138584   0.108719  -0.128748   0.062802   0.093433  -0.078587
     67       0.105736  -0.243469  -0.221692  -0.044716   0.256772  -0.357637
     68       0.027044   0.003336   0.039035  -0.036552  -0.048275  -0.096731
     69      -0.017588   0.026771   0.000720   0.012619  -0.044590   0.348547
     70      -0.023656   0.032548  -0.026600  -0.060031  -0.009278   0.198797
     71       0.049815  -0.052652  -0.006246  -0.027141   0.002691  -0.167271
     72      -0.154895  -0.048963   0.155549   0.042258   0.184096  -0.242053
     73      -0.129856   0.138699  -0.024579  -0.106440  -0.013771   0.189893
     74      -0.046067   0.232733  -0.135169  -0.134491  -0.191691   0.204795
     75      -0.206738   0.257553   0.011457  -0.141063  -0.116297  -0.146022
     76      -0.003931  -0.039518   0.009882  -0.035719   0.032163  -0.092338
     77      -0.013181   0.070998  -0.064957  -0.044399  -0.033954   0.173461
     78      -0.190482  -0.040236   0.143893  -0.049549   0.128067  -0.012683
     79      -0.018326   0.076204   0.022839   0.008603  -0.153500  -0.074535
     80      -0.027486  -0.072346   0.087019  -0.063183   0.052084  -0.000298
                 18         19         20         21         22         23    
      0      -0.022595   0.034863  -0.055636   0.045793  -0.085277  -0.014597
      1      -0.004227  -0.116883   0.074969   0.106153   0.042341   0.123269
      2       0.074090   0.090044  -0.127093  -0.045500  -0.009548  -0.000857
      3       0.001508   0.003107   0.037334   0.060714  -0.073204   0.056517
      4       0.059298   0.046534  -0.041277   0.014275  -0.031817  -0.052878
      5      -0.088117   0.079976   0.117825  -0.072176  -0.077431  -0.160841
      6       0.054733   0.005106   0.044228   0.113867   0.036472  -0.009474
      7      -0.159781   0.202957   0.024502  -0.048973  -0.049740  -0.037282
      8      -0.118842   0.117691   0.026440   0.004817   0.032277   0.093781
      9      -0.008942   0.001811   0.098066  -0.069093   0.034871   0.009890
     10       0.013651   0.063727   0.042314  -0.150370  -0.017734   0.133576
     11      -0.007282   0.029906  -0.047010   0.030808   0.014312   0.063883
     12      -0.049380  -0.019418  -0.095212  -0.100736  -0.003296   0.067373
     13       0.047375  -0.026328  -0.029531   0.010620   0.017703  -0.058103
     14       0.064879  -0.015613   0.079583   0.111984   0.023358  -0.127843
     15       0.005952   0.145035  -0.055990   0.092136   0.033129  -0.060341
     16      -0.042133  -0.236230   0.029449   0.053814  -0.011554  -0.062992
     17      -0.031173  -0.124872   0.011455   0.047343   0.035971   0.125197
     18       0.004177   0.035999   0.131469   0.001373   0.023330   0.012853
     19       0.012624   0.004154  -0.094632  -0.004241  -0.014681  -0.007687
     20      -0.152072  -0.277035  -0.030243  -0.053471  -0.012756  -0.066658
     21       0.052227  -0.020647   0.125142  -0.026488  -0.013728  -0.001164
     22       0.089677   0.055953   0.108616  -0.033717  -0.024932   0.026480
     23      -0.031913   0.015897   0.029063  -0.003342  -0.005055  -0.004653
     24       0.016918  -0.086837  -0.001073  -0.015132  -0.016992  -0.006232
     25       0.076674  -0.034757   0.018349  -0.025869  -0.015292  -0.000120
     26       0.005534   0.068515   0.005299   0.019649   0.004387   0.020120
     27      -0.075271  -0.079864  -0.171824  -0.028172  -0.022488  -0.025820
     28       0.030988  -0.036336   0.019500   0.004497   0.008660  -0.008720
     29       0.083294   0.034448   0.040360   0.003474   0.010176   0.012341
     30       0.039731  -0.020637  -0.062382  -0.018696   0.010576   0.001623
     31      -0.203161   0.084383  -0.132888   0.091451   0.061290  -0.010442
     32       0.184255  -0.064623  -0.080416  -0.045704   0.001371  -0.016983
     33       0.013101   0.031843   0.005687  -0.085657   0.029926  -0.065957
     34       0.102824  -0.050445   0.111933  -0.235934   0.449639  -0.048219
     35       0.034258   0.178396  -0.330085   0.125352  -0.072004   0.021202
     36       0.053825   0.049388   0.069701  -0.290437   0.259003  -0.154378
     37       0.004734  -0.074633  -0.018897   0.295117  -0.176083   0.247471
     38       0.243492   0.239706  -0.131056  -0.214240   0.082241   0.040918
     39      -0.092512  -0.014436   0.046465  -0.147485   0.210848  -0.080423
     40       0.092490  -0.036171  -0.208090  -0.000290  -0.039166  -0.058802
     41       0.014144   0.158848   0.204328   0.208562  -0.448894   0.017466
     42      -0.144627  -0.030562  -0.002040  -0.136482   0.169403  -0.035949
     43       0.197482   0.030757  -0.115287  -0.102890   0.177976  -0.169380
     44      -0.233167   0.038751   0.050085  -0.354973   0.279917  -0.313116
     45      -0.052852   0.008287  -0.052405   0.334484   0.151292  -0.175758
     46      -0.169776   0.202111   0.032631   0.002039  -0.070059  -0.235225
     47      -0.167681   0.134931  -0.044959   0.019174   0.132363   0.385822
     48       0.073136  -0.014197   0.070304  -0.194158  -0.177865  -0.061193
     49       0.090372   0.003679  -0.015502  -0.153687  -0.075696   0.085164
     50       0.043914  -0.026753  -0.103075   0.053216   0.007725   0.049703
     51      -0.101360   0.105219   0.187947  -0.046720   0.073046   0.061872
     52      -0.039843   0.056578   0.045252  -0.075525   0.125084   0.138995
     53       0.158736  -0.108378  -0.170623  -0.043836  -0.120894  -0.016170
     54       0.002783   0.066092  -0.090343  -0.014225   0.075700  -0.022242
     55       0.092629   0.117269  -0.102000   0.092015   0.054271  -0.098636
     56      -0.134162  -0.213460  -0.053699  -0.214892  -0.282372   0.284024
     57       0.139809   0.301743   0.034977   0.205729   0.129433  -0.134254
     58       0.000794  -0.196270   0.016488   0.063737  -0.020979  -0.222873
     59      -0.026038  -0.120615   0.085366   0.101012   0.113373   0.362118
     60      -0.039449  -0.030200   0.171581   0.057501   0.037803   0.158554
     61       0.207650  -0.019904  -0.200588  -0.078794  -0.029273  -0.067578
     62      -0.122842  -0.286316  -0.045418  -0.066362  -0.015125  -0.074307
     63       0.157859   0.137322  -0.077526  -0.003196  -0.029813   0.080695
     64       0.174019   0.150012  -0.003223  -0.023863  -0.027807   0.075941
     65       0.117497   0.127227  -0.084416   0.003746   0.016602   0.057703
     66       0.031012  -0.089487   0.131746  -0.053466  -0.011622  -0.016911
     67      -0.124457  -0.196575   0.338178  -0.070279  -0.032867  -0.096541
     68       0.023942   0.112620  -0.010745   0.022410  -0.005232   0.029269
     69       0.015218  -0.019091  -0.010100  -0.007613   0.077427  -0.027941
     70       0.051054  -0.013237   0.067485  -0.020153   0.026967  -0.017368
     71      -0.006143   0.051495   0.028950   0.019090  -0.017803   0.021587
     72       0.091395  -0.139818  -0.267722  -0.083626  -0.033803  -0.044280
     73      -0.002746  -0.057597   0.084783  -0.012557   0.006439  -0.011137
     74      -0.206699   0.106888   0.233537   0.076052   0.027225   0.037383
     75      -0.344580  -0.011702   0.069144   0.020887  -0.035993   0.006538
     76       0.123647  -0.019779  -0.031934  -0.018747  -0.029873   0.002614
     77       0.037820   0.032468   0.072376   0.016215   0.026987   0.010371
     78       0.034437  -0.122328  -0.026719   0.011811   0.028220   0.025580
     79      -0.104995   0.139676  -0.209924   0.159799   0.082689   0.053482
     80       0.290189   0.013560  -0.169658   0.014045   0.017659   0.044233
                 24         25         26         27         28         29    
      0      -0.035869   0.003551   0.044508   0.026444   0.064595  -0.048831
      1      -0.030081  -0.007544   0.022876  -0.003997  -0.065645   0.052448
      2       0.064019  -0.013124   0.003272   0.015013   0.095469   0.044663
      3       0.022424  -0.004024  -0.021852  -0.012349  -0.056504   0.041913
      4       0.075617   0.015304   0.045114   0.012207   0.024320  -0.036544
      5      -0.020902  -0.000282  -0.015431   0.001052  -0.117510  -0.010729
      6       0.131677   0.002241  -0.051647  -0.035695  -0.017169  -0.052006
      7      -0.077524  -0.003353  -0.067125  -0.020545   0.052202  -0.040479
      8      -0.008288  -0.002442   0.041039   0.010110   0.109023   0.030592
      9      -0.059979  -0.002538   0.105285   0.035837   0.052239  -0.012778
     10       0.000200   0.001821   0.039472   0.023591  -0.080061   0.035733
     11       0.084887   0.005562   0.030255   0.008927  -0.007614  -0.123407
     12       0.038148   0.000755  -0.005986  -0.009872  -0.053955  -0.009413
     13       0.058605  -0.003189  -0.031321  -0.023562  -0.009057  -0.024084
     14      -0.048709  -0.000802   0.056585   0.006419  -0.025116   0.045282
     15      -0.063830  -0.002380   0.008258  -0.011734  -0.008605   0.037821
     16      -0.072879   0.000901  -0.040992   0.003628   0.174076  -0.005355
     17      -0.115486   0.000828  -0.060712  -0.029725  -0.028913  -0.046863
     18      -0.004939   0.008103  -0.063165  -0.001323   0.029270   0.006995
     19      -0.031110   0.031900   0.034636  -0.008405  -0.018788   0.023295
     20       0.072821   0.038845   0.066750  -0.019218  -0.077072  -0.018263
     21       0.059704   0.008627  -0.006867   0.108747   0.017970   0.024384
     22       0.013552  -0.009981   0.044265  -0.136547  -0.008100  -0.054925
     23       0.041588  -0.068415   0.027903  -0.097669   0.028105   0.046228
     24       0.016044  -0.112135   0.034302  -0.050229  -0.004061  -0.009386
     25      -0.039492  -0.071021   0.009090  -0.068842   0.024519  -0.014307
     26      -0.024219   0.063958  -0.034037   0.089344  -0.000953  -0.001510
     27      -0.075103  -0.015473   0.004935  -0.001565  -0.026138   0.008434
     28       0.016105   0.061583  -0.034670   0.186798  -0.022282   0.002630
     29      -0.018201  -0.028021  -0.040414   0.071401  -0.025465  -0.080410
     30       0.002535   0.032322  -0.008252  -0.002335   0.011846  -0.007919
     31       0.039698  -0.039871  -0.033196   0.024522  -0.076181   0.040060
     32      -0.062788  -0.000954  -0.017311  -0.003297   0.027007   0.053170
     33       0.008946  -0.012492  -0.034150   0.004308   0.018494  -0.019799
     34       0.091026  -0.040145  -0.138438  -0.065319  -0.081949   0.138416
     35       0.011163   0.013566   0.138185   0.042307   0.266030   0.012254
     36       0.056608  -0.012679  -0.159744  -0.060638  -0.034701   0.022244
     37      -0.000839  -0.004742   0.182635   0.064024  -0.023395   0.052468
     38       0.318997  -0.032086   0.028412   0.020652   0.006377   0.177165
     39      -0.059901  -0.026120  -0.093757  -0.028125  -0.017663  -0.029520
     40       0.065668   0.001300   0.200127   0.116473   0.156150  -0.058676
     41       0.095338   0.035501  -0.012915  -0.038301  -0.243843   0.094631
     42      -0.132109  -0.021794  -0.003992   0.013669   0.043236  -0.032515
     43       0.243385   0.023102  -0.068227  -0.042364   0.098328  -0.032777
     44      -0.166948  -0.017859  -0.021921   0.017242   0.028491  -0.100820
     45       0.244273  -0.046393  -0.247755  -0.133912  -0.029093  -0.092297
     46      -0.055505   0.001663  -0.138205  -0.059435  -0.024021  -0.148787
     47       0.009283  -0.041012   0.070924   0.034548   0.250362   0.219029
     48      -0.254749  -0.004864  -0.195734  -0.041014  -0.037257   0.422483
     49       0.030048   0.000025  -0.159227  -0.046126  -0.131977   0.187394
     50       0.170300   0.005108  -0.098557  -0.042568  -0.032163  -0.085579
     51      -0.053903  -0.005090   0.170792   0.072079   0.253674  -0.102880
     52       0.082988   0.003126   0.309627   0.091253  -0.112170  -0.278303
     53       0.023468   0.006874  -0.218610  -0.082600  -0.276529   0.193386
     54      -0.045920  -0.003536   0.127095   0.001674  -0.203414   0.039962
     55       0.029916  -0.006679  -0.055644  -0.062315  -0.183945   0.055913
     56       0.299627   0.014145  -0.569129  -0.091556   0.417346  -0.104072
     57      -0.125292  -0.053725  -0.094830  -0.047283   0.057450   0.113191
     58      -0.035184   0.005054  -0.013211   0.017898   0.283389  -0.012145
     59      -0.218409  -0.035328  -0.171942  -0.079438  -0.176342   0.010605
     60      -0.143869   0.073300  -0.161760   0.025150  -0.009727  -0.169531
     61      -0.130042   0.131224   0.053691   0.053816  -0.032462   0.063473
     62       0.058169   0.053866   0.072145  -0.013643  -0.082228  -0.014026
     63      -0.097059   0.193478   0.023693   0.089185  -0.120922  -0.163312
     64      -0.103009   0.093380   0.057283  -0.242671  -0.079060  -0.184772
     65      -0.164410   0.042957   0.016879  -0.463656  -0.025789  -0.154967
     66       0.064879   0.063111   0.014397   0.008718  -0.025861  -0.044517
     67       0.306317  -0.216603   0.042379   0.180098   0.124356   0.236255
     68      -0.011924  -0.062192   0.009744  -0.070748   0.040712   0.049814
     69      -0.016572   0.757360  -0.001441  -0.344599   0.038409   0.029463
     70       0.012450   0.319218   0.012948  -0.201963   0.118490   0.130675
     71       0.010983  -0.140886  -0.022159   0.177558   0.018049   0.042428
     72      -0.184705  -0.060906  -0.033787   0.052152  -0.040636  -0.065654
     73       0.085317   0.167519   0.029581   0.005251   0.097058   0.167886
     74       0.206142   0.146437   0.068874  -0.148447   0.088248   0.167718
     75       0.124983   0.213101   0.118979  -0.126275   0.104418   0.269295
     76      -0.115999   0.017116  -0.108230   0.478198  -0.105442  -0.143077
     77       0.044635   0.000991  -0.007907  -0.047033   0.013631  -0.010651
     78       0.139965   0.132384   0.045024   0.086691   0.005436   0.108304
     79       0.019348  -0.068208  -0.021856   0.029045  -0.074417   0.158598
     80      -0.121650  -0.057374  -0.016561  -0.027788   0.033800   0.146215
                 30         31         32         33         34         35    
      0       0.050544   0.031728  -0.010500   0.038231  -0.071268  -0.026308
      1       0.075792  -0.059954   0.020992  -0.044214  -0.011811  -0.097602
      2      -0.014722  -0.046836   0.056297  -0.027461   0.040252  -0.080796
      3      -0.065393  -0.019623   0.032861  -0.033930   0.067972   0.019017
      4      -0.027063   0.073492  -0.057494   0.013651   0.006839   0.140353
      5       0.052902   0.039061  -0.021886  -0.016219  -0.018695   0.014164
      6       0.010173  -0.032792  -0.039036  -0.019945  -0.060826   0.006737
      7      -0.096900  -0.062679   0.049037   0.043896  -0.009635  -0.060362
      8      -0.035529  -0.043174  -0.005181  -0.009162   0.049761   0.070673
      9       0.044149   0.007026  -0.007558  -0.029595  -0.013140  -0.003137
     10       0.056697   0.048077  -0.028886  -0.011912  -0.041373   0.024597
     11      -0.056745   0.024085   0.009832  -0.006727  -0.045439  -0.009613
     12      -0.083138  -0.003303   0.030775   0.025412   0.014947  -0.006652
     13       0.001816  -0.039475   0.001923  -0.007859  -0.003218  -0.051019
     14       0.018458  -0.009270   0.000529  -0.010986   0.009974  -0.014446
     15       0.045349  -0.053492  -0.019770   0.003504   0.001017   0.075276
     16      -0.073322   0.021651   0.041672   0.021690   0.081535   0.032930
     17      -0.062768   0.016954  -0.019837   0.090511  -0.058833   0.055300
     18      -0.023883   0.121042  -0.078276  -0.104545   0.076411  -0.068330
     19      -0.028038   0.008267  -0.114774  -0.004344  -0.000595  -0.058658
     20       0.040699  -0.067667  -0.022885  -0.039006   0.058339   0.025076
     21      -0.012590  -0.008150   0.076721  -0.001932  -0.097549   0.013228
     22       0.049988  -0.082145   0.070445   0.048975   0.020166   0.057929
     23      -0.001958   0.057678   0.041357   0.048255  -0.025189  -0.015798
     24       0.003587  -0.026441  -0.038159   0.049548   0.029551  -0.000991
     25      -0.029015   0.017584  -0.035648  -0.085430  -0.030587  -0.016041
     26      -0.017921  -0.021776  -0.068219  -0.025680  -0.000025  -0.008962
     27      -0.015332  -0.021275   0.058728  -0.114758  -0.047850   0.055882
     28       0.004329  -0.029746   0.037733   0.053986   0.018097   0.018567
     29       0.048396   0.047623   0.073168  -0.009179   0.086791  -0.013921
     30       0.041901   0.062009  -0.004598   0.173807   0.093495  -0.086389
     31       0.085395   0.101791   0.043031  -0.003766   0.026599   0.011685
     32      -0.023069   0.020878   0.002944   0.018341  -0.090832  -0.003735
     33      -0.053055   0.039099  -0.009566   0.030277   0.001303   0.046630
     34      -0.064124  -0.182666  -0.026585  -0.085233   0.130015   0.047257
     35       0.255261  -0.189600   0.002922  -0.033957  -0.103544  -0.207807
     36      -0.108074  -0.020107  -0.025662   0.008814   0.064829   0.151245
     37       0.123943  -0.052681   0.064388  -0.099097  -0.010785  -0.297643
     38      -0.192955  -0.121287   0.143248  -0.221583   0.295990  -0.251687
     39       0.033124  -0.098753  -0.015352   0.030344  -0.049535  -0.065592
     40       0.143921   0.254544  -0.055660  -0.007025  -0.015940   0.132395
     41      -0.175550   0.038001   0.038741  -0.089511   0.148408   0.133533
     42       0.092135  -0.060894   0.037892   0.029635  -0.067535  -0.204526
     43      -0.025704   0.089475  -0.166167   0.000034  -0.008578   0.451505
     44       0.248096  -0.004998  -0.045309   0.055763  -0.191160  -0.171225
     45      -0.064882  -0.152010  -0.012353  -0.171052  -0.234363  -0.114581
     46      -0.159058  -0.078161   0.037400   0.112612  -0.120484  -0.198207
     47       0.039331  -0.077744   0.032405  -0.225270   0.166099   0.278328
     48       0.159803  -0.053434  -0.011572   0.030276   0.126419   0.082650
     49       0.142517  -0.006540  -0.081171  -0.001187  -0.030291   0.033007
     50       0.001020  -0.013017  -0.042987  -0.012184  -0.071078  -0.015685
     51       0.138066  -0.038116  -0.044402  -0.098666   0.002354   0.038789
     52      -0.139416   0.128456   0.042601  -0.009611  -0.143203  -0.082812
     53      -0.072475   0.037063   0.018630   0.088034  -0.010141  -0.005612
     54      -0.227231   0.007348   0.059546   0.058038   0.037233  -0.015597
     55      -0.057644  -0.083508  -0.023936   0.041646  -0.019781  -0.046449
     56       0.562183  -0.097469  -0.156218  -0.085271  -0.123511   0.045551
     57       0.190202  -0.170715   0.084123   0.067843  -0.022335   0.215885
     58      -0.030807  -0.004289   0.020390  -0.036107   0.161816   0.044739
     59      -0.061066  -0.009085   0.082657   0.231014  -0.204954   0.110829
     60      -0.066195   0.246601  -0.345114  -0.250319   0.148278  -0.106024
     61      -0.078924  -0.118241  -0.372226  -0.087601  -0.026763  -0.202194
     62       0.033529  -0.089451  -0.058758  -0.048953   0.053116   0.006367
     63       0.091889  -0.376055  -0.066674   0.159290   0.023484   0.145399
     64       0.115250  -0.229042  -0.004350   0.065028   0.143721   0.113702
     65       0.079347   0.108885  -0.028135  -0.164031   0.269295  -0.026705
     66       0.044959  -0.005334   0.160408  -0.080565   0.038971   0.050866
     67      -0.091365   0.108776   0.228550   0.073775  -0.277949  -0.024565
     68      -0.022698   0.022433  -0.044976   0.100388  -0.085135  -0.030171
     69       0.080472   0.226028   0.441631  -0.174541  -0.058486   0.010054
     70      -0.066666   0.175270   0.111626  -0.106365  -0.257255  -0.076328
     71      -0.066218  -0.064113  -0.204896   0.057883  -0.059753  -0.035657
     72       0.002703   0.043517   0.191031  -0.184305  -0.078608   0.033295
     73      -0.084062   0.019107  -0.069256   0.174144  -0.178088  -0.060724
     74      -0.047651  -0.016097  -0.205419   0.190714  -0.022473  -0.036074
     75      -0.189437  -0.254378  -0.340816   0.026364  -0.224245   0.074031
     76      -0.019625  -0.220658   0.023373  -0.198862   0.085857   0.150489
     77       0.053299   0.122112   0.064723   0.103937   0.056500  -0.068626
     78       0.088244   0.050156  -0.102649   0.539363   0.290386  -0.069200
     79       0.111117   0.280891   0.003793   0.054583  -0.032836   0.120267
     80      -0.011830   0.206638  -0.012122  -0.025552  -0.210108   0.107202
                 36         37         38         39         40         41    
      0       0.040276  -0.071683  -0.009286   0.006384  -0.009377   0.014138
      1      -0.029307  -0.022570   0.004384  -0.000364  -0.013453  -0.010651
      2      -0.045394  -0.010276   0.023953  -0.010727   0.010167   0.010061
      3      -0.063763   0.066537   0.000173  -0.003797  -0.015366  -0.020263
      4       0.060649   0.012180  -0.026616   0.011561  -0.008270   0.004674
      5      -0.012197  -0.007565   0.004464  -0.005544   0.016444  -0.022438
      6      -0.052611  -0.080103  -0.029893   0.014423  -0.006798   0.013028
      7      -0.026075  -0.013132  -0.008274  -0.000342   0.001395  -0.000027
      8       0.101119  -0.041604  -0.059626   0.012484  -0.019906   0.020896
      9       0.056011   0.092415   0.020137   0.015896  -0.004336  -0.008290
     10      -0.101337  -0.080559   0.050296  -0.009456   0.020755   0.015689
     11      -0.141059   0.028485   0.046756  -0.002967   0.006100  -0.007138
     12       0.075450  -0.031314  -0.018578  -0.016379  -0.005761   0.003616
     13       0.186314   0.087522  -0.053385   0.025072  -0.023103  -0.015076
     14       0.040296  -0.035233  -0.024788   0.004962  -0.007000   0.004219
     15      -0.145480   0.030507  -0.020270   0.014766  -0.000827  -0.003057
     16      -0.095439  -0.048120   0.058016  -0.042220   0.016226   0.011411
     17       0.049550   0.037007  -0.047596   0.028911  -0.014141   0.002598
     18       0.021698  -0.005138   0.063762   0.041759   0.016385  -0.018764
     19      -0.093276   0.022560  -0.104284   0.109939   0.012061  -0.002512
     20      -0.023472   0.018488  -0.003708  -0.051259  -0.001581   0.005592
     21       0.008393   0.003786  -0.049347  -0.076517  -0.004225   0.040143
     22       0.050472  -0.017489   0.066379   0.011916  -0.003487  -0.005956
     23      -0.020461   0.002009  -0.005454   0.151611   0.002640  -0.051836
     24      -0.005698  -0.004294   0.026331   0.056808   0.000095  -0.016823
     25      -0.015928   0.004695  -0.074410  -0.180664  -0.000635   0.054958
     26       0.018496   0.006199   0.006296  -0.120963   0.001738   0.027564
     27       0.016046   0.006613   0.002507   0.027866  -0.002603  -0.022820
     28       0.007132  -0.007365   0.047595   0.157496  -0.003141  -0.059928
     29      -0.024193  -0.020494  -0.075595   0.007530   0.002504   0.017901
     30      -0.020253  -0.005060  -0.032796  -0.063487   0.017580   0.019981
     31       0.022380   0.042156   0.048957  -0.072965   0.003237   0.002006
     32       0.044971   0.024744   0.117713   0.004495  -0.000316  -0.008431
     33       0.023711   0.008253  -0.000931  -0.004359   0.047886   0.015202
     34      -0.259196   0.051982  -0.009760  -0.003600  -0.199554  -0.065050
     35      -0.211915  -0.230723  -0.020474   0.029408  -0.372165  -0.043515
     36      -0.114500   0.073621  -0.018785   0.010687  -0.020291  -0.016773
     37       0.157359  -0.038548   0.052969  -0.024453   0.023815   0.017131
     38       0.145883   0.222783   0.125841  -0.063654   0.086203   0.022992
     39      -0.110678  -0.055355  -0.020543   0.017038  -0.138603   0.012917
     40       0.322113  -0.015976   0.046764  -0.029205   0.394041  -0.021739
     41      -0.101967   0.163580  -0.012317  -0.009672  -0.052215  -0.051728
     42       0.057275   0.007725   0.042289   0.001454   0.023736   0.033100
     43      -0.172282  -0.242056  -0.136956   0.001625  -0.102243  -0.062188
     44       0.076559  -0.152090   0.024262  -0.001117   0.039655   0.023308
     45       0.271900  -0.309233   0.245512  -0.009567   0.316653  -0.041452
     46       0.049194   0.041396   0.116206   0.011389  -0.046763   0.102019
     47       0.139362  -0.277421  -0.142435  -0.022408   0.252541  -0.203305
     48       0.106767  -0.140707  -0.014093  -0.042389  -0.009805  -0.035880
     49       0.128844  -0.196190  -0.133878   0.053366   0.012420   0.094660
     50       0.061549  -0.032445  -0.125147   0.072267   0.001013   0.078338
     51       0.023565   0.234162  -0.185083   0.130015  -0.032137   0.024322
     52      -0.212464   0.089013   0.316394  -0.079884   0.039967  -0.054173
     53      -0.018444  -0.275237   0.177606  -0.120659   0.034368  -0.011472
     54       0.115417  -0.115893  -0.076125  -0.010507  -0.011902   0.011906
     55       0.271506   0.049066  -0.285289   0.125504  -0.047118   0.001752
     56      -0.072069   0.312128  -0.017131   0.090882  -0.000470  -0.017387
     57      -0.181579   0.378805   0.178954  -0.126592   0.296021   0.051185
     58      -0.056346   0.017924   0.162033  -0.108662  -0.040759  -0.045730
     59      -0.037263   0.129188  -0.114438   0.064652   0.261217   0.138007
     60       0.250206  -0.061704   0.157384  -0.021471  -0.202666  -0.278624
     61      -0.257164   0.129279  -0.179490   0.215317   0.303942   0.046368
     62      -0.047248   0.035827  -0.017093  -0.036125   0.042234   0.014659
     63       0.119720   0.013660   0.083317  -0.472586  -0.033083  -0.324696
     64       0.111604  -0.027920   0.161374  -0.114205  -0.011049  -0.084587
     65       0.035914  -0.057928   0.143196   0.320231   0.017095   0.247823
     66       0.025460  -0.031766  -0.002744   0.034339  -0.006522   0.308726
     67      -0.069491   0.028503  -0.140275   0.077482   0.000308   0.020708
     68      -0.010569   0.022390  -0.008907   0.039746   0.003953  -0.264782
     69      -0.038592  -0.006436  -0.099604   0.159455  -0.003811   0.041928
     70      -0.061382   0.054120  -0.184869  -0.260882  -0.000324  -0.113472
     71       0.015161   0.027357   0.013023  -0.196707   0.003439  -0.066769
     72      -0.026878   0.010337  -0.101961   0.006946   0.003461  -0.209798
     73      -0.018854   0.049009   0.043901  -0.004861   0.001556  -0.344369
     74       0.025593   0.018869   0.093802  -0.065477  -0.002722   0.086606
     75       0.127055   0.033351   0.340858   0.138167  -0.030709   0.258669
     76       0.070710  -0.073357   0.145958   0.417328  -0.031361   0.322829
     77      -0.047919   0.007944  -0.106159  -0.095949   0.011950  -0.130057
     78       0.046298   0.004686   0.019341  -0.101842  -0.005494   0.164844
     79       0.068522   0.140905   0.174802  -0.087001  -0.268754   0.171344
     80       0.078036   0.122293   0.232529   0.003447  -0.275775   0.126390
                 42         43         44         45         46         47    
      0      -0.031610   0.046443   0.037311   0.036415  -0.013058   0.000502
      1      -0.026504   0.022220  -0.006976  -0.001378   0.003652   0.001478
      2      -0.023549   0.024922  -0.057378   0.020427  -0.025782   0.020129
      3      -0.018457  -0.049733  -0.058855   0.019889   0.006367   0.009281
      4       0.025187  -0.047930   0.031212   0.012562  -0.003070  -0.013795
      5      -0.018792   0.006652  -0.001694  -0.022661   0.025094  -0.008793
      6       0.026944   0.050385   0.013920  -0.061982   0.078161   0.006121
      7      -0.026924   0.033416  -0.027637  -0.037748   0.044356   0.006919
      8       0.040163  -0.036178   0.060583   0.031864  -0.045442   0.010303
      9      -0.030374  -0.034324   0.012541   0.018940  -0.022564  -0.002782
     10       0.065542  -0.016823   0.004544   0.014738  -0.032493  -0.005169
     11      -0.018878   0.015532  -0.017985  -0.026468  -0.013513  -0.008520
     12       0.009776   0.017756  -0.007807   0.023972   0.035296   0.010690
     13      -0.080414  -0.003270  -0.008739  -0.009178  -0.015584   0.005939
     14       0.008727   0.012011  -0.032742   0.020341  -0.007992   0.008007
     15       0.056447  -0.012076   0.002639  -0.071830  -0.050524  -0.041020
     16       0.038893   0.024519  -0.022403   0.007650  -0.025946   0.003769
     17       0.023475  -0.043914   0.066221  -0.036675   0.041677  -0.043761
     18      -0.008253   0.035097  -0.035327   0.007713  -0.066686   0.018411
     19       0.009409  -0.017860   0.037889  -0.066456  -0.024073  -0.002914
     20       0.013169   0.024116  -0.002601  -0.019047  -0.021051   0.025682
     21      -0.016147  -0.023060   0.010578   0.017137   0.029091  -0.007671
     22      -0.003255   0.005662  -0.015415   0.024598   0.013341  -0.024510
     23       0.009290  -0.008894   0.028041   0.007805   0.006773   0.056145
     24       0.004844   0.011098  -0.007279  -0.009838  -0.000627  -0.022585
     25      -0.006216  -0.016634   0.008036  -0.014969  -0.008920   0.035213
     26      -0.012404   0.006698  -0.023488   0.013107   0.009326  -0.086153
     27       0.003135  -0.008074   0.015499   0.045223  -0.010353  -0.002349
     28       0.014161   0.017567  -0.005114   0.005937   0.005165  -0.017172
     29       0.001066  -0.026080   0.028987  -0.012463  -0.023404   0.041622
     30      -0.012944  -0.002348  -0.019633  -0.060233   0.032712   0.030657
     31      -0.019282   0.014268  -0.027028   0.055294   0.036207  -0.005530
     32      -0.016330   0.015963  -0.046956   0.018707   0.035574  -0.006472
     33       0.003818   0.067789   0.020524  -0.000753  -0.037522  -0.005012
     34       0.017500  -0.317844  -0.140136   0.006130   0.120312   0.007406
     35      -0.114109  -0.367248  -0.118808   0.163718   0.161767   0.043768
     36      -0.010789  -0.102698  -0.104599  -0.005403   0.013321   0.015231
     37       0.087677   0.208585   0.279394  -0.040854  -0.027060  -0.062233
     38       0.299759   0.216890   0.393980  -0.151513  -0.054792  -0.103628
     39      -0.054183   0.105416   0.130862   0.091375  -0.053002  -0.035838
     40       0.137680  -0.210409  -0.333351  -0.297863   0.186965   0.088088
     41      -0.038811  -0.102856  -0.039285   0.058061  -0.001964  -0.008249
     42       0.113545  -0.088600  -0.011446  -0.080542   0.056802  -0.004259
     43      -0.357286   0.383756   0.125121   0.230486  -0.182149   0.016100
     44       0.034781   0.079268   0.084515  -0.084199   0.035256  -0.016356
     45       0.065748  -0.412060   0.060723   0.045477  -0.410367  -0.060638
     46       0.169806  -0.128783   0.045168   0.133794  -0.220783   0.019536
     47      -0.318425   0.019341  -0.053287  -0.235528   0.196499  -0.049255
     48      -0.194875  -0.060953   0.131021  -0.192974  -0.154344  -0.026044
     49       0.389193   0.037827  -0.115576   0.244744   0.095078   0.025762
     50       0.349851   0.079231  -0.163715   0.250214   0.153892   0.028474
     51       0.185759   0.129018  -0.241468   0.084327  -0.080986  -0.028672
     52      -0.266393  -0.173001   0.186359  -0.072833  -0.051117  -0.006865
     53      -0.129959  -0.131044   0.238990  -0.068799   0.072509   0.028449
     54       0.034876   0.046715  -0.035113   0.003861   0.051009   0.000076
     55      -0.015041   0.057380  -0.074662  -0.165186  -0.028727  -0.075296
     56      -0.033420  -0.061662   0.051265  -0.093180  -0.082002  -0.049601
     57       0.012435   0.072982   0.339979   0.223375   0.328922   0.151380
     58       0.116240  -0.072430   0.262923  -0.009178   0.276231  -0.042381
     59      -0.137615   0.177986  -0.231603   0.162842  -0.262773   0.147661
     60       0.042317  -0.018856   0.106014   0.154984   0.290989   0.167747
     61      -0.133061  -0.053133   0.108440   0.402852   0.145945   0.064010
     62      -0.007722   0.018538   0.009616   0.048485   0.004204   0.036547
     63       0.129958   0.079668  -0.026441  -0.063265  -0.155443   0.286559
     64       0.032607   0.051301  -0.043929   0.011834  -0.036006   0.011273
     65      -0.094778  -0.002952  -0.030633   0.078670   0.110118  -0.295267
     66      -0.085708  -0.010243  -0.031170  -0.013610   0.111304  -0.358798
     67       0.000886  -0.038501   0.079704   0.010585   0.058670   0.030368
     68       0.062366  -0.011479   0.044706   0.037398  -0.064451   0.323573
     69       0.013457  -0.039958   0.061813  -0.030836  -0.016049   0.122224
     70       0.042522  -0.019339   0.035848  -0.016614  -0.021669   0.103833
     71       0.002548   0.025895  -0.040579   0.025666   0.011661  -0.118367
     72       0.059552  -0.002771   0.009644   0.038447  -0.082958  -0.247330
     73       0.073103   0.095602  -0.084541  -0.003828  -0.043298  -0.444868
     74      -0.042067   0.025183  -0.023759  -0.005897   0.053148   0.093678
     75      -0.062180   0.031451  -0.076350  -0.120117   0.071569   0.130257
     76      -0.060628  -0.016065   0.026227  -0.166514   0.009999   0.317664
     77       0.029255  -0.008092   0.012845   0.050866  -0.021121  -0.089679
     78      -0.084439  -0.225366   0.129767   0.249848  -0.214172  -0.074448
     79       0.048782   0.054124   0.021302  -0.113085  -0.146105   0.054071
     80       0.074860   0.115218  -0.034687  -0.242728  -0.091300   0.085401
                 48         49         50         51         52         53    
      0       0.008643  -0.011573  -0.010545  -0.004693   0.003968  -0.017149
      1      -0.018155  -0.032646   0.028570  -0.005665  -0.009381   0.040601
      2       0.015412  -0.045176   0.062706   0.066231  -0.006634   0.085285
      3       0.004242  -0.005611  -0.023419  -0.041740  -0.006391  -0.009710
      4       0.010174  -0.040521   0.054816   0.083495   0.024197  -0.003054
      5      -0.026498   0.001104  -0.010524  -0.041902  -0.004221  -0.019377
      6       0.026749   0.080890   0.003360   0.113957   0.008010   0.017472
      7      -0.008191  -0.003422   0.017282  -0.018224  -0.021933   0.025394
      8       0.085580   0.042486  -0.032518   0.050193   0.010402  -0.019855
      9       0.003168  -0.046950  -0.004414   0.006728   0.029959  -0.021762
     10      -0.005608   0.015270  -0.003948  -0.015054  -0.006335   0.009361
     11      -0.033225   0.032710   0.003595  -0.025362  -0.016681   0.023891
     12       0.006847  -0.004234   0.002778  -0.013473  -0.019182   0.005862
     13       0.015104   0.012727  -0.004873   0.005692  -0.002527  -0.006449
     14       0.004844  -0.003058  -0.001368   0.000092  -0.001353   0.001987
     15      -0.071018   0.039815   0.019545  -0.009456   0.012944   0.006935
     16      -0.004569   0.044751  -0.005019   0.006226   0.003364  -0.025292
     17      -0.058978  -0.024462   0.024140  -0.033486   0.014023  -0.054490
     18       0.016251  -0.049763   0.004477   0.062428   0.050563  -0.066719
     19       0.028572  -0.073375  -0.103585   0.015557   0.020259   0.063310
     20       0.041701  -0.008407   0.002062   0.015178  -0.037056   0.000840
     21      -0.042101   0.021696   0.000347   0.022916  -0.064929  -0.031941
     22      -0.016638   0.023760   0.017917   0.016682  -0.026960  -0.027540
     23       0.014935   0.009977   0.019400  -0.045567   0.041021   0.047415
     24       0.023131  -0.010027  -0.003796  -0.005063  -0.013640   0.002261
     25      -0.012692  -0.007157  -0.004631  -0.011602   0.027824   0.018592
     26       0.021544   0.005922  -0.001137   0.000231   0.019833   0.002797
     27      -0.023830   0.039257   0.011426   0.018151   0.065081   0.019289
     28       0.028238   0.023558   0.028728  -0.009786   0.075252  -0.005516
     29      -0.001116  -0.020554  -0.007018   0.001382  -0.056205   0.006099
     30       0.033840  -0.050003   0.008059  -0.083745  -0.002591  -0.067878
     31      -0.049948   0.006766  -0.030012   0.031954   0.009489  -0.043217
     32      -0.095571  -0.005096  -0.063837   0.015903   0.052019   0.016704
     33      -0.012651  -0.022899   0.035503   0.035629   0.002077   0.038291
     34       0.051802   0.076401  -0.115721  -0.069501   0.009585  -0.153914
     35       0.157933   0.103136  -0.244628  -0.140114   0.020743  -0.295840
     36       0.015948  -0.007837   0.028266   0.023699  -0.006034   0.043356
     37      -0.084336   0.078770  -0.101448  -0.130666   0.012461  -0.134119
     38      -0.126406   0.242712  -0.194298  -0.192278   0.025487  -0.232437
     39      -0.041912  -0.101979   0.066990   0.036882   0.031224  -0.015142
     40       0.103707   0.337088  -0.205913  -0.132325  -0.085797   0.011743
     41      -0.017043  -0.087766   0.022383  -0.016482   0.008972  -0.021165
     42       0.031105   0.012205   0.089081   0.175672   0.014771   0.049306
     43      -0.075535  -0.017949  -0.241803  -0.434316  -0.050643  -0.093603
     44      -0.018839   0.025233   0.044000   0.074295  -0.000895   0.027964
     45      -0.018453  -0.184822   0.085836  -0.398406  -0.092193   0.040887
     46       0.105504   0.065130  -0.082706  -0.079820  -0.022183   0.004941
     47      -0.159734  -0.237182   0.203955  -0.118032  -0.050300   0.033418
     48       0.050000   0.306046  -0.018511   0.028734  -0.072598   0.074817
     49      -0.011517  -0.212864   0.003323  -0.052908   0.013853  -0.023389
     50      -0.048229  -0.282188   0.014536  -0.059250   0.034247  -0.038678
     51      -0.181438   0.041959   0.008782  -0.216023  -0.085996   0.086117
     52       0.081349  -0.038199  -0.009423   0.096196   0.066942  -0.033081
     53       0.183526  -0.055790  -0.014136   0.224103   0.102782  -0.102135
     54      -0.021783   0.010722   0.013470  -0.021002  -0.022822   0.022115
     55      -0.137987   0.086853   0.045572  -0.001469   0.030432   0.038359
     56      -0.053647   0.013589   0.010899   0.018108   0.052263  -0.016546
     57       0.336893  -0.223250  -0.190926  -0.017118  -0.116057   0.181874
     58      -0.075504  -0.176611   0.072803  -0.071598  -0.034407   0.005386
     59       0.305805   0.208918  -0.239740   0.097854   0.003789  -0.018566
     60       0.038164   0.290072  -0.084744  -0.200392  -0.186004   0.512838
     61       0.056913   0.344708   0.551946  -0.136893  -0.112571  -0.246807
     62       0.048182   0.050075   0.099518  -0.008411  -0.060127  -0.049437
     63       0.078205  -0.047464   0.072488  -0.100746   0.221160   0.095915
     64       0.026066   0.011365   0.035739  -0.003785   0.028547  -0.003090
     65      -0.027509   0.065218  -0.038077   0.093728  -0.204470  -0.083306
     66       0.264092   0.000780   0.017754  -0.282094   0.298398   0.274818
     67       0.033593   0.053342   0.023835  -0.134970   0.039146   0.131795
     68      -0.232123   0.024473   0.008630   0.217021  -0.258848  -0.219244
     69      -0.019542  -0.012479   0.001460  -0.033689   0.019847   0.038764
     70      -0.027634  -0.024545  -0.022118   0.036248  -0.119806  -0.026174
     71       0.029198   0.003158  -0.009104   0.034468  -0.053458  -0.033711
     72       0.117228  -0.080523  -0.073813   0.094003  -0.359851   0.042460
     73       0.253161  -0.128643  -0.085422   0.068450  -0.426740  -0.049838
     74      -0.055447   0.048633   0.033677  -0.056839   0.220786  -0.054991
     75      -0.113201  -0.109320  -0.104639  -0.016142  -0.184266  -0.000813
     76      -0.098839  -0.158315  -0.115313  -0.006298  -0.285488  -0.060820
     77       0.050716   0.049658   0.049399  -0.000940   0.085672   0.022319
     78      -0.414252   0.115352  -0.038127   0.141135  -0.156764   0.444628
     79       0.196198   0.053362   0.322143  -0.117581  -0.224530   0.058195
     80       0.285188  -0.004124   0.311539  -0.202344  -0.143748  -0.014964
                 54         55         56         57         58         59    
      0      -0.021046   0.009456  -0.015535  -0.004215   0.018092  -0.007275
      1       0.069545  -0.005693   0.001678   0.008950  -0.052928   0.017051
      2       0.069789  -0.051686  -0.005243   0.005203   0.023331  -0.007922
      3       0.033276   0.012289   0.011712   0.002948   0.004068  -0.000740
      4      -0.102667  -0.064179  -0.045450  -0.008890  -0.008335  -0.002970
      5      -0.020490   0.025013   0.000871  -0.010198  -0.046542  -0.001565
      6      -0.000827   0.050170  -0.009612   0.022606  -0.003858   0.003507
      7      -0.004888   0.073043   0.058017  -0.022085  -0.004504   0.000890
      8       0.083071  -0.040826   0.001560   0.033519  -0.004032   0.004283
      9       0.009349  -0.013655   0.108796   0.012429   0.007080  -0.005668
     10       0.001986  -0.021916  -0.053772  -0.002709   0.007161   0.008774
     11      -0.011251   0.005015  -0.074672  -0.010041   0.002900  -0.005450
     12      -0.000163   0.018229  -0.047909  -0.010568  -0.001866   0.005550
     13      -0.005851   0.001125  -0.012362  -0.006768  -0.008569   0.025280
     14      -0.009146  -0.005409   0.008350  -0.004171  -0.002308   0.003839
     15       0.007460  -0.069491   0.084885   0.018993  -0.004228   0.014464
     16      -0.052815  -0.021117   0.025785   0.006830   0.000282  -0.007142
     17       0.040411   0.042389  -0.037160   0.027011  -0.004941   0.007073
     18       0.004755   0.115980  -0.051981   0.027772  -0.003404  -0.002775
     19       0.004322   0.011126  -0.006516  -0.069109  -0.002551   0.000203
     20       0.001220   0.004138   0.007193  -0.047626   0.002174   0.000569
     21       0.024057  -0.040831   0.013739  -0.075185  -0.002301   0.019494
     22       0.013574  -0.010999   0.005092  -0.021199   0.017435   0.039770
     23      -0.022809   0.007426  -0.002743   0.076522   0.003648   0.031250
     24      -0.005390  -0.001563  -0.000155   0.017800   0.003106  -0.007899
     25      -0.007108   0.009738  -0.002257   0.017714  -0.010590   0.025655
     26       0.006113   0.000733   0.000297  -0.023530  -0.005670   0.014250
     27       0.018651   0.031294   0.003621  -0.057182  -0.005918  -0.043236
     28       0.020360   0.003171  -0.001031  -0.085463   0.011596   0.032423
     29      -0.014098   0.010561   0.006381   0.043817   0.011172   0.009580
     30       0.004224  -0.122321  -0.011313  -0.013363   0.003718   0.001010
     31      -0.000415  -0.054097  -0.026387   0.079689   0.001139   0.002562
     32      -0.010006  -0.024179  -0.017387   0.022718  -0.000711  -0.003693
     33       0.041948  -0.039546  -0.003591   0.002400   0.179763  -0.047489
     34      -0.061146   0.126893  -0.050531  -0.014100   0.448338  -0.133032
     35      -0.318241   0.232902  -0.074308  -0.047171  -0.181648   0.025071
     36      -0.015696  -0.033230   0.032047   0.005488  -0.427957   0.121159
     37      -0.071379   0.064669   0.022911  -0.007691   0.234140  -0.055682
     38      -0.303308   0.042288   0.136595  -0.022580  -0.157141   0.064667
     39      -0.089458  -0.097902  -0.072697  -0.020770  -0.257874  -0.008480
     40       0.340016   0.298228   0.133091   0.045399  -0.043104   0.009503
     41      -0.126066  -0.031364   0.017924  -0.012256   0.342477   0.001419
     42      -0.136557  -0.018906  -0.020011  -0.005645   0.242705  -0.005146
     43       0.319574   0.097974   0.155182   0.037376   0.138467   0.028186
     44      -0.122682   0.036261   0.026172  -0.009102   0.317210   0.001906
     45      -0.062997  -0.123691  -0.095061  -0.172773   0.014840  -0.016517
     46       0.207894  -0.049767  -0.015638   0.027182  -0.002130   0.002748
     47      -0.359328   0.113730   0.113340  -0.162469  -0.001339  -0.008675
     48       0.054197  -0.058941  -0.422671   0.004803  -0.037142  -0.062968
     49       0.006478   0.070069   0.197449  -0.018365  -0.035313  -0.045719
     50      -0.019181   0.101721   0.314298  -0.019625  -0.026324  -0.040711
     51      -0.054143  -0.002962  -0.335499  -0.063715   0.010435   0.002353
     52       0.064673   0.008812   0.257764   0.041358  -0.043822  -0.107454
     53       0.054571  -0.027832   0.365582   0.075297   0.022174   0.041582
     54       0.008546   0.022946  -0.072670   0.005635   0.022183  -0.051627
     55       0.041086  -0.031088   0.033293   0.093795   0.108472  -0.236571
     56       0.026436  -0.056306   0.144858   0.042588   0.029158  -0.039643
     57       0.008146   0.167831  -0.245005  -0.192802   0.017810  -0.034261
     58       0.197560   0.130082  -0.181189   0.020367   0.000002  -0.013832
     59      -0.399515  -0.073892   0.129964  -0.127157   0.005340  -0.010462
     60      -0.120574  -0.432889   0.210070  -0.077372   0.021036   0.011925
     61      -0.008825   0.031125   0.020346   0.275651   0.005217   0.014475
     62       0.000537   0.011533   0.008199  -0.003072   0.003860   0.003527
     63      -0.107874   0.152361  -0.039737   0.318671  -0.064054  -0.205702
     64      -0.026635   0.042746  -0.002669   0.064607  -0.033499  -0.175553
     65       0.054226  -0.100717   0.051564  -0.250077  -0.079746  -0.374501
     66      -0.090811   0.005053  -0.015422   0.293872   0.052256   0.067278
     67      -0.072667  -0.041190   0.035176   0.119066  -0.123969  -0.415669
     68       0.079662  -0.023093   0.016224  -0.232548  -0.019821   0.053090
     69      -0.018344   0.016694  -0.007559   0.076338  -0.037401   0.069999
     70      -0.007086  -0.015558   0.002721   0.050299   0.121278  -0.229449
     71       0.015342  -0.018139   0.005834  -0.044372   0.065742  -0.123602
     72      -0.068113   0.077713   0.027953   0.254168   0.014260   0.125861
     73      -0.040489  -0.010163   0.007911   0.279125  -0.093450  -0.162902
     74       0.069778  -0.068556  -0.025109  -0.156232  -0.093221  -0.377544
     75      -0.092871  -0.076544  -0.015229   0.235412   0.087118   0.346639
     76      -0.063331  -0.084773  -0.019256   0.320780  -0.049704  -0.273560
     77       0.020966   0.040077   0.012632  -0.114791   0.035631   0.132389
     78      -0.130270   0.533449   0.142542   0.012639  -0.013082  -0.027542
     79      -0.037978   0.291286   0.114003  -0.128743   0.001180  -0.004289
     80      -0.011337   0.150285   0.080238  -0.210715   0.003430  -0.006488
                 60         61         62         63         64         65    
      0       0.013248   0.001826   0.000200   0.011559   0.000682   0.000188
      1      -0.034708   0.014454  -0.015072  -0.030200   0.004413  -0.000492
      2       0.015533  -0.008833   0.009505   0.018097  -0.002261   0.000552
      3      -0.003203   0.003009  -0.002087  -0.000176  -0.000526   0.000205
      4       0.011827   0.001888   0.001185   0.002684   0.002348   0.000431
      5       0.045292  -0.015588   0.014693   0.043323   0.024920  -0.000703
      6      -0.002665  -0.008741   0.008426  -0.003691  -0.003637  -0.001317
      7       0.001426  -0.012497   0.003450   0.005460   0.000285   0.003375
      8      -0.002716   0.007437   0.002863  -0.001454   0.002723   0.002784
      9      -0.005618   0.015386  -0.037271   0.031710   0.016799   0.000712
     10      -0.042021  -0.010351  -0.036381   0.044604   0.017679   0.003487
     11       0.004906   0.011120  -0.007714  -0.005870  -0.000080  -0.002040
     12      -0.009172  -0.010871   0.006026   0.000034  -0.002194  -0.000036
     13      -0.034336  -0.063676   0.050203   0.000690  -0.014316   0.000020
     14      -0.004065  -0.008596   0.006031  -0.000691  -0.001668   0.000173
     15      -0.011298  -0.041689   0.039335  -0.006000  -0.011506  -0.000896
     16       0.016667   0.019745  -0.016988  -0.002142   0.007059   0.002669
     17      -0.019308  -0.013622   0.016372  -0.003565  -0.007380   0.000832
     18      -0.003862   0.011303  -0.003166  -0.000516   0.003740  -0.000030
     19      -0.005211  -0.006918   0.005577   0.001085  -0.003421   0.005744
     20       0.006255   0.005600  -0.009034  -0.000109   0.002438  -0.036971
     21       0.007978   0.003381  -0.011073   0.006813  -0.026562   0.007663
     22       0.028992  -0.027329  -0.032166  -0.026761   0.030593   0.006203
     23       0.020522  -0.021809  -0.019978  -0.004994  -0.010204   0.010763
     24      -0.002380  -0.006550   0.001965  -0.008480   0.017937   0.000150
     25       0.011944   0.006572  -0.013980   0.019301  -0.057099   0.000654
     26       0.004318   0.006819  -0.007467   0.010338  -0.031215   0.000339
     27      -0.001632  -0.032841  -0.020585  -0.015740   0.010894  -0.024133
     28      -0.008849   0.039255   0.028297   0.008151   0.018496   0.015679
     29      -0.005549   0.012054   0.020468  -0.002959   0.036660  -0.005468
     30       0.000270   0.007126   0.004391  -0.005108  -0.003533   0.012064
     31      -0.001128   0.005394   0.004390  -0.002271  -0.003029  -0.046461
     32      -0.000921  -0.002188   0.000303  -0.002006  -0.003276   0.043927
     33       0.094799  -0.063357   0.064909   0.100644  -0.021301  -0.006527
     34       0.241801  -0.126348   0.128725   0.252682  -0.049847   0.001076
     35      -0.064392   0.110747  -0.110610  -0.086511   0.037393  -0.001815
     36      -0.230305   0.128304  -0.134338  -0.241117   0.052432   0.004249
     37       0.130356  -0.078281   0.074749   0.124379  -0.027507   0.004921
     38      -0.055450   0.016566  -0.040502  -0.096163   0.019919  -0.002030
     39       0.235699  -0.058592   0.066065   0.211467   0.133395   0.002168
     40      -0.002510  -0.023679   0.011040   0.029323   0.011431   0.000311
     41      -0.281608   0.083482  -0.089661  -0.264232  -0.167273   0.001201
     42      -0.204781   0.048466  -0.067300  -0.198813  -0.129606  -0.005860
     43      -0.138256   0.054279  -0.029852  -0.105541  -0.063928  -0.001423
     44      -0.265443   0.061455  -0.080615  -0.252522  -0.163799   0.004271
     45       0.002293   0.022124  -0.044578   0.014319   0.014671   0.015537
     46      -0.013600   0.014314  -0.018100   0.010464   0.008648  -0.045966
     47       0.030970  -0.029913   0.013833   0.011146   0.003426  -0.024096
     48       0.264037   0.112209   0.223681  -0.334290  -0.121502   0.012439
     49       0.211451   0.051706   0.188001  -0.238965  -0.093000  -0.034324
     50       0.172677   0.043020   0.137019  -0.176128  -0.067922   0.035320
     51      -0.032505  -0.005144  -0.027156   0.017102   0.005951  -0.018198
     52       0.380417   0.183816   0.221063  -0.370345  -0.123584  -0.005517
     53      -0.171486  -0.054244  -0.159877   0.233499   0.092334  -0.014553
     54       0.055028   0.135248  -0.121524   0.013155   0.035753   0.000369
     55       0.269707   0.592538  -0.522864   0.071525   0.158253   0.000311
     56       0.052840   0.081450  -0.070909   0.025276   0.022693   0.000188
     57       0.035844   0.097028  -0.104397   0.015495   0.026097   0.008995
     58      -0.005806   0.062949  -0.055627  -0.007040   0.013701  -0.029012
     59       0.049831   0.004463  -0.011685   0.011553   0.006819  -0.016280
     60       0.052725  -0.021112  -0.036028   0.006940  -0.005680   0.001997
     61       0.001947  -0.002592  -0.000007   0.004219  -0.003021  -0.065724
     62       0.009105   0.006520  -0.012992  -0.000553   0.002199   0.436842
     63      -0.122529   0.120822   0.144483   0.109644  -0.093263   0.025948
     64      -0.099480   0.089602   0.111897   0.058907  -0.007889  -0.054453
     65      -0.232848   0.212692   0.252877   0.144296  -0.059369   0.016817
     66       0.051136  -0.116398  -0.038053  -0.086026   0.141738  -0.115257
     67      -0.264328   0.234294   0.293378   0.201301  -0.159811  -0.020016
     68       0.028501   0.036457  -0.045393   0.038449  -0.119021  -0.146835
     69       0.052436   0.011233  -0.043721   0.087843  -0.215840  -0.002295
     70      -0.093818  -0.096661   0.152862  -0.223824   0.684092   0.001636
     71      -0.062447  -0.042303   0.080575  -0.129752   0.372273  -0.001275
     72       0.009541   0.081571   0.051716   0.052741  -0.014044   0.289471
     73       0.058151  -0.191006  -0.195789  -0.008291  -0.235555  -0.142167
     74       0.028947  -0.323930  -0.246887  -0.116234  -0.103396   0.195971
     75      -0.023951   0.302439   0.244493   0.102911   0.111228  -0.003085
     76       0.019751  -0.242616  -0.152936  -0.098018  -0.018958  -0.050060
     77      -0.017968   0.126577   0.096917   0.038817   0.056553  -0.130430
     78       0.001862  -0.061370  -0.029173   0.020716   0.023862  -0.145471
     79       0.008659  -0.010522  -0.022286   0.014177   0.012549   0.542642
     80       0.012486  -0.000566  -0.019541   0.002870   0.005296  -0.523379
                 66         67         68         69         70         71    
      0       0.000984  -0.000878   0.027965   0.012794   0.000557   0.024610
      1       0.000831   0.002769  -0.029186  -0.010468  -0.001132  -0.033825
      2       0.000010  -0.001783   0.019134   0.007437   0.000960   0.019334
      3      -0.002912   0.000508  -0.018372  -0.008723   0.000892   0.015945
      4      -0.001846   0.000287  -0.011610  -0.004581   0.000615   0.011974
      5      -0.002931   0.000532  -0.043039  -0.015143   0.003713   0.041060
      6       0.002167  -0.000692  -0.002026  -0.002941   0.003963   0.004473
      7      -0.009800   0.001590   0.006020   0.008425  -0.011491  -0.014977
      8      -0.004215   0.001192   0.003330   0.004370  -0.005856  -0.008847
      9       0.047156  -0.000495   0.000273  -0.000898   0.003290  -0.006326
     10       0.050011   0.002538  -0.001890  -0.000741  -0.003742   0.004452
     11       0.008469  -0.002329   0.001923  -0.000377   0.005825  -0.010414
     12      -0.002749  -0.000158   0.000031   0.000013  -0.000235   0.000456
     13       0.000939   0.000127  -0.000015   0.000011  -0.000011   0.000142
     14       0.000932  -0.000082  -0.000099  -0.000003   0.000007   0.000382
     15      -0.001084   0.001150  -0.001993  -0.002473  -0.005679  -0.007156
     16       0.000904  -0.004408   0.006927   0.008705   0.019452   0.021368
     17       0.000808  -0.001527   0.003620   0.004733   0.010803   0.011081
     18      -0.000092   0.000275  -0.000354   0.000042   0.000947  -0.000378
     19      -0.000101  -0.005137  -0.001752   0.003999   0.007054  -0.001216
     20       0.001061   0.044071   0.010628  -0.020212  -0.049315   0.011143
     21       0.000138  -0.021760   0.001665  -0.010123  -0.004773  -0.001170
     22       0.000188  -0.029617   0.009992  -0.026442  -0.032177   0.005906
     23       0.000224  -0.033811   0.004013  -0.017349  -0.013120  -0.000009
     24      -0.000022   0.001786   0.000168  -0.000109   0.000623   0.000051
     25      -0.000008   0.000162   0.000178  -0.000632   0.000196  -0.000049
     26      -0.000042   0.000178   0.000176  -0.000377   0.000075   0.000056
     27       0.002598  -0.022727  -0.014872   0.036754  -0.018796   0.001158
     28      -0.001776   0.016355   0.012416  -0.029225   0.017344  -0.001780
     29       0.000380  -0.001485   0.005322  -0.009803   0.010312  -0.002479
     30      -0.000607   0.004897  -0.001307   0.003732  -0.005708   0.001089
     31       0.000947  -0.017049   0.007498  -0.017191   0.025161  -0.004824
     32      -0.001500   0.015195  -0.007126   0.017666  -0.023086   0.003665
     33      -0.004895   0.030435  -0.515888  -0.213488  -0.016507  -0.506296
     34       0.001512  -0.006455   0.114421   0.047897   0.003021   0.112435
     35      -0.000849   0.007757  -0.132656  -0.055148  -0.003911  -0.127274
     36      -0.006059  -0.019665   0.187175   0.062823   0.010226   0.220836
     37      -0.008189  -0.025218   0.228466   0.075679   0.011656   0.273834
     38       0.002124   0.009624  -0.088353  -0.028635  -0.002859  -0.103407
     39       0.042006  -0.008528   0.456293   0.173357  -0.035243  -0.423678
     40       0.019237  -0.003550   0.196451   0.074491  -0.014988  -0.185337
     41       0.028607  -0.005920   0.328899   0.125558  -0.024878  -0.305224
     42      -0.008139   0.002721  -0.238428  -0.071811   0.026592   0.232040
     43      -0.001532   0.001014  -0.057714  -0.017429   0.005900   0.053951
     44       0.002940  -0.001532   0.174592   0.051181  -0.018680  -0.169779
     45      -0.026981   0.006996   0.020269   0.031370  -0.042481  -0.051542
     46       0.112432  -0.021632  -0.073557  -0.101637   0.137423   0.182333
     47       0.053273  -0.011299  -0.040830  -0.053187   0.070519   0.098749
     48       0.110198   0.008974  -0.005607  -0.000550  -0.014150   0.020317
     49      -0.341678  -0.028411   0.022579   0.004216   0.050595  -0.082511
     50       0.359511   0.029366  -0.022507  -0.004195  -0.051895   0.082651
     51      -0.652029  -0.002640   0.002481   0.014259  -0.027275   0.055080
     52      -0.253344  -0.000081   0.000717   0.005902  -0.011651   0.022736
     53      -0.473721  -0.002862   0.001000   0.008965  -0.017085   0.038337
     54       0.028723   0.001066  -0.002428  -0.002108   0.000203  -0.008225
     55       0.000395  -0.000219  -0.000705  -0.000198   0.000140   0.002662
     56       0.001861  -0.000952   0.000743   0.000424   0.000809  -0.001354
     57       0.006759  -0.015145   0.027497   0.032688   0.072664   0.084650
     58      -0.016841   0.047395  -0.081486  -0.102198  -0.226019  -0.249559
     59      -0.010365   0.026516  -0.043566  -0.057177  -0.129599  -0.137423
     60      -0.000377  -0.003533  -0.000202   0.001256   0.000689  -0.000216
     61       0.001976   0.073376   0.018865  -0.038154  -0.085061   0.018329
     62      -0.012411  -0.519154  -0.123851   0.238483   0.575896  -0.127727
     63       0.000535  -0.129510   0.046996  -0.121660  -0.147830   0.027330
     64      -0.001530   0.279396  -0.106132   0.268384   0.332293  -0.065380
     65       0.000397  -0.080665   0.029566  -0.076764  -0.090922   0.017274
     66      -0.002085   0.378221  -0.064681   0.228818   0.190733  -0.014677
     67      -0.000467   0.068137  -0.010211   0.039384   0.032883  -0.002013
     68      -0.002949   0.485464  -0.080892   0.289373   0.243135  -0.017953
     69       0.000371  -0.009417  -0.001417   0.002201  -0.002578  -0.000888
     70      -0.000184   0.001125   0.000815  -0.002037  -0.002642   0.001174
     71       0.000488  -0.008898  -0.001017  -0.000195   0.002690  -0.002653
     72      -0.030088   0.266304   0.169944  -0.418234   0.203977  -0.011777
     73       0.015045  -0.132250  -0.082040   0.202228  -0.099510   0.005569
     74      -0.020573   0.179407   0.115095  -0.281877   0.137552  -0.008098
     75      -0.000254  -0.001541   0.001066  -0.000339   0.002593  -0.001655
     76       0.006316  -0.063188  -0.068466   0.152732  -0.101348   0.014324
     77       0.016965  -0.160455  -0.174252   0.390728  -0.254289   0.035731
     78       0.004703  -0.054044   0.021661  -0.052823   0.074539  -0.012564
     79      -0.015059   0.195877  -0.085389   0.203905  -0.286482   0.050121
     80       0.014865  -0.186718   0.083134  -0.200525   0.274494  -0.046925
                 72         73         74         75         76         77    
      0      -0.002578   0.016538   0.006646   0.031679   0.026285   0.039325
      1       0.005817  -0.009319   0.019442   0.011816   0.008828   0.024047
      2      -0.003050   0.007514  -0.008430  -0.001763  -0.000978  -0.006937
      3      -0.000070  -0.005323  -0.025913  -0.028842  -0.010195  -0.044176
      4      -0.002018  -0.000583  -0.010233  -0.008031  -0.002158  -0.012956
      5      -0.009648   0.002130  -0.011236   0.013863   0.009830   0.017091
      6       0.000721   0.010006   0.015520  -0.004472  -0.003900  -0.004019
      7      -0.005669  -0.034799  -0.055248   0.013871   0.012818   0.011137
      8      -0.004447  -0.018104  -0.028211   0.006813   0.006821   0.005834
      9      -0.045303  -0.002239  -0.001893  -0.001952   0.002629  -0.000382
     10       0.033493  -0.002092  -0.011025   0.004041  -0.000120   0.000880
     11      -0.072040   0.000412   0.007065  -0.005784   0.002313  -0.002006
     12       0.002767  -0.001072   0.000246  -0.000219  -0.000532  -0.000092
     13       0.000470   0.000476   0.000027   0.000062   0.000095  -0.000192
     14       0.002241   0.000134  -0.000302   0.000010  -0.000341  -0.000215
     15      -0.000726   0.020094  -0.008814   0.003836   0.002533  -0.001030
     16       0.001202  -0.056837   0.025689  -0.009212  -0.006128   0.006195
     17       0.000932  -0.032954   0.015185  -0.005352  -0.003308   0.003269
     18       0.000133  -0.000532   0.000307  -0.000192   0.000536  -0.000340
     19       0.000730   0.002418  -0.001531  -0.000180  -0.001527   0.001192
     20      -0.003813  -0.014816   0.015001  -0.000524   0.010012  -0.007695
     21       0.002093  -0.006787   0.011256   0.017951   0.039111  -0.031379
     22      -0.003379  -0.000878  -0.004661  -0.018214  -0.039295   0.032509
     23       0.001606  -0.007810   0.011587   0.016670   0.036276  -0.028688
     24      -0.000249   0.000182  -0.000600   0.000555  -0.002665   0.000908
     25      -0.000072  -0.000103   0.000304   0.000926   0.001060  -0.001176
     26      -0.000209  -0.000015  -0.000196   0.001685  -0.003152   0.000109
     27       0.002229   0.002742   0.002153  -0.027577   0.018305   0.008454
     28       0.001211   0.000468  -0.003731  -0.005476   0.006495   0.003796
     29       0.006973   0.006244  -0.006640  -0.064068   0.050289   0.025056
     30      -0.000597   0.000239   0.003341  -0.002901   0.001498  -0.000089
     31       0.003406  -0.000195  -0.009255   0.008959  -0.004259  -0.000243
     32      -0.002750   0.001189   0.008565  -0.008836   0.004417   0.000389
     33       0.069318  -0.236619   0.072711  -0.225169  -0.195320  -0.209499
     34      -0.015462   0.054407  -0.013570   0.057355   0.049374   0.055191
     35       0.017435  -0.063963   0.017538  -0.061098  -0.053455  -0.057623
     36      -0.040632   0.044183  -0.159618  -0.153496  -0.118905  -0.262709
     37      -0.050871   0.052571  -0.205000  -0.201844  -0.156603  -0.343985
     38       0.019675  -0.023666   0.081783   0.079541   0.061426   0.137088
     39       0.078680   0.015855   0.239856   0.070718  -0.013735   0.138151
     40       0.032755   0.004996   0.102718   0.032114  -0.004733   0.061504
     41       0.058915   0.013856   0.181026   0.059792  -0.007828   0.111198
     42      -0.074351   0.045911   0.071217   0.275230   0.135298   0.391276
     43      -0.016591   0.009095   0.014535   0.064503   0.032736   0.092358
     44       0.057514  -0.034536  -0.057902  -0.215657  -0.106995  -0.309705
     45      -0.018811  -0.117673  -0.183141   0.047568   0.042474   0.038310
     46       0.071304   0.410516   0.642076  -0.159183  -0.151915  -0.132904
     47       0.035791   0.212700   0.331496  -0.081420  -0.078078  -0.067474
     48       0.146715  -0.004600  -0.026070   0.012766  -0.003184   0.003475
     49      -0.574284   0.020561   0.106493  -0.054302   0.012434  -0.016010
     50       0.577604  -0.021586  -0.109491   0.056465  -0.011330   0.017756
     51       0.393595   0.028342   0.045672   0.014565  -0.025750   0.005790
     52       0.164627   0.010184   0.017211   0.006551  -0.010030   0.002924
     53       0.269515   0.018279   0.029823   0.009773  -0.017381   0.003387
     54      -0.034146   0.005973  -0.003264  -0.000218   0.004145  -0.000666
     55       0.006300  -0.007921   0.002703  -0.001875  -0.002470  -0.000568
     56      -0.011320   0.003340  -0.000124   0.001030   0.002168   0.001133
     57       0.005576  -0.226177   0.100341  -0.038282  -0.026135   0.022882
     58      -0.017533   0.665758  -0.295200   0.108923   0.071845  -0.067072
     59      -0.011139   0.381701  -0.170331   0.062473   0.040879  -0.039027
     60      -0.000016   0.003868  -0.002225   0.000637  -0.000125   0.000093
     61      -0.006213  -0.025951   0.024523  -0.000161   0.017354  -0.012855
     62       0.044730   0.171093  -0.170692   0.004556  -0.118772   0.087894
     63      -0.017451   0.003907  -0.033715  -0.101690  -0.217923   0.180308
     64       0.039883  -0.007081   0.078525   0.239801   0.513422  -0.425870
     65      -0.010415  -0.000206  -0.018781  -0.062083  -0.133252   0.110243
     66      -0.006997   0.076363  -0.096613  -0.110135  -0.241933   0.189972
     67      -0.002117   0.016516  -0.021650  -0.024663  -0.057101   0.043280
     68      -0.009188   0.095341  -0.121701  -0.139243  -0.309678   0.240316
     69       0.001875  -0.001201   0.004323  -0.007553   0.025560  -0.007240
     70      -0.001749   0.000627  -0.002201   0.001531  -0.018019   0.008776
     71       0.004284  -0.000624   0.005023  -0.017890   0.047674  -0.007108
     72      -0.027882  -0.036904  -0.021127   0.346622  -0.235605  -0.108624
     73       0.013941   0.017686   0.009228  -0.170506   0.117870   0.052482
     74      -0.016894  -0.022760  -0.013068   0.217325  -0.147102  -0.068459
     75       0.001413   0.000915  -0.003104  -0.016925   0.013987   0.007637
     76      -0.026564  -0.021624   0.034334   0.222060  -0.181232  -0.093795
     77      -0.064739  -0.051181   0.089721   0.544227  -0.447910  -0.231488
     78       0.013578  -0.003717  -0.031317   0.029283  -0.013563   0.000295
     79      -0.037553   0.007691   0.103029  -0.105131   0.053026   0.002472
     80       0.037554  -0.009823  -0.101787   0.102278  -0.050128  -0.001879
                 78         79         80    
      0       0.056365  -0.000001  -0.000076
      1       0.031150   0.000029  -0.000008
      2      -0.007239   0.000094   0.000021
      3       0.060273  -0.000256  -0.000168
      4       0.017873  -0.000008  -0.000071
      5      -0.016106  -0.000009   0.000096
      6       0.001820   0.000154  -0.000055
      7      -0.002554  -0.000190  -0.000038
      8      -0.001206  -0.000256   0.000012
      9       0.001330  -0.002601   0.000024
     10      -0.001428  -0.001355  -0.000015
     11       0.002715  -0.004912   0.000007
     12      -0.000859  -0.068544  -0.000069
     13      -0.000007   0.017659   0.000039
     14      -0.000415  -0.011795  -0.000010
     15       0.000431  -0.000765  -0.000075
     16       0.002913   0.002077  -0.000030
     17       0.001710  -0.001962   0.000021
     18      -0.000133   0.000310   0.000236
     19       0.000247  -0.000444  -0.000139
     20      -0.001294   0.000177  -0.000001
     21      -0.003817  -0.000004   0.004906
     22       0.004620   0.000250  -0.002054
     23      -0.003637  -0.000082   0.001838
     24       0.000520  -0.000088   0.022605
     25      -0.000300   0.000028  -0.026765
     26       0.000813  -0.000045   0.062213
     27      -0.001544   0.000023   0.003701
     28      -0.000680  -0.000028   0.001716
     29      -0.005118  -0.000044   0.003908
     30      -0.000179   0.000108   0.000134
     31       0.000635  -0.000020   0.000154
     32      -0.000657  -0.000097   0.000165
     33      -0.335133   0.001916   0.001775
     34       0.087153  -0.001640  -0.000047
     35      -0.092229   0.003351   0.000267
     36      -0.344898   0.003807   0.000445
     37      -0.454418   0.003433   0.000552
     38       0.178862  -0.002284  -0.000955
     39      -0.245611   0.001433   0.001604
     40      -0.108793   0.000513   0.000658
     41      -0.193755   0.001353   0.000665
     42      -0.476858   0.001134   0.001798
     43      -0.110074   0.000062   0.001113
     44       0.378756  -0.000546  -0.001896
     45      -0.009727   0.000184  -0.000071
     46       0.030533  -0.000125   0.000048
     47       0.014774  -0.000215  -0.000098
     48      -0.005373   0.000836  -0.000014
     49       0.019983  -0.008785   0.000113
     50      -0.021283   0.013021  -0.000105
     51      -0.014691   0.034669   0.000049
     52      -0.006537   0.010275  -0.000020
     53      -0.008019   0.021580   0.000052
     54       0.004629   0.943102   0.001304
     55      -0.002854  -0.239760  -0.000330
     56       0.004268   0.213671   0.000387
     57       0.008108   0.001514  -0.000042
     58      -0.026424  -0.011544   0.000043
     59      -0.016181  -0.003252  -0.000144
     60      -0.000548   0.000644   0.000026
     61      -0.001676   0.000211   0.000721
     62       0.012401  -0.000267  -0.002079
     63       0.024725   0.000548  -0.013219
     64      -0.059705  -0.001266   0.027024
     65       0.015922   0.000359  -0.008691
     66       0.021773  -0.000514  -0.019189
     67       0.004473  -0.000448  -0.001943
     68       0.028405  -0.000083  -0.020752
     69      -0.006161   0.000353  -0.366669
     70       0.002027  -0.000442   0.350498
     71      -0.007002   0.001238  -0.856697
     72       0.020577   0.000018  -0.022555
     73      -0.010720   0.000003   0.008229
     74       0.013835   0.000013  -0.015215
     75      -0.001856  -0.000128  -0.000997
     76       0.018831   0.000252  -0.010923
     77       0.047822   0.000613  -0.029563
     78       0.000855   0.000314  -0.000198
     79      -0.006397  -0.000220   0.001439
     80       0.005278   0.000483  -0.001846
# -----------------------------------------------------------
$ THERMOCHEMISTRY_Energies
   description: The Thermochemistry energies
   geom. index: 1
   prop. index: 1
        Temperature (Kelvin)           :        298.1500000000
        Pressure (atm)                 :          1.0000000000
        Total Mass (AMU)               :        152.2410000000
        Spin Degeneracy                :          1.0000000000
        Electronic Energy (Hartree)    :       -462.3598436853
        Translational Energy (Hartree) :          0.0014162714
        Rotational Energy (Hartree)    :          0.0014162714
        Vibrational Energy (Hartree)   :          0.0051318202
        Number of frequencies          :     81      
        Scaling Factor for frequencies :          1.0000000000
        Vibrational frequencies        :     
                  0    
      0       0.000000
      1       0.000000
      2       0.000000
      3       0.000000
      4       0.000000
      5       0.000000
      6     144.778381
      7     204.318797
      8     260.958184
      9     305.635928
     10     332.660548
     11     347.293390
     12     408.004046
     13     465.297560
     14     513.409171
     15     543.553728
     16     643.003579
     17     737.738378
     18     776.804767
     19     790.815440
     20     810.124658
     21     858.786806
     22     889.452545
     23     897.596606
     24     923.984702
     25     951.583908
     26     963.168744
     27     987.985687
     28     1004.852895
     29     1013.788596
     30     1021.439101
     31     1067.976351
     32     1082.593515
     33     1084.209331
     34     1098.167981
     35     1117.139191
     36     1133.558936
     37     1146.675695
     38     1197.544432
     39     1200.022529
     40     1213.133321
     41     1250.191767
     42     1263.405784
     43     1294.890328
     44     1300.276813
     45     1322.940572
     46     1347.524101
     47     1353.538046
     48     1362.784776
     49     1373.820706
     50     1379.281037
     51     1388.414605
     52     1394.271967
     53     1400.950355
     54     1413.923068
     55     1426.719966
     56     1440.036783
     57     1451.518480
     58     1510.401250
     59     1533.532290
     60     1537.030439
     61     1541.161647
     62     1548.737836
     63     1551.611009
     64     1556.886250
     65     2923.418950
     66     2930.702398
     67     2935.938093
     68     2941.960677
     69     2943.720492
     70     2955.844986
     71     2957.606915
     72     2966.125122
     73     2972.530420
     74     2979.103708
     75     2979.693964
     76     2981.894267
     77     2985.387615
     78     3007.441826
     79     3223.103885
     80     3232.193199
        Zero Point Energy (Hartree)    :          0.2505951902
        Inner Energy (Hartree)         :       -462.1012841321
        Enthalpy (Hartree)             :       -462.1003399231
        Electronic entropy             :          0.0000000000
        Rotational entropy             :          0.0139797982
        Vibrational entropy            :          0.0078822599
        Translational entropy          :          0.0139797982
        Entropy                        :          0.0413285514
        Gibbs Energy (Hartree)         :       -462.1416684745
        Is Linear                      :                 false
# -----------------------------------------------------------
$ PAL_Flags
   description: The PAL Flags
   geom. index: 2
   prop. index: 1
        Diskflag:     2
# -----------------------------------------------------------
$ SCF_Energy
   description: The SCF energy
   geom. index: 2
   prop. index: 1
        SCF Energy:     -462.3105407890
# -----------------------------------------------------------
$ DFT_Energy
   description: The DFT energy
   geom. index: 2
   prop. index: 1
   Number of Alpha Electrons                 41.9999383082 
   Number of Beta  Electrons                 41.9999383082 
   Total number of  Electrons                83.9998766164 
   Exchange energy                          -43.6736845834 
   Correlation energy                        -3.4509034813 
   Correlation energy NL                      0.0000000000 
   Exchange-Correlation energy              -47.1245880647 
   Embedding correction                       0.0000000000 
   Total DFT Energy (No VdW correction)    -462.3105407890 
# -----------------------------------------------------------
$ VdW_Correction
   description: The Van der Waals Correction
   geom. index: 2
   prop. index: 1
        Van der Waals Correction:       -0.0562669767
# -----------------------------------------------------------
$ PAL_Flags
   description: The PAL Flags
   geom. index: 3
   prop. index: 1
        Diskflag:     2
# -----------------------------------------------------------
$ SCF_Energy
   description: The SCF energy
   geom. index: 3
   prop. index: 1
        SCF Energy:     -462.3110399306
# -----------------------------------------------------------
$ DFT_Energy
   description: The DFT energy
   geom. index: 3
   prop. index: 1
   Number of Alpha Electrons                 42.0000213370 
   Number of Beta  Electrons                 42.0000213370 
   Total number of  Electrons                84.0000426741 
   Exchange energy                          -43.6713995544 
   Correlation energy                        -3.4510292938 
   Correlation energy NL                      0.0000000000 
   Exchange-Correlation energy              -47.1224288481 
   Embedding correction                       0.0000000000 
   Total DFT Energy (No VdW correction)    -462.3110399306 
# -----------------------------------------------------------
$ VdW_Correction
   description: The Van der Waals Correction
   geom. index: 3
   prop. index: 1
        Van der Waals Correction:       -0.0563824301
# -----------------------------------------------------------
$ PAL_Flags
   description: The PAL Flags
   geom. index: 4
   prop. index: 1
        Diskflag:     2
# -----------------------------------------------------------
$ SCF_Energy
   description: The SCF energy
   geom. index: 4
   prop. index: 1
        SCF Energy:     -462.3111473142
# -----------------------------------------------------------
$ DFT_Energy
   description: The DFT energy
   geom. index: 4
   prop. index: 1
   Number of Alpha Electrons                 42.0000292047 
   Number of Beta  Electrons                 42.0000292047 
   Total number of  Electrons                84.0000584094 
   Exchange energy                          -43.6699045628 
   Correlation energy                        -3.4510746906 
   Correlation energy NL                      0.0000000000 
   Exchange-Correlation energy              -47.1209792534 
   Embedding correction                       0.0000000000 
   Total DFT Energy (No VdW correction)    -462.3111473142 
# -----------------------------------------------------------
$ VdW_Correction
   description: The Van der Waals Correction
   geom. index: 4
   prop. index: 1
        Van der Waals Correction:       -0.0564586041
# -----------------------------------------------------------
$ PAL_Flags
   description: The PAL Flags
   geom. index: 5
   prop. index: 1
        Diskflag:     2
# -----------------------------------------------------------
$ SCF_Energy
   description: The SCF energy
   geom. index: 5
   prop. index: 1
        SCF Energy:     -462.3111885809
# -----------------------------------------------------------
$ DFT_Energy
   description: The DFT energy
   geom. index: 5
   prop. index: 1
   Number of Alpha Electrons                 42.0000216367 
   Number of Beta  Electrons                 42.0000216367 
   Total number of  Electrons                84.0000432733 
   Exchange energy                          -43.6694208529 
   Correlation energy                        -3.4509884029 
   Correlation energy NL                      0.0000000000 
   Exchange-Correlation energy              -47.1204092559 
   Embedding correction                       0.0000000000 
   Total DFT Energy (No VdW correction)    -462.3111885809 
# -----------------------------------------------------------
$ VdW_Correction
   description: The Van der Waals Correction
   geom. index: 5
   prop. index: 1
        Van der Waals Correction:       -0.0564422944
# -----------------------------------------------------------
$ PAL_Flags
   description: The PAL Flags
   geom. index: 6
   prop. index: 1
        Diskflag:     2
# -----------------------------------------------------------
$ SCF_Energy
   description: The SCF energy
   geom. index: 6
   prop. index: 1
        SCF Energy:     -462.3111851107
# -----------------------------------------------------------
$ DFT_Energy
   description: The DFT energy
   geom. index: 6
   prop. index: 1
   Number of Alpha Electrons                 42.0000148824 
   Number of Beta  Electrons                 42.0000148824 
   Total number of  Electrons                84.0000297648 
   Exchange energy                          -43.6696396420 
   Correlation energy                        -3.4510129390 
   Correlation energy NL                      0.0000000000 
   Exchange-Correlation energy              -47.1206525810 
   Embedding correction                       0.0000000000 
   Total DFT Energy (No VdW correction)    -462.3111851107 
# -----------------------------------------------------------
$ VdW_Correction
   description: The Van der Waals Correction
   geom. index: 6
   prop. index: 1
        Van der Waals Correction:       -0.0564487792
# -----------------------------------------------------------
$ PAL_Flags
   description: The PAL Flags
   geom. index: 7
   prop. index: 1
        Diskflag:     2
# -----------------------------------------------------------
$ SCF_Energy
   description: The SCF energy
   geom. index: 7
   prop. index: 1
        SCF Energy:     -462.3111848289
# -----------------------------------------------------------
$ DFT_Energy
   description: The DFT energy
   geom. index: 7
   prop. index: 1
   Number of Alpha Electrons                 42.0000132116 
   Number of Beta  Electrons                 42.0000132116 
   Total number of  Electrons                84.0000264233 
   Exchange energy                          -43.6696805574 
   Correlation energy                        -3.4510173118 
   Correlation energy NL                      0.0000000000 
   Exchange-Correlation energy              -47.1206978692 
   Embedding correction                       0.0000000000 
   Total DFT Energy (No VdW correction)    -462.3111848289 
# -----------------------------------------------------------
$ Mayer_Pop
   description: The Mayer population analysis
   geom. index: 7
   prop. index: 1
     Number of atoms                     : 27
     Threshold for printing              : 0.1000000
     Number of bond orders printed       : 44
  NA   - Mulliken gross atomic population
  ZA   - Total nuclear charge
  QA   - Mulliken gross atomic charge
  VA   - Mayer's total valence
  BVA  - Mayer's bonded valence
  FA   - Mayer's free valence
  ATOM       NA         ZA         QA         VA         BVA        FA
  0   0     6.1936     6.0000    -0.1936     3.2522     3.2522    -0.0000
  1   0     6.5317     6.0000    -0.5317     3.8780     3.8780     0.0000
  2   0     5.8372     6.0000     0.1628     3.2079     3.2079    -0.0000
  3   0     6.3632     6.0000    -0.3632     3.8314     3.8314    -0.0000
  4   0     7.3175     7.0000    -0.3175     2.5209     2.5209     0.0000
  5   0     6.4605     6.0000    -0.4605     4.3958     4.3958     0.0000
  6   0     5.7091     6.0000     0.2909     2.9202     2.9202     0.0000
  7   0     6.4724     6.0000    -0.4724     3.8719     3.8719     0.0000
  8   0     7.3497     7.0000    -0.3497     2.6600     2.6600     0.0000
  9   0     6.4512     6.0000    -0.4512     3.7721     3.7721    -0.0000
 10   0     6.2068     6.0000    -0.2068     3.8931     3.8931    -0.0000
 11   0     0.8429     1.0000     0.1571     0.9556     0.9556    -0.0000
 12   0     0.8568     1.0000     0.1432     0.9465     0.9465    -0.0000
 13   0     0.8406     1.0000     0.1594     0.9584     0.9584    -0.0000
 14   0     0.8554     1.0000     0.1446     0.9524     0.9524    -0.0000
 15   0     0.8190     1.0000     0.1810     0.9132     0.9132    -0.0000
 16   0     0.8417     1.0000     0.1583     0.9202     0.9202    -0.0000
 17   0     0.8662     1.0000     0.1338     0.9379     0.9379    -0.0000
 18   0     0.6850     1.0000     0.3150     0.8348     0.8348    -0.0000
 19   0     0.8451     1.0000     0.1549     0.9398     0.9398     0.0000
 20   0     0.7693     1.0000     0.2307     0.8622     0.8622    -0.0000
 21   0     0.8451     1.0000     0.1549     0.9419     0.9419     0.0000
 22   0     0.8401     1.0000     0.1599     0.9294     0.9294     0.0000
 23   0     0.6983     1.0000     0.3017     0.8540     0.8540    -0.0000
 24   0     0.8404     1.0000     0.1596     0.9320     0.9320    -0.0000
 25   0     0.8466     1.0000     0.1534     0.9436     0.9436     0.0000
 26   0     0.8145     1.0000     0.1855     0.9322     0.9322    -0.0000
      Bond orders larger than 0.1000000
           Atom A     A.N. of A          Atom B    A.N. of B              Bond order
                0             6               1            6                0.808621
                0             6               4            7               -0.114100
                0             6               5            6                0.875074
                0             6              10            6               -0.135943
                0             6              11            1                0.972761
                0             6              12            1                1.008907
                1             6               2            6                0.822220
                1             6               6            6               -0.109288
                1             6              10            6                0.169517
                1             6              13            1                0.975453
                1             6              14            1                0.975254
                2             6               3            6                0.786020
                2             6               4            7               -0.129528
                2             6               5            6                0.103810
                2             6               6            6               -0.133800
                2             6              10            6                1.085585
                2             6              15            1                0.839226
                3             6               4            7                0.969794
                3             6               5            6                0.125681
                3             6               6            6               -0.132176
                3             6              16            1                0.981304
                3             6              17            1                0.999881
                4             7               5            6                0.990990
                4             7              18            1                0.847388
                5             6               6            6                0.969535
                5             6               7            6                0.155897
                5             6              10            6                0.214290
                5             6              19            1                0.886921
                6             6               7            6                0.713118
                6             6               9            6                0.157011
                6             6              10            6                0.757224
                6             6              20            1                0.862811
                6             6              22            1               -0.102583
                7             6               8            7                0.955383
                7             6              10            6                0.107776
                7             6              21            1                1.002350
                7             6              22            1                1.010194
                8             7               9            6                1.000066
                8             7              23            1                0.887852
                9             6              10            6                0.691891
                9             6              24            1                1.000324
                9             6              25            1                1.015641
               10             6              25            1               -0.111608
               10             6              26            1                0.863353
# -----------------------------------------------------------
$ VdW_Correction
   description: The Van der Waals Correction
   geom. index: 7
   prop. index: 1
        Van der Waals Correction:       -0.0564496227
# -----------------------------------------------------------
$ SCF_Electric_Properties
   description: The SCF Calculated Electric Properties
   geom. index: 7
   prop. index: 1
       Filename                          : file.scfp 
       Do Dipole Moment Calculation      : true 
       Do Quadrupole Moment Calculation  : false 
       Do Polarizability Calculation     : false 
** Dipole moment part of electric properties **
        Magnitude of dipole moment (Debye) :        1.9783411654
        Electronic Contribution:
                  0    
      0      -0.205131
      1      -0.127414
      2      -1.821284
        Nuclear Contribution:
                  0    
      0       0.835678
      1       0.275143
      2       2.252994
        Total Dipole moment:
                  0    
      0       0.630547
      1       0.147729
      2       0.431711
# -------------------------------------------------------------
----------------------- !GEOMETRIES! ------------------------
# -------------------------------------------------------------
------------------------ !GEOMETRY! -------------------------
    Number of atoms:    27 
    Geometry Index:     1 
    Coordinates:
               0 C      1.119400000000   -1.041800000000    0.816600000000
               1 C      0.695100000000    0.262900000000    1.532000000000
               2 C      0.327600000000    1.343800000000    0.486400000000
               3 C      1.574500000000    1.526600000000   -0.417100000000
               4 N      1.931200000000    0.259200000000   -1.110200000000
               5 C      1.034000000000   -0.852000000000   -0.721300000000
               6 C     -0.410100000000   -0.453600000000   -1.145600000000
               7 C     -1.488700000000   -1.478100000000   -0.787400000000
               8 N     -2.277800000000   -0.948400000000    0.325200000000
               9 C     -2.126200000000    0.506700000000    0.297300000000
              10 C     -0.825300000000    0.843700000000   -0.435100000000
              11 H      2.165000000000   -1.296900000000    1.095600000000
              12 H      0.484500000000   -1.889600000000    1.147700000000
              13 H      1.532600000000    0.631300000000    2.164500000000
              14 H     -0.155700000000    0.069700000000    2.217500000000
              15 H      0.055900000000    2.300400000000    0.983300000000
              16 H      1.370000000000    2.307300000000   -1.180700000000
              17 H      2.431300000000    1.887500000000    0.195700000000
              18 H      2.916500000000   -0.000500000000   -0.868100000000
              19 H      1.342200000000   -1.785000000000   -1.241700000000
              20 H     -0.416300000000   -0.294900000000   -2.248200000000
              21 H     -1.062500000000   -2.474800000000   -0.537700000000
              22 H     -2.165200000000   -1.619600000000   -1.658300000000
              23 H     -1.868500000000   -1.305900000000    1.219400000000
              24 H     -2.985700000000    0.935800000000   -0.262500000000
              25 H     -2.158800000000    0.933000000000    1.324300000000
              26 H     -1.038800000000    1.633300000000   -1.191700000000
------------------------ !GEOMETRY! -------------------------
    Number of atoms:    27 
    Geometry Index:     2 
    Coordinates:
               0 C      1.095100892066   -1.052587095981    0.815629961219
               1 C      0.679293134816    0.262035469341    1.526766900185
               2 C      0.340180970258    1.328834676966    0.471326400151
               3 C      1.573648654511    1.530340275719   -0.422694466774
               4 N      1.924395232294    0.261615274847   -1.107089757877
               5 C      1.029960333995   -0.837350402933   -0.707883827331
               6 C     -0.388576376446   -0.453037348428   -1.150870635486
               7 C     -1.482104588038   -1.481903319159   -0.783512623160
               8 N     -2.237787946126   -0.956765560808    0.360785930233
               9 C     -2.124779067012    0.505891912773    0.304481875220
              10 C     -0.811758385000    0.857865262190   -0.432959036744
              11 H      2.122043823131   -1.326241198433    1.087630104003
              12 H      0.461830789847   -1.893939368805    1.122949557089
              13 H      1.495660523902    0.630230669497    2.159759874458
              14 H     -0.173708339656    0.096015528459    2.194577999487
              15 H      0.076968083729    2.276189468309    0.958117653175
              16 H      1.364504961732    2.306344740241   -1.172533291188
              17 H      2.418134320753    1.886325517254    0.183651512903
              18 H      2.877727912961    0.007987136731   -0.885764543898
              19 H      1.345174795563   -1.746491867029   -1.233406018613
              20 H     -0.365329948564   -0.298929713340   -2.234288899037
              21 H     -1.070222782103   -2.467999869308   -0.540527003116
              22 H     -2.163428161790   -1.619086220362   -1.632833774824
              23 H     -1.831654557611   -1.296845464735    1.221779596454
              24 H     -2.982764360282    0.911783048062   -0.246896716962
              25 H     -2.165581127128    0.925880164577    1.315881972449
              26 H     -1.006728789802    1.643938284359   -1.172178742014
------------------------ !GEOMETRY! -------------------------
    Number of atoms:    27 
    Geometry Index:     3 
    Coordinates:
               0 C      1.084217925449   -1.056066843514    0.820854357381
               1 C      0.675172571254    0.262264952657    1.529389806990
               2 C      0.341107922684    1.325118610040    0.468982370063
               3 C      1.575206369871    1.531061719623   -0.421121354027
               4 N      1.922709667331    0.261607787300   -1.103022779424
               5 C      1.027701086709   -0.835495121021   -0.701567655174
               6 C     -0.388368034808   -0.452982582914   -1.157723079688
               7 C     -1.487548710180   -1.475699591199   -0.784264970025
               8 N     -2.196310484470   -0.964631730134    0.393314735834
               9 C     -2.124431826490    0.496903430362    0.301347082678
              10 C     -0.813426306745    0.861340816643   -0.437387814697
              11 H      2.106935540813   -1.342673934385    1.095130560869
              12 H      0.442559942398   -1.893751219730    1.119568353044
              13 H      1.490523722504    0.631546875865    2.162888230664
              14 H     -0.180715304496    0.106404367491    2.195496265314
              15 H      0.078568324191    2.273862902951    0.953918763923
              16 H      1.366162256296    2.307578771071   -1.170184467369
              17 H      2.417580923963    1.886014156002    0.188428683252
              18 H      2.881341617920    0.006120174036   -0.893728546129
              19 H      1.349974454791   -1.740464898601   -1.230276867477
              20 H     -0.350591413545   -0.304647388409   -2.241646103894
              21 H     -1.088532348864   -2.475378626953   -0.578572060349
              22 H     -2.198663730573   -1.576589889740   -1.614113764075
              23 H     -1.749131570491   -1.287518977324    1.243624509217
              24 H     -2.988162288384    0.861515178159   -0.269605376085
              25 H     -2.187509383497    0.941295084779    1.300984740929
              26 H     -1.006170923629    1.653365976944   -1.170813621742
------------------------ !GEOMETRY! -------------------------
    Number of atoms:    27 
    Geometry Index:     4 
    Coordinates:
               0 C      1.079624272741   -1.057420415636    0.826446461882
               1 C      0.675457280394    0.263753933723    1.533015130009
               2 C      0.339745914837    1.323607459591    0.469785694949
               3 C      1.575372493334    1.530576397954   -0.418229648600
               4 N      1.920096496311    0.260823958659   -1.099474914689
               5 C      1.026315818510   -0.836673569722   -0.696282167760
               6 C     -0.388354832516   -0.454708657587   -1.159364131003
               7 C     -1.493484180006   -1.471113113117   -0.785434253095
               8 N     -2.170952084953   -0.972774464956    0.416469979132
               9 C     -2.125028202767    0.488449951165    0.298292019115
              10 C     -0.814438141478    0.861014805820   -0.438441044080
              11 H      2.099601752284   -1.351785432696    1.103129078435
              12 H      0.432188769247   -1.892225298273    1.121228085449
              13 H      1.493890391670    0.634624476458    2.161868420766
              14 H     -0.178117662870    0.114491214647    2.203742206037
              15 H      0.076440301141    2.273086342993    0.953339519325
              16 H      1.368060099651    2.308057036780   -1.166996684615
              17 H      2.416643574889    1.884024706147    0.194044801099
              18 H      2.881040624679    0.005698625342   -0.904019421191
              19 H      1.352313133660   -1.740918068950   -1.224395102163
              20 H     -0.341615493141   -0.310135660975   -2.243686342335
              21 H     -1.111694667293   -2.484618665143   -0.617708647735
              22 H     -2.228237044444   -1.532003006782   -1.598477664957
              23 H     -1.675212408982   -1.272195640569    1.248291298434
              24 H     -2.988895266746    0.816153449749   -0.294541737549
              25 H     -2.213391367050    0.955704735643    1.285598287927
              26 H     -1.007169571102    1.656604899734   -1.168299222789
------------------------ !GEOMETRY! -------------------------
    Number of atoms:    27 
    Geometry Index:     5 
    Coordinates:
               0 C      1.082982913395   -1.057214222310    0.826573214858
               1 C      0.675671202422    0.262874439887    1.533576123471
               2 C      0.338820454746    1.322905768563    0.470787042332
               3 C      1.575150965325    1.530083099669   -0.416205769132
               4 N      1.918127899457    0.261556399153   -1.100436685071
               5 C      1.026635481383   -0.837331300902   -0.696219103133
               6 C     -0.388986022844   -0.456365493684   -1.157923717312
               7 C     -1.494828328628   -1.471854231132   -0.784011943204
               8 N     -2.176582042236   -0.972601078664    0.416761815602
               9 C     -2.126299980135    0.489456334265    0.296994861035
              10 C     -0.814485530195    0.859887637068   -0.438274413208
              11 H      2.104237995551   -1.348010502005    1.102161570857
              12 H      0.439153543040   -1.894240753418    1.122763259200
              13 H      1.494137153038    0.634673721191    2.161777228788
              14 H     -0.176961688002    0.112196787646    2.205300464959
              15 H      0.074862591431    2.272060415767    0.954517622785
              16 H      1.369780206192    2.309610682173   -1.163348264040
              17 H      2.416397783005    1.880933564957    0.197683488258
              18 H      2.880417757142    0.006999114565   -0.910005825333
              19 H      1.352924288596   -1.741535396531   -1.224089713419
              20 H     -0.343109363039   -0.312296565047   -2.242300551329
              21 H     -1.115587611354   -2.486544710504   -0.617981388951
              22 H     -2.229310409804   -1.529315555502   -1.597419006765
              23 H     -1.671125767485   -1.266065853130    1.245084638380
              24 H     -2.988028481465    0.815586826248   -0.299646756152
              25 H     -2.217493362158    0.959634512244    1.282605527058
              26 H     -1.006301647376    1.655016359434   -1.168823720534
------------------------ !GEOMETRY! -------------------------
    Number of atoms:    27 
    Geometry Index:     6 
    Coordinates:
               0 C      1.083476570237   -1.056997680796    0.826089365537
               1 C      0.674750343026    0.262459940236    1.533430572808
               2 C      0.338150265575    1.322960928798    0.471011411307
               3 C      1.575412639679    1.529687379017   -0.414949961438
               4 N      1.917277141191    0.261826526918   -1.100978171281
               5 C      1.026460703633   -0.837546684088   -0.696828318868
               6 C     -0.389377412023   -0.456742294902   -1.157564361376
               7 C     -1.495066510097   -1.472030404088   -0.783249827548
               8 N     -2.177163088546   -0.972188204928    0.417255253103
               9 C     -2.126601808529    0.489929610245    0.296278804186
              10 C     -0.814524580835    0.859532329998   -0.438590712738
              11 H      2.105478317170   -1.345470477639    1.101371723785
              12 H      0.441445230563   -1.895215736236    1.123172961390
              13 H      1.492928692086    0.634263861666    2.162030862327
              14 H     -0.177791203049    0.110660903466    2.205063142101
              15 H      0.073889982466    2.271915786913    0.954919172789
              16 H      1.371959474010    2.310762999813   -1.161014114462
              17 H      2.416619889641    1.878392575104    0.200324842516
              18 H      2.879884157743    0.007400075052   -0.913076260578
              19 H      1.352550390048   -1.742018621860   -1.224343476992
              20 H     -0.345003085819   -0.312766105099   -2.242027322122
              21 H     -1.115702416345   -2.486521359897   -0.616228195679
              22 H     -2.229119725993   -1.530313474623   -1.597018968999
              23 H     -1.667732180620   -1.262888154595    1.244016840239
              24 H     -2.987981409229    0.816061673868   -0.300906943969
              25 H     -2.217872268820    0.960840762317    1.281542938490
              26 H     -1.006148107164    1.654103845340   -1.169831254530
------------------------ !GEOMETRY! -------------------------
    Number of atoms:    27 
    Geometry Index:     7 
    Coordinates:
               0 C      1.083611199497   -1.056956959145    0.825917309626
               1 C      0.674392601062    0.262289214502    1.533365110816
               2 C      0.338046660665    1.322891059492    0.470979245364
               3 C      1.575589912958    1.529622143097   -0.414573609116
               4 N      1.916906936036    0.262034583927   -1.101329946119
               5 C      1.026391992073   -0.837481023531   -0.696993665846
               6 C     -0.389530036350   -0.456832909566   -1.157580776978
               7 C     -1.495059418879   -1.472165522993   -0.782939747521
               8 N     -2.177292119649   -0.971921214149    0.417322283838
               9 C     -2.126705848421    0.490202742389    0.296071047420
              10 C     -0.814552064981    0.859559331810   -0.438794252140
              11 H      2.105812535350   -1.344831091129    1.101053561833
              12 H      0.442093446301   -1.895532126046    1.123103114186
              13 H      1.492212856145    0.634087451435    2.162422172880
              14 H     -0.178388787669    0.110206381782    2.204607056700
              15 H      0.073752274114    2.271818173124    0.954911859749
              16 H      1.372860647383    2.311358496706   -1.160129858105
              17 H      2.416745905862    1.877403016818    0.201310210303
              18 H      2.879740133159    0.007534674191   -0.914553608953
              19 H      1.352547491382   -1.741883996432   -1.224572667693
              20 H     -0.345404466446   -0.312976994659   -2.242050769665
              21 H     -1.115261650621   -2.486360912683   -0.615095298782
              22 H     -2.228928383757   -1.531384941446   -1.596790139304
              23 H     -1.667589938679   -1.262222512989    1.244078309740
              24 H     -2.988122322422    0.816445300937   -0.300976099937
              25 H     -2.217734490883    0.961169122694    1.281330694904
              26 H     -1.005935063229    1.654028511865   -1.170191537199
