# Supplementary material for: Novel Sulfonium Reagents for the Modular Synthesis of Spiro[2.3]Hexanes and Heteroatom‐Containing Analogues: Synthesis, Application, and Evaluation as Bioisosteres
Source: Angew Chem Int Ed Engl. 2025 Dec 9;65(5):e21633. doi: 10.1002/anie.202521633 (PMC12851011; doi:10.1002/anie.202521633)
Supplement: Supplementary file 2 — Supporting information [file ANIE-65-e21633-s001.zip › Bioisostere-Analysis/DFT/107974076221736769794771505899844295735579203869491984668111409/file_trj.xyz]

27
Coordinates from ORCA-job file E -462.359843685349
  C       1.119400     -1.041800      0.816600
  C       0.695100      0.262900      1.532000
  C       0.327600      1.343800      0.486400
  C       1.574500      1.526600     -0.417100
  N       1.931200      0.259200     -1.110200
  C       1.034000     -0.852000     -0.721300
  C      -0.410100     -0.453600     -1.145600
  C      -1.488700     -1.478100     -0.787400
  N      -2.277800     -0.948400      0.325200
  C      -2.126200      0.506700      0.297300
  C      -0.825300      0.843700     -0.435100
  H       2.165000     -1.296900      1.095600
  H       0.484500     -1.889600      1.147700
  H       1.532600      0.631300      2.164500
  H      -0.155700      0.069700      2.217500
  H       0.055900      2.300400      0.983300
  H       1.370000      2.307300     -1.180700
  H       2.431300      1.887500      0.195700
  H       2.916500     -0.000500     -0.868100
  H       1.342200     -1.785000     -1.241700
  H      -0.416300     -0.294900     -2.248200
  H      -1.062500     -2.474800     -0.537700
  H      -2.165200     -1.619600     -1.658300
  H      -1.868500     -1.305900      1.219400
  H      -2.985700      0.935800     -0.262500
  H      -2.158800      0.933000      1.324300
  H      -1.038800      1.633300     -1.191700
27
Coordinates from ORCA-job file E -462.366807765647
  C       1.095101     -1.052587      0.815630
  C       0.679293      0.262035      1.526767
  C       0.340181      1.328835      0.471326
  C       1.573649      1.530340     -0.422694
  N       1.924395      0.261615     -1.107090
  C       1.029960     -0.837350     -0.707884
  C      -0.388576     -0.453037     -1.150871
  C      -1.482105     -1.481903     -0.783513
  N      -2.237788     -0.956766      0.360786
  C      -2.124779      0.505892      0.304482
  C      -0.811758      0.857865     -0.432959
  H       2.122044     -1.326241      1.087630
  H       0.461831     -1.893939      1.122950
  H       1.495661      0.630231      2.159760
  H      -0.173708      0.096016      2.194578
  H       0.076968      2.276189      0.958118
  H       1.364505      2.306345     -1.172533
  H       2.418134      1.886326      0.183652
  H       2.877728      0.007987     -0.885765
  H       1.345175     -1.746492     -1.233406
  H      -0.365330     -0.298930     -2.234289
  H      -1.070223     -2.468000     -0.540527
  H      -2.163428     -1.619086     -1.632834
  H      -1.831655     -1.296845      1.221780
  H      -2.982764      0.911783     -0.246897
  H      -2.165581      0.925880      1.315882
  H      -1.006729      1.643938     -1.172179
27
Coordinates from ORCA-job file E -462.367422360651
  C       1.084218     -1.056067      0.820854
  C       0.675173      0.262265      1.529390
  C       0.341108      1.325119      0.468982
  C       1.575206      1.531062     -0.421121
  N       1.922710      0.261608     -1.103023
  C       1.027701     -0.835495     -0.701568
  C      -0.388368     -0.452983     -1.157723
  C      -1.487549     -1.475700     -0.784265
  N      -2.196310     -0.964632      0.393315
  C      -2.124432      0.496903      0.301347
  C      -0.813426      0.861341     -0.437388
  H       2.106936     -1.342674      1.095131
  H       0.442560     -1.893751      1.119568
  H       1.490524      0.631547      2.162888
  H      -0.180715      0.106404      2.195496
  H       0.078568      2.273863      0.953919
  H       1.366162      2.307579     -1.170184
  H       2.417581      1.886014      0.188429
  H       2.881342      0.006120     -0.893729
  H       1.349974     -1.740465     -1.230277
  H      -0.350591     -0.304647     -2.241646
  H      -1.088532     -2.475379     -0.578572
  H      -2.198664     -1.576590     -1.614114
  H      -1.749132     -1.287519      1.243625
  H      -2.988162      0.861515     -0.269605
  H      -2.187509      0.941295      1.300985
  H      -1.006171      1.653366     -1.170814
27
Coordinates from ORCA-job file E -462.367605918327
  C       1.079624     -1.057420      0.826446
  C       0.675457      0.263754      1.533015
  C       0.339746      1.323607      0.469786
  C       1.575372      1.530576     -0.418230
  N       1.920096      0.260824     -1.099475
  C       1.026316     -0.836674     -0.696282
  C      -0.388355     -0.454709     -1.159364
  C      -1.493484     -1.471113     -0.785434
  N      -2.170952     -0.972774      0.416470
  C      -2.125028      0.488450      0.298292
  C      -0.814438      0.861015     -0.438441
  H       2.099602     -1.351785      1.103129
  H       0.432189     -1.892225      1.121228
  H       1.493890      0.634624      2.161868
  H      -0.178118      0.114491      2.203742
  H       0.076440      2.273086      0.953340
  H       1.368060      2.308057     -1.166997
  H       2.416644      1.884025      0.194045
  H       2.881041      0.005699     -0.904019
  H       1.352313     -1.740918     -1.224395
  H      -0.341615     -0.310136     -2.243686
  H      -1.111695     -2.484619     -0.617709
  H      -2.228237     -1.532003     -1.598478
  H      -1.675212     -1.272196      1.248291
  H      -2.988895      0.816153     -0.294542
  H      -2.213391      0.955705      1.285598
  H      -1.007170      1.656605     -1.168299
27
Coordinates from ORCA-job file E -462.367630875317
  C       1.082983     -1.057214      0.826573
  C       0.675671      0.262874      1.533576
  C       0.338820      1.322906      0.470787
  C       1.575151      1.530083     -0.416206
  N       1.918128      0.261556     -1.100437
  C       1.026635     -0.837331     -0.696219
  C      -0.388986     -0.456365     -1.157924
  C      -1.494828     -1.471854     -0.784012
  N      -2.176582     -0.972601      0.416762
  C      -2.126300      0.489456      0.296995
  C      -0.814486      0.859888     -0.438274
  H       2.104238     -1.348011      1.102162
  H       0.439154     -1.894241      1.122763
  H       1.494137      0.634674      2.161777
  H      -0.176962      0.112197      2.205300
  H       0.074863      2.272060      0.954518
  H       1.369780      2.309611     -1.163348
  H       2.416398      1.880934      0.197683
  H       2.880418      0.006999     -0.910006
  H       1.352924     -1.741535     -1.224090
  H      -0.343109     -0.312297     -2.242301
  H      -1.115588     -2.486545     -0.617981
  H      -2.229310     -1.529316     -1.597419
  H      -1.671126     -1.266066      1.245085
  H      -2.988028      0.815587     -0.299647
  H      -2.217493      0.959635      1.282606
  H      -1.006302      1.655016     -1.168824
27
Coordinates from ORCA-job file E -462.367633889905
  C       1.083477     -1.056998      0.826089
  C       0.674750      0.262460      1.533431
  C       0.338150      1.322961      0.471011
  C       1.575413      1.529687     -0.414950
  N       1.917277      0.261827     -1.100978
  C       1.026461     -0.837547     -0.696828
  C      -0.389377     -0.456742     -1.157564
  C      -1.495067     -1.472030     -0.783250
  N      -2.177163     -0.972188      0.417255
  C      -2.126602      0.489930      0.296279
  C      -0.814525      0.859532     -0.438591
  H       2.105478     -1.345470      1.101372
  H       0.441445     -1.895216      1.123173
  H       1.492929      0.634264      2.162031
  H      -0.177791      0.110661      2.205063
  H       0.073890      2.271916      0.954919
  H       1.371959      2.310763     -1.161014
  H       2.416620      1.878393      0.200325
  H       2.879884      0.007400     -0.913076
  H       1.352550     -1.742019     -1.224343
  H      -0.345003     -0.312766     -2.242027
  H      -1.115702     -2.486521     -0.616228
  H      -2.229120     -1.530313     -1.597019
  H      -1.667732     -1.262888      1.244017
  H      -2.987981      0.816062     -0.300907
  H      -2.217872      0.960841      1.281543
  H      -1.006148      1.654104     -1.169831
27
Coordinates from ORCA-job file E -462.367634451521
  C       1.083611     -1.056957      0.825917
  C       0.674393      0.262289      1.533365
  C       0.338047      1.322891      0.470979
  C       1.575590      1.529622     -0.414574
  N       1.916907      0.262035     -1.101330
  C       1.026392     -0.837481     -0.696994
  C      -0.389530     -0.456833     -1.157581
  C      -1.495059     -1.472166     -0.782940
  N      -2.177292     -0.971921      0.417322
  C      -2.126706      0.490203      0.296071
  C      -0.814552      0.859559     -0.438794
  H       2.105813     -1.344831      1.101054
  H       0.442093     -1.895532      1.123103
  H       1.492213      0.634087      2.162422
  H      -0.178389      0.110206      2.204607
  H       0.073752      2.271818      0.954912
  H       1.372861      2.311358     -1.160130
  H       2.416746      1.877403      0.201310
  H       2.879740      0.007535     -0.914554
  H       1.352547     -1.741884     -1.224573
  H      -0.345404     -0.312977     -2.242051
  H      -1.115262     -2.486361     -0.615095
  H      -2.228928     -1.531385     -1.596790
  H      -1.667590     -1.262223      1.244078
  H      -2.988122      0.816445     -0.300976
  H      -2.217734      0.961169      1.281331
  H      -1.005935      1.654029     -1.170192
