# Supplementary material for: Novel Sulfonium Reagents for the Modular Synthesis of Spiro[2.3]Hexanes and Heteroatom‐Containing Analogues: Synthesis, Application, and Evaluation as Bioisosteres
Source: Angew Chem Int Ed Engl. 2025 Dec 9;65(5):e21633. doi: 10.1002/anie.202521633 (PMC12851011; doi:10.1002/anie.202521633)
Supplement: Supplementary file 2 — Supporting information [file ANIE-65-e21633-s001.zip › Bioisostere-Analysis/DFT/107974076221736769794771505899844295735579203869491984668111409/G_r.txt]

	x	y	z	type	G_r
32	-1.01772	-2.516587	1.07272	3	0.7093344015E-02
36	-1.069151	-1.496572	2.124801	3	0.6307092571E-02
42	-1.694373	-0.38465	2.286544	3	0.6822567806E-02
45	-2.610851	-0.574389	-0.62883	3	0.5659782171E-01
51	1.010613	0.272283	-0.041678	3	0.2912056751E-01
54	1.692772	0.446387	0.017482	3	0.2989188002E-01
57	1.230202	0.626233	-0.590969	3	0.2989870440E-01
