# Supplementary material for: Novel Sulfonium Reagents for the Modular Synthesis of Spiro[2.3]Hexanes and Heteroatom‐Containing Analogues: Synthesis, Application, and Evaluation as Bioisosteres
Source: Angew Chem Int Ed Engl. 2025 Dec 9;65(5):e21633. doi: 10.1002/anie.202521633 (PMC12851011; doi:10.1002/anie.202521633)
Supplement: Supplementary file 2 — Supporting information [file ANIE-65-e21633-s001.zip › Bioisostere-Analysis/DFT/1362824440138409855956340726517297/CPs.txt]

    43
     1   -1.468122   -2.676956    2.296047      1
     2    3.038759   -3.455032    0.645723      1
     3   -5.340699   -0.750816    1.572600      1
     4   -2.162639   -2.293816   -2.862799      1
     5    3.251852   -2.486829   -2.514168      1
     6    2.865013   -1.879312   -0.617257      1
     7   -1.237406   -0.688024    1.940864      1
     8   -0.401256    0.135265    3.600821      1
     9   -3.808909    0.533177    1.203845      1
    10    0.413540   -0.313711   -0.418163      1
    11   -1.566176   -0.372989   -2.518140      1
    12    4.832132    0.580904    2.078845      1
    13    4.279211    0.566088    0.117140      1
    14   -3.697354    1.101552   -1.532412      1
    15   -4.188779    2.232832    2.248578      1
    16   -0.868241    0.417712   -4.247763      1
    17    5.875326    1.094873   -1.021176      1
    18    1.959237    2.043822   -0.424885      1
    19   -3.305588    2.908910   -1.771704      1
    20    1.504263    3.281396    0.896548      1
    21   -1.385324   -1.941084    2.158491      2
    22    2.972933   -2.869567    0.182566      2
    23    3.108353   -2.258290   -1.817215      2
    24   -4.776824   -0.286634    1.437304      2
    25   -1.942981   -1.587744   -2.727329      2
    26   -0.711359   -0.165102    2.980528      2
    27    1.607152   -1.157421   -0.524174      2
    28   -2.522673   -0.072124    1.579893      2
    29   -0.395405   -0.498878    0.773822      2
    30    3.626156   -0.698641   -0.249475      2
    31   -1.967812    0.072923   -0.232320      3
    32   -0.567603   -0.351398   -1.487201      2
    33   -3.736994    0.771533    0.081237      2
    34    2.377917    0.072037   -0.303060      3
    35   -2.410655    0.229568   -2.106294      2
    36   -4.043038    1.610898    1.860296      2
    37    4.621245    0.577010    1.357856      2
    38    1.009037    0.672512   -0.395172      2
    39   -1.121655    0.134038   -3.619040      2
    40    3.342469    1.202938   -0.074779      2
    41    5.291595    0.901077   -0.607053      2
    42   -3.391033    2.474709   -1.707512      2
    43    1.614992    2.972696    0.582030      2
