# Supplementary material for: Novel Sulfonium Reagents for the Modular Synthesis of Spiro[2.3]Hexanes and Heteroatom‐Containing Analogues: Synthesis, Application, and Evaluation as Bioisosteres
Source: Angew Chem Int Ed Engl. 2025 Dec 9;65(5):e21633. doi: 10.1002/anie.202521633 (PMC12851011; doi:10.1002/anie.202521633)
Supplement: Supplementary file 2 — Supporting information [file ANIE-65-e21633-s001.zip › Bioisostere-Analysis/DFT/1362824440138409855956340726517297/file.001.hess]

$orca_hessian_file

$act_atom
  0

$act_coord
  0

$act_energy
        0.000000

$hessian
60
                    0                  1                  2                  3                  4        
    0      5.6394460669E-01   7.0258348167E-03  -5.4672304325E-02  -1.7851583013E-01   5.3806653518E-02
    1      7.0238778371E-03   5.7203987086E-01   1.2565490852E-02   5.1121131350E-02  -1.0706691925E-01
    2     -5.4689119423E-02   1.2574817480E-02   4.9240080123E-01  -3.4816080235E-02   1.6078750203E-02
    3     -1.7848855762E-01   5.1113379277E-02  -3.4842327387E-02   4.8123211898E-01   1.9291256209E-02
    4      5.3806572361E-02  -1.0706955437E-01   1.6088124681E-02   1.9300168017E-02   5.6774948608E-01
    5     -2.9163803884E-02   1.4847741822E-02  -8.4451295999E-02   3.4973720484E-02   9.6916096360E-03
    6     -3.7612621475E-02   1.1464713288E-03   1.4892067649E-02  -1.2153504804E-01  -1.2644118009E-02
    7      1.3315696741E-02   5.9649677439E-03  -9.2991112391E-03  -1.2885868588E-02  -8.5583016821E-02
    8      9.8943183110E-03  -5.2507958960E-03   8.6357265846E-03   5.9028545341E-02   9.7575492894E-03
    9     -1.0622726724E-03   3.5562633137E-04   9.4912703684E-04  -1.6948819567E-02   1.0048669253E-02
   10     -1.5498886270E-03   9.0355959336E-04   6.2525733358E-04  -5.3815318727E-04   4.1326644882E-03
   11      2.8551457884E-03   1.7885157268E-03  -4.9632631370E-03   1.9039212119E-02  -1.7765243288E-02
   12     -4.1716812875E-04   8.3243745564E-04  -5.3867306063E-05  -2.1783243790E-03   2.6972532233E-04
   13      5.5800892003E-04   4.3258882350E-04  -3.7615109189E-04  -3.5588365003E-04  -4.8251474886E-03
   14     -3.6311844616E-05  -4.0250999801E-04  -3.9701173775E-05  -1.8696885348E-04   1.3861080338E-03
   15      5.4458833854E-04   1.0078227007E-03   2.3373412929E-04  -1.3295503377E-02  -2.6689279352E-02
   16     -8.6270843311E-04  -1.7519357022E-03   6.4564084675E-04  -1.0951473521E-02  -1.1966350525E-02
   17     -2.9486628593E-04   1.3117451271E-03  -1.5189276295E-03   1.3902530354E-02   2.3632045562E-02
   18     -1.1739509935E-02  -7.3879315172E-03   1.6140370218E-02   1.1512488182E-02   3.3535882597E-03
   19     -1.7645518959E-03   8.7740988434E-04  -7.3480789484E-03   3.7180672091E-03   6.0028599138E-03
   20      3.2722651705E-02  -7.4154513581E-03  -2.6431604752E-02  -4.1959847686E-03   1.2468566255E-03
   21     -6.9932028749E-02   1.4443304893E-02   2.8920762648E-02  -4.3188000366E-03   2.9102954094E-03
   22      2.0085080893E-02  -8.1585821905E-02   3.0617830059E-02   1.9358878388E-03  -2.2350351465E-04
   23     -1.3288602280E-02  -1.1380113339E-02  -2.1683125593E-01  -1.4178267395E-02   5.9128960420E-03
   24     -5.7772155845E-02   1.2181534606E-02   7.8957387018E-03  -7.4287789421E-04   2.7280222921E-02
   25      1.5999752833E-02  -2.4772067632E-01  -8.0468827773E-02  -4.3342540980E-05  -1.1709631382E-02
   26      8.5770495503E-03  -7.6051522653E-02  -8.3302798497E-02  -2.0030829669E-03   1.0698149614E-02
   27     -1.9511767077E-01  -1.0163380193E-01   4.8457611498E-02  -2.1798770168E-02  -1.4583924596E-02
   28     -1.0660914492E-01  -1.3132512117E-01   3.2542949026E-02   1.4502130476E-02   7.1740464202E-03
   29      4.6063216701E-02   2.9793364741E-02  -6.2267261802E-02  -8.4875165945E-03  -4.0967323807E-03
   30     -5.6301111881E-03  -1.1644224511E-02  -2.2660006863E-02  -7.5582931670E-02  -3.0793593487E-02
   31      4.2764882953E-03   4.7107010613E-03   1.2643992279E-02  -3.1971620083E-02  -8.8431822779E-02
   32      5.3036128741E-04  -3.8100203218E-03  -4.8600958438E-03  -6.7042415953E-02  -7.9978822604E-02
   33      7.1030185857E-04   3.1060029092E-02  -2.3212462951E-03  -5.2337797805E-02  -3.4347585834E-02
   34     -1.3286298578E-03  -1.2688734899E-02   2.4284836161E-04  -3.3199728727E-02  -2.7935398782E-01
   35      2.3348982969E-03   8.1082062154E-03  -1.9669646704E-04   1.8006363971E-03   2.2279836893E-02
   36      5.8530918160E-04   8.4018015546E-06  -7.2877420824E-04   2.3665807754E-03   3.6527670232E-04
   37      3.2202580341E-05   2.2569418969E-04   8.5531030823E-06  -6.9011259830E-04   8.5883969294E-04
   38     -1.9108128101E-04  -1.6509936646E-04  -4.2422140984E-04   1.9753464841E-03  -4.9639063500E-04
   39     -4.9497400487E-04  -7.8164760041E-04   1.5314655795E-03  -2.8712214028E-03   3.3397095152E-03
   40     -7.9007536868E-05   1.4722254223E-04  -3.5507979355E-04  -3.8087339393E-04  -1.1293581459E-03
   41     -2.2868219290E-04  -5.0136108117E-05  -2.6487959580E-04   4.6497343700E-04  -3.7485201319E-04
   42      1.4178516064E-04   1.3570978702E-04   7.4489354078E-05  -5.1268506244E-04  -6.9595683651E-04
   43     -1.9630280793E-04   8.3418595117E-05   3.9947627163E-05  -2.7517927874E-04   1.0503869530E-03
   44     -1.0949023362E-04   1.2582816463E-05  -2.1939015297E-05  -8.6005743581E-05   1.9684136069E-04
   45      8.6311666263E-06   1.4372912775E-04   1.7993753927E-05  -2.8155091674E-04  -2.6595788317E-04
   46     -2.0215082848E-04  -5.8072832054E-05   1.3220370938E-04  -2.4414861747E-04   4.9719692635E-04
   47      1.9794805900E-05   2.6345499176E-05  -3.0108873897E-05   3.5835077504E-05   1.8608734464E-04
   48      4.8352348966E-05  -5.4569284767E-05  -1.0078172796E-03   8.4383646773E-04  -5.8684180366E-04
   49     -5.8163366464E-04   6.6390459377E-04   2.1389252947E-04   5.3789957929E-04   2.6805363191E-03
   50      7.2251291308E-05  -3.9619301049E-04   1.3466549972E-04   1.4527696494E-03   2.6910883738E-03
   51     -4.5610498607E-04   2.5480734755E-03   2.2467916421E-04  -2.4688494967E-04   1.4279649347E-04
   52     -3.7428966741E-05  -1.9170897724E-03   7.2817449664E-04   9.4600670385E-05  -4.1291564510E-04
   53      2.5568733061E-04  -5.9400610860E-04  -5.5182302750E-04  -2.9920864507E-04   2.2473652495E-04
   54     -5.1949925421E-03  -6.7917509825E-04  -1.0994948392E-03  -2.6566034047E-03  -3.8753613030E-04
   55      2.3935731429E-03  -3.6590801057E-05  -1.2452149751E-03   9.0942668016E-04   4.9684461587E-05
   56      8.6631164639E-04   4.4634727755E-04  -7.9629314773E-04  -1.5929803663E-03  -1.0437655671E-03
   57     -2.0271633862E-03   1.9004291043E-04  -1.9983443726E-03  -2.2145424703E-03   1.9485545094E-04
   58     -4.2698280622E-03  -1.8851411555E-03  -8.0215050711E-03  -5.6892394117E-04   4.8675220016E-04
   59     -6.2408383478E-03   3.6591002954E-02  -1.4168365877E-02   2.3112807291E-04  -2.2574291165E-04
                    5                  6                  7                  8                  9        
    0     -2.9139971477E-02  -3.7608470613E-02   1.3320653781E-02   9.8938545550E-03  -1.0618342432E-03
    1      1.4851006733E-02   1.1571946791E-03   5.9647503511E-03  -5.2487105276E-03   3.5513047758E-04
    2     -8.4462043339E-02   1.4884505244E-02  -9.2941253119E-03   8.6354172939E-03   9.4906013606E-04
    3      3.4979419834E-02  -1.2151137458E-01  -1.2886247882E-02   5.9031562034E-02  -1.6949642015E-02
    4      9.6813858015E-03  -1.2656032027E-02  -8.5579744390E-02   9.7654166005E-03   1.0048385589E-02
    5      5.7852921466E-01   6.4139796912E-02   1.6664823709E-02  -1.5498981566E-01   1.2847769005E-03
    6      6.4124769589E-02   6.6879679586E-01  -1.3994723837E-03  -8.3020710625E-03  -1.5860458057E-01
    7      1.6676151505E-02  -1.3782644466E-03   4.8513064080E-01   9.8499469026E-03   9.6028991606E-02
    8     -1.5498171351E-01  -8.3076498717E-03   9.8490855823E-03   5.1008406901E-01   1.1712901928E-02
    9      1.2856498302E-03  -1.5859140455E-01   9.6027497525E-02   1.1726593699E-02   4.2106283615E-01
   10      6.3639219311E-04   7.7636785956E-02  -1.0170331390E-01  -2.3747248346E-03  -3.8681027602E-02
   11      6.8450350940E-04   7.0159301849E-03  -1.0155297477E-03  -8.5767420291E-02  -2.8051689116E-03
   12      2.5491097191E-04  -9.5692507922E-02  -1.3296876387E-02  -3.6961595531E-03  -9.2995331604E-02
   13      3.2694930576E-04  -2.0733150506E-02  -1.1686623863E-02   2.7127844451E-04  -9.7975237611E-02
   14     -1.2550681934E-03   2.0966694054E-03   1.0162790655E-03   1.3787411855E-02  -1.0690249438E-02
   15     -2.0923032806E-04  -1.0188766280E-01  -1.0872234936E-01   2.0785032226E-02  -1.5634662484E-02
   16      1.4480403208E-03  -5.8975847331E-02  -1.6847589044E-01  -6.5915939439E-04   1.3172011018E-02
   17      8.0005381484E-04  -1.0797097499E-02  -3.6088309807E-02  -8.0010163341E-02   2.6893079553E-03
   18      5.9681183546E-03  -1.1051824321E-01  -3.0269286270E-05  -6.1886682307E-02  -1.5540312864E-02
   19      1.0663372932E-02   4.7378444571E-03  -7.8862153774E-02   9.3157355021E-03   9.6934662622E-03
   20     -3.6393950524E-02  -5.5681490385E-02   8.2709340855E-05  -1.6480138465E-01   9.5530979451E-04
   21     -2.0891746048E-02  -3.9409017387E-02   2.0013086046E-02  -1.8976915296E-03  -8.0490286276E-04
   22      1.6841108554E-02   8.0968617504E-03  -8.0290925976E-04   1.8415057848E-03   9.2636934031E-04
   23     -2.1797859721E-02  -1.1251308499E-02   8.2420168918E-03   3.0672233772E-03  -1.0246756393E-03
   24      9.1292560846E-03  -4.7647083385E-05   6.6941235481E-04   2.6588657726E-04  -3.6757438311E-04
   25     -3.0817920174E-03   5.0031651211E-05  -8.6333895361E-04  -1.6182719771E-04   3.8761702910E-04
   26      3.3713954960E-03  -2.3041299990E-04   1.3819356068E-04  -5.7831676678E-04  -1.2053562955E-04
   27      7.1355899844E-03  -2.7685189039E-03   2.5334340883E-03  -2.2681636806E-03  -2.9145341840E-04
   28     -4.5368231248E-03   2.4919287691E-03  -1.1478454424E-03   7.2996439608E-04   1.0074542725E-04
   29      5.6193132872E-03  -1.4779980936E-03   8.2438996959E-04  -2.5721971490E-03   5.3266246709E-05
   30     -6.7092857485E-02   6.6287910859E-03   8.3083537361E-03   1.9244893449E-02   5.3443378940E-04
   31     -8.4731476025E-02   4.2491220700E-04  -8.1967606084E-05   4.5909897753E-03  -2.1956992545E-06
   32     -2.2761346822E-01  -1.0225755926E-02  -8.6261522055E-03  -1.8228885261E-02  -7.6602726933E-07
   33      3.0433180834E-03  -4.4033620341E-03  -2.1634833287E-02   1.9006498606E-04   1.1144857654E-03
   34      2.3965097683E-02  -2.9382669314E-04  -6.1007286291E-03  -1.3081008847E-03   6.6513684244E-04
   35     -5.9259827967E-02   3.5312735679E-03   2.4256979234E-02  -5.5228268304E-04  -1.0662617288E-03
   36     -9.3508140193E-04  -2.8594519252E-03   1.3403802807E-02  -2.5689035232E-02  -5.3869108620E-02
   37      9.0120271600E-04  -2.9183925989E-04  -7.3328765368E-03   9.1814616403E-03   1.9343146305E-02
   38      1.2867948008E-03   9.9070185569E-04  -1.9440491784E-03   2.1636973132E-03  -2.3524063651E-02
   39     -1.0802027601E-03  -4.1875238926E-04   7.5105079589E-03   2.6763637618E-02  -5.4899703696E-02
   40      3.5002665597E-04  -1.0551774451E-03  -6.1341793908E-03  -1.0589656614E-02   1.3088256792E-02
   41      3.9105553596E-04  -1.1449337282E-03  -3.6271849939E-04   3.1474414224E-04   2.3753688331E-02
   42     -7.0406955362E-05  -1.8576780049E-03   1.0457296575E-03   1.7933524318E-04  -4.8365511016E-03
   43     -1.2219835864E-04   2.3012171075E-04  -1.7404571365E-03  -1.6256822172E-03  -1.2888788555E-02
   44      3.3340494441E-05  -3.4654011073E-04  -8.2950508143E-04  -1.1690727823E-03  -2.6365387814E-03
   45     -6.7673956398E-04  -1.5233391061E-03   1.3082107591E-03   6.9500404352E-04  -6.0422503925E-03
   46     -5.9686379742E-05  -1.8304512861E-04  -5.1092707814E-03   5.6477565890E-04  -1.5798009199E-02
   47     -1.3290365201E-04   7.7303283961E-04  -1.1788648277E-03  -1.5572277745E-04  -1.1333147161E-04
   48     -1.6558118037E-03   5.6354920383E-04  -4.1110807115E-03  -2.5438000088E-02  -1.3438323043E-03
   49     -2.3352018501E-03   2.3746764292E-03  -1.3302505358E-02  -2.4867390358E-02   9.2419699661E-04
   50      2.4950069795E-03   9.1154124266E-04   8.0700438794E-03  -4.9087011902E-03  -7.3966436817E-04
   51      3.2593574571E-04  -2.0708717308E-03  -1.6877629142E-02  -5.3681888551E-03   6.4036538286E-04
   52      5.3031898388E-05   1.1139378326E-03  -1.2142090887E-03   2.2231581156E-03   4.5920965575E-04
   53      5.5006477877E-04  -3.8685274964E-03  -2.4612348517E-02  -7.2734482815E-03   1.3579594427E-03
   54     -2.9568534496E-03   7.9280351430E-03   1.2304752162E-02  -1.4138206403E-02   3.9779487410E-04
   55     -1.9878872175E-04  -1.8419042599E-03  -9.2100119194E-04  -1.4971625204E-03   1.9222113208E-05
   56     -3.1704756641E-03   9.2010461986E-03   1.4530110913E-02  -1.5581881540E-02  -1.4671617098E-04
   57     -1.5072134104E-03  -2.6692881629E-03   2.5497554122E-03  -8.0295780706E-05  -5.3401365039E-04
   58     -1.3306947789E-03  -8.9031857959E-04   3.7492509544E-05  -5.9905710975E-05   1.2184632875E-04
   59     -4.7096727160E-03  -1.9744491700E-04   2.5595340870E-04  -1.4768432129E-03   1.1678403677E-04
                   10                 11                 12                 13                 14        
    0     -1.5497667200E-03   2.8550572193E-03  -4.1711940388E-04   5.5822560732E-04  -3.6178800189E-05
    1      9.0385772126E-04   1.7886164788E-03   8.3259532914E-04   4.3253087695E-04  -4.0249868124E-04
    2      6.2528829964E-04  -4.9633816795E-03  -5.3786433606E-05  -3.7616364327E-04  -3.9684744323E-05
    3     -5.3747724978E-04   1.9040869829E-02  -2.1792015442E-03  -3.5552424340E-04  -1.8703961744E-04
    4      4.1310132601E-03  -1.7765388762E-02   2.6842312196E-04  -4.8244632532E-03   1.3868491639E-03
    5      6.3602286062E-04   6.8561832656E-04   2.5526594380E-04   3.2694485577E-04  -1.2552416399E-03
    6      7.7632955286E-02   7.0262112789E-03  -9.5690312951E-02  -2.0737848973E-02   2.0968725741E-03
    7     -1.0169936094E-01  -1.0160927094E-03  -1.3301152751E-02  -1.1686880701E-02   1.0156544136E-03
    8     -2.3618715299E-03  -8.5760426348E-02  -3.6992714814E-03   2.7193594081E-04   1.3784887482E-02
    9     -3.8690228655E-02  -2.8208484114E-03  -9.2974925967E-02  -9.7960858265E-02  -1.0691036974E-02
   10      5.9185314703E-01   1.1882484424E-03  -7.6421736371E-02  -1.7429383827E-01  -8.0561207912E-03
   11      1.1781061348E-03   6.0851394242E-01  -7.9466399403E-03  -6.6399773996E-03  -8.3278829366E-02
   12     -7.6425684212E-02  -7.9414749951E-03   6.0228179276E-01   4.4097633119E-02   1.3992146365E-03
   13     -1.7427075719E-01  -6.6372873623E-03   4.4102566325E-02   4.4629631716E-01  -5.3589252011E-03
   14     -8.0556020901E-03  -8.3281642668E-02   1.4073672396E-03  -5.3681728781E-03   5.9679812401E-01
   15      1.0339017576E-02   2.7708114054E-03  -1.8213468618E-01   1.1417096394E-01  -1.8844621001E-02
   16     -7.5500140267E-02  -1.6977577395E-02   6.7683676492E-02  -1.0289411820E-01  -6.0018907725E-03
   17     -1.3455579080E-02   1.2432935161E-02   2.5798859393E-02  -3.1261229097E-02  -7.8688255091E-02
   18      5.7434505796E-03  -1.7416495008E-02  -2.2411099309E-03  -6.7734240296E-04   2.1125776131E-06
   19     -1.8933784409E-03   1.7239083434E-02  -1.1936615611E-03  -1.3825994756E-03  -2.0415611610E-03
   20     -9.2923816208E-04   6.2794714252E-03  -8.7548799611E-04  -9.4766127433E-04  -1.7806145264E-03
   21     -8.5930797553E-04  -5.5354465727E-03   6.3202969347E-04   4.6291506468E-04   4.9181989752E-04
   22      8.0830236893E-04   8.2651762578E-04   9.4464937331E-04   1.0889610313E-04   1.8534013579E-04
   23      9.9418799276E-04  -3.3462175677E-03   3.0322583022E-04   1.7215591690E-04   1.1350966435E-05
   24     -1.8017174543E-04   7.1503214554E-05  -2.5553813603E-04  -6.3414014453E-05   6.0564118953E-05
   25      1.6646397338E-04  -7.7448697038E-05   5.6606774149E-05  -1.2793530456E-04  -1.0258300910E-04
   26     -1.5404347145E-06   2.0624130499E-04  -2.7926414525E-05  -4.8500964255E-05  -8.9412471320E-07
   27     -1.4925587855E-04   9.6404142066E-04   2.4150378171E-04   1.4735569968E-04  -1.9577845700E-04
   28      2.1457263753E-05  -4.5884466564E-04   9.4806669201E-06  -3.6864833663E-05   2.6133500949E-05
   29     -9.5530816246E-05   4.7736923998E-04   1.0142246458E-04   9.6291320419E-05  -5.1577441359E-05
   30     -8.4381514160E-04   2.2808917775E-04   1.7725059670E-04   2.5268312155E-04   2.3107289158E-04
   31      1.4516003227E-04  -4.4514480262E-05  -9.9239791161E-05   1.3273855684E-04   1.3770495252E-04
   32      5.9289706878E-04  -3.4697800469E-04   2.2173977113E-04  -4.5430161774E-04  -2.0643789649E-05
   33     -7.5680509786E-04  -1.5417693388E-04   8.2999183108E-04  -1.3595718386E-03  -9.1776433400E-05
   34      1.0997779725E-03   1.6021695244E-04   5.7245567036E-04   1.9137877304E-05  -9.9001836898E-05
   35     -1.3381404967E-04   9.5779335165E-04  -5.5580821254E-04   8.3244769344E-04   1.8003060677E-04
   36      2.0000548320E-02  -2.3372887282E-02   1.4810265454E-03  -1.1249074866E-02   2.0103710829E-02
   37     -1.3652229809E-01   1.0883908215E-01   3.9307857959E-03  -1.2076162150E-02   1.9205435166E-02
   38      1.1338982389E-01  -2.0760697111E-01   8.4260336206E-05  -3.1352826003E-03   2.1615427528E-03
   39      1.4072102663E-02   2.4053534500E-02   1.5396762367E-03  -6.5846242313E-03  -2.0754011941E-02
   40     -9.7112000921E-02  -8.7438375648E-02   4.5446037250E-03  -8.3952025735E-03  -2.1218146514E-02
   41     -9.2596755653E-02  -2.4633137115E-01   1.1564620975E-03   1.3663729154E-03  -1.0370294708E-03
   42     -4.8200026447E-03   1.1263865060E-02  -1.0685167152E-01  -2.8587119836E-02   8.9656870710E-02
   43     -7.1497684187E-03   2.4243223795E-02  -2.9902553444E-02  -6.5954501992E-02   4.6206893878E-02
   44     -1.5907867185E-03   3.2657274887E-03   9.3644748601E-02   4.6060208503E-02  -2.2240307862E-01
   45     -2.0149031715E-03  -9.5210089666E-03  -1.2007680572E-01  -4.2456239926E-03  -9.7439325894E-02
   46     -4.4795579392E-04  -2.4130961530E-02  -5.1837184615E-03  -5.4871414841E-02  -9.0098383767E-03
   47      7.1394838516E-04  -7.6731525804E-04  -1.0444251745E-01  -8.0004782835E-03  -2.1965744782E-01
   48      1.0977429194E-03  -1.5865539111E-04  -4.2594986911E-03   1.2162027900E-02   3.4668498010E-02
   49     -5.8978185679E-03   4.6537144466E-04   2.9478938089E-03  -1.0777113435E-02  -1.6281811536E-02
   50      1.5317129738E-03  -4.0178829064E-04  -5.5741650714E-03   7.1531030878E-03  -4.7489051583E-03
   51     -1.3254149281E-03  -5.8866371398E-04   4.1850715297E-04  -5.3156615332E-04  -4.1617520145E-04
   52      9.5474397364E-04  -1.0508565332E-04   3.5127413716E-04   5.6472709168E-06   1.5803224707E-04
   53     -1.4104618290E-04   7.3243120865E-04   5.8158713976E-04  -4.4595678841E-04  -1.0781137141E-04
   54     -6.3921895404E-04  -1.1166369535E-04  -1.8210304710E-07   4.0685938792E-04  -2.2384973220E-04
   55      2.3895497146E-04   3.2427364664E-05  -2.5490185529E-04   3.4225691713E-04   1.9263258926E-04
   56     -3.2657450403E-04  -7.5961435943E-04  -2.5806058847E-04   4.2059243596E-04  -6.2759577235E-05
   57     -1.0675339740E-04  -6.5366074394E-04  -4.3173022583E-04   9.5673164459E-05   2.4570239251E-04
   58      1.8211933475E-04  -1.1268475173E-04   7.7987732669E-05  -8.1355251428E-05   6.7088404076E-05
   59      4.0505687217E-05   2.4232738307E-05  -8.8970552055E-05   6.3378834567E-06   1.9164081094E-04
                   15                 16                 17                 18                 19        
    0      5.4159167441E-04  -8.6156958554E-04  -2.9376758150E-04  -1.1741527754E-02  -1.7613324486E-03
    1      1.0052778173E-03  -1.7513077921E-03   1.3123374355E-03  -7.3876213354E-03   8.7641271352E-04
    2      2.3416925615E-04   6.4509189783E-04  -1.5189463479E-03   1.6138542118E-02  -7.3419071840E-03
    3     -1.3289474497E-02  -1.0950516313E-02   1.3896658298E-02   1.1520960297E-02   3.7109707181E-03
    4     -2.6681930065E-02  -1.1965291052E-02   2.3623209988E-02   3.3427758097E-03   6.0057355126E-03
    5     -2.0870015279E-04   1.4499430615E-03   7.9851324249E-04   5.9840586643E-03   1.0659619283E-02
    6     -1.0188967969E-01  -5.8960330789E-02  -1.0816931089E-02  -1.1047275709E-01   4.7288070102E-03
    7     -1.0875437929E-01  -1.6853379262E-01  -3.6067743510E-02  -5.4047936294E-05  -7.8858250607E-02
    8      2.0775120388E-02  -6.2490055401E-04  -7.9999701856E-02  -6.1877760259E-02   9.3225473303E-03
    9     -1.5634758971E-02   1.3171902558E-02   2.6884429166E-03  -1.5548150633E-02   9.7003346014E-03
   10      1.0335344023E-02  -7.5490345695E-02  -1.3453931989E-02   5.7438825185E-03  -1.8929704218E-03
   11      2.7712951472E-03  -1.6976430674E-02   1.2433934018E-02  -1.7424950404E-02   1.7245964429E-02
   12     -1.8220040402E-01   6.7716474832E-02   2.5786017499E-02  -2.2408625240E-03  -1.1935223657E-03
   13      1.1418405228E-01  -1.0285320385E-01  -3.1265057607E-02  -6.7732798348E-04  -1.3829558931E-03
   14     -1.8919003330E-02  -5.9728800207E-03  -7.8663835856E-02   1.9636673956E-06  -2.0416442882E-03
   15      4.2500953006E-01   1.3947546855E-03  -2.6529168050E-02  -1.0386928589E-02  -2.2303252691E-02
   16      1.4548146728E-03   4.3441010892E-01   1.6803342738E-01  -9.4838918444E-03  -7.8086212758E-03
   17     -2.6481275248E-02   1.6798599846E-01   4.5456368074E-01  -1.5393671252E-02  -2.8848985639E-02
   18     -1.0378327443E-02  -9.4810146627E-03  -1.5386811057E-02   4.7641912461E-01   1.9251000475E-02
   19     -2.2297146898E-02  -7.8061683410E-03  -2.8843811151E-02   1.9272099953E-02   5.8799346914E-01
   20     -8.2473196730E-03  -6.1872699185E-03  -5.2935142291E-03  -3.2670862404E-02  -1.3572023014E-02
   21      2.2585740554E-03  -2.5744023431E-03  -1.3705216324E-04  -1.8987374733E-01   3.1642923273E-02
   22      1.4574172087E-03   1.1581954851E-03   2.0753920854E-04   7.5027420702E-02  -9.3929877874E-02
   23      4.9836539736E-04  -1.9996608241E-04   1.6264310978E-03   6.2009814122E-02   1.9920132225E-03
   24     -9.4385544118E-05  -3.6174885865E-04   2.2400806294E-04  -1.4699027013E-03  -1.3319336729E-04
   25     -9.1958385783E-05   5.9254372468E-04  -4.0617346677E-05   1.8218197329E-04   6.7805432601E-05
   26     -1.7779958006E-04   4.9809463790E-04   2.7777057532E-04  -4.0264332441E-03  -9.7361883572E-04
   27     -1.0941167494E-04  -6.3881321618E-04   2.5991425389E-04  -1.2568280716E-04  -2.9278485688E-04
   28     -1.3828355668E-04   5.6927165258E-04  -3.0063207984E-04   1.0939137217E-03  -1.2465398638E-03
   29     -5.5021065695E-05  -1.8708387407E-04   4.9581692892E-04   1.2539630636E-03   3.7624246626E-03
   30      1.7037202480E-03   1.7446283694E-03   7.2857521738E-05  -4.0193524085E-03  -4.6872388875E-04
   31      6.1270340506E-04   9.7740639359E-04   1.8151206784E-03   9.9768930503E-04  -7.0101730195E-04
   32     -1.8715454419E-03  -1.2439595092E-03   2.4467810642E-03   2.4180029701E-03   1.8221321237E-03
   33     -4.2069732755E-03  -2.3495354836E-03   4.3131069676E-03  -9.8666507031E-05   3.4023259611E-04
   34     -3.2987891292E-05   8.8338176908E-04   1.1158070146E-03   1.8172035243E-04  -4.6357707374E-04
   35      2.6366223082E-03   1.0911976593E-03  -2.8866061084E-03  -1.5737925609E-04  -3.6126352895E-04
   36      9.8499254518E-04   5.5353964690E-04   5.7934329513E-04  -2.3358219162E-03   2.9828092645E-03
   37      6.9040879948E-04  -2.9346380146E-03  -2.6353960081E-03  -2.0416749190E-04  -1.3205655978E-03
   38     -3.2381706774E-04  -3.3292897383E-04  -1.0850008803E-03  -2.9270740390E-04  -1.7053556397E-04
   39      1.1230808759E-03   1.4594115933E-03  -4.5736414682E-04   1.0901170766E-03   9.1899103384E-04
   40      1.2639890009E-03  -5.8062133224E-03   4.1620938719E-04  -3.8371050375E-04   6.3401786557E-04
   41      5.3670849270E-04  -1.1350565535E-04   2.6598412295E-05  -2.0574407412E-03   1.1200094355E-05
   42     -1.8156038445E-02   4.5471208975E-03   2.0710256137E-02  -2.6862688677E-04  -4.2588748129E-04
   43      1.4060674083E-02   3.8342119596E-03  -1.8400017389E-02  -1.1584504934E-04   2.0456507231E-04
   44      4.4872767767E-03  -4.3324150286E-03   4.3651475206E-03   2.0664211693E-06   1.7343725588E-04
   45     -2.2389241058E-02   3.3318223846E-03  -2.0015099312E-02  -3.6185917798E-04  -5.6803059564E-04
   46      1.7045423425E-02  -4.3912828750E-04   1.5681070205E-02  -6.1004652159E-05   7.4070365927E-04
   47      3.4406718081E-03   1.1591579784E-03   5.7543946394E-03   3.2752261644E-04   2.2954197748E-04
   48     -6.2245813737E-02  -5.7574981474E-03   8.8027175891E-03  -1.5919561342E-03  -5.2458736532E-03
   49     -4.2796334654E-03  -6.5819738415E-02  -7.8820983139E-02   8.2903345871E-04  -2.5481418926E-03
   50      2.1169054491E-02  -1.3603899708E-01  -3.1251100933E-01  -6.5500701625E-06  -2.9215759088E-03
   51     -2.5330676005E-03  -1.8490215630E-03  -4.1023256654E-03  -4.8709117180E-02  -2.9400042066E-02
   52     -2.0756632828E-04   7.1966083572E-04  -1.0541258991E-03  -3.0213540164E-02  -2.4577775357E-01
   53     -1.9884383844E-03  -1.1201186195E-03  -3.4511625446E-03  -1.2164816264E-02  -7.5315340357E-02
   54      1.0379600676E-03   7.5276175850E-04   5.1998383019E-04  -8.0894707673E-02  -4.6345199489E-02
   55      3.3624738379E-04   3.2947006568E-04  -1.4305427832E-03  -5.2284969245E-02  -1.4951183054E-01
   56      1.3850742683E-03   7.3646388123E-04   2.6113810115E-03   5.6004626091E-02   9.9654180215E-02
   57      4.2745825756E-04  -8.7519110451E-04  -1.4341497385E-04  -8.8616891526E-03   3.4826300750E-02
   58      1.0709380215E-04  -7.5733213028E-05   1.7767360922E-04  -5.8558865957E-03  -1.1132255390E-02
   59      3.4313405232E-04  -2.1810054560E-04   6.7568153132E-05   1.9465871954E-03  -1.3303019246E-02
                   20                 21                 22                 23                 24        
    0      3.2741007256E-02  -6.9960052371E-02   2.0086564371E-02  -1.3294223428E-02  -5.7757285335E-02
    1     -7.4165941250E-03   1.4442616851E-02  -8.1591454926E-02  -1.1365427440E-02   1.2168363824E-02
    2     -2.6436487929E-02   2.8952682103E-02   3.0614493448E-02  -2.1686487532E-01   7.8934631828E-03
    3     -4.2108400998E-03  -4.3194438227E-03   1.9346184541E-03  -1.4167633686E-02  -7.4065071104E-04
    4      1.2464087425E-03   2.9108022299E-03  -2.2375458340E-04   5.9138346111E-03   2.7275912571E-02
    5     -3.6369895135E-02  -2.0918521474E-02   1.6850632042E-02  -2.1813670727E-02   9.1281138877E-03
    6     -5.5654705273E-02  -3.9485587243E-02   8.1126351611E-03  -1.1283810511E-02  -4.9122035540E-05
    7      6.6198571123E-05   2.0023816751E-02  -8.0335315634E-04   8.2469324459E-03   6.6881041667E-04
    8     -1.6479845919E-01  -1.8984828620E-03   1.8432123162E-03   3.0680032119E-03   2.6668568698E-04
    9      9.5419955980E-04  -8.0472794493E-04   9.2635279790E-04  -1.0244960241E-03  -3.6752635267E-04
   10     -9.2870650265E-04  -8.5955777229E-04   8.0838941224E-04   9.9415514623E-04  -1.8022856034E-04
   11      6.2789179484E-03  -5.5354737466E-03   8.2654821325E-04  -3.3461461101E-03   7.1432107218E-05
   12     -8.7538004306E-04   6.3193141994E-04   9.4459566001E-04   3.0326116378E-04  -2.5566820567E-04
   13     -9.4754167409E-04   4.6291579027E-04   1.0891048563E-04   1.7214101068E-04  -6.3361510080E-05
   14     -1.7806996625E-03   4.9176661487E-04   1.8530512191E-04   1.1328197926E-05   6.0605661534E-05
   15     -8.2512829321E-03   2.2593834361E-03   1.4575602042E-03   4.9849432833E-04  -9.3258193758E-05
   16     -6.1881760786E-03  -2.5737177741E-03   1.1585794785E-03  -2.0035300898E-04  -3.6201289734E-04
   17     -5.2956793156E-03  -1.3686329125E-04   2.0717566444E-04   1.6265927430E-03   2.2330649592E-04
   18     -3.2683232696E-02  -1.8990256683E-01   7.5050300776E-02   6.2024640858E-02  -1.4698376238E-03
   19     -1.3550738433E-02   3.1651195672E-02  -9.3883709332E-02   1.9829181099E-03  -1.3334014755E-04
   20      5.8433361450E-01   2.9132582796E-02  -3.4746608983E-03  -9.3020999185E-02   3.1363453695E-05
   21      2.9064823923E-02   3.6080460038E-01  -1.5084897130E-01  -7.4011717472E-02   2.3063987145E-03
   22     -3.4486724387E-03  -1.5083302146E-01   4.9360092394E-01  -9.2509829924E-02   3.5155163759E-03
   23     -9.3007354697E-02  -7.4080140268E-02  -9.2493395650E-02   4.5704439581E-01   2.3769038871E-04
   24      3.1647548689E-05   2.3068666720E-03   3.5161158808E-03   2.3858346709E-04   5.6389833906E-02
   25      8.9640991542E-04  -1.5636187474E-03   6.4139529663E-03   1.7574306921E-03  -2.1036472882E-02
   26     -2.8944329665E-03   5.6480878828E-03  -2.6806087614E-02  -2.6078969430E-02  -7.7476591466E-03
   27     -1.3151692960E-04   5.5273938770E-03   1.3260309220E-03   2.5563072009E-03   3.7199943786E-03
   28     -4.8341338271E-04   2.4987145042E-03   4.9527959925E-03   6.0479208649E-03  -2.3779286378E-02
   29     -3.0682101875E-03   2.2763087088E-02   1.6425184990E-02  -2.2589084361E-02  -9.5031689665E-03
   30      2.6085699267E-03  -2.5026318506E-03   1.6032298455E-03  -1.6014416421E-03   1.4955628189E-03
   31      1.1076956043E-03   1.4903947291E-03  -1.0571426085E-03   2.6001600862E-03   1.2065404891E-05
   32     -2.5534599922E-03   3.7735016441E-05   4.9433400643E-04  -9.1017379499E-04   1.2130601986E-04
   33     -7.1177761520E-05  -6.7786993210E-04   2.1520151633E-04  -2.5002926564E-04  -4.1722545047E-03
   34     -2.8454364777E-04   2.3097883940E-04  -3.1255561213E-04   5.5475817042E-04   2.3202852208E-03
   35      3.1458579930E-04  -5.5529026910E-04  -4.0054869928E-04  -4.5096837078E-04  -5.7845145263E-04
   36      2.3345736828E-03  -1.6046724153E-03   6.1420518793E-05  -8.7420923074E-04   1.0819462444E-04
   37     -1.0307543257E-03   4.0437867443E-04   1.0513914904E-04   2.1606730284E-04  -9.6320028967E-05
   38      3.3815739325E-04   2.0180389879E-05   1.5641852454E-04   1.9360797309E-04   6.2637486924E-05
   39      1.3373218895E-03   1.1888763180E-03  -4.3204818164E-04  -4.0884415225E-04  -4.5013889791E-05
   40     -1.3348631074E-03  -2.1258818900E-05   2.9104298151E-04   2.8730865704E-04  -4.8341799756E-05
   41      4.5738870295E-04   4.0864745851E-04   4.1210206915E-04  -8.6536216356E-05   9.2111534734E-06
   42      6.2038428225E-04  -1.6212853926E-04   8.0043771916E-05  -2.4772498819E-04   3.3518560226E-06
   43      2.8052999329E-04  -1.9408809191E-04   5.7553124943E-05  -5.5523997561E-05  -7.6880116304E-05
   44     -1.0203290630E-04   6.5621156624E-05   1.7761268912E-05   5.5050210226E-05  -9.3990729210E-06
   45     -5.2381292686E-06  -7.3861178109E-05   6.1946713257E-05   2.8221836264E-05   1.0150829751E-05
   46      2.9393354588E-04  -3.3611421533E-04   2.6638670056E-04   9.5955803538E-06  -3.9813112378E-05
   47     -1.0097631098E-05  -1.7453750891E-04   5.9093010930E-05   5.5566939665E-05  -9.6211157060E-06
   48     -1.1740154042E-03  -4.1453050013E-04   2.6427360060E-04   5.1821774709E-04  -3.9082630021E-04
   49      5.0523616665E-04   2.8069992328E-04  -4.1822346532E-05   2.8957656932E-04   1.0617606047E-04
   50     -7.4072853186E-04  -2.7723113999E-04   3.2172168510E-04   2.7539060847E-05  -3.1824767053E-04
   51     -1.2526080068E-02  -9.4801860455E-03   3.2576699782E-02   1.3232324453E-02   2.9884034985E-05
   52     -7.7946350051E-02   1.2390265747E-02  -4.7998325320E-03  -4.2851132269E-03  -1.5199695785E-04
   53     -9.2197304459E-02   6.5578207435E-03  -9.6049830643E-03   1.5160281977E-05   1.1288751594E-04
   54      5.4303850801E-02  -1.2839474005E-02  -1.4069877407E-02   2.3534316885E-02  -9.2969257388E-05
   55      1.0921636696E-01   6.6643448239E-03   7.6576836091E-03  -1.1595250868E-02   1.4509687246E-05
   56     -1.6366988855E-01   3.3589864520E-03   5.0441147209E-03  -6.5463064126E-03   1.1599961259E-04
   57     -8.4627793189E-03  -4.0611507605E-02   1.7144345580E-02   1.4289531250E-02   1.3884249234E-03
   58     -2.3221881319E-05   6.2952926959E-02  -3.3258160642E-01   9.0922674811E-02  -1.3326268750E-04
   59      1.2169132189E-03   6.1372307542E-03   5.9304801981E-02  -7.0448182265E-02  -1.7153567665E-04
                   25                 26                 27                 28                 29        
    0      1.5987358666E-02   8.5734983562E-03  -1.9512380235E-01  -1.0662232344E-01   4.6069605505E-02
    1     -2.4772815187E-01  -7.6054850513E-02  -1.0164637036E-01  -1.3133129466E-01   2.9801147245E-02
    2     -8.0472813516E-02  -8.3302559537E-02   4.8467960123E-02   3.2553673555E-02  -6.2268023257E-02
    3     -4.4117461802E-05  -2.0014148407E-03  -2.1799647546E-02   1.4501691089E-02  -8.4875418184E-03
    4     -1.1706428957E-02   1.0695865368E-02  -1.4583564840E-02   7.1741178760E-03  -4.0968725042E-03
    5     -3.0818034089E-03   3.3714891298E-03   7.1356806831E-03  -4.5368489202E-03   5.6192153261E-03
    6      4.9105079456E-05  -2.3024935465E-04  -2.7681932396E-03   2.4920975276E-03  -1.4780989986E-03
    7     -8.6312918728E-04   1.3781702247E-04   2.5333830936E-03  -1.1478418324E-03   8.2443277349E-04
    8     -1.6180243806E-04  -5.7852835941E-04  -2.2681836873E-03   7.2996546959E-04  -2.5722110226E-03
    9      3.8761185172E-04  -1.2036751051E-04  -2.9142776324E-04   1.0073226371E-04   5.3244025409E-05
   10      1.6647799511E-04  -1.7366467618E-06  -1.4927254035E-04   2.1461585247E-05  -9.5534867603E-05
   11     -7.7446517855E-05   2.0623262225E-04   9.6403702039E-04  -4.5884556576E-04   4.7737181268E-04
   12      5.6566012181E-05  -2.8004049897E-05   2.4150153080E-04   9.4825326730E-06   1.0142416341E-04
   13     -1.2792353538E-04  -4.8455635855E-05   1.4735109503E-04  -3.6864608258E-05   9.6294072434E-05
   14     -1.0256912119E-04  -8.9861386679E-07  -1.9577944320E-04   2.6133662313E-05  -5.1575651499E-05
   15     -9.1447894384E-05  -1.7695712923E-04  -1.0944727207E-04  -1.3831084272E-04  -5.5029193842E-05
   16      5.9240460357E-04   4.9799959582E-04  -6.3881509083E-04   5.6926483233E-04  -1.8708808624E-04
   17     -4.0902395778E-05   2.7771998793E-04   2.5993508772E-04  -3.0062016455E-04   4.9582141948E-04
   18      1.8208577446E-04  -4.0264433988E-03  -1.2560871261E-04   1.0939282276E-03   1.2539362299E-03
   19      6.7798730090E-05  -9.7324877494E-04  -2.9284260133E-04  -1.2465433514E-03   3.7624745850E-03
   20      8.9664167664E-04  -2.8941390189E-03  -1.3183982336E-04  -4.8349455637E-04  -3.0680425807E-03
   21     -1.5631239770E-03   5.6487282873E-03   5.5272745751E-03   2.4985882342E-03   2.2763089120E-02
   22      6.4137049450E-03  -2.6805663218E-02   1.3264030900E-03   4.9525429977E-03   1.6424590969E-02
   23      1.7573724651E-03  -2.6078562491E-02   2.5560115067E-03   6.0482158571E-03  -2.2588642364E-02
   24     -2.1036156769E-02  -7.7480053774E-03   3.7200316497E-03  -2.3779216142E-02  -9.5031460961E-03
   25      2.6462711472E-01   8.6204773540E-02   1.9696189173E-03  -1.6365098585E-02  -6.1880489651E-03
   26      8.6203848328E-02   1.0240007081E-01  -1.3244695626E-03   6.7310512257E-03   4.6470160536E-03
   27      1.9695728186E-03  -1.3245158262E-03   2.1214163634E-01   1.0954624545E-01  -5.5279949541E-02
   28     -1.6365111563E-02   6.7309929086E-03   1.0954667389E-01   1.3522114817E-01  -4.0854375554E-02
   29     -6.1880525858E-03   4.6469902925E-03  -5.5281511890E-02  -4.0855348541E-02   8.2550750208E-02
   30      3.3752901418E-04  -3.7458213239E-05  -1.7944158193E-03   4.5906411507E-04   2.3825052183E-04
   31      1.1595365741E-03   7.4375868947E-04   6.7474680515E-04   1.1933201064E-04  -1.3833685943E-04
   32      5.8432254753E-04   9.2190313849E-04  -3.5929619697E-04   4.6018013950E-04  -2.8536671339E-04
   33      2.9031230692E-03  -2.2240262273E-03   1.3494554758E-03   6.9498079098E-04   1.9412914543E-04
   34      1.8908260035E-04   1.3951478824E-03   2.5721779747E-04   1.7780157263E-03  -1.3377340188E-04
   35      5.2549271430E-04   3.6550618422E-04   2.7002166636E-04  -1.7700226852E-04   7.3482585001E-04
   36     -1.0553356067E-04   1.2874153313E-04   8.6806988598E-05  -5.1189409076E-05   1.2751963824E-04
   37      5.2002164933E-05  -6.5897857321E-05   3.2736646106E-05  -2.6498617358E-05   3.0585030859E-05
   38     -3.6443859534E-05   7.6304142851E-05  -3.6448013879E-06  -3.2132547233E-06   4.7069218197E-05
   39      6.1532295982E-05  -1.2902201751E-04  -3.4175220609E-04   1.7856617838E-04  -1.9599066259E-04
   40      2.2664609548E-05   3.8229586996E-05   7.5211319071E-05  -3.6825415823E-05   7.6005821546E-05
   41     -2.6600748283E-05   2.0889242394E-05   7.5089674416E-05  -1.6826798221E-05   6.2120220199E-05
   42     -2.2747414530E-06  -4.5819682815E-05  -2.1893689291E-05  -2.3629076706E-05  -3.0283703959E-05
   43      5.8376868125E-05  -8.4573887606E-06  -2.9862090622E-05   1.2248046309E-05  -3.1327287505E-06
   44     -5.0558228492E-06   5.6552906051E-06   4.6545937316E-05   3.1588132678E-06  -7.1793953353E-06
   45      2.6805868007E-06  -1.1905998370E-05  -4.8509493508E-05  -2.2624832557E-05   4.1964161160E-06
   46      3.8986809563E-05   1.7394864232E-05  -2.8324443122E-05   3.6542617423E-05  -1.1359994628E-05
   47      2.1372329218E-05   1.3899118193E-05  -3.0757374166E-05  -1.0860576703E-05   1.4540157396E-05
   48      3.9493515604E-04   2.8284436243E-04   5.6294573737E-05   2.3494556389E-04   2.3035766681E-04
   49     -2.4192348818E-04  -8.3428479129E-05   8.4051951743E-05  -1.6093709036E-04  -5.0044639485E-05
   50      1.4456413110E-06   1.7030320435E-04  -2.4205733947E-05   1.6646198336E-05   1.6324741558E-05
   51     -2.0391406953E-04   1.1190449840E-03  -1.4008811342E-04  -6.7185010301E-05   2.5200506999E-06
   52     -4.2450301989E-05  -7.3153226110E-04   1.0512813399E-05  -7.3432190969E-05  -3.1753880463E-04
   53      3.6012975697E-05  -3.2603251747E-04   1.4254285269E-05  -3.6246640914E-05   2.1920493211E-05
   54     -9.3223714759E-06   2.6555837863E-04   5.7251749709E-06  -2.3477414839E-04   1.4770343731E-03
   55     -2.9139735315E-05  -2.1618772488E-04   7.9424841693E-05   8.7528391262E-06  -7.4093270625E-04
   56     -6.7345835083E-05  -2.1331180483E-04   2.5439898389E-04  -6.0680802638E-05  -6.1907563418E-04
   57      7.1474746477E-04   2.0866336064E-03  -5.6802651282E-04  -8.8227277051E-04   2.5202415930E-03
   58      3.7138938528E-03  -1.4761035189E-03   6.2294117516E-04   5.2891789034E-04   1.8082738896E-03
   59      2.2730032653E-04   9.1640992249E-04  -4.1684256628E-04   3.7980521062E-04  -3.2258388992E-03
                   30                 31                 32                 33                 34        
    0     -5.6279556070E-03   4.2748569644E-03   5.3106380194E-04   7.1019324007E-04  -1.3280853952E-03
    1     -1.1644399549E-02   4.7115489886E-03  -3.8101857828E-03   3.1059833915E-02  -1.2688890838E-02
    2     -2.2657173143E-02   1.2642885157E-02  -4.8591243260E-03  -2.3211390632E-03   2.4291745170E-04
    3     -7.5572615776E-02  -3.1974054446E-02  -6.7042440010E-02  -5.2343780087E-02  -3.3196351900E-02
    4     -3.0798094680E-02  -8.8430160955E-02  -7.9981756041E-02  -3.4343695226E-02  -2.7935350879E-01
    5     -6.7097790420E-02  -8.4734552724E-02  -2.2761736053E-01   3.0465312271E-03   2.3965145018E-02
    6      6.6294965128E-03   4.2834192229E-04  -1.0226541025E-02  -4.4016165642E-03  -2.9504521981E-04
    7      8.3108844954E-03  -8.1209811348E-05  -8.6276816435E-03  -2.1632156759E-02  -6.1007123403E-03
    8      1.9248378790E-02   4.5901478584E-03  -1.8230846010E-02   1.8701742576E-04  -1.3070368927E-03
    9      5.3498473542E-04  -2.3151572302E-06  -1.0453613474E-06   1.1149319107E-03   6.6650999302E-04
   10     -8.4353806176E-04   1.4537600296E-04   5.9310980396E-04  -7.5976889042E-04   1.1001607845E-03
   11      2.2767036235E-04  -4.3892678853E-05  -3.4662135605E-04  -1.5415249331E-04   1.5907384911E-04
   12      1.7737850468E-04  -9.8888667934E-05   2.2141570071E-04   8.2992162063E-04   5.7243037423E-04
   13      2.5276222708E-04   1.3282776148E-04  -4.5429831387E-04  -1.3595387068E-03   1.9121956183E-05
   14      2.3190241225E-04   1.3752595978E-04  -2.0601496510E-05  -9.1785086156E-05  -9.8989961816E-05
   15      1.6996159432E-03   6.1046493124E-04  -1.8683178271E-03  -4.2070307326E-03  -3.2970067318E-05
   16      1.7424035815E-03   9.7687375454E-04  -1.2417350065E-03  -2.3497358942E-03   8.8341039191E-04
   17      7.6532926566E-05   1.8154793965E-03   2.4415325670E-03   4.3131495150E-03   1.1157942192E-03
   18     -4.0186209037E-03   9.9757231151E-04   2.4175442528E-03  -9.8774450451E-05   1.8153821901E-04
   19     -4.6856544838E-04  -7.0093545250E-04   1.8217742739E-03   3.4006875308E-04  -4.6339413662E-04
   20      2.6102364710E-03   1.1076957448E-03  -2.5545309296E-03  -7.0597319508E-05  -2.8497603597E-04
   21     -2.5027468067E-03   1.4904137533E-03   3.7614439100E-05  -6.7778198901E-04   2.3111976355E-04
   22      1.6032308440E-03  -1.0570765644E-03   4.9431379948E-04   2.1515307988E-04  -3.1250735711E-04
   23     -1.6016029082E-03   2.6002919012E-03  -9.1013587925E-04  -2.5006972945E-04   5.5474644055E-04
   24      1.4950610024E-03   1.3135634951E-05   1.2067589251E-04  -4.1722294243E-03   2.3201254027E-03
   25      3.3743226866E-04   1.1592219463E-03   5.8435419946E-04   2.9031033211E-03   1.8914039816E-04
   26     -3.7251693655E-05   7.4376347401E-04   9.2187286636E-04  -2.2240141278E-03   1.3950963955E-03
   27     -1.7944662942E-03   6.7480819061E-04  -3.5933231767E-04   1.3495499301E-03   2.5717730961E-04
   28      4.5899555204E-04   1.1938472956E-04   4.6015560525E-04   6.9492258678E-04   1.7780432639E-03
   29      2.3824251846E-04  -1.3830607519E-04  -2.8537514312E-04   1.9418448469E-04  -1.3375785694E-04
   30      7.9761918450E-02   3.3119504462E-02   7.3728235988E-02  -1.4628689496E-03  -1.2655090066E-03
   31      3.3119754825E-02   9.3146277127E-02   8.6939936544E-02  -9.4813390653E-03  -1.0200855013E-02
   32      7.3727472760E-02   8.6940444460E-02   2.4729872192E-01   1.7766343412E-03   1.7333549749E-03
   33     -1.4630323421E-03  -9.4810155658E-03   1.7767488685E-03   6.3736683265E-02   3.2751977848E-02
   34     -1.2653493209E-03  -1.0200835272E-02   1.7333701288E-03   3.2751291597E-02   3.0295718399E-01
   35     -3.4172460452E-03  -2.6894730880E-02   4.5491015277E-03  -4.5051590541E-03  -2.8002537878E-02
   36     -6.9686785996E-05   1.8954444383E-05   2.8238220107E-04  -6.7290761376E-04  -6.9293738058E-04
   37      7.2261558505E-05  -2.4008485415E-04  -2.0963502639E-04   4.4301780244E-04   5.3415250744E-04
   38     -5.0284465184E-04  -9.7347888622E-05   1.8595098375E-04  -5.5922413643E-04  -2.1741348902E-04
   39      2.6585050533E-05  -3.2912380620E-05   1.3016327142E-04   3.7676468964E-05  -2.4383679641E-04
   40      1.5617781471E-04  -1.2688454139E-04  -1.7920680626E-04   1.3866066938E-04   1.9712021676E-04
   41     -1.4950047175E-04   1.2130847723E-04   1.2396956861E-04  -5.0257888132E-05  -1.3126742457E-04
   42      2.2548008403E-05  -2.7833576108E-05  -1.9735551025E-04  -5.1104960953E-05  -2.5449951592E-04
   43      7.0807080116E-06   2.4524659451E-05   1.4824564851E-04   3.8412709689E-04   2.9010009030E-04
   44     -6.4613523365E-05  -1.0144349272E-05   4.2453170957E-05   7.5758324588E-05   5.2756320382E-05
   45     -6.7937692364E-05   1.6443632064E-04   1.7041571254E-04  -9.1032167234E-05  -5.9128673494E-05
   46     -5.3655522727E-05   2.0009394736E-05   9.9370735420E-05   1.2369330799E-04   2.8235943797E-05
   47     -7.2675700068E-05  -4.2344022505E-05  -3.9033409836E-05   1.9517302489E-05  -3.5936442485E-05
   48      1.0734388724E-04  -4.6934685290E-04   1.2279481931E-03   1.9323091660E-04   3.1032313610E-04
   49     -7.9418899053E-04   6.1930843643E-05   1.8086798162E-03   1.0296152114E-03   5.4735504389E-04
   50     -3.6972285511E-04   2.9937042425E-04   6.6097364061E-04   5.4194528200E-04   3.1463413759E-04
   51      2.8095825057E-05  -8.5864760528E-06  -6.7435857021E-06   4.1239960516E-04   3.7181811181E-05
   52      3.5090133173E-05   1.0001289072E-04  -1.7343506708E-04   4.6779904018E-06   4.0661556801E-04
   53     -4.1556502960E-05   2.1492388689E-04   3.7305862549E-05   1.7290516082E-04   3.2536709121E-04
   54      9.3567111836E-04   8.9281552664E-05  -7.5619399453E-04  -1.0140049003E-04   7.0241644105E-06
   55     -1.5304863603E-05   1.8121847705E-04   6.9808963079E-05   7.1306542369E-05   9.3499061634E-05
   56      5.3493283393E-04   2.6560713278E-04  -1.0758031552E-03   2.9932950505E-05   1.9595656873E-04
   57     -2.8987508304E-04   2.1641053164E-04  -1.8184721399E-04  -1.0987307825E-04   3.2472178015E-05
   58     -2.1437952659E-04   6.7613168859E-05  -7.1337831967E-05  -2.3200942789E-04   9.8977364366E-05
   59     -8.7903222691E-04   4.7369716106E-04  -3.2848217443E-04  -1.3032233528E-04   1.5907430670E-04
                   35                 36                 37                 38                 39        
    0      2.3346111861E-03   5.8541348303E-04   3.2157252555E-05  -1.9107984633E-04  -4.9492599639E-04
    1      8.1085533306E-03   8.2559959900E-06   2.2572601979E-04  -1.6507860580E-04  -7.8166246909E-04
    2     -1.9705371487E-04  -7.2874139043E-04   8.5435584294E-06  -4.2420493306E-04   1.5313986957E-03
    3      1.8026838649E-03   2.3713667111E-03  -6.9049038280E-04   1.9748502703E-03  -2.8714098208E-03
    4      2.2282357648E-02   3.6253401999E-04   8.5940797381E-04  -4.9627611517E-04   3.3397176381E-03
    5     -5.9259571691E-02  -9.3742443841E-04   9.0131338854E-04   1.2874008615E-03  -1.0798224342E-03
    6      3.5282639553E-03  -2.8580324160E-03  -2.9393601387E-04   9.8928377380E-04  -4.2516133753E-04
    7      2.4256510495E-02   1.3400003397E-02  -7.3320827645E-03  -1.9424834218E-03   7.5137132360E-03
    8     -5.4944073784E-04  -2.5688540340E-02   9.1835459637E-03   2.1638372715E-03   2.6759916666E-02
    9     -1.0658436534E-03  -5.3885911702E-02   1.9351020265E-02  -2.3525235177E-02  -5.4886835439E-02
   10     -1.3281235707E-04   2.0006864324E-02  -1.3651602908E-01   1.1338547708E-01   1.4069993136E-02
   11      9.5762756473E-04  -2.3373107341E-02   1.0883891474E-01  -2.0763105651E-01   2.4063831202E-02
   12     -5.5574927156E-04   1.4808310747E-03   3.9294838229E-03   8.4028756710E-05   1.5396187633E-03
   13      8.3245069533E-04  -1.1249098021E-02  -1.2078131312E-02  -3.1355467999E-03  -6.5863094825E-03
   14      1.8003595966E-04   2.0104231121E-02   1.9207335785E-02   2.1619478226E-03  -2.0755677537E-02
   15      2.6366507179E-03   9.8508438809E-04   6.9043453678E-04  -3.2379635300E-04   1.1229828224E-03
   16      1.0913012926E-03   5.5355837308E-04  -2.9343628721E-03  -3.3287823486E-04   1.4595874810E-03
   17     -2.8866358029E-03   5.7933764925E-04  -2.6356348350E-03  -1.0850508020E-03  -4.5722687641E-04
   18     -1.5756014142E-04  -2.3360510993E-03  -2.0417724810E-04  -2.9273917867E-04   1.1064630965E-03
   19     -3.6111992067E-04   2.9830200551E-03  -1.3205943046E-03  -1.7057005624E-04   9.0808351292E-04
   20      3.1520710364E-04   2.3341913177E-03  -1.0308034335E-03   3.3818331175E-04   1.3366172833E-03
   21     -5.5529723069E-04  -1.6045818105E-03   4.0437210398E-04   2.0180658384E-05   1.1885979564E-03
   22     -4.0077902900E-04   6.1356546508E-05   1.0514289589E-04   1.5643257925E-04  -4.3195144893E-04
   23     -4.5086392863E-04  -8.7416536798E-04   2.1607713306E-04   1.9360851051E-04  -4.0884920671E-04
   24     -5.7847380934E-04   1.0818366352E-04  -9.6307114653E-05   6.2639096317E-05  -4.5009917448E-05
   25      5.2550300104E-04  -1.0552977328E-04   5.1997722218E-05  -3.6445555257E-05   6.1531654112E-05
   26      3.6549000082E-04   1.2874603327E-04  -6.5905200683E-05   7.6305639682E-05  -1.2903241481E-04
   27      2.7002156204E-04   8.6829981986E-05   3.2731196049E-05  -3.6456602083E-06  -3.4175395257E-04
   28     -1.7698637236E-04  -5.1194849914E-05  -2.6496160278E-05  -3.2127698726E-06   1.7856727398E-04
   29      7.3482999649E-04   1.2751889222E-04   3.0585298997E-05   4.7070944098E-05  -1.9598896836E-04
   30     -3.4172796864E-03  -7.0098343345E-05   7.1770536208E-05  -5.0287452819E-04   2.6565227934E-05
   31     -2.6894914068E-02   1.9155333400E-05  -2.4019110121E-04  -9.7405912808E-05  -3.2918153871E-05
   32      4.5490645161E-03   2.8242115714E-04  -2.0952402729E-04   1.8608368512E-04   1.3018848424E-04
   33     -4.5052065567E-03  -6.6964994802E-04   4.4354965673E-04  -5.5911685851E-04   3.7679667366E-05
   34     -2.8002094824E-02  -6.9272096729E-04   5.3412669961E-04  -2.1756339063E-04  -2.4383378775E-04
   35      5.6531466632E-02   1.5813606933E-04  -3.1084704329E-04   4.3044685684E-04  -6.8553630019E-05
   36      1.6035722426E-04   5.5935017763E-02  -2.0127126255E-02   2.5494873418E-02  -2.5147550603E-04
   37     -3.1074325387E-04  -2.0127229891E-02   1.4977080223E-01  -1.2280445680E-01  -2.4621342419E-03
   38      4.3010600587E-04   2.5495782053E-02  -1.2280676216E-01   2.1355947749E-01  -3.3445078285E-03
   39     -6.8524715675E-05  -2.5134592474E-04  -2.4622252420E-03  -3.3441497502E-03   5.4880208958E-02
   40     -4.3888478192E-05  -2.7956099907E-03   1.1703097932E-02   1.6665247332E-02  -1.4024502603E-02
   41     -7.7373718314E-05   2.4562026547E-03  -1.1490747373E-02  -1.4485863045E-02  -2.6129351009E-02
   42      2.0240452097E-05  -1.9148094249E-03  -1.1252077861E-03  -5.6762683465E-05   1.5124006868E-03
   43     -1.9249795094E-04  -3.5622297315E-03  -3.1503567762E-03  -1.2945537798E-04   1.0196349868E-03
   44     -4.5616592315E-05  -2.1056474671E-04  -4.0327289007E-04   1.0768635434E-03   8.2391892646E-05
   45      7.3362735521E-05   1.7512380184E-03  -4.6545210585E-04  -1.9476776520E-04  -1.6654937827E-03
   46     -1.2161185081E-04   1.0525918774E-03   1.3905797861E-03  -6.1414423993E-04  -3.3077963593E-03
   47     -5.4250733155E-05   2.8641664808E-04   3.7131239804E-05   1.9695486128E-03  -4.3262601771E-04
   48      2.7862340499E-04   4.4850518828E-04   3.1791581178E-04   4.5832868002E-05   1.6338193733E-04
   49     -1.0644663678E-05   3.1952867702E-04  -1.0966229222E-03  -1.0178098179E-04   1.1998209175E-04
   50      6.6172005802E-05  -2.4950979005E-05   3.2658069436E-04  -1.2044234923E-04  -5.2277726536E-05
   51     -1.4617921628E-04  -3.7035085362E-05   1.5453918827E-04   1.6280382219E-04  -6.0677254314E-04
   52     -1.0089342455E-04  -1.4921423684E-04   1.4954715443E-04   1.4314541677E-04  -7.2009553843E-04
   53     -6.1453369250E-04   1.6703451609E-05   1.0995065416E-04   6.3876821065E-05  -4.6628472617E-04
   54      1.0024993149E-04   6.2313806170E-05   7.0585607318E-05   1.4878225262E-04  -5.4236153295E-05
   55     -2.5407203618E-04   1.6829964541E-06  -1.1193696209E-04  -1.3486532627E-04   1.6027581460E-05
   56      6.9373272404E-05  -1.9136129344E-04   1.2318873668E-04   1.0272801212E-04  -2.4517752690E-04
   57     -1.5246429130E-04  -1.9456002978E-04  -2.9890852684E-05   7.7535105088E-06   9.3668418088E-05
   58     -8.9443994294E-05  -3.5985000242E-05   2.1508864563E-05   3.2315275422E-05  -1.0438178607E-04
   59     -6.1178441655E-05   5.6661588607E-05  -3.1103611839E-05   6.9882042409E-05  -1.3146611034E-04
                   40                 41                 42                 43                 44        
    0     -7.9085265048E-05  -2.2863012503E-04   1.4179759739E-04  -1.9630464755E-04  -1.0949350878E-04
    1      1.4725080804E-04  -5.0150522022E-05   1.3572057738E-04   8.3415754372E-05   1.2578897364E-05
    2     -3.5502488718E-04  -2.6492346107E-04   7.4490477563E-05   3.9951523523E-05  -2.1942015080E-05
    3     -3.8073155906E-04   4.6498736353E-04  -5.1257332770E-04  -2.7514765491E-04  -8.5996563566E-05
    4     -1.1293766936E-03  -3.7482230067E-04  -6.9591290138E-04   1.0504044973E-03   1.9682936744E-04
    5      3.4986641516E-04   3.9124530153E-04  -7.0489079190E-05  -1.2221919453E-04   3.3252107367E-05
    6     -1.0536282670E-03  -1.1462314914E-03  -1.8573088296E-03   2.3032132343E-04  -3.4635931427E-04
    7     -6.1352445461E-03  -3.6288359860E-04   1.0460373629E-03  -1.7404066434E-03  -8.2942891768E-04
    8     -1.0589200221E-02   3.1312964794E-04   1.7872000812E-04  -1.6256514751E-03  -1.1694492950E-03
    9      1.3082475347E-02   2.3754705201E-02  -4.8376093655E-03  -1.2889814543E-02  -2.6367964466E-03
   10     -9.7119390593E-02  -9.2608151858E-02  -4.8213179504E-03  -7.1514701318E-03  -1.5915408832E-03
   11     -8.7452798264E-02  -2.4632011886E-01   1.1264517421E-02   2.4243553645E-02   3.2656915164E-03
   12      4.5439595957E-03   1.1566492961E-03  -1.0685360804E-01  -2.9896167665E-02   9.3641894436E-02
   13     -8.3982390289E-03   1.3658091288E-03  -2.8580576464E-02  -6.5947344942E-02   4.6043309356E-02
   14     -2.1222150040E-02  -1.0371935038E-03   8.9656296470E-02   4.6191515228E-02  -2.2240837130E-01
   15      1.2638453262E-03   5.3670474720E-04  -1.8156936134E-02   1.4061363714E-02   4.4874025395E-03
   16     -5.8057651803E-03  -1.1345484132E-04   4.5469934261E-03   3.8342102908E-03  -4.3325305513E-03
   17      4.1665850905E-04   2.6620703011E-05   2.0710839456E-02  -1.8400814596E-02   4.3652199583E-03
   18     -3.9006396282E-04  -2.0528964768E-03  -2.6848700436E-04  -1.1609277245E-04   2.1769255300E-06
   19      6.3887861099E-04   8.2813013984E-06  -4.2579013875E-04   2.0442839467E-04   1.7345561301E-04
   20     -1.3350682482E-03   4.5787830891E-04   6.2036272334E-04   2.8055654188E-04  -1.0205363973E-04
   21     -2.1179813514E-05   4.0857668523E-04  -1.6210874196E-04  -1.9407705992E-04   6.5602173384E-05
   22      2.9102024366E-04   4.1211465905E-04   8.0045128611E-05   5.7551847764E-05   1.7767786967E-05
   23      2.8732459929E-04  -8.6531344232E-05  -2.4772050751E-04  -5.5525184799E-05   5.5058559792E-05
   24     -4.8347427453E-05   9.2115737089E-06   3.3477287318E-06  -7.6880304927E-05  -9.3979481471E-06
   25      2.2664299373E-05  -2.6603598791E-05  -2.2738773299E-06   5.8377599948E-05  -5.0576701242E-06
   26      3.8242855893E-05   2.0890961318E-05  -4.5808271106E-05  -8.4627730054E-06   5.6526970187E-06
   27      7.5212216298E-05   7.5091463314E-05  -2.1891975885E-05  -2.9862211147E-05   4.6546036903E-05
   28     -3.6825722959E-05  -1.6827453466E-05  -2.3629010378E-05   1.2247841212E-05   3.1589752317E-06
   29      7.6005500974E-05   6.2118683240E-05  -3.0284800646E-05  -3.1326893542E-06  -7.1796781074E-06
   30      1.5620523246E-04  -1.4945246780E-04   2.2567529098E-05   7.0904554646E-06  -6.4631630383E-05
   31     -1.2688927459E-04   1.2129168203E-04  -2.7844874064E-05   2.4522742700E-05  -1.0114658769E-05
   32     -1.7925377456E-04   1.2391038942E-04  -1.9739200025E-04   1.4824262097E-04   4.2485265528E-05
   33      1.3864303039E-04  -5.0204317423E-05  -5.1095949411E-05   3.8413960617E-04   7.5749961660E-05
   34      1.9711720872E-04  -1.3128312146E-04  -2.5450430973E-04   2.9009928136E-04   5.2757573003E-05
   35     -4.3881131881E-05  -7.7374720805E-05   2.0237788842E-05  -1.9250392293E-04  -4.5612916727E-05
   36     -2.7955597716E-03   2.4562755363E-03  -1.9148224448E-03  -3.5622109667E-03  -2.1059001754E-04
   37      1.1703092058E-02  -1.1490772705E-02  -1.1252172364E-03  -3.1503714093E-03  -4.0326470135E-04
   38      1.6665277638E-02  -1.4485907931E-02  -5.6768866972E-05  -1.2946532332E-04   1.0768707141E-03
   39     -1.4024853572E-02  -2.6129836004E-02   1.5125697883E-03   1.0200993427E-03   8.2554822847E-05
   40      1.0787243011E-01   1.0301930601E-01  -2.3698195554E-04   1.1860359249E-03  -1.8658668788E-04
   41      1.0301964441E-01   2.5741966917E-01   1.1183264279E-04   2.9222758659E-04   1.7194558784E-03
   42     -2.3741401239E-04   1.1176709924E-04   1.2542146143E-01   2.6526782923E-02  -1.0858485746E-01
   43      1.1852537195E-03   2.9205294506E-04   2.6526652086E-02   7.0864752358E-02  -4.6420281907E-02
   44     -1.8697146407E-04   1.7195021978E-03  -1.0858600521E-01  -4.6421232256E-02   2.2900819467E-01
   45     -5.7554810303E-04   6.7507026693E-05   1.1889866819E-02   1.1271794039E-03   1.2766312356E-02
   46     -2.6618369994E-03  -3.8833858421E-04   4.3342101106E-03   1.2598699578E-03   6.2703570232E-03
   47     -2.3886249045E-04   7.2735826974E-04  -1.4657863000E-02  -2.6381135256E-03  -1.6584949373E-02
   48      1.9845034678E-04  -5.2581826923E-05  -4.1726987512E-03   3.8726619560E-03   8.5168213376E-04
   49     -8.4947963067E-04  -1.1246591029E-04  -6.9136674232E-04  -9.5145003005E-04   8.7975500626E-04
   50      2.3909780317E-04   1.0146298709E-04   1.4987948662E-03  -1.6435300610E-03   8.1947745751E-04
   51      3.0313545163E-04   4.5653366521E-04  -8.1036479130E-05   6.6962563432E-05   5.2249337976E-05
   52      4.5918809581E-04   2.8481870482E-04  -2.9677113279E-05   1.6443832025E-06   7.6756425139E-05
   53      4.1374858752E-04   6.8853098477E-04  -1.0887498741E-04   1.0728030545E-04   3.0802373110E-05
   54     -8.6774395359E-05   4.1775439962E-04  -1.1775243970E-04  -1.7811368233E-05   1.7216004590E-05
   55     -2.8171989568E-04   8.0322924966E-05   2.4164018189E-04   1.4404297837E-05   4.2313332803E-05
   56      5.6910548803E-05   1.3033887502E-04  -1.6713876194E-04  -7.4776054503E-05  -7.1003984746E-05
   57     -8.4447798456E-05  -1.0081650660E-04   1.9836821005E-05  -3.5109784564E-05  -4.6520357435E-05
   58      2.1661038245E-05   7.7166527666E-05   1.2241286528E-05   5.5332285498E-06  -9.7516240203E-06
   59      2.3548078263E-05   1.0389778188E-04   2.9678911670E-05  -5.0885046808E-06  -1.6208381313E-05
                   45                 46                 47                 48                 49        
    0      8.5425902172E-06  -2.0214939175E-04   1.9792296927E-05   4.7703099385E-05  -5.8197005415E-04
    1      1.4371304337E-04  -5.8055718422E-05   2.6340973065E-05  -5.4629348276E-05   6.6363992690E-04
    2      1.7977419899E-05   1.3219033031E-04  -3.0115333191E-05  -1.0077096844E-03   2.1390103116E-04
    3     -2.8122328407E-04  -2.4404212799E-04   3.5740992797E-05   8.5306154855E-04   5.4498005835E-04
    4     -2.6597426564E-04   4.9719651760E-04   1.8606997157E-04  -5.7886407750E-04   2.6869449699E-03
    5     -6.7677234662E-04  -5.9662236373E-05  -1.3288622869E-04  -1.6594703063E-03  -2.3372570030E-03
    6     -1.5227583472E-03  -1.8363476099E-04   7.7316551435E-04   5.5569099042E-04   2.3705467467E-03
    7      1.3082998635E-03  -5.1093541398E-03  -1.1787556369E-03  -4.1102669845E-03  -1.3300165617E-02
    8      6.9599385498E-04   5.6471494337E-04  -1.5595713706E-04  -2.5429883414E-02  -2.4859871081E-02
    9     -6.0420426661E-03  -1.5796728276E-02  -1.1348252601E-04  -1.3437973905E-03   9.2426902563E-04
   10     -2.0153967247E-03  -4.4785157432E-04   7.1443903057E-04   1.0975939379E-03  -5.8979900996E-03
   11     -9.5213921618E-03  -2.4130021121E-02  -7.6697077458E-04  -1.5853505512E-04   4.6502709697E-04
   12     -1.2008070441E-01  -5.1911441720E-03  -1.0445315201E-01  -4.2595145264E-03   2.9478222324E-03
   13     -4.2574748603E-03  -5.4864069213E-02  -8.0197634383E-03   1.2163202952E-02  -1.0778921658E-02
   14     -9.7450471406E-02  -9.0241928334E-03  -2.1967411627E-01   3.4667357610E-02  -1.6280343318E-02
   15     -2.2392739582E-02   1.7047133020E-02   3.4405629597E-03  -6.2262758790E-02  -4.3014708744E-03
   16      3.3320488013E-03  -4.3850261220E-04   1.1591137775E-03  -5.7777462157E-03  -6.5835816421E-02
   17     -2.0018688650E-02   1.5682161756E-02   5.7543995618E-03   8.7679188346E-03  -7.8814052395E-02
   18     -3.6227396583E-04  -6.1047499983E-05   3.2755144985E-04  -1.5917190449E-03   8.2996474902E-04
   19     -5.6809144508E-04   7.4076640210E-04   2.2956788239E-04  -5.2450126840E-03  -2.5476426709E-03
   20     -5.6114297945E-06   2.9385157865E-04  -1.0068950756E-05  -1.1719914921E-03   5.0789043431E-04
   21     -7.3867082482E-05  -3.3611931115E-04  -1.7454530810E-04  -4.1460149308E-04   2.8061957699E-04
   22      6.1945394230E-05   2.6638724132E-04   5.9092921624E-05   2.6430471328E-04  -4.1846955931E-05
   23      2.8228526856E-05   9.5944758629E-06   5.5563779050E-05   5.1813565706E-04   2.8949536033E-04
   24      1.0162691948E-05  -3.9815948258E-05  -9.6221681037E-06  -3.9087588033E-04   1.0588364895E-04
   25      2.6777544251E-06   3.8985540034E-05   2.1373802638E-05   3.9496190406E-04  -2.4197852828E-04
   26     -1.1917414590E-05   1.7401781214E-05   1.3895982785E-05   2.8285733336E-04  -8.3434819033E-05
   27     -4.8513603479E-05  -2.8324957470E-05  -3.0757204398E-05   5.6310382976E-05   8.4067500009E-05
   28     -2.2625618571E-05   3.6542966423E-05  -1.0860573315E-05   2.3495724775E-04  -1.6093202768E-04
   29      4.1963316189E-06  -1.1360239644E-05   1.4540042309E-05   2.3036217580E-04  -5.0039848116E-05
   30     -6.7601090566E-05  -5.3782764040E-05  -7.2940629158E-05   1.0774172265E-04  -7.9389983929E-04
   31      1.6448406442E-04   1.9985417981E-05  -4.2352240918E-05  -4.7314212401E-04   5.8054124847E-05
   32      1.7040567117E-04   9.9361171811E-05  -3.8994934813E-05   1.2271266520E-03   1.8065073691E-03
   33     -9.1035336488E-05   1.2368374433E-04   1.9514606900E-05   1.9318794580E-04   1.0295259030E-03
   34     -5.9114356027E-05   2.8236916706E-05  -3.5938010744E-05   3.1031331237E-04   5.4727905489E-04
   35      7.3368535828E-05  -1.2160598874E-04  -5.4251372828E-05   2.7864181660E-04  -1.0641419245E-05
   36      1.7513121600E-03   1.0526724749E-03   2.8637078562E-04   4.4845399705E-04   3.1942160602E-04
   37     -4.6547254112E-04   1.3908508071E-03   3.6993171872E-05   3.1780798514E-04  -1.0963030498E-03
   38     -1.9486799919E-04  -6.1406917253E-04   1.9696671737E-03   4.5746148679E-05  -1.0158725317E-04
   39     -1.6655324985E-03  -3.3078637471E-03  -4.3274400764E-04   1.6341570828E-04   1.2003201310E-04
   40     -5.7551163278E-04  -2.6618864187E-03  -2.3895922105E-04   1.9841555397E-04  -8.4953499232E-04
   41      6.7569330210E-05  -3.8834109793E-04   7.2733653873E-04  -5.2605945846E-05  -1.1256737099E-04
   42      1.1889897731E-02   4.3342500797E-03  -1.4657942628E-02  -4.1727139980E-03  -6.9138381112E-04
   43      1.1272093441E-03   1.2598859719E-03  -2.6381040448E-03   3.8726780743E-03  -9.5147550394E-04
   44      1.2766150579E-02   6.2703793059E-03  -1.6584917774E-02   8.5165511748E-04   8.7977380798E-04
   45      1.3793034624E-01   2.7781945233E-03   1.1468148294E-01   9.4707576331E-04  -5.2634502856E-04
   46      2.7801812546E-03   5.6252216801E-02   9.9914214352E-03   4.3521440855E-05   2.7201834908E-03
   47      1.1468357115E-01   9.9885295679E-03   2.2535471042E-01   2.6408482042E-04  -3.2915870031E-04
   48      9.4612935831E-04   4.3663851002E-05   2.6424844959E-04   7.2457709451E-02  -2.3633597152E-03
   49     -5.2551362111E-04   2.7201213607E-03  -3.2923305623E-04  -2.3652160650E-03   9.4532128841E-02
   50     -7.7833321716E-04   1.1035832887E-03   3.4580766453E-03  -1.6851902789E-02   1.1950643007E-01
   51     -6.7076858867E-07   2.7705306582E-04   3.9990533747E-05  -1.2227113269E-03  -2.7627025714E-04
   52     -2.1833049060E-04   2.6625060816E-04   7.0675558958E-05  -1.3902876841E-04   2.3375038039E-04
   53     -6.7737584737E-05   3.2037141658E-04   7.0365232566E-05  -1.1445753813E-03  -6.1882387297E-04
   54      6.8371461062E-06  -7.4072883108E-05   3.6429165240E-05   9.9363471180E-05  -7.6251641912E-05
   55      4.0729178235E-05   4.3846194326E-05  -9.5008735515E-06  -1.1762869015E-04   2.1508275093E-04
   56      1.1265163721E-04  -1.3439562674E-04   6.4519945548E-06   4.2200258013E-04  -2.3706991450E-04
   57      8.1816987400E-05  -1.4467007962E-04   8.2663216686E-06  -2.8409546438E-04   3.3247552003E-05
   58      9.1020043060E-06   2.6821857427E-05  -4.4777459362E-06  -5.1859699618E-05   3.3917636636E-05
   59      9.3641975026E-05  -1.3005358449E-05   8.1287432683E-06  -1.1277643414E-04   1.8212281537E-04
                   50                 51                 52                 53                 54        
    0      7.2149663326E-05  -4.5609538545E-04  -3.7683428240E-05   2.5535858854E-04  -5.1949213319E-03
    1     -3.9630826675E-04   2.5481005052E-03  -1.9171246743E-03  -5.9365537922E-04  -6.7923312529E-04
    2      1.3471147522E-04   2.2464368856E-04   7.2826118334E-04  -5.5147223505E-04  -1.0996112143E-03
    3      1.4513676708E-03  -2.4704580578E-04   9.4759938107E-05  -2.9866574730E-04  -2.6567450386E-03
    4      2.6900742917E-03   1.4283900705E-04  -4.1321069570E-04   2.2551208024E-04  -3.8746870411E-04
    5      2.4963561792E-03   3.2596208477E-04   5.2683997686E-05   5.5144769858E-04  -2.9567933009E-03
    6      9.1261981321E-04  -2.0614596096E-03   1.1126524904E-03  -3.8663128673E-03   7.9278541383E-03
    7      8.0685575266E-03  -1.6879210797E-02  -1.2148949753E-03  -2.4612984859E-02   1.2305692354E-02
    8     -4.9129013586E-03  -5.3603072408E-03   2.2219790421E-03  -7.2717386952E-03  -1.4136951653E-02
    9     -7.3977153056E-04   6.4499232545E-04   4.5659446760E-04   1.3586377406E-03   3.9828931988E-04
   10      1.5317739523E-03  -1.3255113751E-03   9.5396327802E-04  -1.4091943470E-04  -6.3910784422E-04
   11     -4.0158835459E-04  -5.8656892497E-04  -1.0711550872E-04   7.3245880695E-04  -1.1119156114E-04
   12     -5.5749451990E-03   4.1831573985E-04   3.5134113299E-04   5.8156540552E-04  -7.7919366022E-07
   13      7.1528647091E-03  -5.3175713165E-04   5.7022455250E-06  -4.4600397163E-04   4.0675951543E-04
   14     -4.7484878828E-03  -4.1626806844E-04   1.5805614120E-04  -1.0784768236E-04  -2.2479702251E-04
   15      2.1132980530E-02  -2.5330633611E-03  -2.0750355669E-04  -1.9883566425E-03   1.0324391836E-03
   16     -1.3603375756E-01  -1.8491082250E-03   7.1973603701E-04  -1.1200889726E-03   7.4960546470E-04
   17     -3.1253083781E-01  -4.1023202309E-03  -1.0540388392E-03  -3.4511403388E-03   5.1428104924E-04
   18     -6.7057881278E-06  -4.8697211464E-02  -3.0202157668E-02  -1.2157324689E-02  -8.0893694675E-02
   19     -2.9216269215E-03  -2.9396749899E-02  -2.4578514963E-01  -7.5324126154E-02  -4.6350931249E-02
   20     -7.4121007634E-04  -1.2522075057E-02  -7.7949164450E-02  -9.2192566986E-02   5.4299512774E-02
   21     -2.7713568318E-04  -9.4805976477E-03   1.2390749295E-02   6.5580240398E-03  -1.2840881424E-02
   22      3.2175427904E-04   3.2576964181E-02  -4.8001132333E-03  -9.6050026240E-03  -1.4069129296E-02
   23      2.7559431863E-05   1.3232437104E-02  -4.2854197993E-03   1.4637453758E-05   2.3535632211E-02
   24     -3.1846714130E-04   2.9882273151E-05  -1.5199761104E-04   1.1288075774E-04  -9.2976328950E-05
   25      1.2989502766E-06  -2.0391426744E-04  -4.2458843914E-05   3.6017274080E-05  -9.3242528509E-06
   26      1.7034481282E-04   1.1190514955E-03  -7.3154432339E-04  -3.2603847903E-04   2.6556679427E-04
   27     -2.4208790725E-05  -1.4007614338E-04   1.0519306026E-05   1.4240173778E-05   5.7113693124E-06
   28      1.6645658948E-05  -6.7206834487E-05  -7.3441288178E-05  -3.6224174688E-05  -2.3477243215E-04
   29      1.6322977078E-05   2.4838312449E-06  -3.1754519878E-04   2.1951700764E-05   1.4770517176E-03
   30     -3.6593499635E-04   2.8105298553E-05   3.5092867098E-05  -4.1550130650E-05   9.3566030722E-04
   31      3.0538176256E-04  -8.5887729675E-06   1.0001592625E-04   2.1491351490E-04   8.9284821886E-05
   32      6.5919528146E-04  -6.7525662271E-06  -1.7343281258E-04   3.7283999048E-05  -7.5619182056E-04
   33      5.4196363643E-04   4.1243080846E-04   4.7539855989E-06   1.7286038674E-04  -1.0139843781E-04
   34      3.1464262632E-04   3.7206632019E-05   4.0660535747E-04   3.2534073615E-04   7.0343174155E-06
   35      6.6168060027E-05  -1.4624054877E-04  -1.0113298579E-04  -6.1393475106E-04   1.0023631016E-04
   36     -2.4924514113E-05  -3.7106853559E-05  -1.4919291354E-04   1.6648255528E-05   6.2337355442E-05
   37      3.2666216960E-04   1.5455615194E-04   1.4953697907E-04   1.0996437704E-04   7.0549784565E-05
   38     -1.2042849664E-04   1.6273656280E-04   1.4317739126E-04   6.3849212593E-05   1.4881782153E-04
   39     -5.2264919525E-05  -6.1287705175E-04  -7.2283592640E-04  -4.6826720048E-04  -5.4332932188E-05
   40      2.3909912774E-04   3.0565254350E-04   4.5968997078E-04   4.1481894911E-04  -8.7213189589E-05
   41      1.0147079217E-04   4.5307198094E-04   2.8470362670E-04   6.8750457100E-04   4.1777449998E-04
   42      1.4988259755E-03  -8.1025541754E-05  -2.9682590466E-05  -1.0888811631E-04  -1.1834837580E-04
   43     -1.6435740422E-03   6.6975443520E-05   1.6386760335E-06   1.0727506437E-04  -1.7755739866E-05
   44      8.1948224515E-04   5.2263944090E-05   7.6763124309E-05   3.0799450585E-05   1.6841970146E-05
   45     -7.7799085926E-04  -6.6900107088E-07  -2.1833507894E-04  -6.7732616921E-05   6.8199403390E-06
   46      1.1034132935E-03   2.7705370697E-04   2.6624792596E-04   3.2037426172E-04  -7.4067010146E-05
   47      3.4580059154E-03   3.9988901136E-05   7.0672622891E-05   7.0369989872E-05   3.6416449469E-05
   48     -1.6849001017E-02  -1.2227078555E-03  -1.3901548802E-04  -1.1445574971E-03   9.9396020929E-05
   49      1.1950895013E-01  -2.7626103611E-04   2.3376772035E-04  -6.1879774987E-04  -7.6224268389E-05
   50      3.1529185074E-01  -7.7294307169E-04  -3.2913386462E-04  -2.9630783748E-04   1.8787453224E-04
   51     -7.7294272764E-04   6.6784559701E-02   1.9549876439E-02   9.1466494064E-03   1.7659588617E-04
   52     -3.2913573250E-04   1.9550994999E-02   2.6760180257E-01   9.1616256486E-02  -2.6599765566E-03
   53     -2.9630441771E-04   9.1466337624E-03   9.1615884834E-02   9.3496592617E-02   1.8103858473E-03
   54      1.8779299069E-04   1.7655481331E-04  -2.6601051086E-03   1.8102435657E-03   8.9478685683E-02
   55     -3.2011259485E-04  -8.7834399994E-03  -1.6830126775E-02   2.0146431651E-02   5.2251731812E-02
   56      6.1846097366E-04  -4.5283124088E-03  -7.7804516671E-03   1.0036828726E-02  -6.5185179611E-02
   57     -4.9708351037E-05  -2.9057329040E-03   5.1492223303E-04   1.2167152100E-04   1.8278653893E-03
   58      6.6040052201E-05   3.6680153926E-03   1.7059239411E-04  -1.0269210576E-03  -6.0114026250E-04
   59     -1.2366871630E-04   3.6925793140E-03  -2.5364226705E-03  -9.2683276164E-04   1.6459552032E-03
                   55                 56                 57                 58                 59        
    0      2.3936926379E-03   8.6586980042E-04  -2.0279084216E-03  -4.2696203185E-03  -6.2413576555E-03
    1     -3.6591577746E-05   4.4654747879E-04   1.8918285287E-04  -1.8848270017E-03   3.6590407996E-02
    2     -1.2452531699E-03  -7.9605835217E-04  -1.9983652627E-03  -8.0211965697E-03  -1.4168872597E-02
    3      9.0945596880E-04  -1.5927261295E-03  -2.2146224830E-03  -5.6877154753E-04   2.3086652260E-04
    4      4.9809752923E-05  -1.0438124485E-03   1.9497559481E-04   4.8669756459E-04  -2.2556941782E-04
    5     -1.9901186155E-04  -3.1706155297E-03  -1.5070028185E-03  -1.3310599445E-03  -4.7095099679E-03
    6     -1.8402492650E-03   9.2017240711E-03  -2.6677640384E-03  -8.9112158854E-04  -1.9669145057E-04
    7     -9.1897537803E-04   1.4531625113E-02   2.5486942028E-03   3.7837375965E-05   2.5585203407E-04
    8     -1.4984058274E-03  -1.5580364690E-02  -8.0079551355E-05  -5.9953920960E-05  -1.4766225344E-03
    9      1.9232066643E-05  -1.4671698351E-04  -5.3395530769E-04   1.2187758727E-04   1.1679146963E-04
   10      2.3913000019E-04  -3.2650657646E-04  -1.0688204169E-04   1.8211515888E-04   4.0485859771E-05
   11      3.2047984285E-05  -7.5969173249E-04  -6.5366141945E-04  -1.1266582676E-04   2.4237275111E-05
   12     -2.5477065964E-04  -2.5808290968E-04  -4.3186763545E-04   7.8003908382E-05  -8.9007590557E-05
   13      3.4217675318E-04   4.2061178411E-04   9.5729670550E-05  -8.1361441144E-05   6.3405787637E-06
   14      1.9275690745E-04  -6.2801720955E-05   2.4568452855E-04   6.7088395503E-05   1.9162982945E-04
   15      3.3316158020E-04   1.3796012912E-03   4.2812803816E-04   1.0695076159E-04   3.4327051053E-04
   16      3.2677459305E-04   7.3310790386E-04  -8.7499787231E-04  -7.5614624574E-05  -2.1804464108E-04
   17     -1.4349283624E-03   2.6048014498E-03  -1.4358544379E-04   1.7759646727E-04   6.7618725644E-05
   18     -5.2284144039E-02   5.5990022244E-02  -8.8621415858E-03  -5.8554084375E-03   1.9468869355E-03
   19     -1.4951669837E-01   9.9655730818E-02   3.4829793694E-02  -1.1133958612E-02  -1.3303700095E-02
   20      1.0922364650E-01  -1.6367186259E-01  -8.4628077977E-03  -2.3698803290E-05   1.2174973790E-03
   21      6.6650849106E-03   3.3602490003E-03  -4.0618264005E-02   6.2967689181E-02   6.1365245117E-03
   22      7.6569580971E-03   5.0431839139E-03   1.7159313209E-02  -3.3266466871E-01   5.9317000286E-02
   23     -1.1595635146E-02  -6.5469183950E-03   1.4287718175E-02   9.0941256754E-02  -7.0452682142E-02
   24      1.4523032603E-05   1.1602393719E-04   1.3881035987E-03  -1.3322880432E-04  -1.7182556730E-04
   25     -2.9139445341E-05  -6.7339240677E-05   7.1465117823E-04   3.7139364761E-03   2.2743806842E-04
   26     -2.1620171647E-04  -2.1333727268E-04   2.0870271206E-03  -1.4762730730E-03   9.1624309336E-04
   27      7.9418742452E-05   2.5439941024E-04  -5.6803400970E-04   6.2295527266E-04  -4.1687647844E-04
   28      8.7599242794E-06  -6.0689143362E-05  -8.8230377892E-04   5.2890943414E-04   3.7978682353E-04
   29     -7.4092543180E-04  -6.1908026875E-04   2.5202451241E-03   1.8082483306E-03  -3.2258185936E-03
   30     -1.5299904651E-05   5.3491908335E-04  -2.8986963033E-04  -2.1437952696E-04  -8.7902765508E-04
   31      1.8121854782E-04   2.6561192000E-04   2.1639653945E-04   6.7615335011E-05   4.7368157595E-04
   32      6.9803866451E-05  -1.0757794054E-03  -1.8183182851E-04  -7.1337891815E-05  -3.2846459298E-04
   33      7.1305354976E-05   2.9937707316E-05  -1.0987448033E-04  -2.3200810158E-04  -1.3032563044E-04
   34      9.3499796259E-05   1.9596453043E-04   3.2456297474E-05   9.8980745650E-05   1.5907658095E-04
   35     -2.5407599942E-04   6.9364829859E-05  -1.5245262743E-04  -8.9457423006E-05  -6.1176185976E-05
   36      1.6782953525E-06  -1.9133254179E-04  -1.9456794631E-04  -3.5986193500E-05   5.6657717033E-05
   37     -1.1193788211E-04   1.2315356996E-04  -2.9878309895E-05   2.1508545687E-05  -3.1099560388E-05
   38     -1.3487579199E-04   1.0275278121E-04   7.7524002344E-06   3.2314216083E-05   6.9880267447E-05
   39      1.5919620746E-05  -2.4506455195E-04   9.3644022392E-05  -1.0435362106E-04  -1.3146494032E-04
   40     -2.8131917508E-04   5.6836868070E-05  -8.4443166154E-05   2.1651722688E-05   2.3549189241E-05
   41      8.0147951998E-05   1.3042516650E-04  -1.0082689534E-04   7.7174010539E-05   1.0389814195E-04
   42      2.4166699286E-04  -1.6710133300E-04   1.9828842286E-05   1.2242593139E-05   2.9675636284E-05
   43      1.4358721221E-05  -7.4750774826E-05  -3.5106592462E-05   5.5315347858E-06  -5.0887243741E-06
   44      4.2318403904E-05  -7.0988602389E-05  -4.6515265537E-05  -9.7518446609E-06  -1.6208011778E-05
   45      4.0713983845E-05   1.1262877482E-04   8.1830357282E-05   9.1009311407E-06   9.3645432881E-05
   46      4.3845869744E-05  -1.3438816973E-04  -1.4467606893E-04   2.6823229330E-05  -1.3005717072E-05
   47     -9.5135217382E-06   6.4396339695E-06   8.2680482497E-06  -4.4777906366E-06   8.1298026525E-06
   48     -1.1760767776E-04   4.2200600140E-04  -2.8412946483E-04  -5.1852919010E-05  -1.1280327332E-04
   49      2.1511155592E-04  -2.3707873813E-04   3.3239307783E-05   3.3914448258E-05   1.8211347694E-04
   50     -3.2006548230E-04   6.1855018468E-04  -4.9721928537E-05   6.6044723077E-05  -1.2367744459E-04
   51     -8.7834965027E-03  -4.5280983157E-03  -2.9057221932E-03   3.6680225866E-03   3.6925833363E-03
   52     -1.6829886346E-02  -7.7803383896E-03   5.1479030972E-04   1.7062114582E-04  -2.5363991565E-03
   53      2.0146193802E-02   1.0036919122E-02   1.2163155403E-04  -1.0268893373E-03  -9.2685727886E-04
   54      5.2251515192E-02  -6.5184347264E-02   1.8262248725E-03  -6.0067606953E-04   1.6465714552E-03
   55      1.5599760681E-01  -1.1131420966E-01   2.6150997803E-04   2.5531630154E-03  -8.2724952599E-04
   56     -1.1131479670E-01   1.7871681457E-01   2.5981173137E-05  -4.3455221351E-04   2.8068591157E-04
   57      2.6045991829E-04   2.4732595026E-05   5.7861809584E-02  -5.4617334616E-02  -5.9242883068E-03
   58      2.5534598799E-03  -4.3433885625E-04  -5.4619427118E-02   3.3780668470E-01  -8.0484892886E-02
   59     -8.2692602441E-04   2.8114446618E-04  -5.9238850430E-03  -8.0485093987E-02   9.2607724458E-02

$vibrational_frequencies
60
    0        0.000000
    1        0.000000
    2        0.000000
    3        0.000000
    4        0.000000
    5        0.000000
    6        9.397194
    7       60.474480
    8      128.550688
    9      313.284620
   10      417.615781
   11      467.866310
   12      490.798033
   13      701.700088
   14      774.945346
   15      873.173106
   16      898.158834
   17      919.974715
   18      960.182245
   19      965.941751
   20     1004.090039
   21     1015.913677
   22     1055.427572
   23     1063.452020
   24     1072.634193
   25     1101.362688
   26     1123.066935
   27     1185.404144
   28     1199.070028
   29     1237.859802
   30     1247.603814
   31     1278.693416
   32     1292.738388
   33     1299.864852
   34     1310.398893
   35     1329.595862
   36     1356.908614
   37     1380.082165
   38     1408.210633
   39     1427.706060
   40     1456.580147
   41     1488.749249
   42     1511.996772
   43     1519.823326
   44     1530.973127
   45     1548.942138
   46     1551.727744
   47     1558.569605
   48     2909.060263
   49     2920.378691
   50     2933.929153
   51     2936.888204
   52     2944.729625
   53     2968.555967
   54     2976.484132
   55     2978.537020
   56     2999.944918
   57     3018.769226
   58     3214.577991
   59     3222.897994

$normal_modes
60 60
                    0                  1                  2                  3                  4        
    0      0.0000000000E+00   0.0000000000E+00   0.0000000000E+00   0.0000000000E+00   0.0000000000E+00
    1      0.0000000000E+00   0.0000000000E+00   0.0000000000E+00   0.0000000000E+00   0.0000000000E+00
    2      0.0000000000E+00   0.0000000000E+00   0.0000000000E+00   0.0000000000E+00   0.0000000000E+00
    3      0.0000000000E+00   0.0000000000E+00   0.0000000000E+00   0.0000000000E+00   0.0000000000E+00
    4      0.0000000000E+00   0.0000000000E+00   0.0000000000E+00   0.0000000000E+00   0.0000000000E+00
    5      0.0000000000E+00   0.0000000000E+00   0.0000000000E+00   0.0000000000E+00   0.0000000000E+00
    6      0.0000000000E+00   0.0000000000E+00   0.0000000000E+00   0.0000000000E+00   0.0000000000E+00
    7      0.0000000000E+00   0.0000000000E+00   0.0000000000E+00   0.0000000000E+00   0.0000000000E+00
    8      0.0000000000E+00   0.0000000000E+00   0.0000000000E+00   0.0000000000E+00   0.0000000000E+00
    9      0.0000000000E+00   0.0000000000E+00   0.0000000000E+00   0.0000000000E+00   0.0000000000E+00
   10      0.0000000000E+00   0.0000000000E+00   0.0000000000E+00   0.0000000000E+00   0.0000000000E+00
   11      0.0000000000E+00   0.0000000000E+00   0.0000000000E+00   0.0000000000E+00   0.0000000000E+00
   12      0.0000000000E+00   0.0000000000E+00   0.0000000000E+00   0.0000000000E+00   0.0000000000E+00
   13      0.0000000000E+00   0.0000000000E+00   0.0000000000E+00   0.0000000000E+00   0.0000000000E+00
   14      0.0000000000E+00   0.0000000000E+00   0.0000000000E+00   0.0000000000E+00   0.0000000000E+00
   15      0.0000000000E+00   0.0000000000E+00   0.0000000000E+00   0.0000000000E+00   0.0000000000E+00
   16      0.0000000000E+00   0.0000000000E+00   0.0000000000E+00   0.0000000000E+00   0.0000000000E+00
   17      0.0000000000E+00   0.0000000000E+00   0.0000000000E+00   0.0000000000E+00   0.0000000000E+00
   18      0.0000000000E+00   0.0000000000E+00   0.0000000000E+00   0.0000000000E+00   0.0000000000E+00
   19      0.0000000000E+00   0.0000000000E+00   0.0000000000E+00   0.0000000000E+00   0.0000000000E+00
   20      0.0000000000E+00   0.0000000000E+00   0.0000000000E+00   0.0000000000E+00   0.0000000000E+00
   21      0.0000000000E+00   0.0000000000E+00   0.0000000000E+00   0.0000000000E+00   0.0000000000E+00
   22      0.0000000000E+00   0.0000000000E+00   0.0000000000E+00   0.0000000000E+00   0.0000000000E+00
   23      0.0000000000E+00   0.0000000000E+00   0.0000000000E+00   0.0000000000E+00   0.0000000000E+00
   24      0.0000000000E+00   0.0000000000E+00   0.0000000000E+00   0.0000000000E+00   0.0000000000E+00
   25      0.0000000000E+00   0.0000000000E+00   0.0000000000E+00   0.0000000000E+00   0.0000000000E+00
   26      0.0000000000E+00   0.0000000000E+00   0.0000000000E+00   0.0000000000E+00   0.0000000000E+00
   27      0.0000000000E+00   0.0000000000E+00   0.0000000000E+00   0.0000000000E+00   0.0000000000E+00
   28      0.0000000000E+00   0.0000000000E+00   0.0000000000E+00   0.0000000000E+00   0.0000000000E+00
   29      0.0000000000E+00   0.0000000000E+00   0.0000000000E+00   0.0000000000E+00   0.0000000000E+00
   30      0.0000000000E+00   0.0000000000E+00   0.0000000000E+00   0.0000000000E+00   0.0000000000E+00
   31      0.0000000000E+00   0.0000000000E+00   0.0000000000E+00   0.0000000000E+00   0.0000000000E+00
   32      0.0000000000E+00   0.0000000000E+00   0.0000000000E+00   0.0000000000E+00   0.0000000000E+00
   33      0.0000000000E+00   0.0000000000E+00   0.0000000000E+00   0.0000000000E+00   0.0000000000E+00
   34      0.0000000000E+00   0.0000000000E+00   0.0000000000E+00   0.0000000000E+00   0.0000000000E+00
   35      0.0000000000E+00   0.0000000000E+00   0.0000000000E+00   0.0000000000E+00   0.0000000000E+00
   36      0.0000000000E+00   0.0000000000E+00   0.0000000000E+00   0.0000000000E+00   0.0000000000E+00
   37      0.0000000000E+00   0.0000000000E+00   0.0000000000E+00   0.0000000000E+00   0.0000000000E+00
   38      0.0000000000E+00   0.0000000000E+00   0.0000000000E+00   0.0000000000E+00   0.0000000000E+00
   39      0.0000000000E+00   0.0000000000E+00   0.0000000000E+00   0.0000000000E+00   0.0000000000E+00
   40      0.0000000000E+00   0.0000000000E+00   0.0000000000E+00   0.0000000000E+00   0.0000000000E+00
   41      0.0000000000E+00   0.0000000000E+00   0.0000000000E+00   0.0000000000E+00   0.0000000000E+00
   42      0.0000000000E+00   0.0000000000E+00   0.0000000000E+00   0.0000000000E+00   0.0000000000E+00
   43      0.0000000000E+00   0.0000000000E+00   0.0000000000E+00   0.0000000000E+00   0.0000000000E+00
   44      0.0000000000E+00   0.0000000000E+00   0.0000000000E+00   0.0000000000E+00   0.0000000000E+00
   45      0.0000000000E+00   0.0000000000E+00   0.0000000000E+00   0.0000000000E+00   0.0000000000E+00
   46      0.0000000000E+00   0.0000000000E+00   0.0000000000E+00   0.0000000000E+00   0.0000000000E+00
   47      0.0000000000E+00   0.0000000000E+00   0.0000000000E+00   0.0000000000E+00   0.0000000000E+00
   48      0.0000000000E+00   0.0000000000E+00   0.0000000000E+00   0.0000000000E+00   0.0000000000E+00
   49      0.0000000000E+00   0.0000000000E+00   0.0000000000E+00   0.0000000000E+00   0.0000000000E+00
   50      0.0000000000E+00   0.0000000000E+00   0.0000000000E+00   0.0000000000E+00   0.0000000000E+00
   51      0.0000000000E+00   0.0000000000E+00   0.0000000000E+00   0.0000000000E+00   0.0000000000E+00
   52      0.0000000000E+00   0.0000000000E+00   0.0000000000E+00   0.0000000000E+00   0.0000000000E+00
   53      0.0000000000E+00   0.0000000000E+00   0.0000000000E+00   0.0000000000E+00   0.0000000000E+00
   54      0.0000000000E+00   0.0000000000E+00   0.0000000000E+00   0.0000000000E+00   0.0000000000E+00
   55      0.0000000000E+00   0.0000000000E+00   0.0000000000E+00   0.0000000000E+00   0.0000000000E+00
   56      0.0000000000E+00   0.0000000000E+00   0.0000000000E+00   0.0000000000E+00   0.0000000000E+00
   57      0.0000000000E+00   0.0000000000E+00   0.0000000000E+00   0.0000000000E+00   0.0000000000E+00
   58      0.0000000000E+00   0.0000000000E+00   0.0000000000E+00   0.0000000000E+00   0.0000000000E+00
   59      0.0000000000E+00   0.0000000000E+00   0.0000000000E+00   0.0000000000E+00   0.0000000000E+00
                    5                  6                  7                  8                  9        
    0      0.0000000000E+00  -6.1091423465E-02  -1.0819385642E-01  -1.9538933071E-02   2.9565244529E-02
    1      0.0000000000E+00  -5.4425379691E-02  -1.9574237210E-01   2.1839833963E-02  -4.8375272960E-02
    2      0.0000000000E+00  -4.8059922591E-02  -2.0074604030E-02  -3.9139253879E-03   4.7518198201E-02
    3      0.0000000000E+00  -6.0218834792E-02   3.8391202902E-02  -1.9997350843E-02   2.6796969000E-02
    4      0.0000000000E+00  -7.9984667078E-03   1.1475984001E-01   5.8120278623E-02  -9.4429629596E-02
    5      0.0000000000E+00   3.5309146454E-02   4.0995079567E-02  -3.1050039654E-03  -9.4820354083E-02
    6      0.0000000000E+00   8.0361296132E-04   7.8097157002E-03   7.1504071367E-03  -7.8093019177E-04
    7      0.0000000000E+00  -1.5727794842E-02   7.3462211323E-02   9.3444801249E-02   9.0535165796E-03
    8      0.0000000000E+00   8.7979604486E-02  -4.7473510740E-03   2.3442520491E-02  -7.8443516602E-02
    9      0.0000000000E+00   2.4486693907E-03  -4.8603278134E-02  -6.1746987487E-02  -7.2380922158E-04
   10      0.0000000000E+00  -1.2493155712E-02  -8.4012382398E-03  -5.1730494349E-03  -2.5741834632E-02
   11      0.0000000000E+00   7.5601650913E-02  -2.9202633050E-03   9.7919851956E-04   2.3468242327E-01
   12      0.0000000000E+00  -1.4942206189E-02   4.4202273204E-02   4.8582248735E-02  -7.9057088399E-04
   13      0.0000000000E+00   2.8484278421E-02  -7.3039178473E-02  -7.2738195135E-02  -8.0332642654E-03
   14      0.0000000000E+00  -2.3520102939E-01   3.6378126853E-02  -5.1647176606E-02   5.3964505966E-03
   15      0.0000000000E+00  -1.1794865455E-02   9.7961992588E-02   1.2084514209E-01   1.6687247546E-03
   16      0.0000000000E+00  -9.4782080563E-03   2.1801127459E-02   1.4189884758E-02   1.8400529386E-02
   17      0.0000000000E+00   9.9454206462E-02  -7.3849284297E-02   8.9352255947E-02  -1.1684923360E-01
   18      0.0000000000E+00   6.5047985001E-02  -2.0706360727E-02   4.2900798283E-02  -2.5011420187E-02
   19      0.0000000000E+00   8.3617519807E-03   3.8937561183E-02   1.5234521461E-01   1.0670630168E-01
   20      0.0000000000E+00   3.6304692383E-02   1.3036657033E-02  -1.3704556012E-02  -7.0502675434E-02
   21      0.0000000000E+00   6.7019321466E-02  -9.8628587457E-03  -1.1256275412E-01  -2.6230626665E-02
   22      0.0000000000E+00   6.9306950630E-02   5.0248870826E-02  -2.4593419340E-01   3.8087536904E-02
   23      0.0000000000E+00  -3.5642401510E-02   3.5012442846E-04  -2.6180184131E-02   5.2948376947E-02
   24      0.0000000000E+00  -1.6588030201E-01  -4.4914704194E-01   7.0791652734E-02   7.8371831593E-02
   25      0.0000000000E+00  -9.2822295478E-02  -2.8542906661E-01   9.7794556000E-02  -7.3638481823E-02
   26      0.0000000000E+00   9.8492378630E-03   9.5485348464E-02  -1.4420479123E-01   1.1821238677E-01
   27      0.0000000000E+00  -5.3488473111E-02   3.0623943681E-02  -2.5438790418E-02   3.2127116173E-02
   28      0.0000000000E+00  -1.3118404210E-01  -4.8190458376E-01   1.1534817453E-01  -5.0241876097E-02
   29      0.0000000000E+00  -1.6791945288E-01  -1.8245014259E-01   1.4963280561E-01   5.1897688879E-02
   30      0.0000000000E+00  -1.1708990785E-01  -1.3252955713E-02  -5.3897956553E-02   7.8698987681E-02
   31      0.0000000000E+00   2.4674090516E-02   2.9962779524E-01   4.8570731099E-02  -2.2856282351E-01
   32      0.0000000000E+00   4.1949984579E-02  -2.0693214114E-02   1.3366439783E-02  -5.4967310009E-02
   33      0.0000000000E+00  -3.3733276497E-02   2.1787517437E-01   4.2757622804E-03   4.1024264627E-02
   34      0.0000000000E+00  -8.4979466655E-03   1.1105430062E-01   5.1291784015E-02  -1.1410864561E-01
   35      0.0000000000E+00   5.8808573861E-02   2.0391855330E-01  -3.0769411265E-02  -2.4168388923E-01
   36      0.0000000000E+00   1.1063307187E-01  -1.0166175155E-01  -9.6622200558E-02  -1.1883821183E-01
   37      0.0000000000E+00   1.4305838746E-01  -4.5002448485E-02   1.4185988850E-02   2.0330351621E-01
   38      0.0000000000E+00   1.8039528274E-01  -2.3680346175E-02   2.2408670917E-02   4.3286845833E-01
   39      0.0000000000E+00  -9.4041311979E-02  -7.4591150599E-02  -1.2526298027E-01   1.1140255934E-01
   40      0.0000000000E+00  -1.8105656354E-01   1.3222503298E-02  -4.9260808309E-02  -2.8817088274E-01
   41      0.0000000000E+00   1.4867347389E-01  -1.7498671218E-02   1.6073129101E-02   3.8382245334E-01
   42      0.0000000000E+00  -3.0495878335E-01   1.3753578021E-01  -3.2151681994E-02  -4.6338916885E-02
   43      0.0000000000E+00   3.9559704544E-04  -1.2765204628E-01  -1.0079466480E-01  -1.5742430088E-01
   44      0.0000000000E+00  -4.2606503026E-01   8.1391051308E-02  -1.1046597319E-01  -6.2402597363E-02
   45      0.0000000000E+00   2.5686337302E-01  -2.5406109725E-02   1.4738631282E-01   4.0059211270E-02
   46      0.0000000000E+00   1.1579170592E-01  -1.1552790920E-01  -1.2625485112E-01   1.5167837293E-01
   47      0.0000000000E+00  -4.2979954978E-01   8.7488025592E-02  -1.1822380066E-01  -3.1676866459E-02
   48      0.0000000000E+00   1.3811639595E-01   9.3038943227E-02   1.9017076670E-01  -3.4503264893E-02
   49      0.0000000000E+00  -1.4546299991E-01   9.8474692848E-02  -5.2300068434E-02   6.2982003868E-02
   50      0.0000000000E+00   1.6268480342E-01  -1.0645815276E-01   1.2029766816E-01  -1.3381163949E-01
   51      0.0000000000E+00   4.4083645813E-02  -2.1732239897E-02   2.7891596491E-01  -3.4845848432E-02
   52      0.0000000000E+00   5.3797098634E-03   2.1480603652E-02   2.2026232935E-01   1.6807585532E-01
   53      0.0000000000E+00   4.6188768032E-02   5.0977445646E-02  -2.0988303270E-01  -2.0820206347E-01
   54      0.0000000000E+00   1.1876065932E-01  -4.0159786876E-02  -3.6188992989E-02  -7.0979216738E-02
   55      0.0000000000E+00  -1.4910878120E-02   1.2392980644E-02   3.6761298667E-01   2.2297444456E-01
   56      0.0000000000E+00   4.2911200949E-02  -1.8780770578E-02   1.3243468324E-01   9.7897290540E-03
   57      0.0000000000E+00   1.4304134131E-01   6.0525188188E-02  -4.0549417943E-01  -8.1086098019E-02
   58      0.0000000000E+00   9.4313595938E-02   9.4128301592E-02  -3.1934336326E-01   4.2897575573E-02
   59      0.0000000000E+00   1.8341621648E-02   1.2490568231E-01  -1.4715096715E-01   1.0183901879E-01
                   10                 11                 12                 13                 14        
    0     -5.7154142084E-02   2.7484908513E-03   1.6755986991E-01  -1.9123558891E-01   3.3865472889E-04
    1      7.7847869199E-03   1.3035510859E-02  -4.9858255135E-02   7.6389169125E-02   3.2203687580E-02
    2     -8.0149321656E-03  -7.6446308982E-03   3.3974867734E-04   1.5032176549E-01  -5.7791849045E-02
    3     -6.9604013586E-02   8.3800975514E-02   1.6188353054E-01  -1.1450383098E-01   1.1436378893E-01
    4     -8.6623231857E-02   1.2105399002E-01   5.4496648685E-03   1.4596385264E-01   1.0023717976E-01
    5     -1.0189568343E-01  -6.8255235654E-02  -4.0937237329E-02  -1.7462631696E-01  -1.7158193999E-01
    6      3.0130984304E-02   2.0680645588E-02  -2.9842704026E-02   2.5498089929E-02   1.3359587575E-01
    7      1.1406134851E-01  -4.0604101879E-02   1.3866093206E-01   1.7180390990E-02  -2.2760395501E-03
    8      1.3997747832E-02  -1.3863504279E-01  -5.6153840400E-02  -1.2690698841E-01   6.4041393890E-02
    9     -2.6325192327E-03   1.0883255873E-01  -2.4725384768E-01   8.2603867990E-03   9.9178700749E-02
   10      6.7090579423E-02  -1.7527828695E-02   6.8991369463E-03  -2.9166346464E-02  -2.0868912801E-01
   11      1.1905416741E-02   3.4456735189E-02   1.4356742961E-02  -3.8242007955E-02  -6.7519647477E-04
   12      1.0670727387E-01   4.9635995791E-02  -1.5298529533E-01  -2.2341787027E-02  -1.4654919310E-01
   13     -9.1142826186E-03   2.7454744875E-02  -6.0167071888E-02  -4.2718288681E-03  -2.7198319807E-02
   14     -7.7704284993E-03   3.1511156438E-02   1.0358866210E-02   4.0664735660E-03   4.2511070631E-03
   15      1.4690384627E-01   1.0772464590E-02  -4.5875222159E-02  -1.5914423773E-02  -8.6896773277E-02
   16      6.1661222595E-02  -8.4498938122E-02   1.2112342672E-01   4.3936002401E-03   7.2429466804E-02
   17      2.7647440237E-02   1.9930297232E-01   1.2128989993E-01   2.0349074435E-02  -1.9632557468E-02
   18     -7.9068852214E-02  -1.4549650379E-01   3.6795196770E-02   1.1860839616E-01   4.1682747943E-02
   19     -1.1072391644E-01  -4.1791565203E-02  -7.7532599311E-02  -6.9729766900E-02   6.4059559358E-02
   20      7.4318277588E-02  -9.4668122448E-02  -5.0601517499E-02  -5.8364800909E-02   2.4009624292E-01
   21     -7.1447459442E-02  -1.1871586585E-01   9.9258056630E-02   2.2455850885E-01  -1.2798835137E-01
   22      1.9245370138E-02   3.0127814678E-02  -2.5802352302E-02  -7.8074781883E-02   9.0001940595E-03
   23     -5.0264659487E-03  -8.6815728956E-03  -1.8063372582E-02   2.2440533351E-01  -4.1920382086E-02
   24      3.7830528912E-02  -9.2877486679E-02   1.6385266262E-01  -5.0375680878E-01  -2.0390548690E-01
   25      7.7277672876E-03  -2.6787861970E-03  -4.9737104639E-02   3.8498202483E-02  -2.0177198055E-02
   26      1.5165295821E-02  -6.0963570733E-04  -5.8169390487E-03   1.7249451284E-01   8.0655526037E-03
   27     -8.2933667486E-02   9.1149736292E-02   1.8756983856E-01  -7.4930330921E-02   1.9786139835E-01
   28      5.8380794236E-02  -8.5846451243E-02  -6.3678625498E-02  -1.7812131067E-01  -2.0731098494E-01
   29      1.8819749488E-02   4.0445223485E-02   1.7204708212E-02   2.0520872579E-02   1.8087221961E-02
   30     -1.4986071604E-01   1.7922904136E-01   2.2546768816E-01   5.6555995768E-02   6.3987002355E-02
   31     -3.5766699719E-01   3.0693542793E-01  -1.1952672539E-02  -1.4596267903E-01  -1.6740477603E-01
   32      4.6942741954E-02  -1.8592849761E-01  -6.0098260054E-02  -1.1416952465E-01  -3.7704236822E-02
   33     -8.3349926879E-02   1.0187051308E-01   2.5138253917E-01  -2.3605715233E-01   5.3073007568E-02
   34     -1.2473982448E-01   1.4883057174E-01  -1.0184558917E-02   1.3572844427E-01   7.7505259455E-02
   35     -4.2697704018E-01   1.8110745849E-01  -9.2009454521E-02  -3.8870074655E-01  -4.5095057873E-01
   36     -4.2883558158E-02   1.7019130252E-02  -4.0000940532E-01  -4.1603916430E-02   1.8498865172E-01
   37      6.8830044687E-02   9.1916653405E-02   3.1036749959E-02  -2.5206080678E-02  -2.7443518780E-01
   38      2.0821458321E-02   1.3806102116E-01   5.5375982270E-02  -2.6937488413E-02  -6.4599583612E-02
   39     -4.3112376243E-02   2.7945392751E-01  -2.7644688671E-01   6.5733440565E-02   1.0927987664E-01
   40      3.8837510612E-02  -1.3218128543E-01  -4.4687788878E-02  -2.7856194709E-02  -7.0453237471E-02
   41      1.9880598937E-02   1.1411608380E-01   4.0542379127E-02  -3.2279096330E-02  -6.9009597099E-02
   42      9.1635585542E-02  -1.2171169855E-01  -2.3674226049E-01  -4.1737420554E-02  -1.6400363356E-01
   43     -4.3535501060E-02   9.8070589649E-02  -1.0679333453E-01   1.8730057990E-02  -4.2757241883E-02
   44     -2.6071421056E-02  -6.0577107290E-02  -5.1888960598E-02  -1.6177523169E-03  -6.0182175849E-03
   45      1.3848976215E-01   1.9837350343E-01  -5.4930147545E-02  -9.9266601419E-03  -1.5766313281E-01
   46     -5.4498419694E-02   6.8465173027E-02  -1.3035871911E-01  -3.8869107723E-03   6.5411091170E-02
   47     -2.7550218169E-02  -7.4242577935E-02  -5.8187448495E-02  -6.1047170663E-03   2.7287250516E-03
   48      1.7328716657E-01  -6.2079097020E-02  -2.8461555086E-02  -7.1402943886E-02  -5.3867067088E-02
   49      6.7206559409E-02  -3.3130404107E-01  -6.7889842441E-02  -1.6513095070E-01  -2.5515969055E-02
   50      2.8879030206E-02   2.9046589406E-01   2.0027699552E-01   8.5554580190E-02   2.8156233025E-02
   51     -1.2247706617E-01  -2.2288114436E-01   5.0832751762E-02   1.3463345522E-01   7.0372752708E-02
   52     -2.5215145363E-01  -7.3730095579E-02  -1.8248810755E-01  -5.5080580626E-02   2.4989978586E-02
   53      4.0855860959E-01  -4.3377232173E-03   1.8826692054E-01  -1.0129170206E-01   3.4105379619E-01
   54     -1.5390232684E-01  -2.3925342682E-01  -9.3769089324E-03  -4.8826684745E-02   8.9256301278E-02
   55     -3.6317117225E-01  -1.1573613055E-01  -2.4138781892E-01   1.2341903098E-02  -1.5849358387E-02
   56     -1.8356768962E-01  -2.1023376365E-01  -2.1876565133E-01  -7.3392650606E-02   2.0201651687E-01
   57      4.2162954664E-02  -6.0619342264E-02   1.4579810366E-01  -3.4209578592E-02  -9.4240459393E-02
   58      3.9334978001E-02   4.8537638251E-02  -1.0947571535E-02  -2.0507905464E-01   2.0908102508E-02
   59     -1.1954685338E-03   2.1201210462E-02   1.1986523661E-02  -3.0674719516E-02  -4.9967511790E-02
                   15                 16                 17                 18                 19        
    0     -4.7133196271E-02   2.3369722988E-02  -6.5623587658E-03   9.1081871554E-02  -7.9427585206E-02
    1     -2.9541013566E-02   4.2627814519E-02   2.8165007748E-02   6.9630202554E-03   4.1462884542E-02
    2      1.0041313747E-02   4.3241799165E-02   3.7083170675E-02  -1.2539620874E-01   9.6896261427E-02
    3     -8.3323087292E-02   3.9615224538E-02   1.6767200364E-02  -8.9432288641E-03   3.2384861169E-02
    4     -6.8705659899E-02   3.9631322929E-02   2.2994312795E-03   3.8604879532E-03  -7.4591193510E-02
    5      8.0720184994E-02   9.1101839654E-02   7.2420664496E-02   5.1187920912E-02   8.8443625855E-02
    6      5.5965032188E-02  -1.3636912108E-02   7.5616970480E-03   2.8264967799E-03  -6.2651232287E-03
    7      1.5054515933E-02  -4.1680751428E-03   2.2630367832E-03   1.8712071631E-02   4.4322988905E-02
    8     -3.5930773985E-02   4.2181808197E-02   5.1132439271E-03   3.1960728818E-02  -6.0912375185E-02
    9      1.2341035599E-01   6.9883493128E-03   2.6772557261E-02   1.7069157594E-02   1.2363209992E-02
   10     -1.6140274379E-01  -3.4431745610E-03  -2.8301120846E-02  -2.8589245102E-02  -1.7785883366E-02
   11     -1.4024383196E-03   4.3111641157E-02  -5.2367417766E-02   6.5440293878E-04  -3.2916118809E-02
   12     -1.0039463093E-01   4.5981379871E-03  -2.7375315773E-02  -1.0172242955E-02  -1.4303313993E-02
   13     -6.2384441978E-02  -7.3594704305E-03  -6.2772955657E-03   4.3716028778E-03   3.0932633915E-03
   14      2.2194674010E-02   2.3551468269E-02  -5.4674868452E-02  -1.3335151210E-03   3.0547388964E-02
   15      4.7631905385E-02   1.4915473281E-02   2.2518155944E-03  -9.8839411933E-04  -5.0433338293E-03
   16      2.6809923980E-01   1.7016108754E-02   5.0859497189E-02  -2.4210250526E-02  -5.6123628954E-02
   17      4.5280996040E-03  -1.3081054882E-03   2.1590680718E-02   4.9974812025E-03  -1.1454230760E-02
   18     -2.4782366160E-02  -2.6400009045E-02   3.5528189506E-03  -1.1283876277E-01   1.0348506863E-01
   19     -4.1706721921E-03  -5.3523378795E-02  -1.2116491757E-02   6.5946847478E-02   8.6740352781E-02
   20     -1.1325173063E-01  -1.0744558569E-01  -5.0162884408E-02  -1.1745199004E-02  -1.1976200105E-02
   21      1.6740292051E-02  -3.8154424433E-02  -2.6801986081E-02   1.0989917747E-01  -2.2655840691E-02
   22      5.4316849867E-03   2.8866701901E-06  -1.6443452654E-03   4.8180937073E-03   1.4984911247E-02
   23      2.9815990630E-02  -5.5272798828E-02  -3.8814933782E-02   8.1499384239E-02  -7.6789796309E-02
   24      2.4657384209E-01  -3.3036230499E-01  -1.7980052068E-01  -1.2382683857E-01  -1.4604464513E-01
   25      2.8496026137E-02  -2.7884305437E-04   1.0057251299E-02  -4.8932992935E-02   1.2038575861E-02
   26     -4.5497066927E-02   4.7248849116E-02   3.2163096519E-02  -4.2660561499E-02   1.5329367782E-01
   27     -2.2647239453E-01   1.6721479384E-01   4.9436128165E-02   1.6223002916E-01  -1.0407043311E-01
   28      2.4073884637E-01  -2.1482949163E-01  -8.8216596452E-02  -1.6752316064E-01  -4.6602915643E-03
   29      4.3836021189E-02  -5.9415351529E-02  -3.4258054622E-02  -2.3586668093E-01  -5.7241699763E-02
   30     -2.1599940384E-01   8.4096939145E-02   6.1614783452E-02  -2.0540225250E-01   2.7304550674E-01
   31      2.0360792965E-01  -3.9523942945E-01  -1.9177458960E-01  -9.4913719671E-02  -8.2769149914E-02
   32      1.5805241335E-02   2.6535380855E-01   1.4330919294E-01   1.6545387399E-01   7.1507097655E-03
   33      3.5214424052E-02  -1.6470170934E-01  -9.2178582191E-02  -1.1332704433E-01   2.3598929622E-02
   34     -5.4216213352E-02   1.3540533961E-02  -5.5827979337E-03   1.0992210331E-03  -6.8900601032E-02
   35      3.4022779013E-01  -3.2533934742E-01  -9.8884748056E-02  -9.3355335613E-02   1.3544585383E-01
   36      1.5538224019E-01   3.2358538048E-02   1.6847344074E-01   6.4635254237E-02  -1.8179237898E-01
   37     -2.9622069077E-01  -2.6386224654E-01   3.4668795918E-01  -1.0879503589E-02   1.3339174124E-02
   38     -1.0965393571E-01  -1.6385154672E-01   2.1933743093E-01   8.1234858859E-03   2.2698566854E-02
   39      2.9054361876E-01  -8.5643430458E-04  -3.8455374045E-02   5.2145083827E-03   2.2957750045E-01
   40      3.1624106277E-02   2.8355193793E-01  -4.3407589953E-01  -4.0970983969E-02  -5.0252733047E-02
   41     -8.1560716050E-02  -1.0673565051E-01   1.4949248467E-01   4.9674214512E-03   1.1027008119E-02
   42     -1.9324242627E-01  -1.6179445505E-01   3.0427338184E-01  -2.4045744886E-03  -1.7192741963E-01
   43     -2.0363948440E-01  -1.3324693819E-01   2.0722448706E-01   3.4438134963E-02  -2.5043529693E-02
   44     -6.9030652971E-02  -1.1623415707E-01   2.1489989687E-01   9.8895917429E-03  -8.0601525919E-02
   45      1.4959749076E-02   1.6718542460E-01  -3.2773284244E-01  -2.1539151336E-02   1.2593386149E-01
   46      2.7541686939E-02   1.4625792665E-01  -3.1845518411E-01   4.8066302710E-03   1.1645368017E-01
   47     -6.7178123956E-02  -9.8385148325E-02   1.7236487399E-01   7.8918117618E-03  -7.2143137778E-02
   48      1.3830784595E-01   2.8360068685E-03   8.7133485602E-02  -6.3631702548E-03  -1.0395413762E-01
   49     -3.1599477735E-02   3.4970630821E-02  -4.2134213662E-02   8.0519708290E-02   1.2260541886E-01
   50      1.5128079843E-01  -7.8734507830E-03   6.6317818667E-02  -4.1354286769E-02  -9.7623632532E-02
   51     -6.5993802233E-02  -2.1548407404E-02   5.9182075645E-03  -1.8488963761E-01   5.9656998695E-02
   52     -2.4811063653E-02   2.1716182484E-02  -9.9384967425E-03  -1.9037239949E-02  -1.0978971703E-01
   53     -6.1117053672E-02  -2.7779878472E-01  -5.3416589570E-02   1.6255432582E-01   4.4540526551E-01
   54     -1.8213754516E-01   3.2297859333E-02   6.7886318004E-03  -2.1239378971E-01   1.2650252322E-01
   55     -3.0354909432E-02   6.7211076223E-02  -1.3186951298E-02  -8.4872286726E-02  -2.7923053940E-01
   56     -2.2166861287E-01   2.0897265801E-02  -5.2226204557E-02  -1.9236743570E-01  -3.2040454720E-01
   57      1.7022757768E-02   1.0469631380E-01   4.8822083986E-02  -6.2538779189E-01  -3.2040098745E-01
   58      1.5455438992E-02   3.9695817002E-02   2.1940862212E-02  -2.3343161780E-01  -6.4023025958E-02
   59      7.5688738387E-02  -9.0967393137E-03  -1.2288007309E-02  -3.0377002094E-01  -2.3249047424E-01
                   20                 21                 22                 23                 24        
    0      4.2986916480E-02   7.5354470082E-03   2.2954063972E-03   7.4590903668E-02   1.5361502450E-01
    1     -8.2127171531E-02  -1.7020171676E-02  -8.5555200989E-03  -1.9575506610E-02   4.0996543741E-03
    2      4.6812253574E-02  -5.2049283006E-02   2.4786981978E-03   9.7009900404E-03   2.3976399923E-02
    3     -6.1380567673E-02  -6.7645434892E-03  -4.3857947177E-03  -5.2713939196E-02  -1.3207473764E-01
    4      9.0080421495E-02   2.9346366591E-02   9.3105693506E-03   3.7848679925E-02   5.3597540380E-03
    5     -9.0764737682E-03   9.0887173181E-02   4.8282001837E-02   1.3049863243E-03  -3.2013533958E-02
    6      1.5430589990E-02   6.2354793981E-03   2.6345608917E-02  -7.1639057302E-02   1.5339514917E-02
    7      1.0253083581E-01   5.5559630225E-02  -1.3542649410E-03   1.6129873271E-02  -6.1863651228E-02
    8      5.9005126571E-02  -8.1305204917E-02  -3.9484803842E-02  -2.3660786091E-02  -1.9899598842E-02
    9      2.0568842494E-02   1.1914977758E-02  -3.4992341523E-02   8.7683659133E-02  -3.2095189255E-02
   10     -7.6647827823E-02  -2.8721286414E-02  -2.5044194998E-02   1.7899905266E-01  -2.8225584867E-02
   11      2.3856939882E-02  -7.9820087904E-02   2.9146548072E-02   2.0182737171E-02  -5.3625803633E-02
   12     -2.8268605739E-02  -6.7846252163E-03   1.0846454880E-01  -9.0684086098E-02   5.5786466487E-02
   13      4.7208568769E-02   7.6089288875E-03   2.5967828173E-02  -1.5820586102E-01   2.7051426968E-02
   14     -2.0245280708E-02   4.1144764549E-02  -2.0922650577E-02  -2.0169956046E-02   2.8801640549E-02
   15     -1.8073007157E-02  -3.6096891375E-04  -7.0349110193E-02  -2.7003561942E-02   1.3889359503E-03
   16     -1.2879676118E-01  -3.3996360739E-02   3.2998357521E-02  -2.3185920706E-02   6.1347924303E-02
   17      7.8413435231E-03  -1.2800094633E-02  -5.4330512469E-02  -3.1310987357E-02  -7.7223349907E-04
   18      5.8058380193E-02  -4.8575097890E-02   1.7411900127E-02   3.5673936031E-02   8.2010986576E-02
   19      5.9205313813E-02   2.2520478158E-02   3.5130671023E-02   4.0349113437E-02  -5.0049514012E-03
   20     -1.1832317396E-01   8.1514578307E-02   1.5448093519E-02   1.9486481161E-02  -8.5116589147E-03
   21     -2.6391777311E-02   3.8795475065E-02  -5.8553274419E-03  -1.3946448591E-02  -8.4884376796E-02
   22     -1.2919474513E-02  -4.6353657526E-02  -5.1098791004E-03  -1.2939377546E-02  -3.9014729456E-04
   23      2.6999305943E-03   1.4167687980E-03  -1.1703609639E-02  -2.0757016262E-03   1.8531043308E-02
   24      2.7803667021E-01   5.9506284370E-04   2.0589835213E-02   1.5184024079E-02  -1.2300138245E-01
   25     -1.9829655249E-02   5.9358416255E-02   3.6069688736E-03  -3.6668822169E-02  -1.0935387440E-01
   26     -3.6019860041E-02  -2.2868997616E-01  -2.2573357650E-02   2.4199900782E-02   1.9883893711E-01
   27     -1.2759880481E-02  -5.9070153310E-02  -1.8214663868E-02   1.4054976149E-01   3.7982208916E-01
   28      1.0192604277E-01   9.0025381387E-02   1.7959168244E-02  -9.2850008391E-02  -3.0836853647E-01
   29      2.2784575523E-01  -3.5472095754E-02  -3.0044820248E-03   3.6600898643E-02   3.5151595725E-02
   30     -3.1058040958E-01  -1.3536954321E-01  -1.0322704201E-01  -1.2222829667E-01  -2.8524114427E-01
   31     -8.6698269758E-03  -1.7475678726E-01  -7.0321630896E-02  -1.4694897655E-03   1.5574282139E-01
   32      1.2551766330E-01   2.3052214773E-01   1.2666538495E-01   4.1793913206E-02  -4.5056989297E-02
   33      8.3428079085E-02  -8.4176292568E-02  -1.7172490680E-02  -1.1333219571E-01  -4.3845165172E-01
   34      4.8868205358E-02   7.9317437989E-03   2.3309796518E-04   4.1789503909E-02   7.4299331042E-02
   35     -2.2326730514E-01  -1.4793655713E-01  -2.5281605135E-02  -5.3260072049E-02   2.0154993032E-01
   36      2.4412597530E-01  -3.3876133418E-01  -1.8916289199E-01   2.5803436760E-01  -3.0155531210E-01
   37     -1.3905483557E-01   1.4608376114E-01  -1.6669605798E-01   2.0451760323E-01   4.8379820562E-02
   38     -5.8792062953E-02   1.1343496090E-01  -5.4191206601E-02   4.6990097477E-03   4.9710096852E-02
   39     -1.7026597493E-01   3.6476916404E-01  -1.5760568928E-01   4.6570511491E-01   3.1316198917E-02
   40      1.2903917204E-02  -2.2710539230E-01   3.2498292325E-02   2.9281089745E-01  -1.7323712839E-01
   41     -4.7836090990E-02   6.6908043938E-02  -2.1045204412E-02   1.5814512437E-02   2.7384930842E-02
   42      3.9512280302E-02  -1.8896899782E-01   2.5312470034E-01  -1.0068021967E-02  -7.0329432945E-02
   43      1.6507013979E-01   3.0928901698E-02  -2.7681354032E-02  -3.7752559800E-01   6.0082506772E-02
   44      4.9554545038E-02  -7.0246654125E-02   6.3839490949E-02  -1.9628943350E-02  -4.3865956890E-02
   45     -1.3353944551E-01   1.4512749034E-01  -6.8022016177E-02  -1.2073343439E-01   1.7938539553E-01
   46      9.8200952337E-02   1.0670202025E-01   2.4353597527E-01  -2.1946793322E-01   7.9591632990E-03
   47      5.3056285116E-02  -6.9120265533E-02   8.9710555626E-02  -3.9807990016E-03  -5.4695686730E-02
   48     -3.7068250558E-02  -1.4509780813E-01   2.9098404530E-02   1.0817884791E-01  -6.7301749616E-02
   49      1.5657069053E-01   1.4719251172E-02  -7.6334688504E-01  -3.5314302112E-01   1.6620201154E-01
   50     -1.2707949071E-01  -4.6804767948E-02   2.9277915813E-01   1.1581899679E-01  -4.2501101375E-02
   51      1.4574842539E-02   9.2758757187E-02  -1.2740652608E-02   5.4591058486E-02  -5.5219618945E-03
   52     -7.4195863631E-02   4.2103677751E-02  -1.3274521105E-02  -3.5260348547E-02  -2.6181545687E-02
   53      2.0276435725E-01   1.5119715291E-02   1.3126137752E-01   1.9893893028E-01   7.2666959395E-02
   54     -1.2596955596E-01  -1.8601651669E-01  -1.3698899280E-02   6.1306698106E-02   1.8273632016E-01
   55     -1.5284684022E-01   1.2055971124E-01  -6.5569854973E-02  -8.4925037303E-02  -9.1201331366E-02
   56     -4.0054851260E-01   1.0261169445E-01  -8.9329155934E-02  -7.3854651133E-02  -3.2362679305E-02
   57      1.8363088388E-01   4.3431834957E-01  -3.6007196084E-02   3.5468601055E-02  -2.0580136389E-02
   58      1.0914722785E-01   7.4295667232E-02  -9.4814440495E-04   2.5696057322E-02   4.6677812994E-02
   59      3.0245685051E-01   2.2342263442E-01   1.2340547666E-02   9.5237899755E-02   1.1651032806E-01
                   25                 26                 27                 28                 29        
    0     -1.4553340111E-02   4.2623040956E-02   8.6435393823E-02  -1.5817134686E-03   2.1497691137E-02
    1     -5.5894325887E-02   7.5848797690E-03   7.7010553043E-03  -1.3244289373E-01  -1.1040914891E-02
    2      2.5129523323E-02   1.9169670748E-02   1.9314577161E-01   5.5385581613E-02  -8.1581719715E-02
    3      8.6299223349E-03  -3.4720932884E-02  -9.4998100431E-02  -3.1983057289E-02  -2.1232421199E-02
    4      5.9067188631E-02  -1.7885576137E-02  -1.0545367513E-02   1.1493201968E-01   4.5142729429E-03
    5      1.7329216749E-02  -2.1021778050E-03  -5.3657898401E-02  -5.9927957941E-03   9.9605065973E-03
    6     -2.2853017721E-05  -5.9483592408E-02  -9.1428331795E-02  -9.5808499521E-02  -1.4573900648E-01
    7      3.2870883044E-02  -1.3824388613E-02   1.3382541690E-01  -1.4157565208E-01   9.6828474515E-02
    8     -4.6181445114E-03  -4.2808712660E-02  -1.5406590644E-03  -1.3550584817E-02   2.2335689347E-02
    9      6.8208112369E-03  -4.0816932009E-02   4.1623135377E-02  -1.1186373151E-02   7.9098371292E-05
   10     -1.3703780759E-03  -3.8468783162E-02  -8.2005224444E-02  -1.3438998011E-02  -8.1591478561E-02
   11     -4.5292005161E-02   9.5233716342E-03   4.9803543599E-03  -3.7395331367E-03   9.1024024165E-04
   12     -2.4977543925E-03  -1.9094382664E-01   8.0113358113E-02   2.3250679233E-02   9.2071284633E-02
   13     -9.9605002179E-03   1.5355036442E-01  -2.9483063018E-02   3.2121556702E-02  -6.2842213466E-03
   14      1.9116836751E-02  -1.4116961958E-02  -1.3259955707E-02   2.1887369597E-02  -7.3909661109E-02
   15     -1.5981832927E-03   2.2396301015E-01  -5.7940785857E-02   3.9024109287E-02  -5.9480652671E-02
   16     -7.1275992558E-03  -7.0559917388E-02   2.3240679819E-03   7.0838109326E-02   1.3875009391E-02
   17     -4.5808555206E-03  -1.4243891869E-02   6.2282469986E-03   4.3820454917E-03   4.9388848928E-02
   18      2.5466441061E-02  -1.0750257835E-02  -1.5970887821E-01  -5.8121201060E-02   3.2727300424E-02
   19     -8.9252861628E-02  -2.4012447348E-02  -3.7198844770E-04   8.1051167678E-02  -3.9094862178E-02
   20     -1.3721942266E-02   3.4760628198E-02   7.3987386306E-02   3.3580384107E-02  -2.4058505894E-02
   21     -1.7964692095E-02   1.5731188754E-03   1.1782868948E-01   8.3592177265E-02  -3.6558280102E-02
   22      7.1120829718E-02   5.8499889494E-04  -1.9021821851E-02  -1.2229964102E-02   1.2736727637E-02
   23     -1.3780592921E-03  -1.5577617673E-02  -1.8144623361E-01  -7.9990396008E-02   8.2296292195E-02
   24      2.7924430551E-01  -2.4296328749E-02   4.4712353372E-02   2.4654914375E-01   3.3680816959E-02
   25     -6.5744572348E-02  -3.9525554464E-02  -1.1038886887E-01   3.0471615301E-02  -6.4913325316E-03
   26      1.2895710935E-01   1.0067314649E-01   4.3220671265E-01  -2.6701579406E-01  -9.2652836953E-02
   27     -7.8969682967E-02   8.0049101760E-02   1.1076308546E-01  -6.3620592847E-02  -1.3339966162E-02
   28      8.4497421736E-02  -8.4045328970E-02  -1.5162564846E-01   1.0829187451E-01   2.2475444628E-02
   29      1.2535658549E-01  -6.0262526563E-02  -8.5904225562E-02   3.1748037975E-01  -1.1088703173E-01
   30     -3.6636191018E-01   4.8526469062E-04  -8.6979509919E-02   4.0784299753E-01   4.3375043209E-01
   31     -1.8244661892E-02   3.9132246189E-02   2.0189740798E-01  -2.1690688550E-01  -4.6416364903E-02
   32      1.9382956063E-01  -4.2588722668E-02  -1.5489499079E-01  -3.4904413616E-02  -1.4602444210E-01
   33      2.6762801993E-01  -5.6818646126E-02   1.3202451713E-01  -2.8395985971E-01  -3.4598113642E-03
   34     -3.3779206854E-03  -6.8341975296E-03  -1.7156926493E-02   1.2236166789E-01  -3.4196932741E-04
   35     -2.1622221991E-01   6.3708065811E-02   6.3653919214E-02  -1.9749801226E-01  -4.7870368718E-02
   36     -1.2286449879E-01  -9.6095736385E-02   2.2006970425E-01   7.0986081857E-02  -6.3068633229E-02
   37      9.8703940901E-02  -7.6964814516E-02  -1.1076520427E-01  -7.6391620946E-03  -1.7833477388E-01
   38      5.3867908822E-02  -1.1884123147E-02  -3.6484873678E-02  -7.6419364017E-03  -5.3596722766E-02
   39      1.6401666822E-01   1.9552166757E-01   8.8325813619E-02  -1.4851600352E-02   5.1754537380E-01
   40     -1.1013699242E-01   7.5161616277E-02  -6.8973063299E-02  -4.4915201562E-02   2.2314841810E-03
   41      3.0473475919E-02  -1.9353547300E-02  -3.4336660464E-03   7.8285323046E-03   1.5201265238E-02
   42     -8.0377856881E-02   4.5712969099E-02   8.5132658513E-02  -1.4570834139E-02   3.5143149275E-01
   43      2.3322644083E-02   7.1550002024E-02   6.7792764918E-02   5.2058405003E-02  -1.0385262449E-01
   44     -2.0852021538E-02   1.0013354874E-01   1.6210595038E-02  -5.5275011516E-04   5.6685389655E-02
   45      6.4452845407E-02  -3.9304809648E-01   4.5898232292E-02   1.3203658570E-01  -1.1920566010E-01
   46     -1.7226875126E-03   4.9091788515E-01   6.6167693255E-02  -8.5277328356E-02   2.0280580406E-01
   47     -2.8205985572E-02   1.1318943952E-01   9.4948483133E-03  -4.2959159414E-02   6.8786270771E-02
   48     -7.9238786664E-02   4.5694484586E-01  -6.2731541478E-02   7.4951615917E-02   1.4756317156E-01
   49     -8.7431521927E-02  -2.9940952988E-01   2.2027241845E-02   7.9463746809E-02   2.1710576296E-01
   50      2.1245330670E-02   7.9505583465E-02  -3.8405401597E-04   1.4373188290E-02  -2.4186332482E-02
   51     -5.1328734546E-02   5.9318820779E-02   2.7374764257E-01  -3.1319832286E-01   1.0211020655E-01
   52      7.1641303007E-03  -1.1466437828E-03   2.4724067935E-03   3.4483567301E-02  -4.7333624238E-02
   53     -2.1110203921E-01  -2.7754758532E-02  -4.1992345373E-02   1.7313686553E-01   5.1498366430E-03
   54      3.8663730708E-01   1.0747400410E-01  -1.9856630646E-01   2.7725996152E-01   2.5598729428E-01
   55      1.6518313981E-03   2.0033570026E-02   1.7474871474E-01  -1.6638074300E-01  -1.2666085289E-02
   56      2.4471018547E-01   1.3590413762E-01   2.1189713841E-01  -6.2207945817E-03   1.1579811982E-01
   57     -3.9510335597E-01  -4.9497827362E-03   1.5933828023E-01  -1.3291189344E-01  -6.3037846768E-02
   58     -4.8883307617E-02  -1.4192949267E-02  -7.2004887287E-02  -1.3191925641E-02   1.7958665431E-02
   59     -2.1474903812E-01  -6.9612126108E-02  -4.0225581989E-01   5.1154283675E-02   1.2750301596E-01
                   30                 31                 32                 33                 34        
    0      3.2015874406E-02   2.1419722092E-02  -4.6874040103E-03  -3.3947912980E-02  -1.1134856635E-02
    1      1.4155213267E-02  -4.2725154904E-02  -6.4807544534E-02   1.2822890748E-02  -2.6769806955E-03
    2     -4.8838374978E-02  -4.3967733443E-03  -2.0268062287E-02   3.4950168507E-03  -2.1142212305E-02
    3     -2.9868551747E-02  -2.2369184318E-02  -2.4583781830E-02   4.7341560920E-02  -8.6213013839E-03
    4     -5.7547634426E-03   2.1293543459E-02   2.5859268810E-03  -6.4712699459E-02   4.0529420851E-02
    5      2.3542203137E-02   5.4600015798E-02   1.5781826689E-02  -1.7318659500E-02  -6.7259470394E-03
    6     -8.8791691984E-02   5.0537186871E-02   3.4966201858E-02  -2.6626177805E-02  -1.5751081133E-02
    7      5.2314735064E-02   2.6799864340E-02   5.6107962492E-02   2.7572869097E-02  -8.0390236252E-02
    8     -4.3815842222E-02  -1.5979965917E-01   6.8011261114E-03   8.0674110023E-04   1.0156250130E-01
    9     -2.1763549331E-02   1.7547669248E-02   3.2196526611E-02  -5.8124093916E-02  -5.8903250074E-02
   10     -3.5223115347E-02  -4.4261614227E-03   1.5441419104E-02  -2.7919085402E-02  -3.8585361651E-03
   11     -2.4644203308E-03   1.2221127165E-01  -3.5942493393E-02   2.8531320864E-02  -5.3594336881E-03
   12      1.0288948152E-02  -2.0123011472E-02  -1.5562165765E-02   2.0376523815E-02   1.2257271122E-02
   13     -8.6378889342E-03   2.0938356853E-02  -2.9253412783E-02   2.8597175659E-03   2.5145862751E-02
   14      7.8366976302E-02  -8.7435936977E-02   3.0176397520E-02  -1.2666904265E-02   1.4898577531E-02
   15      4.5039241995E-02   1.2673886023E-02  -6.3448222926E-03   7.8286940280E-03   2.3649559922E-03
   16      1.0256610500E-02  -1.4498535539E-02  -1.7127711565E-02  -1.7689092405E-04   1.4624911626E-02
   17     -5.3948472201E-02   2.1669636857E-02  -3.7236109741E-03  -1.6094681446E-02  -4.5352314595E-02
   18      3.3210783066E-02   1.6008866479E-02   1.9354676464E-02  -9.5089882628E-03   2.9999600821E-02
   19     -1.2161483348E-02  -3.2875868725E-02  -5.9873071549E-02   1.5420106895E-03  -1.0602818987E-02
   20      1.1201685344E-02   5.2794266940E-02   5.5098868662E-03  -8.6176416101E-03  -1.6069651470E-02
   21     -3.4265786701E-02  -2.3249343183E-02  -8.1317153067E-03   2.4607552204E-02  -1.1644614450E-02
   22     -7.0607127127E-03   2.8124678824E-02   7.9062033903E-02   2.7126127779E-02   2.4398284285E-02
   23      4.6600144582E-02  -9.1565670456E-04  -3.5966099600E-03  -4.0769546065E-03  -5.8496300492E-04
   24     -1.1561023126E-03   1.2359494707E-01   1.0212570948E-01  -2.6247517363E-01   1.9412107849E-01
   25     -2.6000871816E-02  -5.3220189670E-02   4.1487342295E-03   1.6592625274E-01  -9.0695477730E-02
   26      3.2422725124E-02   4.3743112888E-02  -1.6008564088E-01  -4.0062293189E-01   2.2592336725E-01
   27     -3.0919828913E-02  -1.0077113964E-01   9.6485829291E-02   2.5845543133E-01  -1.6699080122E-03
   28      9.0558835356E-03   6.7474037699E-02  -2.5215156597E-02  -1.1584117230E-01  -1.2014344185E-02
   29     -2.3204010349E-01  -1.2591249700E-01   3.3354211353E-01   5.6810883854E-01  -2.0088979214E-02
   30      1.8923194748E-01   5.3067752871E-02   3.0751205739E-01  -2.4714889489E-01   1.4729130563E-01
   31     -2.9488838713E-02  -9.6099410842E-02  -8.5571297412E-02   8.5203284558E-02  -4.6193585544E-02
   32     -4.9051579009E-02   8.1687543381E-02  -6.7068469880E-02   2.9136304288E-02  -2.9651824863E-02
   33      8.6616849435E-02  -2.9353481902E-01  -3.9964809023E-01  -2.3962294703E-02   1.2630789018E-01
   34     -2.2816296991E-02   5.4162913306E-02   6.4143860521E-02  -4.1242135264E-02   1.0745679355E-02
   35     -1.1239609565E-02   6.4317653358E-02   1.1988005639E-01   1.1184416330E-01  -1.1022182200E-01
   36      6.0631014927E-01  -1.2220216822E-01   6.9553004849E-02   1.5006330953E-01  -1.3867786735E-01
   37      7.4470497318E-02  -3.0188270346E-01   1.0787098532E-01  -5.3365537765E-02  -3.3817220343E-03
   38     -1.3129441150E-02  -9.0826464166E-02   2.7045337160E-02  -2.3351764568E-02   1.1166834799E-02
   39     -2.1002190570E-01  -3.4067413307E-02  -2.5560539761E-01   2.8295026610E-01   3.9768216153E-01
   40     -1.0395867430E-01   3.1169380589E-01  -1.1754529837E-01   9.8097360476E-02   5.1681748323E-02
   41      4.1846092853E-03  -4.4894554147E-02  -4.4464968190E-03   6.6727222804E-03   2.6162830316E-02
   42     -2.8153778886E-01   5.3621307627E-02  -4.7707534162E-02  -2.5008410317E-02  -9.9119657714E-02
   43      3.4866632508E-01   3.3501762312E-01  -1.6475655494E-01   2.8122585356E-01   3.0127958756E-01
   44     -8.6428740813E-03   4.4145467489E-02  -2.4188254473E-02   3.2219358156E-02   2.0116978850E-02
   45      2.5468931403E-01  -1.1394347766E-01  -2.8410004790E-02   4.4598750231E-02   1.3533831158E-01
   46     -4.7077946600E-02  -5.4333724004E-01   2.7091425210E-01  -1.3766876623E-01  -2.6891589715E-01
   47     -8.5369738694E-02   2.2647214524E-03   2.1918375958E-02  -1.9934213046E-02  -5.1838307821E-02
   48     -1.9510969341E-01  -2.1818044081E-01  -1.9993796527E-02  -3.8160229741E-02   1.7260667241E-01
   49     -2.7952450971E-01   1.2193176373E-01  -5.7673824724E-02  -6.6727933413E-02  -1.3430007571E-01
   50      5.9828845195E-02  -5.6522881552E-02   1.1070536302E-02   1.0925484023E-02   3.7982810651E-02
   51      4.8913165615E-02   1.7067039966E-01   3.8192905325E-01   7.9396344259E-02   3.2798592528E-01
   52     -1.9437249858E-02  -2.1281073931E-02  -6.2069900669E-02  -2.3146009524E-02  -5.3783691368E-02
   53      4.2306024176E-02   4.1171863562E-03  -7.4377788105E-02   3.1533938468E-02   6.3781794047E-03
   54      1.4570954668E-01  -2.4105828326E-02  -3.0276304313E-01   7.3817048228E-02  -4.8424613021E-01
   55     -1.5255208326E-02   7.0492926346E-02   1.5032242755E-01  -3.3005854012E-03   8.5402223176E-02
   56      6.8794384595E-02   1.2758912785E-01   2.8482412101E-02   2.9581878437E-02  -1.9037834338E-01
   57      1.0993048087E-02  -9.8135025115E-02  -1.9900784968E-01  -2.2486525625E-02  -2.7225661575E-02
   58      1.1040573833E-02  -3.2812165935E-03   5.6583380797E-03   6.3351998368E-03  -2.5308504190E-03
   59      7.9658368165E-02  -7.5637903795E-02  -1.3458219016E-01  -2.7057134832E-02  -8.7517365643E-02
                   35                 36                 37                 38                 39        
    0     -9.4377822857E-03   3.6032357503E-05  -1.5115458054E-02   3.5874890591E-02  -8.6712031822E-02
    1     -6.5925558627E-03  -2.1469845591E-02  -2.5587768915E-02  -2.3400112236E-02   3.4524812643E-02
    2      3.2691233245E-03   1.9975253421E-02   3.4334291880E-02   4.1863982966E-02  -8.0539332562E-02
    3      3.3767873710E-02  -9.6507104784E-03   1.3453288017E-01  -2.1519231379E-02   9.6490155391E-02
    4      2.0159665193E-02  -2.8317853533E-03   3.1439698746E-03  -1.4771289931E-02  -1.3238108155E-02
    5      1.6456223476E-02  -1.6260548374E-02  -5.6053966083E-02  -2.2681753327E-02  -4.6103005013E-03
    6      3.0417377918E-02   1.4157577373E-01  -2.8347103871E-02   6.5939087610E-02  -9.1587723421E-02
    7     -7.9387362449E-02   8.0339351355E-02  -1.1774973354E-02   6.5984391789E-02   6.3491509802E-02
    8     -8.8822106482E-02   6.3998409887E-02   3.7764020082E-02   6.7000458108E-02   6.2411102371E-03
    9     -1.5539713609E-01  -9.8913839885E-02   4.9580994944E-03  -1.7098579128E-02   3.4244294468E-02
   10     -2.6362036676E-02  -4.1957705931E-03   7.3261750465E-03  -3.1363776552E-02  -1.8652858404E-02
   11     -7.6310165571E-03  -6.3061133977E-03  -2.2898935904E-03  -1.8661785957E-02   1.1452552019E-03
   12      3.5806352527E-02   4.8605808631E-03   7.1380488714E-03  -1.7717510388E-02  -3.4775955767E-03
   13      4.9662318727E-02  -5.4016002226E-02  -4.2388784320E-02   1.5732226278E-01   6.5056879104E-02
   14     -4.9429018615E-03  -1.1948865131E-02   1.0745160571E-02   4.0699449789E-02   1.4029946282E-02
   15      4.3501234628E-03  -1.0854607881E-02  -1.1299463144E-02  -1.5114343822E-02   2.5216913323E-03
   16      1.5970624278E-02  -2.0549462918E-02   7.2718141788E-03  -4.0680777426E-02  -1.2623432602E-02
   17      4.7519143509E-02  -1.6599849646E-02  -1.0654134697E-02  -3.7483983269E-02  -9.5859620822E-03
   18      2.1501884837E-02   3.2650774154E-03  -6.5869621061E-02  -5.1240112626E-02   3.3851048096E-02
   19      2.9202070998E-03  -1.6648644649E-02   2.0966780303E-02  -7.3771013888E-03   1.8093307471E-03
   20      2.6159818507E-02   4.5031373935E-03  -5.2395252284E-02  -3.5808550556E-02   1.2028403197E-02
   21     -1.4187059293E-02   9.9334273372E-03  -5.5265803036E-03  -2.3255204611E-03   2.1910399068E-02
   22      1.2587706181E-02  -2.3480747704E-02  -2.9940919166E-03   6.4235353761E-03  -3.4050364505E-02
   23     -3.0423107988E-03  -3.0335935195E-02   2.5714755828E-02   5.2355425676E-03  -4.0437633737E-03
   24      7.5301722316E-02   7.3279401429E-02   3.9893758512E-02  -1.3571530458E-01   3.2014414714E-01
   25     -4.0777639687E-02  -4.2295902956E-02  -1.0106872387E-02   7.3868196622E-02  -1.7265043858E-01
   26      1.0808308512E-01   8.7387644155E-02   2.2615727694E-02  -2.2244056633E-01   4.9744110356E-01
   27     -6.4586340362E-02  -1.0356628082E-01  -2.6805080458E-01  -1.2002515877E-01   1.5471863366E-01
   28      3.4778235595E-02   5.5481368604E-02   1.5383158550E-01   8.5118975276E-02  -1.2691142503E-01
   29     -6.4560711610E-02  -1.1587576463E-01  -3.0429834708E-01  -1.7360138627E-01   2.6641362756E-01
   30     -2.2527865824E-01   1.9586319531E-01  -2.8288839498E-01   1.2123812467E-01  -9.8566416337E-02
   31     -4.4726085880E-02  -6.0242042227E-03   6.0159235621E-02   4.2602858423E-02  -1.7658705746E-02
   32      1.4296079724E-01  -8.6203588485E-02   7.1701947673E-02  -9.9735769080E-02   7.4090859478E-02
   33     -4.4073250605E-02  -3.6118885543E-01  -5.2986030081E-01  -9.8207736231E-02  -3.9250234452E-01
   34      2.4009385594E-02   6.7351187635E-02   1.1137454053E-01   1.0701927803E-02   6.8786009391E-02
   35     -2.7234538890E-02   1.4644173704E-01   8.5905867448E-02   5.6331402660E-02   1.3334350115E-01
   36      6.0278813243E-01   1.5055524639E-01  -1.3557661574E-02   2.1669502431E-02   1.9838984311E-02
   37      1.4324323323E-01   1.4641027019E-01   2.2766669185E-02  -1.7840393954E-02  -1.0421017132E-01
   38     -1.9501686898E-03   6.2390277629E-02   9.7018541704E-03  -9.0083479617E-03  -5.8750430749E-02
   39      2.2784364781E-01   3.7848294364E-01  -6.2310001860E-03   1.0649895036E-01  -4.0069596509E-02
   40      6.6348998798E-02   1.6160191374E-01  -1.3727054627E-02  -8.6808707685E-02  -1.2359092458E-01
   41     -6.2189737672E-03  -1.9326459006E-02   6.2371510816E-03   2.2677872307E-02   4.0360702777E-02
   42      2.1156474100E-01  -7.1802950575E-02  -6.6031475422E-02   3.7253722469E-03   3.7105133109E-02
   43     -4.5329868513E-01   2.6431435915E-01   2.1339125714E-01  -5.1373430920E-01  -2.0986938695E-01
   44     -3.7300906406E-02   2.8218831277E-02   3.2989824952E-02  -1.2040917616E-01  -3.4358129812E-02
   45     -1.9013625530E-03  -7.3064456359E-02   2.2989856253E-02   1.4534048685E-01   7.9223512640E-02
   46      1.4752974220E-01   1.7182543734E-01   1.3834159304E-01  -5.8532091827E-01  -2.3099866697E-01
   47      1.7588828798E-02   2.8751756423E-02  -7.2644860211E-03  -3.7262785258E-02  -2.6688281977E-02
   48     -1.5405313849E-01  -8.1020772374E-02   1.7801924729E-01   2.4765303483E-02  -4.9519701987E-03
   49      1.8616889839E-01  -9.7920413336E-02   9.3011344639E-03  -2.2936386294E-01  -7.6797321920E-02
   50     -3.8095367002E-02   1.0046920369E-02   4.3179705048E-03   4.1792869552E-02   1.5065474351E-02
   51      1.8352277777E-01  -5.4887603474E-01   4.1738247817E-01   1.0891027177E-01  -3.0217476336E-01
   52     -2.4595589787E-02   1.2708051861E-01  -1.1919520856E-01  -3.8039402988E-02   6.9766782663E-02
   53      5.4889311646E-02  -1.9882991002E-01   1.5520797820E-01  -2.5221231973E-04  -5.1711373868E-02
   54     -1.6148371216E-01   1.0448698371E-02   2.4764118020E-01   1.9331669647E-01  -5.2763439983E-02
   55      3.8992447469E-02  -7.6552791911E-03  -4.7560534220E-02  -2.0154364723E-02   8.6227135887E-03
   56     -3.0063434574E-02   8.1127032373E-03   4.4038680084E-02   7.0368310071E-02  -2.4067247432E-02
   57      3.4902312876E-03  -4.6912609215E-02   5.0087937274E-02  -6.0523434438E-02   1.4534638842E-01
   58     -2.6568393342E-03  -4.0476538432E-03  -2.3177928511E-03   1.0615197803E-02  -2.0601381198E-02
   59     -7.4691236558E-02   5.8112715772E-02   1.9613123948E-03   5.6823287609E-02  -2.5644431714E-02
                   40                 41                 42                 43                 44        
    0      5.2508480647E-02  -1.2525193103E-02  -9.3247271179E-04  -2.6285439810E-03   1.3397156766E-02
    1     -3.9707327051E-02   8.1833374054E-03   5.2439588773E-04   3.4369463735E-03   8.1655619324E-03
    2      7.4139779603E-02  -1.9992927407E-02   2.4481427280E-03   2.5466140728E-02  -1.2402710686E-02
    3      6.1821935237E-02  -2.3399570694E-02  -9.5492447266E-03  -6.6044393120E-03   7.0568678987E-03
    4     -1.2695578879E-02  -5.6030771783E-03   7.1949649655E-03   3.7770913746E-02  -5.7779056035E-03
    5     -1.9845230636E-02   3.9877691397E-02  -4.5892625787E-03  -7.6355797974E-02   1.0308671539E-02
    6     -1.1030046197E-01   5.9915677376E-02   2.8579256630E-02  -2.0890195019E-02  -9.8662346171E-05
    7      1.5140815162E-02   1.9111463244E-02  -6.2624851741E-03   8.9550207288E-03  -1.1015541205E-02
    8     -1.5310789008E-02  -8.9910066338E-02  -1.3436245116E-02   2.3708675667E-03   3.4651636914E-03
    9      2.4396122363E-02  -1.9392009408E-02  -2.9387590706E-02   6.9109942176E-03  -1.0842168401E-03
   10     -5.2206877775E-03  -1.4320463864E-02   8.3659161170E-02  -8.6470376186E-03   1.7236685183E-03
   11     -2.2995424498E-03   7.1351867533E-03   6.6112600343E-03  -2.3529556269E-03  -4.2322205143E-04
   12      6.3854545518E-03   6.9059850099E-03   4.1373915329E-02  -8.2247703839E-03   3.1694528739E-03
   13      1.3172649389E-02   4.4386030213E-03  -5.6801153973E-03   5.8278311257E-04   2.2741697069E-04
   14      1.4708187577E-02   5.3046915979E-02   4.2924080252E-03   5.5811435066E-03  -1.2425687741E-03
   15     -1.2666893782E-02  -9.4060252733E-02  -7.5079539356E-03  -8.7374558888E-03   6.1131078127E-03
   16      8.4828412479E-04  -2.5395210993E-02  -3.4878762195E-03  -3.1401943298E-03   3.3852984646E-03
   17     -3.8392440879E-04  -3.7288345388E-03   2.7932949033E-03  -1.1732824751E-03   7.9152667615E-05
   18      1.2765017243E-01  -6.7714272390E-03  -3.8008689631E-03   2.1484087254E-02   1.7005654146E-02
   19     -4.4227587024E-02  -3.9206757835E-03   6.0020152191E-04  -1.2865213148E-02  -3.1132272350E-02
   20      6.9581149471E-02   4.6901587352E-03   1.0377095543E-03  -1.3561024418E-02  -6.5017627526E-02
   21     -2.0145302761E-02  -5.4448567939E-04  -5.0186223143E-04  -2.8602329992E-03   2.1469940934E-02
   22      2.8311956138E-02  -3.5240386260E-03  -6.0596343763E-04   3.2569039838E-03  -5.7930015775E-03
   23     -2.2234104677E-02   1.7196649718E-03  -1.4794401349E-03  -1.7846029875E-03  -3.4561937273E-02
   24     -2.2598689132E-01   4.7295156609E-02   1.6555744487E-02   1.1356694892E-01  -1.7604348335E-01
   25      1.0778942134E-01  -1.9247240144E-02   7.9510747543E-03   8.8791355839E-02  -7.1432892875E-02
   26     -3.2241458083E-01   4.9686343781E-02  -1.2948072665E-02  -1.5800152517E-01   1.5175395658E-01
   27     -2.0924340617E-01   6.6087804758E-02   6.6280913438E-03   3.2526624112E-02  -7.0734967217E-02
   28      1.6045625930E-01  -5.5014829653E-02  -1.7486397165E-02  -1.2759216288E-01   1.7115880059E-01
   29     -2.4195900266E-01   7.5771485668E-02  -1.3594790685E-02  -1.5332412966E-01   9.4938549727E-02
   30     -2.1704922346E-01   1.6994070913E-02  -1.5614964107E-03  -6.9625876749E-02  -1.0299158145E-02
   31      1.8409856835E-01   4.2685842187E-02  -7.8311319401E-02  -5.7742583232E-01   1.0157149552E-01
   32     -1.5307413804E-02   1.2429547233E-03   3.1062814518E-02   2.3410338470E-01  -3.3346438395E-02
   33     -1.6487056795E-01   2.2168330402E-02   4.0470166247E-02   1.9172102709E-01  -1.7270627326E-02
   34      1.2303077703E-02  -2.7920875349E-02   7.7658261411E-03   7.6960864441E-02  -1.4984852734E-02
   35     -1.2878751307E-01  -7.9841636708E-02   6.9527135605E-02   6.0396281110E-01  -1.0284529234E-01
   36      1.3101696396E-02   1.2810645636E-01   1.2571998864E-01  -1.1418960688E-02  -1.1473288907E-02
   37     -7.7796751310E-02   9.3779861689E-02  -3.9898329815E-01   2.6430906596E-02   2.1945486498E-03
   38     -5.3159418125E-02   6.3330657278E-02  -3.8520786226E-01   2.7335311424E-02   2.1403053786E-03
   39     -2.6672186334E-02  -9.3153267159E-02   1.0942479275E-01  -6.6832158453E-03  -2.4362227168E-03
   40     -9.2052673736E-02   9.6658025709E-02  -4.7525297178E-01   2.6405865743E-02  -4.0693167888E-03
   41      3.3951950517E-02  -5.6590037924E-02   3.0365734590E-01  -2.1235464542E-02   9.9587058614E-04
   42      2.1298457086E-02  -6.7788308746E-02  -3.2975507798E-01   6.2911614021E-02  -2.0774370154E-02
   43     -1.2132910429E-02   7.9495329768E-02   2.0790898159E-02   8.8956963598E-03  -4.3422764364E-03
   44      1.5975734788E-02   2.7356546368E-02  -2.1285523780E-01   5.0618788247E-02  -1.6903432871E-02
   45      8.2017483047E-02   1.6901615533E-01  -3.0367931028E-01   8.6599089716E-02  -2.7168867159E-02
   46     -4.4757692805E-02  -6.1960636385E-02  -8.6198840998E-03  -1.0439115206E-03   2.9197667581E-03
   47     -2.9880372227E-02  -4.7985103504E-02   2.3301607805E-01  -5.6468472565E-02   1.8429977709E-02
   48      2.1934297014E-01   8.9702194847E-01   1.3203296061E-01   9.1215455801E-02  -2.9738480368E-02
   49      3.2748680424E-02   1.4361955176E-01   4.1943977504E-02   2.1103129062E-02  -9.5357652879E-03
   50     -6.7568836480E-04  -2.0578580558E-02  -1.0188294435E-02  -7.2191898528E-03   3.6691872311E-03
   51     -3.5149340159E-01  -5.1572795092E-02  -8.5604260073E-03  -1.1536867874E-01  -1.8385319176E-01
   52      1.2725505000E-01  -5.4864080115E-03   7.1087715039E-04  -5.4307042136E-02  -2.4474797803E-01
   53     -2.1366767086E-01   2.9944819882E-02   5.8641697079E-03   1.2858397250E-01   5.0827232046E-01
   54     -4.6490866398E-01   8.8769384922E-02   1.5468594337E-02  -7.4697630826E-02  -1.2213608447E-01
   55      6.7203987994E-02   2.9431570308E-02   2.4156727687E-03   1.6142748717E-01   5.0877851137E-01
   56     -1.2636983941E-01   8.1903682874E-02   1.3428333312E-02   9.7403774808E-02   3.6244224222E-01
   57     -1.5542424291E-01   3.5264348516E-02  -4.6205715024E-03  -2.0991717758E-02  -1.8138941571E-01
   58      5.9306415755E-03  -8.1881023849E-03   2.7845982832E-04   3.9602657697E-04   4.6467596302E-02
   59     -4.4891335155E-02  -3.4920088091E-02   3.3065160343E-03  -3.4001497183E-03   2.6785982206E-01
                   45                 46                 47                 48                 49        
    0      1.4821037435E-02  -2.5386222479E-03  -6.4595817242E-02  -8.9123444112E-04   3.3456562057E-02
    1      1.0453209403E-02  -2.8340613137E-02   4.5615183510E-02   6.9335914829E-04  -4.9959654345E-02
    2     -1.9884705851E-02   1.5389182409E-02   4.1985206268E-02   7.6268295968E-04  -3.7369903321E-02
    3     -5.9103956165E-03  -1.1785843614E-02   1.0003997509E-02  -2.6153847210E-04   1.9900965699E-03
    4      2.5569338006E-03  -4.0070246037E-03  -1.8264778090E-02  -2.5410196311E-04   1.9783264945E-03
    5     -7.5872905995E-03   1.8412026064E-02   2.1911925744E-02  -3.2653073231E-04   1.1179998164E-02
    6      3.0252710002E-02   3.0891509610E-02   1.1120028551E-02   1.1392657098E-03   1.2556796210E-04
    7      5.9387792055E-03  -3.2349711044E-03  -2.0165960010E-03   3.9132805779E-04  -2.1377457086E-04
    8     -6.0333966249E-03   1.1282419634E-02  -4.0564777768E-03   3.5344933035E-04   7.5105554823E-05
    9     -1.1673315035E-02  -1.0669246413E-02  -3.8819241973E-03   4.0842884327E-03  -1.0819002406E-04
   10      4.6572512303E-02   3.6900013460E-02   9.9774988218E-03  -1.3139221617E-02   1.0128772404E-03
   11      7.8407664530E-03   1.4109360011E-03   2.8547573726E-03   1.1310257751E-03   1.7290829859E-04
   12     -7.1506389835E-02  -5.0232730297E-02  -1.3646802455E-02  -6.1345418226E-02  -1.5105927419E-03
   13     -1.8139883358E-02  -1.1167063485E-02  -4.1926638334E-03  -1.4311376800E-02  -4.2050136263E-04
   14      7.5715202553E-04  -3.0435917344E-03  -2.4263281501E-03  -1.5030162329E-02  -3.2711040366E-04
   15     -7.3062282522E-03   2.7941657701E-03   2.9597537088E-03  -7.9269327150E-04  -2.2982593522E-05
   16     -6.7713616022E-03  -2.3328456982E-03  -7.0374298863E-04   1.7867999572E-03   1.5068926111E-04
   17     -7.1421394000E-04  -1.0718764763E-03   8.6299351602E-04   1.0485217883E-03  -1.9576606678E-04
   18     -2.0648138942E-02   1.2573778447E-02  -3.6423839991E-03  -7.6460170297E-05   3.4544006646E-04
   19     -8.6169634679E-03   1.8930753097E-02  -1.8197381063E-02   1.8162712724E-04  -3.1538123956E-03
   20      2.3589891870E-02  -4.2691323622E-02  -2.9187768605E-04   2.2711872550E-05  -5.8278907233E-03
   21      2.1231257991E-02  -3.5180591996E-02   1.8800072374E-02  -1.6938875310E-05  -1.3086869627E-03
   22     -6.4777351013E-03   8.3379358635E-03  -3.4103657194E-03  -3.5204212463E-05   2.6481128958E-03
   23     -3.0163739659E-02   4.8659734334E-02  -2.8820501461E-02   1.3207365254E-05  -1.7891640874E-03
   24     -1.8531622867E-01   1.2128275481E-01   4.6714775770E-01   1.1242028189E-03  -7.1043126129E-02
   25     -8.1461190678E-02   4.7592962606E-02   2.0546685903E-01  -1.4227612170E-02   8.2012550861E-01
   26      1.6925669343E-01  -1.5365972509E-01  -2.3483290543E-01  -6.2156430508E-03   3.4847718201E-01
   27     -6.3209469938E-02   2.9834135234E-02   2.0053382776E-01   8.9981053544E-03  -3.0331608753E-01
   28      1.8063918301E-01  -1.0709534140E-01  -4.8757792810E-01   6.8884308049E-03  -2.3815503347E-01
   29      1.1085115427E-01  -5.5920253821E-02  -3.0232814714E-01  -3.3148450100E-03   1.0764471667E-01
   30      9.0753107856E-04   4.7140746546E-02  -2.1598451827E-02   1.1421578345E-03  -4.2439590273E-02
   31     -6.6408340880E-02   1.1279713264E-01   1.8950966441E-01   1.4383417189E-03  -5.8595998937E-02
   32      2.1361959810E-02  -5.7917920867E-02  -5.7925620277E-02   2.2076168052E-03  -1.2641111070E-01
   33      3.3528932064E-02  -4.7954826534E-02  -5.5963830149E-02   3.2911966463E-04   5.5383592810E-03
   34      6.6836673141E-03  -1.3020929204E-02  -2.7364122751E-02   5.4583296578E-04   3.8829578842E-02
   35      7.9411508667E-02  -1.3307633351E-01  -1.6639419773E-01  -4.7623487115E-04  -1.0542112273E-03
   36      4.6202089870E-02   1.3036836053E-02   7.5700766755E-03  -2.2592829962E-02   7.4192081295E-04
   37     -2.1274554189E-01  -1.5322323654E-01  -4.1465775836E-02   1.0123708498E-01  -5.4532412246E-03
   38     -2.0124109798E-01  -1.4828219251E-01  -3.8801742165E-02  -1.3662043393E-01   7.9802103688E-03
   39      4.1020021116E-02   4.8000530806E-02   3.4740074210E-03  -1.7329309641E-02   7.7344479943E-04
   40     -2.4041254557E-01  -1.7302709607E-01  -4.6633564174E-02   6.2460219477E-02  -4.3856459522E-03
   41      1.6010631499E-01   1.1613701225E-01   3.2045698586E-02   1.2768317115E-01  -1.0025529629E-02
   42      3.7409092649E-01   2.5095125939E-01   7.1097189256E-02   2.8589632551E-01   6.8407057988E-03
   43      5.8994594647E-02   3.4942742363E-02   5.8668001379E-03   1.2134615896E-01   3.1436648853E-03
   44      2.9441508756E-01   1.9435540330E-01   5.2274603167E-02  -4.7728812715E-01  -1.1682055053E-02
   45      3.7713007147E-01   2.3729910752E-01   6.0309628814E-02   4.3950398504E-01   1.0168478542E-02
   46      8.7764177721E-02   5.9750656272E-02   2.0411572538E-02   2.7286580439E-02   7.8964745728E-04
   47     -3.0473711931E-01  -1.9995571198E-01  -5.3643267500E-02   6.5311583054E-01   1.5615690578E-02
   48      1.7949132554E-02  -7.4151372116E-02  -4.2571804201E-02  -2.4058613518E-03   9.0268441315E-04
   49      1.3642311183E-02  -1.8707807044E-02   3.8884052420E-03  -1.4594243254E-02  -1.0371533170E-03
   50     -9.2167323022E-03   1.2740677763E-03  -3.4174894460E-03  -1.8042895035E-02   2.2784339376E-03
   51      1.2405075052E-01  -1.8579174603E-01   4.5453019077E-02   1.0955568090E-04   8.5846150252E-03
   52      4.5693519708E-02  -6.7887290853E-02  -3.5501349886E-02  -2.5774128215E-03   7.8952966722E-02
   53     -1.4159004296E-01   2.2004287466E-01   2.5580006581E-02  -6.6266378573E-04   3.2923742328E-02
   54      1.7000489193E-02   2.6298123010E-02  -3.4303442380E-02  -6.3289793703E-05  -1.9920320634E-02
   55     -1.2718499658E-01   1.8542340372E-01   4.6796190643E-02  -5.8225818455E-05  -3.8133914858E-02
   56     -6.0838215812E-02   1.1020203355E-01   4.5782812905E-02   7.6790778600E-04   3.9205541847E-02
   57     -2.0633309319E-01   3.6254641461E-01  -2.3325511109E-01  -8.4635807549E-05   1.2979234418E-02
   58      5.6996186230E-02  -9.9198292414E-02   6.9806648200E-02   9.4616734725E-04  -3.0173665079E-02
   59      3.2699527355E-01  -5.6352392257E-01   3.7548425169E-01   3.1031134721E-05   5.0857734562E-03
                   50                 51                 52                 53                 54        
    0     -2.6009101528E-03   4.0647094014E-03  -1.0582257299E-02   5.5033311688E-02   1.4069781106E-03
    1      3.8144086001E-03   6.6817391170E-03  -2.6971003540E-02   6.1608933869E-02   2.3220481833E-03
    2      3.6175137493E-03  -1.1452948900E-03  -2.0854458202E-03  -9.7732131092E-03  -4.1643817284E-05
    3     -8.6489071186E-04   2.2544897174E-03  -3.3475616810E-03  -9.8371174862E-03   1.1546323410E-03
    4      3.6965449346E-03  -2.4032970613E-02   4.5612334567E-02  -3.9719710768E-03   1.6451501494E-03
    5     -5.9087124173E-03   2.0307644875E-02  -3.7738479280E-02  -2.9710969470E-02   2.7366249202E-03
    6      2.8595696242E-03   2.0804045998E-03  -8.7273502556E-04  -1.4585654399E-03  -5.3114891531E-04
    7     -1.1318383423E-03  -3.2564791357E-05   6.8653274316E-04  -7.9795550890E-06  -9.5278471767E-04
    8      1.2940426013E-03  -1.5812382676E-03   4.5339455372E-04   4.4149083190E-04  -2.4113090081E-04
    9     -9.2835617824E-03  -1.0121765508E-02  -4.1989423196E-03  -1.9743201692E-04   2.1364659971E-04
   10      4.0860592179E-02   4.4560757445E-02   1.8002843167E-02   1.1755284529E-03  -3.5151290937E-03
   11      5.4455438713E-03   1.2421068641E-03   2.8254010307E-03   2.4783215728E-04   2.8184558258E-02
   12     -1.0152873265E-02  -1.1209516576E-02  -4.6246954195E-03  -5.1991389471E-04   7.1581537283E-03
   13     -3.2645905713E-03  -3.4928068672E-03  -1.3492634798E-03  -5.7485910445E-05   1.2326857810E-02
   14     -2.3634649103E-03  -2.4838869399E-03  -1.9957266459E-03  -6.2811536642E-04  -8.5852586017E-02
   15     -9.3102467317E-05  -1.0374113533E-04  -3.0228610658E-04   2.7441682450E-05   9.4689198111E-04
   16      5.4022558107E-05  -1.9578915362E-05  -2.1932012837E-04   1.0457587919E-04   7.9396928331E-04
   17      2.3682738702E-04   2.7216863912E-06   2.9347160313E-04   5.2932469180E-04   3.5948140521E-03
   18      6.4989442770E-03  -5.3212922174E-03  -3.8117537485E-03   5.1846144096E-04  -9.7779996095E-03
   19     -2.3806220350E-02   1.4212369127E-02   7.6779998213E-03   6.3417369168E-03  -2.8233761804E-02
   20     -4.5656234866E-02   3.4362262150E-02   2.3055233149E-02   2.9478343633E-03   9.8784533195E-03
   21      1.3836436783E-03  -1.1214586101E-03  -6.5807747715E-04  -1.3740097745E-04   4.6684616123E-04
   22     -6.1882537608E-06  -4.8170896348E-04   1.1512448454E-03  -2.8958991734E-03   1.1318320193E-03
   23      2.6979221503E-04  -2.8751788670E-04   3.4177063764E-05  -7.4503614663E-04  -6.2747051074E-04
   24      5.8001351348E-03   4.9230542093E-03  -2.2542249906E-02   3.6108390402E-02   1.7853772864E-03
   25     -6.5593273947E-02  -3.4037444697E-02   1.9936062960E-01  -2.6501448043E-01  -1.6219180989E-02
   26     -2.9080492757E-02  -1.4083676171E-02   8.7511748632E-02  -1.1725097123E-01  -7.1785533128E-03
   27      2.0665320933E-02  -5.7354048817E-02   1.6349124614E-01  -6.7282254962E-01  -1.8416501920E-02
   28      1.6831431499E-02  -4.0723277082E-02   1.1410086597E-01  -4.7434399287E-01  -1.2947557632E-02
   29     -9.0759879506E-03   2.3258548685E-02  -6.3305288383E-02   2.4533388416E-01   6.3922526083E-03
   30      2.2626579818E-02  -7.5480164878E-02   1.3641470801E-01   1.2869581606E-01  -1.3394811994E-02
   31      3.0404154621E-02  -9.5138968676E-02   1.7277634717E-01   1.5229900306E-01  -1.6279569991E-02
   32      6.2761144860E-02  -1.9369551394E-01   3.5518082657E-01   3.3618276811E-01  -3.5842870000E-02
   33     -1.1729272457E-02   5.0770936903E-02  -9.9394485526E-02  -1.2673807178E-02  -3.7482907856E-05
   34     -7.4394318524E-02   3.7712257705E-01  -7.0842964764E-01  -9.3361842604E-02  -4.6600166453E-03
   35      7.5200971989E-03  -3.7114523853E-02   7.3317493122E-02   6.6064695234E-03   2.1686066983E-04
   36      5.2741086821E-02   6.2930989146E-02   2.6827467738E-02   2.3801134434E-03  -2.7544041055E-02
   37     -2.5824307045E-01  -3.0381391461E-01  -1.1683010612E-01  -7.9711550687E-03   1.2809591891E-01
   38      3.4351004196E-01   4.0071532212E-01   1.5148594242E-01   9.3776220251E-03  -1.6487002257E-01
   39      4.9565722695E-02   5.2424707140E-02   2.6244166524E-02   2.3861570437E-03   2.3684487573E-02
   40     -2.0125961782E-01  -2.0295063756E-01  -9.4440514035E-02  -6.9937143126E-03  -8.7230295910E-02
   41     -4.0908316378E-01  -4.1060142506E-01  -1.8630301685E-01  -1.3042384645E-02  -1.7200224691E-01
   42      4.0436240696E-02   4.6352199823E-02   1.4722153075E-02  -5.0838843494E-05  -3.8055860549E-01
   43      1.8204961825E-02   2.0732490080E-02   5.8004819615E-03   3.6072892435E-05  -1.6289574317E-01
   44     -6.8103776529E-02  -7.6348541753E-02  -2.3705663458E-02  -9.6275425010E-05   6.0398277550E-01
   45      6.4075764677E-02   6.9484313531E-02   3.2902249960E-02   6.2572873201E-03   2.8894325759E-01
   46      5.0065403586E-03   4.2591970259E-03   1.9909342946E-03   3.3116329597E-04   2.4132453533E-02
   47      9.6914634945E-02   1.0401325334E-01   4.7841638287E-02   8.2990063456E-03   4.1620080208E-01
   48     -7.9443924237E-04  -3.9231177395E-04   1.3433253496E-03   7.1350751964E-04  -1.7474906839E-03
   49     -1.4829669035E-03  -1.5117573742E-03  -2.4096590363E-04   7.7792721798E-05  -1.2323268219E-02
   50     -3.6139517561E-03  -4.1566462527E-03  -3.0093130229E-03  -4.3095266795E-03  -3.9654955575E-02
   51      5.6725747748E-02  -4.1173435964E-02  -2.5975626361E-02  -6.4398797319E-03   1.7554444565E-02
   52      5.6367843192E-01  -3.8995614404E-01  -2.4270765230E-01  -6.9872407933E-02   1.7524312276E-01
   53      2.3314711599E-01  -1.6250732840E-01  -1.0147822391E-01  -2.9736719138E-02   7.8102922861E-02
   54     -1.5334494152E-01   1.2050106615E-01   8.2574256348E-02  -1.6807165255E-04   9.4601012868E-02
   55     -2.7580577350E-01   2.1833467062E-01   1.4945152721E-01  -5.4081805887E-04   1.6734720928E-01
   56      2.9218271711E-01  -2.3267142285E-01  -1.6172016377E-01   9.9176277758E-04  -1.9084109426E-01
   57     -3.3185064813E-03   1.5343240062E-03   3.6794712286E-03  -1.6516583394E-03  -3.7546721805E-05
   58      1.6627962063E-03   3.0863804604E-03  -1.4013490207E-02   2.8565625970E-02  -1.3515831223E-02
   59     -4.9367053581E-03   3.0057411854E-03   4.1527139335E-03  -4.7322389893E-03   4.4661555291E-03
                   55                 56                 57                 58                 59        
    0     -3.5847651250E-03   1.1860869733E-02  -1.4880246511E-04  -2.0404795748E-06  -1.6792583421E-03
    1     -4.8526587593E-03   2.5238799282E-02  -6.7639552356E-04   6.7470854810E-05  -4.7745762320E-03
    2      1.1175660757E-04   1.5696165131E-03  -4.8866067788E-06   1.8205881442E-04  -3.1168691585E-03
    3     -1.1323864515E-03   2.7325757284E-02  -9.4476241149E-04  -1.0491269649E-04  -2.8367452407E-04
    4     -3.0870110620E-03   6.9614370141E-02  -3.8879718718E-03  -1.8676530814E-04  -1.4845315798E-04
    5     -1.8268885159E-03   5.0583882519E-02  -9.9907201458E-04  -2.2288118899E-04  -5.8167118563E-04
    6      8.3787669327E-04   1.4707255673E-03   2.0738713098E-04   1.0062214464E-03  -3.9705821382E-04
    7      1.3276267589E-03   1.5993136065E-03   2.8795133026E-04   2.2425279046E-03  -1.4539189937E-05
    8     -2.6418655311E-06   4.3824510301E-04   5.4922403407E-04  -1.8874594701E-03   6.7980935427E-05
    9     -6.4628091024E-04  -4.0298345625E-04   5.6622193245E-04  -2.2471023910E-04   4.3284116967E-05
   10      1.2707226013E-03   7.9607727919E-04  -7.9978483885E-03   5.8725608109E-04  -2.7679358983E-05
   11      6.6407905560E-03   2.5590057743E-03   9.3596158257E-02  -4.3556930132E-04  -1.4912713613E-04
   12      2.0293852986E-03  -8.7387311356E-04  -1.2637831854E-03  -2.8653878057E-03   3.1346368222E-05
   13      4.3535810551E-03  -5.0295690539E-04  -3.6990163424E-03   1.9764103845E-03  -1.7432801490E-05
   14     -3.1799664200E-02   2.7569370961E-03   2.8393491887E-02  -5.9959281584E-03  -6.8050741041E-05
   15      2.3558433734E-05  -2.0438915726E-04  -2.5375104613E-04   4.5685865667E-03   8.0329982734E-05
   16      2.5852505675E-04  -8.2036312581E-04  -4.3855053659E-04  -3.2032370032E-02  -4.6016699781E-04
   17      1.9638227128E-03  -1.1768599439E-03  -1.1713648099E-03  -6.4148543718E-02  -8.9329157703E-04
   18      2.7478179108E-02   1.7074388456E-03   7.4630212723E-04   5.6201271735E-04  -3.7446224540E-03
   19      8.0575646578E-02   6.1349675218E-03   3.9117867464E-03   1.0991662308E-04  -4.5450296616E-03
   20     -2.6885467885E-02  -1.6916564349E-03   6.5637502649E-04  -2.2980053739E-05   1.1131921472E-03
   21     -1.2848985578E-03  -1.0193630460E-04  -1.6160338355E-04  -2.4814943741E-04   1.4312819586E-02
   22     -3.2127758607E-03  -1.5214442918E-03  -1.3715472680E-04   1.0739038893E-03  -6.7237212583E-02
   23      1.6405512886E-03  -1.0324062138E-04   2.8823623293E-05  -2.6517722922E-04   2.1429555058E-02
   24     -3.5882913419E-03   2.2377257304E-02  -8.8867668137E-04  -5.3189238889E-04  -4.6045416193E-03
   25      3.1323601781E-02  -1.7733249506E-01   5.1083821636E-03  -1.4284780620E-03   4.1000716246E-02
   26      1.4050042768E-02  -7.5535205536E-02   1.9933567189E-03  -6.3621531054E-05   1.2213275315E-02
   27      4.3839454358E-02  -1.6985430260E-01   3.9745099936E-03   1.0860303630E-04   1.3578109802E-02
   28      3.0355175583E-02  -1.1819945990E-01   2.5501714788E-03  -2.3526292192E-05   8.1855995357E-03
   29     -1.5224942349E-02   6.1494911368E-02  -1.5816356202E-03  -1.2882398126E-04  -1.1673791656E-03
   30      9.5461339572E-03  -2.5047797841E-01   6.6129190363E-03   6.4409228982E-04   1.0950356251E-03
   31      1.1492725412E-02  -2.9344901036E-01   5.1470835702E-03   3.5023343897E-03   1.3279920363E-03
   32      2.7103697485E-02  -6.6618905842E-01   1.3237694594E-02   1.0646540733E-02   2.9434158403E-03
   33      2.8537571306E-03  -7.1049143103E-02   6.8944357502E-03   2.3222929291E-03  -3.3585076602E-04
   34      2.3704329825E-02  -5.4498806896E-01   3.8883145023E-02   4.9673285759E-03   2.3529300293E-03
   35     -2.1640371364E-03   7.0024269184E-02  -5.1868629630E-03   1.9057108777E-04  -3.7669046134E-04
   36     -2.9986038898E-03   4.0145097276E-04  -8.3457979087E-02   5.2458999006E-04  -2.2408106522E-04
   37      1.3579424947E-02   3.4343616387E-03   4.0384114710E-01  -1.7797319519E-03   6.5071940335E-05
   38     -1.7784610459E-02  -3.4492629393E-03  -5.1702830853E-01   1.9073725920E-03   3.3671241626E-05
   39      1.0039656862E-02   4.2515973520E-03   7.8178756455E-02  -2.9764514145E-04  -3.4588612837E-04
   40     -3.0525343076E-02  -1.4678111998E-02  -3.1037731808E-01   9.4817190859E-04   5.7637107163E-04
   41     -6.2397697859E-02  -2.8394201163E-02  -6.0100750912E-01   1.6866589863E-03   1.2125374883E-03
   42     -1.3918262470E-01   1.5179728070E-02   1.1843981104E-01  -1.2344316022E-02  -2.7156854031E-04
   43     -5.9531812464E-02   5.1961206601E-03   5.2945551276E-02  -8.2011638738E-03  -1.5330889226E-04
   44      2.1927719206E-01  -2.3125571850E-02  -1.8673351318E-01   2.0900486433E-02   4.7703289103E-04
   45      1.1000291814E-01  -7.5744650623E-03  -1.0416117209E-01   2.2248864382E-02  -6.0633784967E-06
   46      8.0890986493E-03  -1.1538865860E-03  -1.0790193805E-02   4.7631829589E-03   1.4316696034E-04
   47      1.5788098549E-01  -9.9036989397E-03  -1.5011134757E-01   3.9526123255E-02   2.4078846204E-04
   48      9.4472765116E-04  -4.6402818369E-03   4.3430103406E-04  -5.2939834393E-02  -6.5364131649E-04
   49     -8.5904442692E-03   7.0552191701E-04   5.9343459149E-03   3.8951745697E-01   5.7241079361E-03
   50     -1.9343812175E-02   1.1687051389E-02   1.7187127255E-02   9.1493280386E-01   1.3676368709E-02
   51     -5.0371739598E-02  -4.2512274286E-03  -5.5747379145E-03  -1.8026758744E-03   4.8618517426E-03
   52     -5.0507551533E-01  -4.1654445622E-02  -3.7545410677E-02  -3.1419699561E-03   2.3122586595E-02
   53     -2.2549178627E-01  -1.9292931629E-02  -1.7637196081E-02  -1.9534712606E-03   8.9730577751E-03
   54     -2.6100893349E-01  -1.6856333593E-02  -4.8793707506E-03  -8.4999635075E-04   1.1304963748E-02
   55     -4.6242340885E-01  -3.0481634683E-02  -5.9223170105E-03  -2.3703935666E-03   2.5168081530E-02
   56      5.2806364425E-01   3.4843159235E-02   7.5797870630E-03   3.4169688238E-03  -2.4903198044E-02
   57     -2.2656850865E-04  -2.8401160144E-03   1.7752440233E-04   2.2902973089E-03  -1.5255181979E-01
   58      4.0310340388E-02   1.9251068386E-02   1.9461557574E-03  -1.3716830355E-02   9.4672728563E-01
   59     -1.3442584263E-02  -4.2233243595E-03  -8.2668858896E-04   3.9069544577E-03  -2.6610742461E-01

#
# The atoms: label  mass x y z (in bohrs)
#
$atoms
20
 C     12.01100     -3.804018707583     0.496242082768     1.117395062988
 C     12.01100     -1.337359184976    -0.698442779097     1.982322714483
 C     12.01100      0.435014956029    -0.209570628252    -0.221097957669
 C     12.01100      2.741047757253    -1.916182299796    -0.408369817540
 C     12.01100      4.230340923396     0.528934344885    -0.185571106351
 N     14.00700      1.957945247356     2.101942378761     0.003590479654
 C     12.01100     -1.277832811758    -0.131146993694    -2.527130758893
 N     14.00700     -3.782475829657     0.665561544367    -1.655967011155
 H      1.00800     -3.988644950868     2.413180273017     1.968149768479
 H      1.00800     -5.438064895585    -0.664994626527     1.740815714568
 H      1.00800     -0.667262297888     0.103368019525     3.804207680197
 H      1.00800     -1.619873241997    -2.769204676648     2.214381083729
 H      1.00800      3.012601402697    -3.173039151467     1.253455344630
 H      1.00800      2.984822428529    -2.840258379284    -2.279765607963
 H      1.00800      5.306350984051     0.975287657717    -1.934323670682
 H      1.00800      5.410285921417     0.604145445015     1.556945361738
 H      1.00800      1.872151680876     2.845360639845     1.835679966491
 H      1.00800     -1.450931725625    -2.053376417119    -3.356720531684
 H      1.00800     -0.534414550673     1.164071298495    -4.010187828794
 H      1.00800     -4.049683104993     2.558500212716    -2.170350464809

$actual_temperature
  0.000000

$frequency_scale_factor
  1.000000

$dipole_derivatives
60
    2.5658157927E-01    7.9283428434E-02   -7.5999545962E-02
    6.5021764972E-02    2.6328326631E-01   -4.0823611315E-02
   -7.6488925337E-02   -6.7312810634E-03    5.0189602402E-01
   -9.6986977889E-02    1.8918465299E-02    2.0352306617E-02
    1.4320730078E-02    1.1020385080E-01    2.6318522834E-02
    9.1662801836E-02    5.4860617201E-02    1.0783000908E-02
    3.8193354110E-01    1.4256769906E-01    3.0535921364E-02
    2.2666742642E-01    2.1040164691E-01    7.8499929957E-03
    4.5080792188E-02    5.6140211677E-02    1.4272211875E-01
   -1.8067990621E-01   -5.4237787393E-02   -6.6761421118E-03
   -1.5801393922E-02   -4.5692699010E-03   -1.3744635288E-02
    5.6850857194E-04   -1.8462850952E-02    1.5550319518E-01
    5.6173141545E-01   -8.0497174857E-02   -5.0768444301E-02
   -1.0275872060E-01    1.8562311444E-01    7.1619237123E-03
   -1.0786738218E-01    8.9186435184E-03    2.9522411336E-01
   -7.0207431975E-01    1.4803714561E-02    2.5924290583E-02
   -5.7377789227E-02   -6.2617662619E-01   -4.4173147177E-02
   -4.9957191662E-03    7.2251735785E-02   -2.2558417837E-01
    3.7084655814E-01   -1.0819083717E-01   -8.5694945734E-02
   -1.4159368088E-01    3.1938023926E-01    1.4204332060E-01
   -1.2026660923E-01    5.9796009124E-02    1.7767364682E-01
   -7.4195352928E-01    1.2724183745E-01   -7.1484043303E-02
   -9.1178546406E-03   -2.3293977599E-01   -8.3228819442E-02
   -1.1228442726E-02   -1.4503071926E-02   -6.2499399941E-01
    3.2986212664E-02   -5.8433814953E-03   -4.9490530518E-04
    7.2097866352E-02   -1.5002527743E-01   -1.0778896749E-01
    2.5345987961E-02   -6.2326927338E-02   -6.9558049079E-02
   -1.3269087619E-01   -5.6096987744E-02    1.0300854159E-01
   -1.1545533880E-01   -1.7574778374E-02    7.4646033163E-02
    5.5939823096E-02    3.4587612995E-02   -3.3309753417E-02
    9.3228982576E-04   -2.1292628001E-02   -8.5602609035E-02
   -2.9156534672E-02    2.2771623143E-02   -8.3429316561E-02
   -6.2766454765E-02   -2.0716684785E-02   -9.8111583569E-02
    8.8427996604E-03   -9.5057711315E-03    3.1255643377E-03
   -1.0641780430E-02   -1.4761307271E-01    5.3280758155E-02
    1.2240880330E-02   -1.8463145818E-03    4.6123002039E-02
    4.7723460909E-02    5.5486163666E-03   -8.1950744797E-04
    2.4302828760E-02   -4.3771215894E-02    4.7952795532E-02
   -3.4184955238E-02    1.2610555636E-01   -6.0985267676E-02
    5.2357382479E-02    3.3396734603E-03    4.0945039910E-03
    1.7809412464E-02   -1.5304641015E-02   -3.8023343892E-02
    4.0838500959E-02   -1.1908547686E-01   -8.9089939562E-02
   -8.3840735205E-02   -1.3039865618E-02    6.7956818663E-02
   -3.5079219208E-02    2.5445685523E-02    2.2336279938E-02
    1.6801972282E-01    3.6091869398E-02   -9.5507868140E-02
   -9.9642321667E-02   -4.0159459931E-03   -6.0115064009E-02
    4.2622553534E-03    2.4306741433E-02   -4.1690397959E-03
   -1.6960282166E-01   -3.0338522616E-02   -9.4377886894E-02
    1.1705792240E-01    7.0541115288E-03    9.2743723758E-03
    5.5279007394E-03    2.2627423714E-01    8.0253720132E-03
    1.1383117473E-03   -1.2663608309E-01   -2.3687622152E-02
   -1.7891769767E-02    1.1197340245E-02    7.8828806106E-03
    4.2877849552E-02   -1.7123417510E-01   -1.2833582963E-01
    4.9941236082E-03   -6.6542031674E-02   -5.6665217651E-03
   -2.6668128795E-03   -1.4433927431E-02    6.8807017851E-02
   -1.9189850955E-02   -1.7850148889E-03    1.0144986072E-01
    6.7115244714E-02    3.6985178024E-02   -5.2229204677E-02
    2.2668539772E-01   -4.2667449901E-02    9.6533520167E-02
    6.3131239444E-02    2.2921482022E-02    5.2286673591E-02
    7.4526541872E-02   -1.8131072477E-02    1.4285506456E-01

#
# The IR spectrum
#  wavenumber eps Int TX TY TZ
#
$ir_spectrum
60
      0.00   0.00000000   0.00000000     0.000000     0.000000     0.000000
      0.00   0.00000000   0.00000000     0.000000     0.000000     0.000000
      0.00   0.00000000   0.00000000     0.000000     0.000000     0.000000
      0.00   0.00000000   0.00000000     0.000000     0.000000     0.000000
      0.00   0.00000000   0.00000000     0.000000     0.000000     0.000000
      0.00   0.00000000   0.00000000     0.000000     0.000000     0.000000
      9.40   0.00036522   1.84565037     0.072322    -0.081264    -0.017138
     60.47   0.00036086   1.82365913    -0.019680    -0.006526     0.037845
    128.55   0.00046721   2.36109802    -0.017131     0.024843    -0.014950
    313.28   0.00001256   0.06345274    -0.001540     0.000876     0.003061
    417.62   0.00015444   0.78045608     0.003714    -0.010065     0.000556
    467.87   0.00085531   4.32239093     0.002038    -0.015530    -0.018032
    490.80   0.00053660   2.71175298    -0.003329    -0.016679    -0.007205
    701.70   0.00256058  12.94010988    -0.024489    -0.006246    -0.022362
    774.95   0.00050190   2.53642000     0.011802    -0.003379     0.007170
    873.17   0.00227498  11.49679371    -0.006536    -0.027505    -0.003719
    898.16   0.00056029   2.83148370     0.008524    -0.004317     0.010168
    919.97   0.00069496   3.51202385     0.008536    -0.012251     0.003574
    960.18   0.01668393  84.31372369    -0.058348     0.021781    -0.039287
    965.94   0.00154826   7.82428529    -0.015589     0.015976     0.001388
   1004.09   0.00529669  26.76731143     0.022637     0.027433     0.019523
   1015.91   0.00132340   6.68791570     0.009785     0.012472     0.012459
   1055.43   0.00830552  41.97270867     0.015747    -0.046987    -0.000005
   1063.45   0.00253337  12.80263080     0.010489    -0.024256     0.006710
   1072.63   0.00145193   7.33744662     0.018787    -0.004108     0.007252
   1101.36   0.00134409   6.79249407    -0.012788    -0.005372    -0.013728
   1123.07   0.00319164  16.12922684    -0.029217     0.003718     0.004401
   1185.40   0.00187815   9.49139544    -0.006838     0.008063     0.019562
   1199.07   0.00422974  21.37534754    -0.029365    -0.010169     0.011623
   1237.86   0.00376936  19.04877537     0.025250     0.002875    -0.017448
   1247.60   0.00108879   5.50231682     0.000254    -0.015537    -0.005558
   1278.69   0.00044863   2.26717428    -0.004629     0.005684    -0.007467
   1292.74   0.00037091   1.87443438    -0.004241    -0.001606    -0.008305
   1299.86   0.00013690   0.69183984    -0.002677     0.001521     0.004836
   1310.40   0.00068392   3.45624483     0.003595    -0.010395    -0.006473
   1329.60   0.00027864   1.40814356     0.006914     0.003546    -0.002240
   1356.91   0.00267573  13.52204730     0.024458     0.002001     0.003628
   1380.08   0.00055108   2.78495603    -0.004390     0.000624     0.010244
   1408.21   0.00049083   2.48045064     0.000750    -0.000525     0.010389
   1427.71   0.00042108   2.12795924    -0.004348    -0.006055    -0.006039
   1456.58   0.00019961   1.00874597    -0.001614    -0.006214    -0.001242
   1488.75   0.00750406  37.92245679     0.036838     0.014547    -0.002076
   1512.00   0.00121910   6.16083745     0.011312    -0.011120     0.000031
   1519.82   0.00151570   7.65972085     0.005622    -0.005362     0.015838
   1530.97   0.00079790   4.03227507    -0.004649     0.003950     0.011199
   1548.94   0.00052851   2.67085531    -0.005564     0.003721     0.007853
   1551.73   0.00184653   9.33158464     0.014805    -0.004549    -0.011466
   1558.57   0.00047763   2.41376897    -0.003438    -0.001025     0.009097
   2909.06   0.01606047  81.16301142    -0.040101    -0.010402    -0.002556
   2920.38   0.01446970  73.12395472     0.022307    -0.020687    -0.024913
   2933.93   0.00338478  17.10528893    -0.004374     0.001979    -0.018357
   2936.89   0.00965866  48.81091151    -0.013946     0.019927     0.020849
   2944.73   0.00567320  28.67003833    -0.015357     0.018788    -0.003519
   2968.56   0.00993372  50.20094490     0.016733     0.020179    -0.018897
   2976.48   0.00296081  14.96273336     0.006281    -0.005127    -0.015642
   2978.54   0.00471015  23.80317165     0.004357     0.019207    -0.010276
   2999.94   0.00794303  40.14079898     0.011700     0.023099     0.012482
   3018.77   0.00636589  32.17061404    -0.002116    -0.001389     0.025528
   3214.58   0.00007928   0.40066980    -0.001179    -0.001664    -0.001880
   3222.90   0.00025608   1.29412627    -0.000998     0.004417    -0.002072


$end
