# Supplementary material for: Novel Sulfonium Reagents for the Modular Synthesis of Spiro[2.3]Hexanes and Heteroatom‐Containing Analogues: Synthesis, Application, and Evaluation as Bioisosteres
Source: Angew Chem Int Ed Engl. 2025 Dec 9;65(5):e21633. doi: 10.1002/anie.202521633 (PMC12851011; doi:10.1002/anie.202521633)
Supplement: Supplementary file 2 — Supporting information [file ANIE-65-e21633-s001.zip › Bioisostere-Analysis/DFT/1362824440138409855956340726517297/file.engrad]

#
# Number of atoms
#
 20
#
# The current total energy in Eh
#
   -345.522603996087
#
# The current gradient in Eh/bohr
#
       0.000094480137
       0.000152446905
      -0.000005168770
       0.000007776130
      -0.000030345376
      -0.000001852138
      -0.000021552299
      -0.000066630525
       0.000030102631
       0.000008341658
       0.000020410922
       0.000030984978
       0.000018211969
      -0.000001331751
      -0.000017006894
      -0.000012840307
       0.000081316176
      -0.000059120243
       0.000050141548
       0.000097235368
      -0.000074538894
      -0.000178738872
      -0.000150027630
      -0.000002617441
      -0.000005716841
       0.000045488142
       0.000054674386
       0.000018604676
       0.000001188153
      -0.000034530240
       0.000006484295
       0.000014985150
      -0.000003524406
       0.000018672211
      -0.000009307022
      -0.000011163320
       0.000013395379
       0.000006673258
      -0.000012269720
      -0.000008095343
       0.000048828381
      -0.000026366617
      -0.000013334028
       0.000004228501
      -0.000019404625
      -0.000006015718
       0.000022098865
       0.000001001318
       0.000025158962
      -0.000039046549
       0.000054012452
      -0.000038579053
       0.000034931146
       0.000004425299
       0.000021892923
       0.000018735767
      -0.000007153760
       0.000058680275
       0.000024694181
       0.000063360798
#
# The atomic numbers and current coordinates in Bohr
#
   6    -3.8089098    0.5331761    1.2038467 
   6    -1.2374056   -0.6880235    1.9408633 
   6     0.4135385   -0.3137130   -0.4181634 
   6     2.8650133   -1.8793122   -0.6172566 
   6     4.2792135    0.5660869    0.1171399 
   7     1.9592365    2.0438261   -0.4248936 
   6    -1.5661731   -0.3729903   -2.5181410 
   7    -3.6973628    1.1015502   -1.5324168 
   1    -4.1965529    2.2651338    2.2689507 
   1    -5.3704787   -0.7750962    1.5793431 
   1    -0.3853959    0.1505894    3.6325666 
   1    -1.4724014   -2.7147593    2.3030551 
   1     3.0421734   -3.4856510    0.6700889 
   1     3.2593989   -2.4986345   -2.5508474 
   1     5.9059620    1.1052501   -1.0433500 
   1     4.8429082    0.5810182    2.1157551 
   1     1.4914423    3.3176227    0.9325710 
   1    -2.1741055   -2.3298392   -2.8699557 
   1    -0.8541041    0.4333054   -4.2818127 
   1    -3.2959970    2.9608383   -1.7798846 
