# Supplementary material for: Novel Sulfonium Reagents for the Modular Synthesis of Spiro[2.3]Hexanes and Heteroatom‐Containing Analogues: Synthesis, Application, and Evaluation as Bioisosteres
Source: Angew Chem Int Ed Engl. 2025 Dec 9;65(5):e21633. doi: 10.1002/anie.202521633 (PMC12851011; doi:10.1002/anie.202521633)
Supplement: Supplementary file 2 — Supporting information [file ANIE-65-e21633-s001.zip › Bioisostere-Analysis/DFT/1362824440138409855956340726517297/file.inp]

! WB97X-D3BJ 6-31++G(d,p) opt
%pal
  nprocs 6
end
%maxcore 3000
%geom
  calc_hess true
  MaxIter 500
end
* xyz 0 1
C     -2.013000    0.262600    0.591300
C     -0.707700   -0.369600    1.049000
C      0.230200   -0.110900   -0.117000
C      1.450500   -1.014000   -0.216100
C      2.238600    0.279900   -0.098200
N      1.036100    1.112300    0.001900
C     -0.676200   -0.069400   -1.337300
N     -2.001600    0.352200   -0.876300
H     -2.110700    1.277000    1.041500
H     -2.877700   -0.351900    0.921200
H     -0.353100    0.054700    2.013100
H     -0.857200   -1.465400    1.171800
H      1.594200   -1.679100    0.663300
H      1.579500   -1.503000   -1.206400
H      2.808000    0.516100   -1.023600
H      2.863000    0.319700    0.823900
H      0.990700    1.505700    0.971400
H     -0.767800   -1.086600   -1.776300
H     -0.282800    0.616000   -2.122100
H     -2.143000    1.353900   -1.148500
*
