# Supplementary material for: Novel Sulfonium Reagents for the Modular Synthesis of Spiro[2.3]Hexanes and Heteroatom‐Containing Analogues: Synthesis, Application, and Evaluation as Bioisosteres
Source: Angew Chem Int Ed Engl. 2025 Dec 9;65(5):e21633. doi: 10.1002/anie.202521633 (PMC12851011; doi:10.1002/anie.202521633)
Supplement: Supplementary file 2 — Supporting information [file ANIE-65-e21633-s001.zip › Bioisostere-Analysis/DFT/1362824440138409855956340726517297/file.opt]

$orca_opt_file

$trust
    0.300000000000

$epredict
    0.000000000000

$ediffsc
  1000.000000000000

$ctyp
  3

$coordinates
 16 60
  -3.80401871   0.49624208   1.11739506  -1.33735918  -0.69844278   1.98232271
   0.43501496  -0.20957063  -0.22109796   2.74104776  -1.91618230  -0.40836982
   4.23034092   0.52893434  -0.18557111   1.95794525   2.10194238   0.00359048
  -1.27783281  -0.13114699  -2.52713076  -3.78247583   0.66556154  -1.65596701
  -3.98864495   2.41318027   1.96814977  -5.43806490  -0.66499463   1.74081571
  -0.66726230   0.10336802   3.80420768  -1.61987324  -2.76920468   2.21438108
   3.01260140  -3.17303915   1.25345534   2.98482243  -2.84025838  -2.27976561
   5.30635098   0.97528766  -1.93432367   5.41028592   0.60414545   1.55694536
   1.87215168   2.84536064   1.83567997  -1.45093173  -2.05337642  -3.35672053
  -0.53441455   1.16407130  -4.01018783  -4.04968310   2.55850021  -2.17035046

  -3.89114483   0.53699320   1.14239798  -1.40353348  -0.72702267   1.96462311
   0.42686759  -0.23063092  -0.21532551   2.80214473  -1.90716905  -0.41799410
   4.34644380   0.56066165  -0.18282600   2.00087719   2.09896127   0.02297762
  -1.32225977  -0.16530714  -2.51769321  -3.81142150   0.71519719  -1.64383807
  -4.06519667   2.42292124   1.99520913  -5.53032128  -0.57714466   1.75232784
  -0.71157066   0.02279455   3.76852496  -1.67234940  -2.77325027   2.17463257
   3.05941187  -3.20007682   1.17448991   3.02305560  -2.86706248  -2.23644706
   5.44121099   1.03999678  -1.87302011   5.55363559   0.65711334   1.49735778
   1.86991911   2.84279511   1.78629250  -1.49526654  -2.07697491  -3.32107257
  -0.56983840   1.08890590  -3.98142686  -4.05066395   2.53867664  -2.16173151

  -3.87056691   0.58456171   1.15702689  -1.42365452  -0.78765457   1.94642770
   0.41588071  -0.27522283  -0.22263767   2.83914392  -1.88907793  -0.42751067
   4.33726684   0.60859282  -0.17004554   1.95026608   2.09058591   0.01735955
  -1.34888515  -0.22676253  -2.51407363  -3.77797570   0.78514664  -1.62884403
  -3.97630575   2.46571829   2.02731974  -5.54821556  -0.46984633   1.76197408
  -0.69492431  -0.11341921   3.76423507  -1.73365881  -2.83051759   2.11279592
   3.10704076  -3.21520197   1.13600963   3.07283387  -2.88034505  -2.22736803
   5.45089886   1.12918677  -1.83465874   5.54882711   0.72932203   1.50522091
   1.76575844   2.87267478   1.76064070  -1.58583294  -2.15268460  -3.26229444
  -0.56591970   0.96250507  -4.01301123  -3.96197725   2.61281654  -2.16110779

  -3.83170459   0.62400862   1.17221636  -1.42408173  -0.83720081   1.92714940
   0.40980883  -0.30838660  -0.24074574   2.86382659  -1.87265580  -0.44134310
   4.31554250   0.64606252  -0.14146856   1.89970880   2.08607417  -0.00667241
  -1.37491944  -0.27980832  -2.51345624  -3.74961131   0.84028112  -1.61407108
  -3.86352237   2.50175048   2.05579353  -5.54129910  -0.37440589   1.78331264
  -0.66735697  -0.24101326   3.76118174  -1.78972968  -2.87537019   2.03334379
   3.14104453  -3.21846044   1.10455826   3.12785988  -2.85482189  -2.24341028
   5.46098569   1.19728536  -1.77487545   5.49259447   0.77547594   1.55907321
   1.66338749   2.91364761   1.70779645  -1.68782165  -2.22276984  -3.18755553
  -0.57896253   0.82958284  -4.06570945  -3.86574941   2.67110233  -2.14765915

  -3.79842245   0.64850063   1.18835336  -1.41145627  -0.86474130   1.91217589
   0.40729070  -0.32843167  -0.26691264   2.88126194  -1.85955911  -0.46353430
   4.30166613   0.66729698  -0.09952397   1.86883640   2.08231111  -0.05227650
  -1.40691147  -0.32315918  -2.51464048  -3.73657182   0.87806144  -1.59949593
  -3.77854747   2.52252474   2.07888939  -5.52482503  -0.31241894   1.81142990
  -0.63140184  -0.32652142   3.75422930  -1.81802094  -2.89685891   1.97101091
   3.15570725  -3.23514291   1.05587438   3.17827239  -2.80632101  -2.27906179
   5.50888636   1.24123120  -1.67932800   5.41023416   0.78989510   1.64754747
   1.57433671   2.97450367   1.62073632  -1.78357374  -2.27892778  -3.11444875
  -0.61716203   0.71223575  -4.11953266  -3.77959899   2.71589955  -2.12403346

  -3.77118229   0.66148307   1.20381441  -1.38786233  -0.87111771   1.90318615
   0.40671884  -0.34016535  -0.29871022   2.89135525  -1.85270793  -0.49339523
   4.29082757   0.67277756  -0.04793609   1.85455776   2.07782982  -0.11234485
  -1.44023744  -0.35718092  -2.51803869  -3.73489996   0.89906298  -1.58594104
  -3.72918210   2.53457281   2.09547358  -5.49967875  -0.28570782   1.84149776
  -0.58671000  -0.35290039   3.74183482  -1.81430116  -2.89958976   1.94894150
   3.15468717  -3.27037798   0.98825771   3.21985126  -2.74161017  -2.33243529
   5.58030658   1.26125742  -1.55548716   5.30402849   0.77546033   1.75849784
   1.50533964   3.04071357   1.50993934  -1.86118253  -2.32016142  -3.06174506
  -0.66715234   0.62704601  -4.16243597  -3.71528366   2.74169383  -2.09551510

  -3.75458937   0.66339983   1.21606882  -1.36167187  -0.86447612   1.89984697
   0.40725679  -0.34582384  -0.32761018   2.89688165  -1.84977591  -0.52244684
   4.28282434   0.66844396  -0.00031880   1.85407204   2.07169826  -0.17272709
  -1.46969475  -0.38140061  -2.52090055  -3.73629041   0.91625171  -1.57427527
  -3.71570750   2.53431887   2.11170831  -5.47710415  -0.29023210   1.86003119
  -0.54174799  -0.34144736   3.72875206  -1.79070546  -2.89213678   1.95524087
   3.14646923  -3.31320495   0.91628460   3.25161862  -2.67417045  -2.38584220
   5.65468004   1.26479965  -1.43071701   5.19492414   0.74724150   1.86081831
   1.45645081   3.10748436   1.39281366  -1.92520664  -2.34815129  -3.01979488
  -0.71489283   0.56387205  -4.19607983  -3.65756665   2.76368717  -2.06339373

  -3.73703878   0.66478763   1.22905215  -1.33026765  -0.85022294   1.89705027
   0.40806443  -0.34872187  -0.35988517   2.89938566  -1.84912458  -0.55471725
   4.27205107   0.65699647   0.05452894   1.86015059   2.06489814  -0.23462079
  -1.49853207  -0.40195844  -2.52575075  -3.74345492   0.92259998  -1.56243088
  -3.70856599   2.53582932   2.12453146  -5.44837135  -0.30148866   1.88331958
  -0.48886490  -0.30514218   3.70962734  -1.75332385  -2.87827705   1.97905393
   3.13260091  -3.36123799   0.83486781   3.28059980  -2.60101013  -2.44320862
   5.72669540   1.25740317  -1.28980565   5.07415459   0.70859576   1.96731331
   1.41985547   3.16726015   1.27296672  -1.97614432  -2.37115963  -2.99242637
  -0.76367173   0.51822254  -4.22353357  -3.62532236   2.77212828  -2.03847405

  -3.72798379   0.65792454   1.23869518  -1.29850414  -0.82785991   1.89853074
   0.40921636  -0.34906322  -0.38774502   2.89898904  -1.85188732  -0.58238186
   4.26271971   0.63953052   0.10085322   1.87445533   2.05570221  -0.29170771
  -1.52238358  -0.41457071  -2.53015080  -3.74745464   0.93281398  -1.55170253
  -3.73033780   2.52529269   2.14126970  -5.42320205  -0.33784195   1.89069087
  -0.43658917  -0.24323414   3.68902462  -1.70290925  -2.85754297   2.02317943
   3.11499077  -3.41056480   0.75772288   3.30254000  -2.53022418  -2.49362066
   5.79182389   1.23839255  -1.15998940   4.95605019   0.66643622   2.05624243
   1.39870658   3.22042832   1.15786518  -2.01945859  -2.38446038  -2.97183496
  -0.80566168   0.48658195  -4.24585263  -3.59500717   2.78452455  -2.01163026

  -3.72488302   0.64739925   1.25126558  -1.26332915  -0.79891642   1.89539585
   0.41418291  -0.33438916  -0.42206866   2.89824152  -1.84670932  -0.61680418
   4.25794535   0.61778040   0.16020000   1.90418768   2.05797285  -0.36252426
  -1.55334773  -0.42301401  -2.52962277  -3.75249248   0.94947437  -1.53519901
  -3.76451589   2.50578588   2.16858335  -5.40166572  -0.38458609   1.89527003
  -0.38328491  -0.19340748   3.67008996  -1.64676736  -2.83011615   2.04492075
   3.09242923  -3.44830776   0.67254870   3.32265916  -2.48207514  -2.53923906
   5.86031069   1.21379236  -1.00330976   4.85226620   0.61946772   2.15108827
   1.39839690   3.28321810   1.02451962  -2.06243346  -2.39860642  -2.93202294
  -0.85803533   0.44611832  -4.26960446  -3.58986461   2.79949665  -1.99602860

  -3.71896277   0.63730243   1.25362809  -1.23682676  -0.77426363   1.90355732
   0.41357324  -0.34493558  -0.43838840   2.89565409  -1.85894710  -0.63299956
   4.24342539   0.59924326   0.18294408   1.91213825   2.03878210  -0.40222526
  -1.56509421  -0.42911745  -2.53421060  -3.74659101   0.96583786  -1.52963299
  -3.81293521   2.48449897   2.18925370  -5.37431242  -0.44306189   1.87295504
  -0.34329019  -0.09924082   3.64600486  -1.59167808  -2.80492926   2.12322756
   3.08278037  -3.49597308   0.61388554   3.33619151  -2.40903879  -2.57734185
   5.89583898   1.18812881  -0.91571581   4.73968361   0.58575596   2.19950430
   1.38856924   3.30672283   0.94143778  -2.09925764  -2.39958868  -2.92693731
  -0.87895432   0.43258033  -4.28221067  -3.53995206   2.82062169  -1.95927740

  -3.75733940   0.60029759   1.23343921  -1.24506911  -0.75355342   1.91707433
   0.41398774  -0.33423891  -0.42291282   2.88833250  -1.86241201  -0.62109728
   4.26085449   0.59594387   0.14670479   1.92443094   2.04227880  -0.39687831
  -1.56168226  -0.41330554  -2.52350868  -3.71318571   1.02867031  -1.53373010
  -3.94482861   2.41207454   2.21882649  -5.39412007  -0.55229703   1.76802095
  -0.36866149  -0.04493204   3.65496957  -1.56683571  -2.78604773   2.16372011
   3.07711176  -3.48467594   0.64576246   3.30765704  -2.44307009  -2.56086705
   5.89364505   1.17191455  -0.98945102   4.79826241   0.59549294   2.15189379
   1.41883094   3.30984648   0.95376641  -2.12981216  -2.38022309  -2.88679506
  -0.86812158   0.41233491  -4.28568950  -3.43345678   2.88627976  -1.90578985

  -3.76502401   0.59149929   1.23109687  -1.24108352  -0.73998779   1.91972680
   0.41452805  -0.32902556  -0.42596060   2.88472803  -1.86425375  -0.62322793
   4.26433263   0.58812066   0.14852264   1.93384401   2.04400375  -0.40513781
  -1.56402792  -0.40525264  -2.52466469  -3.71907059   1.03303161  -1.53361951
  -3.98429142   2.39293015   2.22855667  -5.38888382  -0.58848558   1.74330888
  -0.36622281  -0.00903157   3.64907428  -1.54790413  -2.77210390   2.18661341
   3.06957976  -3.48658656   0.64327076   3.30104152  -2.45257312  -2.56155518
   5.89983131   1.15766672  -0.98551612   4.80389647   0.58908507   2.15380577
   1.43456865   3.31127945   0.94762080  -2.13387170  -2.37154240  -2.88711433
  -0.86784658   0.41922854  -4.28625795  -3.42812392   2.89237557  -1.89108434

  -3.78797827   0.56159350   1.21611193  -1.23643973  -0.71091440   1.93059759
   0.41389182  -0.32228325  -0.42445248   2.87507027  -1.87175036  -0.62302039
   4.26952310   0.57679407   0.13518769   1.94571224   2.04407960  -0.42130632
  -1.56870002  -0.39097222  -2.52033638  -3.70428887   1.07790334  -1.53346432
  -4.10704673   2.32282755   2.25598373  -5.37683505  -0.69584208   1.64574275
  -0.37175865   0.08102418   3.63817780  -1.50353808  -2.74069266   2.25229711
   3.05786336  -3.48870072   0.65004664   3.28083961  -2.47161012  -2.56032059
   5.90364836   1.13068827  -1.00753574   4.81627686   0.58498398   2.13881025
   1.46267957   3.31448148   0.93409025  -2.16758547  -2.35148228  -2.86689750
  -0.86438675   0.41319758  -4.28805817  -3.33694758   2.93705248  -1.82419543

  -3.81068809   0.53411766   1.20131327  -1.23987573  -0.68951709   1.94100362
   0.41286476  -0.31479134  -0.41616639   2.86597835  -1.87812574  -0.61493804
   4.27971311   0.56884143   0.11265266   1.95644571   2.04498200  -0.42179314
  -1.56644795  -0.37372049  -2.51716043  -3.69426696   1.10852753  -1.53406731
  -4.20370568   2.26271696   2.26953619  -5.37169399  -0.77692596   1.56828118
  -0.38854225   0.14585434   3.63461687  -1.47612628  -2.71658897   2.30062998
   3.04660221  -3.48232015   0.67465004   3.25778510  -2.50151144  -2.54770115
   5.90108865   1.10876913  -1.05491889   4.85223537   0.58693191   2.10867834
   1.49058338   3.31265469   0.94197131  -2.18125118  -2.32951406  -2.86181534
  -0.85300846   0.42423959  -4.28405956  -3.27769005   2.96575794  -1.77325479

  -3.80763452   0.53664893   1.20391144  -1.23944829  -0.69167179   1.94019260
   0.41306843  -0.31544255  -0.41682202   2.86606698  -1.87863695  -0.61575506
   4.27874440   0.56860752   0.11502501   1.95586093   2.04435924  -0.42082682
  -1.56497855  -0.37436306  -2.51848477  -3.69799556   1.09928065  -1.53399352
  -4.18856783   2.27162574   2.26682917  -5.37268985  -0.76627916   1.58301804
  -0.38694916   0.14173014   3.63421990  -1.47855071  -2.71884636   2.29755753
   3.04562794  -3.48327573   0.67342844   3.25974872  -2.49983932  -2.54888048
   5.90144027   1.10934638  -1.05035188   4.84803881   0.58501717   2.11197865
   1.48871800   3.31263137   0.94204591  -2.17264977  -2.33110737  -2.87102138
  -0.85153276   0.43224929  -4.28149325  -3.29631749   2.95834380  -1.78311908


# redundant internal coordinates
#  nbonds nangles ndihedrals nimpropers ncartesians
# bond  definitions A B
# angle definitions A B C
# dihedral definitions A B C D
# improper torsion definitions A B C D
# cartesian definitions A x/y/z
$redundant_internals
 21 42 69 0 0
   1   0   0
   2   1   0
   3   2   0
   4   3   0
   5   4   0
   5   2   0
   6   2   0
   7   6   0
   7   0   0
   8   0   0
   9   0   0
  10   1   0
  11   1   0
  12   3   0
  13   3   0
  14   4   0
  15   4   0
  16   5   0
  17   6   0
  18   6   0
  19   7   0
   7   0   9   0   0
   7   0   8   0   0
   1   0   9   0   0
   1   0   7   0   0
   8   0   9   0   0
   1   0   8   0   0
   0   1  11   0   0
   2   1  10   0   0
  10   1  11   0   0
   2   1  11   0   0
   0   1   2   0   0
   0   1  10   0   0
   3   2   5   0   0
   5   2   6   0   0
   1   2   3   0   0
   3   2   6   0   0
   1   2   5   0   0
   1   2   6   0   0
  12   3  13   0   0
   4   3  13   0   0
   2   3  13   0   0
   4   3  12   0   0
   2   3  12   0   0
   2   3   4   0   0
   5   4  14   0   0
   3   4  14   0   0
   3   4   5   0   0
  14   4  15   0   0
   5   4  15   0   0
   3   4  15   0   0
   2   5   4   0   0
   4   5  16   0   0
   2   5  16   0   0
   2   6   7   0   0
  17   6  18   0   0
   7   6  18   0   0
   2   6  18   0   0
   7   6  17   0   0
   2   6  17   0   0
   0   7   6   0   0
   6   7  19   0   0
   0   7  19   0   0
   2   1   0   7   0
  11   1   0   9   0
  10   1   0   7   0
  11   1   0   8   0
  10   1   0   8   0
   2   1   0   9   0
   2   1   0   8   0
  11   1   0   7   0
  10   1   0   9   0
   5   2   1  11   0
   3   2   1   0   0
   3   2   1  11   0
   5   2   1  10   0
   5   2   1   0   0
   6   2   1  11   0
   6   2   1  10   0
   6   2   1   0   0
   3   2   1  10   0
  13   3   2   5   0
  13   3   2   1   0
  12   3   2   6   0
  12   3   2   5   0
   4   3   2   6   0
   4   3   2   5   0
  12   3   2   1   0
  13   3   2   6   0
   4   3   2   1   0
  14   4   3   2   0
   5   4   3  13   0
   5   4   3  12   0
   5   4   3   2   0
  15   4   3  13   0
  15   4   3  12   0
  15   4   3   2   0
  14   4   3  13   0
  14   4   3  12   0
  16   5   4  15   0
  16   5   4   3   0
   2   5   4  15   0
   2   5   4  14   0
   2   5   4   3   0
  16   5   2   6   0
  16   5   2   3   0
  16   5   2   1   0
   4   5   2   6   0
  16   5   4  14   0
   4   5   2   3   0
   4   5   2   1   0
  18   6   2   5   0
  18   6   2   3   0
  18   6   2   1   0
  17   6   2   5   0
  17   6   2   3   0
  17   6   2   1   0
   7   6   2   5   0
   7   6   2   3   0
   7   6   2   1   0
  19   7   0   8   0
  19   7   0   1   0
   6   7   0   9   0
   6   7   0   8   0
  19   7   0   9   0
   6   7   0   1   0
  19   7   6  18   0
  19   7   6  17   0
  19   7   6   2   0
   0   7   6  18   0
   0   7   6  17   0
   0   7   6   2   0
$energies
 16
 -345.5073816248830667
 -345.5185593860951485
 -345.5200696157984339
 -345.5207761046935957
 -345.5212116789472248
 -345.5215151675889160
 -345.5217884325122668
 -345.5220407735695289
 -345.5222618630699003
 -345.5223300172777385
 -345.5224778810908219
 -345.5224913214608478
 -345.5225392659770591
 -345.5225903550360727
 -345.5226012329768537
 -345.5226028457602183

$gradients
 16 60
   0.0243030429829194  -0.0101110109649729  -0.0148513808375198   0.0055112935405471
   0.0130653722061279  -0.0033208333272628   0.0160376772062297   0.0088951890925427
  -0.0026539137693367  -0.0088566325722558   0.0085789122471701   0.0034500598133981
  -0.0379232139759615  -0.0077684757810320   0.0008346799867652  -0.0018273315940649
  -0.0215369193651472  -0.0284226318571606   0.0046499145044001   0.0099345343980069
   0.0159730953038309   0.0017035722821239  -0.0355255167133372   0.0086323590574803
   0.0026251276050074   0.0091044296849727   0.0035123683768679  -0.0052138839610019
  -0.0079438011143154   0.0006001020182583   0.0007235781020527   0.0062478323560166
   0.0092416793261305  -0.0044657358718618  -0.0094117268181868  -0.0002586790529197
   0.0030236428841899  -0.0002012982666704   0.0151028541120348   0.0023956550191364
   0.0032535743453276  -0.0150485794194927  -0.0026283752596176  -0.0001154085276837
  -0.0135482404929965  -0.0013085839239808  -0.0024081806857078   0.0148991842923107
   0.0035405629817177   0.0064713823513744   0.0240597253678418  -0.0032253515615121
  -0.0058508958159895  -0.0023304259260728   0.0026042209776992   0.0085872918336076
  -0.0093378360578495  -0.0017757362208105   0.0267122256182497  -0.0066492910809967

   0.0027242566034505  -0.0004102633309098  -0.0016649316562913   0.0025490939815304
   0.0015027255570944   0.0011090844783949   0.0028391829681527   0.0022316020403707
  -0.0007619560010977  -0.0032592459255352  -0.0070826214416958   0.0008119396684841
  -0.0016351140870091   0.0005630008512345   0.0004977975945954  -0.0017334519085278
  -0.0007552323086979  -0.0020040313723195   0.0028928139752053   0.0035150353708763
   0.0014776252613832  -0.0025944431035369  -0.0040626747460506  -0.0005715989908769
   0.0004594084209840   0.0005384384076155   0.0004337659759491  -0.0001401990772253
  -0.0009011511821016  -0.0003509963758011  -0.0010259083898582   0.0021594144695458
   0.0001357993387334  -0.0007229985105701  -0.0005571953725070  -0.0001293192466058
   0.0005729442162151   0.0029222134068550   0.0027084113896847   0.0005505344477434
   0.0038710468986731  -0.0023906078644513  -0.0019588847275611  -0.0009502666680676
  -0.0017853860992418  -0.0020734686779827  -0.0006298895474838   0.0018044540783799
   0.0023132316791199  -0.0024532199273496   0.0005619592455437  -0.0002879831845135
  -0.0002080915412928  -0.0008488155105885  -0.0005362042985497   0.0012460278284888
  -0.0001065296527188   0.0009683623079895  -0.0005322441101006   0.0009106444426595

   0.0005026913587837   0.0008533987191993   0.0000656211317596  -0.0001055277744434
  -0.0005386401942764  -0.0005097012771586  -0.0000741532569519   0.0009134711079205
  -0.0000565764885321  -0.0009337478852803  -0.0030291927983375  -0.0000051871846326
   0.0003195963535999   0.0009014447112332   0.0002719097039439  -0.0001576467094886
   0.0005163788760417  -0.0012345638204015   0.0000586486509900  -0.0004067953925927
   0.0004694644338196   0.0003401838086560  -0.0019668143060075  -0.0000812121623013
  -0.0002995359553137   0.0000828892212196   0.0001148077897766   0.0002906840814566
  -0.0001461208677360  -0.0001840519431943  -0.0005059841136667   0.0012427654288607
  -0.0004770009780337   0.0005517401726257  -0.0000896999184693   0.0007473875179790
  -0.0000173023035108   0.0007691147991490   0.0004649897605658  -0.0000204790732888
   0.0008697510089197  -0.0003090703247528  -0.0005158390864816  -0.0004242579564483
  -0.0001865475945150  -0.0002913774982485   0.0000405491053644   0.0001053334114946
   0.0009979404977934  -0.0014183693442819   0.0008573178516015   0.0007117451113301
   0.0001709580654222  -0.0009979807342689  -0.0004190770834397   0.0010582104461933
   0.0007693798053223  -0.0004149250740422   0.0005590560450789  -0.0000570361033629

   0.0003390562989305   0.0006608712533253   0.0002374745306835  -0.0006333167193204
  -0.0007351060360977  -0.0010173584528699  -0.0004924917003444   0.0004906043500176
  -0.0000810256192371  -0.0003581229488383  -0.0006905882972382  -0.0003329295506780
  -0.0000367279575073   0.0002425356745017   0.0006973456306160  -0.0000367873257841
   0.0012704641931793  -0.0003476075785783  -0.0004030757631744  -0.0010379869369728
   0.0004164984766111   0.0011540879069122   0.0002294816890234   0.0001109558311281
  -0.0002913527325937   0.0000761560502738   0.0001165331771690   0.0001320658805655
  -0.0001153557558157  -0.0001407761083809  -0.0001523820442655   0.0006997115392876
  -0.0002706518291259   0.0005047398491451  -0.0002074148157578   0.0007647657754348
  -0.0000028881970614   0.0001896321007810   0.0001013058293080  -0.0001010948650214
  -0.0003786216737965  -0.0000348297461382  -0.0003500530977710  -0.0001536313546380
  -0.0000828047428488   0.0004504441179979   0.0001352344046875  -0.0000548772589046
   0.0006368720469895  -0.0011598741949468   0.0002103540319171   0.0005852298898937
  -0.0000337947346746  -0.0007803576145985  -0.0000429015589612   0.0007206050943839
   0.0005692476375135  -0.0008417707711087  -0.0003259062312548  -0.0002659087544174

  -0.0001547652765961   0.0001233223548985   0.0001860554184969  -0.0004524495277373
  -0.0004354314065072  -0.0005365870614371  -0.0003574217069098   0.0002082213590496
   0.0000485984151058  -0.0000628968702309   0.0003565507462370  -0.0006503050944300
   0.0000652279068418  -0.0003399099575503   0.0009394190207875  -0.0000860106434155
   0.0012605324019019  -0.0003537888936791  -0.0003565753035626  -0.0006290683636140
   0.0000413319193595   0.0011197810297986   0.0003796152794526   0.0005646891471466
  -0.0000454897677134  -0.0001244714995722   0.0000253412082394  -0.0000149091914458
   0.0000498797495180  -0.0000959470549620   0.0000524148572288   0.0001301968002556
  -0.0001081323699331   0.0002101228878060  -0.0000016163756381   0.0003261843764324
   0.0000139327353060   0.0002230979754854  -0.0000616886019490  -0.0000766705819564
  -0.0008334509380526   0.0002508116743195  -0.0004026880803524  -0.0000236299357516
   0.0000806645901442   0.0007426420839513   0.0001656566644987  -0.0002297194295427
   0.0002915999395996  -0.0007899609390706   0.0002809024053713   0.0003287129748902
  -0.0000380865409641  -0.0003665211775053   0.0001223933944061   0.0002015024104665
   0.0003242697946404  -0.0008586877400385  -0.0000148509030042  -0.0006233469709403

  -0.0002134999197910  -0.0001060974499382   0.0000763656673651  -0.0002389247717649
  -0.0001611603712110  -0.0001391157402227   0.0000516177693846   0.0000304503102450
  -0.0000103634155561  -0.0000149867726076   0.0005390628380182  -0.0007983433759745
   0.0000809480487251  -0.0004618487983957   0.0010611343095812  -0.0004791738964223
   0.0012588383209202  -0.0003111867837837  -0.0002782425687713  -0.0002150301014068
   0.0000169863023416   0.0008510493684752   0.0004852674308293   0.0004029070840175
   0.0000838291006935  -0.0000859702450783  -0.0000169080766484  -0.0000732196705630
   0.0001050748716924  -0.0000230646472399   0.0000297576687461  -0.0001487655617752
   0.0000357566113119  -0.0000040930034294   0.0000574981413130  -0.0000330578674999
   0.0000392569181467   0.0003702261477164   0.0000318526800847  -0.0000302620840117
  -0.0009531678543894   0.0002218201977589  -0.0004953524232864  -0.0000047027104933
   0.0000590637124065   0.0008349931169251   0.0001406650843694  -0.0001162713703630
   0.0002969986228194  -0.0007134418333668   0.0001654601154445   0.0001638343740415
  -0.0000704012357318  -0.0001284771466409   0.0001336888256290  -0.0000022248599305
   0.0001580489406817  -0.0006525751793003  -0.0001851372099222  -0.0004333307360261

  -0.0003704736903855  -0.0003750555151384  -0.0000496346527377  -0.0001140873750682
   0.0001211156047448   0.0001343925945853   0.0003175743383475  -0.0000834338790702
   0.0001607382866012   0.0000313797790233   0.0004925119726412  -0.0006611367122532
   0.0000772480521920  -0.0004027460187728   0.0004611940099502  -0.0004163157312726
   0.0008510536326524  -0.0001432237943107  -0.0000395877518561   0.0001903756517603
  -0.0001641385318870   0.0004238825050815   0.0002255099489327   0.0003021225559062
   0.0002077124030572  -0.0000609142169436  -0.0001014290926194  -0.0001239047656176
   0.0001756072700670   0.0001087984751719  -0.0000139383655181  -0.0003264782551365
   0.0001279353145894  -0.0001423548844178   0.0001172177025725  -0.0002534890120521
  -0.0000345463931656   0.0002963910334643   0.0001398129516091   0.0000762386124458
  -0.0007520579696324   0.0002817241810303  -0.0003064181232804   0.0000617286176929
  -0.0000406428373909   0.0006147657459085   0.0000709216063754  -0.0001279657582640
   0.0000831697621877  -0.0004368010643358   0.0001765496746495   0.0000201930291975
  -0.0000029481812734   0.0000338631996281   0.0000656789855649  -0.0000978291283886
   0.0000382370040756  -0.0003449569955379  -0.0001391128224248  -0.0002809268070103

  -0.0001428838397332  -0.0001636717443161  -0.0000259728573700  -0.0001137623838127
   0.0001064922941049   0.0000709479436970   0.0005012769131133  -0.0000310526572818
   0.0000768655757811  -0.0000000098476650   0.0001953399390679  -0.0006942578854199
  -0.0000809577622262  -0.0001323724089863   0.0005246581233857  -0.0005647257584789
   0.0006530388898126  -0.0000571782286524   0.0000473154251727   0.0002724045266712
  -0.0000918419906628  -0.0000117881101258  -0.0001959696749018   0.0000114202305050
   0.0001755533272985   0.0000289689399169  -0.0001012139058691  -0.0000691317739335
   0.0001595348898546   0.0001333131531735  -0.0001063302969107  -0.0002839267723651
   0.0001402308710639  -0.0001353093864928   0.0000677411772300  -0.0002998922849882
  -0.0000163608193460   0.0003660685730066   0.0001950603655895   0.0000575235007411
  -0.0005995433728611   0.0001893992983111  -0.0003153155842860   0.0000091488208858
  -0.0001307028180079   0.0005461996885707   0.0000473701912440  -0.0000910360397507
   0.0001962272576286  -0.0003424900773147   0.0000944647235905  -0.0000549247024435
  -0.0000052664341858   0.0000431658790814   0.0000460084060280  -0.0000636774101510
   0.0000199336252301  -0.0000636647681733  -0.0000599425302851  -0.0000023960755340

  -0.0000666863951729  -0.0001388433999855  -0.0000337091059385  -0.0000464050809109
   0.0001696155503002   0.0000116520741667   0.0002911073677017  -0.0000313064048026
   0.0001891856509200   0.0000059286043835  -0.0001284253181355  -0.0002816552706386
  -0.0001692007566839   0.0001779436205001  -0.0000693161562714  -0.0000931352715762
   0.0000099767029758   0.0004073401306438   0.0002653966465977   0.0002736631745469
  -0.0001930396612511  -0.0001939324313033  -0.0003455480594758  -0.0001172426802762
   0.0001641628254662   0.0000838404740884  -0.0001426287545228  -0.0000465511565979
   0.0001377638449007   0.0002139987295703  -0.0000580151911015  -0.0001645511153819
   0.0001004042252878  -0.0000702499496727   0.0000011544973582  -0.0002475838127106
  -0.0001216303567562   0.0001647591712982   0.0003053885259180   0.0001105886172701
  -0.0000945828537275   0.0001219269071147  -0.0000466445706329   0.0000384778129117
  -0.0003294028430126  -0.0000184032033837   0.0000029964116602  -0.0001838272017318
  -0.0000226415625543  -0.0000535350092366   0.0001399723496126  -0.0000971115750021
   0.0000423164879622   0.0000084653515232  -0.0000392967254383   0.0000365636992639
  -0.0000456491824616   0.0000914420001774  -0.0000209335308395   0.0001182991594275

  -0.0010590328145536  -0.0012495649055325   0.0001178166020034  -0.0000053739989551
   0.0002180417750763   0.0002154141984092   0.0003754779911120   0.0006894079077682
  -0.0001037555250576   0.0001280794501113   0.0011480999523242  -0.0015429864734985
   0.0001390159766501  -0.0007854713189227   0.0021635093886856  -0.0006360015929309
   0.0016896501436358  -0.0010373348104662  -0.0009820656080585  -0.0003681559838200
   0.0003292279019133   0.0007475441926835   0.0011040066949869   0.0001978213786047
   0.0002206275501918  -0.0002077621114583  -0.0002710161504128  -0.0002811764848069
   0.0003652247335317   0.0003370856309010   0.0001375909081118  -0.0005540680482868
   0.0001968423584589  -0.0002520597022972   0.0003435859906782  -0.0003248217486765
   0.0002735109771536   0.0004772140394691  -0.0005830339412356  -0.0002225580936342
  -0.0016122596832049   0.0002105381409451  -0.0006401102920592  -0.0000004275018866
   0.0004823142119429   0.0014966455038532   0.0001950530155526   0.0001799089878593
   0.0003693457907790  -0.0005031925109568  -0.0003752956684195   0.0001388824258676
  -0.0001603801237697  -0.0000539778914870   0.0001500069442299  -0.0001986631383050
   0.0002875179174536  -0.0002151676689570  -0.0003183779679930  -0.0004234925508644

   0.0000976864378349   0.0001552289278111   0.0000615201804045  -0.0000078348248077
  -0.0000638829875260  -0.0001863036664852   0.0000876025319827   0.0001007569076722
   0.0001300981506425  -0.0001064139504281  -0.0004439146940661   0.0002207480856343
   0.0000173749690901   0.0003846368937986  -0.0004108252528915   0.0000364077681338
  -0.0004690726751292   0.0002894364893984   0.0001350058955129  -0.0000786602562251
   0.0000621761165364   0.0002579349126547  -0.0001703842417523  -0.0000799064985989
   0.0000033050970322   0.0000666794262598  -0.0000652532504104   0.0000135861087038
   0.0000321412102057   0.0001843936131104  -0.0000463512188574   0.0000211211100960
   0.0000068811736231   0.0000536294624687  -0.0000860914318591  -0.0000528793097250
  -0.0000838105344836  -0.0000374566635449   0.0001071989921083   0.0000507873118500
   0.0003727868548233  -0.0000942687908462   0.0000657391890227  -0.0000012362060253
  -0.0000872487154356  -0.0003203651325558  -0.0000396577463408  -0.0000135810132327
  -0.0000917892730990   0.0002077810563735  -0.0000082979377196   0.0000124380017151
  -0.0000078228264588  -0.0000767075601264  -0.0000970426034421   0.0001622342000242
   0.0000057526425207  -0.0001211527526307   0.0001541437070155   0.0000151290700646

  -0.0010748242865755  -0.0017372478810623  -0.0001534555683005   0.0003287707354599
   0.0005973787786404   0.0001203260983336  -0.0004070529346178   0.0004016340550705
   0.0001925997534532   0.0000192247867077   0.0000060212576442   0.0005922714546587
   0.0000846342289946  -0.0000211030815558  -0.0014477354062998   0.0007448600062151
  -0.0006729449377200   0.0010327143498894  -0.0002102650469496  -0.0004516597880137
   0.0001400821219885   0.0020708138549197   0.0016143920577306   0.0001395516774871
   0.0002112074686736  -0.0001305905083154  -0.0004496574056954  -0.0002567381475457
   0.0002069052102643   0.0008001885815288   0.0001295817410986  -0.0003320990410931
   0.0001309342748879  -0.0001276839660731   0.0001618896745821  -0.0001628910964866
  -0.0002308949795875  -0.0003205936205277   0.0001538301766811   0.0001856639401195
   0.0005701878630921   0.0000725561788115   0.0004511089194032   0.0001795098019273
  -0.0001318223479049  -0.0005880702140654  -0.0001073361798534  -0.0002384301471597
  -0.0005644852677820   0.0003800670835016  -0.0000761431176945   0.0001821398416549
  -0.0000792867546135  -0.0000462658214901  -0.0004205540822357   0.0000442739684032
  -0.0001118149104755  -0.0005509245295425  -0.0000876480471957  -0.0005897266273010

  -0.0007377347293295  -0.0008984642850220  -0.0000115733612807   0.0001985469156351
   0.0003974548143402   0.0002331880748834  -0.0002109799581988  -0.0000155923380373
  -0.0000791109982972   0.0001597597264673   0.0004212153449073   0.0002723440368819
   0.0000490232539042  -0.0003421016196796  -0.0005362077453062   0.0003332997063568
  -0.0000839605359064   0.0003956379691959  -0.0000946769597823  -0.0000687849420305
  -0.0001448546332330   0.0009360266073386   0.0008080134974698   0.0003205523320518
   0.0001615944029743  -0.0001199822230994  -0.0002167292940148  -0.0001601150623606
   0.0001352723002996   0.0003372075080917   0.0000850941982362  -0.0002539137717338
   0.0000877409350275  -0.0000988929519131   0.0001546673954774  -0.0001200527529880
  -0.0000477349983478  -0.0001465362854881  -0.0000757438743332   0.0000142269157676
   0.0001206249556786   0.0000934206390226   0.0001846387600794   0.0001166918097222
   0.0000634029923201  -0.0000388384593147  -0.0000033015165355  -0.0000964507846915
  -0.0002478543123362   0.0001118009567964  -0.0000870447405923   0.0000752348879904
   0.0000382403301451   0.0000369704886556  -0.0001655738487598  -0.0000710085961341
  -0.0000630433836386  -0.0003943784133558  -0.0000803379641916  -0.0004552961583637

  -0.0002336506724826   0.0000735256156230   0.0001697683663489   0.0001061466487121
  -0.0000167121664317  -0.0000313504799146   0.0000619310391669  -0.0000212276779355
  -0.0000907427380389   0.0000950258651283   0.0002380389210494   0.0000542388833622
  -0.0000701409832708  -0.0001881858315889   0.0001194003063414  -0.0001064615450223
   0.0001946323329772  -0.0001115165776939  -0.0000705568246581  -0.0000412562738458
   0.0000232411825121   0.0002389829405085   0.0002244603712660  -0.0000073072591575
  -0.0000070008975437  -0.0000597218611710  -0.0000713823981202   0.0000382411933605
   0.0000206941129995   0.0000292900517324   0.0000168989794267  -0.0000968294907212
   0.0000286169692058   0.0000068858006771   0.0000133165791943  -0.0000472013968920
   0.0000782791086220  -0.0000155533391300  -0.0001319733391804  -0.0000637463421818
  -0.0000092427608078   0.0000112463116794  -0.0000419855173960   0.0000093837938732
   0.0000633880762193   0.0001480186654960   0.0000098548814757   0.0000246952165693
   0.0000617746149347  -0.0000553278582599  -0.0000071444259616   0.0000122821145553
   0.0000197589390768   0.0000428652922190  -0.0000355690352605  -0.0000725480371424
  -0.0000172675359820  -0.0001750066809653   0.0000074785954595  -0.0000977058777463

  -0.0000826010084547   0.0002110730839568   0.0000983756426000   0.0001262581681046
  -0.0000317478721579  -0.0000064267977288  -0.0000939912960280  -0.0001037458598516
   0.0000386551183900   0.0001013658919109   0.0002107067344692   0.0001098408802102
   0.0000040402870947  -0.0001270565382199   0.0000024505493065   0.0000329344625956
   0.0001611728793031  -0.0000815506483843   0.0000188235004812   0.0000600240500912
  -0.0001158317191230  -0.0002669571467127   0.0000416559268570  -0.0001205805354560
  -0.0000572741783509  -0.0000216876330203  -0.0000122737118883   0.0000492074532467
   0.0000243161403775  -0.0000162756682098   0.0000336359246904  -0.0000826534883122
   0.0000157917183445   0.0000501914541500   0.0000040076559777  -0.0000272607899146
   0.0000406759450197  -0.0000186425518700  -0.0000645677218473  -0.0000363110397725
   0.0000202366233489   0.0000076968193731  -0.0000066616591207   0.0000190373139200
   0.0000108167907325   0.0000572839792775   0.0000291197820540  -0.0000075335308075
   0.0000257863099924  -0.0000771411151716   0.0000396451620594  -0.0000432483379486
   0.0000698571199052   0.0000580293014573  -0.0000011719224485  -0.0000579111227000
  -0.0000364032983843   0.0001046898310789  -0.0000412911499995   0.0000793970443650

   0.0000944801372544   0.0001524469054696  -0.0000051687699334   0.0000077761301120
  -0.0000303453755705  -0.0000018521375651  -0.0000215522990386  -0.0000666305249062
   0.0000301026312629   0.0000083416578357   0.0000204109223915   0.0000309849783524
   0.0000182119687247  -0.0000013317513230  -0.0000170068943793  -0.0000128403065799
   0.0000813161756990  -0.0000591202429958   0.0000501415481808   0.0000972353684468
  -0.0000745388941980  -0.0001787388717878  -0.0001500276301650  -0.0000026174410050
  -0.0000057168407791   0.0000454881415843   0.0000546743864310   0.0000186046755563
   0.0000011881528878  -0.0000345302401456   0.0000064842950297   0.0000149851501890
  -0.0000035244056837   0.0000186722108083  -0.0000093070218532  -0.0000111633201668
   0.0000133953789319   0.0000066732578043  -0.0000122697195409  -0.0000080953430930
   0.0000488283812635  -0.0000263666167322  -0.0000133340283133   0.0000042285010703
  -0.0000194046247101  -0.0000060157183404   0.0000220988652511   0.0000010013176018
   0.0000251589622330  -0.0000390465492515   0.0000540124517881  -0.0000385790527555
   0.0000349311461887   0.0000044252993382   0.0000218929225601   0.0000187357669062
  -0.0000071537598403   0.0000586802750393   0.0000246941811691   0.0000633607977112


$redundant_coords
 10 132
   2.8739834658468739   2.8697332165276426   2.8749576392135618   2.8716247677096525
   2.7701838366334814   2.7772097413944756   2.8736362021642496   2.7689180950514500
   2.7786094309851230   2.1053556573326824   2.0993405984626423   2.1002845576651232
   2.1027886521236794   2.1012123637483895   2.1013007627292684   2.1012292739631797
   2.1057755221050560   1.9790359104222528   2.1007494808714768   2.1046898602694921
   1.9796986809905379   1.9136127077097596   1.9267924941368202   1.9270222537688881
   1.8955327146413352   1.8916577121197891   1.9093690774260830   1.9041986145311056
   1.9866312990881090   1.8997831563143750   1.9129015206451665   1.8010125484335062
   1.9564836578792639   1.6303234919125278   1.9488012661089704   2.0311675802250586
   2.0286567763812542   2.0024196171297737   1.8262391085884921   2.0112123465208303
   1.9642485927788220   1.9955708926691749   1.9615973688838304   1.9902029164256667
   1.4761482226129399   1.9350741425015705   1.9626292976115991   1.6342045229661706
   1.9759451363074432   1.9636878613152380   1.9662407650938927   1.5424784983570037
   1.8881792036567020   1.9431201990653384   1.8697712842176935   1.8901363557334434
   1.9434996196567953   1.9516551258521384   1.8891382425667098   1.9188225561417820
   1.8791683961642398   1.8917442433308187   1.8928952427871866   0.3874369835125605
   0.4532402121818959   2.5321855615808460   2.5335954661762812   0.4280348988386110
   2.4861163739555261  -1.7167136792296733  -1.6454391782610693  -1.6523203551557746
  -2.6251058444076549  -2.7747129466547009  -0.7480218193760506  -0.4931590079800361
   1.6313883354932781   1.5165596924839058  -2.6346787782680634  -0.5101314347947468
   1.3839250170515689  -1.9657371006412634   2.2261149828998885  -2.3035631249003932
   1.9515062517441564   2.0226747743511435  -0.0054411561838926  -0.1398269718942769
   0.0623788298937721  -2.0967743798223268  -1.9905393484113245   1.9974024688625456
  -1.9804535060425874   0.0054562596390413  -2.2569152506343935   0.0484140816400598
   2.0343238473216889   0.0014068608121803   2.3067361930866337  -0.0827911462303692
   1.9482242504456644  -2.0366406736895986   2.0138040578794794  -0.0056252770135643
   2.2934073239827759  -1.8952482431504574   0.2194265338799883  -2.0889123262994382
  -2.3155317218408786   0.0056174137469142   2.1202921907773602   0.4249243826063980
  -1.4161998578689494   2.6009138534537009   2.5251076307143867   0.6839833902390399
  -1.5820882056178982  -1.7090302900407834   2.7330307766634547   0.4669591808065182
  -0.0545903760529692  -2.1479266016434408  -2.2113646979592589   1.9889539984446563
   2.0282762347227026  -0.1043822271458152  -0.3207663297104204  -2.3965092610534713
   1.8182709241407378  -2.3650596312972452   1.8423827445392904  -0.2260223774460869

   2.9089517879010969   2.8894547696784270   2.9144117972241745   2.9206766386456824
   2.8125439712186595   2.8215765743949990   2.8921636811399432   2.7811574502276009
   2.7930670901230652   2.0770906326684422   2.0736964684479533   2.0724623730056235
   2.0744670091528596   2.0673176306402974   2.0680832174737360   2.0700322481302780
   2.0711427947835088   1.9182591453265661   2.0808227759918281   2.0692279862697185
   1.9106354637505278   1.9286332768526373   1.9326805156846718   1.9383934393709736
   1.8600916149274451   1.8763532055591836   1.9285191598964657   1.9245395354949555
   1.9638610621955708   1.8881190241056973   1.9048978474832470   1.8274289918390978
   1.9544787718997934   1.5969736496541642   1.9670465871524860   2.0600061847735325
   2.0381638666805046   2.0169552435151030   1.7940062661420331   1.9538565177852834
   1.9894166611406094   1.9989686635323511   1.9829804498684804   1.9906473978774395
   1.5100291540685014   1.9542789313052480   1.9927552501287211   1.5978742360298250
   1.9212664440395519   1.9836841312568019   1.9963828243277195   1.5782675818554845
   1.9137629215561331   1.9387470428566800   1.8737136722008965   1.8901727283807084
   1.9345801115394343   1.9357467228963712   1.9153282421644615   1.9144041601028703
   1.8952426601001888   1.9061001169748391   1.9046782519084238   0.3994954149722183
   0.4542028736718612   2.5324038011136891   2.5349090208463378   0.4315162856711005
   2.5010870595347390  -1.7013921004703689  -1.6473887708906592  -1.6491898615033762
  -2.6146760656104617  -2.8125500520944922  -0.7522448868076009  -0.5185682603222970
   1.6082040762822243   1.5185741999097520  -2.6685033019816684  -0.5417309653771386
   1.3438629184805639  -2.0103907890010841   2.1749901968837189  -2.2608657945981925
   1.9895811987394876   2.0264739279260597  -0.0062643859158465  -0.1082231225552950
   0.0223475248408220  -2.1040687072106294  -2.0006411342550434   2.0196040852990409
  -1.9969710958114755   0.0062846552637409  -2.2226643271162159   0.0439457989528536
   2.0472015500280696   0.0126782957802573   2.2792884218493268  -0.0927845637845293
   1.9591201933722870  -2.0583843914314048   2.0341236321716760  -0.0064796342745887
   2.2532591981434633  -1.9361060597223012   0.1975696875474171  -2.0873266419291410
  -2.2834618473610351   0.0064934073846801   2.1401691546543988   0.4355796249874411
  -1.3805918444423038   2.6185100206212035   2.5226930905379925   0.7065216211082477
  -1.5775618210078319  -1.6802853367613508   2.7867285009884903   0.5026450588724113
  -0.0640726512559162  -2.1622807693939330  -2.1939801630506279   2.0120848936690594
   2.0130475992039818  -0.0861232244689570  -0.3050461179235537  -2.3920195703824683
   1.8115520527268703  -2.3803092679500977   1.8159025867705736  -0.2637110972996730

   2.9143629448717951   2.8898651734111587   2.9186822051277312   2.9238706839997399
   2.8158829612491827   2.8300155664488158   2.8926502903390268   2.7763415714827886
   2.7946170111025634   2.0754133134349284   2.0717727699030553   2.0712471275424087
   2.0729376184737918   2.0675999158948195   2.0680203102053500   2.0693311657618976
   2.0709832189275970   1.9195664152551850   2.0797005670214013   2.0674153538884807
   1.9124692205601772   1.9331110549178647   1.9333392703654242   1.9403061874472622
   1.8504214705176842   1.8729781891989095   1.9347464484349577   1.9392704675001611
   1.9574124370562815   1.8786119557565528   1.9072921017046667   1.8210521549349323
   1.9604317664127897   1.5888388750266542   1.9648683727383185   2.0750309619261782
   2.0490039491322838   2.0149648303017766   1.7815504156995265   1.9135335462413907
   2.0132960866301168   2.0041906071032725   1.9986460506586923   1.9923094829392622
   1.5176557612852906   1.9577042876447039   2.0040337253224596   1.5919025501129305
   1.8978096290190229   1.9947826021481885   2.0050989326377140   1.5847872774687084
   1.9351549245139834   1.9449674775473356   1.8622115104706798   1.8912644509342760
   1.9314228906832196   1.9314918111803785   1.9310962690366984   1.9166420842694354
   1.8972407101610844   1.9217073610741533   1.9207417751026639   0.4197079298156691
   0.4685012921630002   2.5440136866822236   2.5502915893654601   0.4447289578563764
   2.5218182109669480  -1.6795767990101778  -1.6336089889882794  -1.6370613393460840
  -2.6621686801544802  -2.8771177466054203  -0.8019285987390221  -0.5804715865754927
   1.5458274791587088   1.4837727560756244  -2.7177154575249745  -0.5914163917907743
   1.2797684948399652  -2.0342831005607929   2.1535534687231319  -2.2368240699255288
   2.0178622212866353   2.0294001283335419   0.0009011123661198  -0.0774865166090265
  -0.0057840845933703  -2.0944476255295417  -2.0113187344055352   2.0256743001530824
  -2.0118296865116809  -0.0009056892698244  -2.2048972305316648   0.0407840899831581
   2.0517080872250153   0.0152612550173717   2.2609425755321939  -0.0820526424170453
   1.9794911720286168  -2.0606109764566591   2.0520035827021306   0.0009328379890027
   2.2112866217169920  -1.9705928157879149   0.1750773695079757  -2.1022403099034204
  -2.2526233904378419  -0.0009344402287410   2.1447357450671500   0.4949915629642927
  -1.3156409949322267   2.6660568294412377   2.5822186470166542   0.7715860891201346
  -1.5299013936859895  -1.6073551972192228   2.8651975520638442   0.5637100692577227
  -0.0728677193208275  -2.1730675656235867  -2.1739827294000951   2.0329936583167489
   2.0033412001419149  -0.0672061879860112  -0.3114566485686320  -2.4079828715876381
   1.7909343165666494  -2.4167221929516094   1.7699368912089704  -0.3143312278163286

   2.9157682841815120   2.8883504642155091   2.9170842585233334   2.9225580916657292
   2.8156803796528798   2.8298471074930069   2.8898589467614806   2.7753658293087833
   2.7958738825558287   2.0754844057236816   2.0719516340198916   2.0716531040830888
   2.0734295503630951   2.0682966260177063   2.0692534657484338   2.0697595971544938
   2.0722069112293999   1.9183662369964802   2.0802444793166237   2.0673137588468888
   1.9105262623554837   1.9341685042681274   1.9334185466100444   1.9427839347712192
   1.8468348543318411   1.8731319870696925   1.9345958338855522   1.9393459888227120
   1.9604437650179112   1.8775479608981613   1.9075047246635084   1.8112997860478011
   1.9677532385356915   1.5873078400032727   1.9625805738337152   2.0801027386622568
   2.0609577849927523   2.0120999326284950   1.7721211379570103   1.9017771512685919
   2.0208757647690354   2.0061786381912685   2.0014914287342922   1.9935598008217621
   1.5194478962556126   1.9567098739233684   2.0080410946411735   1.5902776482858028
   1.8929901322419724   1.9999807872224318   2.0044362099757618   1.5858254797838285
   1.9488440066303481   1.9542101476190739   1.8520498700248700   1.8921167507038756
   1.9349742721253740   1.9369536593866037   1.9318487122825274   1.9161222696974078
   1.8932064616929665   1.9265020276043618   1.9290860307465540   0.4393222697115967
   0.4937925726141396   2.5650770894953645   2.5773002557649516   0.4679565241013406
   2.5418793283463463  -1.6577982956824289  -1.6087644860206121  -1.6155511590494711
  -2.7216017318689136  -2.9322460632018004  -0.8621003189767177  -0.6391826271575893
   1.4914378310855891   1.4352407976542974  -2.7655254048139644  -0.6349049465707847
   1.2203187857346065  -2.0271507481739306   2.1633756239895865  -2.2160432254815774
   2.0388896373055529   2.0459839382815082   0.0177314938890519  -0.0537692977105168
   0.0011016962185259  -2.0749274411270173  -2.0272270536969303   2.0132462790046866
  -2.0314489469952299  -0.0178216696790992  -2.2124755887389194   0.0260144924407502
   2.0396417697568809   0.0038408949868554   2.2423309761665253  -0.0513379243783440
   2.0099837247424430  -2.0429726649151245   2.0728502355342648   0.0183489842056623
   2.1647296883573635  -2.0051870961002365   0.1445127912033760  -2.1316509594875752
  -2.2187003311085411  -0.0183824367655897   2.1313174505380239   0.5594891198229257
  -1.2543934829058545   2.7198260887416685   2.6508900036483780   0.8370074009195986
  -1.4719583346124669  -1.5439983356197664   2.9253043688310378   0.6163386332989746
  -0.0707523512406380  -2.1686423949239479  -2.1624796515878417   2.0435726691813167
   2.0063806351697897  -0.0543173745019933  -0.3440612024807759  -2.4444881594284884
   1.7607080040580450  -2.4599783948263623   1.7227799554055117  -0.3552091882875422

   2.9174351284452205   2.8885801701697971   2.9160838493677446   2.9214813526357983
   2.8148104368144877   2.8273424390589836   2.8885355724417581   2.7762813001585953
   2.7979684264370879   2.0749495981859911   2.0717279364815537   2.0715516638154519
   2.0732241497355575   2.0678862997250480   2.0689884916827932   2.0694351765453862
   2.0727305609794322   1.9187781385993998   2.0800661668222027   2.0667427884037108
   1.9117112410593458   1.9349301911807868   1.9319136844220146   1.9461456502937780
   1.8459294307613436   1.8731992910505013   1.9327947843343682   1.9337102440137948
   1.9665191334136951   1.8789212102159811   1.9037809983730909   1.8046035372639246
   1.9757113049805224   1.5850524585777030   1.9629577810566035   2.0800811520782645
   2.0729759032635711   2.0114359263227279   1.7639041203736681   1.8978993379043503
   2.0211955837340567   2.0055891823424603   2.0034495148106215   1.9958085996640698
   1.5207158033940826   1.9579868326287500   2.0134988216507907   1.5874731510520990
   1.8913085714365501   2.0024500984240192   2.0000727911296217   1.5876742839544724
   1.9617137206041015   1.9641812478979968   1.8455595319729847   1.8926408033988491
   1.9389127604001830   1.9446191074964956   1.9282802946284259   1.9138927862120096
   1.8875549240923741   1.9223909022344483   1.9302537502540851   0.4481692824952533
   0.5155662421412358   2.5813386030978864   2.6001708165923971   0.4875553294114469
   2.5529667415372383  -1.6456139911911845  -1.5892312169007483  -1.5970492450397114
  -2.7670912044342795  -2.9694620370446918  -0.9110609954820725  -0.6816063550492195
   1.4576930611826882   1.3952086658317850  -2.8024917919627397  -0.6631923757308326
   1.1744238539029879  -1.9990111266629000   2.1937873210169121  -2.1813992761491381
   2.0710512056634247   2.0774857333494499   0.0467509079824268  -0.0193356538363495
   0.0317236987041234  -2.0436359515173468  -2.0576446371701644   1.9841541114074901
  -2.0640270833287389  -0.0469609631597045  -2.2414122066823148  -0.0064080942389568
   2.0106580259300770  -0.0265295626029704   2.2084745498403873  -0.0011533330853236
   2.0543981555272417  -2.0071693105533908   2.1078974599152644   0.0483821780591740
   2.1052385519831383  -2.0522847870751146   0.0958798503585739  -2.1741319526433691
  -2.1692718697962547  -0.0484699845220360   2.0996946529116522   0.6096072384060380
  -1.2084132361691167   2.7641727273588237   2.7050875858524148   0.8870671112772595
  -1.4235322323743851  -1.4989303435988386   2.9662344890055916   0.6556351453539464
  -0.0509576398799213  -2.1453184924634536  -2.1510168795845015   2.0554317757270644
   2.0257790119880990  -0.0389290768564673  -0.3904097301008320  -2.4917241187361006
   1.7218342015728874  -2.5016913574547477   1.6801795610895736  -0.3894474257810272

   2.9185955564397497   2.8897715468603833   2.9153225172488821   2.9214779781502966
   2.8131354296595927   2.8244769846885043   2.8873787247248464   2.7771263632121186
   2.8000885882274291   2.0749181389562512   2.0715961530295148   2.0714784985339403
   2.0733167813761604   2.0674688641576573   2.0688463407444502   2.0692449997970455
   2.0737221127346825   1.9185683238852962   2.0799288077188103   2.0664959666837652
   1.9118940766078520   1.9350931118466941   1.9297448353158393   1.9471080366881348
   1.8470105761152342   1.8727238190555924   1.9332109254781009   1.9295297418184174
   1.9716190299487057   1.8804365675674455   1.9010741076022246   1.8008693478476285
   1.9792035750824324   1.5824855452505804   1.9645485505376534   2.0769601269518136
   2.0837808938562667   2.0101450552464613   1.7592552266263120   1.8988506607583251
   2.0162876486684040   2.0016052003710936   2.0069682370008168   2.0003388368450135
   1.5203527112566280   1.9616271397976288   2.0189156693909429   1.5842122257099438
   1.8924038301910957   2.0024231752774311   1.9928968460738017   1.5886586837932231
   1.9702807054002252   1.9737503670295919   1.8420022473532478   1.8935712899807657
   1.9398614480130285   1.9492923934625317   1.9256269419471435   1.9134046097419612
   1.8825421311595283   1.9156219700316655   1.9256479646887761   0.4463266860186307
   0.5221878483664268   2.5851904470835310   2.6071039096742314   0.4931345804195664
   2.5525400652264478  -1.6457291806453365  -1.5840255308413940  -1.5917814808882378
  -2.7895259717290277  -2.9903049698221125  -0.9398325949790732  -0.7007375374950597
   1.4431869606075207   1.3746139840544016  -2.8197828888912175  -0.6758583907886392
   1.1489558392548951  -1.9545917824872230   2.2424419494790033  -2.1354441844688585
   2.1135927892488229   2.1189478754049693   0.0847995419430647   0.0274412140354638
   0.0795565509746809  -2.0013520332702943  -2.0995248827812940   1.9404212037515742
  -2.1076737415426754  -0.0851441001733465  -2.2887095133634054  -0.0536191514780692
   1.9689104898912591  -0.0739595788563726   2.1611307830289634   0.0609842172511323
   2.1066975659168712  -1.9579217834022336   2.1526179434085018   0.0877915652635051
   2.0424854597419024  -2.1038074978167294   0.0388909375967242  -2.2248678468266783
  -2.1116613631177192  -0.0879754972057253   2.0547229382077292   0.6390660859927152
  -1.1829055080625981   2.7899943212301599   2.7383901916458773   0.9164185975905644
  -1.3938668802962639  -1.4710176557001704   2.9901960574241024   0.6799105795372740
  -0.0203456515503351  -2.1146722143642149  -2.1364137789137572   2.0719196579353341
   2.0545062187801593  -0.0224069048785453  -0.4326257994617551  -2.5339674359501840
   1.6835959807113134  -2.5312118274991957   1.6506318431919602  -0.4149900473261277

   2.9202759524420769   2.8913101044558540   2.9151440987903814   2.9214527414147424
   2.8102820121641967   2.8216442498904648   2.8869941853201766   2.7780311073779083
   2.8018367241508608   2.0746132040535352   2.0715111823617476   2.0714072748184118
   2.0732935343207393   2.0673332341418318   2.0682618144325420   2.0697022044449995
   2.0741182357264560   1.9188208115545262   2.0795419913381537   2.0662749005898342
   1.9127080476077691   1.9353864974411139   1.9266987105697821   1.9473519262858188
   1.8494403364077863   1.8718588308563600   1.9341209432222952   1.9266300261492635
   1.9744052901233871   1.8810100168099266   1.8992945371947501   1.7998800874864300
   1.9811987641785866   1.5785755127000372   1.9666794331205473   2.0731030751438060
   2.0922100228275324   2.0098821475570765   1.7571831784814720   1.9008966685235118
   2.0078032853536580   1.9958093665926733   2.0136547754652536   2.0062222998992905
   1.5192809630317972   1.9677026489774692   2.0256107301883977   1.5802448453826883
   1.8941192242052673   1.9999823563387780   1.9842089709434665   1.5894945005758725
   1.9807580327956871   1.9834289213411964   1.8398482939209131   1.8946078979291592
   1.9397177145224267   1.9528076065275457   1.9228298825935970   1.9138073005710541
   1.8781427114675537   1.9075797063292395   1.9199531669170224   0.4330481717871853
   0.5148043707085743   2.5757718009230262   2.5993983791588153   0.4854173674620094
   2.5412850370555136  -1.6573062616738319  -1.5934324945597451  -1.5991766409882262
  -2.7936765977526887  -2.9976485443062111  -0.9517787922157278  -0.7036116811618631
   1.4436389573364128   1.3693859822678482  -2.8237344083209113  -0.6764837698226335
   1.1382861243750972  -1.9061406534632890   2.2949463332591948  -2.0874729688471403
   2.1590446191257295   2.1589727830474219   0.1223050638407058   0.0769462986686275
   0.1305270657434269  -1.9597932566163974  -2.1435841197997729   1.8942814443775786
  -2.1525397111310047  -0.1228038253259489  -2.3417130200521794  -0.1053488683811765
   1.9243870174238800  -0.1264988500962456   2.1098653015747573   0.1259746860350270
   2.1592302748203003  -1.9065078045862811   2.1985478531322005   0.1267477841989927
   1.9810738919545685  -2.1571558897351899  -0.0211716385433192  -2.2719772504213012
  -2.0521549634260783  -0.1270217249314731   2.0089625262603970   0.6558605211430083
  -1.1674198378116556   2.8062502511183074   2.7590370593749842   0.9357567004203206
  -1.3737585178293030  -1.4546638047012976   3.0052411435236244   0.6957259252740016
   0.0190112035477254  -2.0761945640210380  -2.1155529746101989   2.0956222131081845
   2.0910213230089276   0.0004164455394213  -0.4737023968850471  -2.5743933271545112
   1.6453520573664202  -2.5582167417626369   1.6242776351474810  -0.4391622875111716

   2.9213054927861335   2.8925869585216004   2.9147640259047636   2.9216491871439909
   2.8076785121595811   2.8195402050767577   2.8859864977133691   2.7788700563238851
   2.8033704516139535   2.0744856974263932   2.0713316758873597   2.0713539672114472
   2.0733317678602154   2.0668388738617263   2.0681043834221731   2.0697134632186245
   2.0747955462832235   1.9188230528793033   2.0793395383270594   2.0662089093357414
   1.9134595139233068   1.9342874471156291   1.9250794728811436   1.9460636810632630
   1.8517520498008806   1.8710281783847234   1.9366365193066661   1.9264663339195336
   1.9747218922528256   1.8814492117428356   1.8997706548009288   1.7995713155316444
   1.9804451085429509   1.5742270247722627   1.9707407732796012   2.0675389309348589
   2.1001842526853847   2.0078257651981746   1.7572154608019461   1.9040812845908830
   1.9994757054855588   1.9885812512526180   2.0201049340566479   2.0131919385005830
   1.5168545475045749   1.9729430310614544   2.0304009104173728   1.5758525493139761
   1.8964058608256325   1.9982682926523203   1.9770921779861386   1.5885286097757538
   1.9869905155594783   1.9916301802167500   1.8387395144320986   1.8955074202435500
   1.9389443436678970   1.9535575478831091   1.9215960530741532   1.9152127640855734
   1.8749694901851570   1.9013944463491208   1.9139757787862621   0.4201042009500245
   0.5009328073128136   2.5625899115602659   2.5853088381529830   0.4714042922371549
   2.5277278579663305  -1.6710814183730853  -1.6066908497034884  -1.6129717386030165
  -2.7864698295138854  -3.0009296967921881  -0.9551942982167186  -0.6953221139834285
   1.4509800790902330   1.3726797858838564  -2.8193578057652733  -0.6730556126916136
   1.1359534173137387  -1.8540790737701349   2.3538905982101568  -2.0352749295561519
   2.2068431618931479   2.2039168412764298   0.1628496255461424   0.1316275266938535
   0.1869881419601518  -1.9123660096531516  -2.1890732345023824   1.8429848349445086
  -2.2010330890449925  -0.1635449468084049  -2.3987228471256294  -0.1595554639355442
   1.8779326783010433  -0.1825434527494693   2.0566239304406162   0.1889638159210107
   2.2115729243311413  -1.8537099621705908   2.2451521432478794   0.1688991462395404
   1.9224413087531262  -2.2079103658128281  -0.0813323562677102  -2.3221344192584965
  -1.9953593858401062  -0.1693007866448638   1.9572772229002540   0.6631971978243120
  -1.1619851724105426   2.8131828528488354   2.7689512610333260   0.9437688907984715
  -1.3642483911217369  -1.4461060667379599   3.0118968702067721   0.7038795882865638
   0.0526393971414054  -2.0460726553267472  -2.0972784510710643   2.1166523723578106
   2.1218938808921171   0.0179403198896575  -0.5018138040600163  -2.6023123046830130
   1.6170273982930781  -2.5739453501375715   1.6087414564190217  -0.4551041477844811

   2.9232361733420644   2.8935466862891270   2.9146752427997478   2.9212556089363919
   2.8041849193067776   2.8176311354716814   2.8853547570283706   2.7791631415376403
   2.8039726632490658   2.0740564349951476   2.0713315162435064   2.0713650256775931
   2.0733292412363222   2.0668848465360661   2.0678075350695506   2.0703911317178605
   2.0748440993362598   1.9194231870167426   2.0790944582723121   2.0662524428141320
   1.9140548002525177   1.9333827521629139   1.9228143817921426   1.9442024647138816
   1.8548274929686772   1.8701690495919363   1.9394196579101892   1.9273344811431286
   1.9721954625289786   1.8812544825192523   1.9013909514821974   1.8008649290019885
   1.9795709763740725   1.5689113733302600   1.9744874445079870   2.0618907439873952
   2.1066410063969645   2.0055674680491786   1.7597434751383163   1.9086842963371478
   1.9876068546034908   1.9796668303702210   2.0294342510375412   2.0206152097951322
   1.5141843228339289   1.9797872839526061   2.0364855470576502   1.5711765467335601
   1.9000942603120325   1.9932280998424292   1.9686866217591685   1.5874424759962551
   1.9952534546628373   1.9984559558567705   1.8375066848023427   1.8962650587085179
   1.9375714751073656   1.9545735725314439   1.9206166255982549   1.9169732321577844
   1.8726309740354754   1.8972231410154659   1.9107207673684146   0.3959374917403133
   0.4735963831595595   2.5357068616923506   2.5575123345642532   0.4438335566831313
   2.5033335425059864  -1.6959358132689064  -1.6337996676061119  -1.6400823947215608
  -2.7663447494980593  -2.9950854388361536  -0.9469906268479742  -0.6759422696138423
   1.4687457456933466   1.3877207299712062  -2.8050620973241642  -0.6603740820169747
   1.1434118530362427  -1.8025410789352689   2.4130124506109460  -1.9858992110234717
   2.2532977345694256   2.2427902971083191   0.1988019355216294   0.1856659569360548
   0.2414472826514205  -1.8688298421117417  -2.2320401372695331   1.7939259951436328
  -2.2459832193005704  -0.1997677106693722  -2.4574217159684650  -0.2141456232330832
   1.8320698853981161  -0.2383464314565275   2.0049296612788545   0.2485458427890053
   2.2582919308001581  -1.8033070231691726   2.2888299993711785   0.2064390648419808
   1.8687864986783331  -2.2559709134398509  -0.1393874772831043  -2.3653401474492859
  -1.9425024418502297  -0.2069122523878839   1.9096711837688634   0.6643115663291453
  -1.1604628014629828   2.8150820541427128   2.7728937251438657   0.9481193573517370
  -1.3595210942221534  -1.4431123700875010   3.0152985692999565   0.7076581177260663
   0.0908079560607334  -2.0118305745125600  -2.0702451549451664   2.1467475820998421
   2.1570005261953109   0.0441090515265485  -0.5273649324601697  -2.6272757747408497
   1.5911777350023377  -2.5920722492334680   1.5912022156654431  -0.4735295817709525

   2.9404867396603747   2.9030807500483991   2.9155364745170926   2.9186816376924374
   2.8037061092044331   2.8193774593222640   2.8867157552036056   2.7731949758317049
   2.7972662899302403   2.0700359478187376   2.0714105355428249   2.0714830510017168
   2.0722732449437831   2.0661805016641304   2.0682967867739217   2.0696965210092575
   2.0765811387321067   1.9194162631678173   2.0790369481381843   2.0658720390250629
   1.9182086994357650   1.9126820866701453   1.9190044422137182   1.9297658025153388
   1.8701139305208245   1.8693929019237765   1.9630417320206410   1.9294818425312090
   1.9579565121792122   1.8755124691187435   1.9097151669296628   1.8128800764280053
   1.9781083844093794   1.5590642397532999   1.9725264707233876   2.0542457396809994
   2.1128500743658289   2.0054679568752252   1.7705289897647665   1.9106745888554162
   1.9754728862846258   1.9659499498089974   2.0408020659878665   2.0341355380099739
   1.5113455882234181   1.9871580361024055   2.0460473525005303   1.5632747232256208
   1.9012480172916864   1.9897107705798867   1.9606974393931853   1.5833334476477745
   1.9973429134571012   2.0029904526934112   1.8314778675491428   1.9004461094802281
   1.9402498109699342   1.9570296610994529   1.9129487980458186   1.9208452884459710
   1.8449523072288381   1.8837129820964675   1.9073753669632931   0.1735664508689518
   0.2101942799539435   2.3030640104399787   2.2991199549870216   0.1923124517930708
   2.2570745243685515  -1.9371851077779558  -1.8733137935456561  -1.8966132232400079
  -2.6211493473084233  -2.8797452963635877  -0.8191553621549711  -0.5413775507728579
   1.6014460256625489   1.5281152111343501  -2.6752982995096728  -0.5324747230742685
   1.2606164343805946  -1.7345162992353533   2.4891559113955850  -1.9272109696217168
   2.3190759696922152   2.2874522834970472   0.2505539156313935   0.2595628731435682
   0.3023820686302999  -1.8089591809172543  -2.2906386919722155   1.7238254020566834
  -2.3142691075979860  -0.2519742775850019  -2.5366396793140296  -0.2915488817891139
   1.7707459482238703  -0.3148390123305292   1.9302517851943870   0.3194208660821547
   2.3156741326613504  -1.7359388132778537   2.3512401171629582   0.2603144533013413
   1.8123026210878364  -2.3110307453505290  -0.2084390121124479  -2.4204645511484566
  -1.8765855106566192  -0.2606126104072370   1.8419791228308446   0.6774975825073457
  -1.1366598256321674   2.8340380385426771   2.7957062623244813   0.9815488541849684
  -1.3309385888197738  -1.4307286481141519   3.0382992509259221   0.7258118079211798
   0.3925313752796675  -1.7458656308492400  -1.8170580057777752   2.4157991474902918
   2.4428595291911872   0.2774021413613839  -0.7102254374954493  -2.8120407174698085
   1.4090378465743996  -2.7495524289424509   1.4318175982627761  -0.6302891448726026


$redundant_gradients
 10 132
  -0.0149853934585869  -0.0100247588624712  -0.0172867385368737  -0.0236944004949892
  -0.0204596160441918  -0.0192636530797516  -0.0068883235522714  -0.0097898806094060
  -0.0056736761384643   0.0094775889149122   0.0086264138342056   0.0106315967297033
   0.0098413753643143   0.0124661838789439   0.0122391178729024   0.0098902839095717
   0.0115305903013041   0.0245650412392570   0.0065327036963753   0.0127919589267807
   0.0275149387892513  -0.0030963467714444  -0.0028581546202158  -0.0038973968432473
   0.0100771335972285   0.0037336331124691  -0.0040971551522043  -0.0008176376973777
   0.0046723039445135  -0.0003907957785066   0.0025054327206199  -0.0089577255323478
   0.0026095678777503   0.0080360902284094  -0.0048900803685565  -0.0065821558007997
  -0.0027062704049673  -0.0035673961316641   0.0083363968956949   0.0036297079059693
  -0.0000962606409046   0.0014639893933832  -0.0004621729736244   0.0012591731377587
  -0.0092260881957262  -0.0044334713135518  -0.0054609595476595   0.0109965535122087
   0.0083246627303558  -0.0043134257732439  -0.0055579883938563  -0.0098022601456797
  -0.0009198906009147   0.0024156579126302  -0.0030655483872789  -0.0001866375173604
   0.0009504998194892   0.0030282111844362  -0.0019193429695234   0.0010565255548413
  -0.0047753790167980  -0.0001354050964817   0.0001964257756368  -0.0016075342686305
   0.0005467451609062  -0.0002405324534851   0.0002029023546325  -0.0004305806425302
  -0.0014537396514018  -0.0017975824576755   0.0003929505436776  -0.0000867378362565
  -0.0039390233880882   0.0042423233390606  -0.0001865901381761   0.0006837099705529
   0.0004898900891485  -0.0015919386475956   0.0030307947110455   0.0028369748296411
   0.0044361432204650   0.0045167352865241   0.0061483473190222  -0.0059554106901315
  -0.0041116391109891  -0.0014628443137661   0.0003809272653763  -0.0024800270784910
   0.0026729637073817   0.0020125392978744   0.0006502940191495  -0.0026006456103230
   0.0020601103585548  -0.0003783365905949  -0.0034998415565885   0.0011609144122893
  -0.0012775325368604  -0.0015720150005786   0.0030887409682992   0.0014578687397018
  -0.0005105477507886   0.0023566432188872  -0.0017552236943044   0.0003882267283968
   0.0048091695758562   0.0042912657652088   0.0000637624685880   0.0001164141251230
  -0.0026539981734898  -0.0004014896855244  -0.0046289929821451   0.0011002239354179
  -0.0043612697582161  -0.0006460402973691   0.0035616544143634  -0.0018998392792705
   0.0018153901815764   0.0000990059931054  -0.0053624877005286  -0.0016472582396816
   0.0005685986595438   0.0010335019390732  -0.0011604417713027  -0.0020551831560542
   0.0014633400442953  -0.0015902798765248  -0.0014867317311803  -0.0006141070097158
   0.0008203171102061   0.0009164187559480   0.0017890434774125   0.0032234675973344

  -0.0020984554682092  -0.0015668557627768  -0.0027271305153681  -0.0031798396873851
  -0.0030050853352570  -0.0031658688177065  -0.0011682299574964  -0.0009498086552732
  -0.0008705354663700   0.0006257175999723   0.0004908490842153   0.0005580094599514
   0.0006337569804819   0.0003413032720162   0.0003527805707480   0.0001867036790402
   0.0002466392816076  -0.0005775277661104   0.0005372442579389   0.0006391995348036
  -0.0008745718584042  -0.0004320413808067  -0.0003250285449711  -0.0006303929995042
   0.0013294621788127   0.0005798721780845  -0.0005565228178186  -0.0007473906890403
   0.0008404556767344   0.0004766258240039   0.0003497219090769  -0.0008835513517831
  -0.0000867574020527   0.0012343549567952  -0.0006667156202834  -0.0011230467961300
  -0.0002794079939027  -0.0006401812313964   0.0012414139421462   0.0021700554881593
  -0.0009110401294426   0.0000437724551632  -0.0008519148524743  -0.0000517336109277
  -0.0013261104691748  -0.0005577677609481  -0.0012108178500707   0.0013447294472669
   0.0020831413835837  -0.0008654241175240  -0.0011478633824973  -0.0012527471667777
  -0.0012664443143775   0.0002164727569932  -0.0001676478655203   0.0000156976459949
   0.0002842072522095   0.0005890277529273  -0.0009548037820629   0.0002169414325853
  -0.0006922504140977  -0.0001895904518761  -0.0006642863445097  -0.0004367314947810
  -0.0000555285173174  -0.0000303002144426  -0.0000983156844345  -0.0001318522655591
  -0.0004954963787805  -0.0005382835458975   0.0000032363666820  -0.0000890650984420
  -0.0003344259139454   0.0012671106868274   0.0000953657426737   0.0010425178823748
   0.0008373190302083  -0.0000189627744328   0.0013579810218874   0.0011527821697209
   0.0014723095389940   0.0016504412726608   0.0020104901326207  -0.0016794097554259
  -0.0015431226347072  -0.0001191140040205   0.0000171731166982  -0.0011830737747473
   0.0015141541519421   0.0003772219766581   0.0002147467065715  -0.0007146283343469
   0.0007555666550210  -0.0000175395354770  -0.0012882512501147   0.0001819437392531
  -0.0005911624512449  -0.0004823420922983   0.0009878528970695   0.0003914564720785
  -0.0004373759001475   0.0008462924807306  -0.0008231356985481   0.0000174601085046
   0.0017196965952493   0.0018412430411789   0.0010469411736262  -0.0001400637725444
  -0.0012779717072002  -0.0000185173266148  -0.0008128191941675  -0.0003963852614112
  -0.0013683746515857  -0.0007290563208192   0.0001325760656427  -0.0008394133245317
  -0.0002000949937653  -0.0009898329821308  -0.0019618223723052  -0.0013225040415388
   0.0002933124818605   0.0003370527147279  -0.0004831861297160  -0.0007212425013607
   0.0005313688535051  -0.0006775022684932  -0.0006489293426198  -0.0002346635094080
   0.0001359186128737   0.0006654522833991   0.0010797181166109   0.0014503002388927

  -0.0002228933649470  -0.0004030561655786  -0.0002578013698430   0.0001724708185522
  -0.0005039177448555  -0.0003102929624973  -0.0003930729285347  -0.0003909920214551
  -0.0000730863177160   0.0001457659444167  -0.0002131961053894  -0.0001848657183100
   0.0000658593088518  -0.0001344106083922  -0.0001617221218174  -0.0002485123242812
  -0.0000693193686604   0.0001192414938038   0.0001106371477934  -0.0001111083930016
   0.0005942098501960   0.0001081552366252  -0.0001190297160485  -0.0003128223011015
  -0.0000112328644752  -0.0000035256384294   0.0003387504205299   0.0001044959914722
   0.0000505110457707   0.0001039234210620   0.0000400962526977   0.0000017021143875
  -0.0002962100520235   0.0001322765195362   0.0000631439248443  -0.0000429188101007
  -0.0001430866521599  -0.0002430286933475   0.0001944382498689   0.0004774699396854
  -0.0001173651326333  -0.0000402853294720  -0.0002198139838167  -0.0000592136941019
  -0.0002124935069713   0.0000273445972404  -0.0001995820790118   0.0000446915063225
   0.0003004045724010  -0.0001141912030131  -0.0001233581095047   0.0000355910723791
  -0.0006873405464786  -0.0001970892982713   0.0001224305670363   0.0000504707805388
  -0.0002301598109882  -0.0000279660558599   0.0000995557107600  -0.0000141576129214
  -0.0000051651208703   0.0002452883508227  -0.0005056210119140  -0.0000503950949910
  -0.0002013786542398  -0.0001521103389819  -0.0001875877264977  -0.0001897730199930
  -0.0001018487037442  -0.0000880577760020  -0.0001499250454866  -0.0002035639477351
   0.0005485232581606   0.0003782104924418   0.0005203372980158   0.0007367481830136
   0.0004063964525866   0.0004693264825573   0.0006575514074103   0.0003271996769833
   0.0007085622228688   0.0002070199550355   0.0004255286726786  -0.0002764498278653
  -0.0003878621069753   0.0000762844313356  -0.0000351278477745  -0.0001693533893323
   0.0003184322341456   0.0001833808698686   0.0000291904802036  -0.0001367789111812
   0.0002370461417001   0.0000352448004323  -0.0002752522049245   0.0000985728479567
  -0.0001032284933111  -0.0001428332314098   0.0002309918214714  -0.0002127677452716
  -0.0003589037223890   0.0001098444915383  -0.0002294153134627  -0.0000362914855791
   0.0008828881233633   0.0008052497098399   0.0007520535070981   0.0001138532272110
  -0.0005520275502726   0.0000362148136877  -0.0000169813890542  -0.0005774811038262
  -0.0007042923931500  -0.0007112123802134  -0.0005415182509193  -0.0006683295402431
  -0.0006752495273065  -0.0003579531765705  -0.0004847644658944  -0.0004916844529578
   0.0000397568744639  -0.0002955209248254   0.0000177102006526   0.0000290868731298
   0.0000283802019867  -0.0003061909261595   0.0001537698028823   0.0001759633988144
   0.0000639253990050   0.0006278916445671   0.0006500852404992   0.0005380472406898

  -0.0000334389300353  -0.0002481041408248  -0.0000078002566343   0.0003478601733219
  -0.0000181419945842   0.0003291271700558  -0.0003914750801881  -0.0001532573753792
   0.0000766405503870   0.0001401321162308  -0.0000961735744685  -0.0000823316949743
   0.0001469233188869  -0.0000462953610277   0.0001912234507820  -0.0001732589490325
   0.0002208014311888  -0.0003833421521718   0.0001856819633983  -0.0000635123355406
  -0.0001788542097583   0.0001078822909423  -0.0000564203115102  -0.0002187385477892
  -0.0001243467997718  -0.0000554369936694   0.0003510010139056   0.0002340697473843
  -0.0000689908472457  -0.0000495326271751   0.0000551534766930   0.0000307722795324
  -0.0001871800111900   0.0000278051978919   0.0001551036280839   0.0000472536157985
  -0.0001860379169018  -0.0001266692311975   0.0000751999437468  -0.0000265754176466
   0.0002247175854380  -0.0000548070008854  -0.0001375380981576   0.0000232604446276
  -0.0000265597378365  -0.0000821559282383  -0.0001038439963704   0.0000206631026255
  -0.0000121461168910   0.0001049321415781   0.0000759779618049  -0.0000221676206226
  -0.0003993517551596  -0.0001210906000786   0.0000829534757692   0.0000310246692647
  -0.0001897641983475  -0.0001609104330636   0.0002813751922683  -0.0000428560177161
  -0.0000181610752794   0.0003559885610034  -0.0001465414085432   0.0000392488367504
  -0.0002226777255135  -0.0001273850570833  -0.0002036659523768  -0.0001769519150662
  -0.0000293297943692  -0.0000103180212325  -0.0001540990943939  -0.0001959636882029
   0.0004889700712987   0.0001516125101174   0.0004652663103971   0.0004201552449143
   0.0001753162710190   0.0003147544812841   0.0002459396548997   0.0000011006810044
   0.0003964514840128  -0.0002221128307689  -0.0001050170391217  -0.0000097660513399
  -0.0001553649510280   0.0001515364060795   0.0000059375063914  -0.0000382691593809
  -0.0000765139310808   0.0001230332980386   0.0000988119553478  -0.0000425444556079
   0.0000009793508771  -0.0000081545216335   0.0001077640020878   0.0001512878085728
   0.0001421539360622   0.0000644220213734   0.0001079458278584  -0.0003384464743173
  -0.0002135731720288  -0.0001186920119431  -0.0001181901816758   0.0000061812903454
   0.0006147174296178   0.0004626379190273   0.0004915384686075   0.0001436485157518
  -0.0003379446440500  -0.0000084309948386   0.0000204695547416  -0.0003254116042059
  -0.0003578941989890  -0.0003489858177526  -0.0004166757156533  -0.0004491583104364
  -0.0004402499291999  -0.0000566544912128  -0.0000891370859959  -0.0000802287047595
  -0.0001512491691484  -0.0004671255183264   0.0001496356986520   0.0001857324370782
  -0.0001873459075746  -0.0001301439120998   0.0004279451028923   0.0003278206878974
   0.0001779578490626   0.0004007502194531   0.0003006258044581   0.0001507629656234

   0.0001381744553379  -0.0000386305751216   0.0001114148022430   0.0001970093761071
   0.0003271711755653   0.0004222675604117  -0.0001546108469077   0.0000641225339173
   0.0001233128694064  -0.0000862882841610  -0.0000439085659757  -0.0000370996329638
  -0.0000408671140856  -0.0002004594587302   0.0001557557895845  -0.0002931662840355
   0.0001989573949861  -0.0001736235072473   0.0000775923351539  -0.0001071339286646
   0.0001842556584148   0.0000238601661506   0.0000236682683522  -0.0000188649441634
  -0.0001064307790447  -0.0000445389560935   0.0001256637630782   0.0000385246995604
  -0.0001067208080861  -0.0000488927434469   0.0000193303948442   0.0000793234367797
   0.0000238806586293  -0.0000634945173688   0.0001988826949765   0.0000903239584376
  -0.0001427348909971   0.0000038314300445  -0.0000596100280886  -0.0001742189292720
   0.0003270274633343  -0.0000498989513043  -0.0001905309272885   0.0000149320040955
   0.0001371970851818  -0.0001293110127317  -0.0000312816027049  -0.0000613310845242
  -0.0001721901001827   0.0002353220898603   0.0001926394123609  -0.0000160526062042
  -0.0002278269696024  -0.0001133062094661   0.0001085762607455   0.0000064445499454
  -0.0000471716374260  -0.0001423331523866   0.0001802390344186  -0.0001035236059393
  -0.0000550304424029   0.0002146903692411   0.0002002891549758   0.0000230419546495
  -0.0001084748831034  -0.0000418728930622  -0.0000932714788291  -0.0000748088703591
  -0.0000250974269218  -0.0000098940226475  -0.0000603355015321  -0.0000900122746335
   0.0002545274460371   0.0001385111374226   0.0002326829658303   0.0001385891137350
   0.0001603556176293   0.0000497918968618  -0.0000661464354403  -0.0000443799315460
   0.0001167446335283  -0.0003856708644571  -0.0003792140025283   0.0000490777492038
  -0.0001044757419457   0.0001923723517822   0.0000388188606327  -0.0000980188800169
  -0.0002321173733076   0.0000452757225615   0.0001461050633248   0.0000340284605201
  -0.0000926128360510  -0.0000405444646749   0.0003180338214786   0.0001913925249075
   0.0002434608962836   0.0002206779885198   0.0000940366919486  -0.0003905006330050
  -0.0001434526255766  -0.0002103363874103  -0.0000572165554757   0.0000367116200180
   0.0003808349416190   0.0002443930578549   0.0003133792126678   0.0000982400465749
  -0.0002373808010703  -0.0000382018371892   0.0000307843176237  -0.0000888401311245
  -0.0000607333611426  -0.0000205631839030  -0.0002401712148105  -0.0002120644448286
  -0.0001718942675891  -0.0000194798741500   0.0000086268958319   0.0000487970730714
  -0.0002499459227832  -0.0003497837833325   0.0000748028030554   0.0000998016539911
  -0.0002749447737189  -0.0000000362065583   0.0004318716129981   0.0003347730183916
   0.0003005069226575   0.0000918081281002  -0.0000052904665063  -0.0000395565622404

   0.0001176407877810   0.0000861927139961   0.0001179523588911   0.0001224971049297
   0.0004020327310842   0.0002878586717725  -0.0000781156901898   0.0000312877675024
   0.0000697065263896  -0.0000727138017894   0.0000000509165806   0.0000042247419226
  -0.0000669634441635  -0.0002403533769185   0.0002199063324988  -0.0003366927032561
   0.0002903736691389  -0.0002866508714701   0.0000677387189335  -0.0000748447166099
  -0.0000623592586621  -0.0000330978164983   0.0000440524065996   0.0000387882920559
  -0.0000485316758546  -0.0000190583440915   0.0000193826099109  -0.0000546089581055
  -0.0000235401056975  -0.0000179400805202  -0.0000130859063326   0.0000393249890157
   0.0000673780855440  -0.0000252772957304   0.0001311803843488   0.0000652171131930
  -0.0000686391108053   0.0000296463484292  -0.0001005666382827  -0.0001651836128532
   0.0003597745833321  -0.0000071901315747  -0.0002512485768112   0.0000069209093195
   0.0001186274505122  -0.0001578975761577  -0.0000610281939537  -0.0000665299039164
  -0.0001624402658392   0.0002613891681841   0.0002194896359095  -0.0000381827976125
  -0.0002274742326609  -0.0000597898972956   0.0001144490290602   0.0000082135977928
  -0.0000096714845493  -0.0001004849039366   0.0001019549637634  -0.0001130620364819
  -0.0000591463980744   0.0001303920250980   0.0002339522910511   0.0000249992862244
  -0.0000052251424697   0.0000596220408521   0.0000092373036562   0.0000253160458682
  -0.0000237691548854  -0.0000093067087595   0.0000435432986401   0.0000108535997423
   0.0000203683299065   0.0000988527657040   0.0000504730608821  -0.0000261252816148
   0.0000687480347285  -0.0000873391043290  -0.0001338327158503  -0.0000389593995070
   0.0000039794493607  -0.0003884760808930  -0.0004288171897114  -0.0000323304895971
  -0.0001514893902502   0.0001884819558138   0.0000693230551607  -0.0001918304990686
  -0.0002693171802399   0.0000289819463423   0.0001639836143651   0.0000497808804965
  -0.0000896123312438  -0.0000660560201405   0.0003645654965361   0.0002251722847958
   0.0002487285958991   0.0002798205150021   0.0001404273032619  -0.0003507922631921
  -0.0000719645549090  -0.0002156494548552  -0.0000734557423956   0.0000631782534278
   0.0002735535986720   0.0002206380395267   0.0002906573236262  -0.0000105781048024
  -0.0002085985507324  -0.0000634936639477   0.0000065256201518   0.0000406996101757
   0.0000222217081734   0.0000791694927643  -0.0000894456953047  -0.0001079235973070
  -0.0000509758127161   0.0000368321985217   0.0000183542965194   0.0000753020811103
  -0.0002271999436066  -0.0002454244896986   0.0000153026986103   0.0000318998371489
  -0.0002437970821452   0.0000136752910569   0.0002980741811972   0.0002262160095402
   0.0002422025428167  -0.0000256415467757  -0.0000974997184327  -0.0000815131851562

   0.0001084360247132   0.0002570039504308   0.0001481756678263   0.0000535296730432
   0.0003610539367147   0.0001407101762545   0.0000487863105410   0.0000115905874673
   0.0000258233482161  -0.0000891685635040   0.0000501572243976   0.0000230946099152
  -0.0000989350658313  -0.0001238492105684   0.0000659952702533  -0.0001480758423783
   0.0001466084053743  -0.0001173023201660  -0.0000099152886407  -0.0000480510084311
  -0.0000710900020697  -0.0000154691329730   0.0000255489727430   0.0000980252462623
  -0.0000191992722745  -0.0000069784533876  -0.0000821215939199  -0.0001387927549441
   0.0000291519432773   0.0000011085837787  -0.0000272982869471   0.0000355715284912
   0.0000915765060829  -0.0000255070724226   0.0000223621985590   0.0000660407563287
   0.0000033248298314   0.0000978470902300  -0.0001317404936949  -0.0001251474988650
   0.0001756042893468   0.0000499526939262  -0.0001193205771619  -0.0000319074544714
   0.0001010978564867  -0.0000608980073490   0.0000139998378550  -0.0000678226800900
  -0.0001344234863030   0.0001558534900445   0.0001219971031887  -0.0000025571437108
  -0.0000678109474049  -0.0000593725520134   0.0001049852896242   0.0000109317450758
   0.0000248102093886  -0.0000467688335619  -0.0000212279038176  -0.0000735371432362
  -0.0000062024877020  -0.0000077091099042   0.0002054976346570  -0.0000083407297495
   0.0000905314236222   0.0001021521051345   0.0000914897590859   0.0001279279974111
   0.0000164768270634   0.0000174351625271   0.0000657138668093   0.0001269696619474
  -0.0001419545931623   0.0000882634532311  -0.0000644906158320  -0.0001407429526011
   0.0000107994759008  -0.0001311645748057  -0.0001299529342444   0.0000215894942575
  -0.0000632789752708  -0.0002641551346711  -0.0003847897447601  -0.0000902704033473
  -0.0001013934120365  -0.0000013997788906  -0.0000125227875797  -0.0002220280221255
  -0.0002530321259819  -0.0001331573976687   0.0001254532916693   0.0001571599839455
   0.0000282872658569   0.0000223311489845   0.0003264169119929   0.0001975441939044
   0.0001915880770320   0.0002602821266302   0.0001314094085416  -0.0002453595988218
  -0.0001058693335145  -0.0001617655308134  -0.0000541232085217  -0.0000222752655061
   0.0001203905225052   0.0001175399800019   0.0002090022301202   0.0000292693750038
  -0.0001377172765301   0.0000264188325005   0.0001178810826188   0.0000440244044482
   0.0000593437235965   0.0000898602980487  -0.0000224258989805  -0.0000071065798321
   0.0000234099946200  -0.0000263512356892  -0.0000110319165408   0.0000194846579113
  -0.0001724038776978  -0.0000765179833465  -0.0000715084743004  -0.0000693610794969
  -0.0001745512725014   0.0000265248148544   0.0001373080469332   0.0001214878796999
   0.0001598683173552  -0.0001012179166030  -0.0001170380838363  -0.0000786576461810

   0.0000077676832330   0.0002106638518105   0.0000894959422768   0.0000873705139599
   0.0001835576572347   0.0000499991132993   0.0000137780867995  -0.0000549949883903
  -0.0000275650739401  -0.0000129858239843   0.0000173334180556   0.0000057303820799
  -0.0000530941321853  -0.0001312855228997   0.0000543545466942  -0.0001338108194370
   0.0001334274120314  -0.0001719994269799   0.0000084144161938  -0.0000256843636168
  -0.0000579461081159  -0.0000231191288831   0.0000326009586037   0.0000674999770460
  -0.0000157183316444  -0.0000035410163651  -0.0000576923084168  -0.0000805831306130
   0.0000731556233076   0.0000110298108265  -0.0000246626273724   0.0000066087446056
   0.0000090266045208   0.0000258408676381  -0.0000242243379287   0.0000508685019209
   0.0000106166500392   0.0000597548605293  -0.0001015123162164  -0.0000760107521310
   0.0001587212913914   0.0000582307107844  -0.0001210724089372  -0.0000034333443020
   0.0000105997896352  -0.0000606209021214  -0.0000725011315900  -0.0000193860173671
  -0.0000806691039808   0.0001356000465843   0.0001189326250328  -0.0000113173568434
  -0.0001023491403827   0.0000368165631342   0.0000604307876365   0.0000161654269561
   0.0000336564944057  -0.0000604496990321  -0.0000484118618988  -0.0000022897963330
   0.0000262613287281  -0.0000532174164433   0.0000227637492081   0.0000474783989007
   0.0001085030972459   0.0001464367953658   0.0001101605749834   0.0001485529316217
   0.0000479370574191   0.0000495945351565   0.0001080444387275   0.0001468954538842
  -0.0001808150843904   0.0000252793560248  -0.0000743342651114  -0.0001371787281809
  -0.0000812014632543  -0.0001142847275557  -0.0000706483713461  -0.0000146711064195
  -0.0000306979089018  -0.0002010980946935  -0.0003029124048585  -0.0001517810306760
  -0.0001429855364642  -0.0000207371305261  -0.0000119416363143  -0.0002447998466293
  -0.0002098935889052  -0.0001137559464794   0.0001178529746567   0.0001139257281854
   0.0000404075836354   0.0000198864953518   0.0002819544349819   0.0002084362904319
   0.0001879152021483   0.0002118922074903   0.0001383740629403  -0.0001621850804381
  -0.0000078633701727  -0.0001725963240821  -0.0001230750857623  -0.0000182746138167
   0.0001118620384649   0.0001300682823761   0.0002200184153187   0.0000002174791716
  -0.0001126638421183   0.0000184237230827   0.0001083738560254   0.0000525369837126
   0.0000300073275329   0.0000480538008845   0.0000317460423560   0.0000092163861763
   0.0000272628595278   0.0000072652341115  -0.0000152644220682   0.0000027820512834
  -0.0000652412779262  -0.0000045804957224  -0.0000995101637230  -0.0001012766643309
  -0.0000634747773184  -0.0000406158821270   0.0000087493405026  -0.0000013743435421
  -0.0000080836463749  -0.0000040741762935  -0.0000141978603382  -0.0000209071631710

  -0.0000509625645742  -0.0000047507874950  -0.0000324607923959   0.0000119964364205
  -0.0002250478260525  -0.0001089912063028   0.0000769637736794  -0.0000877791539243
  -0.0000015593227273   0.0000117003599587   0.0000309451192174   0.0000177905249766
  -0.0000010079950540   0.0000786675010271  -0.0000632099774738   0.0001751107802461
  -0.0001698946320387   0.0000689602067352  -0.0000118068099572   0.0000400273100120
  -0.0000428546562753   0.0000507610907415  -0.0000338854117289   0.0000272956814645
  -0.0000054779261460   0.0000010402243752  -0.0000400559934417  -0.0000191967109540
   0.0000199863806149   0.0000148780061365   0.0000013760271494  -0.0000281394504522
   0.0000087335216480   0.0000624336605051  -0.0000650218326659  -0.0000024856209371
  -0.0000159348228707  -0.0000328738314062   0.0000395595709616   0.0000315332172839
  -0.0000632046650303   0.0000667274013599   0.0000630780648479  -0.0000212471583741
  -0.0000989301607762   0.0000260929825879  -0.0000516972166305   0.0000864363354294
   0.0000902997273586  -0.0001065840143836  -0.0000617808134374   0.0000071697438533
   0.0000602888940677   0.0000383516897509  -0.0000616851354172  -0.0000081274430032
   0.0000081037256583   0.0000504069095582  -0.0000457453825433   0.0000556466857798
   0.0000704007898392  -0.0000896666116292  -0.0000911709298305   0.0000429877446372
   0.0001388604022891   0.0000535946999551   0.0001315704738153   0.0001202733370073
   0.0001169563101631   0.0001096663816894   0.0000648918367631   0.0001275632654810
  -0.0001184164425798  -0.0000257534789067  -0.0000614191429815  -0.0000859735330556
  -0.0000827507785050  -0.0000487133797456  -0.0000162704702214  -0.0000130477156708
  -0.0000289762334573  -0.0000401987407653  -0.0000389391922534  -0.0001704277469456
  -0.0001290787743251  -0.0001864472858182  -0.0001450983131976  -0.0001278192258132
  -0.0000815477133859  -0.0001438387646857   0.0000718621396401   0.0001567450851621
   0.0002014544300055   0.0001373746848071   0.0000666549702697   0.0001113643151131
   0.0000472845699146   0.0000912325399952   0.0001359418848385  -0.0000266139778683
  -0.0000751982565595  -0.0000888895674871  -0.0001458655775034  -0.0001374738461783
   0.0000573798293173   0.0000530892822194   0.0000749139872893   0.0001389203836104
  -0.0000835899878846   0.0001346298365126   0.0001564545415824   0.0000067370649828
  -0.0000182501447208  -0.0000406281256127   0.0000679018232259   0.0000429146135222
   0.0000205366326303   0.0000077718715464  -0.0000172153381572  -0.0000395933190491
  -0.0000108193645618   0.0000593703012334  -0.0001153156980401  -0.0001268646500724
   0.0000007295874705  -0.0000566749842772  -0.0000725783520365  -0.0000375353694967
  -0.0000453236572470   0.0000445460142534   0.0000795889967931   0.0000718007090428

   0.0000089919941915  -0.0000208537762332  -0.0000031624017108  -0.0000062851821266
  -0.0000100902115866   0.0000069322227484   0.0000421670239543   0.0000169600740997
  -0.0000412520091446   0.0000547421156747  -0.0000111656140813   0.0000011573376371
   0.0000135563476764   0.0000083086494442  -0.0000006545799952  -0.0000091781934658
   0.0000070897630545  -0.0000028409238879  -0.0000016446412704   0.0000131989241122
   0.0000094685446338  -0.0000395128679319   0.0000176050030080  -0.0000069488617408
   0.0000182067753680   0.0000099964364457  -0.0000009714208561   0.0000226485950442
   0.0000024152387561   0.0000012797245324  -0.0000012544983794  -0.0000121209999850
  -0.0000123929241189  -0.0000015379343263  -0.0000061262031181  -0.0000058229909598
   0.0000076825689210  -0.0000120385229326   0.0000131599389592   0.0000097433241526
  -0.0000087740429566  -0.0000079936938920  -0.0000020272369473   0.0000053808420803
   0.0000003713491142  -0.0000039241417656  -0.0000016096751064   0.0000053564638481
   0.0000092069428636  -0.0000100770221055  -0.0000011756040548  -0.0000017604213203
  -0.0000212158306815  -0.0000070156158946  -0.0000177874765318   0.0000005575456159
   0.0000286870109652  -0.0000030255439487  -0.0000227524660975   0.0000134236611408
   0.0000156335131406  -0.0000231156124039  -0.0000499290595181   0.0000324830701795
  -0.0000107434967658   0.0000204521970471  -0.0000034758292708  -0.0000129565173571
  -0.0000081933117197  -0.0000009256442247   0.0000299328851334  -0.0000202241848520
   0.0000037932750561  -0.0000287029603605  -0.0000094799193577   0.0000060860535914
  -0.0000154297659467   0.0000087972018668   0.0000110899804021  -0.0000104258391360
  -0.0000071871408224   0.0000051726383014   0.0000215941347215  -0.0000123550962874
  -0.0000061855605338  -0.0000113469643659  -0.0000051774286123   0.0000102359358863
  -0.0000009968974521   0.0000112440678077   0.0000055229193481  -0.0000059635896307
  -0.0000022588671639   0.0000036635526155  -0.0000148246359222  -0.0000111199134554
  -0.0000051974936760  -0.0000041042228981  -0.0000003995004313  -0.0000182779589439
  -0.0000189345277188  -0.0000040776280351  -0.0000047909739948  -0.0000047341968099
   0.0000255221675083   0.0000316963717612   0.0000211585416625  -0.0000011648737469
  -0.0000189913049036   0.0000050093305060  -0.0000055284995927   0.0000111530895562
   0.0000130986811197   0.0000018892057712   0.0000191997995570   0.0000211453911206
   0.0000099359157720  -0.0000107194764590  -0.0000087738848955  -0.0000199833602440
   0.0000263282869508   0.0000055755988974  -0.0000174042432875  -0.0000164702961697
   0.0000253943398330  -0.0000372229842231  -0.0000184855726776  -0.0000225780968088
  -0.0000173467759492   0.0000423608386949   0.0000382683145637   0.0000434996354234


$hessian_approx
 60 60
                  0          1          2          3          4          5    
      0       0.552077   0.040658  -0.072145  -0.171088   0.043236  -0.039409
      1       0.040658   0.590214   0.018008   0.042794  -0.112615   0.012093
      2      -0.072145   0.018008   0.469030  -0.014132   0.010451  -0.099679
      3      -0.171088   0.042794  -0.014132   0.465315   0.024543   0.049656
      4       0.043236  -0.112615   0.010451   0.024543   0.570414   0.015246
      5      -0.039409   0.012093  -0.099679   0.049656   0.015246   0.567550
      6      -0.047608   0.013701   0.006458  -0.115929  -0.014370   0.057778
      7       0.010641  -0.001864  -0.004611  -0.012204  -0.082358   0.020025
      8       0.009749  -0.010473   0.005710   0.062185   0.012057  -0.156533
      9       0.000229   0.003047   0.003717  -0.021899   0.005512   0.001466
     10      -0.021132   0.003881  -0.008057   0.011622  -0.001162  -0.012070
     11      -0.000773   0.006536  -0.003346   0.023414  -0.019508  -0.005925
     12       0.014217   0.000088   0.013490  -0.014609  -0.000894   0.009871
     13       0.010466   0.002468   0.005016  -0.004446  -0.002863   0.001271
     14       0.009641   0.002589   0.004387  -0.009547  -0.001870   0.009367
     15      -0.016675  -0.016533  -0.015133  -0.000278  -0.023280  -0.001258
     16       0.018760   0.016104   0.021234  -0.023462  -0.021345   0.002709
     17       0.010465   0.030257   0.023797   0.012239   0.014241  -0.006883
     18      -0.006318   0.005946   0.009532   0.013113   0.001951  -0.001480
     19       0.002057   0.005581  -0.012033   0.007906   0.011232   0.012591
     20       0.017303  -0.008933  -0.031280   0.007216   0.005064  -0.036099
     21      -0.089279  -0.015309   0.048814  -0.017653   0.010032  -0.003680
     22       0.025378  -0.151453   0.046375  -0.005528   0.010564   0.023013
     23       0.004639  -0.019196  -0.208905  -0.020649   0.015728  -0.017013
     24      -0.060723   0.008652   0.004911   0.001977   0.030291   0.008214
     25       0.009509  -0.225763  -0.063800  -0.018964  -0.019937   0.008813
     26       0.005554  -0.064473  -0.079019  -0.009374   0.007366   0.007818
     27      -0.186645  -0.109672   0.023675   0.000199  -0.012256  -0.009041
     28      -0.098628  -0.144960   0.021020   0.026134   0.011950  -0.010802
     29       0.031076   0.033077  -0.057482  -0.011322  -0.007082   0.009439
     30      -0.001226  -0.012958  -0.011883  -0.084735  -0.032009  -0.060957
     31       0.015001   0.005693   0.023556  -0.042822  -0.087926  -0.077156
     32       0.011115  -0.001800   0.014851  -0.084746  -0.082188  -0.214379
     33       0.002839   0.030477  -0.001910  -0.052597  -0.035280   0.003090
     34      -0.016151  -0.023204  -0.016611  -0.015889  -0.273457   0.011236
     35       0.004008   0.009147   0.001253   0.000584   0.020013  -0.059011
     36      -0.000993   0.002434  -0.001965   0.003555  -0.000878  -0.002135
     37       0.001712   0.001171   0.000262  -0.003451   0.000627   0.004156
     38       0.003143   0.000354   0.000377   0.004057   0.004745   0.000224
     39       0.001085  -0.003355   0.003420  -0.003759   0.005988  -0.000539
     40      -0.003446  -0.003846  -0.005156  -0.000948   0.000403   0.005386
     41      -0.008902  -0.004728  -0.009133   0.000143  -0.004748   0.004466
     42       0.002102  -0.002259   0.001428  -0.000174   0.000557   0.000306
     43      -0.002949  -0.001103  -0.001574   0.001624   0.001356  -0.002012
     44      -0.006411  -0.003762   0.001062  -0.001669  -0.001447   0.000455
     45       0.001191   0.008686   0.001724   0.002989  -0.004030  -0.009115
     46       0.004746  -0.002733   0.004158  -0.003476   0.001830   0.002649
     47       0.002708   0.008736   0.000743   0.005386   0.000693  -0.009305
     48       0.008893   0.004020   0.006641  -0.005322  -0.001114   0.002688
     49      -0.008771  -0.010272  -0.015505   0.007424   0.007446  -0.004192
     50      -0.009869  -0.033802  -0.027697   0.003733   0.013915   0.010159
     51      -0.000459  -0.001294   0.003872  -0.002970   0.000175   0.001581
     52       0.008978  -0.007746   0.008000  -0.011008  -0.002780   0.001886
     53       0.001310  -0.000718   0.000641  -0.003272  -0.001420  -0.001024
     54      -0.006120   0.004737  -0.005972   0.002150  -0.000239  -0.005997
     55      -0.002458   0.000147  -0.004627   0.006587   0.002792   0.000024
     56       0.011088  -0.002137   0.006974  -0.012350  -0.003620  -0.000534
     57       0.005234  -0.001766  -0.003417   0.001188   0.000931  -0.002446
     58      -0.037328   0.060095  -0.026812   0.014011  -0.013988  -0.014073
     59       0.015202   0.030028  -0.011631  -0.001541   0.001988  -0.004211
                  6          7          8          9         10         11    
      0      -0.047608   0.010641   0.009749   0.000229  -0.021132  -0.000773
      1       0.013701  -0.001864  -0.010473   0.003047   0.003881   0.006536
      2       0.006458  -0.004611   0.005710   0.003717  -0.008057  -0.003346
      3      -0.115929  -0.012204   0.062185  -0.021899   0.011622   0.023414
      4      -0.014370  -0.082358   0.012057   0.005512  -0.001162  -0.019508
      5       0.057778   0.020025  -0.156533   0.001466  -0.012070  -0.005925
      6       0.658680  -0.003535  -0.006489  -0.159862   0.062813  -0.000466
      7      -0.003535   0.486064   0.011520   0.095260  -0.104452   0.001312
      8      -0.006489   0.011520   0.508989   0.013928  -0.000089  -0.082383
      9      -0.159862   0.095260   0.013928   0.415968  -0.031461  -0.005512
     10       0.062813  -0.104452  -0.000089  -0.031461   0.582482  -0.002292
     11      -0.000466   0.001312  -0.082383  -0.005512  -0.002292   0.613205
     12      -0.077890  -0.012951  -0.008492  -0.094386  -0.049975  -0.017152
     13      -0.018212  -0.014895   0.001404  -0.099094  -0.171953  -0.002845
     14       0.011013  -0.002921   0.009509  -0.011226  -0.000740  -0.093867
     15      -0.111276  -0.100536   0.024396  -0.026860   0.008590   0.009249
     16      -0.052623  -0.174106  -0.001863   0.011847  -0.067649  -0.033945
     17      -0.011216  -0.046696  -0.077825  -0.001654  -0.003840  -0.005668
     18      -0.116947  -0.001812  -0.061669  -0.019617   0.000127  -0.017504
     19       0.008318  -0.080840   0.007838   0.008339  -0.010166   0.011156
     20      -0.064701  -0.004971  -0.164702   0.005884   0.005792   0.010569
     21      -0.031697   0.024801   0.001692   0.001278   0.007394   0.007257
     22       0.004900   0.007857   0.006018   0.000887   0.026899   0.004742
     23      -0.002836   0.000278  -0.001017  -0.000480   0.008532  -0.004358
     24      -0.001013   0.000565   0.000106  -0.000154  -0.003057  -0.002906
     25       0.000014  -0.003122   0.003946  -0.000861   0.005658  -0.000362
     26       0.001044  -0.000540  -0.000416  -0.000034  -0.001557  -0.001183
     27      -0.005248   0.003058  -0.007412   0.000302  -0.009572   0.002390
     28       0.004796  -0.000209  -0.002061  -0.000162  -0.003722  -0.000784
     29      -0.005503   0.003209   0.001104  -0.000270   0.003406   0.002158
     30       0.008658   0.006954   0.021143  -0.000145   0.007930  -0.000021
     31       0.003981  -0.002989   0.004605  -0.000607   0.005073   0.001667
     32      -0.005714  -0.012286  -0.014163  -0.001958   0.012759  -0.001377
     33      -0.002400  -0.021109  -0.001140   0.002013   0.002609   0.003691
     34      -0.005956  -0.001630  -0.004389   0.004962  -0.007447  -0.002005
     35       0.003208   0.024073  -0.001434  -0.000648   0.002003   0.002935
     36      -0.005154   0.013645  -0.025447  -0.054803   0.017631  -0.025830
     37      -0.000133  -0.005380   0.011034   0.010422  -0.139970   0.099929
     38      -0.000032  -0.006532   0.001114  -0.014905   0.111506  -0.198516
     39      -0.000371   0.006899   0.027653  -0.054573   0.013113   0.026189
     40       0.000890  -0.001346  -0.011846   0.007205  -0.086697  -0.080796
     41       0.001920   0.004203  -0.001629   0.017601  -0.078681  -0.251012
     42       0.005496   0.000334  -0.004484   0.010145   0.000902   0.023433
     43      -0.000431  -0.001723  -0.002180  -0.008400  -0.006166   0.026692
     44      -0.008328   0.001678   0.004631  -0.020492  -0.000988  -0.009685
     45      -0.002612  -0.000073  -0.000387   0.005088  -0.016660  -0.014862
     46       0.003933  -0.005501  -0.000076  -0.015526   0.000644  -0.024164
     47      -0.001053  -0.002070  -0.001709   0.013731  -0.017272   0.001649
     48       0.001978  -0.006820  -0.024414  -0.006084  -0.000707  -0.003865
     49       0.004624  -0.008841  -0.026594   0.007318  -0.010380   0.013135
     50       0.005253   0.019156  -0.007835   0.007507  -0.002735   0.031324
     51      -0.003206  -0.015927  -0.004171  -0.000818  -0.000853   0.001806
     52       0.006997   0.005637   0.005236  -0.005232  -0.009982  -0.002846
     53      -0.003102  -0.021705  -0.004778  -0.001282  -0.005629  -0.002911
     54       0.005833   0.008027  -0.017152   0.004592   0.004111  -0.002913
     55      -0.005732  -0.005183  -0.004193   0.005234   0.009617   0.003334
     56       0.013720   0.018294  -0.012890  -0.006146  -0.011068  -0.001866
     57      -0.000839   0.004027   0.000424   0.000090  -0.002875  -0.006128
     58      -0.012829  -0.004097  -0.000019   0.000786  -0.014871   0.001297
     59       0.006649  -0.001644  -0.003123   0.001019   0.001549  -0.000588
                 12         13         14         15         16         17    
      0       0.014217   0.010466   0.009641  -0.016675   0.018760   0.010465
      1       0.000088   0.002468   0.002589  -0.016533   0.016104   0.030257
      2       0.013490   0.005016   0.004387  -0.015133   0.021234   0.023797
      3      -0.014609  -0.004446  -0.009547  -0.000278  -0.023462   0.012239
      4      -0.000894  -0.002863  -0.001870  -0.023280  -0.021345   0.014241
      5       0.009871   0.001271   0.009367  -0.001258   0.002709  -0.006883
      6      -0.077890  -0.018212   0.011013  -0.111276  -0.052623  -0.011216
      7      -0.012951  -0.014895  -0.002921  -0.100536  -0.174106  -0.046696
      8      -0.008492   0.001404   0.009509   0.024396  -0.001863  -0.077825
      9      -0.094386  -0.099094  -0.011226  -0.026860   0.011847  -0.001654
     10      -0.049975  -0.171953  -0.000740   0.008590  -0.067649  -0.003840
     11      -0.017152  -0.002845  -0.093867   0.009249  -0.033945  -0.005668
     12       0.579744   0.032485   0.018654  -0.190347   0.071681  -0.001571
     13       0.032485   0.443949  -0.014662   0.110395  -0.113080  -0.047003
     14       0.018654  -0.014662   0.620988  -0.038259   0.026818  -0.054590
     15      -0.190347   0.110395  -0.038259   0.408957  -0.006084  -0.041024
     16       0.071681  -0.113080   0.026818  -0.006084   0.439593   0.137928
     17      -0.001571  -0.047003  -0.054590  -0.041024   0.137928   0.327965
     18      -0.001333   0.007146  -0.003231  -0.008682  -0.018712  -0.007372
     19       0.001035  -0.001952   0.006698  -0.026594  -0.007515  -0.037358
     20       0.004600  -0.011654  -0.003800  -0.007809  -0.001250  -0.007365
     21      -0.016856  -0.009063  -0.020087   0.021363  -0.013631  -0.024098
     22      -0.000760  -0.011036  -0.021949   0.028082  -0.010643   0.010080
     23      -0.006016  -0.009313   0.002335   0.010100  -0.014791  -0.016668
     24       0.001452  -0.000925   0.002401   0.002030  -0.003627  -0.008009
     25      -0.007848   0.002024  -0.001106   0.002132  -0.003778  -0.004545
     26      -0.000044   0.000781   0.003507  -0.004083   0.005585   0.002775
     27       0.010206   0.003119   0.001327  -0.010961   0.009688   0.015006
     28       0.002623  -0.000123   0.000286  -0.002450  -0.000123  -0.000038
     29      -0.005542   0.002053  -0.005028   0.007438  -0.008015  -0.007250
     30      -0.005101  -0.001903  -0.001588   0.007474  -0.004592  -0.005274
     31      -0.006164  -0.002599  -0.003915   0.005254  -0.002848  -0.001328
     32      -0.008167  -0.001951  -0.003450   0.009302  -0.014615  -0.004515
     33      -0.002071  -0.001582  -0.003301  -0.006763   0.002067   0.012239
     34       0.011652  -0.000630   0.006303  -0.002971   0.011980   0.005357
     35      -0.002133  -0.000410  -0.001172   0.001465   0.004180  -0.002447
     36       0.007469  -0.011968   0.024922  -0.002824   0.005637   0.003381
     37       0.008201  -0.015330   0.027302  -0.013129   0.000784  -0.012731
     38      -0.002043   0.000438  -0.006559   0.022580  -0.007672   0.009241
     39      -0.001498  -0.006032  -0.025836   0.007294  -0.006053  -0.004546
     40      -0.014226  -0.007052  -0.033660  -0.000328  -0.005520   0.002723
     41      -0.003606  -0.002401   0.003497  -0.022195   0.017467   0.004447
     42      -0.116229  -0.018413   0.079971   0.012592  -0.000133   0.048693
     43      -0.029909  -0.063634   0.044663   0.022398   0.003209  -0.011338
     44       0.098266   0.031517  -0.215746  -0.034555  -0.003358  -0.036184
     45      -0.097914   0.002415  -0.080684  -0.008746   0.009027  -0.000522
     46      -0.006044  -0.055714  -0.008781   0.017978  -0.001398   0.017368
     47      -0.091504   0.004423  -0.213918   0.034926  -0.004009   0.026342
     48       0.000978   0.007852   0.039535  -0.070759  -0.002433   0.005543
     49       0.000833   0.002499  -0.035568   0.009834  -0.068993  -0.036318
     50       0.002323   0.032164  -0.051150   0.053376  -0.122979  -0.176681
     51      -0.000408  -0.001475  -0.005297  -0.000044  -0.005800  -0.004706
     52      -0.001687   0.006922  -0.001588  -0.003411   0.000206  -0.006597
     53       0.002452   0.003575   0.001906  -0.005119  -0.001598  -0.005828
     54       0.005298  -0.003497   0.008146  -0.002007   0.007827   0.005121
     55      -0.002322  -0.006042  -0.001323   0.004254   0.002464  -0.001723
     56       0.000288   0.005185  -0.002986  -0.001516  -0.002802  -0.000594
     57       0.000590   0.001610   0.005796  -0.003003   0.001649  -0.005344
     58       0.003121   0.010219   0.013010  -0.014501   0.002843  -0.006206
     59      -0.001690   0.001277  -0.000793  -0.001029   0.001088   0.007217
                 18         19         20         21         22         23    
      0      -0.006318   0.002057   0.017303  -0.089279   0.025378   0.004639
      1       0.005946   0.005581  -0.008933  -0.015309  -0.151453  -0.019196
      2       0.009532  -0.012033  -0.031280   0.048814   0.046375  -0.208905
      3       0.013113   0.007906   0.007216  -0.017653  -0.005528  -0.020649
      4       0.001951   0.011232   0.005064   0.010032   0.010564   0.015728
      5      -0.001480   0.012591  -0.036099  -0.003680   0.023013  -0.017013
      6      -0.116947   0.008318  -0.064701  -0.031697   0.004900  -0.002836
      7      -0.001812  -0.080840  -0.004971   0.024801   0.007857   0.000278
      8      -0.061669   0.007838  -0.164702   0.001692   0.006018  -0.001017
      9      -0.019617   0.008339   0.005884   0.001278   0.000887  -0.000480
     10       0.000127  -0.010166   0.005792   0.007394   0.026899   0.008532
     11      -0.017504   0.011156   0.010569   0.007257   0.004742  -0.004358
     12      -0.001333   0.001035   0.004600  -0.016856  -0.000760  -0.006016
     13       0.007146  -0.001952  -0.011654  -0.009063  -0.011036  -0.009313
     14      -0.003231   0.006698  -0.003800  -0.020087  -0.021949   0.002335
     15      -0.008682  -0.026594  -0.007809   0.021363   0.028082   0.010100
     16      -0.018712  -0.007515  -0.001250  -0.013631  -0.010643  -0.014791
     17      -0.007372  -0.037358  -0.007365  -0.024098   0.010080  -0.016668
     18       0.459651   0.024461  -0.043370  -0.158750   0.067387   0.051627
     19       0.024461   0.599574  -0.012577   0.019758  -0.119628   0.009793
     20      -0.043370  -0.012577   0.556409   0.045919   0.027111  -0.106418
     21      -0.158750   0.019758   0.045919   0.311834  -0.087732  -0.062014
     22       0.067387  -0.119628   0.027111  -0.087732   0.486498  -0.094605
     23       0.051627   0.009793  -0.106418  -0.062014  -0.094605   0.428488
     24      -0.002986   0.000997  -0.000974   0.007822   0.007306   0.001847
     25       0.008466   0.002778   0.001607  -0.039287   0.033653   0.012018
     26       0.002657   0.001523  -0.003052  -0.018296  -0.015384  -0.018856
     27      -0.009549  -0.000698  -0.008959   0.045619  -0.034470  -0.003938
     28      -0.003447  -0.001006  -0.000992   0.026200  -0.017071  -0.000282
     29       0.001146   0.000989  -0.001008   0.016980   0.051596  -0.017600
     30      -0.003696  -0.001414   0.007466  -0.007018   0.002313  -0.003069
     31       0.003867   0.000474  -0.004174  -0.004900  -0.013912  -0.002745
     32       0.003601   0.004463   0.004202  -0.010358  -0.011119  -0.001437
     33       0.001969  -0.001440  -0.000817  -0.003892  -0.000997  -0.003432
     34      -0.005563  -0.004680  -0.002764   0.016749   0.016257   0.000037
     35       0.000401  -0.003230  -0.002736  -0.000029   0.000974  -0.002508
     36      -0.005270   0.003462   0.002477   0.000598  -0.002849   0.001127
     37      -0.005295   0.003223  -0.000411   0.003427  -0.009016   0.002088
     38       0.003870   0.001940  -0.007437  -0.002935  -0.006937  -0.005535
     39       0.002475   0.001112   0.000758   0.001915  -0.000074  -0.003589
     40       0.001073   0.003278  -0.003083   0.004788  -0.002165   0.007951
     41      -0.004485   0.000645   0.004430   0.001620   0.012754   0.014549
     42       0.007208  -0.002792   0.004285  -0.006745   0.004588  -0.001332
     43       0.001252  -0.001502   0.002210   0.000172   0.005168   0.002776
     44      -0.007794  -0.002020  -0.000930   0.009224   0.010382   0.000257
     45      -0.004179  -0.003885   0.006836   0.000076  -0.001740  -0.002289
     46       0.000973   0.001616   0.002313  -0.004885  -0.002951  -0.005065
     47      -0.000495  -0.001981   0.002960   0.004105  -0.008820  -0.003981
     48      -0.004104  -0.001309  -0.004981  -0.005867  -0.017029  -0.007608
     49       0.005636  -0.001619   0.003039   0.008106   0.010581   0.009743
     50       0.000246   0.003708   0.002525   0.025312   0.003196   0.016472
     51      -0.050631  -0.032249  -0.013505  -0.004012   0.040692   0.008459
     52      -0.006907  -0.251445  -0.044951  -0.021413  -0.041190   0.021416
     53      -0.003527  -0.077059  -0.074717  -0.006796  -0.024849   0.014657
     54      -0.091503  -0.043569   0.040549   0.000013  -0.006927   0.014721
     55      -0.062650  -0.148582   0.086159   0.024792   0.024223  -0.024844
     56       0.068792   0.096392  -0.147260  -0.016505  -0.014236   0.001925
     57      -0.002017   0.035093   0.001418  -0.047105  -0.022607   0.024244
     58      -0.023367   0.002179  -0.036778   0.046850  -0.244900   0.079983
     59       0.007557  -0.012423   0.006191   0.006908   0.004053  -0.073231
                 24         25         26         27         28         29    
      0      -0.060723   0.009509   0.005554  -0.186645  -0.098628   0.031076
      1       0.008652  -0.225763  -0.064473  -0.109672  -0.144960   0.033077
      2       0.004911  -0.063800  -0.079019   0.023675   0.021020  -0.057482
      3       0.001977  -0.018964  -0.009374   0.000199   0.026134  -0.011322
      4       0.030291  -0.019937   0.007366  -0.012256   0.011950  -0.007082
      5       0.008214   0.008813   0.007818  -0.009041  -0.010802   0.009439
      6      -0.001013   0.000014   0.001044  -0.005248   0.004796  -0.005503
      7       0.000565  -0.003122  -0.000540   0.003058  -0.000209   0.003209
      8       0.000106   0.003946  -0.000416  -0.007412  -0.002061   0.001104
      9      -0.000154  -0.000861  -0.000034   0.000302  -0.000162  -0.000270
     10      -0.003057   0.005658  -0.001557  -0.009572  -0.003722   0.003406
     11      -0.002906  -0.000362  -0.001183   0.002390  -0.000784   0.002158
     12       0.001452  -0.007848  -0.000044   0.010206   0.002623  -0.005542
     13      -0.000925   0.002024   0.000781   0.003119  -0.000123   0.002053
     14       0.002401  -0.001106   0.003507   0.001327   0.000286  -0.005028
     15       0.002030   0.002132  -0.004083  -0.010961  -0.002450   0.007438
     16      -0.003627  -0.003778   0.005585   0.009688  -0.000123  -0.008015
     17      -0.008009  -0.004545   0.002775   0.015006  -0.000038  -0.007250
     18      -0.002986   0.008466   0.002657  -0.009549  -0.003447   0.001146
     19       0.000997   0.002778   0.001523  -0.000698  -0.001006   0.000989
     20      -0.000974   0.001607  -0.003052  -0.008959  -0.000992  -0.001008
     21       0.007822  -0.039287  -0.018296   0.045619   0.026200   0.016980
     22       0.007306   0.033653  -0.015384  -0.034470  -0.017071   0.051596
     23       0.001847   0.012018  -0.018856  -0.003938  -0.000282  -0.017600
     24       0.057098  -0.019217  -0.006848   0.000600  -0.024287  -0.008640
     25      -0.019217   0.217392   0.065617   0.053252   0.014833  -0.029898
     26      -0.006848   0.065617   0.092365   0.022899   0.021540  -0.006985
     27       0.000600   0.053252   0.022899   0.155618   0.075114  -0.035316
     28      -0.024287   0.014833   0.021540   0.075114   0.113764  -0.026272
     29      -0.008640  -0.029898  -0.006985  -0.035316  -0.026272   0.073676
     30       0.002480  -0.009315  -0.003107   0.009277   0.005698  -0.002441
     31       0.000728  -0.005049  -0.000136   0.011628   0.004709  -0.002554
     32       0.002431  -0.018330  -0.003647   0.021520   0.011229  -0.007556
     33      -0.004734   0.005239  -0.002365   0.000039  -0.001103   0.002027
     34       0.000638   0.018872   0.005446  -0.022873  -0.008181   0.010037
     35      -0.001334   0.001000   0.000545   0.000612  -0.000987   0.000863
     36      -0.000326   0.000726   0.001049  -0.001457  -0.000566  -0.000398
     37       0.001160  -0.001292   0.001611   0.000985   0.001724  -0.001603
     38      -0.001145   0.003558   0.001990  -0.001558  -0.001518   0.000988
     39       0.000129  -0.000413  -0.000644   0.001248   0.000938   0.000928
     40       0.002085  -0.002816  -0.000419  -0.001420   0.001395  -0.001730
     41       0.003340  -0.003138  -0.001191  -0.004614   0.000363  -0.002700
     42      -0.000184  -0.001625  -0.002399   0.002404  -0.000217  -0.000513
     43      -0.000290  -0.000226  -0.000874  -0.000637  -0.000125   0.000006
     44       0.000892  -0.001697  -0.001137  -0.000437   0.001783   0.002840
     45      -0.003087   0.002857   0.000906   0.000634  -0.001807  -0.000487
     46       0.000487  -0.000099  -0.000473   0.002504   0.000370   0.001195
     47      -0.003774   0.003830   0.001477   0.000920  -0.001447  -0.000225
     48      -0.000661   0.001048   0.002842   0.003043   0.000441  -0.000108
     49       0.003161   0.001966  -0.003804  -0.006190  -0.000534   0.003437
     50       0.008847   0.004019  -0.004741  -0.014218  -0.000658   0.009080
     51       0.000187  -0.002781  -0.000293   0.002268   0.001081   0.001287
     52       0.000904  -0.004202  -0.004056   0.013755   0.003604  -0.001110
     53       0.000431  -0.001791  -0.001799   0.005129   0.001753  -0.000970
     54      -0.001056   0.005969   0.003797  -0.008611  -0.003864   0.001894
     55      -0.000755   0.003158   0.001691  -0.007901  -0.001987   0.000872
     56       0.000922  -0.004182  -0.002010   0.011471   0.002846  -0.001571
     57       0.000382   0.011402   0.007475  -0.008881  -0.007061   0.007157
     58      -0.004623  -0.033901  -0.019710   0.032416   0.025786  -0.031389
     59      -0.000969   0.023218   0.013452  -0.018729  -0.014447   0.007587
                 30         31         32         33         34         35    
      0      -0.001226   0.015001   0.011115   0.002839  -0.016151   0.004008
      1      -0.012958   0.005693  -0.001800   0.030477  -0.023204   0.009147
      2      -0.011883   0.023556   0.014851  -0.001910  -0.016611   0.001253
      3      -0.084735  -0.042822  -0.084746  -0.052597  -0.015889   0.000584
      4      -0.032009  -0.087926  -0.082188  -0.035280  -0.273457   0.020013
      5      -0.060957  -0.077156  -0.214379   0.003090   0.011236  -0.059011
      6       0.008658   0.003981  -0.005714  -0.002400  -0.005956   0.003208
      7       0.006954  -0.002989  -0.012286  -0.021109  -0.001630   0.024073
      8       0.021143   0.004605  -0.014163  -0.001140  -0.004389  -0.001434
      9      -0.000145  -0.000607  -0.001958   0.002013   0.004962  -0.000648
     10       0.007930   0.005073   0.012759   0.002609  -0.007447   0.002003
     11      -0.000021   0.001667  -0.001377   0.003691  -0.002005   0.002935
     12      -0.005101  -0.006164  -0.008167  -0.002071   0.011652  -0.002133
     13      -0.001903  -0.002599  -0.001951  -0.001582  -0.000630  -0.000410
     14      -0.001588  -0.003915  -0.003450  -0.003301   0.006303  -0.001172
     15       0.007474   0.005254   0.009302  -0.006763  -0.002971   0.001465
     16      -0.004592  -0.002848  -0.014615   0.002067   0.011980   0.004180
     17      -0.005274  -0.001328  -0.004515   0.012239   0.005357  -0.002447
     18      -0.003696   0.003867   0.003601   0.001969  -0.005563   0.000401
     19      -0.001414   0.000474   0.004463  -0.001440  -0.004680  -0.003230
     20       0.007466  -0.004174   0.004202  -0.000817  -0.002764  -0.002736
     21      -0.007018  -0.004900  -0.010358  -0.003892   0.016749  -0.000029
     22       0.002313  -0.013912  -0.011119  -0.000997   0.016257   0.000974
     23      -0.003069  -0.002745  -0.001437  -0.003432   0.000037  -0.002508
     24       0.002480   0.000728   0.002431  -0.004734   0.000638  -0.001334
     25      -0.009315  -0.005049  -0.018330   0.005239   0.018872   0.001000
     26      -0.003107  -0.000136  -0.003647  -0.002365   0.005446   0.000545
     27       0.009277   0.011628   0.021520   0.000039  -0.022873   0.000612
     28       0.005698   0.004709   0.011229  -0.001103  -0.008181  -0.000987
     29      -0.002441  -0.002554  -0.007556   0.002027   0.010037   0.000863
     30       0.075758   0.027923   0.064140  -0.000850   0.008520  -0.003356
     31       0.027923   0.087907   0.077086  -0.009621  -0.003334  -0.026821
     32       0.064140   0.077086   0.226321   0.003283   0.021473   0.003908
     33      -0.000850  -0.009621   0.003283   0.063100   0.031294  -0.004203
     34       0.008520  -0.003334   0.021473   0.031294   0.285331  -0.027881
     35      -0.003356  -0.026821   0.003908  -0.004203  -0.027881   0.057712
     36       0.000497   0.000779   0.000902  -0.000035  -0.001380   0.000660
     37      -0.002203  -0.000709  -0.002713  -0.000098   0.003861  -0.001284
     38      -0.000350  -0.001314  -0.000409   0.000275  -0.004421   0.000563
     39      -0.000790  -0.001208  -0.001084   0.000041   0.000059  -0.000468
     40      -0.000908   0.000192  -0.001407  -0.002126   0.001906  -0.001158
     41       0.002228   0.002128   0.004378  -0.003731   0.003184  -0.001465
     42      -0.000225  -0.000626  -0.002722  -0.000354  -0.000601   0.000696
     43       0.001263   0.000736   0.001134   0.000729  -0.000996   0.000407
     44       0.000689  -0.000688   0.003229  -0.000219   0.003579  -0.001067
     45       0.001008   0.002776   0.000054   0.003555  -0.003941   0.003167
     46      -0.001445  -0.001957  -0.001597  -0.000813   0.001696  -0.000681
     47      -0.000061   0.002673  -0.001695   0.004201  -0.007067   0.003005
     48      -0.003398  -0.003658  -0.004032   0.000639   0.004040  -0.000015
     49       0.003416   0.003942   0.010030  -0.002645  -0.006298  -0.001603
     50       0.005087   0.004317   0.007745  -0.008504  -0.005278  -0.000962
     51      -0.000995  -0.001070  -0.003031   0.000930   0.003297   0.000834
     52      -0.004834   0.005001  -0.007435   0.001160   0.003752   0.003590
     53      -0.001256   0.002863  -0.001679   0.001176   0.000614   0.000576
     54       0.004340  -0.001141   0.005232  -0.000888  -0.004927  -0.001297
     55       0.002819  -0.003691   0.004103  -0.000934  -0.002312  -0.002101
     56      -0.004320   0.003278  -0.008939   0.001138   0.005181   0.003097
     57      -0.000952   0.000197  -0.000143   0.000292  -0.001498  -0.001233
     58       0.004580   0.011332   0.013443   0.003764  -0.011310   0.000245
     59      -0.002478  -0.001478  -0.001994  -0.000880  -0.001978  -0.001225
                 36         37         38         39         40         41    
      0      -0.000993   0.001712   0.003143   0.001085  -0.003446  -0.008902
      1       0.002434   0.001171   0.000354  -0.003355  -0.003846  -0.004728
      2      -0.001965   0.000262   0.000377   0.003420  -0.005156  -0.009133
      3       0.003555  -0.003451   0.004057  -0.003759  -0.000948   0.000143
      4      -0.000878   0.000627   0.004745   0.005988   0.000403  -0.004748
      5      -0.002135   0.004156   0.000224  -0.000539   0.005386   0.004466
      6      -0.005154  -0.000133  -0.000032  -0.000371   0.000890   0.001920
      7       0.013645  -0.005380  -0.006532   0.006899  -0.001346   0.004203
      8      -0.025447   0.011034   0.001114   0.027653  -0.011846  -0.001629
      9      -0.054803   0.010422  -0.014905  -0.054573   0.007205   0.017601
     10       0.017631  -0.139970   0.111506   0.013113  -0.086697  -0.078681
     11      -0.025830   0.099929  -0.198516   0.026189  -0.080796  -0.251012
     12       0.007469   0.008201  -0.002043  -0.001498  -0.014226  -0.003606
     13      -0.011968  -0.015330   0.000438  -0.006032  -0.007052  -0.002401
     14       0.024922   0.027302  -0.006559  -0.025836  -0.033660   0.003497
     15      -0.002824  -0.013129   0.022580   0.007294  -0.000328  -0.022195
     16       0.005637   0.000784  -0.007672  -0.006053  -0.005520   0.017467
     17       0.003381  -0.012731   0.009241  -0.004546   0.002723   0.004447
     18      -0.005270  -0.005295   0.003870   0.002475   0.001073  -0.004485
     19       0.003462   0.003223   0.001940   0.001112   0.003278   0.000645
     20       0.002477  -0.000411  -0.007437   0.000758  -0.003083   0.004430
     21       0.000598   0.003427  -0.002935   0.001915   0.004788   0.001620
     22      -0.002849  -0.009016  -0.006937  -0.000074  -0.002165   0.012754
     23       0.001127   0.002088  -0.005535  -0.003589   0.007951   0.014549
     24      -0.000326   0.001160  -0.001145   0.000129   0.002085   0.003340
     25       0.000726  -0.001292   0.003558  -0.000413  -0.002816  -0.003138
     26       0.001049   0.001611   0.001990  -0.000644  -0.000419  -0.001191
     27      -0.001457   0.000985  -0.001558   0.001248  -0.001420  -0.004614
     28      -0.000566   0.001724  -0.001518   0.000938   0.001395   0.000363
     29      -0.000398  -0.001603   0.000988   0.000928  -0.001730  -0.002700
     30       0.000497  -0.002203  -0.000350  -0.000790  -0.000908   0.002228
     31       0.000779  -0.000709  -0.001314  -0.001208   0.000192   0.002128
     32       0.000902  -0.002713  -0.000409  -0.001084  -0.001407   0.004378
     33      -0.000035  -0.000098   0.000275   0.000041  -0.002126  -0.003731
     34      -0.001380   0.003861  -0.004421   0.000059   0.001906   0.003184
     35       0.000660  -0.001284   0.000563  -0.000468  -0.001158  -0.001465
     36       0.055969  -0.020360   0.025263  -0.000881  -0.002945   0.003444
     37      -0.020360   0.146883  -0.116029  -0.002529   0.007819  -0.015328
     38       0.025263  -0.116029   0.202251  -0.003527   0.023832  -0.005805
     39      -0.000881  -0.002529  -0.003527   0.055326  -0.010263  -0.024007
     40      -0.002945   0.007819   0.023832  -0.010263   0.090095   0.079325
     41       0.003444  -0.015328  -0.005805  -0.024007   0.079325   0.236802
     42      -0.000185   0.010527  -0.016384   0.001473   0.002655   0.007308
     43      -0.003573  -0.000627  -0.004496   0.001153   0.002477   0.003297
     44      -0.002472  -0.018489   0.024467   0.000675  -0.005145  -0.009850
     45       0.002762   0.010492  -0.016285  -0.005905   0.017522   0.027089
     46       0.001820   0.002361  -0.001052  -0.004131  -0.000336   0.002666
     47       0.000569   0.013573  -0.017746  -0.003088   0.021082   0.026101
     48       0.001030  -0.001495   0.001707  -0.001833   0.001425   0.002600
     49      -0.001843   0.003315  -0.002705   0.004473   0.001733  -0.005643
     50      -0.004318   0.009893  -0.008695   0.007961  -0.001786  -0.012378
     51      -0.000515  -0.001859   0.000791  -0.000684   0.003088   0.001704
     52      -0.000750  -0.001611   0.009137   0.000219   0.003602  -0.005332
     53      -0.000867  -0.001783   0.005111   0.000278   0.001465  -0.001347
     54       0.000946   0.002109  -0.005074  -0.001567  -0.002665   0.005507
     55       0.000634   0.001181  -0.006893  -0.000642  -0.004291   0.002274
     56      -0.000803  -0.000976   0.005658  -0.000196   0.006489  -0.000765
     57      -0.000220   0.001496   0.001315   0.000282  -0.001285  -0.001070
     58       0.000488   0.001078   0.004955   0.000979   0.000366  -0.010544
     59       0.000232   0.001599  -0.001892  -0.000583  -0.001620   0.000423
                 42         43         44         45         46         47    
      0       0.002102  -0.002949  -0.006411   0.001191   0.004746   0.002708
      1      -0.002259  -0.001103  -0.003762   0.008686  -0.002733   0.008736
      2       0.001428  -0.001574   0.001062   0.001724   0.004158   0.000743
      3      -0.000174   0.001624  -0.001669   0.002989  -0.003476   0.005386
      4       0.000557   0.001356  -0.001447  -0.004030   0.001830   0.000693
      5       0.000306  -0.002012   0.000455  -0.009115   0.002649  -0.009305
      6       0.005496  -0.000431  -0.008328  -0.002612   0.003933  -0.001053
      7       0.000334  -0.001723   0.001678  -0.000073  -0.005501  -0.002070
      8      -0.004484  -0.002180   0.004631  -0.000387  -0.000076  -0.001709
      9       0.010145  -0.008400  -0.020492   0.005088  -0.015526   0.013731
     10       0.000902  -0.006166  -0.000988  -0.016660   0.000644  -0.017272
     11       0.023433   0.026692  -0.009685  -0.014862  -0.024164   0.001649
     12      -0.116229  -0.029909   0.098266  -0.097914  -0.006044  -0.091504
     13      -0.018413  -0.063634   0.031517   0.002415  -0.055714   0.004423
     14       0.079971   0.044663  -0.215746  -0.080684  -0.008781  -0.213918
     15       0.012592   0.022398  -0.034555  -0.008746   0.017978   0.034926
     16      -0.000133   0.003209  -0.003358   0.009027  -0.001398  -0.004009
     17       0.048693  -0.011338  -0.036184  -0.000522   0.017368   0.026342
     18       0.007208   0.001252  -0.007794  -0.004179   0.000973  -0.000495
     19      -0.002792  -0.001502  -0.002020  -0.003885   0.001616  -0.001981
     20       0.004285   0.002210  -0.000930   0.006836   0.002313   0.002960
     21      -0.006745   0.000172   0.009224   0.000076  -0.004885   0.004105
     22       0.004588   0.005168   0.010382  -0.001740  -0.002951  -0.008820
     23      -0.001332   0.002776   0.000257  -0.002289  -0.005065  -0.003981
     24      -0.000184  -0.000290   0.000892  -0.003087   0.000487  -0.003774
     25      -0.001625  -0.000226  -0.001697   0.002857  -0.000099   0.003830
     26      -0.002399  -0.000874  -0.001137   0.000906  -0.000473   0.001477
     27       0.002404  -0.000637  -0.000437   0.000634   0.002504   0.000920
     28      -0.000217  -0.000125   0.001783  -0.001807   0.000370  -0.001447
     29      -0.000513   0.000006   0.002840  -0.000487   0.001195  -0.000225
     30      -0.000225   0.001263   0.000689   0.001008  -0.001445  -0.000061
     31      -0.000626   0.000736  -0.000688   0.002776  -0.001957   0.002673
     32      -0.002722   0.001134   0.003229   0.000054  -0.001597  -0.001695
     33      -0.000354   0.000729  -0.000219   0.003555  -0.000813   0.004201
     34      -0.000601  -0.000996   0.003579  -0.003941   0.001696  -0.007067
     35       0.000696   0.000407  -0.001067   0.003167  -0.000681   0.003005
     36      -0.000185  -0.003573  -0.002472   0.002762   0.001820   0.000569
     37       0.010527  -0.000627  -0.018489   0.010492   0.002361   0.013573
     38      -0.016384  -0.004496   0.024467  -0.016285  -0.001052  -0.017746
     39       0.001473   0.001153   0.000675  -0.005905  -0.004131  -0.003088
     40       0.002655   0.002477  -0.005145   0.017522  -0.000336   0.021082
     41       0.007308   0.003297  -0.009850   0.027089   0.002666   0.026101
     42       0.090091   0.018218  -0.059940  -0.010692   0.002554  -0.046437
     43       0.018218   0.068723  -0.033966  -0.006300   0.001431  -0.012845
     44      -0.059940  -0.033966   0.164341   0.043933   0.007388   0.027434
     45      -0.010692  -0.006300   0.043933   0.107198   0.001323   0.074294
     46       0.002554   0.001431   0.007388   0.001323   0.054269   0.008581
     47      -0.046437  -0.012845   0.027434   0.074294   0.008581   0.176610
     48       0.004240   0.005973  -0.012141   0.008126  -0.000931   0.008887
     49      -0.016619  -0.005113   0.024314  -0.017970   0.001947  -0.015025
     50      -0.035244  -0.009905   0.054717  -0.029563  -0.002134  -0.022642
     51       0.003388   0.001271  -0.003041  -0.000402  -0.000819   0.001704
     52       0.002229  -0.001507  -0.006347  -0.003648  -0.000895   0.003541
     53       0.002738  -0.000451  -0.004626  -0.002911   0.000738  -0.000079
     54      -0.002786   0.000143   0.003769   0.001954   0.000591  -0.003986
     55      -0.001947   0.000856   0.005153   0.004994   0.000877  -0.000225
     56       0.003749  -0.000446  -0.007537  -0.003043  -0.002070   0.003748
     57      -0.001772  -0.001773   0.000493  -0.001162   0.001342  -0.002330
     58       0.002649  -0.001297  -0.008370   0.000830   0.004504   0.005412
     59      -0.003214  -0.001158   0.003137   0.000820  -0.000559  -0.000754
                 48         49         50         51         52         53    
      0       0.008893  -0.008771  -0.009869  -0.000459   0.008978   0.001310
      1       0.004020  -0.010272  -0.033802  -0.001294  -0.007746  -0.000718
      2       0.006641  -0.015505  -0.027697   0.003872   0.008000   0.000641
      3      -0.005322   0.007424   0.003733  -0.002970  -0.011008  -0.003272
      4      -0.001114   0.007446   0.013915   0.000175  -0.002780  -0.001420
      5       0.002688  -0.004192   0.010159   0.001581   0.001886  -0.001024
      6       0.001978   0.004624   0.005253  -0.003206   0.006997  -0.003102
      7      -0.006820  -0.008841   0.019156  -0.015927   0.005637  -0.021705
      8      -0.024414  -0.026594  -0.007835  -0.004171   0.005236  -0.004778
      9      -0.006084   0.007318   0.007507  -0.000818  -0.005232  -0.001282
     10      -0.000707  -0.010380  -0.002735  -0.000853  -0.009982  -0.005629
     11      -0.003865   0.013135   0.031324   0.001806  -0.002846  -0.002911
     12       0.000978   0.000833   0.002323  -0.000408  -0.001687   0.002452
     13       0.007852   0.002499   0.032164  -0.001475   0.006922   0.003575
     14       0.039535  -0.035568  -0.051150  -0.005297  -0.001588   0.001906
     15      -0.070759   0.009834   0.053376  -0.000044  -0.003411  -0.005119
     16      -0.002433  -0.068993  -0.122979  -0.005800   0.000206  -0.001598
     17       0.005543  -0.036318  -0.176681  -0.004706  -0.006597  -0.005828
     18      -0.004104   0.005636   0.000246  -0.050631  -0.006907  -0.003527
     19      -0.001309  -0.001619   0.003708  -0.032249  -0.251445  -0.077059
     20      -0.004981   0.003039   0.002525  -0.013505  -0.044951  -0.074717
     21      -0.005867   0.008106   0.025312  -0.004012  -0.021413  -0.006796
     22      -0.017029   0.010581   0.003196   0.040692  -0.041190  -0.024849
     23      -0.007608   0.009743   0.016472   0.008459   0.021416   0.014657
     24      -0.000661   0.003161   0.008847   0.000187   0.000904   0.000431
     25       0.001048   0.001966   0.004019  -0.002781  -0.004202  -0.001791
     26       0.002842  -0.003804  -0.004741  -0.000293  -0.004056  -0.001799
     27       0.003043  -0.006190  -0.014218   0.002268   0.013755   0.005129
     28       0.000441  -0.000534  -0.000658   0.001081   0.003604   0.001753
     29      -0.000108   0.003437   0.009080   0.001287  -0.001110  -0.000970
     30      -0.003398   0.003416   0.005087  -0.000995  -0.004834  -0.001256
     31      -0.003658   0.003942   0.004317  -0.001070   0.005001   0.002863
     32      -0.004032   0.010030   0.007745  -0.003031  -0.007435  -0.001679
     33       0.000639  -0.002645  -0.008504   0.000930   0.001160   0.001176
     34       0.004040  -0.006298  -0.005278   0.003297   0.003752   0.000614
     35      -0.000015  -0.001603  -0.000962   0.000834   0.003590   0.000576
     36       0.001030  -0.001843  -0.004318  -0.000515  -0.000750  -0.000867
     37      -0.001495   0.003315   0.009893  -0.001859  -0.001611  -0.001783
     38       0.001707  -0.002705  -0.008695   0.000791   0.009137   0.005111
     39      -0.001833   0.004473   0.007961  -0.000684   0.000219   0.000278
     40       0.001425   0.001733  -0.001786   0.003088   0.003602   0.001465
     41       0.002600  -0.005643  -0.012378   0.001704  -0.005332  -0.001347
     42       0.004240  -0.016619  -0.035244   0.003388   0.002229   0.002738
     43       0.005973  -0.005113  -0.009905   0.001271  -0.001507  -0.000451
     44      -0.012141   0.024314   0.054717  -0.003041  -0.006347  -0.004626
     45       0.008126  -0.017970  -0.029563  -0.000402  -0.003648  -0.002911
     46      -0.000931   0.001947  -0.002134  -0.000819  -0.000895   0.000738
     47       0.008887  -0.015025  -0.022642   0.001704   0.003541  -0.000079
     48       0.069105   0.000668  -0.014016  -0.004431   0.002328   0.000063
     49       0.000668   0.083979   0.079749   0.001826   0.001561   0.001135
     50      -0.014016   0.079749   0.178226   0.002502   0.007938   0.004554
     51      -0.004431   0.001826   0.002502   0.067267   0.022556   0.009723
     52       0.002328   0.001561   0.007938   0.022556   0.215744   0.064860
     53       0.000063   0.001135   0.004554   0.009723   0.064860   0.080177
     54       0.000894  -0.004109  -0.008479  -0.001723   0.017856   0.012768
     55      -0.001546   0.000197  -0.001309  -0.008907   0.014828   0.036085
     56      -0.000278   0.001699   0.006523  -0.003599  -0.033254  -0.004251
     57       0.003580   0.000518   0.004422  -0.002444  -0.017627  -0.008040
     58       0.009741  -0.007511  -0.000613  -0.001311   0.060007   0.023885
     59       0.000637   0.000672  -0.006942   0.003291  -0.012825  -0.004113
                 54         55         56         57         58         59    
      0      -0.006120  -0.002458   0.011088   0.005234  -0.037328   0.015202
      1       0.004737   0.000147  -0.002137  -0.001766   0.060095   0.030028
      2      -0.005972  -0.004627   0.006974  -0.003417  -0.026812  -0.011631
      3       0.002150   0.006587  -0.012350   0.001188   0.014011  -0.001541
      4      -0.000239   0.002792  -0.003620   0.000931  -0.013988   0.001988
      5      -0.005997   0.000024  -0.000534  -0.002446  -0.014073  -0.004211
      6       0.005833  -0.005732   0.013720  -0.000839  -0.012829   0.006649
      7       0.008027  -0.005183   0.018294   0.004027  -0.004097  -0.001644
      8      -0.017152  -0.004193  -0.012890   0.000424  -0.000019  -0.003123
      9       0.004592   0.005234  -0.006146   0.000090   0.000786   0.001019
     10       0.004111   0.009617  -0.011068  -0.002875  -0.014871   0.001549
     11      -0.002913   0.003334  -0.001866  -0.006128   0.001297  -0.000588
     12       0.005298  -0.002322   0.000288   0.000590   0.003121  -0.001690
     13      -0.003497  -0.006042   0.005185   0.001610   0.010219   0.001277
     14       0.008146  -0.001323  -0.002986   0.005796   0.013010  -0.000793
     15      -0.002007   0.004254  -0.001516  -0.003003  -0.014501  -0.001029
     16       0.007827   0.002464  -0.002802   0.001649   0.002843   0.001088
     17       0.005121  -0.001723  -0.000594  -0.005344  -0.006206   0.007217
     18      -0.091503  -0.062650   0.068792  -0.002017  -0.023367   0.007557
     19      -0.043569  -0.148582   0.096392   0.035093   0.002179  -0.012423
     20       0.040549   0.086159  -0.147260   0.001418  -0.036778   0.006191
     21       0.000013   0.024792  -0.016505  -0.047105   0.046850   0.006908
     22      -0.006927   0.024223  -0.014236  -0.022607  -0.244900   0.004053
     23       0.014721  -0.024844   0.001925   0.024244   0.079983  -0.073231
     24      -0.001056  -0.000755   0.000922   0.000382  -0.004623  -0.000969
     25       0.005969   0.003158  -0.004182   0.011402  -0.033901   0.023218
     26       0.003797   0.001691  -0.002010   0.007475  -0.019710   0.013452
     27      -0.008611  -0.007901   0.011471  -0.008881   0.032416  -0.018729
     28      -0.003864  -0.001987   0.002846  -0.007061   0.025786  -0.014447
     29       0.001894   0.000872  -0.001571   0.007157  -0.031389   0.007587
     30       0.004340   0.002819  -0.004320  -0.000952   0.004580  -0.002478
     31      -0.001141  -0.003691   0.003278   0.000197   0.011332  -0.001478
     32       0.005232   0.004103  -0.008939  -0.000143   0.013443  -0.001994
     33      -0.000888  -0.000934   0.001138   0.000292   0.003764  -0.000880
     34      -0.004927  -0.002312   0.005181  -0.001498  -0.011310  -0.001978
     35      -0.001297  -0.002101   0.003097  -0.001233   0.000245  -0.001225
     36       0.000946   0.000634  -0.000803  -0.000220   0.000488   0.000232
     37       0.002109   0.001181  -0.000976   0.001496   0.001078   0.001599
     38      -0.005074  -0.006893   0.005658   0.001315   0.004955  -0.001892
     39      -0.001567  -0.000642  -0.000196   0.000282   0.000979  -0.000583
     40      -0.002665  -0.004291   0.006489  -0.001285   0.000366  -0.001620
     41       0.005507   0.002274  -0.000765  -0.001070  -0.010544   0.000423
     42      -0.002786  -0.001947   0.003749  -0.001772   0.002649  -0.003214
     43       0.000143   0.000856  -0.000446  -0.001773  -0.001297  -0.001158
     44       0.003769   0.005153  -0.007537   0.000493  -0.008370   0.003137
     45       0.001954   0.004994  -0.003043  -0.001162   0.000830   0.000820
     46       0.000591   0.000877  -0.002070   0.001342   0.004504  -0.000559
     47      -0.003986  -0.000225   0.003748  -0.002330   0.005412  -0.000754
     48       0.000894  -0.001546  -0.000278   0.003580   0.009741   0.000637
     49      -0.004109   0.000197   0.001699   0.000518  -0.007511   0.000672
     50      -0.008479  -0.001309   0.006523   0.004422  -0.000613  -0.006942
     51      -0.001723  -0.008907  -0.003599  -0.002444  -0.001311   0.003291
     52       0.017856   0.014828  -0.033254  -0.017627   0.060007  -0.012825
     53       0.012768   0.036085  -0.004251  -0.008040   0.023885  -0.004113
     54       0.082411   0.038981  -0.054746   0.008017  -0.019232   0.004643
     55       0.038981   0.135262  -0.093385   0.007304  -0.023192   0.001155
     56      -0.054746  -0.093385   0.165694  -0.007290   0.028514  -0.003130
     57       0.008017   0.007304  -0.007290   0.047535  -0.007123  -0.016604
     58      -0.019232  -0.023192   0.028514  -0.007123   0.177485  -0.017271
     59       0.004643   0.001155  -0.003130  -0.016604  -0.017271   0.074962

$bmatrix
 132 60
                  0          1          2          3          4          5    
      0      -0.873388   0.417727  -0.250394   0.873388  -0.417727   0.250394
      1       0.000000   0.000000   0.000000  -0.569229  -0.129597   0.811901
      2       0.000000   0.000000   0.000000   0.000000   0.000000   0.000000
      3       0.000000   0.000000   0.000000   0.000000   0.000000   0.000000
      4       0.000000   0.000000   0.000000   0.000000   0.000000   0.000000
      5       0.000000   0.000000   0.000000   0.000000   0.000000   0.000000
      6       0.000000   0.000000   0.000000   0.000000   0.000000   0.000000
      7       0.000000   0.000000   0.000000   0.000000   0.000000   0.000000
      8      -0.039195  -0.201136   0.978779   0.000000   0.000000   0.000000
      9       0.184023  -0.838138  -0.513478   0.000000   0.000000   0.000000
     10       0.755551   0.629005  -0.183019   0.000000   0.000000   0.000000
     11       0.000000   0.000000   0.000000  -0.411540  -0.402321  -0.817785
     12       0.000000   0.000000   0.000000   0.115382   0.978237  -0.172451
     13       0.000000   0.000000   0.000000   0.000000   0.000000   0.000000
     14       0.000000   0.000000   0.000000   0.000000   0.000000   0.000000
     15       0.000000   0.000000   0.000000   0.000000   0.000000   0.000000
     16       0.000000   0.000000   0.000000   0.000000   0.000000   0.000000
     17       0.000000   0.000000   0.000000   0.000000   0.000000   0.000000
     18       0.000000   0.000000   0.000000   0.000000   0.000000   0.000000
     19       0.000000   0.000000   0.000000   0.000000   0.000000   0.000000
     20       0.000000   0.000000   0.000000   0.000000   0.000000   0.000000
     21      -0.391426  -0.218084  -0.525174   0.000000   0.000000   0.000000
     22      -0.077027   0.595203  -0.344709   0.000000   0.000000   0.000000
     23       0.150490  -0.611114   0.260694   0.162990   0.281780  -0.098430
     24       0.436689  -0.106347  -0.336371  -0.105607  -0.027747   0.322074
     25      -0.614478   0.136584   0.455417   0.000000   0.000000   0.000000
     26       0.474967   0.198806   0.457720  -0.055147  -0.249693  -0.224202
     27       0.153260   0.302031  -0.030709  -0.624243  -0.263728  -0.067136
     28       0.000000   0.000000   0.000000   0.610802   0.314617  -0.072122
     29       0.000000   0.000000   0.000000   0.194767  -0.378909   0.651296
     30       0.000000   0.000000   0.000000   0.298608  -0.441653  -0.421691
     31      -0.126055  -0.080475   0.305431  -0.135413   0.239711  -0.463330
     32      -0.024280  -0.210303  -0.266153  -0.349198   0.513720   0.304831
     33       0.000000   0.000000   0.000000   0.000000   0.000000   0.000000
     34       0.000000   0.000000   0.000000   0.000000   0.000000   0.000000
     35       0.000000   0.000000   0.000000  -0.224386   0.232029  -0.120281
     36       0.000000   0.000000   0.000000   0.000000   0.000000   0.000000
     37       0.000000   0.000000   0.000000  -0.116782  -0.297145  -0.129307
     38       0.000000   0.000000   0.000000   0.280513   0.016210   0.199257
     39       0.000000   0.000000   0.000000   0.000000   0.000000   0.000000
     40       0.000000   0.000000   0.000000   0.000000   0.000000   0.000000
     41       0.000000   0.000000   0.000000   0.000000   0.000000   0.000000
     42       0.000000   0.000000   0.000000   0.000000   0.000000   0.000000
     43       0.000000   0.000000   0.000000   0.000000   0.000000   0.000000
     44       0.000000   0.000000   0.000000   0.000000   0.000000   0.000000
     45       0.000000   0.000000   0.000000   0.000000   0.000000   0.000000
     46       0.000000   0.000000   0.000000   0.000000   0.000000   0.000000
     47       0.000000   0.000000   0.000000   0.000000   0.000000   0.000000
     48       0.000000   0.000000   0.000000   0.000000   0.000000   0.000000
     49       0.000000   0.000000   0.000000   0.000000   0.000000   0.000000
     50       0.000000   0.000000   0.000000   0.000000   0.000000   0.000000
     51       0.000000   0.000000   0.000000   0.000000   0.000000   0.000000
     52       0.000000   0.000000   0.000000   0.000000   0.000000   0.000000
     53       0.000000   0.000000   0.000000   0.000000   0.000000   0.000000
     54       0.000000   0.000000   0.000000   0.000000   0.000000   0.000000
     55       0.000000   0.000000   0.000000   0.000000   0.000000   0.000000
     56       0.000000   0.000000   0.000000   0.000000   0.000000   0.000000
     57       0.000000   0.000000   0.000000   0.000000   0.000000   0.000000
     58       0.000000   0.000000   0.000000   0.000000   0.000000   0.000000
     59       0.000000   0.000000   0.000000   0.000000   0.000000   0.000000
     60      -0.281693   0.217559   0.033427   0.000000   0.000000   0.000000
     61       0.000000   0.000000   0.000000   0.000000   0.000000   0.000000
     62      -0.074407  -0.341906  -0.073240   0.000000   0.000000   0.000000
     63       0.206267   0.507176   0.126641  -0.177991  -0.479871  -0.179717
     64       0.079225  -0.264237  -0.717162  -0.129756   0.170812   0.737557
     65       0.109052   0.335845   0.179904   0.284604   0.352676  -0.404353
     66      -0.281147  -0.379526   0.347501  -0.054102   0.198534   0.519920
     67      -0.375377  -0.452751   0.554019   0.388585   0.522934  -0.483006
     68       0.082211  -0.166131  -0.563907  -0.149664  -0.337336  -0.040733
     69      -0.278162  -0.281420   0.500756  -0.074010  -0.309614  -0.258370
     70       0.203282   0.409070  -0.026614  -0.158083   0.028276   0.598573
     71      -0.015004  -0.337462  -0.510644   0.312931   0.495212  -0.265369
     72       0.000000   0.000000   0.000000  -0.398362  -0.081207  -0.292256
     73      -0.110663  -0.307283  -0.126635   0.046815   0.250306   0.072777
     74       0.000000   0.000000   0.000000  -0.608871  -0.134601  -0.448369
     75       0.000000   0.000000   0.000000   0.428981  -0.649680   0.197058
     76      -0.110663  -0.307283  -0.126635   0.257325   0.303701   0.228889
     77       0.000000   0.000000   0.000000  -0.526045   0.066053  -0.358269
     78       0.000000   0.000000   0.000000   0.301298  -0.502420   0.131045
     79      -0.110663  -0.307283  -0.126635   0.129642   0.450961   0.162876
     80       0.000000   0.000000   0.000000   0.218471  -0.703075   0.040946
     81       0.000000   0.000000   0.000000   0.000000   0.000000   0.000000
     82       0.000000   0.000000   0.000000   0.195162   0.283090   0.182017
     83       0.000000   0.000000   0.000000   0.000000   0.000000   0.000000
     84       0.000000   0.000000   0.000000   0.000000   0.000000   0.000000
     85       0.000000   0.000000   0.000000   0.000000   0.000000   0.000000
     86       0.000000   0.000000   0.000000   0.000000   0.000000   0.000000
     87       0.000000   0.000000   0.000000   0.195162   0.283090   0.182017
     88       0.000000   0.000000   0.000000   0.000000   0.000000   0.000000
     89       0.000000   0.000000   0.000000   0.195162   0.283090   0.182017
     90       0.000000   0.000000   0.000000   0.000000   0.000000   0.000000
     91       0.000000   0.000000   0.000000   0.000000   0.000000   0.000000
     92       0.000000   0.000000   0.000000   0.000000   0.000000   0.000000
     93       0.000000   0.000000   0.000000   0.000000   0.000000   0.000000
     94       0.000000   0.000000   0.000000   0.000000   0.000000   0.000000
     95       0.000000   0.000000   0.000000   0.000000   0.000000   0.000000
     96       0.000000   0.000000   0.000000   0.000000   0.000000   0.000000
     97       0.000000   0.000000   0.000000   0.000000   0.000000   0.000000
     98       0.000000   0.000000   0.000000   0.000000   0.000000   0.000000
     99       0.000000   0.000000   0.000000   0.000000   0.000000   0.000000
    100       0.000000   0.000000   0.000000   0.000000   0.000000   0.000000
    101       0.000000   0.000000   0.000000   0.000000   0.000000   0.000000
    102       0.000000   0.000000   0.000000   0.000000   0.000000   0.000000
    103       0.000000   0.000000   0.000000   0.000000   0.000000   0.000000
    104       0.000000   0.000000   0.000000   0.000000   0.000000   0.000000
    105       0.000000   0.000000   0.000000   0.000000   0.000000   0.000000
    106       0.000000   0.000000   0.000000  -0.284463   0.185688  -0.169799
    107       0.000000   0.000000   0.000000   0.000000   0.000000   0.000000
    108       0.000000   0.000000   0.000000   0.000000   0.000000   0.000000
    109       0.000000   0.000000   0.000000   0.000000   0.000000   0.000000
    110       0.000000   0.000000   0.000000  -0.284463   0.185688  -0.169799
    111       0.000000   0.000000   0.000000   0.000000   0.000000   0.000000
    112       0.000000   0.000000   0.000000   0.000000   0.000000   0.000000
    113       0.000000   0.000000   0.000000   0.039775  -0.348092  -0.027676
    114       0.000000   0.000000   0.000000   0.000000   0.000000   0.000000
    115       0.000000   0.000000   0.000000   0.000000   0.000000   0.000000
    116       0.000000   0.000000   0.000000   0.039775  -0.348092  -0.027676
    117       0.000000   0.000000   0.000000   0.000000   0.000000   0.000000
    118       0.000000   0.000000   0.000000   0.000000   0.000000   0.000000
    119       0.000000   0.000000   0.000000   0.039775  -0.348092  -0.027676
    120       0.754742   0.083075   0.047295   0.000000   0.000000   0.000000
    121      -0.052671  -0.448372  -0.094248   0.133528   0.322058   0.071529
    122      -0.454774   0.420037   0.068105   0.000000   0.000000   0.000000
    123       0.570718   0.032388   0.029510   0.000000   0.000000   0.000000
    124      -0.270750   0.470724   0.085890   0.000000   0.000000   0.000000
    125      -0.236696  -0.499058  -0.112033   0.133528   0.322058   0.071529
    126       0.000000   0.000000   0.000000   0.000000   0.000000   0.000000
    127       0.000000   0.000000   0.000000   0.000000   0.000000   0.000000
    128       0.000000   0.000000   0.000000   0.000000   0.000000   0.000000
    129       0.228188   0.285051   0.067715   0.000000   0.000000   0.000000
    130       0.228188   0.285051   0.067715   0.000000   0.000000   0.000000
    131       0.228188   0.285051   0.067715   0.000000   0.000000   0.000000
                  6          7          8          9         10         11    
      0       0.000000   0.000000   0.000000   0.000000   0.000000   0.000000
      1       0.569229   0.129597  -0.811901   0.000000   0.000000   0.000000
      2      -0.841354   0.536160   0.068232   0.841354  -0.536160  -0.068232
      3       0.000000   0.000000   0.000000  -0.484012  -0.838476  -0.250380
      4       0.000000   0.000000   0.000000   0.000000   0.000000   0.000000
      5      -0.547210  -0.836994   0.001420   0.000000   0.000000   0.000000
      6       0.685224   0.020411   0.728046   0.000000   0.000000   0.000000
      7       0.000000   0.000000   0.000000   0.000000   0.000000   0.000000
      8       0.000000   0.000000   0.000000   0.000000   0.000000   0.000000
      9       0.000000   0.000000   0.000000   0.000000   0.000000   0.000000
     10       0.000000   0.000000   0.000000   0.000000   0.000000   0.000000
     11       0.000000   0.000000   0.000000   0.000000   0.000000   0.000000
     12       0.000000   0.000000   0.000000   0.000000   0.000000   0.000000
     13       0.000000   0.000000   0.000000  -0.086905   0.776621  -0.623945
     14       0.000000   0.000000   0.000000  -0.190341   0.300345   0.934646
     15       0.000000   0.000000   0.000000   0.000000   0.000000   0.000000
     16       0.000000   0.000000   0.000000   0.000000   0.000000   0.000000
     17       0.000000   0.000000   0.000000   0.000000   0.000000   0.000000
     18       0.000000   0.000000   0.000000   0.000000   0.000000   0.000000
     19       0.000000   0.000000   0.000000   0.000000   0.000000   0.000000
     20       0.000000   0.000000   0.000000   0.000000   0.000000   0.000000
     21       0.000000   0.000000   0.000000   0.000000   0.000000   0.000000
     22       0.000000   0.000000   0.000000   0.000000   0.000000   0.000000
     23       0.000000   0.000000   0.000000   0.000000   0.000000   0.000000
     24       0.000000   0.000000   0.000000   0.000000   0.000000   0.000000
     25       0.000000   0.000000   0.000000   0.000000   0.000000   0.000000
     26       0.000000   0.000000   0.000000   0.000000   0.000000   0.000000
     27       0.000000   0.000000   0.000000   0.000000   0.000000   0.000000
     28      -0.233039  -0.167863  -0.190180   0.000000   0.000000   0.000000
     29       0.000000   0.000000   0.000000   0.000000   0.000000   0.000000
     30      -0.026980   0.341553   0.035603   0.000000   0.000000   0.000000
     31       0.261468  -0.159236   0.157899   0.000000   0.000000   0.000000
     32       0.000000   0.000000   0.000000   0.000000   0.000000   0.000000
     33       0.480477   0.095592  -0.024410  -0.184315  -0.289258   0.000213
     34      -0.076493   0.430279  -0.388461   0.000000   0.000000   0.000000
     35       0.155378  -0.378779   0.422514   0.069008   0.146751  -0.302232
     36       0.096712  -0.339992  -0.485069   0.100566   0.118920   0.305593
     37      -0.015703   0.384300   0.446570   0.000000   0.000000   0.000000
     38      -0.529754  -0.063446   0.036648   0.000000   0.000000   0.000000
     39       0.000000   0.000000   0.000000   0.189692  -0.736709  -0.212835
     40       0.000000   0.000000   0.000000   0.435968   0.389918  -0.373483
     41       0.049627   0.034915   0.337580  -0.451994   0.185391  -0.490317
     42       0.000000   0.000000   0.000000   0.401746   0.111714   0.572669
     43       0.110856   0.205890  -0.250923  -0.545038  -0.103604   0.438712
     44      -0.183481  -0.277152  -0.084637  -0.115164   0.444078   0.102950
     45       0.000000   0.000000   0.000000   0.000000   0.000000   0.000000
     46       0.000000   0.000000   0.000000  -0.216767   0.047160   0.261107
     47       0.000000   0.000000   0.000000   0.282623  -0.182507   0.064839
     48       0.000000   0.000000   0.000000   0.000000   0.000000   0.000000
     49       0.000000   0.000000   0.000000   0.000000   0.000000   0.000000
     50       0.000000   0.000000   0.000000  -0.033404   0.115127  -0.320965
     51      -0.291450   0.190430  -0.067801   0.000000   0.000000   0.000000
     52       0.000000   0.000000   0.000000   0.000000   0.000000   0.000000
     53       0.184594  -0.121155  -0.277580   0.000000   0.000000   0.000000
     54       0.212444  -0.192403  -0.194554   0.000000   0.000000   0.000000
     55       0.000000   0.000000   0.000000   0.000000   0.000000   0.000000
     56       0.000000   0.000000   0.000000   0.000000   0.000000   0.000000
     57      -0.225677  -0.148888   0.216577   0.000000   0.000000   0.000000
     58       0.000000   0.000000   0.000000   0.000000   0.000000   0.000000
     59       0.021128   0.344505  -0.029543   0.000000   0.000000   0.000000
     60       0.000000   0.000000   0.000000   0.000000   0.000000   0.000000
     61       0.000000   0.000000   0.000000   0.000000   0.000000   0.000000
     62       0.000000   0.000000   0.000000   0.000000   0.000000   0.000000
     63       0.112089   0.311243   0.128267   0.000000   0.000000   0.000000
     64       0.000000   0.000000   0.000000   0.000000   0.000000   0.000000
     65       0.000000   0.000000   0.000000   0.000000   0.000000   0.000000
     66       0.000000   0.000000   0.000000   0.000000   0.000000   0.000000
     67       0.000000   0.000000   0.000000   0.000000   0.000000   0.000000
     68       0.112089   0.311243   0.128267   0.000000   0.000000   0.000000
     69       0.112089   0.311243   0.128267   0.000000   0.000000   0.000000
     70       0.000000   0.000000   0.000000   0.000000   0.000000   0.000000
     71       0.000000   0.000000   0.000000   0.000000   0.000000   0.000000
     72      -0.313316   0.269974  -0.176574   0.000000   0.000000   0.000000
     73       0.258177   0.338857   0.235098  -0.194329  -0.281880  -0.181239
     74       0.384430   0.414048   0.335617  -0.194329  -0.281880  -0.181239
     75      -0.478319   0.390683  -0.272991   0.000000   0.000000   0.000000
     76      -0.439570   0.194784  -0.277094   0.000000   0.000000   0.000000
     77       0.147275  -0.418552   0.036446   0.000000   0.000000   0.000000
     78      -0.017728  -0.297843  -0.059971   0.000000   0.000000   0.000000
     79       0.021021  -0.493742  -0.064074   0.000000   0.000000   0.000000
     80       0.219428   0.534757   0.239201  -0.194329  -0.281880  -0.181239
     81       0.094795   0.107201   0.326521  -0.347070  -0.558993   0.112870
     82      -0.210995  -0.294241  -0.289613  -0.256972  -0.427820   0.193102
     83       0.203159   0.368496  -0.390501   0.214821   0.263804   0.575969
     84      -0.053938  -0.114372   0.233629   0.308840   0.422630   0.487257
     85       0.278968   0.475177  -0.293994  -0.068875  -0.080168  -0.219326
     86       0.021872  -0.007692   0.330136   0.025144   0.078658  -0.308038
     87      -0.359728  -0.515815  -0.382505   0.398938   0.553804   0.567489
     88       0.351892   0.590070  -0.297609  -0.441089  -0.717819   0.201582
     89      -0.283918  -0.409134  -0.285998   0.115242   0.209831  -0.227806
     90       0.026515   0.083877  -0.332145  -0.131525   0.014063   0.207157
     91       0.000000   0.000000   0.000000  -0.517735   0.366240  -0.225632
     92       0.000000   0.000000   0.000000   0.577771  -0.225037  -0.363287
     93       0.026515   0.083877  -0.332145  -0.024189  -0.078603   0.309985
     94       0.000000   0.000000   0.000000  -0.396049   0.305541  -0.257593
     95       0.000000   0.000000   0.000000   0.699457  -0.285737  -0.395249
     96       0.026515   0.083877  -0.332145   0.097497  -0.139302   0.278023
     97       0.000000   0.000000   0.000000  -0.625071   0.458906  -0.328460
     98       0.000000   0.000000   0.000000   0.470435  -0.132371  -0.466115
     99       0.000000   0.000000   0.000000   0.000000   0.000000   0.000000
    100       0.000000   0.000000   0.000000   0.100065   0.039381  -0.325318
    101      -0.056483   0.037518   0.348175   0.000000   0.000000   0.000000
    102      -0.056483   0.037518   0.348175   0.000000   0.000000   0.000000
    103      -0.056483   0.037518   0.348175   0.100065   0.039381  -0.325318
    104      -0.241726   0.158755   0.423889   0.000000   0.000000   0.000000
    105       0.087638  -0.057697  -0.236212   0.019852  -0.012398   0.342214
    106       0.515060  -0.336150   0.345277   0.000000   0.000000   0.000000
    107      -0.348267   0.228229   0.317673   0.000000   0.000000   0.000000
    108       0.000000   0.000000   0.000000   0.000000   0.000000   0.000000
    109      -0.018903   0.011777  -0.342427   0.019852  -0.012398   0.342214
    110       0.408519  -0.266676   0.239061   0.000000   0.000000   0.000000
    111       0.398478  -0.358240  -0.364997   0.000000   0.000000   0.000000
    112      -0.230636  -0.595869   0.233776   0.181792   0.308146  -0.179738
    113      -0.001833   0.290383  -0.006416   0.000000   0.000000   0.000000
    114       0.260811  -0.218069  -0.239357   0.000000   0.000000   0.000000
    115      -0.368303  -0.455698   0.359416   0.181792   0.308146  -0.179738
    116      -0.139500   0.430554   0.119224   0.000000   0.000000   0.000000
    117       0.388907  -0.154256  -0.361708   0.000000   0.000000   0.000000
    118      -0.240207  -0.391884   0.237065   0.181792   0.308146  -0.179738
    119      -0.011404   0.494367  -0.003126   0.000000   0.000000   0.000000
    120       0.000000   0.000000   0.000000   0.000000   0.000000   0.000000
    121       0.000000   0.000000   0.000000   0.000000   0.000000   0.000000
    122       0.000000   0.000000   0.000000   0.000000   0.000000   0.000000
    123       0.000000   0.000000   0.000000   0.000000   0.000000   0.000000
    124       0.000000   0.000000   0.000000   0.000000   0.000000   0.000000
    125       0.000000   0.000000   0.000000   0.000000   0.000000   0.000000
    126       0.000000   0.000000   0.000000   0.000000   0.000000   0.000000
    127       0.000000   0.000000   0.000000   0.000000   0.000000   0.000000
    128      -0.140867  -0.298052   0.140937   0.000000   0.000000   0.000000
    129       0.000000   0.000000   0.000000   0.000000   0.000000   0.000000
    130       0.000000   0.000000   0.000000   0.000000   0.000000   0.000000
    131      -0.140867  -0.298052   0.140937   0.000000   0.000000   0.000000
                 12         13         14         15         16         17    
      0       0.000000   0.000000   0.000000   0.000000   0.000000   0.000000
      1       0.000000   0.000000   0.000000   0.000000   0.000000   0.000000
      2       0.000000   0.000000   0.000000   0.000000   0.000000   0.000000
      3       0.484012   0.838476   0.250380   0.000000   0.000000   0.000000
      4       0.828505  -0.526357   0.191123  -0.828505   0.526357  -0.191123
      5       0.000000   0.000000   0.000000   0.547210   0.836994  -0.001420
      6       0.000000   0.000000   0.000000   0.000000   0.000000   0.000000
      7       0.000000   0.000000   0.000000   0.000000   0.000000   0.000000
      8       0.000000   0.000000   0.000000   0.000000   0.000000   0.000000
      9       0.000000   0.000000   0.000000   0.000000   0.000000   0.000000
     10       0.000000   0.000000   0.000000   0.000000   0.000000   0.000000
     11       0.000000   0.000000   0.000000   0.000000   0.000000   0.000000
     12       0.000000   0.000000   0.000000   0.000000   0.000000   0.000000
     13       0.000000   0.000000   0.000000   0.000000   0.000000   0.000000
     14       0.000000   0.000000   0.000000   0.000000   0.000000   0.000000
     15      -0.784026  -0.261265   0.563067   0.000000   0.000000   0.000000
     16      -0.274150  -0.007902  -0.961655   0.000000   0.000000   0.000000
     17       0.000000   0.000000   0.000000   0.243378  -0.660759  -0.710045
     18       0.000000   0.000000   0.000000   0.000000   0.000000   0.000000
     19       0.000000   0.000000   0.000000   0.000000   0.000000   0.000000
     20       0.000000   0.000000   0.000000   0.000000   0.000000   0.000000
     21       0.000000   0.000000   0.000000   0.000000   0.000000   0.000000
     22       0.000000   0.000000   0.000000   0.000000   0.000000   0.000000
     23       0.000000   0.000000   0.000000   0.000000   0.000000   0.000000
     24       0.000000   0.000000   0.000000   0.000000   0.000000   0.000000
     25       0.000000   0.000000   0.000000   0.000000   0.000000   0.000000
     26       0.000000   0.000000   0.000000   0.000000   0.000000   0.000000
     27       0.000000   0.000000   0.000000   0.000000   0.000000   0.000000
     28       0.000000   0.000000   0.000000   0.000000   0.000000   0.000000
     29       0.000000   0.000000   0.000000   0.000000   0.000000   0.000000
     30       0.000000   0.000000   0.000000   0.000000   0.000000   0.000000
     31       0.000000   0.000000   0.000000   0.000000   0.000000   0.000000
     32       0.000000   0.000000   0.000000   0.000000   0.000000   0.000000
     33       0.000000   0.000000   0.000000  -0.296162   0.193666   0.024197
     34       0.000000   0.000000   0.000000   0.181608  -0.118256   0.280781
     35       0.000000   0.000000   0.000000   0.000000   0.000000   0.000000
     36       0.000000   0.000000   0.000000   0.000000   0.000000   0.000000
     37       0.000000   0.000000   0.000000   0.132485  -0.087155  -0.317262
     38       0.000000   0.000000   0.000000   0.000000   0.000000   0.000000
     39       0.000000   0.000000   0.000000   0.000000   0.000000   0.000000
     40      -0.141974  -0.011100   0.311623   0.000000   0.000000   0.000000
     41       0.000000   0.000000   0.000000   0.000000   0.000000   0.000000
     42      -0.117635   0.152518  -0.283353   0.000000   0.000000   0.000000
     43       0.000000   0.000000   0.000000   0.000000   0.000000   0.000000
     44       0.298646  -0.166925  -0.018313   0.000000   0.000000   0.000000
     45      -0.095095   0.518806  -0.471010  -0.175085  -0.184910   0.249735
     46       0.148697  -0.437813  -0.537154   0.000000   0.000000   0.000000
     47      -0.453038  -0.117974  -0.153632   0.170415   0.300480   0.088793
     48       0.714418   0.181655   0.270085   0.000000   0.000000   0.000000
     49      -0.402498   0.365839   0.450561   0.024543  -0.086679  -0.345106
     50      -0.164338  -0.550104   0.380912   0.000000   0.000000   0.000000
     51       0.191484   0.300909  -0.001361   0.099966  -0.491338   0.069162
     52      -0.038942  -0.173552  -0.309156   0.455445   0.028779   0.586642
     53       0.000000   0.000000   0.000000  -0.557044  -0.200274   0.449035
     54       0.000000   0.000000   0.000000   0.000000   0.000000   0.000000
     55       0.000000   0.000000   0.000000   0.000000   0.000000   0.000000
     56       0.000000   0.000000   0.000000   0.000000   0.000000   0.000000
     57       0.000000   0.000000   0.000000   0.000000   0.000000   0.000000
     58       0.000000   0.000000   0.000000   0.000000   0.000000   0.000000
     59       0.000000   0.000000   0.000000   0.000000   0.000000   0.000000
     60       0.000000   0.000000   0.000000   0.000000   0.000000   0.000000
     61       0.000000   0.000000   0.000000   0.000000   0.000000   0.000000
     62       0.000000   0.000000   0.000000   0.000000   0.000000   0.000000
     63       0.000000   0.000000   0.000000   0.000000   0.000000   0.000000
     64       0.000000   0.000000   0.000000   0.000000   0.000000   0.000000
     65       0.000000   0.000000   0.000000   0.000000   0.000000   0.000000
     66       0.000000   0.000000   0.000000   0.000000   0.000000   0.000000
     67       0.000000   0.000000   0.000000   0.000000   0.000000   0.000000
     68       0.000000   0.000000   0.000000   0.000000   0.000000   0.000000
     69       0.000000   0.000000   0.000000   0.000000   0.000000   0.000000
     70       0.000000   0.000000   0.000000   0.000000   0.000000   0.000000
     71       0.000000   0.000000   0.000000   0.000000   0.000000   0.000000
     72       0.000000   0.000000   0.000000   0.292909  -0.191201   0.174840
     73       0.000000   0.000000   0.000000   0.000000   0.000000   0.000000
     74       0.000000   0.000000   0.000000   0.000000   0.000000   0.000000
     75       0.000000   0.000000   0.000000   0.292909  -0.191201   0.174840
     76       0.000000   0.000000   0.000000   0.292909  -0.191201   0.174840
     77       0.000000   0.000000   0.000000   0.000000   0.000000   0.000000
     78       0.000000   0.000000   0.000000   0.000000   0.000000   0.000000
     79       0.000000   0.000000   0.000000   0.000000   0.000000   0.000000
     80       0.000000   0.000000   0.000000   0.000000   0.000000   0.000000
     81       0.000000   0.000000   0.000000  -0.020529   0.012821  -0.353886
     82       0.000000   0.000000   0.000000   0.000000   0.000000   0.000000
     83       0.000000   0.000000   0.000000   0.000000   0.000000   0.000000
     84       0.000000   0.000000   0.000000  -0.020529   0.012821  -0.353886
     85      -0.026487  -0.083787   0.331787   0.000000   0.000000   0.000000
     86      -0.026487  -0.083787   0.331787  -0.020529   0.012821  -0.353886
     87       0.000000   0.000000   0.000000   0.000000   0.000000   0.000000
     88       0.000000   0.000000   0.000000   0.000000   0.000000   0.000000
     89      -0.026487  -0.083787   0.331787   0.000000   0.000000   0.000000
     90       0.433499  -0.384448   0.449443   0.000000   0.000000   0.000000
     91       0.216520  -0.039128  -0.287525  -0.104168  -0.040996   0.338658
     92      -0.036669   0.095405  -0.248609  -0.104168  -0.040996   0.338658
     93       0.101842   0.035722  -0.316498  -0.104168  -0.040996   0.338658
     94      -0.462086   0.203932   0.210331   0.000000   0.000000   0.000000
     95      -0.715275   0.338466   0.249247   0.000000   0.000000   0.000000
     96      -0.576764   0.278782   0.181358   0.000000   0.000000   0.000000
     97       0.548178  -0.459298   0.478416   0.000000   0.000000   0.000000
     98       0.294988  -0.324765   0.517332   0.000000   0.000000   0.000000
     99       0.470238   0.671932  -0.187929  -0.491593  -0.641442   0.364475
    100      -0.010257   0.073946   0.248111  -0.404117  -0.512349   0.340798
    101       0.380501   0.559386  -0.108880  -0.031065  -0.167393  -0.326340
    102      -0.185569  -0.461854  -0.467530   0.099696   0.068304  -0.244064
    103      -0.099994  -0.038600   0.327160   0.056411  -0.038299  -0.350017
    104       0.000000   0.000000   0.000000  -0.383582   0.249843  -0.551090
    105       0.000000   0.000000   0.000000  -0.483593   0.315377  -0.463173
    106       0.000000   0.000000   0.000000  -0.606699   0.395744  -0.532649
    107       0.056798  -0.037728  -0.350121   0.042263  -0.027185   0.262418
    108      -0.095832  -0.349308  -0.546579  -0.360833  -0.405746   0.446751
    109       0.056798  -0.037728  -0.350121  -0.057747   0.038349   0.350334
    110       0.056798  -0.037728  -0.350121  -0.180854   0.118715   0.280858
    111       0.000000   0.000000   0.000000  -0.255158   0.167217   0.235462
    112       0.000000   0.000000   0.000000   0.000000   0.000000   0.000000
    113       0.000000   0.000000   0.000000   0.000000   0.000000   0.000000
    114       0.000000   0.000000   0.000000  -0.255158   0.167217   0.235462
    115       0.000000   0.000000   0.000000   0.000000   0.000000   0.000000
    116       0.000000   0.000000   0.000000   0.000000   0.000000   0.000000
    117       0.000000   0.000000   0.000000  -0.255158   0.167217   0.235462
    118       0.000000   0.000000   0.000000   0.000000   0.000000   0.000000
    119       0.000000   0.000000   0.000000   0.000000   0.000000   0.000000
    120       0.000000   0.000000   0.000000   0.000000   0.000000   0.000000
    121       0.000000   0.000000   0.000000   0.000000   0.000000   0.000000
    122       0.000000   0.000000   0.000000   0.000000   0.000000   0.000000
    123       0.000000   0.000000   0.000000   0.000000   0.000000   0.000000
    124       0.000000   0.000000   0.000000   0.000000   0.000000   0.000000
    125       0.000000   0.000000   0.000000   0.000000   0.000000   0.000000
    126       0.000000   0.000000   0.000000   0.000000   0.000000   0.000000
    127       0.000000   0.000000   0.000000   0.000000   0.000000   0.000000
    128       0.000000   0.000000   0.000000   0.000000   0.000000   0.000000
    129       0.000000   0.000000   0.000000   0.000000   0.000000   0.000000
    130       0.000000   0.000000   0.000000   0.000000   0.000000   0.000000
    131       0.000000   0.000000   0.000000   0.000000   0.000000   0.000000
                 18         19         20         21         22         23    
      0       0.000000   0.000000   0.000000   0.000000   0.000000   0.000000
      1       0.000000   0.000000   0.000000   0.000000   0.000000   0.000000
      2       0.000000   0.000000   0.000000   0.000000   0.000000   0.000000
      3       0.000000   0.000000   0.000000   0.000000   0.000000   0.000000
      4       0.000000   0.000000   0.000000   0.000000   0.000000   0.000000
      5       0.000000   0.000000   0.000000   0.000000   0.000000   0.000000
      6      -0.685224  -0.020411  -0.728046   0.000000   0.000000   0.000000
      7       0.769155  -0.531388  -0.355003  -0.769155   0.531388   0.355003
      8       0.000000   0.000000   0.000000   0.039195   0.201136  -0.978779
      9       0.000000   0.000000   0.000000   0.000000   0.000000   0.000000
     10       0.000000   0.000000   0.000000   0.000000   0.000000   0.000000
     11       0.000000   0.000000   0.000000   0.000000   0.000000   0.000000
     12       0.000000   0.000000   0.000000   0.000000   0.000000   0.000000
     13       0.000000   0.000000   0.000000   0.000000   0.000000   0.000000
     14       0.000000   0.000000   0.000000   0.000000   0.000000   0.000000
     15       0.000000   0.000000   0.000000   0.000000   0.000000   0.000000
     16       0.000000   0.000000   0.000000   0.000000   0.000000   0.000000
     17       0.000000   0.000000   0.000000   0.000000   0.000000   0.000000
     18       0.292285   0.941178   0.169567   0.000000   0.000000   0.000000
     19      -0.345348  -0.390446   0.853397   0.000000   0.000000   0.000000
     20       0.000000   0.000000   0.000000  -0.209403  -0.969166   0.129874
     21       0.000000   0.000000   0.000000   0.281710   0.213090   0.055070
     22       0.000000   0.000000   0.000000   0.064900  -0.344859  -0.068269
     23       0.000000   0.000000   0.000000   0.000000   0.000000   0.000000
     24       0.000000   0.000000   0.000000  -0.331081   0.134094   0.014298
     25       0.000000   0.000000   0.000000   0.000000   0.000000   0.000000
     26       0.000000   0.000000   0.000000   0.000000   0.000000   0.000000
     27       0.000000   0.000000   0.000000   0.000000   0.000000   0.000000
     28       0.000000   0.000000   0.000000   0.000000   0.000000   0.000000
     29       0.000000   0.000000   0.000000   0.000000   0.000000   0.000000
     30       0.000000   0.000000   0.000000   0.000000   0.000000   0.000000
     31       0.000000   0.000000   0.000000   0.000000   0.000000   0.000000
     32       0.000000   0.000000   0.000000   0.000000   0.000000   0.000000
     33       0.000000   0.000000   0.000000   0.000000   0.000000   0.000000
     34      -0.105115  -0.312024   0.107680   0.000000   0.000000   0.000000
     35       0.000000   0.000000   0.000000   0.000000   0.000000   0.000000
     36      -0.197278   0.221072   0.179476   0.000000   0.000000   0.000000
     37       0.000000   0.000000   0.000000   0.000000   0.000000   0.000000
     38       0.249240   0.047236  -0.235905   0.000000   0.000000   0.000000
     39       0.000000   0.000000   0.000000   0.000000   0.000000   0.000000
     40       0.000000   0.000000   0.000000   0.000000   0.000000   0.000000
     41       0.000000   0.000000   0.000000   0.000000   0.000000   0.000000
     42       0.000000   0.000000   0.000000   0.000000   0.000000   0.000000
     43       0.000000   0.000000   0.000000   0.000000   0.000000   0.000000
     44       0.000000   0.000000   0.000000   0.000000   0.000000   0.000000
     45       0.000000   0.000000   0.000000   0.000000   0.000000   0.000000
     46       0.000000   0.000000   0.000000   0.000000   0.000000   0.000000
     47       0.000000   0.000000   0.000000   0.000000   0.000000   0.000000
     48       0.000000   0.000000   0.000000   0.000000   0.000000   0.000000
     49       0.000000   0.000000   0.000000   0.000000   0.000000   0.000000
     50       0.000000   0.000000   0.000000   0.000000   0.000000   0.000000
     51       0.000000   0.000000   0.000000   0.000000   0.000000   0.000000
     52       0.000000   0.000000   0.000000   0.000000   0.000000   0.000000
     53       0.000000   0.000000   0.000000   0.000000   0.000000   0.000000
     54      -0.030700   0.251135   0.500411  -0.181744  -0.058731  -0.305857
     55       0.035123  -0.373242  -0.689825   0.000000   0.000000   0.000000
     56      -0.308381   0.574202  -0.256115  -0.026141  -0.225181   0.280426
     57       0.651722   0.236411  -0.004123   0.000000   0.000000   0.000000
     58      -0.653457  -0.181934   0.132897   0.210664   0.292021   0.019315
     59       0.278411  -0.499327   0.372559   0.000000   0.000000   0.000000
     60      -0.063320   0.129232  -0.330633   0.345014  -0.346791   0.297206
     61      -0.169100  -0.305317   0.090640   0.625861   0.177625  -0.307062
     62       0.000000   0.000000   0.000000   0.090956   0.407598   0.590140
     63       0.000000   0.000000   0.000000  -0.140365  -0.338548  -0.075191
     64       0.000000   0.000000   0.000000   0.000000   0.000000   0.000000
     65       0.000000   0.000000   0.000000  -0.140365  -0.338548  -0.075191
     66       0.000000   0.000000   0.000000   0.000000   0.000000   0.000000
     67       0.000000   0.000000   0.000000   0.000000   0.000000   0.000000
     68       0.000000   0.000000   0.000000   0.000000   0.000000   0.000000
     69       0.000000   0.000000   0.000000   0.000000   0.000000   0.000000
     70       0.000000   0.000000   0.000000  -0.140365  -0.338548  -0.075191
     71       0.000000   0.000000   0.000000   0.000000   0.000000   0.000000
     72       0.000000   0.000000   0.000000   0.000000   0.000000   0.000000
     73       0.000000   0.000000   0.000000   0.000000   0.000000   0.000000
     74       0.000000   0.000000   0.000000   0.000000   0.000000   0.000000
     75       0.000000   0.000000   0.000000   0.000000   0.000000   0.000000
     76       0.000000   0.000000   0.000000   0.000000   0.000000   0.000000
     77      -0.040000   0.350065   0.027833   0.000000   0.000000   0.000000
     78      -0.040000   0.350065   0.027833   0.000000   0.000000   0.000000
     79      -0.040000   0.350065   0.027833   0.000000   0.000000   0.000000
     80       0.000000   0.000000   0.000000   0.000000   0.000000   0.000000
     81       0.000000   0.000000   0.000000   0.000000   0.000000   0.000000
     82       0.000000   0.000000   0.000000   0.000000   0.000000   0.000000
     83      -0.183607  -0.311222   0.181533   0.000000   0.000000   0.000000
     84       0.000000   0.000000   0.000000   0.000000   0.000000   0.000000
     85      -0.183607  -0.311222   0.181533   0.000000   0.000000   0.000000
     86       0.000000   0.000000   0.000000   0.000000   0.000000   0.000000
     87       0.000000   0.000000   0.000000   0.000000   0.000000   0.000000
     88      -0.183607  -0.311222   0.181533   0.000000   0.000000   0.000000
     89       0.000000   0.000000   0.000000   0.000000   0.000000   0.000000
     90       0.000000   0.000000   0.000000   0.000000   0.000000   0.000000
     91       0.000000   0.000000   0.000000   0.000000   0.000000   0.000000
     92       0.000000   0.000000   0.000000   0.000000   0.000000   0.000000
     93       0.000000   0.000000   0.000000   0.000000   0.000000   0.000000
     94       0.000000   0.000000   0.000000   0.000000   0.000000   0.000000
     95       0.000000   0.000000   0.000000   0.000000   0.000000   0.000000
     96       0.000000   0.000000   0.000000   0.000000   0.000000   0.000000
     97       0.000000   0.000000   0.000000   0.000000   0.000000   0.000000
     98       0.000000   0.000000   0.000000   0.000000   0.000000   0.000000
     99       0.000000   0.000000   0.000000   0.000000   0.000000   0.000000
    100       0.000000   0.000000   0.000000   0.000000   0.000000   0.000000
    101       0.000000   0.000000   0.000000   0.000000   0.000000   0.000000
    102       0.000000   0.000000   0.000000   0.000000   0.000000   0.000000
    103       0.000000   0.000000   0.000000   0.000000   0.000000   0.000000
    104       0.249206  -0.163316  -0.229969   0.000000   0.000000   0.000000
    105       0.000000   0.000000   0.000000   0.000000   0.000000   0.000000
    106       0.000000   0.000000   0.000000   0.000000   0.000000   0.000000
    107       0.249206  -0.163316  -0.229969   0.000000   0.000000   0.000000
    108       0.000000   0.000000   0.000000   0.000000   0.000000   0.000000
    109       0.000000   0.000000   0.000000   0.000000   0.000000   0.000000
    110       0.000000   0.000000   0.000000   0.000000   0.000000   0.000000
    111      -0.313501   0.662728   0.276482   0.000000   0.000000   0.000000
    112      -0.121337   0.759428   0.092909   0.000000   0.000000   0.000000
    113      -0.208122   0.529414   0.181039   0.000000   0.000000   0.000000
    114       0.365975  -0.001808  -0.344399   0.000000   0.000000   0.000000
    115       0.558140   0.094892  -0.527971   0.000000   0.000000   0.000000
    116       0.471354  -0.135122  -0.439842   0.000000   0.000000   0.000000
    117      -0.280382  -0.323214   0.272952   0.146633   0.310253  -0.146707
    118      -0.088218  -0.226514   0.089379   0.146633   0.310253  -0.146707
    119      -0.175004  -0.456528   0.177509   0.146633   0.310253  -0.146707
    120       0.000000   0.000000   0.000000  -0.789538   0.121350  -0.006680
    121       0.000000   0.000000   0.000000  -0.620637   0.243265   0.025137
    122      -0.230168  -0.287525  -0.068303   0.370109   0.265808   0.069444
    123      -0.230168  -0.287525  -0.068303   0.164435   0.342610   0.076990
    124       0.000000   0.000000   0.000000  -0.583864   0.044548  -0.014226
    125      -0.230168  -0.287525  -0.068303   0.333336   0.464525   0.108807
    126      -0.468896  -0.380196  -0.446820   0.377196   0.097780   0.670876
    127       0.114872  -0.161991   0.491361   0.255269   0.049777   0.478561
    128       0.128008   0.374883  -0.283803   0.250743  -0.062114   0.636240
    129      -0.355929  -0.299219  -0.323275  -0.201843  -0.282964  -0.013759
    130       0.227839  -0.081014   0.614906  -0.323769  -0.330967  -0.206074
    131       0.240974   0.455860  -0.160257  -0.328295  -0.442858  -0.048395
                 24         25         26         27         28         29    
      0       0.000000   0.000000   0.000000   0.000000   0.000000   0.000000
      1       0.000000   0.000000   0.000000   0.000000   0.000000   0.000000
      2       0.000000   0.000000   0.000000   0.000000   0.000000   0.000000
      3       0.000000   0.000000   0.000000   0.000000   0.000000   0.000000
      4       0.000000   0.000000   0.000000   0.000000   0.000000   0.000000
      5       0.000000   0.000000   0.000000   0.000000   0.000000   0.000000
      6       0.000000   0.000000   0.000000   0.000000   0.000000   0.000000
      7       0.000000   0.000000   0.000000   0.000000   0.000000   0.000000
      8       0.000000   0.000000   0.000000   0.000000   0.000000   0.000000
      9      -0.184023   0.838138   0.513478   0.000000   0.000000   0.000000
     10       0.000000   0.000000   0.000000  -0.755551  -0.629005   0.183019
     11       0.000000   0.000000   0.000000   0.000000   0.000000   0.000000
     12       0.000000   0.000000   0.000000   0.000000   0.000000   0.000000
     13       0.000000   0.000000   0.000000   0.000000   0.000000   0.000000
     14       0.000000   0.000000   0.000000   0.000000   0.000000   0.000000
     15       0.000000   0.000000   0.000000   0.000000   0.000000   0.000000
     16       0.000000   0.000000   0.000000   0.000000   0.000000   0.000000
     17       0.000000   0.000000   0.000000   0.000000   0.000000   0.000000
     18       0.000000   0.000000   0.000000   0.000000   0.000000   0.000000
     19       0.000000   0.000000   0.000000   0.000000   0.000000   0.000000
     20       0.000000   0.000000   0.000000   0.000000   0.000000   0.000000
     21       0.000000   0.000000   0.000000   0.109716   0.004994   0.470104
     22       0.012127  -0.250344   0.412977   0.000000   0.000000   0.000000
     23       0.000000   0.000000   0.000000  -0.313480   0.329334  -0.162264
     24       0.000000   0.000000   0.000000   0.000000   0.000000   0.000000
     25       0.409255   0.193305  -0.168857   0.205223  -0.329889  -0.286560
     26      -0.419821   0.050886  -0.233518   0.000000   0.000000   0.000000
     27       0.000000   0.000000   0.000000   0.000000   0.000000   0.000000
     28       0.000000   0.000000   0.000000   0.000000   0.000000   0.000000
     29       0.000000   0.000000   0.000000   0.000000   0.000000   0.000000
     30       0.000000   0.000000   0.000000   0.000000   0.000000   0.000000
     31       0.000000   0.000000   0.000000   0.000000   0.000000   0.000000
     32       0.000000   0.000000   0.000000   0.000000   0.000000   0.000000
     33       0.000000   0.000000   0.000000   0.000000   0.000000   0.000000
     34       0.000000   0.000000   0.000000   0.000000   0.000000   0.000000
     35       0.000000   0.000000   0.000000   0.000000   0.000000   0.000000
     36       0.000000   0.000000   0.000000   0.000000   0.000000   0.000000
     37       0.000000   0.000000   0.000000   0.000000   0.000000   0.000000
     38       0.000000   0.000000   0.000000   0.000000   0.000000   0.000000
     39       0.000000   0.000000   0.000000   0.000000   0.000000   0.000000
     40       0.000000   0.000000   0.000000   0.000000   0.000000   0.000000
     41       0.000000   0.000000   0.000000   0.000000   0.000000   0.000000
     42       0.000000   0.000000   0.000000   0.000000   0.000000   0.000000
     43       0.000000   0.000000   0.000000   0.000000   0.000000   0.000000
     44       0.000000   0.000000   0.000000   0.000000   0.000000   0.000000
     45       0.000000   0.000000   0.000000   0.000000   0.000000   0.000000
     46       0.000000   0.000000   0.000000   0.000000   0.000000   0.000000
     47       0.000000   0.000000   0.000000   0.000000   0.000000   0.000000
     48       0.000000   0.000000   0.000000   0.000000   0.000000   0.000000
     49       0.000000   0.000000   0.000000   0.000000   0.000000   0.000000
     50       0.000000   0.000000   0.000000   0.000000   0.000000   0.000000
     51       0.000000   0.000000   0.000000   0.000000   0.000000   0.000000
     52       0.000000   0.000000   0.000000   0.000000   0.000000   0.000000
     53       0.000000   0.000000   0.000000   0.000000   0.000000   0.000000
     54       0.000000   0.000000   0.000000   0.000000   0.000000   0.000000
     55       0.000000   0.000000   0.000000   0.000000   0.000000   0.000000
     56       0.000000   0.000000   0.000000   0.000000   0.000000   0.000000
     57       0.000000   0.000000   0.000000   0.000000   0.000000   0.000000
     58       0.000000   0.000000   0.000000   0.000000   0.000000   0.000000
     59       0.000000   0.000000   0.000000   0.000000   0.000000   0.000000
     60       0.000000   0.000000   0.000000   0.000000   0.000000   0.000000
     61       0.000000   0.000000   0.000000   0.000000   0.000000   0.000000
     62       0.000000   0.000000   0.000000   0.000000   0.000000   0.000000
     63       0.000000   0.000000   0.000000   0.000000   0.000000   0.000000
     64       0.000000   0.000000   0.000000  -0.044636   0.192224   0.476373
     65       0.000000   0.000000   0.000000   0.000000   0.000000   0.000000
     66       0.240083   0.279791  -0.370654   0.000000   0.000000   0.000000
     67       0.240083   0.279791  -0.370654   0.000000   0.000000   0.000000
     68       0.000000   0.000000   0.000000  -0.044636   0.192224   0.476373
     69       0.240083   0.279791  -0.370654   0.000000   0.000000   0.000000
     70       0.000000   0.000000   0.000000   0.000000   0.000000   0.000000
     71       0.000000   0.000000   0.000000  -0.044636   0.192224   0.476373
     72       0.000000   0.000000   0.000000   0.000000   0.000000   0.000000
     73       0.000000   0.000000   0.000000   0.000000   0.000000   0.000000
     74       0.000000   0.000000   0.000000   0.000000   0.000000   0.000000
     75       0.000000   0.000000   0.000000   0.000000   0.000000   0.000000
     76       0.000000   0.000000   0.000000   0.000000   0.000000   0.000000
     77       0.000000   0.000000   0.000000   0.000000   0.000000   0.000000
     78       0.000000   0.000000   0.000000   0.000000   0.000000   0.000000
     79       0.000000   0.000000   0.000000   0.000000   0.000000   0.000000
     80       0.000000   0.000000   0.000000   0.000000   0.000000   0.000000
     81       0.000000   0.000000   0.000000   0.000000   0.000000   0.000000
     82       0.000000   0.000000   0.000000   0.000000   0.000000   0.000000
     83       0.000000   0.000000   0.000000   0.000000   0.000000   0.000000
     84       0.000000   0.000000   0.000000   0.000000   0.000000   0.000000
     85       0.000000   0.000000   0.000000   0.000000   0.000000   0.000000
     86       0.000000   0.000000   0.000000   0.000000   0.000000   0.000000
     87       0.000000   0.000000   0.000000   0.000000   0.000000   0.000000
     88       0.000000   0.000000   0.000000   0.000000   0.000000   0.000000
     89       0.000000   0.000000   0.000000   0.000000   0.000000   0.000000
     90       0.000000   0.000000   0.000000   0.000000   0.000000   0.000000
     91       0.000000   0.000000   0.000000   0.000000   0.000000   0.000000
     92       0.000000   0.000000   0.000000   0.000000   0.000000   0.000000
     93       0.000000   0.000000   0.000000   0.000000   0.000000   0.000000
     94       0.000000   0.000000   0.000000   0.000000   0.000000   0.000000
     95       0.000000   0.000000   0.000000   0.000000   0.000000   0.000000
     96       0.000000   0.000000   0.000000   0.000000   0.000000   0.000000
     97       0.000000   0.000000   0.000000   0.000000   0.000000   0.000000
     98       0.000000   0.000000   0.000000   0.000000   0.000000   0.000000
     99       0.000000   0.000000   0.000000   0.000000   0.000000   0.000000
    100       0.000000   0.000000   0.000000   0.000000   0.000000   0.000000
    101       0.000000   0.000000   0.000000   0.000000   0.000000   0.000000
    102       0.000000   0.000000   0.000000   0.000000   0.000000   0.000000
    103       0.000000   0.000000   0.000000   0.000000   0.000000   0.000000
    104       0.000000   0.000000   0.000000   0.000000   0.000000   0.000000
    105       0.000000   0.000000   0.000000   0.000000   0.000000   0.000000
    106       0.000000   0.000000   0.000000   0.000000   0.000000   0.000000
    107       0.000000   0.000000   0.000000   0.000000   0.000000   0.000000
    108       0.000000   0.000000   0.000000   0.000000   0.000000   0.000000
    109       0.000000   0.000000   0.000000   0.000000   0.000000   0.000000
    110       0.000000   0.000000   0.000000   0.000000   0.000000   0.000000
    111       0.000000   0.000000   0.000000   0.000000   0.000000   0.000000
    112       0.000000   0.000000   0.000000   0.000000   0.000000   0.000000
    113       0.000000   0.000000   0.000000   0.000000   0.000000   0.000000
    114       0.000000   0.000000   0.000000   0.000000   0.000000   0.000000
    115       0.000000   0.000000   0.000000   0.000000   0.000000   0.000000
    116       0.000000   0.000000   0.000000   0.000000   0.000000   0.000000
    117       0.000000   0.000000   0.000000   0.000000   0.000000   0.000000
    118       0.000000   0.000000   0.000000   0.000000   0.000000   0.000000
    119       0.000000   0.000000   0.000000   0.000000   0.000000   0.000000
    120      -0.504985  -0.087474  -0.038198   0.000000   0.000000   0.000000
    121       0.000000   0.000000   0.000000   0.000000   0.000000   0.000000
    122       0.000000   0.000000   0.000000   0.314833  -0.398320  -0.069246
    123      -0.504985  -0.087474  -0.038198   0.000000   0.000000   0.000000
    124       0.000000   0.000000   0.000000   0.314833  -0.398320  -0.069246
    125       0.000000   0.000000   0.000000   0.000000   0.000000   0.000000
    126       0.000000   0.000000   0.000000   0.000000   0.000000   0.000000
    127       0.000000   0.000000   0.000000   0.000000   0.000000   0.000000
    128       0.000000   0.000000   0.000000   0.000000   0.000000   0.000000
    129       0.000000   0.000000   0.000000   0.000000   0.000000   0.000000
    130       0.000000   0.000000   0.000000   0.000000   0.000000   0.000000
    131       0.000000   0.000000   0.000000   0.000000   0.000000   0.000000
                 30         31         32         33         34         35    
      0       0.000000   0.000000   0.000000   0.000000   0.000000   0.000000
      1       0.000000   0.000000   0.000000   0.000000   0.000000   0.000000
      2       0.000000   0.000000   0.000000   0.000000   0.000000   0.000000
      3       0.000000   0.000000   0.000000   0.000000   0.000000   0.000000
      4       0.000000   0.000000   0.000000   0.000000   0.000000   0.000000
      5       0.000000   0.000000   0.000000   0.000000   0.000000   0.000000
      6       0.000000   0.000000   0.000000   0.000000   0.000000   0.000000
      7       0.000000   0.000000   0.000000   0.000000   0.000000   0.000000
      8       0.000000   0.000000   0.000000   0.000000   0.000000   0.000000
      9       0.000000   0.000000   0.000000   0.000000   0.000000   0.000000
     10       0.000000   0.000000   0.000000   0.000000   0.000000   0.000000
     11       0.411540   0.402321   0.817785   0.000000   0.000000   0.000000
     12       0.000000   0.000000   0.000000  -0.115382  -0.978237   0.172451
     13       0.000000   0.000000   0.000000   0.000000   0.000000   0.000000
     14       0.000000   0.000000   0.000000   0.000000   0.000000   0.000000
     15       0.000000   0.000000   0.000000   0.000000   0.000000   0.000000
     16       0.000000   0.000000   0.000000   0.000000   0.000000   0.000000
     17       0.000000   0.000000   0.000000   0.000000   0.000000   0.000000
     18       0.000000   0.000000   0.000000   0.000000   0.000000   0.000000
     19       0.000000   0.000000   0.000000   0.000000   0.000000   0.000000
     20       0.000000   0.000000   0.000000   0.000000   0.000000   0.000000
     21       0.000000   0.000000   0.000000   0.000000   0.000000   0.000000
     22       0.000000   0.000000   0.000000   0.000000   0.000000   0.000000
     23       0.000000   0.000000   0.000000   0.000000   0.000000   0.000000
     24       0.000000   0.000000   0.000000   0.000000   0.000000   0.000000
     25       0.000000   0.000000   0.000000   0.000000   0.000000   0.000000
     26       0.000000   0.000000   0.000000   0.000000   0.000000   0.000000
     27       0.000000   0.000000   0.000000   0.470983  -0.038303   0.097844
     28      -0.377763  -0.146754   0.262302   0.000000   0.000000   0.000000
     29      -0.004094   0.433962  -0.211434  -0.190673  -0.055053  -0.439863
     30       0.000000   0.000000   0.000000  -0.271628   0.100101   0.386088
     31       0.000000   0.000000   0.000000   0.000000   0.000000   0.000000
     32       0.373478  -0.303417  -0.038678   0.000000   0.000000   0.000000
     33       0.000000   0.000000   0.000000   0.000000   0.000000   0.000000
     34       0.000000   0.000000   0.000000   0.000000   0.000000   0.000000
     35       0.000000   0.000000   0.000000   0.000000   0.000000   0.000000
     36       0.000000   0.000000   0.000000   0.000000   0.000000   0.000000
     37       0.000000   0.000000   0.000000   0.000000   0.000000   0.000000
     38       0.000000   0.000000   0.000000   0.000000   0.000000   0.000000
     39       0.000000   0.000000   0.000000   0.000000   0.000000   0.000000
     40       0.000000   0.000000   0.000000   0.000000   0.000000   0.000000
     41       0.000000   0.000000   0.000000   0.000000   0.000000   0.000000
     42       0.000000   0.000000   0.000000   0.000000   0.000000   0.000000
     43       0.000000   0.000000   0.000000   0.000000   0.000000   0.000000
     44       0.000000   0.000000   0.000000   0.000000   0.000000   0.000000
     45       0.000000   0.000000   0.000000   0.000000   0.000000   0.000000
     46       0.000000   0.000000   0.000000   0.000000   0.000000   0.000000
     47       0.000000   0.000000   0.000000   0.000000   0.000000   0.000000
     48       0.000000   0.000000   0.000000   0.000000   0.000000   0.000000
     49       0.000000   0.000000   0.000000   0.000000   0.000000   0.000000
     50       0.000000   0.000000   0.000000   0.000000   0.000000   0.000000
     51       0.000000   0.000000   0.000000   0.000000   0.000000   0.000000
     52       0.000000   0.000000   0.000000   0.000000   0.000000   0.000000
     53       0.000000   0.000000   0.000000   0.000000   0.000000   0.000000
     54       0.000000   0.000000   0.000000   0.000000   0.000000   0.000000
     55       0.000000   0.000000   0.000000   0.000000   0.000000   0.000000
     56       0.000000   0.000000   0.000000   0.000000   0.000000   0.000000
     57       0.000000   0.000000   0.000000   0.000000   0.000000   0.000000
     58       0.000000   0.000000   0.000000   0.000000   0.000000   0.000000
     59       0.000000   0.000000   0.000000   0.000000   0.000000   0.000000
     60       0.000000   0.000000   0.000000   0.000000   0.000000   0.000000
     61       0.000000   0.000000   0.000000   0.000000   0.000000   0.000000
     62       0.000000   0.000000   0.000000   0.000000   0.000000   0.000000
     63       0.000000   0.000000   0.000000   0.000000   0.000000   0.000000
     64       0.000000   0.000000   0.000000   0.095166  -0.098798  -0.496768
     65      -0.253291  -0.349973   0.299640   0.000000   0.000000   0.000000
     66       0.000000   0.000000   0.000000   0.095166  -0.098798  -0.496768
     67      -0.253291  -0.349973   0.299640   0.000000   0.000000   0.000000
     68       0.000000   0.000000   0.000000   0.000000   0.000000   0.000000
     69       0.000000   0.000000   0.000000   0.000000   0.000000   0.000000
     70       0.000000   0.000000   0.000000   0.095166  -0.098798  -0.496768
     71      -0.253291  -0.349973   0.299640   0.000000   0.000000   0.000000
     72       0.000000   0.000000   0.000000   0.418770   0.002433   0.293990
     73       0.000000   0.000000   0.000000   0.000000   0.000000   0.000000
     74       0.000000   0.000000   0.000000   0.418770   0.002433   0.293990
     75      -0.243570   0.450198  -0.098908   0.000000   0.000000   0.000000
     76       0.000000   0.000000   0.000000   0.000000   0.000000   0.000000
     77       0.000000   0.000000   0.000000   0.418770   0.002433   0.293990
     78      -0.243570   0.450198  -0.098908   0.000000   0.000000   0.000000
     79       0.000000   0.000000   0.000000   0.000000   0.000000   0.000000
     80      -0.243570   0.450198  -0.098908   0.000000   0.000000   0.000000
     81       0.000000   0.000000   0.000000   0.000000   0.000000   0.000000
     82       0.000000   0.000000   0.000000   0.000000   0.000000   0.000000
     83       0.000000   0.000000   0.000000   0.000000   0.000000   0.000000
     84       0.000000   0.000000   0.000000   0.000000   0.000000   0.000000
     85       0.000000   0.000000   0.000000   0.000000   0.000000   0.000000
     86       0.000000   0.000000   0.000000   0.000000   0.000000   0.000000
     87       0.000000   0.000000   0.000000   0.000000   0.000000   0.000000
     88       0.000000   0.000000   0.000000   0.000000   0.000000   0.000000
     89       0.000000   0.000000   0.000000   0.000000   0.000000   0.000000
     90       0.000000   0.000000   0.000000   0.000000   0.000000   0.000000
     91       0.000000   0.000000   0.000000   0.000000   0.000000   0.000000
     92       0.000000   0.000000   0.000000   0.000000   0.000000   0.000000
     93       0.000000   0.000000   0.000000   0.000000   0.000000   0.000000
     94       0.000000   0.000000   0.000000   0.000000   0.000000   0.000000
     95       0.000000   0.000000   0.000000   0.000000   0.000000   0.000000
     96       0.000000   0.000000   0.000000   0.000000   0.000000   0.000000
     97       0.000000   0.000000   0.000000   0.000000   0.000000   0.000000
     98       0.000000   0.000000   0.000000   0.000000   0.000000   0.000000
     99       0.000000   0.000000   0.000000   0.000000   0.000000   0.000000
    100       0.000000   0.000000   0.000000   0.000000   0.000000   0.000000
    101       0.000000   0.000000   0.000000   0.000000   0.000000   0.000000
    102       0.000000   0.000000   0.000000   0.000000   0.000000   0.000000
    103       0.000000   0.000000   0.000000   0.000000   0.000000   0.000000
    104       0.000000   0.000000   0.000000   0.000000   0.000000   0.000000
    105       0.000000   0.000000   0.000000   0.000000   0.000000   0.000000
    106       0.000000   0.000000   0.000000   0.000000   0.000000   0.000000
    107       0.000000   0.000000   0.000000   0.000000   0.000000   0.000000
    108       0.000000   0.000000   0.000000   0.000000   0.000000   0.000000
    109       0.000000   0.000000   0.000000   0.000000   0.000000   0.000000
    110       0.000000   0.000000   0.000000   0.000000   0.000000   0.000000
    111       0.000000   0.000000   0.000000   0.000000   0.000000   0.000000
    112       0.000000   0.000000   0.000000   0.000000   0.000000   0.000000
    113       0.000000   0.000000   0.000000   0.000000   0.000000   0.000000
    114       0.000000   0.000000   0.000000   0.000000   0.000000   0.000000
    115       0.000000   0.000000   0.000000   0.000000   0.000000   0.000000
    116       0.000000   0.000000   0.000000   0.000000   0.000000   0.000000
    117       0.000000   0.000000   0.000000   0.000000   0.000000   0.000000
    118       0.000000   0.000000   0.000000   0.000000   0.000000   0.000000
    119       0.000000   0.000000   0.000000   0.000000   0.000000   0.000000
    120       0.000000   0.000000   0.000000   0.000000   0.000000   0.000000
    121       0.000000   0.000000   0.000000   0.000000   0.000000   0.000000
    122       0.000000   0.000000   0.000000   0.000000   0.000000   0.000000
    123       0.000000   0.000000   0.000000   0.000000   0.000000   0.000000
    124       0.000000   0.000000   0.000000   0.000000   0.000000   0.000000
    125       0.000000   0.000000   0.000000   0.000000   0.000000   0.000000
    126       0.000000   0.000000   0.000000   0.000000   0.000000   0.000000
    127       0.000000   0.000000   0.000000   0.000000   0.000000   0.000000
    128       0.000000   0.000000   0.000000   0.000000   0.000000   0.000000
    129       0.000000   0.000000   0.000000   0.000000   0.000000   0.000000
    130       0.000000   0.000000   0.000000   0.000000   0.000000   0.000000
    131       0.000000   0.000000   0.000000   0.000000   0.000000   0.000000
                 36         37         38         39         40         41    
      0       0.000000   0.000000   0.000000   0.000000   0.000000   0.000000
      1       0.000000   0.000000   0.000000   0.000000   0.000000   0.000000
      2       0.000000   0.000000   0.000000   0.000000   0.000000   0.000000
      3       0.000000   0.000000   0.000000   0.000000   0.000000   0.000000
      4       0.000000   0.000000   0.000000   0.000000   0.000000   0.000000
      5       0.000000   0.000000   0.000000   0.000000   0.000000   0.000000
      6       0.000000   0.000000   0.000000   0.000000   0.000000   0.000000
      7       0.000000   0.000000   0.000000   0.000000   0.000000   0.000000
      8       0.000000   0.000000   0.000000   0.000000   0.000000   0.000000
      9       0.000000   0.000000   0.000000   0.000000   0.000000   0.000000
     10       0.000000   0.000000   0.000000   0.000000   0.000000   0.000000
     11       0.000000   0.000000   0.000000   0.000000   0.000000   0.000000
     12       0.000000   0.000000   0.000000   0.000000   0.000000   0.000000
     13       0.086905  -0.776621   0.623945   0.000000   0.000000   0.000000
     14       0.000000   0.000000   0.000000   0.190341  -0.300345  -0.934646
     15       0.000000   0.000000   0.000000   0.000000   0.000000   0.000000
     16       0.000000   0.000000   0.000000   0.000000   0.000000   0.000000
     17       0.000000   0.000000   0.000000   0.000000   0.000000   0.000000
     18       0.000000   0.000000   0.000000   0.000000   0.000000   0.000000
     19       0.000000   0.000000   0.000000   0.000000   0.000000   0.000000
     20       0.000000   0.000000   0.000000   0.000000   0.000000   0.000000
     21       0.000000   0.000000   0.000000   0.000000   0.000000   0.000000
     22       0.000000   0.000000   0.000000   0.000000   0.000000   0.000000
     23       0.000000   0.000000   0.000000   0.000000   0.000000   0.000000
     24       0.000000   0.000000   0.000000   0.000000   0.000000   0.000000
     25       0.000000   0.000000   0.000000   0.000000   0.000000   0.000000
     26       0.000000   0.000000   0.000000   0.000000   0.000000   0.000000
     27       0.000000   0.000000   0.000000   0.000000   0.000000   0.000000
     28       0.000000   0.000000   0.000000   0.000000   0.000000   0.000000
     29       0.000000   0.000000   0.000000   0.000000   0.000000   0.000000
     30       0.000000   0.000000   0.000000   0.000000   0.000000   0.000000
     31       0.000000   0.000000   0.000000   0.000000   0.000000   0.000000
     32       0.000000   0.000000   0.000000   0.000000   0.000000   0.000000
     33       0.000000   0.000000   0.000000   0.000000   0.000000   0.000000
     34       0.000000   0.000000   0.000000   0.000000   0.000000   0.000000
     35       0.000000   0.000000   0.000000   0.000000   0.000000   0.000000
     36       0.000000   0.000000   0.000000   0.000000   0.000000   0.000000
     37       0.000000   0.000000   0.000000   0.000000   0.000000   0.000000
     38       0.000000   0.000000   0.000000   0.000000   0.000000   0.000000
     39      -0.112584   0.287091   0.373021  -0.077108   0.449619  -0.160186
     40       0.000000   0.000000   0.000000  -0.293994  -0.378818   0.061860
     41       0.000000   0.000000   0.000000   0.402367  -0.220305   0.152736
     42      -0.284111  -0.264232  -0.289316   0.000000   0.000000   0.000000
     43       0.434182  -0.102286  -0.187789   0.000000   0.000000   0.000000
     44       0.000000   0.000000   0.000000   0.000000   0.000000   0.000000
     45       0.000000   0.000000   0.000000   0.000000   0.000000   0.000000
     46       0.000000   0.000000   0.000000   0.000000   0.000000   0.000000
     47       0.000000   0.000000   0.000000   0.000000   0.000000   0.000000
     48       0.000000   0.000000   0.000000   0.000000   0.000000   0.000000
     49       0.000000   0.000000   0.000000   0.000000   0.000000   0.000000
     50       0.000000   0.000000   0.000000   0.000000   0.000000   0.000000
     51       0.000000   0.000000   0.000000   0.000000   0.000000   0.000000
     52       0.000000   0.000000   0.000000   0.000000   0.000000   0.000000
     53       0.000000   0.000000   0.000000   0.000000   0.000000   0.000000
     54       0.000000   0.000000   0.000000   0.000000   0.000000   0.000000
     55       0.000000   0.000000   0.000000   0.000000   0.000000   0.000000
     56       0.000000   0.000000   0.000000   0.000000   0.000000   0.000000
     57       0.000000   0.000000   0.000000   0.000000   0.000000   0.000000
     58       0.000000   0.000000   0.000000   0.000000   0.000000   0.000000
     59       0.000000   0.000000   0.000000   0.000000   0.000000   0.000000
     60       0.000000   0.000000   0.000000   0.000000   0.000000   0.000000
     61       0.000000   0.000000   0.000000   0.000000   0.000000   0.000000
     62       0.000000   0.000000   0.000000   0.000000   0.000000   0.000000
     63       0.000000   0.000000   0.000000   0.000000   0.000000   0.000000
     64       0.000000   0.000000   0.000000   0.000000   0.000000   0.000000
     65       0.000000   0.000000   0.000000   0.000000   0.000000   0.000000
     66       0.000000   0.000000   0.000000   0.000000   0.000000   0.000000
     67       0.000000   0.000000   0.000000   0.000000   0.000000   0.000000
     68       0.000000   0.000000   0.000000   0.000000   0.000000   0.000000
     69       0.000000   0.000000   0.000000   0.000000   0.000000   0.000000
     70       0.000000   0.000000   0.000000   0.000000   0.000000   0.000000
     71       0.000000   0.000000   0.000000   0.000000   0.000000   0.000000
     72       0.000000   0.000000   0.000000   0.000000   0.000000   0.000000
     73       0.000000   0.000000   0.000000   0.000000   0.000000   0.000000
     74       0.000000   0.000000   0.000000   0.000000   0.000000   0.000000
     75       0.000000   0.000000   0.000000   0.000000   0.000000   0.000000
     76       0.000000   0.000000   0.000000   0.000000   0.000000   0.000000
     77       0.000000   0.000000   0.000000   0.000000   0.000000   0.000000
     78       0.000000   0.000000   0.000000   0.000000   0.000000   0.000000
     79       0.000000   0.000000   0.000000   0.000000   0.000000   0.000000
     80       0.000000   0.000000   0.000000   0.000000   0.000000   0.000000
     81       0.000000   0.000000   0.000000   0.272804   0.438971  -0.085505
     82       0.000000   0.000000   0.000000   0.272804   0.438971  -0.085505
     83      -0.234373  -0.321079  -0.367000   0.000000   0.000000   0.000000
     84      -0.234373  -0.321079  -0.367000   0.000000   0.000000   0.000000
     85       0.000000   0.000000   0.000000   0.000000   0.000000   0.000000
     86       0.000000   0.000000   0.000000   0.000000   0.000000   0.000000
     87      -0.234373  -0.321079  -0.367000   0.000000   0.000000   0.000000
     88       0.000000   0.000000   0.000000   0.272804   0.438971  -0.085505
     89       0.000000   0.000000   0.000000   0.000000   0.000000   0.000000
     90       0.000000   0.000000   0.000000   0.000000   0.000000   0.000000
     91       0.000000   0.000000   0.000000   0.405383  -0.286116   0.174499
     92      -0.436934   0.170629   0.273238   0.000000   0.000000   0.000000
     93       0.000000   0.000000   0.000000   0.000000   0.000000   0.000000
     94       0.000000   0.000000   0.000000   0.405383  -0.286116   0.174499
     95      -0.436934   0.170629   0.273238   0.000000   0.000000   0.000000
     96       0.000000   0.000000   0.000000   0.000000   0.000000   0.000000
     97       0.000000   0.000000   0.000000   0.405383  -0.286116   0.174499
     98      -0.436934   0.170629   0.273238   0.000000   0.000000   0.000000
     99       0.000000   0.000000   0.000000   0.000000   0.000000   0.000000
    100       0.000000   0.000000   0.000000   0.000000   0.000000   0.000000
    101       0.000000   0.000000   0.000000   0.000000   0.000000   0.000000
    102       0.000000   0.000000   0.000000   0.000000   0.000000   0.000000
    103       0.000000   0.000000   0.000000   0.000000   0.000000   0.000000
    104       0.000000   0.000000   0.000000   0.000000   0.000000   0.000000
    105       0.000000   0.000000   0.000000   0.000000   0.000000   0.000000
    106       0.000000   0.000000   0.000000   0.000000   0.000000   0.000000
    107       0.000000   0.000000   0.000000   0.000000   0.000000   0.000000
    108       0.000000   0.000000   0.000000   0.000000   0.000000   0.000000
    109       0.000000   0.000000   0.000000   0.000000   0.000000   0.000000
    110       0.000000   0.000000   0.000000   0.000000   0.000000   0.000000
    111       0.000000   0.000000   0.000000   0.000000   0.000000   0.000000
    112       0.000000   0.000000   0.000000   0.000000   0.000000   0.000000
    113       0.000000   0.000000   0.000000   0.000000   0.000000   0.000000
    114       0.000000   0.000000   0.000000   0.000000   0.000000   0.000000
    115       0.000000   0.000000   0.000000   0.000000   0.000000   0.000000
    116       0.000000   0.000000   0.000000   0.000000   0.000000   0.000000
    117       0.000000   0.000000   0.000000   0.000000   0.000000   0.000000
    118       0.000000   0.000000   0.000000   0.000000   0.000000   0.000000
    119       0.000000   0.000000   0.000000   0.000000   0.000000   0.000000
    120       0.000000   0.000000   0.000000   0.000000   0.000000   0.000000
    121       0.000000   0.000000   0.000000   0.000000   0.000000   0.000000
    122       0.000000   0.000000   0.000000   0.000000   0.000000   0.000000
    123       0.000000   0.000000   0.000000   0.000000   0.000000   0.000000
    124       0.000000   0.000000   0.000000   0.000000   0.000000   0.000000
    125       0.000000   0.000000   0.000000   0.000000   0.000000   0.000000
    126       0.000000   0.000000   0.000000   0.000000   0.000000   0.000000
    127       0.000000   0.000000   0.000000   0.000000   0.000000   0.000000
    128       0.000000   0.000000   0.000000   0.000000   0.000000   0.000000
    129       0.000000   0.000000   0.000000   0.000000   0.000000   0.000000
    130       0.000000   0.000000   0.000000   0.000000   0.000000   0.000000
    131       0.000000   0.000000   0.000000   0.000000   0.000000   0.000000
                 42         43         44         45         46         47    
      0       0.000000   0.000000   0.000000   0.000000   0.000000   0.000000
      1       0.000000   0.000000   0.000000   0.000000   0.000000   0.000000
      2       0.000000   0.000000   0.000000   0.000000   0.000000   0.000000
      3       0.000000   0.000000   0.000000   0.000000   0.000000   0.000000
      4       0.000000   0.000000   0.000000   0.000000   0.000000   0.000000
      5       0.000000   0.000000   0.000000   0.000000   0.000000   0.000000
      6       0.000000   0.000000   0.000000   0.000000   0.000000   0.000000
      7       0.000000   0.000000   0.000000   0.000000   0.000000   0.000000
      8       0.000000   0.000000   0.000000   0.000000   0.000000   0.000000
      9       0.000000   0.000000   0.000000   0.000000   0.000000   0.000000
     10       0.000000   0.000000   0.000000   0.000000   0.000000   0.000000
     11       0.000000   0.000000   0.000000   0.000000   0.000000   0.000000
     12       0.000000   0.000000   0.000000   0.000000   0.000000   0.000000
     13       0.000000   0.000000   0.000000   0.000000   0.000000   0.000000
     14       0.000000   0.000000   0.000000   0.000000   0.000000   0.000000
     15       0.784026   0.261265  -0.563067   0.000000   0.000000   0.000000
     16       0.000000   0.000000   0.000000   0.274150   0.007902   0.961655
     17       0.000000   0.000000   0.000000   0.000000   0.000000   0.000000
     18       0.000000   0.000000   0.000000   0.000000   0.000000   0.000000
     19       0.000000   0.000000   0.000000   0.000000   0.000000   0.000000
     20       0.000000   0.000000   0.000000   0.000000   0.000000   0.000000
     21       0.000000   0.000000   0.000000   0.000000   0.000000   0.000000
     22       0.000000   0.000000   0.000000   0.000000   0.000000   0.000000
     23       0.000000   0.000000   0.000000   0.000000   0.000000   0.000000
     24       0.000000   0.000000   0.000000   0.000000   0.000000   0.000000
     25       0.000000   0.000000   0.000000   0.000000   0.000000   0.000000
     26       0.000000   0.000000   0.000000   0.000000   0.000000   0.000000
     27       0.000000   0.000000   0.000000   0.000000   0.000000   0.000000
     28       0.000000   0.000000   0.000000   0.000000   0.000000   0.000000
     29       0.000000   0.000000   0.000000   0.000000   0.000000   0.000000
     30       0.000000   0.000000   0.000000   0.000000   0.000000   0.000000
     31       0.000000   0.000000   0.000000   0.000000   0.000000   0.000000
     32       0.000000   0.000000   0.000000   0.000000   0.000000   0.000000
     33       0.000000   0.000000   0.000000   0.000000   0.000000   0.000000
     34       0.000000   0.000000   0.000000   0.000000   0.000000   0.000000
     35       0.000000   0.000000   0.000000   0.000000   0.000000   0.000000
     36       0.000000   0.000000   0.000000   0.000000   0.000000   0.000000
     37       0.000000   0.000000   0.000000   0.000000   0.000000   0.000000
     38       0.000000   0.000000   0.000000   0.000000   0.000000   0.000000
     39       0.000000   0.000000   0.000000   0.000000   0.000000   0.000000
     40       0.000000   0.000000   0.000000   0.000000   0.000000   0.000000
     41       0.000000   0.000000   0.000000   0.000000   0.000000   0.000000
     42       0.000000   0.000000   0.000000   0.000000   0.000000   0.000000
     43       0.000000   0.000000   0.000000   0.000000   0.000000   0.000000
     44       0.000000   0.000000   0.000000   0.000000   0.000000   0.000000
     45       0.270180  -0.333895   0.221276   0.000000   0.000000   0.000000
     46       0.068070   0.390654   0.276047   0.000000   0.000000   0.000000
     47       0.000000   0.000000   0.000000   0.000000   0.000000   0.000000
     48      -0.269979  -0.047338  -0.397890  -0.444439  -0.134317   0.127805
     49       0.000000   0.000000   0.000000   0.377955  -0.279160  -0.105454
     50       0.000000   0.000000   0.000000   0.197742   0.434977  -0.059947
     51       0.000000   0.000000   0.000000   0.000000   0.000000   0.000000
     52       0.000000   0.000000   0.000000   0.000000   0.000000   0.000000
     53       0.000000   0.000000   0.000000   0.000000   0.000000   0.000000
     54       0.000000   0.000000   0.000000   0.000000   0.000000   0.000000
     55       0.000000   0.000000   0.000000   0.000000   0.000000   0.000000
     56       0.000000   0.000000   0.000000   0.000000   0.000000   0.000000
     57       0.000000   0.000000   0.000000   0.000000   0.000000   0.000000
     58       0.000000   0.000000   0.000000   0.000000   0.000000   0.000000
     59       0.000000   0.000000   0.000000   0.000000   0.000000   0.000000
     60       0.000000   0.000000   0.000000   0.000000   0.000000   0.000000
     61       0.000000   0.000000   0.000000   0.000000   0.000000   0.000000
     62       0.000000   0.000000   0.000000   0.000000   0.000000   0.000000
     63       0.000000   0.000000   0.000000   0.000000   0.000000   0.000000
     64       0.000000   0.000000   0.000000   0.000000   0.000000   0.000000
     65       0.000000   0.000000   0.000000   0.000000   0.000000   0.000000
     66       0.000000   0.000000   0.000000   0.000000   0.000000   0.000000
     67       0.000000   0.000000   0.000000   0.000000   0.000000   0.000000
     68       0.000000   0.000000   0.000000   0.000000   0.000000   0.000000
     69       0.000000   0.000000   0.000000   0.000000   0.000000   0.000000
     70       0.000000   0.000000   0.000000   0.000000   0.000000   0.000000
     71       0.000000   0.000000   0.000000   0.000000   0.000000   0.000000
     72       0.000000   0.000000   0.000000   0.000000   0.000000   0.000000
     73       0.000000   0.000000   0.000000   0.000000   0.000000   0.000000
     74       0.000000   0.000000   0.000000   0.000000   0.000000   0.000000
     75       0.000000   0.000000   0.000000   0.000000   0.000000   0.000000
     76       0.000000   0.000000   0.000000   0.000000   0.000000   0.000000
     77       0.000000   0.000000   0.000000   0.000000   0.000000   0.000000
     78       0.000000   0.000000   0.000000   0.000000   0.000000   0.000000
     79       0.000000   0.000000   0.000000   0.000000   0.000000   0.000000
     80       0.000000   0.000000   0.000000   0.000000   0.000000   0.000000
     81       0.000000   0.000000   0.000000   0.000000   0.000000   0.000000
     82       0.000000   0.000000   0.000000   0.000000   0.000000   0.000000
     83       0.000000   0.000000   0.000000   0.000000   0.000000   0.000000
     84       0.000000   0.000000   0.000000   0.000000   0.000000   0.000000
     85       0.000000   0.000000   0.000000   0.000000   0.000000   0.000000
     86       0.000000   0.000000   0.000000   0.000000   0.000000   0.000000
     87       0.000000   0.000000   0.000000   0.000000   0.000000   0.000000
     88       0.000000   0.000000   0.000000   0.000000   0.000000   0.000000
     89       0.000000   0.000000   0.000000   0.000000   0.000000   0.000000
     90      -0.328489   0.286508  -0.324455   0.000000   0.000000   0.000000
     91       0.000000   0.000000   0.000000   0.000000   0.000000   0.000000
     92       0.000000   0.000000   0.000000   0.000000   0.000000   0.000000
     93       0.000000   0.000000   0.000000   0.000000   0.000000   0.000000
     94       0.000000   0.000000   0.000000   0.452752  -0.223358  -0.127236
     95       0.000000   0.000000   0.000000   0.452752  -0.223358  -0.127236
     96       0.000000   0.000000   0.000000   0.452752  -0.223358  -0.127236
     97      -0.328489   0.286508  -0.324455   0.000000   0.000000   0.000000
     98      -0.328489   0.286508  -0.324455   0.000000   0.000000   0.000000
     99       0.000000   0.000000   0.000000  -0.292953  -0.429512   0.087045
    100       0.000000   0.000000   0.000000   0.000000   0.000000   0.000000
    101       0.000000   0.000000   0.000000  -0.292953  -0.429512   0.087045
    102       0.142356   0.356032   0.363419   0.000000   0.000000   0.000000
    103       0.000000   0.000000   0.000000   0.000000   0.000000   0.000000
    104       0.000000   0.000000   0.000000   0.000000   0.000000   0.000000
    105       0.000000   0.000000   0.000000   0.000000   0.000000   0.000000
    106       0.000000   0.000000   0.000000   0.000000   0.000000   0.000000
    107       0.000000   0.000000   0.000000   0.000000   0.000000   0.000000
    108       0.142356   0.356032   0.363419   0.000000   0.000000   0.000000
    109       0.000000   0.000000   0.000000   0.000000   0.000000   0.000000
    110       0.000000   0.000000   0.000000   0.000000   0.000000   0.000000
    111       0.000000   0.000000   0.000000   0.000000   0.000000   0.000000
    112       0.000000   0.000000   0.000000   0.000000   0.000000   0.000000
    113       0.000000   0.000000   0.000000   0.000000   0.000000   0.000000
    114       0.000000   0.000000   0.000000   0.000000   0.000000   0.000000
    115       0.000000   0.000000   0.000000   0.000000   0.000000   0.000000
    116       0.000000   0.000000   0.000000   0.000000   0.000000   0.000000
    117       0.000000   0.000000   0.000000   0.000000   0.000000   0.000000
    118       0.000000   0.000000   0.000000   0.000000   0.000000   0.000000
    119       0.000000   0.000000   0.000000   0.000000   0.000000   0.000000
    120       0.000000   0.000000   0.000000   0.000000   0.000000   0.000000
    121       0.000000   0.000000   0.000000   0.000000   0.000000   0.000000
    122       0.000000   0.000000   0.000000   0.000000   0.000000   0.000000
    123       0.000000   0.000000   0.000000   0.000000   0.000000   0.000000
    124       0.000000   0.000000   0.000000   0.000000   0.000000   0.000000
    125       0.000000   0.000000   0.000000   0.000000   0.000000   0.000000
    126       0.000000   0.000000   0.000000   0.000000   0.000000   0.000000
    127       0.000000   0.000000   0.000000   0.000000   0.000000   0.000000
    128       0.000000   0.000000   0.000000   0.000000   0.000000   0.000000
    129       0.000000   0.000000   0.000000   0.000000   0.000000   0.000000
    130       0.000000   0.000000   0.000000   0.000000   0.000000   0.000000
    131       0.000000   0.000000   0.000000   0.000000   0.000000   0.000000
                 48         49         50         51         52         53    
      0       0.000000   0.000000   0.000000   0.000000   0.000000   0.000000
      1       0.000000   0.000000   0.000000   0.000000   0.000000   0.000000
      2       0.000000   0.000000   0.000000   0.000000   0.000000   0.000000
      3       0.000000   0.000000   0.000000   0.000000   0.000000   0.000000
      4       0.000000   0.000000   0.000000   0.000000   0.000000   0.000000
      5       0.000000   0.000000   0.000000   0.000000   0.000000   0.000000
      6       0.000000   0.000000   0.000000   0.000000   0.000000   0.000000
      7       0.000000   0.000000   0.000000   0.000000   0.000000   0.000000
      8       0.000000   0.000000   0.000000   0.000000   0.000000   0.000000
      9       0.000000   0.000000   0.000000   0.000000   0.000000   0.000000
     10       0.000000   0.000000   0.000000   0.000000   0.000000   0.000000
     11       0.000000   0.000000   0.000000   0.000000   0.000000   0.000000
     12       0.000000   0.000000   0.000000   0.000000   0.000000   0.000000
     13       0.000000   0.000000   0.000000   0.000000   0.000000   0.000000
     14       0.000000   0.000000   0.000000   0.000000   0.000000   0.000000
     15       0.000000   0.000000   0.000000   0.000000   0.000000   0.000000
     16       0.000000   0.000000   0.000000   0.000000   0.000000   0.000000
     17      -0.243378   0.660759   0.710045   0.000000   0.000000   0.000000
     18       0.000000   0.000000   0.000000  -0.292285  -0.941178  -0.169567
     19       0.000000   0.000000   0.000000   0.000000   0.000000   0.000000
     20       0.000000   0.000000   0.000000   0.000000   0.000000   0.000000
     21       0.000000   0.000000   0.000000   0.000000   0.000000   0.000000
     22       0.000000   0.000000   0.000000   0.000000   0.000000   0.000000
     23       0.000000   0.000000   0.000000   0.000000   0.000000   0.000000
     24       0.000000   0.000000   0.000000   0.000000   0.000000   0.000000
     25       0.000000   0.000000   0.000000   0.000000   0.000000   0.000000
     26       0.000000   0.000000   0.000000   0.000000   0.000000   0.000000
     27       0.000000   0.000000   0.000000   0.000000   0.000000   0.000000
     28       0.000000   0.000000   0.000000   0.000000   0.000000   0.000000
     29       0.000000   0.000000   0.000000   0.000000   0.000000   0.000000
     30       0.000000   0.000000   0.000000   0.000000   0.000000   0.000000
     31       0.000000   0.000000   0.000000   0.000000   0.000000   0.000000
     32       0.000000   0.000000   0.000000   0.000000   0.000000   0.000000
     33       0.000000   0.000000   0.000000   0.000000   0.000000   0.000000
     34       0.000000   0.000000   0.000000   0.000000   0.000000   0.000000
     35       0.000000   0.000000   0.000000   0.000000   0.000000   0.000000
     36       0.000000   0.000000   0.000000   0.000000   0.000000   0.000000
     37       0.000000   0.000000   0.000000   0.000000   0.000000   0.000000
     38       0.000000   0.000000   0.000000   0.000000   0.000000   0.000000
     39       0.000000   0.000000   0.000000   0.000000   0.000000   0.000000
     40       0.000000   0.000000   0.000000   0.000000   0.000000   0.000000
     41       0.000000   0.000000   0.000000   0.000000   0.000000   0.000000
     42       0.000000   0.000000   0.000000   0.000000   0.000000   0.000000
     43       0.000000   0.000000   0.000000   0.000000   0.000000   0.000000
     44       0.000000   0.000000   0.000000   0.000000   0.000000   0.000000
     45       0.000000   0.000000   0.000000   0.000000   0.000000   0.000000
     46       0.000000   0.000000   0.000000   0.000000   0.000000   0.000000
     47       0.000000   0.000000   0.000000   0.000000   0.000000   0.000000
     48       0.000000   0.000000   0.000000   0.000000   0.000000   0.000000
     49       0.000000   0.000000   0.000000   0.000000   0.000000   0.000000
     50       0.000000   0.000000   0.000000   0.000000   0.000000   0.000000
     51       0.000000   0.000000   0.000000   0.000000   0.000000   0.000000
     52      -0.416503   0.144773  -0.277486   0.000000   0.000000   0.000000
     53       0.372450   0.321429  -0.171455   0.000000   0.000000   0.000000
     54       0.000000   0.000000   0.000000   0.000000   0.000000   0.000000
     55       0.000000   0.000000   0.000000  -0.127463  -0.043605   0.461741
     56       0.000000   0.000000   0.000000   0.000000   0.000000   0.000000
     57       0.000000   0.000000   0.000000   0.000000   0.000000   0.000000
     58       0.000000   0.000000   0.000000   0.442793  -0.110087  -0.152212
     59       0.000000   0.000000   0.000000  -0.299539   0.154822  -0.343016
     60       0.000000   0.000000   0.000000   0.000000   0.000000   0.000000
     61       0.000000   0.000000   0.000000   0.000000   0.000000   0.000000
     62       0.000000   0.000000   0.000000   0.000000   0.000000   0.000000
     63       0.000000   0.000000   0.000000   0.000000   0.000000   0.000000
     64       0.000000   0.000000   0.000000   0.000000   0.000000   0.000000
     65       0.000000   0.000000   0.000000   0.000000   0.000000   0.000000
     66       0.000000   0.000000   0.000000   0.000000   0.000000   0.000000
     67       0.000000   0.000000   0.000000   0.000000   0.000000   0.000000
     68       0.000000   0.000000   0.000000   0.000000   0.000000   0.000000
     69       0.000000   0.000000   0.000000   0.000000   0.000000   0.000000
     70       0.000000   0.000000   0.000000   0.000000   0.000000   0.000000
     71       0.000000   0.000000   0.000000   0.000000   0.000000   0.000000
     72       0.000000   0.000000   0.000000   0.000000   0.000000   0.000000
     73       0.000000   0.000000   0.000000   0.000000   0.000000   0.000000
     74       0.000000   0.000000   0.000000   0.000000   0.000000   0.000000
     75       0.000000   0.000000   0.000000   0.000000   0.000000   0.000000
     76       0.000000   0.000000   0.000000   0.000000   0.000000   0.000000
     77       0.000000   0.000000   0.000000   0.000000   0.000000   0.000000
     78       0.000000   0.000000   0.000000   0.000000   0.000000   0.000000
     79       0.000000   0.000000   0.000000   0.000000   0.000000   0.000000
     80       0.000000   0.000000   0.000000   0.000000   0.000000   0.000000
     81       0.000000   0.000000   0.000000   0.000000   0.000000   0.000000
     82       0.000000   0.000000   0.000000   0.000000   0.000000   0.000000
     83       0.000000   0.000000   0.000000   0.000000   0.000000   0.000000
     84       0.000000   0.000000   0.000000   0.000000   0.000000   0.000000
     85       0.000000   0.000000   0.000000   0.000000   0.000000   0.000000
     86       0.000000   0.000000   0.000000   0.000000   0.000000   0.000000
     87       0.000000   0.000000   0.000000   0.000000   0.000000   0.000000
     88       0.000000   0.000000   0.000000   0.000000   0.000000   0.000000
     89       0.000000   0.000000   0.000000   0.000000   0.000000   0.000000
     90       0.000000   0.000000   0.000000   0.000000   0.000000   0.000000
     91       0.000000   0.000000   0.000000   0.000000   0.000000   0.000000
     92       0.000000   0.000000   0.000000   0.000000   0.000000   0.000000
     93       0.000000   0.000000   0.000000   0.000000   0.000000   0.000000
     94       0.000000   0.000000   0.000000   0.000000   0.000000   0.000000
     95       0.000000   0.000000   0.000000   0.000000   0.000000   0.000000
     96       0.000000   0.000000   0.000000   0.000000   0.000000   0.000000
     97       0.000000   0.000000   0.000000   0.000000   0.000000   0.000000
     98       0.000000   0.000000   0.000000   0.000000   0.000000   0.000000
     99       0.314309   0.399022  -0.263591   0.000000   0.000000   0.000000
    100       0.314309   0.399022  -0.263591   0.000000   0.000000   0.000000
    101       0.000000   0.000000   0.000000   0.000000   0.000000   0.000000
    102       0.000000   0.000000   0.000000   0.000000   0.000000   0.000000
    103       0.000000   0.000000   0.000000   0.000000   0.000000   0.000000
    104       0.376102  -0.245282   0.357171   0.000000   0.000000   0.000000
    105       0.376102  -0.245282   0.357171   0.000000   0.000000   0.000000
    106       0.376102  -0.245282   0.357171   0.000000   0.000000   0.000000
    107       0.000000   0.000000   0.000000   0.000000   0.000000   0.000000
    108       0.314309   0.399022  -0.263591   0.000000   0.000000   0.000000
    109       0.000000   0.000000   0.000000   0.000000   0.000000   0.000000
    110       0.000000   0.000000   0.000000   0.000000   0.000000   0.000000
    111       0.000000   0.000000   0.000000   0.000000   0.000000   0.000000
    112       0.000000   0.000000   0.000000   0.000000   0.000000   0.000000
    113       0.000000   0.000000   0.000000   0.000000   0.000000   0.000000
    114       0.000000   0.000000   0.000000  -0.371629   0.052660   0.348294
    115       0.000000   0.000000   0.000000  -0.371629   0.052660   0.348294
    116       0.000000   0.000000   0.000000  -0.371629   0.052660   0.348294
    117       0.000000   0.000000   0.000000   0.000000   0.000000   0.000000
    118       0.000000   0.000000   0.000000   0.000000   0.000000   0.000000
    119       0.000000   0.000000   0.000000   0.000000   0.000000   0.000000
    120       0.000000   0.000000   0.000000   0.000000   0.000000   0.000000
    121       0.000000   0.000000   0.000000   0.000000   0.000000   0.000000
    122       0.000000   0.000000   0.000000   0.000000   0.000000   0.000000
    123       0.000000   0.000000   0.000000   0.000000   0.000000   0.000000
    124       0.000000   0.000000   0.000000   0.000000   0.000000   0.000000
    125       0.000000   0.000000   0.000000   0.000000   0.000000   0.000000
    126       0.000000   0.000000   0.000000   0.000000   0.000000   0.000000
    127       0.000000   0.000000   0.000000  -0.132257   0.126930  -0.476547
    128       0.000000   0.000000   0.000000   0.000000   0.000000   0.000000
    129       0.000000   0.000000   0.000000   0.000000   0.000000   0.000000
    130       0.000000   0.000000   0.000000  -0.132257   0.126930  -0.476547
    131       0.000000   0.000000   0.000000   0.000000   0.000000   0.000000
                 54         55         56         57         58         59    
      0       0.000000   0.000000   0.000000   0.000000   0.000000   0.000000
      1       0.000000   0.000000   0.000000   0.000000   0.000000   0.000000
      2       0.000000   0.000000   0.000000   0.000000   0.000000   0.000000
      3       0.000000   0.000000   0.000000   0.000000   0.000000   0.000000
      4       0.000000   0.000000   0.000000   0.000000   0.000000   0.000000
      5       0.000000   0.000000   0.000000   0.000000   0.000000   0.000000
      6       0.000000   0.000000   0.000000   0.000000   0.000000   0.000000
      7       0.000000   0.000000   0.000000   0.000000   0.000000   0.000000
      8       0.000000   0.000000   0.000000   0.000000   0.000000   0.000000
      9       0.000000   0.000000   0.000000   0.000000   0.000000   0.000000
     10       0.000000   0.000000   0.000000   0.000000   0.000000   0.000000
     11       0.000000   0.000000   0.000000   0.000000   0.000000   0.000000
     12       0.000000   0.000000   0.000000   0.000000   0.000000   0.000000
     13       0.000000   0.000000   0.000000   0.000000   0.000000   0.000000
     14       0.000000   0.000000   0.000000   0.000000   0.000000   0.000000
     15       0.000000   0.000000   0.000000   0.000000   0.000000   0.000000
     16       0.000000   0.000000   0.000000   0.000000   0.000000   0.000000
     17       0.000000   0.000000   0.000000   0.000000   0.000000   0.000000
     18       0.000000   0.000000   0.000000   0.000000   0.000000   0.000000
     19       0.345348   0.390446  -0.853397   0.000000   0.000000   0.000000
     20       0.000000   0.000000   0.000000   0.209403   0.969166  -0.129874
     21       0.000000   0.000000   0.000000   0.000000   0.000000   0.000000
     22       0.000000   0.000000   0.000000   0.000000   0.000000   0.000000
     23       0.000000   0.000000   0.000000   0.000000   0.000000   0.000000
     24       0.000000   0.000000   0.000000   0.000000   0.000000   0.000000
     25       0.000000   0.000000   0.000000   0.000000   0.000000   0.000000
     26       0.000000   0.000000   0.000000   0.000000   0.000000   0.000000
     27       0.000000   0.000000   0.000000   0.000000   0.000000   0.000000
     28       0.000000   0.000000   0.000000   0.000000   0.000000   0.000000
     29       0.000000   0.000000   0.000000   0.000000   0.000000   0.000000
     30       0.000000   0.000000   0.000000   0.000000   0.000000   0.000000
     31       0.000000   0.000000   0.000000   0.000000   0.000000   0.000000
     32       0.000000   0.000000   0.000000   0.000000   0.000000   0.000000
     33       0.000000   0.000000   0.000000   0.000000   0.000000   0.000000
     34       0.000000   0.000000   0.000000   0.000000   0.000000   0.000000
     35       0.000000   0.000000   0.000000   0.000000   0.000000   0.000000
     36       0.000000   0.000000   0.000000   0.000000   0.000000   0.000000
     37       0.000000   0.000000   0.000000   0.000000   0.000000   0.000000
     38       0.000000   0.000000   0.000000   0.000000   0.000000   0.000000
     39       0.000000   0.000000   0.000000   0.000000   0.000000   0.000000
     40       0.000000   0.000000   0.000000   0.000000   0.000000   0.000000
     41       0.000000   0.000000   0.000000   0.000000   0.000000   0.000000
     42       0.000000   0.000000   0.000000   0.000000   0.000000   0.000000
     43       0.000000   0.000000   0.000000   0.000000   0.000000   0.000000
     44       0.000000   0.000000   0.000000   0.000000   0.000000   0.000000
     45       0.000000   0.000000   0.000000   0.000000   0.000000   0.000000
     46       0.000000   0.000000   0.000000   0.000000   0.000000   0.000000
     47       0.000000   0.000000   0.000000   0.000000   0.000000   0.000000
     48       0.000000   0.000000   0.000000   0.000000   0.000000   0.000000
     49       0.000000   0.000000   0.000000   0.000000   0.000000   0.000000
     50       0.000000   0.000000   0.000000   0.000000   0.000000   0.000000
     51       0.000000   0.000000   0.000000   0.000000   0.000000   0.000000
     52       0.000000   0.000000   0.000000   0.000000   0.000000   0.000000
     53       0.000000   0.000000   0.000000   0.000000   0.000000   0.000000
     54       0.000000   0.000000   0.000000   0.000000   0.000000   0.000000
     55       0.092340   0.416848   0.228084   0.000000   0.000000   0.000000
     56       0.334521  -0.349021  -0.024312   0.000000   0.000000   0.000000
     57      -0.426045  -0.087524  -0.212454   0.000000   0.000000   0.000000
     58       0.000000   0.000000   0.000000   0.000000   0.000000   0.000000
     59       0.000000   0.000000   0.000000   0.000000   0.000000   0.000000
     60       0.000000   0.000000   0.000000   0.000000   0.000000   0.000000
     61       0.000000   0.000000   0.000000  -0.456761   0.127692   0.216422
     62       0.000000   0.000000   0.000000  -0.016548  -0.065692  -0.516899
     63       0.000000   0.000000   0.000000   0.000000   0.000000   0.000000
     64       0.000000   0.000000   0.000000   0.000000   0.000000   0.000000
     65       0.000000   0.000000   0.000000   0.000000   0.000000   0.000000
     66       0.000000   0.000000   0.000000   0.000000   0.000000   0.000000
     67       0.000000   0.000000   0.000000   0.000000   0.000000   0.000000
     68       0.000000   0.000000   0.000000   0.000000   0.000000   0.000000
     69       0.000000   0.000000   0.000000   0.000000   0.000000   0.000000
     70       0.000000   0.000000   0.000000   0.000000   0.000000   0.000000
     71       0.000000   0.000000   0.000000   0.000000   0.000000   0.000000
     72       0.000000   0.000000   0.000000   0.000000   0.000000   0.000000
     73       0.000000   0.000000   0.000000   0.000000   0.000000   0.000000
     74       0.000000   0.000000   0.000000   0.000000   0.000000   0.000000
     75       0.000000   0.000000   0.000000   0.000000   0.000000   0.000000
     76       0.000000   0.000000   0.000000   0.000000   0.000000   0.000000
     77       0.000000   0.000000   0.000000   0.000000   0.000000   0.000000
     78       0.000000   0.000000   0.000000   0.000000   0.000000   0.000000
     79       0.000000   0.000000   0.000000   0.000000   0.000000   0.000000
     80       0.000000   0.000000   0.000000   0.000000   0.000000   0.000000
     81       0.000000   0.000000   0.000000   0.000000   0.000000   0.000000
     82       0.000000   0.000000   0.000000   0.000000   0.000000   0.000000
     83       0.000000   0.000000   0.000000   0.000000   0.000000   0.000000
     84       0.000000   0.000000   0.000000   0.000000   0.000000   0.000000
     85       0.000000   0.000000   0.000000   0.000000   0.000000   0.000000
     86       0.000000   0.000000   0.000000   0.000000   0.000000   0.000000
     87       0.000000   0.000000   0.000000   0.000000   0.000000   0.000000
     88       0.000000   0.000000   0.000000   0.000000   0.000000   0.000000
     89       0.000000   0.000000   0.000000   0.000000   0.000000   0.000000
     90       0.000000   0.000000   0.000000   0.000000   0.000000   0.000000
     91       0.000000   0.000000   0.000000   0.000000   0.000000   0.000000
     92       0.000000   0.000000   0.000000   0.000000   0.000000   0.000000
     93       0.000000   0.000000   0.000000   0.000000   0.000000   0.000000
     94       0.000000   0.000000   0.000000   0.000000   0.000000   0.000000
     95       0.000000   0.000000   0.000000   0.000000   0.000000   0.000000
     96       0.000000   0.000000   0.000000   0.000000   0.000000   0.000000
     97       0.000000   0.000000   0.000000   0.000000   0.000000   0.000000
     98       0.000000   0.000000   0.000000   0.000000   0.000000   0.000000
     99       0.000000   0.000000   0.000000   0.000000   0.000000   0.000000
    100       0.000000   0.000000   0.000000   0.000000   0.000000   0.000000
    101       0.000000   0.000000   0.000000   0.000000   0.000000   0.000000
    102       0.000000   0.000000   0.000000   0.000000   0.000000   0.000000
    103       0.000000   0.000000   0.000000   0.000000   0.000000   0.000000
    104       0.000000   0.000000   0.000000   0.000000   0.000000   0.000000
    105       0.000000   0.000000   0.000000   0.000000   0.000000   0.000000
    106       0.000000   0.000000   0.000000   0.000000   0.000000   0.000000
    107       0.000000   0.000000   0.000000   0.000000   0.000000   0.000000
    108       0.000000   0.000000   0.000000   0.000000   0.000000   0.000000
    109       0.000000   0.000000   0.000000   0.000000   0.000000   0.000000
    110       0.000000   0.000000   0.000000   0.000000   0.000000   0.000000
    111       0.170181  -0.471704  -0.146946   0.000000   0.000000   0.000000
    112       0.170181  -0.471704  -0.146946   0.000000   0.000000   0.000000
    113       0.170181  -0.471704  -0.146946   0.000000   0.000000   0.000000
    114       0.000000   0.000000   0.000000   0.000000   0.000000   0.000000
    115       0.000000   0.000000   0.000000   0.000000   0.000000   0.000000
    116       0.000000   0.000000   0.000000   0.000000   0.000000   0.000000
    117       0.000000   0.000000   0.000000   0.000000   0.000000   0.000000
    118       0.000000   0.000000   0.000000   0.000000   0.000000   0.000000
    119       0.000000   0.000000   0.000000   0.000000   0.000000   0.000000
    120       0.000000   0.000000   0.000000   0.539780  -0.116951  -0.002418
    121       0.000000   0.000000   0.000000   0.539780  -0.116951  -0.002418
    122       0.000000   0.000000   0.000000   0.000000   0.000000   0.000000
    123       0.000000   0.000000   0.000000   0.000000   0.000000   0.000000
    124       0.000000   0.000000   0.000000   0.539780  -0.116951  -0.002418
    125       0.000000   0.000000   0.000000   0.000000   0.000000   0.000000
    126       0.329585   0.297132   0.269319  -0.237884  -0.014717  -0.493375
    127       0.000000   0.000000   0.000000  -0.237884  -0.014717  -0.493375
    128       0.000000   0.000000   0.000000  -0.237884  -0.014717  -0.493375
    129       0.329585   0.297132   0.269319   0.000000   0.000000   0.000000
    130       0.000000   0.000000   0.000000   0.000000   0.000000   0.000000
    131       0.000000   0.000000   0.000000   0.000000   0.000000   0.000000
