# Supplementary material for: Novel Sulfonium Reagents for the Modular Synthesis of Spiro[2.3]Hexanes and Heteroatom‐Containing Analogues: Synthesis, Application, and Evaluation as Bioisosteres
Source: Angew Chem Int Ed Engl. 2025 Dec 9;65(5):e21633. doi: 10.1002/anie.202521633 (PMC12851011; doi:10.1002/anie.202521633)
Supplement: Supplementary file 2 — Supporting information [file ANIE-65-e21633-s001.zip › Bioisostere-Analysis/DFT/1362824440138409855956340726517297/file.out]

                                 *****************
                                 * O   R   C   A *
                                 *****************

                                            #,                                       
                                            ###                                      
                                            ####                                     
                                            #####                                    
                                            ######                                   
                                           ########,                                 
                                     ,,################,,,,,                         
                               ,,#################################,,                 
                          ,,##########################################,,             
                       ,#########################################, ''#####,          
                    ,#############################################,,   '####,        
                  ,##################################################,,,,####,       
                ,###########''''           ''''###############################       
              ,#####''   ,,,,##########,,,,          '''####'''          '####       
            ,##' ,,,,###########################,,,                        '##       
           ' ,,###''''                  '''############,,,                           
         ,,##''                                '''############,,,,        ,,,,,,###''
      ,#''                                            '''#######################'''  
     '                                                          ''''####''''         
             ,#######,   #######,   ,#######,      ##                                
            ,#'     '#,  ##    ##  ,#'     '#,    #''#        ######   ,####,        
            ##       ##  ##   ,#'  ##            #'  '#       #        #'  '#        
            ##       ##  #######   ##           ,######,      #####,   #    #        
            '#,     ,#'  ##    ##  '#,     ,#' ,#      #,         ##   #,  ,#        
             '#######'   ##     ##  '#######'  #'      '#     #####' # '####'        


                  #######################################################
                  #                        -***-                        #
                  #          Department of theory and spectroscopy      #
                  #    Directorship and core code : Frank Neese         #
                  #        Max Planck Institute fuer Kohlenforschung    #
                  #                Kaiser Wilhelm Platz 1               #
                  #                 D-45470 Muelheim/Ruhr               #
                  #                      Germany                        #
                  #                                                     #
                  #                  All rights reserved                #
                  #                        -***-                        #
                  #######################################################


                         Program Version 5.0.4 -  RELEASE  -


 With contributions from (in alphabetic order):
   Daniel Aravena         : Magnetic Suceptibility
   Michael Atanasov       : Ab Initio Ligand Field Theory (pilot matlab implementation)
   Alexander A. Auer      : GIAO ZORA, VPT2 properties, NMR spectrum
   Ute Becker             : Parallelization
   Giovanni Bistoni       : ED, misc. LED, open-shell LED, HFLD
   Martin Brehm           : Molecular dynamics
   Dmytro Bykov           : SCF Hessian
   Vijay G. Chilkuri      : MRCI spin determinant printing, contributions to CSF-ICE
   Dipayan Datta          : RHF DLPNO-CCSD density
   Achintya Kumar Dutta   : EOM-CC, STEOM-CC
   Dmitry Ganyushin       : Spin-Orbit,Spin-Spin,Magnetic field MRCI
   Miquel Garcia          : C-PCM and meta-GGA Hessian, CC/C-PCM, Gaussian charge scheme
   Yang Guo               : DLPNO-NEVPT2, F12-NEVPT2, CIM, IAO-localization
   Andreas Hansen         : Spin unrestricted coupled pair/coupled cluster methods
   Benjamin Helmich-Paris : MC-RPA, TRAH-SCF, COSX integrals
   Lee Huntington         : MR-EOM, pCC
   Robert Izsak           : Overlap fitted RIJCOSX, COSX-SCS-MP3, EOM
   Marcus Kettner         : VPT2
   Christian Kollmar      : KDIIS, OOCD, Brueckner-CCSD(T), CCSD density, CASPT2, CASPT2-K
   Simone Kossmann        : Meta GGA functionals, TD-DFT gradient, OOMP2, MP2 Hessian
   Martin Krupicka        : Initial AUTO-CI
   Lucas Lang             : DCDCAS
   Marvin Lechner         : AUTO-CI (C++ implementation), FIC-MRCC
   Dagmar Lenk            : GEPOL surface, SMD
   Dimitrios Liakos       : Extrapolation schemes; Compound Job, initial MDCI parallelization
   Dimitrios Manganas     : Further ROCIS development; embedding schemes
   Dimitrios Pantazis     : SARC Basis sets
   Anastasios Papadopoulos: AUTO-CI, single reference methods and gradients
   Taras Petrenko         : DFT Hessian,TD-DFT gradient, ASA, ECA, R-Raman, ABS, FL, XAS/XES, NRVS
   Peter Pinski           : DLPNO-MP2, DLPNO-MP2 Gradient
   Christoph Reimann      : Effective Core Potentials
   Marius Retegan         : Local ZFS, SOC
   Christoph Riplinger    : Optimizer, TS searches, QM/MM, DLPNO-CCSD(T), (RO)-DLPNO pert. Triples
   Tobias Risthaus        : Range-separated hybrids, TD-DFT gradient, RPA, STAB
   Michael Roemelt        : Original ROCIS implementation
   Masaaki Saitow         : Open-shell DLPNO-CCSD energy and density
   Barbara Sandhoefer     : DKH picture change effects
   Avijit Sen             : IP-ROCIS
   Kantharuban Sivalingam : CASSCF convergence, NEVPT2, FIC-MRCI
   Bernardo de Souza      : ESD, SOC TD-DFT
   Georgi Stoychev        : AutoAux, RI-MP2 NMR, DLPNO-MP2 response
   Willem Van den Heuvel  : Paramagnetic NMR
   Boris Wezisla          : Elementary symmetry handling
   Frank Wennmohs         : Technical directorship


 We gratefully acknowledge several colleagues who have allowed us to
 interface, adapt or use parts of their codes:
   Stefan Grimme, W. Hujo, H. Kruse, P. Pracht,  : VdW corrections, initial TS optimization,
                  C. Bannwarth, S. Ehlert          DFT functionals, gCP, sTDA/sTD-DF
   Ed Valeev, F. Pavosevic, A. Kumar             : LibInt (2-el integral package), F12 methods
   Garnet Chan, S. Sharma, J. Yang, R. Olivares  : DMRG
   Ulf Ekstrom                                   : XCFun DFT Library
   Mihaly Kallay                                 : mrcc  (arbitrary order and MRCC methods)
   Jiri Pittner, Ondrej Demel                    : Mk-CCSD
   Frank Weinhold                                : gennbo (NPA and NBO analysis)
   Christopher J. Cramer and Donald G. Truhlar   : smd solvation model
   Lars Goerigk                                  : TD-DFT with DH, B97 family of functionals
   V. Asgeirsson, H. Jonsson                     : NEB implementation
   FAccTs GmbH                                   : IRC, NEB, NEB-TS, DLPNO-Multilevel, CI-OPT
                                                   MM, QMMM, 2- and 3-layer-ONIOM, Crystal-QMMM,
                                                   LR-CPCM, SF, NACMEs, symmetry and pop. for TD-DFT,
                                                   nearIR, NL-DFT gradient (VV10), updates on ESD,
                                                   ML-optimized integration grids
   S Lehtola, MJT Oliveira, MAL Marques          : LibXC Library
   Liviu Ungur et al                             : ANISO software


 Your calculation uses the libint2 library for the computation of 2-el integrals
 For citations please refer to: http://libint.valeyev.net

 Your ORCA version has been built with support for libXC version: 5.1.0
 For citations please refer to: https://tddft.org/programs/libxc/

 This ORCA versions uses:
   CBLAS   interface :  Fast vector & matrix operations
   LAPACKE interface :  Fast linear algebra routines
   SCALAPACK package :  Parallel linear algebra routines
   Shared memory     :  Shared parallel matrices
   BLAS/LAPACK       :  OpenBLAS 0.3.15  USE64BITINT DYNAMIC_ARCH NO_AFFINITY Sandybridge SINGLE_THREADED
        Core in use  :  Sandybridge
   Copyright (c) 2011-2014, The OpenBLAS Project


Your calculation utilizes the atom-pairwise dispersion correction
with the Becke-Johnson damping scheme (D3BJ)
Cite in your paper:
S.Grimme, S.Ehrlich, L.Goerigk, J Comput Chem, (2011), 32, 1456–1465 
S.Grimme, J.Antony, S.Ehrlich and H.Krieg, J.Chem.Phys., 132, (2010), 154104 
   

================================================================================

----- Orbital basis set information -----
Your calculation utilizes the basis: 6-31++G(d,p)
   H-He, Li-Ne : W. J. Hehre, R. Ditchfield and J.A. Pople, J. Chem. Phys. 56, 2257 (1972).
                 Note: He and Ne are unpublished basis sets taken from the Gaussian program.
                 Note: Li and B from J. D. Dill and J. A. Pople, J. Chem. Phys. 62, 2921 (1975).
   Na - Ar     : M. M. Francl, W. J. Pietro, W. J. Hehre, J. S. Binkley, M. S. Gordon, 
                 D. J. DeFrees and J. A. Pople, J. Chem. Phys. 77, 3654 (1982).
   K - Zn      : V. A. Rassolov, J. A. Pople, M. A. Ratner, and T. L. Windus, J. Chem. Phys. 109, 1223 (1998).
   Additional Pol./Diff. from the 6-311G equivalent.

----- AuxJ basis set information -----
Your calculation utilizes the auxiliary basis: def2/J
   F. Weigend, Phys. Chem. Chem. Phys. 8, 1057 (2006).

================================================================================
                                        WARNINGS
                       Please study these warnings very carefully!
================================================================================


WARNING: Geometry Optimization
  ===> : Switching off AutoStart
         For restart on a previous wavefunction, please use MOREAD

INFO   : the flag for use of the SHARK integral package has been found!

================================================================================
                                       INPUT FILE
================================================================================
NAME = file.inp
|  1> 
|  2> ! WB97X-D3BJ 6-31++G(d,p) opt
|  3> %pal
|  4>   nprocs 6
|  5> end
|  6> %maxcore 3000
|  7> %geom
|  8>   calc_hess true
|  9>   MaxIter 500
| 10> end
| 11> * xyz 0 1
| 12> C     -2.013000    0.262600    0.591300
| 13> C     -0.707700   -0.369600    1.049000
| 14> C      0.230200   -0.110900   -0.117000
| 15> C      1.450500   -1.014000   -0.216100
| 16> C      2.238600    0.279900   -0.098200
| 17> N      1.036100    1.112300    0.001900
| 18> C     -0.676200   -0.069400   -1.337300
| 19> N     -2.001600    0.352200   -0.876300
| 20> H     -2.110700    1.277000    1.041500
| 21> H     -2.877700   -0.351900    0.921200
| 22> H     -0.353100    0.054700    2.013100
| 23> H     -0.857200   -1.465400    1.171800
| 24> H      1.594200   -1.679100    0.663300
| 25> H      1.579500   -1.503000   -1.206400
| 26> H      2.808000    0.516100   -1.023600
| 27> H      2.863000    0.319700    0.823900
| 28> H      0.990700    1.505700    0.971400
| 29> H     -0.767800   -1.086600   -1.776300
| 30> H     -0.282800    0.616000   -2.122100
| 31> H     -2.143000    1.353900   -1.148500
| 32> *
| 33> 
| 34>                          ****END OF INPUT****
================================================================================

                       *****************************
                       * Geometry Optimization Run *
                       *****************************

Geometry optimization settings:
Update method            Update   .... BFGS
Choice of coordinates    CoordSys .... Z-matrix Internals
Initial Hessian          InHess   .... Almoef's Model

Convergence Tolerances:
Energy Change            TolE     ....  5.0000e-06 Eh
Max. Gradient            TolMAXG  ....  3.0000e-04 Eh/bohr
RMS Gradient             TolRMSG  ....  1.0000e-04 Eh/bohr
Max. Displacement        TolMAXD  ....  4.0000e-03 bohr
RMS Displacement         TolRMSD  ....  2.0000e-03 bohr
Strict Convergence                ....  False
------------------------------------------------------------------------------
                        ORCA OPTIMIZATION COORDINATE SETUP
------------------------------------------------------------------------------

The optimization will be done in new redundant internal coordinates
Making redundant internal coordinates   ...  (new redundants) done
Evaluating the initial hessian          ...  (Is done on the fly) done
Evaluating the coordinates              ...  done
Calculating the B-matrix                .... done
Calculating the G-matrix                .... done
Diagonalizing the G-matrix              .... done
The first mode is                       ....   78
The number of degrees of freedom        ....   54

    -----------------------------------------------------------------
                    Redundant Internal Coordinates


    -----------------------------------------------------------------
         Definition                    Initial Value    d2E/dq (diagonal element)
    -----------------------------------------------------------------
      1. B(C   1,C   0)                  1.5208         0.000000   
      2. B(C   2,C   1)                  1.5186         0.000000   
      3. B(C   3,C   2)                  1.5214         0.000000   
      4. B(C   4,C   3)                  1.5196         0.000000   
      5. B(N   5,C   4)                  1.4659         0.000000   
      6. B(N   5,C   2)                  1.4696         0.000000   
      7. B(C   6,C   2)                  1.5207         0.000000   
      8. B(N   7,C   6)                  1.4652         0.000000   
      9. B(N   7,C   0)                  1.4704         0.000000   
     10. B(H   8,C   0)                  1.1141         0.000000   
     11. B(H   9,C   0)                  1.1109         0.000000   
     12. B(H  10,C   1)                  1.1114         0.000000   
     13. B(H  11,C   1)                  1.1127         0.000000   
     14. B(H  12,C   3)                  1.1119         0.000000   
     15. B(H  13,C   3)                  1.1120         0.000000   
     16. B(H  14,C   4)                  1.1119         0.000000   
     17. B(H  15,C   4)                  1.1143         0.000000   
     18. B(H  16,N   5)                  1.0473         0.000000   
     19. B(H  17,C   6)                  1.1117         0.000000   
     20. B(H  18,C   6)                  1.1138         0.000000   
     21. B(H  19,N   7)                  1.0476         0.000000   
     22. A(N   7,C   0,H   9)          109.6419         0.000000   
     23. A(N   7,C   0,H   8)          110.3971         0.000000   
     24. A(C   1,C   0,H   9)          110.4102         0.000000   
     25. A(C   1,C   0,N   7)          108.6060         0.000000   
     26. A(H   8,C   0,H   9)          108.3840         0.000000   
     27. A(C   1,C   0,H   8)          109.3988         0.000000   
     28. A(C   0,C   1,H  11)          109.1025         0.000000   
     29. A(C   2,C   1,H  10)          113.8256         0.000000   
     30. A(H  10,C   1,H  11)          108.8496         0.000000   
     31. A(C   2,C   1,H  11)          109.6012         0.000000   
     32. A(C   0,C   1,C   2)          103.1904         0.000000   
     33. A(C   0,C   1,H  10)          112.0983         0.000000   
     34. A(C   3,C   2,N   5)           93.4107         0.000000   
     35. A(N   5,C   2,C   6)          111.6581         0.000000   
     36. A(C   1,C   2,C   3)          116.3773         0.000000   
     37. A(C   3,C   2,C   6)          116.2335         0.000000   
     38. A(C   1,C   2,N   5)          114.7302         0.000000   
     39. A(C   1,C   2,C   6)          104.6358         0.000000   
     40. A(H  12,C   3,H  13)          115.2340         0.000000   
     41. A(C   4,C   3,H  13)          112.5432         0.000000   
     42. A(C   2,C   3,H  13)          114.3378         0.000000   
     43. A(C   4,C   3,H  12)          112.3913         0.000000   
     44. A(C   2,C   3,H  12)          114.0302         0.000000   
     45. A(C   2,C   3,C   4)           84.5771         0.000000   
     46. A(N   5,C   4,H  14)          110.8716         0.000000   
     47. A(C   3,C   4,H  14)          112.4504         0.000000   
     48. A(C   3,C   4,N   5)           93.6330         0.000000   
     49. A(H  14,C   4,H  15)          113.2133         0.000000   
     50. A(N   5,C   4,H  15)          112.5110         0.000000   
     51. A(C   3,C   4,H  15)          112.6573         0.000000   
     52. A(C   2,N   5,C   4)           88.3775         0.000000   
     53. A(C   4,N   5,H  16)          108.1847         0.000000   
     54. A(C   2,N   5,H  16)          111.3326         0.000000   
     55. A(C   2,C   6,N   7)          107.1300         0.000000   
     56. A(H  17,C   6,H  18)          108.2968         0.000000   
     57. A(N   7,C   6,H  18)          111.3543         0.000000   
     58. A(C   2,C   6,H  18)          111.8216         0.000000   
     59. A(N   7,C   6,H  17)          108.2396         0.000000   
     60. A(C   2,C   6,H  17)          109.9404         0.000000   
     61. A(C   0,N   7,C   6)          107.6684         0.000000   
     62. A(C   6,N   7,H  19)          108.3890         0.000000   
     63. A(C   0,N   7,H  19)          108.4549         0.000000   
     64. D(C   2,C   1,C   0,N   7)     22.1985         0.000000   
     65. D(H  11,C   1,C   0,H   9)     25.9688         0.000000   
     66. D(H  10,C   1,C   0,N   7)    145.0835         0.000000   
     67. D(H  11,C   1,C   0,H   8)    145.1643         0.000000   
     68. D(H  10,C   1,C   0,H   8)     24.5246         0.000000   
     69. D(C   2,C   1,C   0,H   9)    142.4440         0.000000   
     70. D(C   2,C   1,C   0,H   8)    -98.3604         0.000000   
     71. D(H  11,C   1,C   0,N   7)    -94.2767         0.000000   
     72. D(H  10,C   1,C   0,H   9)    -94.6710         0.000000   
     73. D(N   5,C   2,C   1,H  11)   -150.4075         0.000000   
     74. D(C   3,C   2,C   1,C   0)   -158.9793         0.000000   
     75. D(C   3,C   2,C   1,H  11)    -42.8585         0.000000   
     76. D(N   5,C   2,C   1,H  10)    -28.2559         0.000000   
     77. D(N   5,C   2,C   1,C   0)     93.4717         0.000000   
     78. D(C   6,C   2,C   1,H  11)     86.8925         0.000000   
     79. D(C   6,C   2,C   1,H  10)   -150.9560         0.000000   
     80. D(C   6,C   2,C   1,C   0)    -29.2284         0.000000   
     81. D(C   3,C   2,C   1,H  10)     79.2931         0.000000   
     82. D(H  13,C   3,C   2,N   5)   -112.6284         0.000000   
     83. D(H  13,C   3,C   2,C   1)    127.5470         0.000000   
     84. D(H  12,C   3,C   2,C   6)   -131.9844         0.000000   
     85. D(H  12,C   3,C   2,N   5)    111.8131         0.000000   
     86. D(C   4,C   3,C   2,C   6)    115.8907         0.000000   
     87. D(C   4,C   3,C   2,N   5)     -0.3118         0.000000   
     88. D(H  12,C   3,C   2,C   1)     -8.0115         0.000000   
     89. D(H  13,C   3,C   2,C   6)      3.5740         0.000000   
     90. D(C   4,C   3,C   2,C   1)   -120.1363         0.000000   
     91. D(H  14,C   4,C   3,C   2)   -114.0495         0.000000   
     92. D(N   5,C   4,C   3,H  13)    114.4427         0.000000   
     93. D(N   5,C   4,C   3,H  12)   -113.4716         0.000000   
     94. D(N   5,C   4,C   3,C   2)      0.3126         0.000000   
     95. D(H  15,C   4,C   3,H  13)   -129.3117         0.000000   
     96. D(H  15,C   4,C   3,H  12)      2.7739         0.000000   
     97. D(H  15,C   4,C   3,C   2)    116.5582         0.000000   
     98. D(H  14,C   4,C   3,H  13)      0.0806         0.000000   
     99. D(H  14,C   4,C   3,H  12)    132.1662         0.000000   
    100. D(H  16,N   5,C   4,H  15)     -4.7436         0.000000   
    101. D(H  16,N   5,C   4,C   3)    111.6250         0.000000   
    102. D(C   2,N   5,C   4,H  15)   -116.6909         0.000000   
    103. D(C   2,N   5,C   4,H  14)    115.3825         0.000000   
    104. D(C   2,N   5,C   4,C   3)     -0.3223         0.000000   
    105. D(H  16,N   5,C   2,C   6)    131.4026         0.000000   
    106. D(H  16,N   5,C   2,C   3)   -108.5897         0.000000   
    107. D(H  16,N   5,C   2,C   1)     12.5722         0.000000   
    108. D(C   4,N   5,C   2,C   6)   -119.6859         0.000000   
    109. D(H  16,N   5,C   4,H  14)   -132.6702         0.000000   
    110. D(C   4,N   5,C   2,C   3)      0.3219         0.000000   
    111. D(C   4,N   5,C   2,C   1)    121.4838         0.000000   
    112. D(H  18,C   6,C   2,N   5)     24.3464         0.000000   
    113. D(H  18,C   6,C   2,C   3)    -81.1423         0.000000   
    114. D(H  18,C   6,C   2,C   1)    149.0214         0.000000   
    115. D(H  17,C   6,C   2,N   5)    144.6780         0.000000   
    116. D(H  17,C   6,C   2,C   3)     39.1894         0.000000   
    117. D(H  17,C   6,C   2,C   1)    -90.6470         0.000000   
    118. D(N   7,C   6,C   2,N   5)    -97.9202         0.000000   
    119. D(N   7,C   6,C   2,C   3)    156.5911         0.000000   
    120. D(N   7,C   6,C   2,C   1)     26.7548         0.000000   
    121. D(H  19,N   7,C   0,H   8)     -3.1278         0.000000   
    122. D(H  19,N   7,C   0,C   1)   -123.0671         0.000000   
    123. D(C   6,N   7,C   0,H   9)   -126.7019         0.000000   
    124. D(C   6,N   7,C   0,H   8)    113.9587         0.000000   
    125. D(H  19,N   7,C   0,H   9)    116.2117         0.000000   
    126. D(C   6,N   7,C   0,C   1)     -5.9807         0.000000   
    127. D(H  19,N   7,C   6,H  18)    -18.3786         0.000000   
    128. D(H  19,N   7,C   6,H  17)   -137.3099         0.000000   
    129. D(H  19,N   7,C   6,C   2)    104.1792         0.000000   
    130. D(C   0,N   7,C   6,H  18)   -135.5079         0.000000   
    131. D(C   0,N   7,C   6,H  17)    105.5608         0.000000   
    132. D(C   0,N   7,C   6,C   2)    -12.9501         0.000000   
    -----------------------------------------------------------------

Number of atoms                         .... 20
Number of degrees of freedom            .... 132

         *************************************************************
         *                GEOMETRY OPTIMIZATION CYCLE   1            *
         *************************************************************
---------------------------------
CARTESIAN COORDINATES (ANGSTROEM)
---------------------------------
  C     -2.013000    0.262600    0.591300
  C     -0.707700   -0.369600    1.049000
  C      0.230200   -0.110900   -0.117000
  C      1.450500   -1.014000   -0.216100
  C      2.238600    0.279900   -0.098200
  N      1.036100    1.112300    0.001900
  C     -0.676200   -0.069400   -1.337300
  N     -2.001600    0.352200   -0.876300
  H     -2.110700    1.277000    1.041500
  H     -2.877700   -0.351900    0.921200
  H     -0.353100    0.054700    2.013100
  H     -0.857200   -1.465400    1.171800
  H      1.594200   -1.679100    0.663300
  H      1.579500   -1.503000   -1.206400
  H      2.808000    0.516100   -1.023600
  H      2.863000    0.319700    0.823900
  H      0.990700    1.505700    0.971400
  H     -0.767800   -1.086600   -1.776300
  H     -0.282800    0.616000   -2.122100
  H     -2.143000    1.353900   -1.148500

----------------------------
CARTESIAN COORDINATES (A.U.)
----------------------------
  NO LB      ZA    FRAG     MASS         X           Y           Z
   0 C     6.0000    0    12.011   -3.804019    0.496242    1.117395
   1 C     6.0000    0    12.011   -1.337359   -0.698443    1.982323
   2 C     6.0000    0    12.011    0.435015   -0.209571   -0.221098
   3 C     6.0000    0    12.011    2.741048   -1.916182   -0.408370
   4 C     6.0000    0    12.011    4.230341    0.528934   -0.185571
   5 N     7.0000    0    14.007    1.957945    2.101942    0.003590
   6 C     6.0000    0    12.011   -1.277833   -0.131147   -2.527131
   7 N     7.0000    0    14.007   -3.782476    0.665562   -1.655967
   8 H     1.0000    0     1.008   -3.988645    2.413180    1.968150
   9 H     1.0000    0     1.008   -5.438065   -0.664995    1.740816
  10 H     1.0000    0     1.008   -0.667262    0.103368    3.804208
  11 H     1.0000    0     1.008   -1.619873   -2.769205    2.214381
  12 H     1.0000    0     1.008    3.012601   -3.173039    1.253455
  13 H     1.0000    0     1.008    2.984822   -2.840258   -2.279766
  14 H     1.0000    0     1.008    5.306351    0.975288   -1.934324
  15 H     1.0000    0     1.008    5.410286    0.604145    1.556945
  16 H     1.0000    0     1.008    1.872152    2.845361    1.835680
  17 H     1.0000    0     1.008   -1.450932   -2.053376   -3.356721
  18 H     1.0000    0     1.008   -0.534415    1.164071   -4.010188
  19 H     1.0000    0     1.008   -4.049683    2.558500   -2.170350

--------------------------------
INTERNAL COORDINATES (ANGSTROEM)
--------------------------------
 C      0   0   0     0.000000000000     0.00000000     0.00000000
 C      1   0   0     1.520846547157     0.00000000     0.00000000
 C      2   1   0     1.518597412088   103.19041788     0.00000000
 C      3   2   1     1.521362057500   116.37732983   201.02065880
 C      4   3   2     1.519598377862    84.57706309   239.86367745
 N      5   4   3     1.465918149147    93.63302203     0.31262065
 C      3   2   1     1.520662783131   104.63579330   330.77162179
 N      7   3   2     1.465248347551   107.13000324    26.75479027
 H      1   2   3     1.114106229226   109.39878967   261.63955155
 H      1   2   3     1.110923197165   110.41024217   142.44397561
 H      2   1   3     1.111422718861   112.09825628   122.88504164
 H      2   1   3     1.112747828576   109.10254397   243.52477566
 H      4   3   2     1.111913692694   114.03022749   351.98850465
 H      4   3   2     1.111960471420   114.33778987   127.54699323
 H      5   4   3     1.111922641194   112.45037550   245.95049638
 H      5   4   3     1.114328412094   112.65729735   116.55817061
 H      6   5   4     1.047260698203   108.18469933   111.62502710
 H      7   3   2     1.111668745625   109.94043410   269.35302300
 H      7   3   2     1.113753904595   111.82160178   149.02138668
 H      8   7   3     1.047611421282   108.38896106   104.17924996

---------------------------
INTERNAL COORDINATES (A.U.)
---------------------------
 C      0   0   0     0.000000000000     0.00000000     0.00000000
 C      1   0   0     2.873983465847     0.00000000     0.00000000
 C      2   1   0     2.869733216528   103.19041788     0.00000000
 C      3   2   1     2.874957639214   116.37732983   201.02065880
 C      4   3   2     2.871624767710    84.57706309   239.86367745
 N      5   4   3     2.770183836633    93.63302203     0.31262065
 C      3   2   1     2.873636202164   104.63579330   330.77162179
 N      7   3   2     2.768918095051   107.13000324    26.75479027
 H      1   2   3     2.105355657333   109.39878967   261.63955155
 H      1   2   3     2.099340598463   110.41024217   142.44397561
 H      2   1   3     2.100284557665   112.09825628   122.88504164
 H      2   1   3     2.102788652124   109.10254397   243.52477566
 H      4   3   2     2.101212363748   114.03022749   351.98850465
 H      4   3   2     2.101300762729   114.33778987   127.54699323
 H      5   4   3     2.101229273963   112.45037550   245.95049638
 H      5   4   3     2.105775522105   112.65729735   116.55817061
 H      6   5   4     1.979035910422   108.18469933   111.62502710
 H      7   3   2     2.100749480871   109.94043410   269.35302300
 H      7   3   2     2.104689860269   111.82160178   149.02138668
 H      8   7   3     1.979698680991   108.38896106   104.17924996

---------------------
BASIS SET INFORMATION
---------------------
There are 3 groups of distinct atoms

 Group   1 Type C   : 11s5p1d contracted to 4s3p1d pattern {6311/311/1}
 Group   2 Type N   : 11s5p1d contracted to 4s3p1d pattern {6311/311/1}
 Group   3 Type H   : 5s1p contracted to 3s1p pattern {311/1}

Atom   0C    basis set group =>   1
Atom   1C    basis set group =>   1
Atom   2C    basis set group =>   1
Atom   3C    basis set group =>   1
Atom   4C    basis set group =>   1
Atom   5N    basis set group =>   2
Atom   6C    basis set group =>   1
Atom   7N    basis set group =>   2
Atom   8H    basis set group =>   3
Atom   9H    basis set group =>   3
Atom  10H    basis set group =>   3
Atom  11H    basis set group =>   3
Atom  12H    basis set group =>   3
Atom  13H    basis set group =>   3
Atom  14H    basis set group =>   3
Atom  15H    basis set group =>   3
Atom  16H    basis set group =>   3
Atom  17H    basis set group =>   3
Atom  18H    basis set group =>   3
Atom  19H    basis set group =>   3
---------------------------------
AUXILIARY/J BASIS SET INFORMATION
---------------------------------
There are 3 groups of distinct atoms

 Group   1 Type C   : 12s5p4d2f1g contracted to 6s4p3d1f1g pattern {711111/2111/211/2/1}
 Group   2 Type N   : 12s5p4d2f1g contracted to 6s4p3d1f1g pattern {711111/2111/211/2/1}
 Group   3 Type H   : 5s2p1d contracted to 3s1p1d pattern {311/2/1}

Atom   0C    basis set group =>   1
Atom   1C    basis set group =>   1
Atom   2C    basis set group =>   1
Atom   3C    basis set group =>   1
Atom   4C    basis set group =>   1
Atom   5N    basis set group =>   2
Atom   6C    basis set group =>   1
Atom   7N    basis set group =>   2
Atom   8H    basis set group =>   3
Atom   9H    basis set group =>   3
Atom  10H    basis set group =>   3
Atom  11H    basis set group =>   3
Atom  12H    basis set group =>   3
Atom  13H    basis set group =>   3
Atom  14H    basis set group =>   3
Atom  15H    basis set group =>   3
Atom  16H    basis set group =>   3
Atom  17H    basis set group =>   3
Atom  18H    basis set group =>   3
Atom  19H    basis set group =>   3


           ************************************************************
           *        Program running with 6 parallel MPI-processes     *
           *              working on a common directory               *
           ************************************************************
------------------------------------------------------------------------------
                           ORCA GTO INTEGRAL CALCULATION
                           -- RI-GTO INTEGRALS CHOSEN --
------------------------------------------------------------------------------
------------------------------------------------------------------------------
                   ___                                                        
                  /   \      - P O W E R E D   B Y -                         
                 /     \                                                     
                 |  |  |   _    _      __       _____    __    __             
                 |  |  |  | |  | |    /  \     |  _  \  |  |  /  |          
                  \  \/   | |  | |   /    \    | | | |  |  | /  /          
                 / \  \   | |__| |  /  /\  \   | |_| |  |  |/  /          
                |  |  |   |  __  | /  /__\  \  |    /   |      \           
                |  |  |   | |  | | |   __   |  |    \   |  |\   \          
                \     /   | |  | | |  |  |  |  | |\  \  |  | \   \       
                 \___/    |_|  |_| |__|  |__|  |_| \__\ |__|  \__/        
                                                                              
                      - O R C A' S   B I G   F R I E N D -                    
                                      &                                       
                       - I N T E G R A L  F E E D E R -                       
                                                                              
 v1 FN, 2020, v2 2021                                                         
------------------------------------------------------------------------------


Reading SHARK input file file.SHARKINP.tmp ... ok
----------------------
SHARK INTEGRAL PACKAGE
----------------------

Number of atoms                             ...     20
Number of basis functions                   ...    216
Number of shells                            ...    112
Maximum angular momentum                    ...      2
Integral batch strategy                     ... SHARK/LIBINT Hybrid
RI-J (if used) integral strategy            ... SPLIT-RIJ (Revised 2003 algorithm where possible)
Printlevel                                  ...      1
Contraction scheme used                     ... SEGMENTED contraction
Coulomb Range Separation                    ... NOT USED
Exchange Range Separation                   ... Long Range
   Mu parameter                             ...  0.300000
   Scaling (regular/separated)              ...  0.167000  0.833000
Finite Nucleus Model                        ... NOT USED
Auxiliary Coulomb fitting basis             ... AVAILABLE
   # of basis functions in Aux-J            ...    524
   # of shells in Aux-J                     ...    180
   Maximum angular momentum in Aux-J        ...      4
Auxiliary J/K fitting basis                 ... NOT available
Auxiliary Correlation fitting basis         ... NOT available
Auxiliary 'external' fitting basis          ... NOT available
Integral threshold                          ...     2.500000e-11
Primitive cut-off                           ...     2.500000e-12
Primitive pair pre-selection threshold      ...     2.500000e-12

Calculating pre-screening integrals         ... done (  0.0 sec) Dimension = 112
Organizing shell pair data                  ... done (  0.0 sec)
Shell pair information
Total number of shell pairs                 ...      6328
Shell pairs after pre-screening             ...      6131
Total number of primitive shell pairs       ...     21940
Primitive shell pairs kept                  ...     16392
          la=0 lb=0:   2290 shell pairs
          la=1 lb=0:   2362 shell pairs
          la=1 lb=1:    635 shell pairs
          la=2 lb=0:    532 shell pairs
          la=2 lb=1:    276 shell pairs
          la=2 lb=2:     36 shell pairs

Calculating one electron integrals          ... done (  0.0 sec)
Calculating RI/J V-Matrix + Cholesky decomp.... done (  0.0 sec)
Calculating Nuclear repulsion               ... done (  0.0 sec) ENN=    406.750746296020 Eh

SHARK setup successfully completed in   0.3 seconds

Maximum memory used throughout the entire GTOINT-calculation: 15.4 MB


           ************************************************************
           *        Program running with 6 parallel MPI-processes     *
           *              working on a common directory               *
           ************************************************************
-------------------------------------------------------------------------------
                                 ORCA SCF
-------------------------------------------------------------------------------

------------
SCF SETTINGS
------------
Hamiltonian:
 Density Functional     Method          .... DFT(GTOs)
 Exchange Functional    Exchange        .... WB97X-V
 Correlation Functional Correlation     .... WB97X-V
 Gradients option       PostSCFGGA      .... off
 Hybrid DFT is turned on
   Fraction HF Exchange ScalHFX         ....  0.167000
   Scaling of DF-GGA-X  ScalDFX         ....  0.000000
   Scaling of DF-GGA-C  ScalDFC         ....  1.000000
   Scaling of DF-LDA-C  ScalLDAC        ....  1.000000
   Perturbative correction              ....  0.000000
   Density functional embedding theory  .... OFF
 Long-range corrected/Screened/Range-Separated Hybrid DFT is turned on
   Amount of maximum screened exact exchange              ....  0.833000
   Range separation parameter mu (erf(mu*r12)/r12)        ....  0.300000
 RI-approximation to the Coulomb term is turned on
   Number of AuxJ basis functions       .... 524
   RIJ-COSX (HFX calculated with COS-X)).... on


General Settings:
 Integral files         IntName         .... file
 Hartree-Fock type      HFTyp           .... RHF
 Total Charge           Charge          ....    0
 Multiplicity           Mult            ....    1
 Number of Electrons    NEL             ....   62
 Basis Dimension        Dim             ....  216
 Nuclear Repulsion      ENuc            ....    406.7507462960 Eh

Convergence Acceleration:
 DIIS                   CNVDIIS         .... on
   Start iteration      DIISMaxIt       ....    12
   Startup error        DIISStart       ....  0.200000
   # of expansion vecs  DIISMaxEq       ....     5
   Bias factor          DIISBfac        ....   1.050
   Max. coefficient     DIISMaxC        ....  10.000
 Trust-Rad. Augm. Hess. CNVTRAH         .... auto
   Auto Start mean grad. ratio tolernc. ....  1.125000
   Auto Start start iteration           ....    20
   Auto Start num. interpolation iter.  ....    10
   Max. Number of Micro iterations      ....    16
   Max. Number of Macro iterations      .... Maxiter - #DIIS iter
   Number of Davidson start vectors     ....     2
   Converg. threshold I  (grad. norm)   ....   1.000e-05
   Converg. threshold II (energy diff.) ....   1.000e-08
   Grad. Scal. Fac. for Micro threshold ....   0.100
   Minimum threshold for Micro iter.    ....   0.010
   NR start threshold (gradient norm)   ....   0.001
   Initial trust radius                 ....   0.400
   Minimum AH scaling param. (alpha)    ....   1.000
   Maximum AH scaling param. (alpha)    .... 1000.000
   Orbital update algorithm             .... Taylor
   White noise on init. David. guess    .... on
   Maximum white noise                  ....   0.010
   Quad. conv. algorithm                .... NR
 SOSCF                  CNVSOSCF        .... on
   Start iteration      SOSCFMaxIt      ....   150
   Startup grad/error   SOSCFStart      ....  0.003300
 Level Shifting         CNVShift        .... on
   Level shift para.    LevelShift      ....    0.2500
   Turn off err/grad.   ShiftErr        ....    0.0010
 Zerner damping         CNVZerner       .... off
 Static damping         CNVDamp         .... on
   Fraction old density DampFac         ....    0.7000
   Max. Damping (<1)    DampMax         ....    0.9800
   Min. Damping (>=0)   DampMin         ....    0.0000
   Turn off err/grad.   DampErr         ....    0.1000
 Fernandez-Rico         CNVRico         .... off

SCF Procedure:
 Maximum # iterations   MaxIter         ....   125
 SCF integral mode      SCFMode         .... Direct
   Integral package                     .... SHARK and LIBINT hybrid scheme
 Reset frequency        DirectResetFreq ....    20
 Integral Threshold     Thresh          ....  2.500e-11 Eh
 Primitive CutOff       TCut            ....  2.500e-12 Eh

Convergence Tolerance:
 Convergence Check Mode ConvCheckMode   .... Total+1el-Energy
 Convergence forced     ConvForced      .... 0
 Energy Change          TolE            ....  1.000e-08 Eh
 1-El. energy change                    ....  1.000e-05 Eh
 Orbital Gradient       TolG            ....  1.000e-05
 Orbital Rotation angle TolX            ....  1.000e-05
 DIIS Error             TolErr          ....  5.000e-07


Diagonalization of the overlap matrix:
Smallest eigenvalue                        ... 1.160e-05
Time for diagonalization                   ...    0.013 sec
Threshold for overlap eigenvalues          ... 1.000e-08
Number of eigenvalues below threshold      ... 0
Time for construction of square roots      ...    0.015 sec
Total time needed                          ...    0.028 sec

Time for model grid setup =    0.148 sec

------------------------------
INITIAL GUESS: MODEL POTENTIAL
------------------------------
Loading Hartree-Fock densities                     ... done
Calculating cut-offs                               ... done
Initializing the effective Hamiltonian             ... done
Setting up the integral package (SHARK)            ... done
Starting the Coulomb interaction                   ... done (   0.1 sec)
Reading the grid                                   ... done
Mapping shells                                     ... done
Starting the XC term evaluation                    ... done (   0.1 sec)
  promolecular density results
     # of electrons  =     61.993409264
     EX              =    -31.552934075
     EC              =     -2.518172595
     EX+EC           =    -34.071106671
Transforming the Hamiltonian                       ... done (   0.0 sec)
Diagonalizing the Hamiltonian                      ... done (   0.0 sec)
Back transforming the eigenvectors                 ... done (   0.0 sec)
Now organizing SCF variables                       ... done
                      ------------------
                      INITIAL GUESS DONE (   0.4 sec)
                      ------------------
-------------------
DFT GRID GENERATION
-------------------

General Integration Accuracy     IntAcc      ... 4.388
Radial Grid Type                 RadialGrid  ... OptM3 with GC (2021)
Angular Grid (max. ang.)         AngularGrid ... 4 (Lebedev-302)
Angular grid pruning method      GridPruning ... 4 (adaptive)
Weight generation scheme         WeightScheme... Becke
Basis function cutoff            BFCut       ... 1.0000e-11
Integration weight cutoff        WCut        ... 1.0000e-14
Angular grids for H and He will be reduced by one unit
Partially contracted basis set               ... off
Rotationally invariant grid construction     ... off

Total number of grid points                  ...    90194
Total number of batches                      ...     1420
Average number of points per batch           ...       63
Average number of grid points per atom       ...     4510
Time for grid setup =    0.591 sec

--------------------
COSX GRID GENERATION
--------------------

GRIDX 1
-------
General Integration Accuracy     IntAcc      ... 3.816
Radial Grid Type                 RadialGrid  ... OptM3 with GC (2021)
Angular Grid (max. ang.)         AngularGrid ... 1 (Lebedev-50)
Angular grid pruning method      GridPruning ... 4 (adaptive)
Weight generation scheme         WeightScheme... Becke
Basis function cutoff            BFCut       ... 1.0000e-11
Integration weight cutoff        WCut        ... 1.0000e-14
Angular grids for H and He will be reduced by one unit
Partially contracted basis set               ... on
Rotationally invariant grid construction     ... off

Total number of grid points                  ...    11285
Total number of batches                      ...      185
Average number of points per batch           ...       61
Average number of grid points per atom       ...      564
UseSFitting                                  ... on

GRIDX 2
-------
General Integration Accuracy     IntAcc      ... 4.020
Radial Grid Type                 RadialGrid  ... OptM3 with GC (2021)
Angular Grid (max. ang.)         AngularGrid ... 2 (Lebedev-110)
Angular grid pruning method      GridPruning ... 4 (adaptive)
Weight generation scheme         WeightScheme... Becke
Basis function cutoff            BFCut       ... 1.0000e-11
Integration weight cutoff        WCut        ... 1.0000e-14
Angular grids for H and He will be reduced by one unit
Partially contracted basis set               ... on
Rotationally invariant grid construction     ... off

Total number of grid points                  ...    26245
Total number of batches                      ...      419
Average number of points per batch           ...       62
Average number of grid points per atom       ...     1312
UseSFitting                                  ... on

GRIDX 3
-------
General Integration Accuracy     IntAcc      ... 4.338
Radial Grid Type                 RadialGrid  ... OptM3 with GC (2021)
Angular Grid (max. ang.)         AngularGrid ... 3 (Lebedev-194)
Angular grid pruning method      GridPruning ... 4 (adaptive)
Weight generation scheme         WeightScheme... Becke
Basis function cutoff            BFCut       ... 1.0000e-11
Integration weight cutoff        WCut        ... 1.0000e-14
Angular grids for H and He will be reduced by one unit
Partially contracted basis set               ... on
Rotationally invariant grid construction     ... off

Total number of grid points                  ...    58740
Total number of batches                      ...      929
Average number of points per batch           ...       63
Average number of grid points per atom       ...     2937
UseSFitting                                  ... on

Time for X-Grid setup             =    0.630 sec

--------------
SCF ITERATIONS
--------------
ITER       Energy         Delta-E        Max-DP      RMS-DP      [F,P]     Damp
               ***  Starting incremental Fock matrix formation  ***
  0   -345.4417255764   0.000000000000 0.34054724  0.00305565  0.0645266 0.7000
                      *** Initiating the SOSCF procedure ***
                      *** Re-Reading the Fockian *** 
                      *** Removing any level shift *** 
ITER      Energy       Delta-E        Grad      Rot      Max-DP    RMS-DP
  1   -345.45158067  -0.0098550902  0.002334  0.002334  1.170167  0.010440
               *** Restarting incremental Fock matrix formation ***
  2   -345.47141487  -0.0198342035  0.003711  0.006387  0.721644  0.006758
  3   -345.47282008  -0.0014052066  0.002553  0.001635  0.029834  0.000585
  4   -345.47365910  -0.0008390263  0.000291  0.000654  0.029435  0.000315
  5   -345.47367033  -0.0000112275  0.000251  0.000198  0.008020  0.000104
  6   -345.47367784  -0.0000075059  0.000027  0.000068  0.001687  0.000023
  7   -345.47367795  -0.0000001153  0.000011  0.000036  0.002348  0.000020
  8   -345.47367797  -0.0000000195  0.000003  0.000012  0.001123  0.000012
                  ***Gradient check signals convergence***
              ***Rediagonalizing the Fockian in SOSCF/NRSCF***

               *****************************************************
               *                     SUCCESS                       *
               *           SCF CONVERGED AFTER   9 CYCLES          *
               *****************************************************

Old exchange energy                            =    -16.188710662 Eh
New exchange energy                            =    -16.188688268 Eh
Exchange energy change after final integration =      0.000022394 Eh
Total energy after final integration           =   -345.473655581 Eh
Final COS-X integration done in                =     8.878 sec

----------------
TOTAL SCF ENERGY
----------------

Total Energy       :         -345.47365558 Eh           -9400.81610 eV

Components:
Nuclear Repulsion  :          406.75074630 Eh           11068.25051 eV
Electronic Energy  :         -752.22440188 Eh          -20469.06660 eV
One Electron Energy:        -1271.72133406 Eh          -34605.29680 eV
Two Electron Energy:          519.49693218 Eh           14136.23020 eV
Max COSX asymmetry :            0.00000492 Eh               0.00013 eV

Virial components:
Potential Energy   :         -688.18804674 Eh          -18726.54879 eV
Kinetic Energy     :          342.71439116 Eh            9325.73269 eV
Virial Ratio       :            2.00805121


DFT components:
N(Alpha)           :       30.999974720613 electrons
N(Beta)            :       30.999974720613 electrons
N(Total)           :       61.999949441226 electrons
E(X)               :      -32.359356602239 Eh       
E(C)               :       -2.538186625279 Eh       
E(XC)              :      -34.897543227517 Eh       
DFET-embed. en.    :        0.000000000000 Eh       

---------------
SCF CONVERGENCE
---------------

  Last Energy change         ...   -3.5333e-09  Tolerance :   1.0000e-08
  Last MAX-Density change    ...    1.3323e-15  Tolerance :   1.0000e-07
  Last RMS-Density change    ...    3.4410e-17  Tolerance :   5.0000e-09
  Last Orbital Gradient      ...    1.6185e-06  Tolerance :   1.0000e-05
  Last Orbital Rotation      ...    1.3112e-06  Tolerance :   1.0000e-05

             **** THE GBW FILE WAS UPDATED (file.gbw) ****
             **** DENSITY file.scfp WAS UPDATED ****
             **** ENERGY FILE WAS UPDATED (file.en.tmp) ****
             **** THE GBW FILE WAS UPDATED (file.gbw) ****
             **** DENSITY file.scfp WAS UPDATED ****
----------------
ORBITAL ENERGIES
----------------

  NO   OCC          E(Eh)            E(eV) 
   0   2.0000     -14.410614      -392.1327 
   1   2.0000     -14.410317      -392.1247 
   2   2.0000     -10.312253      -280.6107 
   3   2.0000     -10.307140      -280.4715 
   4   2.0000     -10.303202      -280.3644 
   5   2.0000     -10.295472      -280.1540 
   6   2.0000     -10.285572      -279.8846 
   7   2.0000     -10.280169      -279.7376 
   8   2.0000      -1.090420       -29.6718 
   9   2.0000      -1.037922       -28.2433 
  10   2.0000      -0.888162       -24.1681 
  11   2.0000      -0.863399       -23.4943 
  12   2.0000      -0.839919       -22.8554 
  13   2.0000      -0.734119       -19.9764 
  14   2.0000      -0.714334       -19.4380 
  15   2.0000      -0.659014       -17.9327 
  16   2.0000      -0.630281       -17.1508 
  17   2.0000      -0.603661       -16.4265 
  18   2.0000      -0.588760       -16.0210 
  19   2.0000      -0.561258       -15.2726 
  20   2.0000      -0.536328       -14.5942 
  21   2.0000      -0.512926       -13.9574 
  22   2.0000      -0.492334       -13.3971 
  23   2.0000      -0.486079       -13.2269 
  24   2.0000      -0.465905       -12.6779 
  25   2.0000      -0.452426       -12.3111 
  26   2.0000      -0.449896       -12.2423 
  27   2.0000      -0.427187       -11.6243 
  28   2.0000      -0.397725       -10.8227 
  29   2.0000      -0.342436        -9.3182 
  30   2.0000      -0.314319        -8.5531 
  31   0.0000       0.033917         0.9229 
  32   0.0000       0.047945         1.3046 
  33   0.0000       0.050398         1.3714 
  34   0.0000       0.052077         1.4171 
  35   0.0000       0.069438         1.8895 
  36   0.0000       0.072539         1.9739 
  37   0.0000       0.073837         2.0092 
  38   0.0000       0.077059         2.0969 
  39   0.0000       0.084589         2.3018 
  40   0.0000       0.101478         2.7613 
  41   0.0000       0.104653         2.8477 
  42   0.0000       0.109358         2.9758 
  43   0.0000       0.119068         3.2400 
  44   0.0000       0.126210         3.4343 
  45   0.0000       0.143080         3.8934 
  46   0.0000       0.150447         4.0939 
  47   0.0000       0.159464         4.3392 
  48   0.0000       0.163767         4.4563 
  49   0.0000       0.166423         4.5286 
  50   0.0000       0.179541         4.8855 
  51   0.0000       0.183433         4.9915 
  52   0.0000       0.183595         4.9959 
  53   0.0000       0.186721         5.0809 
  54   0.0000       0.188034         5.1167 
  55   0.0000       0.199152         5.4192 
  56   0.0000       0.203018         5.5244 
  57   0.0000       0.207877         5.6566 
  58   0.0000       0.214658         5.8411 
  59   0.0000       0.221383         6.0241 
  60   0.0000       0.228256         6.2112 
  61   0.0000       0.230579         6.2744 
  62   0.0000       0.241420         6.5694 
  63   0.0000       0.244044         6.6408 
  64   0.0000       0.249755         6.7962 
  65   0.0000       0.255687         6.9576 
  66   0.0000       0.260747         7.0953 
  67   0.0000       0.262868         7.1530 
  68   0.0000       0.273878         7.4526 
  69   0.0000       0.283954         7.7268 
  70   0.0000       0.300699         8.1824 
  71   0.0000       0.302221         8.2239 
  72   0.0000       0.313829         8.5397 
  73   0.0000       0.319531         8.6949 
  74   0.0000       0.337370         9.1803 
  75   0.0000       0.349481         9.5099 
  76   0.0000       0.361194         9.8286 
  77   0.0000       0.370115        10.0713 
  78   0.0000       0.372170        10.1273 
  79   0.0000       0.393668        10.7123 
  80   0.0000       0.396832        10.7983 
  81   0.0000       0.406785        11.0692 
  82   0.0000       0.409698        11.1485 
  83   0.0000       0.423642        11.5279 
  84   0.0000       0.428337        11.6556 
  85   0.0000       0.437624        11.9084 
  86   0.0000       0.445717        12.1286 
  87   0.0000       0.455657        12.3991 
  88   0.0000       0.461429        12.5561 
  89   0.0000       0.471503        12.8303 
  90   0.0000       0.481364        13.0986 
  91   0.0000       0.495115        13.4728 
  92   0.0000       0.506851        13.7921 
  93   0.0000       0.532599        14.4928 
  94   0.0000       0.551596        15.0097 
  95   0.0000       0.558900        15.2084 
  96   0.0000       0.774583        21.0775 
  97   0.0000       0.790245        21.5037 
  98   0.0000       0.807433        21.9714 
  99   0.0000       0.812593        22.1118 
 100   0.0000       0.830851        22.6086 
 101   0.0000       0.832756        22.6604 
 102   0.0000       0.843422        22.9507 
 103   0.0000       0.872904        23.7529 
 104   0.0000       0.882272        24.0078 
 105   0.0000       0.892526        24.2869 
 106   0.0000       0.898954        24.4618 
 107   0.0000       0.917653        24.9706 
 108   0.0000       0.928877        25.2760 
 109   0.0000       0.940621        25.5956 
 110   0.0000       0.962487        26.1906 
 111   0.0000       0.969237        26.3743 
 112   0.0000       1.012270        27.5453 
 113   0.0000       1.031941        28.0806 
 114   0.0000       1.066362        29.0172 
 115   0.0000       1.086836        29.5743 
 116   0.0000       1.103602        30.0305 
 117   0.0000       1.113539        30.3009 
 118   0.0000       1.128066        30.6962 
 119   0.0000       1.143180        31.1075 
 120   0.0000       1.152971        31.3739 
 121   0.0000       1.168594        31.7991 
 122   0.0000       1.173352        31.9285 
 123   0.0000       1.189239        32.3608 
 124   0.0000       1.208541        32.8861 
 125   0.0000       1.211850        32.9761 
 126   0.0000       1.222865        33.2759 
 127   0.0000       1.229137        33.4465 
 128   0.0000       1.256076        34.1796 
 129   0.0000       1.260758        34.3070 
 130   0.0000       1.290832        35.1253 
 131   0.0000       1.294717        35.2310 
 132   0.0000       1.345186        36.6044 
 133   0.0000       1.425078        38.7783 
 134   0.0000       1.443699        39.2850 
 135   0.0000       1.544554        42.0295 
 136   0.0000       1.577966        42.9386 
 137   0.0000       1.602857        43.6160 
 138   0.0000       1.635575        44.5063 
 139   0.0000       1.681473        45.7552 
 140   0.0000       1.731934        47.1283 
 141   0.0000       1.762060        47.9481 
 142   0.0000       1.772801        48.2404 
 143   0.0000       1.784672        48.5634 
 144   0.0000       1.836287        49.9679 
 145   0.0000       1.871268        50.9198 
 146   0.0000       1.890950        51.4554 
 147   0.0000       1.909448        51.9587 
 148   0.0000       1.931856        52.5685 
 149   0.0000       1.960645        53.3519 
 150   0.0000       1.983014        53.9606 
 151   0.0000       2.010018        54.6954 
 152   0.0000       2.025989        55.1300 
 153   0.0000       2.048509        55.7428 
 154   0.0000       2.077615        56.5348 
 155   0.0000       2.094220        56.9866 
 156   0.0000       2.121930        57.7407 
 157   0.0000       2.140174        58.2371 
 158   0.0000       2.154821        58.6357 
 159   0.0000       2.159287        58.7572 
 160   0.0000       2.192278        59.6549 
 161   0.0000       2.201830        59.9148 
 162   0.0000       2.217774        60.3487 
 163   0.0000       2.250852        61.2488 
 164   0.0000       2.253418        61.3186 
 165   0.0000       2.268820        61.7377 
 166   0.0000       2.370564        64.5063 
 167   0.0000       2.376779        64.6755 
 168   0.0000       2.411529        65.6210 
 169   0.0000       2.442416        66.4615 
 170   0.0000       2.460777        66.9612 
 171   0.0000       2.476121        67.3787 
 172   0.0000       2.513752        68.4027 
 173   0.0000       2.530157        68.8491 
 174   0.0000       2.545055        69.2545 
 175   0.0000       2.548787        69.3560 
 176   0.0000       2.561368        69.6984 
 177   0.0000       2.570288        69.9411 
 178   0.0000       2.600127        70.7531 
 179   0.0000       2.634703        71.6939 
 180   0.0000       2.641905        71.8899 
 181   0.0000       2.657022        72.3012 
 182   0.0000       2.676641        72.8351 
 183   0.0000       2.698281        73.4240 
 184   0.0000       2.749733        74.8240 
 185   0.0000       2.771395        75.4135 
 186   0.0000       2.789221        75.8986 
 187   0.0000       2.805634        76.3452 
 188   0.0000       2.815891        76.6243 
 189   0.0000       2.832184        77.0676 
 190   0.0000       2.837044        77.1999 
 191   0.0000       2.846323        77.4524 
 192   0.0000       2.878487        78.3276 
 193   0.0000       2.914070        79.2959 
 194   0.0000       2.923695        79.5578 
 195   0.0000       2.939159        79.9786 
 196   0.0000       2.957294        80.4721 
 197   0.0000       2.998145        81.5837 
 198   0.0000       3.053160        83.0807 
 199   0.0000       3.073450        83.6328 
 200   0.0000       3.095117        84.2224 
 201   0.0000       3.129065        85.1462 
 202   0.0000       3.148922        85.6865 
 203   0.0000       3.157376        85.9166 
 204   0.0000       3.375030        91.8392 
 205   0.0000       3.379482        91.9604 
 206   0.0000       3.416389        92.9647 
 207   0.0000       3.446008        93.7707 
 208   0.0000       3.493133        95.0530 
 209   0.0000       3.508904        95.4821 
 210   0.0000       3.545837        96.4871 
 211   0.0000       3.607753        98.1719 
 212   0.0000       3.619703        98.4971 
 213   0.0000       3.647439        99.2519 
 214   0.0000       3.674411        99.9858 
 215   0.0000       3.706216       100.8513 

                    ********************************
                    * MULLIKEN POPULATION ANALYSIS *
                    ********************************

-----------------------
MULLIKEN ATOMIC CHARGES
-----------------------
   0 C :   -0.250762
   1 C :   -0.447057
   2 C :   -0.058721
   3 C :   -0.217539
   4 C :   -0.240153
   5 N :   -0.281360
   6 C :   -0.370593
   7 N :   -0.322577
   8 H :    0.136804
   9 H :    0.159582
  10 H :    0.147532
  11 H :    0.178608
  12 H :    0.160888
  13 H :    0.170256
  14 H :    0.157782
  15 H :    0.137936
  16 H :    0.288957
  17 H :    0.179758
  18 H :    0.168478
  19 H :    0.302180
Sum of atomic charges:   -0.0000000

--------------------------------
MULLIKEN REDUCED ORBITAL CHARGES
--------------------------------
  0 C s       :     3.308423  s :     3.308423
      pz      :     0.805327  p :     2.889785
      px      :     0.998673
      py      :     1.085784
      dz2     :     0.015364  d :     0.052555
      dxz     :     0.010853
      dyz     :     0.010928
      dx2y2   :     0.007865
      dxy     :     0.007545
  1 C s       :     3.333036  s :     3.333036
      pz      :     1.020390  p :     3.077313
      px      :     0.947535
      py      :     1.109388
      dz2     :     0.008896  d :     0.036707
      dxz     :     0.008612
      dyz     :     0.004264
      dx2y2   :     0.009398
      dxy     :     0.005537
  2 C s       :     2.974161  s :     2.974161
      pz      :     1.049529  p :     3.016287
      px      :     1.093948
      py      :     0.872809
      dz2     :     0.011570  d :     0.068273
      dxz     :     0.015343
      dyz     :     0.008379
      dx2y2   :     0.014857
      dxy     :     0.018124
  3 C s       :     3.169347  s :     3.169347
      pz      :     1.111460  p :     3.011856
      px      :     0.952752
      py      :     0.947643
      dz2     :     0.007522  d :     0.036337
      dxz     :     0.003000
      dyz     :     0.009494
      dx2y2   :     0.005812
      dxy     :     0.010509
  4 C s       :     3.304449  s :     3.304449
      pz      :     1.134517  p :     2.879955
      px      :     0.880002
      py      :     0.865435
      dz2     :     0.008921  d :     0.055749
      dxz     :     0.014893
      dyz     :     0.004443
      dx2y2   :     0.012035
      dxy     :     0.015457
  5 N s       :     3.521976  s :     3.521976
      pz      :     1.367049  p :     3.721577
      px      :     1.033928
      py      :     1.320601
      dz2     :     0.011174  d :     0.037807
      dxz     :     0.002948
      dyz     :     0.004109
      dx2y2   :     0.006935
      dxy     :     0.012641
  6 C s       :     3.382912  s :     3.382912
      pz      :     1.033023  p :     2.935968
      px      :     0.805856
      py      :     1.097089
      dz2     :     0.007152  d :     0.051713
      dxz     :     0.012374
      dyz     :     0.009772
      dx2y2   :     0.014543
      dxy     :     0.007873
  7 N s       :     3.459119  s :     3.459119
      pz      :     1.119198  p :     3.828861
      px      :     1.401093
      py      :     1.308571
      dz2     :     0.011320  d :     0.034597
      dxz     :     0.005421
      dyz     :     0.003821
      dx2y2   :     0.011356
      dxy     :     0.002679
  8 H s       :     0.852529  s :     0.852529
      pz      :     0.002418  p :     0.010667
      px      :     0.002197
      py      :     0.006052
  9 H s       :     0.829891  s :     0.829891
      pz      :     0.001768  p :     0.010527
      px      :     0.005201
      py      :     0.003558
 10 H s       :     0.841355  s :     0.841355
      pz      :     0.005848  p :     0.011112
      px      :     0.002507
      py      :     0.002758
 11 H s       :     0.810427  s :     0.810427
      pz      :     0.001988  p :     0.010965
      px      :     0.002159
      py      :     0.006818
 12 H s       :     0.827917  s :     0.827917
      pz      :     0.005215  p :     0.011194
      px      :     0.002313
      py      :     0.003666
 13 H s       :     0.818512  s :     0.818512
      pz      :     0.006147  p :     0.011232
      px      :     0.002271
      py      :     0.002814
 14 H s       :     0.831636  s :     0.831636
      pz      :     0.005627  p :     0.010582
      px      :     0.002900
      py      :     0.002056
 15 H s       :     0.851344  s :     0.851344
      pz      :     0.005417  p :     0.010721
      px      :     0.003332
      py      :     0.001972
 16 H s       :     0.688253  s :     0.688253
      pz      :     0.011501  p :     0.022789
      px      :     0.004039
      py      :     0.007250
 17 H s       :     0.809863  s :     0.809863
      pz      :     0.002755  p :     0.010380
      px      :     0.001545
      py      :     0.006079
 18 H s       :     0.820716  s :     0.820716
      pz      :     0.004371  p :     0.010806
      px      :     0.002394
      py      :     0.004041
 19 H s       :     0.674829  s :     0.674829
      pz      :     0.005043  p :     0.022991
      px      :     0.006050
      py      :     0.011899


                     *******************************
                     * LOEWDIN POPULATION ANALYSIS *
                     *******************************

----------------------
LOEWDIN ATOMIC CHARGES
----------------------
   0 C :   -0.119992
   1 C :   -0.213862
   2 C :   -0.132270
   3 C :   -0.210013
   4 C :   -0.102911
   5 N :   -0.353807
   6 C :   -0.114001
   7 N :   -0.382581
   8 H :    0.117229
   9 H :    0.114198
  10 H :    0.131655
  11 H :    0.134168
  12 H :    0.128588
  13 H :    0.129554
  14 H :    0.116856
  15 H :    0.114420
  16 H :    0.187298
  17 H :    0.123070
  18 H :    0.141015
  19 H :    0.191388

-------------------------------
LOEWDIN REDUCED ORBITAL CHARGES
-------------------------------
  0 C s       :     2.862760  s :     2.862760
      pz      :     0.965166  p :     3.146160
      px      :     1.080183
      py      :     1.100810
      dz2     :     0.034469  d :     0.111072
      dxz     :     0.022627
      dyz     :     0.022038
      dx2y2   :     0.015511
      dxy     :     0.016427
  1 C s       :     2.875484  s :     2.875484
      pz      :     1.072691  p :     3.257891
      px      :     1.073999
      py      :     1.111201
      dz2     :     0.018648  d :     0.080487
      dxz     :     0.020658
      dyz     :     0.008665
      dx2y2   :     0.020004
      dxy     :     0.012512
  2 C s       :     2.830407  s :     2.830407
      pz      :     1.101665  p :     3.149257
      px      :     1.052145
      py      :     0.995447
      dz2     :     0.025362  d :     0.152606
      dxz     :     0.039145
      dyz     :     0.016723
      dx2y2   :     0.028078
      dxy     :     0.043296
  3 C s       :     2.877731  s :     2.877731
      pz      :     1.113146  p :     3.252923
      px      :     1.072092
      py      :     1.067686
      dz2     :     0.014747  d :     0.079359
      dxz     :     0.006419
      dyz     :     0.020413
      dx2y2   :     0.012702
      dxy     :     0.025079
  4 C s       :     2.863222  s :     2.863222
      pz      :     1.110171  p :     3.122897
      px      :     1.000530
      py      :     1.012196
      dz2     :     0.017075  d :     0.116792
      dxz     :     0.031288
      dyz     :     0.008573
      dx2y2   :     0.024552
      dxy     :     0.035304
  5 N s       :     3.214867  s :     3.214867
      pz      :     1.437198  p :     4.062058
      px      :     1.219067
      py      :     1.405794
      dz2     :     0.018764  d :     0.076881
      dxz     :     0.006824
      dyz     :     0.009684
      dx2y2   :     0.014807
      dxy     :     0.026802
  6 C s       :     2.860717  s :     2.860717
      pz      :     1.066252  p :     3.142229
      px      :     0.977960
      py      :     1.098017
      dz2     :     0.014711  d :     0.111056
      dxz     :     0.029065
      dyz     :     0.020093
      dx2y2   :     0.031336
      dxy     :     0.015850
  7 N s       :     3.199146  s :     3.199146
      pz      :     1.280351  p :     4.110079
      px      :     1.461789
      py      :     1.367939
      dz2     :     0.025315  d :     0.073356
      dxz     :     0.012601
      dyz     :     0.009329
      dx2y2   :     0.019815
      dxy     :     0.006297
  8 H s       :     0.845397  s :     0.845397
      pz      :     0.008689  p :     0.037374
      px      :     0.006703
      py      :     0.021983
  9 H s       :     0.848560  s :     0.848560
      pz      :     0.006154  p :     0.037242
      px      :     0.018457
      py      :     0.012631
 10 H s       :     0.830270  s :     0.830270
      pz      :     0.020606  p :     0.038075
      px      :     0.008341
      py      :     0.009128
 11 H s       :     0.827718  s :     0.827718
      pz      :     0.006337  p :     0.038114
      px      :     0.006861
      py      :     0.024916
 12 H s       :     0.832799  s :     0.832799
      pz      :     0.018227  p :     0.038613
      px      :     0.007121
      py      :     0.013266
 13 H s       :     0.831765  s :     0.831765
      pz      :     0.021756  p :     0.038681
      px      :     0.007049
      py      :     0.009876
 14 H s       :     0.845514  s :     0.845514
      pz      :     0.020286  p :     0.037630
      px      :     0.010705
      py      :     0.006639
 15 H s       :     0.847795  s :     0.847795
      pz      :     0.019247  p :     0.037785
      px      :     0.012562
      py      :     0.005977
 16 H s       :     0.739407  s :     0.739407
      pz      :     0.040855  p :     0.073296
      px      :     0.010826
      py      :     0.021615
 17 H s       :     0.839847  s :     0.839847
      pz      :     0.009463  p :     0.037083
      px      :     0.004998
      py      :     0.022622
 18 H s       :     0.821449  s :     0.821449
      pz      :     0.015724  p :     0.037536
      px      :     0.007840
      py      :     0.013973
 19 H s       :     0.735174  s :     0.735174
      pz      :     0.014230  p :     0.073439
      px      :     0.017323
      py      :     0.041886


                      *****************************
                      * MAYER POPULATION ANALYSIS *
                      *****************************

  NA   - Mulliken gross atomic population
  ZA   - Total nuclear charge
  QA   - Mulliken gross atomic charge
  VA   - Mayer's total valence
  BVA  - Mayer's bonded valence
  FA   - Mayer's free valence

  ATOM       NA         ZA         QA         VA         BVA        FA
  0 C      6.2508     6.0000    -0.2508     3.6979     3.6979     0.0000
  1 C      6.4471     6.0000    -0.4471     3.8790     3.8790    -0.0000
  2 C      6.0587     6.0000    -0.0587     4.0333     4.0333    -0.0000
  3 C      6.2175     6.0000    -0.2175     3.4287     3.4287    -0.0000
  4 C      6.2402     6.0000    -0.2402     3.7140     3.7140    -0.0000
  5 N      7.2814     7.0000    -0.2814     2.7034     2.7034    -0.0000
  6 C      6.3706     6.0000    -0.3706     3.6705     3.6705    -0.0000
  7 N      7.3226     7.0000    -0.3226     2.5337     2.5337     0.0000
  8 H      0.8632     1.0000     0.1368     0.9444     0.9444    -0.0000
  9 H      0.8404     1.0000     0.1596     0.9271     0.9271    -0.0000
 10 H      0.8525     1.0000     0.1475     0.9589     0.9589    -0.0000
 11 H      0.8214     1.0000     0.1786     0.9247     0.9247    -0.0000
 12 H      0.8391     1.0000     0.1609     0.9431     0.9431    -0.0000
 13 H      0.8297     1.0000     0.1703     0.9507     0.9507    -0.0000
 14 H      0.8422     1.0000     0.1578     0.9230     0.9230    -0.0000
 15 H      0.8621     1.0000     0.1379     0.9486     0.9486    -0.0000
 16 H      0.7110     1.0000     0.2890     0.8535     0.8535    -0.0000
 17 H      0.8202     1.0000     0.1798     0.8904     0.8904    -0.0000
 18 H      0.8315     1.0000     0.1685     0.9433     0.9433     0.0000
 19 H      0.6978     1.0000     0.3022     0.8640     0.8640     0.0000

  Mayer bond orders larger than 0.100000
B(  0-C ,  1-C ) :   0.9428 B(  0-C ,  7-N ) :   0.9049 B(  0-C ,  8-H ) :   0.9823 
B(  0-C ,  9-H ) :   0.9992 B(  1-C ,  2-C ) :   0.8748 B(  1-C ,  5-N ) :   0.1234 
B(  1-C , 10-H ) :   0.9203 B(  1-C , 11-H ) :   1.0163 B(  2-C ,  3-C ) :   0.7521 
B(  2-C ,  4-C ) :   0.1049 B(  2-C ,  5-N ) :   1.5487 B(  2-C ,  6-C ) :   0.9210 
B(  3-C ,  4-C ) :   0.8381 B(  3-C ,  5-N ) :  -0.1530 B(  3-C , 12-H ) :   0.9686 
B(  3-C , 13-H ) :   0.9948 B(  4-C ,  5-N ) :   0.8508 B(  4-C , 14-H ) :   0.9819 
B(  4-C , 15-H ) :   0.9734 B(  5-N ,  6-C ) :  -0.4275 B(  5-N , 16-H ) :   0.8622 
B(  6-C ,  7-N ) :   0.9844 B(  6-C , 17-H ) :   0.9525 B(  6-C , 18-H ) :   0.9908 
B(  7-N , 19-H ) :   0.8927 

-------
TIMINGS
-------

Total SCF time: 0 days 0 hours 0 min 50 sec 

Total time                  ....      50.589 sec
Sum of individual times     ....      50.264 sec  ( 99.4%)

Fock matrix formation       ....      48.531 sec  ( 95.9%)
  Split-RI-J                ....       1.934 sec  (  4.0% of F)
  Chain of spheres X        ....      43.171 sec  ( 89.0% of F)
  XC integration            ....       3.412 sec  (  7.0% of F)
    Basis function eval.    ....       0.955 sec  ( 28.0% of XC)
    Density eval.           ....       0.907 sec  ( 26.6% of XC)
    XC-Functional eval.     ....       0.415 sec  ( 12.2% of XC)
    XC-Potential eval.      ....       0.925 sec  ( 27.1% of XC)
Diagonalization             ....       0.035 sec  (  0.1%)
Density matrix formation    ....       0.007 sec  (  0.0%)
Population analysis         ....       0.013 sec  (  0.0%)
Initial guess               ....       0.214 sec  (  0.4%)
Orbital Transformation      ....       0.000 sec  (  0.0%)
Orbital Orthonormalization  ....       0.000 sec  (  0.0%)
DIIS solution               ....       0.012 sec  (  0.0%)
SOSCF solution              ....       0.083 sec  (  0.2%)
Grid generation             ....       1.369 sec  (  2.7%)

Maximum memory used throughout the entire SCF-calculation: 61.2 MB


-------------------------------------------------------------------------------
                          DFT DISPERSION CORRECTION                            
                                                                               
                              DFTD3 V3.1  Rev 1                                
                          USING Becke-Johnson damping                          
-------------------------------------------------------------------------------
The WB97X-D3BJ functional is recognized
Active option DFTDOPT                   ...         4   

molecular C6(AA) [au] = 2968.989011 


            DFT-D V3
 parameters
 s6 scaling factor         :     1.0000 
 a1 scaling factor         :     0.0000 
 s8 scaling factor         :     0.2641 
 a2 scaling factor         :     5.4959 
 ad hoc parameters k1-k3   :    16.0000     1.3333    -4.0000 

 Edisp/kcal,au: -21.163414344258  -0.033726043927 
 E6   /kcal   : -17.790503242 
 E8   /kcal   :  -3.372911103 
 % E8         :  15.937461923 

-------------------------   ----------------
Dispersion correction           -0.033726044
-------------------------   ----------------


-------------------------   --------------------
FINAL SINGLE POINT ENERGY      -345.507381624883
-------------------------   --------------------


           ************************************************************
           *        Program running with 6 parallel MPI-processes     *
           *              working on a common directory               *
           ************************************************************
------------------------------------------------------------------------------
                         ORCA SCF GRADIENT CALCULATION
------------------------------------------------------------------------------

 ... reading COSX grid (gridx3)
Gradient of the Kohn-Sham DFT energy:
Kohn-Sham wavefunction type      ... RKS
Hartree-Fock exchange scaling    ...    0.167
Number of operators              ...    1
Number of atoms                  ...   20
Basis set dimensions             ...  216
Integral neglect threshold       ... 2.5e-11
Integral primitive cutoff        ... 2.5e-12
SHARK Integral package           ... ON

Nuc. rep. gradient       (SHARK) ... done (  0.0 sec)
HCore & Overlap gradient (SHARK) ... done (  0.1 sec)
RI-J gradient            (SHARK) ... done (  0.5 sec)
COSX-gradient                    ... done ( 10.2 sec)
Exchange-correlation gradient    ... done
Dispersion correction            ... done

------------------
CARTESIAN GRADIENT
------------------

   1   C   :    0.024303043   -0.010111011   -0.014851381
   2   C   :    0.005511294    0.013065372   -0.003320833
   3   C   :    0.016037677    0.008895189   -0.002653914
   4   C   :   -0.008856633    0.008578912    0.003450060
   5   C   :   -0.037923214   -0.007768476    0.000834680
   6   N   :   -0.001827332   -0.021536919   -0.028422632
   7   C   :    0.004649915    0.009934534    0.015973095
   8   N   :    0.001703572   -0.035525517    0.008632359
   9   H   :    0.002625128    0.009104430    0.003512368
  10   H   :   -0.005213884   -0.007943801    0.000600102
  11   H   :    0.000723578    0.006247832    0.009241679
  12   H   :   -0.004465736   -0.009411727   -0.000258679
  13   H   :    0.003023643   -0.000201298    0.015102854
  14   H   :    0.002395655    0.003253574   -0.015048579
  15   H   :   -0.002628375   -0.000115409   -0.013548240
  16   H   :   -0.001308584   -0.002408181    0.014899184
  17   H   :    0.003540563    0.006471382    0.024059725
  18   H   :   -0.003225352   -0.005850896   -0.002330426
  19   H   :    0.002604221    0.008587292   -0.009337836
  20   H   :   -0.001775736    0.026712226   -0.006649291

Difference to translation invariance:
           :   -0.0001065569   -0.0000224899   -0.0001157042

Difference to rotation invariance:
           :   -0.0001860074    0.0009993899    0.0001655998

Norm of the cartesian gradient     ...    0.0951860112
RMS gradient                       ...    0.0122884612
MAX gradient                       ...    0.0379232140

-------
TIMINGS
-------

Total SCF gradient time            ...       13.956 sec

One electron gradient       ....       0.102 sec  (  0.7%)
RI-J Coulomb gradient       ....       0.537 sec  (  3.8%)
COSX gradient               ....      10.156 sec  ( 72.8%)
XC gradient                 ....       2.638 sec  ( 18.9%)

Maximum memory used throughout the entire SCFGRAD-calculation: 47.3 MB


           ************************************************************
           *        Program running with 6 parallel MPI-processes     *
           *              working on a common directory               *
           ************************************************************

-------------------------------------------------------------------------------
                               ORCA SCF HESSIAN
-------------------------------------------------------------------------------

                   --------- SHARK INITIALIZATION DONE ---------

Hessian of the Kohn-Sham DFT energy:
Kohn-Sham wavefunction type                      ... RKS
Hartree-Fock exchange scaling                    ...    0.167
Number of operators                              ...    1
Number of atoms                                  ...   20
Basis set dimensions                             ...  216
Integral neglect threshold                       ... 2.5e-11
Integral primitive cutoff                        ... 2.5e-12

Setting up DFT Hessian calculations              ... 

HESS GRID
---------

General Integration Accuracy     IntAcc      ... 4.629
Radial Grid Type                 RadialGrid  ... OptM3 with GC (2021)
Angular Grid (max. ang.)         AngularGrid ... 5 (Lebedev-434)
Angular grid pruning method      GridPruning ... 4 (adaptive)
Weight generation scheme         WeightScheme... Becke
Basis function cutoff            BFCut       ... 1.0000e-11
Integration weight cutoff        WCut        ... 1.0000e-14
Angular grids for H and He will be reduced by one unit
Partially contracted basis set               ... off
Rotationally invariant grid construction     ... off

Total number of grid points                  ...   141293
Total number of batches                      ...     2218
Average number of points per batch           ...       63
Average number of grid points per atom       ...     7065

Building densities                               ... done   (      0.0 sec)
Calculating rho(r) on the grid                   ... done   (      0.3 sec)
Building xc-kernel on the grid                   ... done   (      0.1 sec)
                                                     done   (      1.8 sec)

Nuclear repulsion Hessian  (SHARK)               ... done   (      0.0 sec)

----------------------------------------------
Forming right-hand sides of CP-SCF equations     ...
----------------------------------------------
One electron integral derivatives  (SHARK)       ... done   (      0.1 sec)
Transforming the overlap derivative matrices     ... done   (      0.0 sec)
Making the Q(x) pseudodensities                  ... done   (      0.0 sec)
Adding the E*S(x)*S(y) terms to the Hessian      ... done   (      0.0 sec)
Calculating energy weighted overlap derivatives  ... done   (      0.0 sec)
Two electron integral derivatives (SHARK-RI)     ... done   (     19.7 sec)
Exchange-correlation integral derivatives        ... done   (     54.6 sec)
tr(F(y)Q(x)) contribution to the Hessian         ... done   (      0.0 sec)
Response fock operator R(S(x)) (SHARK-RIJCOSX)   ... done   (     13.2 sec)
XC Response fock operator R(S(x))                ... done   (     18.3 sec)
tr(F(y)S(x)) contribution to the Hessian         ... done   (      0.0 sec)
Transforming and finalizing RHSs                 ... done   (      0.2 sec)

----------------------------------------------
Solving the CP-SCF equations (RIJCOSX)           ...
----------------------------------------------
     CP-SCF ITERATION   0:   1.1996e-01 (   6.6 sec   0/ 60 done)
     CP-SCF ITERATION   1:   2.4524e-02 (   6.9 sec   0/ 60 done)
     CP-SCF ITERATION   2:   8.0027e-03 (   7.0 sec   0/ 60 done)
     CP-SCF ITERATION   3:   2.7328e-03 (   6.9 sec   0/ 60 done)
     CP-SCF ITERATION   4:   8.9483e-04 (   6.7 sec   0/ 60 done)
     CP-SCF ITERATION   5:   2.7847e-04 (   6.8 sec  21/ 60 done)
     CP-SCF ITERATION   6:   9.2295e-05 (   5.0 sec  60/ 60 done)
                    *** THE CP-SCF HAS CONVERGED ***

                                                 ... done   (     46.1 sec)
Forming perturbed density Hessian contributions  ... done   (      0.0 sec)
2nd integral derivative contribs (SHARK-RI)      ... done   (    126.9 sec)
Exchange-correlation Hessian                     ... done   (     34.6 sec)
Dispersion correction in the Hessian             ... done   (      0.9 sec)
Dipole derivatives                               ... (center of mass: -0.114597,  0.131379 -0.226694)done   (      0.2 sec)

Total SCF Hessian time: 0 days 0 hours 5 min 17 sec 

Writing the Hessian file to the disk             ... done


Maximum memory used throughout the entire SCFHESS-calculation: 221.0 MB

-----------------------
VIBRATIONAL FREQUENCIES
-----------------------

Scaling factor for frequencies =  1.000000000  (already applied!)

   0:         0.00 cm**-1
   1:         0.00 cm**-1
   2:         0.00 cm**-1
   3:         0.00 cm**-1
   4:         0.00 cm**-1
   5:         0.00 cm**-1
   6:         9.40 cm**-1
   7:        60.47 cm**-1
   8:       128.55 cm**-1
   9:       313.28 cm**-1
  10:       417.62 cm**-1
  11:       467.87 cm**-1
  12:       490.80 cm**-1
  13:       701.70 cm**-1
  14:       774.95 cm**-1
  15:       873.17 cm**-1
  16:       898.16 cm**-1
  17:       919.97 cm**-1
  18:       960.18 cm**-1
  19:       965.94 cm**-1
  20:      1004.09 cm**-1
  21:      1015.91 cm**-1
  22:      1055.43 cm**-1
  23:      1063.45 cm**-1
  24:      1072.63 cm**-1
  25:      1101.36 cm**-1
  26:      1123.07 cm**-1
  27:      1185.40 cm**-1
  28:      1199.07 cm**-1
  29:      1237.86 cm**-1
  30:      1247.60 cm**-1
  31:      1278.69 cm**-1
  32:      1292.74 cm**-1
  33:      1299.86 cm**-1
  34:      1310.40 cm**-1
  35:      1329.60 cm**-1
  36:      1356.91 cm**-1
  37:      1380.08 cm**-1
  38:      1408.21 cm**-1
  39:      1427.71 cm**-1
  40:      1456.58 cm**-1
  41:      1488.75 cm**-1
  42:      1512.00 cm**-1
  43:      1519.82 cm**-1
  44:      1530.97 cm**-1
  45:      1548.94 cm**-1
  46:      1551.73 cm**-1
  47:      1558.57 cm**-1
  48:      2909.06 cm**-1
  49:      2920.38 cm**-1
  50:      2933.93 cm**-1
  51:      2936.89 cm**-1
  52:      2944.73 cm**-1
  53:      2968.56 cm**-1
  54:      2976.48 cm**-1
  55:      2978.54 cm**-1
  56:      2999.94 cm**-1
  57:      3018.77 cm**-1
  58:      3214.58 cm**-1
  59:      3222.90 cm**-1


------------
NORMAL MODES
------------

These modes are the Cartesian displacements weighted by the diagonal matrix
M(i,i)=1/sqrt(m[i]) where m[i] is the mass of the displaced atom
Thus, these vectors are normalized but *not* orthogonal

                  0          1          2          3          4          5    
      0       0.000000   0.000000   0.000000   0.000000   0.000000   0.000000
      1       0.000000   0.000000   0.000000   0.000000   0.000000   0.000000
      2       0.000000   0.000000   0.000000   0.000000   0.000000   0.000000
      3       0.000000   0.000000   0.000000   0.000000   0.000000   0.000000
      4       0.000000   0.000000   0.000000   0.000000   0.000000   0.000000
      5       0.000000   0.000000   0.000000   0.000000   0.000000   0.000000
      6       0.000000   0.000000   0.000000   0.000000   0.000000   0.000000
      7       0.000000   0.000000   0.000000   0.000000   0.000000   0.000000
      8       0.000000   0.000000   0.000000   0.000000   0.000000   0.000000
      9       0.000000   0.000000   0.000000   0.000000   0.000000   0.000000
     10       0.000000   0.000000   0.000000   0.000000   0.000000   0.000000
     11       0.000000   0.000000   0.000000   0.000000   0.000000   0.000000
     12       0.000000   0.000000   0.000000   0.000000   0.000000   0.000000
     13       0.000000   0.000000   0.000000   0.000000   0.000000   0.000000
     14       0.000000   0.000000   0.000000   0.000000   0.000000   0.000000
     15       0.000000   0.000000   0.000000   0.000000   0.000000   0.000000
     16       0.000000   0.000000   0.000000   0.000000   0.000000   0.000000
     17       0.000000   0.000000   0.000000   0.000000   0.000000   0.000000
     18       0.000000   0.000000   0.000000   0.000000   0.000000   0.000000
     19       0.000000   0.000000   0.000000   0.000000   0.000000   0.000000
     20       0.000000   0.000000   0.000000   0.000000   0.000000   0.000000
     21       0.000000   0.000000   0.000000   0.000000   0.000000   0.000000
     22       0.000000   0.000000   0.000000   0.000000   0.000000   0.000000
     23       0.000000   0.000000   0.000000   0.000000   0.000000   0.000000
     24       0.000000   0.000000   0.000000   0.000000   0.000000   0.000000
     25       0.000000   0.000000   0.000000   0.000000   0.000000   0.000000
     26       0.000000   0.000000   0.000000   0.000000   0.000000   0.000000
     27       0.000000   0.000000   0.000000   0.000000   0.000000   0.000000
     28       0.000000   0.000000   0.000000   0.000000   0.000000   0.000000
     29       0.000000   0.000000   0.000000   0.000000   0.000000   0.000000
     30       0.000000   0.000000   0.000000   0.000000   0.000000   0.000000
     31       0.000000   0.000000   0.000000   0.000000   0.000000   0.000000
     32       0.000000   0.000000   0.000000   0.000000   0.000000   0.000000
     33       0.000000   0.000000   0.000000   0.000000   0.000000   0.000000
     34       0.000000   0.000000   0.000000   0.000000   0.000000   0.000000
     35       0.000000   0.000000   0.000000   0.000000   0.000000   0.000000
     36       0.000000   0.000000   0.000000   0.000000   0.000000   0.000000
     37       0.000000   0.000000   0.000000   0.000000   0.000000   0.000000
     38       0.000000   0.000000   0.000000   0.000000   0.000000   0.000000
     39       0.000000   0.000000   0.000000   0.000000   0.000000   0.000000
     40       0.000000   0.000000   0.000000   0.000000   0.000000   0.000000
     41       0.000000   0.000000   0.000000   0.000000   0.000000   0.000000
     42       0.000000   0.000000   0.000000   0.000000   0.000000   0.000000
     43       0.000000   0.000000   0.000000   0.000000   0.000000   0.000000
     44       0.000000   0.000000   0.000000   0.000000   0.000000   0.000000
     45       0.000000   0.000000   0.000000   0.000000   0.000000   0.000000
     46       0.000000   0.000000   0.000000   0.000000   0.000000   0.000000
     47       0.000000   0.000000   0.000000   0.000000   0.000000   0.000000
     48       0.000000   0.000000   0.000000   0.000000   0.000000   0.000000
     49       0.000000   0.000000   0.000000   0.000000   0.000000   0.000000
     50       0.000000   0.000000   0.000000   0.000000   0.000000   0.000000
     51       0.000000   0.000000   0.000000   0.000000   0.000000   0.000000
     52       0.000000   0.000000   0.000000   0.000000   0.000000   0.000000
     53       0.000000   0.000000   0.000000   0.000000   0.000000   0.000000
     54       0.000000   0.000000   0.000000   0.000000   0.000000   0.000000
     55       0.000000   0.000000   0.000000   0.000000   0.000000   0.000000
     56       0.000000   0.000000   0.000000   0.000000   0.000000   0.000000
     57       0.000000   0.000000   0.000000   0.000000   0.000000   0.000000
     58       0.000000   0.000000   0.000000   0.000000   0.000000   0.000000
     59       0.000000   0.000000   0.000000   0.000000   0.000000   0.000000
                  6          7          8          9         10         11    
      0      -0.061091  -0.108194  -0.019539   0.029565  -0.057154   0.002748
      1      -0.054425  -0.195742   0.021840  -0.048375   0.007785   0.013036
      2      -0.048060  -0.020075  -0.003914   0.047518  -0.008015  -0.007645
      3      -0.060219   0.038391  -0.019997   0.026797  -0.069604   0.083801
      4      -0.007998   0.114760   0.058120  -0.094430  -0.086623   0.121054
      5       0.035309   0.040995  -0.003105  -0.094820  -0.101896  -0.068255
      6       0.000804   0.007810   0.007150  -0.000781   0.030131   0.020681
      7      -0.015728   0.073462   0.093445   0.009054   0.114061  -0.040604
      8       0.087980  -0.004747   0.023443  -0.078444   0.013998  -0.138635
      9       0.002449  -0.048603  -0.061747  -0.000724  -0.002633   0.108833
     10      -0.012493  -0.008401  -0.005173  -0.025742   0.067091  -0.017528
     11       0.075602  -0.002920   0.000979   0.234682   0.011905   0.034457
     12      -0.014942   0.044202   0.048582  -0.000791   0.106707   0.049636
     13       0.028484  -0.073039  -0.072738  -0.008033  -0.009114   0.027455
     14      -0.235201   0.036378  -0.051647   0.005396  -0.007770   0.031511
     15      -0.011795   0.097962   0.120845   0.001669   0.146904   0.010772
     16      -0.009478   0.021801   0.014190   0.018401   0.061661  -0.084499
     17       0.099454  -0.073849   0.089352  -0.116849   0.027647   0.199303
     18       0.065048  -0.020706   0.042901  -0.025011  -0.079069  -0.145497
     19       0.008362   0.038938   0.152345   0.106706  -0.110724  -0.041792
     20       0.036305   0.013037  -0.013705  -0.070503   0.074318  -0.094668
     21       0.067019  -0.009863  -0.112563  -0.026231  -0.071447  -0.118716
     22       0.069307   0.050249  -0.245934   0.038088   0.019245   0.030128
     23      -0.035642   0.000350  -0.026180   0.052948  -0.005026  -0.008682
     24      -0.165880  -0.449147   0.070792   0.078372   0.037831  -0.092877
     25      -0.092822  -0.285429   0.097795  -0.073638   0.007728  -0.002679
     26       0.009849   0.095485  -0.144205   0.118212   0.015165  -0.000610
     27      -0.053488   0.030624  -0.025439   0.032127  -0.082934   0.091150
     28      -0.131184  -0.481905   0.115348  -0.050242   0.058381  -0.085846
     29      -0.167919  -0.182450   0.149633   0.051898   0.018820   0.040445
     30      -0.117090  -0.013253  -0.053898   0.078699  -0.149861   0.179229
     31       0.024674   0.299628   0.048571  -0.228563  -0.357667   0.306935
     32       0.041950  -0.020693   0.013366  -0.054967   0.046943  -0.185928
     33      -0.033733   0.217875   0.004276   0.041024  -0.083350   0.101871
     34      -0.008498   0.111054   0.051292  -0.114109  -0.124740   0.148831
     35       0.058809   0.203919  -0.030769  -0.241684  -0.426977   0.181107
     36       0.110633  -0.101662  -0.096622  -0.118838  -0.042884   0.017019
     37       0.143058  -0.045002   0.014186   0.203304   0.068830   0.091917
     38       0.180395  -0.023680   0.022409   0.432868   0.020821   0.138061
     39      -0.094041  -0.074591  -0.125263   0.111403  -0.043112   0.279454
     40      -0.181057   0.013223  -0.049261  -0.288171   0.038838  -0.132181
     41       0.148673  -0.017499   0.016073   0.383822   0.019881   0.114116
     42      -0.304959   0.137536  -0.032152  -0.046339   0.091636  -0.121712
     43       0.000396  -0.127652  -0.100795  -0.157424  -0.043536   0.098071
     44      -0.426065   0.081391  -0.110466  -0.062403  -0.026071  -0.060577
     45       0.256863  -0.025406   0.147386   0.040059   0.138490   0.198374
     46       0.115792  -0.115528  -0.126255   0.151678  -0.054498   0.068465
     47      -0.429800   0.087488  -0.118224  -0.031677  -0.027550  -0.074243
     48       0.138116   0.093039   0.190171  -0.034503   0.173287  -0.062079
     49      -0.145463   0.098475  -0.052300   0.062982   0.067207  -0.331304
     50       0.162685  -0.106458   0.120298  -0.133812   0.028879   0.290466
     51       0.044084  -0.021732   0.278916  -0.034846  -0.122477  -0.222881
     52       0.005380   0.021481   0.220262   0.168076  -0.252151  -0.073730
     53       0.046189   0.050977  -0.209883  -0.208202   0.408559  -0.004338
     54       0.118761  -0.040160  -0.036189  -0.070979  -0.153902  -0.239253
     55      -0.014911   0.012393   0.367613   0.222974  -0.363171  -0.115736
     56       0.042911  -0.018781   0.132435   0.009790  -0.183568  -0.210234
     57       0.143041   0.060525  -0.405494  -0.081086   0.042163  -0.060619
     58       0.094314   0.094128  -0.319343   0.042898   0.039335   0.048538
     59       0.018342   0.124906  -0.147151   0.101839  -0.001195   0.021201
                 12         13         14         15         16         17    
      0       0.167560  -0.191236   0.000339  -0.047133   0.023370  -0.006562
      1      -0.049858   0.076389   0.032204  -0.029541   0.042628   0.028165
      2       0.000340   0.150322  -0.057792   0.010041   0.043242   0.037083
      3       0.161884  -0.114504   0.114364  -0.083323   0.039615   0.016767
      4       0.005450   0.145964   0.100237  -0.068706   0.039631   0.002299
      5      -0.040937  -0.174626  -0.171582   0.080720   0.091102   0.072421
      6      -0.029843   0.025498   0.133596   0.055965  -0.013637   0.007562
      7       0.138661   0.017180  -0.002276   0.015055  -0.004168   0.002263
      8      -0.056154  -0.126907   0.064041  -0.035931   0.042182   0.005113
      9      -0.247254   0.008260   0.099179   0.123410   0.006988   0.026773
     10       0.006899  -0.029166  -0.208689  -0.161403  -0.003443  -0.028301
     11       0.014357  -0.038242  -0.000675  -0.001402   0.043112  -0.052367
     12      -0.152985  -0.022342  -0.146549  -0.100395   0.004598  -0.027375
     13      -0.060167  -0.004272  -0.027198  -0.062384  -0.007359  -0.006277
     14       0.010359   0.004066   0.004251   0.022195   0.023551  -0.054675
     15      -0.045875  -0.015914  -0.086897   0.047632   0.014915   0.002252
     16       0.121123   0.004394   0.072429   0.268099   0.017016   0.050859
     17       0.121290   0.020349  -0.019633   0.004528  -0.001308   0.021591
     18       0.036795   0.118608   0.041683  -0.024782  -0.026400   0.003553
     19      -0.077533  -0.069730   0.064060  -0.004171  -0.053523  -0.012116
     20      -0.050602  -0.058365   0.240096  -0.113252  -0.107446  -0.050163
     21       0.099258   0.224559  -0.127988   0.016740  -0.038154  -0.026802
     22      -0.025802  -0.078075   0.009000   0.005432   0.000003  -0.001644
     23      -0.018063   0.224405  -0.041920   0.029816  -0.055273  -0.038815
     24       0.163853  -0.503757  -0.203905   0.246574  -0.330362  -0.179801
     25      -0.049737   0.038498  -0.020177   0.028496  -0.000279   0.010057
     26      -0.005817   0.172495   0.008066  -0.045497   0.047249   0.032163
     27       0.187570  -0.074930   0.197861  -0.226472   0.167215   0.049436
     28      -0.063679  -0.178121  -0.207311   0.240739  -0.214829  -0.088217
     29       0.017205   0.020521   0.018087   0.043836  -0.059415  -0.034258
     30       0.225468   0.056556   0.063987  -0.215999   0.084097   0.061615
     31      -0.011953  -0.145963  -0.167405   0.203608  -0.395239  -0.191775
     32      -0.060098  -0.114170  -0.037704   0.015805   0.265354   0.143309
     33       0.251383  -0.236057   0.053073   0.035214  -0.164702  -0.092179
     34      -0.010185   0.135728   0.077505  -0.054216   0.013541  -0.005583
     35      -0.092009  -0.388701  -0.450951   0.340228  -0.325339  -0.098885
     36      -0.400009  -0.041604   0.184989   0.155382   0.032359   0.168473
     37       0.031037  -0.025206  -0.274435  -0.296221  -0.263862   0.346688
     38       0.055376  -0.026937  -0.064600  -0.109654  -0.163852   0.219337
     39      -0.276447   0.065733   0.109280   0.290544  -0.000856  -0.038455
     40      -0.044688  -0.027856  -0.070453   0.031624   0.283552  -0.434076
     41       0.040542  -0.032279  -0.069010  -0.081561  -0.106736   0.149492
     42      -0.236742  -0.041737  -0.164004  -0.193242  -0.161794   0.304273
     43      -0.106793   0.018730  -0.042757  -0.203639  -0.133247   0.207224
     44      -0.051889  -0.001618  -0.006018  -0.069031  -0.116234   0.214900
     45      -0.054930  -0.009927  -0.157663   0.014960   0.167185  -0.327733
     46      -0.130359  -0.003887   0.065411   0.027542   0.146258  -0.318455
     47      -0.058187  -0.006105   0.002729  -0.067178  -0.098385   0.172365
     48      -0.028462  -0.071403  -0.053867   0.138308   0.002836   0.087133
     49      -0.067890  -0.165131  -0.025516  -0.031599   0.034971  -0.042134
     50       0.200277   0.085555   0.028156   0.151281  -0.007873   0.066318
     51       0.050833   0.134633   0.070373  -0.065994  -0.021548   0.005918
     52      -0.182488  -0.055081   0.024990  -0.024811   0.021716  -0.009938
     53       0.188267  -0.101292   0.341054  -0.061117  -0.277799  -0.053417
     54      -0.009377  -0.048827   0.089256  -0.182138   0.032298   0.006789
     55      -0.241388   0.012342  -0.015849  -0.030355   0.067211  -0.013187
     56      -0.218766  -0.073393   0.202017  -0.221669   0.020897  -0.052226
     57       0.145798  -0.034210  -0.094240   0.017023   0.104696   0.048822
     58      -0.010948  -0.205079   0.020908   0.015455   0.039696   0.021941
     59       0.011987  -0.030675  -0.049968   0.075689  -0.009097  -0.012288
                 18         19         20         21         22         23    
      0       0.091082  -0.079428   0.042987   0.007535   0.002295   0.074591
      1       0.006963   0.041463  -0.082127  -0.017020  -0.008556  -0.019576
      2      -0.125396   0.096896   0.046812  -0.052049   0.002479   0.009701
      3      -0.008943   0.032385  -0.061381  -0.006765  -0.004386  -0.052714
      4       0.003860  -0.074591   0.090080   0.029346   0.009311   0.037849
      5       0.051188   0.088444  -0.009076   0.090887   0.048282   0.001305
      6       0.002826  -0.006265   0.015431   0.006235   0.026346  -0.071639
      7       0.018712   0.044323   0.102531   0.055560  -0.001354   0.016130
      8       0.031961  -0.060912   0.059005  -0.081305  -0.039485  -0.023661
      9       0.017069   0.012363   0.020569   0.011915  -0.034992   0.087684
     10      -0.028589  -0.017786  -0.076648  -0.028721  -0.025044   0.178999
     11       0.000654  -0.032916   0.023857  -0.079820   0.029147   0.020183
     12      -0.010172  -0.014303  -0.028269  -0.006785   0.108465  -0.090684
     13       0.004372   0.003093   0.047209   0.007609   0.025968  -0.158206
     14      -0.001334   0.030547  -0.020245   0.041145  -0.020923  -0.020170
     15      -0.000988  -0.005043  -0.018073  -0.000361  -0.070349  -0.027004
     16      -0.024210  -0.056124  -0.128797  -0.033996   0.032998  -0.023186
     17       0.004997  -0.011454   0.007841  -0.012800  -0.054331  -0.031311
     18      -0.112839   0.103485   0.058058  -0.048575   0.017412   0.035674
     19       0.065947   0.086740   0.059205   0.022520   0.035131   0.040349
     20      -0.011745  -0.011976  -0.118323   0.081515   0.015448   0.019486
     21       0.109899  -0.022656  -0.026392   0.038795  -0.005855  -0.013946
     22       0.004818   0.014985  -0.012919  -0.046354  -0.005110  -0.012939
     23       0.081499  -0.076790   0.002700   0.001417  -0.011704  -0.002076
     24      -0.123827  -0.146045   0.278037   0.000595   0.020590   0.015184
     25      -0.048933   0.012039  -0.019830   0.059358   0.003607  -0.036669
     26      -0.042661   0.153294  -0.036020  -0.228690  -0.022573   0.024200
     27       0.162230  -0.104070  -0.012760  -0.059070  -0.018215   0.140550
     28      -0.167523  -0.004660   0.101926   0.090025   0.017959  -0.092850
     29      -0.235867  -0.057242   0.227846  -0.035472  -0.003004   0.036601
     30      -0.205402   0.273046  -0.310580  -0.135370  -0.103227  -0.122228
     31      -0.094914  -0.082769  -0.008670  -0.174757  -0.070322  -0.001469
     32       0.165454   0.007151   0.125518   0.230522   0.126665   0.041794
     33      -0.113327   0.023599   0.083428  -0.084176  -0.017172  -0.113332
     34       0.001099  -0.068901   0.048868   0.007932   0.000233   0.041790
     35      -0.093355   0.135446  -0.223267  -0.147937  -0.025282  -0.053260
     36       0.064635  -0.181792   0.244126  -0.338761  -0.189163   0.258034
     37      -0.010880   0.013339  -0.139055   0.146084  -0.166696   0.204518
     38       0.008123   0.022699  -0.058792   0.113435  -0.054191   0.004699
     39       0.005215   0.229578  -0.170266   0.364769  -0.157606   0.465705
     40      -0.040971  -0.050253   0.012904  -0.227105   0.032498   0.292811
     41       0.004967   0.011027  -0.047836   0.066908  -0.021045   0.015815
     42      -0.002405  -0.171927   0.039512  -0.188969   0.253125  -0.010068
     43       0.034438  -0.025044   0.165070   0.030929  -0.027681  -0.377526
     44       0.009890  -0.080602   0.049555  -0.070247   0.063839  -0.019629
     45      -0.021539   0.125934  -0.133539   0.145127  -0.068022  -0.120733
     46       0.004807   0.116454   0.098201   0.106702   0.243536  -0.219468
     47       0.007892  -0.072143   0.053056  -0.069120   0.089711  -0.003981
     48      -0.006363  -0.103954  -0.037068  -0.145098   0.029098   0.108179
     49       0.080520   0.122605   0.156571   0.014719  -0.763347  -0.353143
     50      -0.041354  -0.097624  -0.127079  -0.046805   0.292779   0.115819
     51      -0.184890   0.059657   0.014575   0.092759  -0.012741   0.054591
     52      -0.019037  -0.109790  -0.074196   0.042104  -0.013275  -0.035260
     53       0.162554   0.445405   0.202764   0.015120   0.131261   0.198939
     54      -0.212394   0.126503  -0.125970  -0.186017  -0.013699   0.061307
     55      -0.084872  -0.279231  -0.152847   0.120560  -0.065570  -0.084925
     56      -0.192367  -0.320405  -0.400549   0.102612  -0.089329  -0.073855
     57      -0.625388  -0.320401   0.183631   0.434318  -0.036007   0.035469
     58      -0.233432  -0.064023   0.109147   0.074296  -0.000948   0.025696
     59      -0.303770  -0.232490   0.302457   0.223423   0.012341   0.095238
                 24         25         26         27         28         29    
      0       0.153615  -0.014553   0.042623   0.086435  -0.001582   0.021498
      1       0.004100  -0.055894   0.007585   0.007701  -0.132443  -0.011041
      2       0.023976   0.025130   0.019170   0.193146   0.055386  -0.081582
      3      -0.132075   0.008630  -0.034721  -0.094998  -0.031983  -0.021232
      4       0.005360   0.059067  -0.017886  -0.010545   0.114932   0.004514
      5      -0.032014   0.017329  -0.002102  -0.053658  -0.005993   0.009961
      6       0.015340  -0.000023  -0.059484  -0.091428  -0.095808  -0.145739
      7      -0.061864   0.032871  -0.013824   0.133825  -0.141576   0.096828
      8      -0.019900  -0.004618  -0.042809  -0.001541  -0.013551   0.022336
      9      -0.032095   0.006821  -0.040817   0.041623  -0.011186   0.000079
     10      -0.028226  -0.001370  -0.038469  -0.082005  -0.013439  -0.081591
     11      -0.053626  -0.045292   0.009523   0.004980  -0.003740   0.000910
     12       0.055786  -0.002498  -0.190944   0.080113   0.023251   0.092071
     13       0.027051  -0.009961   0.153550  -0.029483   0.032122  -0.006284
     14       0.028802   0.019117  -0.014117  -0.013260   0.021887  -0.073910
     15       0.001389  -0.001598   0.223963  -0.057941   0.039024  -0.059481
     16       0.061348  -0.007128  -0.070560   0.002324   0.070838   0.013875
     17      -0.000772  -0.004581  -0.014244   0.006228   0.004382   0.049389
     18       0.082011   0.025466  -0.010750  -0.159709  -0.058121   0.032727
     19      -0.005005  -0.089253  -0.024012  -0.000372   0.081051  -0.039095
     20      -0.008512  -0.013722   0.034761   0.073987   0.033580  -0.024059
     21      -0.084884  -0.017965   0.001573   0.117829   0.083592  -0.036558
     22      -0.000390   0.071121   0.000585  -0.019022  -0.012230   0.012737
     23       0.018531  -0.001378  -0.015578  -0.181446  -0.079990   0.082296
     24      -0.123001   0.279244  -0.024296   0.044712   0.246549   0.033681
     25      -0.109354  -0.065745  -0.039526  -0.110389   0.030472  -0.006491
     26       0.198839   0.128957   0.100673   0.432207  -0.267016  -0.092653
     27       0.379822  -0.078970   0.080049   0.110763  -0.063621  -0.013340
     28      -0.308369   0.084497  -0.084045  -0.151626   0.108292   0.022475
     29       0.035152   0.125357  -0.060263  -0.085904   0.317480  -0.110887
     30      -0.285241  -0.366362   0.000485  -0.086980   0.407843   0.433750
     31       0.155743  -0.018245   0.039132   0.201897  -0.216907  -0.046416
     32      -0.045057   0.193830  -0.042589  -0.154895  -0.034904  -0.146024
     33      -0.438452   0.267628  -0.056819   0.132025  -0.283960  -0.003460
     34       0.074299  -0.003378  -0.006834  -0.017157   0.122362  -0.000342
     35       0.201550  -0.216222   0.063708   0.063654  -0.197498  -0.047870
     36      -0.301555  -0.122864  -0.096096   0.220070   0.070986  -0.063069
     37       0.048380   0.098704  -0.076965  -0.110765  -0.007639  -0.178335
     38       0.049710   0.053868  -0.011884  -0.036485  -0.007642  -0.053597
     39       0.031316   0.164017   0.195522   0.088326  -0.014852   0.517545
     40      -0.173237  -0.110137   0.075162  -0.068973  -0.044915   0.002231
     41       0.027385   0.030473  -0.019354  -0.003434   0.007829   0.015201
     42      -0.070329  -0.080378   0.045713   0.085133  -0.014571   0.351431
     43       0.060083   0.023323   0.071550   0.067793   0.052058  -0.103853
     44      -0.043866  -0.020852   0.100134   0.016211  -0.000553   0.056685
     45       0.179385   0.064453  -0.393048   0.045898   0.132037  -0.119206
     46       0.007959  -0.001723   0.490918   0.066168  -0.085277   0.202806
     47      -0.054696  -0.028206   0.113189   0.009495  -0.042959   0.068786
     48      -0.067302  -0.079239   0.456945  -0.062732   0.074952   0.147563
     49       0.166202  -0.087432  -0.299410   0.022027   0.079464   0.217106
     50      -0.042501   0.021245   0.079506  -0.000384   0.014373  -0.024186
     51      -0.005522  -0.051329   0.059319   0.273748  -0.313198   0.102110
     52      -0.026182   0.007164  -0.001147   0.002472   0.034484  -0.047334
     53       0.072667  -0.211102  -0.027755  -0.041992   0.173137   0.005150
     54       0.182736   0.386637   0.107474  -0.198566   0.277260   0.255987
     55      -0.091201   0.001652   0.020034   0.174749  -0.166381  -0.012666
     56      -0.032363   0.244710   0.135904   0.211897  -0.006221   0.115798
     57      -0.020580  -0.395103  -0.004950   0.159338  -0.132912  -0.063038
     58       0.046678  -0.048883  -0.014193  -0.072005  -0.013192   0.017959
     59       0.116510  -0.214749  -0.069612  -0.402256   0.051154   0.127503
                 30         31         32         33         34         35    
      0       0.032016   0.021420  -0.004687  -0.033948  -0.011135  -0.009438
      1       0.014155  -0.042725  -0.064808   0.012823  -0.002677  -0.006593
      2      -0.048838  -0.004397  -0.020268   0.003495  -0.021142   0.003269
      3      -0.029869  -0.022369  -0.024584   0.047342  -0.008621   0.033768
      4      -0.005755   0.021294   0.002586  -0.064713   0.040529   0.020160
      5       0.023542   0.054600   0.015782  -0.017319  -0.006726   0.016456
      6      -0.088792   0.050537   0.034966  -0.026626  -0.015751   0.030417
      7       0.052315   0.026800   0.056108   0.027573  -0.080390  -0.079387
      8      -0.043816  -0.159800   0.006801   0.000807   0.101563  -0.088822
      9      -0.021764   0.017548   0.032197  -0.058124  -0.058903  -0.155397
     10      -0.035223  -0.004426   0.015441  -0.027919  -0.003859  -0.026362
     11      -0.002464   0.122211  -0.035942   0.028531  -0.005359  -0.007631
     12       0.010289  -0.020123  -0.015562   0.020377   0.012257   0.035806
     13      -0.008638   0.020938  -0.029253   0.002860   0.025146   0.049662
     14       0.078367  -0.087436   0.030176  -0.012667   0.014899  -0.004943
     15       0.045039   0.012674  -0.006345   0.007829   0.002365   0.004350
     16       0.010257  -0.014499  -0.017128  -0.000177   0.014625   0.015971
     17      -0.053948   0.021670  -0.003724  -0.016095  -0.045352   0.047519
     18       0.033211   0.016009   0.019355  -0.009509   0.030000   0.021502
     19      -0.012161  -0.032876  -0.059873   0.001542  -0.010603   0.002920
     20       0.011202   0.052794   0.005510  -0.008618  -0.016070   0.026160
     21      -0.034266  -0.023249  -0.008132   0.024608  -0.011645  -0.014187
     22      -0.007061   0.028125   0.079062   0.027126   0.024398   0.012588
     23       0.046600  -0.000916  -0.003597  -0.004077  -0.000585  -0.003042
     24      -0.001156   0.123595   0.102126  -0.262475   0.194121   0.075302
     25      -0.026001  -0.053220   0.004149   0.165926  -0.090695  -0.040778
     26       0.032423   0.043743  -0.160086  -0.400623   0.225923   0.108083
     27      -0.030920  -0.100771   0.096486   0.258455  -0.001670  -0.064586
     28       0.009056   0.067474  -0.025215  -0.115841  -0.012014   0.034778
     29      -0.232040  -0.125912   0.333542   0.568109  -0.020089  -0.064561
     30       0.189232   0.053068   0.307512  -0.247149   0.147291  -0.225279
     31      -0.029489  -0.096099  -0.085571   0.085203  -0.046194  -0.044726
     32      -0.049052   0.081688  -0.067068   0.029136  -0.029652   0.142961
     33       0.086617  -0.293535  -0.399648  -0.023962   0.126308  -0.044073
     34      -0.022816   0.054163   0.064144  -0.041242   0.010746   0.024009
     35      -0.011240   0.064318   0.119880   0.111844  -0.110222  -0.027235
     36       0.606310  -0.122202   0.069553   0.150063  -0.138678   0.602788
     37       0.074470  -0.301883   0.107871  -0.053366  -0.003382   0.143243
     38      -0.013129  -0.090826   0.027045  -0.023352   0.011167  -0.001950
     39      -0.210022  -0.034067  -0.255605   0.282950   0.397682   0.227844
     40      -0.103959   0.311694  -0.117545   0.098097   0.051682   0.066349
     41       0.004185  -0.044895  -0.004446   0.006673   0.026163  -0.006219
     42      -0.281538   0.053621  -0.047708  -0.025008  -0.099120   0.211565
     43       0.348666   0.335018  -0.164757   0.281226   0.301280  -0.453299
     44      -0.008643   0.044145  -0.024188   0.032219   0.020117  -0.037301
     45       0.254689  -0.113943  -0.028410   0.044599   0.135338  -0.001901
     46      -0.047078  -0.543337   0.270914  -0.137669  -0.268916   0.147530
     47      -0.085370   0.002265   0.021918  -0.019934  -0.051838   0.017589
     48      -0.195110  -0.218180  -0.019994  -0.038160   0.172607  -0.154053
     49      -0.279525   0.121932  -0.057674  -0.066728  -0.134300   0.186169
     50       0.059829  -0.056523   0.011071   0.010925   0.037983  -0.038095
     51       0.048913   0.170670   0.381929   0.079396   0.327986   0.183523
     52      -0.019437  -0.021281  -0.062070  -0.023146  -0.053784  -0.024596
     53       0.042306   0.004117  -0.074378   0.031534   0.006378   0.054889
     54       0.145710  -0.024106  -0.302763   0.073817  -0.484246  -0.161484
     55      -0.015255   0.070493   0.150322  -0.003301   0.085402   0.038992
     56       0.068794   0.127589   0.028482   0.029582  -0.190378  -0.030063
     57       0.010993  -0.098135  -0.199008  -0.022487  -0.027226   0.003490
     58       0.011041  -0.003281   0.005658   0.006335  -0.002531  -0.002657
     59       0.079658  -0.075638  -0.134582  -0.027057  -0.087517  -0.074691
                 36         37         38         39         40         41    
      0       0.000036  -0.015115   0.035875  -0.086712   0.052508  -0.012525
      1      -0.021470  -0.025588  -0.023400   0.034525  -0.039707   0.008183
      2       0.019975   0.034334   0.041864  -0.080539   0.074140  -0.019993
      3      -0.009651   0.134533  -0.021519   0.096490   0.061822  -0.023400
      4      -0.002832   0.003144  -0.014771  -0.013238  -0.012696  -0.005603
      5      -0.016261  -0.056054  -0.022682  -0.004610  -0.019845   0.039878
      6       0.141576  -0.028347   0.065939  -0.091588  -0.110300   0.059916
      7       0.080339  -0.011775   0.065984   0.063492   0.015141   0.019111
      8       0.063998   0.037764   0.067000   0.006241  -0.015311  -0.089910
      9      -0.098914   0.004958  -0.017099   0.034244   0.024396  -0.019392
     10      -0.004196   0.007326  -0.031364  -0.018653  -0.005221  -0.014320
     11      -0.006306  -0.002290  -0.018662   0.001145  -0.002300   0.007135
     12       0.004861   0.007138  -0.017718  -0.003478   0.006385   0.006906
     13      -0.054016  -0.042389   0.157322   0.065057   0.013173   0.004439
     14      -0.011949   0.010745   0.040699   0.014030   0.014708   0.053047
     15      -0.010855  -0.011299  -0.015114   0.002522  -0.012667  -0.094060
     16      -0.020549   0.007272  -0.040681  -0.012623   0.000848  -0.025395
     17      -0.016600  -0.010654  -0.037484  -0.009586  -0.000384  -0.003729
     18       0.003265  -0.065870  -0.051240   0.033851   0.127650  -0.006771
     19      -0.016649   0.020967  -0.007377   0.001809  -0.044228  -0.003921
     20       0.004503  -0.052395  -0.035809   0.012028   0.069581   0.004690
     21       0.009933  -0.005527  -0.002326   0.021910  -0.020145  -0.000544
     22      -0.023481  -0.002994   0.006424  -0.034050   0.028312  -0.003524
     23      -0.030336   0.025715   0.005236  -0.004044  -0.022234   0.001720
     24       0.073279   0.039894  -0.135715   0.320144  -0.225987   0.047295
     25      -0.042296  -0.010107   0.073868  -0.172650   0.107789  -0.019247
     26       0.087388   0.022616  -0.222441   0.497441  -0.322415   0.049686
     27      -0.103566  -0.268051  -0.120025   0.154719  -0.209243   0.066088
     28       0.055481   0.153832   0.085119  -0.126911   0.160456  -0.055015
     29      -0.115876  -0.304298  -0.173601   0.266414  -0.241959   0.075771
     30       0.195863  -0.282888   0.121238  -0.098566  -0.217049   0.016994
     31      -0.006024   0.060159   0.042603  -0.017659   0.184099   0.042686
     32      -0.086204   0.071702  -0.099736   0.074091  -0.015307   0.001243
     33      -0.361189  -0.529860  -0.098208  -0.392502  -0.164871   0.022168
     34       0.067351   0.111375   0.010702   0.068786   0.012303  -0.027921
     35       0.146442   0.085906   0.056331   0.133344  -0.128788  -0.079842
     36       0.150555  -0.013558   0.021670   0.019839   0.013102   0.128106
     37       0.146410   0.022767  -0.017840  -0.104210  -0.077797   0.093780
     38       0.062390   0.009702  -0.009008  -0.058750  -0.053159   0.063331
     39       0.378483  -0.006231   0.106499  -0.040070  -0.026672  -0.093153
     40       0.161602  -0.013727  -0.086809  -0.123591  -0.092053   0.096658
     41      -0.019326   0.006237   0.022678   0.040361   0.033952  -0.056590
     42      -0.071803  -0.066031   0.003725   0.037105   0.021298  -0.067788
     43       0.264314   0.213391  -0.513734  -0.209869  -0.012133   0.079495
     44       0.028219   0.032990  -0.120409  -0.034358   0.015976   0.027357
     45      -0.073064   0.022990   0.145340   0.079224   0.082017   0.169016
     46       0.171825   0.138342  -0.585321  -0.230999  -0.044758  -0.061961
     47       0.028752  -0.007264  -0.037263  -0.026688  -0.029880  -0.047985
     48      -0.081021   0.178019   0.024765  -0.004952   0.219343   0.897022
     49      -0.097920   0.009301  -0.229364  -0.076797   0.032749   0.143620
     50       0.010047   0.004318   0.041793   0.015065  -0.000676  -0.020579
     51      -0.548876   0.417382   0.108910  -0.302175  -0.351493  -0.051573
     52       0.127081  -0.119195  -0.038039   0.069767   0.127255  -0.005486
     53      -0.198830   0.155208  -0.000252  -0.051711  -0.213668   0.029945
     54       0.010449   0.247641   0.193317  -0.052763  -0.464909   0.088769
     55      -0.007655  -0.047561  -0.020154   0.008623   0.067204   0.029432
     56       0.008113   0.044039   0.070368  -0.024067  -0.126370   0.081904
     57      -0.046913   0.050088  -0.060523   0.145346  -0.155424   0.035264
     58      -0.004048  -0.002318   0.010615  -0.020601   0.005931  -0.008188
     59       0.058113   0.001961   0.056823  -0.025644  -0.044891  -0.034920
                 42         43         44         45         46         47    
      0      -0.000932  -0.002629   0.013397   0.014821  -0.002539  -0.064596
      1       0.000524   0.003437   0.008166   0.010453  -0.028341   0.045615
      2       0.002448   0.025466  -0.012403  -0.019885   0.015389   0.041985
      3      -0.009549  -0.006604   0.007057  -0.005910  -0.011786   0.010004
      4       0.007195   0.037771  -0.005778   0.002557  -0.004007  -0.018265
      5      -0.004589  -0.076356   0.010309  -0.007587   0.018412   0.021912
      6       0.028579  -0.020890  -0.000099   0.030253   0.030892   0.011120
      7      -0.006262   0.008955  -0.011016   0.005939  -0.003235  -0.002017
      8      -0.013436   0.002371   0.003465  -0.006033   0.011282  -0.004056
      9      -0.029388   0.006911  -0.001084  -0.011673  -0.010669  -0.003882
     10       0.083659  -0.008647   0.001724   0.046573   0.036900   0.009977
     11       0.006611  -0.002353  -0.000423   0.007841   0.001411   0.002855
     12       0.041374  -0.008225   0.003169  -0.071506  -0.050233  -0.013647
     13      -0.005680   0.000583   0.000227  -0.018140  -0.011167  -0.004193
     14       0.004292   0.005581  -0.001243   0.000757  -0.003044  -0.002426
     15      -0.007508  -0.008737   0.006113  -0.007306   0.002794   0.002960
     16      -0.003488  -0.003140   0.003385  -0.006771  -0.002333  -0.000704
     17       0.002793  -0.001173   0.000079  -0.000714  -0.001072   0.000863
     18      -0.003801   0.021484   0.017006  -0.020648   0.012574  -0.003642
     19       0.000600  -0.012865  -0.031132  -0.008617   0.018931  -0.018197
     20       0.001038  -0.013561  -0.065018   0.023590  -0.042691  -0.000292
     21      -0.000502  -0.002860   0.021470   0.021231  -0.035181   0.018800
     22      -0.000606   0.003257  -0.005793  -0.006478   0.008338  -0.003410
     23      -0.001479  -0.001785  -0.034562  -0.030164   0.048660  -0.028821
     24       0.016556   0.113567  -0.176043  -0.185316   0.121283   0.467148
     25       0.007951   0.088791  -0.071433  -0.081461   0.047593   0.205467
     26      -0.012948  -0.158002   0.151754   0.169257  -0.153660  -0.234833
     27       0.006628   0.032527  -0.070735  -0.063209   0.029834   0.200534
     28      -0.017486  -0.127592   0.171159   0.180639  -0.107095  -0.487578
     29      -0.013595  -0.153324   0.094939   0.110851  -0.055920  -0.302328
     30      -0.001561  -0.069626  -0.010299   0.000908   0.047141  -0.021598
     31      -0.078311  -0.577426   0.101571  -0.066408   0.112797   0.189510
     32       0.031063   0.234103  -0.033346   0.021362  -0.057918  -0.057926
     33       0.040470   0.191721  -0.017271   0.033529  -0.047955  -0.055964
     34       0.007766   0.076961  -0.014985   0.006684  -0.013021  -0.027364
     35       0.069527   0.603963  -0.102845   0.079412  -0.133076  -0.166394
     36       0.125720  -0.011419  -0.011473   0.046202   0.013037   0.007570
     37      -0.398983   0.026431   0.002195  -0.212746  -0.153223  -0.041466
     38      -0.385208   0.027335   0.002140  -0.201241  -0.148282  -0.038802
     39       0.109425  -0.006683  -0.002436   0.041020   0.048001   0.003474
     40      -0.475253   0.026406  -0.004069  -0.240413  -0.173027  -0.046634
     41       0.303657  -0.021235   0.000996   0.160106   0.116137   0.032046
     42      -0.329755   0.062912  -0.020774   0.374091   0.250951   0.071097
     43       0.020791   0.008896  -0.004342   0.058995   0.034943   0.005867
     44      -0.212855   0.050619  -0.016903   0.294415   0.194355   0.052275
     45      -0.303679   0.086599  -0.027169   0.377130   0.237299   0.060310
     46      -0.008620  -0.001044   0.002920   0.087764   0.059751   0.020412
     47       0.233016  -0.056468   0.018430  -0.304737  -0.199956  -0.053643
     48       0.132033   0.091215  -0.029738   0.017949  -0.074151  -0.042572
     49       0.041944   0.021103  -0.009536   0.013642  -0.018708   0.003888
     50      -0.010188  -0.007219   0.003669  -0.009217   0.001274  -0.003417
     51      -0.008560  -0.115369  -0.183853   0.124051  -0.185792   0.045453
     52       0.000711  -0.054307  -0.244748   0.045694  -0.067887  -0.035501
     53       0.005864   0.128584   0.508272  -0.141590   0.220043   0.025580
     54       0.015469  -0.074698  -0.122136   0.017000   0.026298  -0.034303
     55       0.002416   0.161427   0.508779  -0.127185   0.185423   0.046796
     56       0.013428   0.097404   0.362442  -0.060838   0.110202   0.045783
     57      -0.004621  -0.020992  -0.181389  -0.206333   0.362546  -0.233255
     58       0.000278   0.000396   0.046468   0.056996  -0.099198   0.069807
     59       0.003307  -0.003400   0.267860   0.326995  -0.563524   0.375484
                 48         49         50         51         52         53    
      0      -0.000891   0.033457  -0.002601   0.004065  -0.010582   0.055033
      1       0.000693  -0.049960   0.003814   0.006682  -0.026971   0.061609
      2       0.000763  -0.037370   0.003618  -0.001145  -0.002085  -0.009773
      3      -0.000262   0.001990  -0.000865   0.002254  -0.003348  -0.009837
      4      -0.000254   0.001978   0.003697  -0.024033   0.045612  -0.003972
      5      -0.000327   0.011180  -0.005909   0.020308  -0.037738  -0.029711
      6       0.001139   0.000126   0.002860   0.002080  -0.000873  -0.001459
      7       0.000391  -0.000214  -0.001132  -0.000033   0.000687  -0.000008
      8       0.000353   0.000075   0.001294  -0.001581   0.000453   0.000441
      9       0.004084  -0.000108  -0.009284  -0.010122  -0.004199  -0.000197
     10      -0.013139   0.001013   0.040861   0.044561   0.018003   0.001176
     11       0.001131   0.000173   0.005446   0.001242   0.002825   0.000248
     12      -0.061345  -0.001511  -0.010153  -0.011210  -0.004625  -0.000520
     13      -0.014311  -0.000421  -0.003265  -0.003493  -0.001349  -0.000057
     14      -0.015030  -0.000327  -0.002363  -0.002484  -0.001996  -0.000628
     15      -0.000793  -0.000023  -0.000093  -0.000104  -0.000302   0.000027
     16       0.001787   0.000151   0.000054  -0.000020  -0.000219   0.000105
     17       0.001049  -0.000196   0.000237   0.000003   0.000293   0.000529
     18      -0.000076   0.000345   0.006499  -0.005321  -0.003812   0.000518
     19       0.000182  -0.003154  -0.023806   0.014212   0.007678   0.006342
     20       0.000023  -0.005828  -0.045656   0.034362   0.023055   0.002948
     21      -0.000017  -0.001309   0.001384  -0.001121  -0.000658  -0.000137
     22      -0.000035   0.002648  -0.000006  -0.000482   0.001151  -0.002896
     23       0.000013  -0.001789   0.000270  -0.000288   0.000034  -0.000745
     24       0.001124  -0.071043   0.005800   0.004923  -0.022542   0.036108
     25      -0.014228   0.820126  -0.065593  -0.034037   0.199361  -0.265014
     26      -0.006216   0.348477  -0.029080  -0.014084   0.087512  -0.117251
     27       0.008998  -0.303316   0.020665  -0.057354   0.163491  -0.672823
     28       0.006888  -0.238155   0.016831  -0.040723   0.114101  -0.474344
     29      -0.003315   0.107645  -0.009076   0.023259  -0.063305   0.245334
     30       0.001142  -0.042440   0.022627  -0.075480   0.136415   0.128696
     31       0.001438  -0.058596   0.030404  -0.095139   0.172776   0.152299
     32       0.002208  -0.126411   0.062761  -0.193696   0.355181   0.336183
     33       0.000329   0.005538  -0.011729   0.050771  -0.099394  -0.012674
     34       0.000546   0.038830  -0.074394   0.377123  -0.708430  -0.093362
     35      -0.000476  -0.001054   0.007520  -0.037115   0.073317   0.006606
     36      -0.022593   0.000742   0.052741   0.062931   0.026827   0.002380
     37       0.101237  -0.005453  -0.258243  -0.303814  -0.116830  -0.007971
     38      -0.136620   0.007980   0.343510   0.400715   0.151486   0.009378
     39      -0.017329   0.000773   0.049566   0.052425   0.026244   0.002386
     40       0.062460  -0.004386  -0.201260  -0.202951  -0.094441  -0.006994
     41       0.127683  -0.010026  -0.409083  -0.410601  -0.186303  -0.013042
     42       0.285896   0.006841   0.040436   0.046352   0.014722  -0.000051
     43       0.121346   0.003144   0.018205   0.020732   0.005800   0.000036
     44      -0.477288  -0.011682  -0.068104  -0.076349  -0.023706  -0.000096
     45       0.439504   0.010168   0.064076   0.069484   0.032902   0.006257
     46       0.027287   0.000790   0.005007   0.004259   0.001991   0.000331
     47       0.653116   0.015616   0.096915   0.104013   0.047842   0.008299
     48      -0.002406   0.000903  -0.000794  -0.000392   0.001343   0.000714
     49      -0.014594  -0.001037  -0.001483  -0.001512  -0.000241   0.000078
     50      -0.018043   0.002278  -0.003614  -0.004157  -0.003009  -0.004310
     51       0.000110   0.008585   0.056726  -0.041173  -0.025976  -0.006440
     52      -0.002577   0.078953   0.563678  -0.389956  -0.242708  -0.069872
     53      -0.000663   0.032924   0.233147  -0.162507  -0.101478  -0.029737
     54      -0.000063  -0.019920  -0.153345   0.120501   0.082574  -0.000168
     55      -0.000058  -0.038134  -0.275806   0.218335   0.149452  -0.000541
     56       0.000768   0.039206   0.292183  -0.232671  -0.161720   0.000992
     57      -0.000085   0.012979  -0.003319   0.001534   0.003679  -0.001652
     58       0.000946  -0.030174   0.001663   0.003086  -0.014013   0.028566
     59       0.000031   0.005086  -0.004937   0.003006   0.004153  -0.004732
                 54         55         56         57         58         59    
      0       0.001407  -0.003585   0.011861  -0.000149  -0.000002  -0.001679
      1       0.002322  -0.004853   0.025239  -0.000676   0.000067  -0.004775
      2      -0.000042   0.000112   0.001570  -0.000005   0.000182  -0.003117
      3       0.001155  -0.001132   0.027326  -0.000945  -0.000105  -0.000284
      4       0.001645  -0.003087   0.069614  -0.003888  -0.000187  -0.000148
      5       0.002737  -0.001827   0.050584  -0.000999  -0.000223  -0.000582
      6      -0.000531   0.000838   0.001471   0.000207   0.001006  -0.000397
      7      -0.000953   0.001328   0.001599   0.000288   0.002243  -0.000015
      8      -0.000241  -0.000003   0.000438   0.000549  -0.001887   0.000068
      9       0.000214  -0.000646  -0.000403   0.000566  -0.000225   0.000043
     10      -0.003515   0.001271   0.000796  -0.007998   0.000587  -0.000028
     11       0.028185   0.006641   0.002559   0.093596  -0.000436  -0.000149
     12       0.007158   0.002029  -0.000874  -0.001264  -0.002865   0.000031
     13       0.012327   0.004354  -0.000503  -0.003699   0.001976  -0.000017
     14      -0.085853  -0.031800   0.002757   0.028393  -0.005996  -0.000068
     15       0.000947   0.000024  -0.000204  -0.000254   0.004569   0.000080
     16       0.000794   0.000259  -0.000820  -0.000439  -0.032032  -0.000460
     17       0.003595   0.001964  -0.001177  -0.001171  -0.064149  -0.000893
     18      -0.009778   0.027478   0.001707   0.000746   0.000562  -0.003745
     19      -0.028234   0.080576   0.006135   0.003912   0.000110  -0.004545
     20       0.009878  -0.026885  -0.001692   0.000656  -0.000023   0.001113
     21       0.000467  -0.001285  -0.000102  -0.000162  -0.000248   0.014313
     22       0.001132  -0.003213  -0.001521  -0.000137   0.001074  -0.067237
     23      -0.000627   0.001641  -0.000103   0.000029  -0.000265   0.021430
     24       0.001785  -0.003588   0.022377  -0.000889  -0.000532  -0.004605
     25      -0.016219   0.031324  -0.177332   0.005108  -0.001428   0.041001
     26      -0.007179   0.014050  -0.075535   0.001993  -0.000064   0.012213
     27      -0.018417   0.043839  -0.169854   0.003975   0.000109   0.013578
     28      -0.012948   0.030355  -0.118199   0.002550  -0.000024   0.008186
     29       0.006392  -0.015225   0.061495  -0.001582  -0.000129  -0.001167
     30      -0.013395   0.009546  -0.250478   0.006613   0.000644   0.001095
     31      -0.016280   0.011493  -0.293449   0.005147   0.003502   0.001328
     32      -0.035843   0.027104  -0.666189   0.013238   0.010647   0.002943
     33      -0.000037   0.002854  -0.071049   0.006894   0.002322  -0.000336
     34      -0.004660   0.023704  -0.544988   0.038883   0.004967   0.002353
     35       0.000217  -0.002164   0.070024  -0.005187   0.000191  -0.000377
     36      -0.027544  -0.002999   0.000401  -0.083458   0.000525  -0.000224
     37       0.128096   0.013579   0.003434   0.403841  -0.001780   0.000065
     38      -0.164870  -0.017785  -0.003449  -0.517028   0.001907   0.000034
     39       0.023684   0.010040   0.004252   0.078179  -0.000298  -0.000346
     40      -0.087230  -0.030525  -0.014678  -0.310377   0.000948   0.000576
     41      -0.172002  -0.062398  -0.028394  -0.601008   0.001687   0.001213
     42      -0.380559  -0.139183   0.015180   0.118440  -0.012344  -0.000272
     43      -0.162896  -0.059532   0.005196   0.052946  -0.008201  -0.000153
     44       0.603983   0.219277  -0.023126  -0.186734   0.020900   0.000477
     45       0.288943   0.110003  -0.007574  -0.104161   0.022249  -0.000006
     46       0.024132   0.008089  -0.001154  -0.010790   0.004763   0.000143
     47       0.416201   0.157881  -0.009904  -0.150111   0.039526   0.000241
     48      -0.001747   0.000945  -0.004640   0.000434  -0.052940  -0.000654
     49      -0.012323  -0.008590   0.000706   0.005934   0.389517   0.005724
     50      -0.039655  -0.019344   0.011687   0.017187   0.914933   0.013676
     51       0.017554  -0.050372  -0.004251  -0.005575  -0.001803   0.004862
     52       0.175243  -0.505076  -0.041654  -0.037545  -0.003142   0.023123
     53       0.078103  -0.225492  -0.019293  -0.017637  -0.001953   0.008973
     54       0.094601  -0.261009  -0.016856  -0.004879  -0.000850   0.011305
     55       0.167347  -0.462423  -0.030482  -0.005922  -0.002370   0.025168
     56      -0.190841   0.528064   0.034843   0.007580   0.003417  -0.024903
     57      -0.000038  -0.000227  -0.002840   0.000178   0.002290  -0.152552
     58      -0.013516   0.040310   0.019251   0.001946  -0.013717   0.946727
     59       0.004466  -0.013443  -0.004223  -0.000827   0.003907  -0.266107


-----------
IR SPECTRUM
-----------

 Mode   freq       eps      Int      T**2         TX        TY        TZ
       cm**-1   L/(mol*cm) km/mol    a.u.
----------------------------------------------------------------------------
  6:      9.40   0.000365    1.85  0.012128  ( 0.072322 -0.081264 -0.017138)
  7:     60.47   0.000361    1.82  0.001862  (-0.019680 -0.006526  0.037845)
  8:    128.55   0.000467    2.36  0.001134  (-0.017131  0.024843 -0.014950)
  9:    313.28   0.000013    0.06  0.000013  (-0.001540  0.000876  0.003061)
 10:    417.62   0.000154    0.78  0.000115  ( 0.003714 -0.010065  0.000556)
 11:    467.87   0.000855    4.32  0.000570  ( 0.002038 -0.015530 -0.018032)
 12:    490.80   0.000537    2.71  0.000341  (-0.003329 -0.016679 -0.007205)
 13:    701.70   0.002561   12.94  0.001139  (-0.024489 -0.006246 -0.022362)
 14:    774.95   0.000502    2.54  0.000202  ( 0.011802 -0.003379  0.007170)
 15:    873.17   0.002275   11.50  0.000813  (-0.006536 -0.027505 -0.003719)
 16:    898.16   0.000560    2.83  0.000195  ( 0.008524 -0.004317  0.010168)
 17:    919.97   0.000695    3.51  0.000236  ( 0.008536 -0.012251  0.003574)
 18:    960.18   0.016684   84.31  0.005422  (-0.058348  0.021781 -0.039287)
 19:    965.94   0.001548    7.82  0.000500  (-0.015589  0.015976  0.001388)
 20:   1004.09   0.005297   26.77  0.001646  ( 0.022637  0.027433  0.019523)
 21:   1015.91   0.001323    6.69  0.000407  ( 0.009785  0.012472  0.012459)
 22:   1055.43   0.008306   41.97  0.002456  ( 0.015747 -0.046987 -0.000005)
 23:   1063.45   0.002533   12.80  0.000743  ( 0.010489 -0.024256  0.006710)
 24:   1072.63   0.001452    7.34  0.000422  ( 0.018787 -0.004108  0.007252)
 25:   1101.36   0.001344    6.79  0.000381  (-0.012788 -0.005372 -0.013728)
 26:   1123.07   0.003192   16.13  0.000887  (-0.029217  0.003718  0.004401)
 27:   1185.40   0.001878    9.49  0.000494  (-0.006838  0.008063  0.019562)
 28:   1199.07   0.004230   21.38  0.001101  (-0.029365 -0.010169  0.011623)
 29:   1237.86   0.003769   19.05  0.000950  ( 0.025250  0.002875 -0.017448)
 30:   1247.60   0.001089    5.50  0.000272  ( 0.000254 -0.015537 -0.005558)
 31:   1278.69   0.000449    2.27  0.000109  (-0.004629  0.005684 -0.007467)
 32:   1292.74   0.000371    1.87  0.000090  (-0.004241 -0.001606 -0.008305)
 33:   1299.86   0.000137    0.69  0.000033  (-0.002677  0.001521  0.004836)
 34:   1310.40   0.000684    3.46  0.000163  ( 0.003595 -0.010395 -0.006473)
 35:   1329.60   0.000279    1.41  0.000065  ( 0.006914  0.003546 -0.002240)
 36:   1356.91   0.002676   13.52  0.000615  ( 0.024458  0.002001  0.003628)
 37:   1380.08   0.000551    2.78  0.000125  (-0.004390  0.000624  0.010244)
 38:   1408.21   0.000491    2.48  0.000109  ( 0.000750 -0.000525  0.010389)
 39:   1427.71   0.000421    2.13  0.000092  (-0.004348 -0.006055 -0.006039)
 40:   1456.58   0.000200    1.01  0.000043  (-0.001614 -0.006214 -0.001242)
 41:   1488.75   0.007504   37.92  0.001573  ( 0.036838  0.014547 -0.002076)
 42:   1512.00   0.001219    6.16  0.000252  ( 0.011312 -0.011120  0.000031)
 43:   1519.82   0.001516    7.66  0.000311  ( 0.005622 -0.005362  0.015838)
 44:   1530.97   0.000798    4.03  0.000163  (-0.004649  0.003950  0.011199)
 45:   1548.94   0.000529    2.67  0.000106  (-0.005564  0.003721  0.007853)
 46:   1551.73   0.001847    9.33  0.000371  ( 0.014805 -0.004549 -0.011466)
 47:   1558.57   0.000478    2.41  0.000096  (-0.003438 -0.001025  0.009097)
 48:   2909.06   0.016060   81.16  0.001723  (-0.040101 -0.010402 -0.002556)
 49:   2920.38   0.014470   73.12  0.001546  ( 0.022307 -0.020687 -0.024913)
 50:   2933.93   0.003385   17.11  0.000360  (-0.004374  0.001979 -0.018357)
 51:   2936.89   0.009659   48.81  0.001026  (-0.013946  0.019927  0.020849)
 52:   2944.73   0.005673   28.67  0.000601  (-0.015357  0.018788 -0.003519)
 53:   2968.56   0.009934   50.20  0.001044  ( 0.016733  0.020179 -0.018897)
 54:   2976.48   0.002961   14.96  0.000310  ( 0.006281 -0.005127 -0.015642)
 55:   2978.54   0.004710   23.80  0.000493  ( 0.004357  0.019207 -0.010276)
 56:   2999.94   0.007943   40.14  0.000826  ( 0.011700  0.023099  0.012482)
 57:   3018.77   0.006366   32.17  0.000658  (-0.002116 -0.001389  0.025528)
 58:   3214.58   0.000079    0.40  0.000008  (-0.001179 -0.001664 -0.001880)
 59:   3222.90   0.000256    1.29  0.000025  (-0.000998  0.004417 -0.002072)

* The epsilon (eps) is given for a Dirac delta lineshape.
** The dipole moment derivative (T) already includes vibrational overlap.

The first frequency considered to be a vibration is 6
The total number of vibrations considered is 54


--------------------------
THERMOCHEMISTRY AT 298.15K
--------------------------

Temperature         ... 298.15 K
Pressure            ... 1.00 atm
Total Mass          ... 112.18 AMU

Throughout the following assumptions are being made:
  (1) The electronic state is orbitally nondegenerate
  (2) There are no thermally accessible electronically excited states
  (3) Hindered rotations indicated by low frequency modes are not
      treated as such but are treated as vibrations and this may
      cause some error
  (4) All equations used are the standard statistical mechanics
      equations for an ideal gas
  (5) All vibrations are strictly harmonic

freq.       9.40  E(vib)   ...       0.58 
freq.      60.47  E(vib)   ...       0.51 
freq.     128.55  E(vib)   ...       0.43 
freq.     313.28  E(vib)   ...       0.25 
freq.     417.62  E(vib)   ...       0.18 
freq.     467.87  E(vib)   ...       0.16 
freq.     490.80  E(vib)   ...       0.14 
freq.     701.70  E(vib)   ...       0.07 
freq.     774.95  E(vib)   ...       0.05 
freq.     873.17  E(vib)   ...       0.04 
freq.     898.16  E(vib)   ...       0.03 
freq.     919.97  E(vib)   ...       0.03 
freq.     960.18  E(vib)   ...       0.03 
freq.     965.94  E(vib)   ...       0.03 
freq.    1004.09  E(vib)   ...       0.02 
freq.    1015.91  E(vib)   ...       0.02 
freq.    1055.43  E(vib)   ...       0.02 
freq.    1063.45  E(vib)   ...       0.02 
freq.    1072.63  E(vib)   ...       0.02 
freq.    1101.36  E(vib)   ...       0.02 
freq.    1123.07  E(vib)   ...       0.01 
freq.    1185.40  E(vib)   ...       0.01 
freq.    1199.07  E(vib)   ...       0.01 
freq.    1237.86  E(vib)   ...       0.01 
freq.    1247.60  E(vib)   ...       0.01 
freq.    1278.69  E(vib)   ...       0.01 
freq.    1292.74  E(vib)   ...       0.01 
freq.    1299.86  E(vib)   ...       0.01 
freq.    1310.40  E(vib)   ...       0.01 
freq.    1329.60  E(vib)   ...       0.01 
freq.    1356.91  E(vib)   ...       0.01 
freq.    1380.08  E(vib)   ...       0.01 
freq.    1408.21  E(vib)   ...       0.00 
freq.    1427.71  E(vib)   ...       0.00 
freq.    1456.58  E(vib)   ...       0.00 
freq.    1488.75  E(vib)   ...       0.00 
freq.    1512.00  E(vib)   ...       0.00 
freq.    1519.82  E(vib)   ...       0.00 
freq.    1530.97  E(vib)   ...       0.00 
freq.    1548.94  E(vib)   ...       0.00 
freq.    1551.73  E(vib)   ...       0.00 
freq.    1558.57  E(vib)   ...       0.00 
freq.    2909.06  E(vib)   ...       0.00 
freq.    2920.38  E(vib)   ...       0.00 
freq.    2933.93  E(vib)   ...       0.00 
freq.    2936.89  E(vib)   ...       0.00 
freq.    2944.73  E(vib)   ...       0.00 
freq.    2968.56  E(vib)   ...       0.00 
freq.    2976.48  E(vib)   ...       0.00 
freq.    2978.54  E(vib)   ...       0.00 
freq.    2999.94  E(vib)   ...       0.00 
freq.    3018.77  E(vib)   ...       0.00 
freq.    3214.58  E(vib)   ...       0.00 
freq.    3222.90  E(vib)   ...       0.00 

------------
INNER ENERGY
------------

The inner energy is: U= E(el) + E(ZPE) + E(vib) + E(rot) + E(trans)
    E(el)   - is the total energy from the electronic structure calculation
              = E(kin-el) + E(nuc-el) + E(el-el) + E(nuc-nuc)
    E(ZPE)  - the the zero temperature vibrational energy from the frequency calculation
    E(vib)  - the the finite temperature correction to E(ZPE) due to population
              of excited vibrational states
    E(rot)  - is the rotational thermal energy
    E(trans)- is the translational thermal energy

Summary of contributions to the inner energy U:
Electronic energy                ...   -345.50738162 Eh
Zero point energy                ...      0.18353889 Eh     115.17 kcal/mol
Thermal vibrational correction   ...      0.00443146 Eh       2.78 kcal/mol
Thermal rotational correction    ...      0.00141627 Eh       0.89 kcal/mol
Thermal translational correction ...      0.00141627 Eh       0.89 kcal/mol
-----------------------------------------------------------------------
Total thermal energy                   -345.31657873 Eh


Summary of corrections to the electronic energy:
(perhaps to be used in another calculation)
Total thermal correction                  0.00726400 Eh       4.56 kcal/mol
Non-thermal (ZPE) correction              0.18353889 Eh     115.17 kcal/mol
-----------------------------------------------------------------------
Total correction                          0.19080290 Eh     119.73 kcal/mol


--------
ENTHALPY
--------

The enthalpy is H = U + kB*T
                kB is Boltzmann's constant
Total free energy                 ...   -345.31657873 Eh 
Thermal Enthalpy correction       ...      0.00094421 Eh       0.59 kcal/mol
-----------------------------------------------------------------------
Total Enthalpy                    ...   -345.31563452 Eh


Note: Only C1 symmetry has been detected, increase convergence thresholds 
      if your molecule has a higher symmetry. Symmetry factor of 1.0 is   
      used for the rotational entropy correction. 
 

Note: Rotational entropy computed according to Herzberg 
Infrared and Raman Spectra, Chapter V,1, Van Nostrand Reinhold, 1945 
Point Group:  C1, Symmetry Number:   1  
Rotational constants in cm-1:     0.141612     0.054779     0.051244 

Vibrational entropy computed according to the QRRHO of S. Grimme
Chem.Eur.J. 2012 18 9955


-------
ENTROPY
-------

The entropy contributions are T*S = T*(S(el)+S(vib)+S(rot)+S(trans))
     S(el)   - electronic entropy
     S(vib)  - vibrational entropy
     S(rot)  - rotational entropy
     S(trans)- translational entropy
The entropies will be listed as multiplied by the temperature to get
units of energy

Electronic entropy                ...      0.00000000 Eh      0.00 kcal/mol
Vibrational entropy               ...      0.00825789 Eh      5.18 kcal/mol
Rotational entropy                ...      0.01320741 Eh      8.29 kcal/mol
Translational entropy             ...      0.01903397 Eh     11.94 kcal/mol
-----------------------------------------------------------------------
Final entropy term                ...      0.04049927 Eh     25.41 kcal/mol

In case the symmetry of your molecule has not been determined correctly
or in case you have a reason to use a different symmetry number we print 
out the resulting rotational entropy values for sn=1,12 :
 --------------------------------------------------------
|  sn= 1 | S(rot)=       0.01320741 Eh      8.29 kcal/mol|
|  sn= 2 | S(rot)=       0.01255295 Eh      7.88 kcal/mol|
|  sn= 3 | S(rot)=       0.01217012 Eh      7.64 kcal/mol|
|  sn= 4 | S(rot)=       0.01189849 Eh      7.47 kcal/mol|
|  sn= 5 | S(rot)=       0.01168781 Eh      7.33 kcal/mol|
|  sn= 6 | S(rot)=       0.01151566 Eh      7.23 kcal/mol|
|  sn= 7 | S(rot)=       0.01137011 Eh      7.13 kcal/mol|
|  sn= 8 | S(rot)=       0.01124404 Eh      7.06 kcal/mol|
|  sn= 9 | S(rot)=       0.01113283 Eh      6.99 kcal/mol|
|  sn=10 | S(rot)=       0.01103335 Eh      6.92 kcal/mol|
|  sn=11 | S(rot)=       0.01094336 Eh      6.87 kcal/mol|
|  sn=12 | S(rot)=       0.01086120 Eh      6.82 kcal/mol|
 --------------------------------------------------------


-------------------
GIBBS FREE ENERGY
-------------------

The Gibbs free energy is G = H - T*S

Total enthalpy                    ...   -345.31563452 Eh 
Total entropy correction          ...     -0.04049927 Eh    -25.41 kcal/mol
-----------------------------------------------------------------------
Final Gibbs free energy         ...   -345.35613379 Eh

For completeness - the Gibbs free energy minus the electronic energy
G-E(el)                           ...      0.15124784 Eh     94.91 kcal/mol

Actual Hessian File stored as file.001.hess
------------------------------------------------------------------------------
                         ORCA GEOMETRY RELAXATION STEP
------------------------------------------------------------------------------

Reading the OPT-File                    .... done
Getting information on internals        .... done
Copying old internal coords+grads       .... done
Making the new internal coordinates     .... (new redundants).... done
Validating the new internal coordinates .... (new redundants).... done
Calculating the B-matrix                .... done
Calculating the G,G- and P matrices     .... done
Transforming gradient to internals      .... done
Projecting the internal gradient        .... done
Number of atoms                         ....  20
Number of internal coordinates          .... 132
Current Energy                          ....  -345.507381625 Eh
Current gradient norm                   ....     0.095186011 Eh/bohr
Maximum allowed component of the step   ....  0.300
Current trust radius                    ....  0.300
Evaluating the initial hessian          ....  (read) 
(Reading Exact Hessian)...  
InHessName: file.hess	The file <file.hess> is opened as a .hess file
done
done
Diagonalizing the Hessian               .... done
Dimension of the hessian                .... 132
Lowest eigenvalues of the non projected Hessian:
 -0.000009505 -0.000008053 -0.000007053 -0.000006382 -0.000004586
done
Projecting the Hessian                  .... done
Forming the augmented Hessian           .... done
Diagonalizing the augmented Hessian     .... done
Last element of RFO vector              ....  0.940895886
Lowest eigenvalues of augmented Hessian:
 -0.020902266  0.000126939  0.000219364  0.003334429  0.017382982
Length of the computed step             ....  0.359971737
Warning: the length of the step is outside the trust region - taking restricted step instead
The input lambda is                     ....    -0.020902
   iter:   1  x=   -0.030469  g=    4.137005 f(x)=     0.039580
   iter:   2  x=   -0.035667  g=    2.157357 f(x)=     0.011212
   iter:   3  x=   -0.036484  g=    1.668283 f(x)=     0.001364
   iter:   4  x=   -0.036500  g=    1.608566 f(x)=     0.000025
   iter:   5  x=   -0.036500  g=    1.607481 f(x)=     0.000000
   iter:   6  x=   -0.036500  g=    1.607481 f(x)=     0.000000
The output lambda is                    ....    -0.036500 (6 iterations)
The final length of the internal step   ....  0.300000000
Converting the step to cartesian space:
 Initial RMS(Int)=    0.0261116484
Transforming coordinates:
 Iter   0:  RMS(Cart)=    0.0519913895 RMS(Int)=    0.0262086357
 Iter   1:  RMS(Cart)=    0.0007679664 RMS(Int)=    0.0004432973
 Iter   2:  RMS(Cart)=    0.0000175453 RMS(Int)=    0.0000124559
 Iter   3:  RMS(Cart)=    0.0000005622 RMS(Int)=    0.0000004107
 Iter   4:  RMS(Cart)=    0.0000000186 RMS(Int)=    0.0000000145
done
Storing new coordinates                 .... done

                                .--------------------.
          ----------------------|Geometry convergence|-------------------------
          Item                value                   Tolerance       Converged
          ---------------------------------------------------------------------
          RMS gradient        0.0068008168            0.0001000000      NO
          MAX gradient        0.0275149388            0.0003000000      NO
          RMS step            0.0261116484            0.0020000000      NO
          MAX step            0.0690632172            0.0040000000      NO
          ........................................................
          Max(Bonds)      0.0365      Max(Angles)    3.29
          Max(Dihed)        3.09      Max(Improp)    0.00
          ---------------------------------------------------------------------

The optimization has not yet converged - more geometry cycles are needed


    ---------------------------------------------------------------------------
                         Redundant Internal Coordinates
                            (Angstroem and degrees)

        Definition                    Value    dE/dq     Step     New-Value
    ----------------------------------------------------------------------------
     1. B(C   1,C   0)                1.5208 -0.014985  0.0184    1.5393   
     2. B(C   2,C   1)                1.5186 -0.010025  0.0105    1.5291   
     3. B(C   3,C   2)                1.5214 -0.017287  0.0208    1.5421   
     4. B(C   4,C   3)                1.5196 -0.023694  0.0260    1.5456   
     5. B(N   5,C   4)                1.4659 -0.020460  0.0225    1.4884   
     6. B(N   5,C   2)                1.4696 -0.019264  0.0235    1.4931   
     7. B(C   6,C   2)                1.5207 -0.006888  0.0099    1.5305   
     8. B(N   7,C   6)                1.4652 -0.009790  0.0065    1.4717   
     9. B(N   7,C   0)                1.4704 -0.005674  0.0076    1.4780   
    10. B(H   8,C   0)                1.1141  0.009478 -0.0150    1.0991   
    11. B(H   9,C   0)                1.1109  0.008626 -0.0136    1.0974   
    12. B(H  10,C   1)                1.1114  0.010632 -0.0147    1.0967   
    13. B(H  11,C   1)                1.1127  0.009841 -0.0150    1.0978   
    14. B(H  12,C   3)                1.1119  0.012466 -0.0179    1.0940   
    15. B(H  13,C   3)                1.1120  0.012239 -0.0176    1.0944   
    16. B(H  14,C   4)                1.1119  0.009890 -0.0165    1.0954   
    17. B(H  15,C   4)                1.1143  0.011531 -0.0183    1.0960   
    18. B(H  16,N   5)                1.0473  0.024565 -0.0322    1.0151   
    19. B(H  17,C   6)                1.1117  0.006533 -0.0105    1.1011   
    20. B(H  18,C   6)                1.1138  0.012792 -0.0188    1.0950   
    21. B(H  19,N   7)                1.0476  0.027515 -0.0365    1.0111   
    22. A(N   7,C   0,H   9)          109.64 -0.003096    0.86    110.50   
    23. A(N   7,C   0,H   8)          110.40 -0.002858    0.32    110.72   
    24. A(C   1,C   0,H   9)          110.41 -0.003897    0.65    111.06   
    25. A(C   1,C   0,N   7)          108.61  0.010077   -2.04    106.57   
    26. A(H   8,C   0,H   9)          108.38  0.003734   -0.87    107.52   
    27. A(C   1,C   0,H   8)          109.40 -0.004097    1.10    110.50   
    28. A(C   0,C   1,H  11)          109.10 -0.000818    1.16    110.27   
    29. A(C   2,C   1,H  10)          113.83  0.004672   -1.30    112.53   
    30. A(H  10,C   1,H  11)          108.85 -0.000391   -0.65    108.20   
    31. A(C   2,C   1,H  11)          109.60  0.002505   -0.43    109.17   
    32. A(C   0,C   1,C   2)          103.19 -0.008958    1.53    104.72   
    33. A(C   0,C   1,H  10)          112.10  0.002610   -0.13    111.97   
    34. A(C   3,C   2,N   5)           93.41  0.008036   -1.92     91.50   
    35. A(N   5,C   2,C   6)          111.66 -0.004890    1.04    112.70   
    36. A(C   1,C   2,C   3)          116.38 -0.006582    1.65    118.02   
    37. A(C   3,C   2,C   6)          116.23 -0.002706    0.53    116.76   
    38. A(C   1,C   2,N   5)          114.73 -0.003567    0.83    115.56   
    39. A(C   1,C   2,C   6)          104.64  0.008336   -1.84    102.80   
    40. A(H  12,C   3,H  13)          115.23  0.003630   -3.29    111.95   
    41. A(C   4,C   3,H  13)          112.54 -0.000096    1.46    114.00   
    42. A(C   2,C   3,H  13)          114.34  0.001464    0.26    114.60   
    43. A(C   4,C   3,H  12)          112.39 -0.000462    1.24    113.63   
    44. A(C   2,C   3,H  12)          114.03  0.001259    0.07    114.10   
    45. A(C   2,C   3,C   4)           84.58 -0.009226    1.96     86.53   
    46. A(N   5,C   4,H  14)          110.87 -0.004433    1.08    111.95   
    47. A(C   3,C   4,H  14)          112.45 -0.005461    1.73    114.18   
    48. A(C   3,C   4,N   5)           93.63  0.010997   -2.10     91.53   
    49. A(H  14,C   4,H  15)          113.21  0.008325   -3.12    110.09   
    50. A(N   5,C   4,H  15)          112.51 -0.004313    1.13    113.64   
    51. A(C   3,C   4,H  15)          112.66 -0.005558    1.72    114.38   
    52. A(C   2,N   5,C   4)           88.38 -0.009802    2.06     90.44   
    53. A(C   4,N   5,H  16)          108.18 -0.000920    1.46    109.65   
    54. A(C   2,N   5,H  16)          111.33  0.002416   -0.20    111.14   
    55. A(C   2,C   6,N   7)          107.13 -0.003066    0.25    107.38   
    56. A(H  17,C   6,H  18)          108.30 -0.000187    0.01    108.30   
    57. A(N   7,C   6,H  18)          111.35  0.000950   -0.52    110.83   
    58. A(C   2,C   6,H  18)          111.82  0.003028   -0.90    110.92   
    59. A(N   7,C   6,H  17)          108.24 -0.001919    1.51    109.75   
    60. A(C   2,C   6,H  17)          109.94  0.001057   -0.26    109.68   
    61. A(C   0,N   7,C   6)          107.67 -0.004775    0.94    108.61   
    62. A(C   6,N   7,H  19)          108.39 -0.000135    0.84    109.23   
    63. A(C   0,N   7,H  19)          108.45  0.000196    0.68    109.14   
    64. D(C   2,C   1,C   0,N   7)     22.20 -0.001608    0.67     22.87   
    65. D(H  11,C   1,C   0,H   9)     25.97  0.000547    0.07     26.03   
    66. D(H  10,C   1,C   0,N   7)    145.08 -0.000241    0.01    145.09   
    67. D(H  11,C   1,C   0,H   8)    145.16  0.000203    0.08    145.24   
    68. D(H  10,C   1,C   0,H   8)     24.52 -0.000431    0.19     24.72   
    69. D(C   2,C   1,C   0,H   9)    142.44 -0.001454    0.85    143.29   
    70. D(C   2,C   1,C   0,H   8)    -98.36 -0.001798    0.86    -97.50   
    71. D(H  11,C   1,C   0,N   7)    -94.28  0.000393   -0.11    -94.38   
    72. D(H  10,C   1,C   0,H   9)    -94.67 -0.000087    0.18    -94.49   
    73. D(N   5,C   2,C   1,H  11)   -150.41 -0.003939    0.62   -149.79   
    74. D(C   3,C   2,C   1,C   0)   -158.98  0.004242   -2.17   -161.15   
    75. D(C   3,C   2,C   1,H  11)    -42.86 -0.000187   -0.24    -43.10   
    76. D(N   5,C   2,C   1,H  10)    -28.26  0.000684   -1.45    -29.71   
    77. D(N   5,C   2,C   1,C   0)     93.47  0.000490   -1.31     92.16   
    78. D(C   6,C   2,C   1,H  11)     86.89 -0.001592    0.12     87.01   
    79. D(C   6,C   2,C   1,H  10)   -150.96  0.003031   -1.95   -152.91   
    80. D(C   6,C   2,C   1,C   0)    -29.23  0.002837   -1.81    -31.04   
    81. D(C   3,C   2,C   1,H  10)     79.29  0.004436   -2.32     76.98   
    82. D(H  13,C   3,C   2,N   5)   -112.63  0.004517   -2.55   -115.18   
    83. D(H  13,C   3,C   2,C   1)    127.55  0.006148   -2.94    124.61   
    84. D(H  12,C   3,C   2,C   6)   -131.98 -0.005955    2.45   -129.54   
    85. D(H  12,C   3,C   2,N   5)    111.81 -0.004112    2.19    114.00   
    86. D(C   4,C   3,C   2,C   6)    115.89 -0.001463    0.22    116.11   
    87. D(C   4,C   3,C   2,N   5)     -0.31  0.000381   -0.04     -0.36   
    88. D(H  12,C   3,C   2,C   1)     -8.01 -0.002480    1.80     -6.21   
    89. D(H  13,C   3,C   2,C   6)      3.57  0.002673   -2.29      1.29   
    90. D(C   4,C   3,C   2,C   1)   -120.14  0.002013   -0.43   -120.57   
    91. D(H  14,C   4,C   3,C   2)   -114.05  0.000650   -0.59   -114.64   
    92. D(N   5,C   4,C   3,H  13)    114.44 -0.002601    1.25    115.69   
    93. D(N   5,C   4,C   3,H  12)   -113.47  0.002060   -0.93   -114.40   
    94. D(N   5,C   4,C   3,C   2)      0.31 -0.000378    0.04      0.36   
    95. D(H  15,C   4,C   3,H  13)   -129.31 -0.003500    1.95   -127.36   
    96. D(H  15,C   4,C   3,H  12)      2.77  0.001161   -0.23      2.54   
    97. D(H  15,C   4,C   3,C   2)    116.56 -0.001278    0.74    117.30   
    98. D(H  14,C   4,C   3,H  13)      0.08 -0.001572    0.62      0.70   
    99. D(H  14,C   4,C   3,H  12)    132.17  0.003089   -1.56    130.60   
   100. D(H  16,N   5,C   4,H  15)     -4.74  0.001458   -0.59     -5.33   
   101. D(H  16,N   5,C   4,C   3)    111.63 -0.000511    0.60    112.23   
   102. D(C   2,N   5,C   4,H  15)   -116.69  0.002357   -1.24   -117.93   
   103. D(C   2,N   5,C   4,H  14)    115.38 -0.001755    1.18    116.56   
   104. D(C   2,N   5,C   4,C   3)     -0.32  0.000388   -0.05     -0.37   
   105. D(H  16,N   5,C   2,C   6)    131.40  0.004809   -2.30    129.10   
   106. D(H  16,N   5,C   2,C   3)   -108.59  0.004291   -2.34   -110.93   
   107. D(H  16,N   5,C   2,C   1)     12.57  0.000064   -1.25     11.32   
   108. D(C   4,N   5,C   2,C   6)   -119.69  0.000116    0.09   -119.60   
   109. D(H  16,N   5,C   4,H  14)   -132.67 -0.002654    1.82   -130.85   
   110. D(C   4,N   5,C   2,C   3)      0.32 -0.000401    0.05      0.37   
   111. D(C   4,N   5,C   2,C   1)    121.48 -0.004629    1.13    122.62   
   112. D(H  18,C   6,C   2,N   5)     24.35  0.001100    0.61     24.96   
   113. D(H  18,C   6,C   2,C   3)    -81.14 -0.004361    2.05    -79.09   
   114. D(H  18,C   6,C   2,C   1)    149.02 -0.000646    1.02    150.04   
   115. D(H  17,C   6,C   2,N   5)    144.68  0.003562   -0.14    144.53   
   116. D(H  17,C   6,C   2,C   3)     39.19 -0.001900    1.30     40.49   
   117. D(H  17,C   6,C   2,C   1)    -90.65  0.001815    0.27    -90.38   
   118. D(N   7,C   6,C   2,N   5)    -97.92  0.000099    1.65    -96.27   
   119. D(N   7,C   6,C   2,C   3)    156.59 -0.005362    3.09    159.68   
   120. D(N   7,C   6,C   2,C   1)     26.75 -0.001647    2.06     28.82   
   121. D(H  19,N   7,C   0,H   8)     -3.13  0.000569   -0.54     -3.67   
   122. D(H  19,N   7,C   0,C   1)   -123.07  0.001034   -0.81   -123.88   
   123. D(C   6,N   7,C   0,H   9)   -126.70 -0.001160    0.99   -125.71   
   124. D(C   6,N   7,C   0,H   8)    113.96 -0.002055    1.32    115.28   
   125. D(H  19,N   7,C   0,H   9)    116.21  0.001463   -0.87    115.34   
   126. D(C   6,N   7,C   0,C   1)     -5.98 -0.001590    1.05     -4.93   
   127. D(H  19,N   7,C   6,H  18)    -18.38 -0.001487    0.90    -17.48   
   128. D(H  19,N   7,C   6,H  17)   -137.31 -0.000614    0.25   -137.06   
   129. D(H  19,N   7,C   6,C   2)    104.18  0.000820   -0.38    103.80   
   130. D(C   0,N   7,C   6,H  18)   -135.51  0.000916   -0.86   -136.36   
   131. D(C   0,N   7,C   6,H  17)    105.56  0.001789   -1.50    104.06   
   132. D(C   0,N   7,C   6,C   2)    -12.95  0.003223   -2.13    -15.08   
    ----------------------------------------------------------------------------

         *************************************************************
         *                GEOMETRY OPTIMIZATION CYCLE   2            *
         *************************************************************
---------------------------------
CARTESIAN COORDINATES (ANGSTROEM)
---------------------------------
  C     -2.059105    0.284165    0.604531
  C     -0.742718   -0.384724    1.039634
  C      0.225889   -0.122045   -0.113945
  C      1.482831   -1.009230   -0.221193
  C      2.300039    0.296689   -0.096747
  N      1.058819    1.110722    0.012159
  C     -0.699710   -0.087477   -1.332306
  N     -2.016917    0.378466   -0.869882
  H     -2.151209    1.282155    1.055819
  H     -2.926520   -0.305412    0.927292
  H     -0.376547    0.012062    1.994218
  H     -0.884969   -1.467541    1.150766
  H      1.618971   -1.693408    0.621513
  H      1.599732   -1.517184   -1.183477
  H      2.879365    0.550343   -0.991160
  H      2.938857    0.347729    0.792368
  H      0.989519    1.504342    0.945265
  H     -0.791261   -1.099088   -1.757436
  H     -0.301545    0.576224   -2.106880
  H     -2.143519    1.343410   -1.143939

----------------------------
CARTESIAN COORDINATES (A.U.)
----------------------------
  NO LB      ZA    FRAG     MASS         X           Y           Z
   0 C     6.0000    0    12.011   -3.891145    0.536993    1.142398
   1 C     6.0000    0    12.011   -1.403533   -0.727023    1.964623
   2 C     6.0000    0    12.011    0.426868   -0.230631   -0.215326
   3 C     6.0000    0    12.011    2.802145   -1.907169   -0.417994
   4 C     6.0000    0    12.011    4.346444    0.560662   -0.182826
   5 N     7.0000    0    14.007    2.000877    2.098961    0.022978
   6 C     6.0000    0    12.011   -1.322260   -0.165307   -2.517693
   7 N     7.0000    0    14.007   -3.811421    0.715197   -1.643838
   8 H     1.0000    0     1.008   -4.065197    2.422921    1.995209
   9 H     1.0000    0     1.008   -5.530321   -0.577145    1.752328
  10 H     1.0000    0     1.008   -0.711571    0.022795    3.768525
  11 H     1.0000    0     1.008   -1.672349   -2.773250    2.174633
  12 H     1.0000    0     1.008    3.059412   -3.200077    1.174490
  13 H     1.0000    0     1.008    3.023056   -2.867062   -2.236447
  14 H     1.0000    0     1.008    5.441211    1.039997   -1.873020
  15 H     1.0000    0     1.008    5.553636    0.657113    1.497358
  16 H     1.0000    0     1.008    1.869919    2.842795    1.786293
  17 H     1.0000    0     1.008   -1.495267   -2.076975   -3.321073
  18 H     1.0000    0     1.008   -0.569838    1.088906   -3.981427
  19 H     1.0000    0     1.008   -4.050664    2.538677   -2.161732

--------------------------------
INTERNAL COORDINATES (ANGSTROEM)
--------------------------------
 C      0   0   0     0.000000000000     0.00000000     0.00000000
 C      1   0   0     1.539350986201     0.00000000     0.00000000
 C      2   1   0     1.529033608528   104.70396859     0.00000000
 C      3   2   1     1.542240298692   118.02966016   198.85275235
 C      4   3   2     1.545555509986    86.51829747   239.44574327
 N      5   4   3     1.488334166910    91.55144992     0.36008422
 C      3   2   1     1.530467102732   102.78898747   328.96110205
 N      7   3   2     1.471725135354   107.35588543    28.79944047
 H      1   2   3     1.099149022382   110.49600857   262.51741335
 H      1   2   3     1.097352908035   111.06176311   143.30173271
 H      2   1   3     1.096699852854   111.98338478   122.20664861
 H      2   1   3     1.097760660614   110.26799289   242.72217500
 H      4   3   2     1.093977372452   114.05569440   353.79927183
 H      4   3   2     1.094382503555   114.53246780   124.61775876
 H      5   4   3     1.095413886157   114.17646543   245.37170669
 H      5   4   3     1.096001562134   114.38431013   117.29600863
 H      6   5   4     1.015099019320   109.65053839   112.24931864
 H      7   3   2     1.101123987566   109.68727866   269.61236574
 H      7   3   2     1.094988289110   110.91011743   150.02957279
 H      8   7   3     1.011064740786   109.21149203   103.79428699

---------------------------
INTERNAL COORDINATES (A.U.)
---------------------------
 C      0   0   0     0.000000000000     0.00000000     0.00000000
 C      1   0   0     2.908951787901     0.00000000     0.00000000
 C      2   1   0     2.889454769678   104.70396859     0.00000000
 C      3   2   1     2.914411797224   118.02966016   198.85275235
 C      4   3   2     2.920676638646    86.51829747   239.44574327
 N      5   4   3     2.812543971219    91.55144992     0.36008422
 C      3   2   1     2.892163681140   102.78898747   328.96110205
 N      7   3   2     2.781157450228   107.35588543    28.79944047
 H      1   2   3     2.077090632668   110.49600857   262.51741335
 H      1   2   3     2.073696468448   111.06176311   143.30173271
 H      2   1   3     2.072462373006   111.98338478   122.20664861
 H      2   1   3     2.074467009153   110.26799289   242.72217500
 H      4   3   2     2.067317630640   114.05569440   353.79927183
 H      4   3   2     2.068083217474   114.53246780   124.61775876
 H      5   4   3     2.070032248130   114.17646543   245.37170669
 H      5   4   3     2.071142794784   114.38431013   117.29600863
 H      6   5   4     1.918259145327   109.65053839   112.24931864
 H      7   3   2     2.080822775992   109.68727866   269.61236574
 H      7   3   2     2.069227986270   110.91011743   150.02957279
 H      8   7   3     1.910635463751   109.21149203   103.79428699


           ************************************************************
           *        Program running with 6 parallel MPI-processes     *
           *              working on a common directory               *
           ************************************************************
------------------------------------------------------------------------------
                   ___                                                        
                  /   \      - P O W E R E D   B Y -                         
                 /     \                                                     
                 |  |  |   _    _      __       _____    __    __             
                 |  |  |  | |  | |    /  \     |  _  \  |  |  /  |          
                  \  \/   | |  | |   /    \    | | | |  |  | /  /          
                 / \  \   | |__| |  /  /\  \   | |_| |  |  |/  /          
                |  |  |   |  __  | /  /__\  \  |    /   |      \           
                |  |  |   | |  | | |   __   |  |    \   |  |\   \          
                \     /   | |  | | |  |  |  |  | |\  \  |  | \   \       
                 \___/    |_|  |_| |__|  |__|  |_| \__\ |__|  \__/        
                                                                              
                      - O R C A' S   B I G   F R I E N D -                    
                                      &                                       
                       - I N T E G R A L  F E E D E R -                       
                                                                              
 v1 FN, 2020, v2 2021                                                         
------------------------------------------------------------------------------


Reading SHARK input file file.SHARKINP.tmp ... ok
----------------------
SHARK INTEGRAL PACKAGE
----------------------

Number of atoms                             ...     20
Number of basis functions                   ...    216
Number of shells                            ...    112
Maximum angular momentum                    ...      2
Integral batch strategy                     ... SHARK/LIBINT Hybrid
RI-J (if used) integral strategy            ... SPLIT-RIJ (Revised 2003 algorithm where possible)
Printlevel                                  ...      1
Contraction scheme used                     ... SEGMENTED contraction
Coulomb Range Separation                    ... NOT USED
Exchange Range Separation                   ... Long Range
   Mu parameter                             ...  0.300000
   Scaling (regular/separated)              ...  0.167000  0.833000
Finite Nucleus Model                        ... NOT USED
Auxiliary Coulomb fitting basis             ... AVAILABLE
   # of basis functions in Aux-J            ...    524
   # of shells in Aux-J                     ...    180
   Maximum angular momentum in Aux-J        ...      4
Auxiliary J/K fitting basis                 ... NOT available
Auxiliary Correlation fitting basis         ... NOT available
Auxiliary 'external' fitting basis          ... NOT available
Integral threshold                          ...     2.500000e-11
Primitive cut-off                           ...     2.500000e-12
Primitive pair pre-selection threshold      ...     2.500000e-12

Calculating pre-screening integrals         ... done (  0.0 sec) Dimension = 112
Organizing shell pair data                  ... done (  0.0 sec)
Shell pair information
Total number of shell pairs                 ...      6328
Shell pairs after pre-screening             ...      6124
Total number of primitive shell pairs       ...     21940
Primitive shell pairs kept                  ...     16311
          la=0 lb=0:   2286 shell pairs
          la=1 lb=0:   2360 shell pairs
          la=1 lb=1:    635 shell pairs
          la=2 lb=0:    531 shell pairs
          la=2 lb=1:    276 shell pairs
          la=2 lb=2:     36 shell pairs

Calculating one electron integrals          ... done (  0.0 sec)
Calculating RI/J V-Matrix + Cholesky decomp.... done (  0.0 sec)
Calculating Nuclear repulsion               ... done (  0.0 sec) ENN=    403.495432380311 Eh

SHARK setup successfully completed in   0.3 seconds

Maximum memory used throughout the entire GTOINT-calculation: 15.4 MB


           ************************************************************
           *        Program running with 6 parallel MPI-processes     *
           *              working on a common directory               *
           ************************************************************

Diagonalization of the overlap matrix:
Smallest eigenvalue                        ... 1.296e-05
Time for diagonalization                   ...    0.012 sec
Threshold for overlap eigenvalues          ... 1.000e-08
Number of eigenvalues below threshold      ... 0
Time for construction of square roots      ...    0.009 sec
Total time needed                          ...    0.023 sec

-------------------
DFT GRID GENERATION
-------------------

General Integration Accuracy     IntAcc      ... 4.388
Radial Grid Type                 RadialGrid  ... OptM3 with GC (2021)
Angular Grid (max. ang.)         AngularGrid ... 4 (Lebedev-302)
Angular grid pruning method      GridPruning ... 4 (adaptive)
Weight generation scheme         WeightScheme... Becke
Basis function cutoff            BFCut       ... 1.0000e-11
Integration weight cutoff        WCut        ... 1.0000e-14
Angular grids for H and He will be reduced by one unit
Partially contracted basis set               ... off
Rotationally invariant grid construction     ... off

Total number of grid points                  ...    90247
Total number of batches                      ...     1420
Average number of points per batch           ...       63
Average number of grid points per atom       ...     4512
Time for grid setup =    0.620 sec

--------------------
COSX GRID GENERATION
--------------------

GRIDX 1
-------
General Integration Accuracy     IntAcc      ... 3.816
Radial Grid Type                 RadialGrid  ... OptM3 with GC (2021)
Angular Grid (max. ang.)         AngularGrid ... 1 (Lebedev-50)
Angular grid pruning method      GridPruning ... 4 (adaptive)
Weight generation scheme         WeightScheme... Becke
Basis function cutoff            BFCut       ... 1.0000e-11
Integration weight cutoff        WCut        ... 1.0000e-14
Angular grids for H and He will be reduced by one unit
Partially contracted basis set               ... on
Rotationally invariant grid construction     ... off

Total number of grid points                  ...    11299
Total number of batches                      ...      186
Average number of points per batch           ...       60
Average number of grid points per atom       ...      565
UseSFitting                                  ... on

GRIDX 2
-------
General Integration Accuracy     IntAcc      ... 4.020
Radial Grid Type                 RadialGrid  ... OptM3 with GC (2021)
Angular Grid (max. ang.)         AngularGrid ... 2 (Lebedev-110)
Angular grid pruning method      GridPruning ... 4 (adaptive)
Weight generation scheme         WeightScheme... Becke
Basis function cutoff            BFCut       ... 1.0000e-11
Integration weight cutoff        WCut        ... 1.0000e-14
Angular grids for H and He will be reduced by one unit
Partially contracted basis set               ... on
Rotationally invariant grid construction     ... off

Total number of grid points                  ...    26274
Total number of batches                      ...      419
Average number of points per batch           ...       62
Average number of grid points per atom       ...     1314
UseSFitting                                  ... on

GRIDX 3
-------
General Integration Accuracy     IntAcc      ... 4.338
Radial Grid Type                 RadialGrid  ... OptM3 with GC (2021)
Angular Grid (max. ang.)         AngularGrid ... 3 (Lebedev-194)
Angular grid pruning method      GridPruning ... 4 (adaptive)
Weight generation scheme         WeightScheme... Becke
Basis function cutoff            BFCut       ... 1.0000e-11
Integration weight cutoff        WCut        ... 1.0000e-14
Angular grids for H and He will be reduced by one unit
Partially contracted basis set               ... on
Rotationally invariant grid construction     ... off

Total number of grid points                  ...    58821
Total number of batches                      ...      929
Average number of points per batch           ...       63
Average number of grid points per atom       ...     2941
UseSFitting                                  ... on

Time for X-Grid setup             =    0.630 sec

--------------
SCF ITERATIONS
--------------
ITER       Energy         Delta-E        Max-DP      RMS-DP      [F,P]     Damp
               ***  Starting incremental Fock matrix formation  ***
  0   -345.4820717071   0.000000000000 0.03219430  0.00049795  0.0132634 0.7000
                      *** Initiating the SOSCF procedure ***
                      *** Re-Reading the Fockian *** 
                      *** Removing any level shift *** 
ITER      Energy       Delta-E        Grad      Rot      Max-DP    RMS-DP
  1   -345.48288821  -0.0008165026  0.000679  0.000679  0.118220  0.001615
               *** Restarting incremental Fock matrix formation ***
  2   -345.48512265  -0.0022344450  0.000799  0.001153  0.058841  0.000583
  3   -345.48526176  -0.0001391056  0.000478  0.000524  0.032601  0.000399
  4   -345.48529228  -0.0000305239  0.000150  0.000118  0.007894  0.000100
  5   -345.48529544  -0.0000031572  0.000040  0.000062  0.001142  0.000021
  6   -345.48529560  -0.0000001611  0.000022  0.000033  0.001140  0.000010
  7   -345.48529565  -0.0000000512  0.000005  0.000019  0.002488  0.000018
                  ***Gradient check signals convergence***
              ***Rediagonalizing the Fockian in SOSCF/NRSCF***

               *****************************************************
               *                     SUCCESS                       *
               *           SCF CONVERGED AFTER   8 CYCLES          *
               *****************************************************

Old exchange energy                            =    -16.193770613 Eh
New exchange energy                            =    -16.193753601 Eh
Exchange energy change after final integration =      0.000017012 Eh
Total energy after final integration           =   -345.485278639 Eh
Final COS-X integration done in                =     8.878 sec
Total Energy       :         -345.48527864 Eh           -9401.13238 eV
  Last Energy change         ...    2.6984e-09  Tolerance :   1.0000e-08
  Last MAX-Density change    ...    1.7764e-15  Tolerance :   1.0000e-07
             **** THE GBW FILE WAS UPDATED (file.gbw) ****
             **** DENSITY file.scfp WAS UPDATED ****
             **** ENERGY FILE WAS UPDATED (file.en.tmp) ****
             **** THE GBW FILE WAS UPDATED (file.gbw) ****
             **** DENSITY file.scfp WAS UPDATED ****
Total SCF time: 0 days 0 hours 0 min 45 sec 

Maximum memory used throughout the entire SCF-calculation: 61.0 MB


-------------------------------------------------------------------------------
                          DFT DISPERSION CORRECTION                            
                                                                               
                              DFTD3 V3.1  Rev 1                                
                          USING Becke-Johnson damping                          
-------------------------------------------------------------------------------
-------------------------   ----------------
Dispersion correction           -0.033280747
-------------------------   ----------------


-------------------------   --------------------
FINAL SINGLE POINT ENERGY      -345.518559386095
-------------------------   --------------------


           ************************************************************
           *        Program running with 6 parallel MPI-processes     *
           *              working on a common directory               *
           ************************************************************
------------------------------------------------------------------------------
                         ORCA SCF GRADIENT CALCULATION
------------------------------------------------------------------------------

 ... reading COSX grid (gridx3)
Gradient of the Kohn-Sham DFT energy:
Kohn-Sham wavefunction type      ... RKS
Hartree-Fock exchange scaling    ...    0.167
Number of operators              ...    1
Number of atoms                  ...   20
Basis set dimensions             ...  216
Integral neglect threshold       ... 2.5e-11
Integral primitive cutoff        ... 2.5e-12
SHARK Integral package           ... ON

Nuc. rep. gradient       (SHARK) ... done (  0.0 sec)
HCore & Overlap gradient (SHARK) ... done (  0.1 sec)
RI-J gradient            (SHARK) ... done (  0.5 sec)
COSX-gradient                    ... done ( 10.0 sec)
Exchange-correlation gradient    ... done
Dispersion correction            ... done

------------------
CARTESIAN GRADIENT
------------------

   1   C   :    0.002724257   -0.000410263   -0.001664932
   2   C   :    0.002549094    0.001502726    0.001109084
   3   C   :    0.002839183    0.002231602   -0.000761956
   4   C   :   -0.003259246   -0.007082621    0.000811940
   5   C   :   -0.001635114    0.000563001    0.000497798
   6   N   :   -0.001733452   -0.000755232   -0.002004031
   7   C   :    0.002892814    0.003515035    0.001477625
   8   N   :   -0.002594443   -0.004062675   -0.000571599
   9   H   :    0.000459408    0.000538438    0.000433766
  10   H   :   -0.000140199   -0.000901151   -0.000350996
  11   H   :   -0.001025908    0.002159414    0.000135799
  12   H   :   -0.000722999   -0.000557195   -0.000129319
  13   H   :    0.000572944    0.002922213    0.002708411
  14   H   :    0.000550534    0.003871047   -0.002390608
  15   H   :   -0.001958885   -0.000950267   -0.001785386
  16   H   :   -0.002073469   -0.000629890    0.001804454
  17   H   :    0.002313232   -0.002453220    0.000561959
  18   H   :   -0.000287983   -0.000208092   -0.000848816
  19   H   :   -0.000536204    0.001246028   -0.000106530
  20   H   :    0.000968362   -0.000532244    0.000910644

Difference to translation invariance:
           :   -0.0000980733    0.0000066547   -0.0001626913

Difference to rotation invariance:
           :   -0.0001691904    0.0008748222    0.0000050980

Norm of the cartesian gradient     ...    0.0151810039
RMS gradient                       ...    0.0019598592
MAX gradient                       ...    0.0070826214

-------
TIMINGS
-------

Total SCF gradient time            ...       13.796 sec

One electron gradient       ....       0.098 sec  (  0.7%)
RI-J Coulomb gradient       ....       0.544 sec  (  3.9%)
COSX gradient               ....       9.968 sec  ( 72.3%)
XC gradient                 ....       2.636 sec  ( 19.1%)

Maximum memory used throughout the entire SCFGRAD-calculation: 47.3 MB
------------------------------------------------------------------------------
                         ORCA GEOMETRY RELAXATION STEP
------------------------------------------------------------------------------

Reading the OPT-File                    .... done
Getting information on internals        .... done
Copying old internal coords+grads       .... done
Making the new internal coordinates     .... (new redundants).... done
Validating the new internal coordinates .... (new redundants).... done
Calculating the B-matrix                .... done
Calculating the G,G- and P matrices     .... done
Transforming gradient to internals      .... done
Projecting the internal gradient        .... done
Number of atoms                         ....  20
Number of internal coordinates          .... 132
Current Energy                          ....  -345.518559386 Eh
Current gradient norm                   ....     0.015181004 Eh/bohr
Maximum allowed component of the step   ....  0.300
Current trust radius                    ....  0.300
Updating the Hessian (BFGS)             .... done
Forming the augmented Hessian           .... done
Diagonalizing the augmented Hessian     .... done
Last element of RFO vector              ....  0.850333360
Lowest eigenvalues of augmented Hessian:
 -0.003395516  0.000120795  0.000343596  0.004720406  0.017377245
Length of the computed step             ....  0.618868356
Warning: the length of the step is outside the trust region - taking restricted step instead
The input lambda is                     ....    -0.003396
   iter:   1  x=   -0.005633  g=  130.937751 f(x)=     0.292998
   iter:   2  x=   -0.008109  g=   46.924583 f(x)=     0.116187
   iter:   3  x=   -0.009890  g=   21.155886 f(x)=     0.037683
   iter:   4  x=   -0.010454  g=   13.449351 f(x)=     0.007576
   iter:   5  x=   -0.010494  g=   11.829420 f(x)=     0.000470
   iter:   6  x=   -0.010494  g=   11.725625 f(x)=     0.000002
   iter:   7  x=   -0.010494  g=   11.725167 f(x)=     0.000000
   iter:   8  x=   -0.010494  g=   11.725167 f(x)=    -0.000000
The output lambda is                    ....    -0.010494 (8 iterations)
The final length of the internal step   ....  0.300000000
Converting the step to cartesian space:
 Initial RMS(Int)=    0.0261116484
Transforming coordinates:
 Iter   0:  RMS(Cart)=    0.0516221060 RMS(Int)=    0.0260870767
 Iter   1:  RMS(Cart)=    0.0011975901 RMS(Int)=    0.0005891861
 Iter   2:  RMS(Cart)=    0.0000419737 RMS(Int)=    0.0000242115
 Iter   3:  RMS(Cart)=    0.0000023038 RMS(Int)=    0.0000010863
 Iter   4:  RMS(Cart)=    0.0000000863 RMS(Int)=    0.0000000585
done
Storing new coordinates                 .... done

                                .--------------------.
          ----------------------|Geometry convergence|-------------------------
          Item                value                   Tolerance       Converged
          ---------------------------------------------------------------------
          Energy change      -0.0111777612            0.0000050000      NO
          RMS gradient        0.0010351846            0.0001000000      NO
          MAX gradient        0.0031798397            0.0003000000      NO
          RMS step            0.0261116484            0.0020000000      NO
          MAX step            0.0791327107            0.0040000000      NO
          ........................................................
          Max(Bonds)      0.0044      Max(Angles)    2.31
          Max(Dihed)        4.53      Max(Improp)    0.00
          ---------------------------------------------------------------------

The optimization has not yet converged - more geometry cycles are needed


    ---------------------------------------------------------------------------
                         Redundant Internal Coordinates
                            (Angstroem and degrees)

        Definition                    Value    dE/dq     Step     New-Value
    ----------------------------------------------------------------------------
     1. B(C   1,C   0)                1.5394 -0.002098  0.0027    1.5420   
     2. B(C   2,C   1)                1.5290 -0.001567  0.0005    1.5295   
     3. B(C   3,C   2)                1.5422 -0.002727  0.0021    1.5444   
     4. B(C   4,C   3)                1.5456 -0.003180  0.0017    1.5473   
     5. B(N   5,C   4)                1.4883 -0.003005  0.0019    1.4902   
     6. B(N   5,C   2)                1.4931 -0.003166  0.0044    1.4975   
     7. B(C   6,C   2)                1.5305 -0.001168  0.0005    1.5310   
     8. B(N   7,C   6)                1.4717 -0.000950 -0.0025    1.4692   
     9. B(N   7,C   0)                1.4780 -0.000871  0.0005    1.4785   
    10. B(H   8,C   0)                1.0991  0.000626 -0.0009    1.0983   
    11. B(H   9,C   0)                1.0974  0.000491 -0.0010    1.0963   
    12. B(H  10,C   1)                1.0967  0.000558 -0.0006    1.0961   
    13. B(H  11,C   1)                1.0978  0.000634 -0.0008    1.0970   
    14. B(H  12,C   3)                1.0940  0.000341  0.0001    1.0941   
    15. B(H  13,C   3)                1.0944  0.000353 -0.0000    1.0943   
    16. B(H  14,C   4)                1.0954  0.000187 -0.0004    1.0950   
    17. B(H  15,C   4)                1.0960  0.000247 -0.0001    1.0959   
    18. B(H  16,N   5)                1.0151 -0.000578  0.0007    1.0158   
    19. B(H  17,C   6)                1.1011  0.000537 -0.0006    1.1005   
    20. B(H  18,C   6)                1.0950  0.000639 -0.0010    1.0940   
    21. B(H  19,N   7)                1.0111 -0.000875  0.0010    1.0120   
    22. A(N   7,C   0,H   9)          110.50 -0.000432    0.26    110.76   
    23. A(N   7,C   0,H   8)          110.73 -0.000325    0.02    110.76   
    24. A(C   1,C   0,H   9)          111.06 -0.000630    0.10    111.17   
    25. A(C   1,C   0,N   7)          106.58  0.001329   -0.54    106.04   
    26. A(H   8,C   0,H   9)          107.51  0.000580   -0.19    107.32   
    27. A(C   1,C   0,H   8)          110.50 -0.000557    0.35    110.85   
    28. A(C   0,C   1,H  11)          110.27 -0.000747    0.83    111.10   
    29. A(C   2,C   1,H  10)          112.52  0.000840   -0.39    112.14   
    30. A(H  10,C   1,H  11)          108.18  0.000477   -0.52    107.66   
    31. A(C   2,C   1,H  11)          109.14  0.000350    0.12    109.26   
    32. A(C   0,C   1,C   2)          104.70 -0.000884   -0.29    104.42   
    33. A(C   0,C   1,H  10)          111.98 -0.000087    0.32    112.30   
    34. A(C   3,C   2,N   5)           91.50  0.001234   -0.47     91.03   
    35. A(N   5,C   2,C   6)          112.70 -0.000667   -0.14    112.57   
    36. A(C   1,C   2,C   3)          118.03 -0.001123    0.83    118.86   
    37. A(C   3,C   2,C   6)          116.78 -0.000279    0.60    117.38   
    38. A(C   1,C   2,N   5)          115.56 -0.000640   -0.11    115.45   
    39. A(C   1,C   2,C   6)          102.79  0.001241   -0.66    102.13   
    40. A(H  12,C   3,H  13)          111.95  0.002170   -2.31    109.64   
    41. A(C   4,C   3,H  13)          113.99 -0.000911    1.39    115.38   
    42. A(C   2,C   3,H  13)          114.53  0.000044    0.39    114.92   
    43. A(C   4,C   3,H  12)          113.62 -0.000852    0.91    114.52   
    44. A(C   2,C   3,H  12)          114.06 -0.000052    0.14    114.20   
    45. A(C   2,C   3,C   4)           86.52 -0.001326    0.45     86.97   
    46. A(N   5,C   4,H  14)          111.97 -0.000558    0.19    112.16   
    47. A(C   3,C   4,H  14)          114.18 -0.001211    0.65    114.83   
    48. A(C   3,C   4,N   5)           91.55  0.001345   -0.35     91.20   
    49. A(H  14,C   4,H  15)          110.08  0.002083   -1.35    108.73   
    50. A(N   5,C   4,H  15)          113.66 -0.000865    0.64    114.30   
    51. A(C   3,C   4,H  15)          114.38 -0.001148    0.49    114.87   
    52. A(C   2,N   5,C   4)           90.43 -0.001253    0.38     90.81   
    53. A(C   4,N   5,H  16)          109.65 -0.001266    1.25    110.90   
    54. A(C   2,N   5,H  16)          111.08  0.000216    0.42    111.50   
    55. A(C   2,C   6,N   7)          107.36 -0.000168   -0.57    106.79   
    56. A(H  17,C   6,H  18)          108.30  0.000016    0.07    108.37   
    57. A(N   7,C   6,H  18)          110.84  0.000284   -0.21    110.63   
    58. A(C   2,C   6,H  18)          110.91  0.000589   -0.24    110.67   
    59. A(N   7,C   6,H  17)          109.74 -0.000955    0.90    110.64   
    60. A(C   2,C   6,H  17)          109.69  0.000217    0.09    109.77   
    61. A(C   0,N   7,C   6)          108.59 -0.000692    0.18    108.77   
    62. A(C   6,N   7,H  19)          109.21 -0.000190    0.92    110.14   
    63. A(C   0,N   7,H  19)          109.13 -0.000664    0.93    110.06   
    64. D(C   2,C   1,C   0,N   7)     22.89 -0.000437    1.14     24.03   
    65. D(H  11,C   1,C   0,H   9)     26.02 -0.000056    0.82     26.84   
    66. D(H  10,C   1,C   0,N   7)    145.10 -0.000030    0.67    145.76   
    67. D(H  11,C   1,C   0,H   8)    145.24 -0.000098    0.87    146.11   
    68. D(H  10,C   1,C   0,H   8)     24.72 -0.000132    0.76     25.49   
    69. D(C   2,C   1,C   0,H   9)    143.30 -0.000495    1.18    144.48   
    70. D(C   2,C   1,C   0,H   8)    -97.48 -0.000538    1.24    -96.25   
    71. D(H  11,C   1,C   0,N   7)    -94.39  0.000003    0.78    -93.61   
    72. D(H  10,C   1,C   0,H   9)    -94.49 -0.000089    0.71    -93.79   
    73. D(N   5,C   2,C   1,H  11)   -149.81 -0.000334   -2.70   -152.51   
    74. D(C   3,C   2,C   1,C   0)   -161.15  0.001267   -3.71   -164.86   
    75. D(C   3,C   2,C   1,H  11)    -43.10  0.000095   -2.85    -45.95   
    76. D(N   5,C   2,C   1,H  10)    -29.71  0.001043   -3.55    -33.26   
    77. D(N   5,C   2,C   1,C   0)     92.14  0.000837   -3.56     88.58   
    78. D(C   6,C   2,C   1,H  11)     87.01 -0.000019   -1.99     85.02   
    79. D(C   6,C   2,C   1,H  10)   -152.89  0.001358   -2.83   -155.72   
    80. D(C   6,C   2,C   1,C   0)    -31.04  0.001153   -2.85    -33.89   
    81. D(C   3,C   2,C   1,H  10)     77.00  0.001472   -3.69     73.31   
    82. D(H  13,C   3,C   2,N   5)   -115.19  0.001650   -1.36   -116.55   
    83. D(H  13,C   3,C   2,C   1)    124.62  0.002010   -1.23    123.39   
    84. D(H  12,C   3,C   2,C   6)   -129.54 -0.001679    1.38   -128.16   
    85. D(H  12,C   3,C   2,N   5)    113.99 -0.001543    1.62    115.62   
    86. D(C   4,C   3,C   2,C   6)    116.11 -0.000119    0.17    116.28   
    87. D(C   4,C   3,C   2,N   5)     -0.36  0.000017    0.41      0.05   
    88. D(H  12,C   3,C   2,C   1)     -6.20 -0.001183    1.75     -4.45   
    89. D(H  13,C   3,C   2,C   6)      1.28  0.001514   -1.60     -0.32   
    90. D(C   4,C   3,C   2,C   1)   -120.55  0.000377    0.54   -120.01   
    91. D(H  14,C   4,C   3,C   2)   -114.63  0.000215   -0.61   -115.24   
    92. D(N   5,C   4,C   3,H  13)    115.71 -0.000715    0.32    116.04   
    93. D(N   5,C   4,C   3,H  12)   -114.42  0.000756   -0.84   -115.26   
    94. D(N   5,C   4,C   3,C   2)      0.36 -0.000018   -0.41     -0.05   
    95. D(H  15,C   4,C   3,H  13)   -127.35 -0.001288    0.99   -126.36   
    96. D(H  15,C   4,C   3,H  12)      2.52  0.000182   -0.17      2.35   
    97. D(H  15,C   4,C   3,C   2)    117.30 -0.000591    0.26    117.55   
    98. D(H  14,C   4,C   3,H  13)      0.73 -0.000482    0.12      0.85   
    99. D(H  14,C   4,C   3,H  12)    130.59  0.000988   -1.04    129.56   
   100. D(H  16,N   5,C   4,H  15)     -5.32  0.000391    0.60     -4.72   
   101. D(H  16,N   5,C   4,C   3)    112.25 -0.000437    1.14    113.39   
   102. D(C   2,N   5,C   4,H  15)   -117.94  0.000846   -0.12   -118.06   
   103. D(C   2,N   5,C   4,H  14)    116.55 -0.000823    1.03    117.58   
   104. D(C   2,N   5,C   4,C   3)     -0.37  0.000017    0.43      0.06   
   105. D(H  16,N   5,C   2,C   6)    129.10  0.001720   -2.37    126.73   
   106. D(H  16,N   5,C   2,C   3)   -110.93  0.001841   -1.97   -112.90   
   107. D(H  16,N   5,C   2,C   1)     11.32  0.001047   -1.32     10.00   
   108. D(C   4,N   5,C   2,C   6)   -119.60 -0.000140   -0.83   -120.42   
   109. D(H  16,N   5,C   4,H  14)   -130.83 -0.001278    1.75   -129.08   
   110. D(C   4,N   5,C   2,C   3)      0.37 -0.000019   -0.43     -0.06   
   111. D(C   4,N   5,C   2,C   1)    122.62 -0.000813    0.22    122.84   
   112. D(H  18,C   6,C   2,N   5)     24.96 -0.000396    3.41     28.36   
   113. D(H  18,C   6,C   2,C   3)    -79.10 -0.001368    3.74    -75.36   
   114. D(H  18,C   6,C   2,C   1)    150.03 -0.000729    2.74    152.77   
   115. D(H  17,C   6,C   2,N   5)    144.54  0.000133    3.40    147.94   
   116. D(H  17,C   6,C   2,C   3)     40.48 -0.000839    3.74     44.22   
   117. D(H  17,C   6,C   2,C   1)    -90.39 -0.000200    2.74    -87.65   
   118. D(N   7,C   6,C   2,N   5)    -96.27 -0.000990    4.20    -92.08   
   119. D(N   7,C   6,C   2,C   3)    159.67 -0.001962    4.53    164.20   
   120. D(N   7,C   6,C   2,C   1)     28.80 -0.001323    3.54     32.34   
   121. D(H  19,N   7,C   0,H   8)     -3.67  0.000293   -0.50     -4.17   
   122. D(H  19,N   7,C   0,C   1)   -123.89  0.000337   -0.60   -124.49   
   123. D(C   6,N   7,C   0,H   9)   -125.71 -0.000483    1.13   -124.57   
   124. D(C   6,N   7,C   0,H   8)    115.28 -0.000721    1.19    116.47   
   125. D(H  19,N   7,C   0,H   9)    115.34  0.000531   -0.55    114.79   
   126. D(C   6,N   7,C   0,C   1)     -4.93 -0.000678    1.08     -3.85   
   127. D(H  19,N   7,C   6,H  18)    -17.48 -0.000649   -0.38    -17.85   
   128. D(H  19,N   7,C   6,H  17)   -137.05 -0.000235   -0.90   -137.96   
   129. D(H  19,N   7,C   6,C   2)    103.79  0.000136   -1.18    102.62   
   130. D(C   0,N   7,C   6,H  18)   -136.38  0.000665   -2.06   -138.45   
   131. D(C   0,N   7,C   6,H  17)    104.04  0.001080   -2.59    101.45   
   132. D(C   0,N   7,C   6,C   2)    -15.11  0.001450   -2.87    -17.98   
    ----------------------------------------------------------------------------

         *************************************************************
         *                GEOMETRY OPTIMIZATION CYCLE   3            *
         *************************************************************
---------------------------------
CARTESIAN COORDINATES (ANGSTROEM)
---------------------------------
  C     -2.048216    0.309337    0.612272
  C     -0.753366   -0.416809    1.030005
  C      0.220075   -0.145642   -0.117815
  C      1.502410   -0.999657   -0.226229
  C      2.295183    0.322053   -0.089984
  N      1.032036    1.106290    0.009186
  C     -0.713799   -0.119998   -1.330390
  N     -1.999219    0.415482   -0.861947
  H     -2.104170    1.304802    1.072811
  H     -2.935989   -0.248632    0.932397
  H     -0.367738   -0.060019    1.991947
  H     -0.917413   -1.497845    1.118043
  H      1.644175   -1.701412    0.601150
  H      1.626074   -1.524213   -1.178672
  H      2.884491    0.597540   -0.970860
  H      2.936313    0.385941    0.796529
  H      0.934399    1.520154    0.931691
  H     -0.839187   -1.139152   -1.726332
  H     -0.299472    0.509336   -2.123594
  H     -2.096588    1.382643   -1.143609

----------------------------
CARTESIAN COORDINATES (A.U.)
----------------------------
  NO LB      ZA    FRAG     MASS         X           Y           Z
   0 C     6.0000    0    12.011   -3.870567    0.584562    1.157027
   1 C     6.0000    0    12.011   -1.423655   -0.787655    1.946428
   2 C     6.0000    0    12.011    0.415881   -0.275223   -0.222638
   3 C     6.0000    0    12.011    2.839144   -1.889078   -0.427511
   4 C     6.0000    0    12.011    4.337267    0.608593   -0.170046
   5 N     7.0000    0    14.007    1.950266    2.090586    0.017360
   6 C     6.0000    0    12.011   -1.348885   -0.226763   -2.514074
   7 N     7.0000    0    14.007   -3.777976    0.785147   -1.628844
   8 H     1.0000    0     1.008   -3.976306    2.465718    2.027320
   9 H     1.0000    0     1.008   -5.548216   -0.469846    1.761974
  10 H     1.0000    0     1.008   -0.694924   -0.113419    3.764235
  11 H     1.0000    0     1.008   -1.733659   -2.830518    2.112796
  12 H     1.0000    0     1.008    3.107041   -3.215202    1.136010
  13 H     1.0000    0     1.008    3.072834   -2.880345   -2.227368
  14 H     1.0000    0     1.008    5.450899    1.129187   -1.834659
  15 H     1.0000    0     1.008    5.548827    0.729322    1.505221
  16 H     1.0000    0     1.008    1.765758    2.872675    1.760641
  17 H     1.0000    0     1.008   -1.585833   -2.152685   -3.262294
  18 H     1.0000    0     1.008   -0.565920    0.962505   -4.013011
  19 H     1.0000    0     1.008   -3.961977    2.612817   -2.161108

--------------------------------
INTERNAL COORDINATES (ANGSTROEM)
--------------------------------
 C      0   0   0     0.000000000000     0.00000000     0.00000000
 C      1   0   0     1.542214447140     0.00000000     0.00000000
 C      2   1   0     1.529250784829   104.33860275     0.00000000
 C      3   2   1     1.544500101224   118.89051648   195.15329596
 C      4   3   2     1.547245725989    86.95526988   239.99699065
 N      5   4   3     1.490101084333    91.20929752   359.94810783
 C      3   2   1     1.530724605230   102.07531981   326.11433682
 N      7   3   2     1.469176682084   106.69686011    32.29820784
 H      1   2   3     1.098261423272   110.85280592   263.76733805
 H      1   2   3     1.096334930609   111.17135550   144.48954019
 H      2   1   3     1.096056772652   112.32446624   121.71375426
 H      2   1   3     1.096951341924   111.11201312   242.35360655
 H      4   3   2     1.094126751375   114.15092486   355.56034963
 H      4   3   2     1.094349214462   114.83166313   123.38952471
 H      5   4   3     1.095042889346   114.82267446   244.75992526
 H      5   4   3     1.095917118228   114.88370635   117.55421419
 H      6   5   4     1.015790796771   110.87620988   113.41648974
 H      7   3   2     1.100530140156   109.81550227   272.34310707
 H      7   3   2     1.094029085367   110.66632894   152.75380427
 H      8   7   3     1.012035123096   110.10572125   102.61297772

---------------------------
INTERNAL COORDINATES (A.U.)
---------------------------
 C      0   0   0     0.000000000000     0.00000000     0.00000000
 C      1   0   0     2.914362944872     0.00000000     0.00000000
 C      2   1   0     2.889865173411   104.33860275     0.00000000
 C      3   2   1     2.918682205128   118.89051648   195.15329596
 C      4   3   2     2.923870684000    86.95526988   239.99699065
 N      5   4   3     2.815882961249    91.20929752   359.94810783
 C      3   2   1     2.892650290339   102.07531981   326.11433682
 N      7   3   2     2.776341571483   106.69686011    32.29820784
 H      1   2   3     2.075413313435   110.85280592   263.76733805
 H      1   2   3     2.071772769903   111.17135550   144.48954019
 H      2   1   3     2.071247127542   112.32446624   121.71375426
 H      2   1   3     2.072937618474   111.11201312   242.35360655
 H      4   3   2     2.067599915895   114.15092486   355.56034963
 H      4   3   2     2.068020310205   114.83166313   123.38952471
 H      5   4   3     2.069331165762   114.82267446   244.75992526
 H      5   4   3     2.070983218928   114.88370635   117.55421419
 H      6   5   4     1.919566415255   110.87620988   113.41648974
 H      7   3   2     2.079700567021   109.81550227   272.34310707
 H      7   3   2     2.067415353888   110.66632894   152.75380427
 H      8   7   3     1.912469220560   110.10572125   102.61297772


           ************************************************************
           *        Program running with 6 parallel MPI-processes     *
           *              working on a common directory               *
           ************************************************************
------------------------------------------------------------------------------
                   ___                                                        
                  /   \      - P O W E R E D   B Y -                         
                 /     \                                                     
                 |  |  |   _    _      __       _____    __    __             
                 |  |  |  | |  | |    /  \     |  _  \  |  |  /  |          
                  \  \/   | |  | |   /    \    | | | |  |  | /  /          
                 / \  \   | |__| |  /  /\  \   | |_| |  |  |/  /          
                |  |  |   |  __  | /  /__\  \  |    /   |      \           
                |  |  |   | |  | | |   __   |  |    \   |  |\   \          
                \     /   | |  | | |  |  |  |  | |\  \  |  | \   \       
                 \___/    |_|  |_| |__|  |__|  |_| \__\ |__|  \__/        
                                                                              
                      - O R C A' S   B I G   F R I E N D -                    
                                      &                                       
                       - I N T E G R A L  F E E D E R -                       
                                                                              
 v1 FN, 2020, v2 2021                                                         
------------------------------------------------------------------------------


Reading SHARK input file file.SHARKINP.tmp ... ok
----------------------
SHARK INTEGRAL PACKAGE
----------------------

Number of atoms                             ...     20
Number of basis functions                   ...    216
Number of shells                            ...    112
Maximum angular momentum                    ...      2
Integral batch strategy                     ... SHARK/LIBINT Hybrid
RI-J (if used) integral strategy            ... SPLIT-RIJ (Revised 2003 algorithm where possible)
Printlevel                                  ...      1
Contraction scheme used                     ... SEGMENTED contraction
Coulomb Range Separation                    ... NOT USED
Exchange Range Separation                   ... Long Range
   Mu parameter                             ...  0.300000
   Scaling (regular/separated)              ...  0.167000  0.833000
Finite Nucleus Model                        ... NOT USED
Auxiliary Coulomb fitting basis             ... AVAILABLE
   # of basis functions in Aux-J            ...    524
   # of shells in Aux-J                     ...    180
   Maximum angular momentum in Aux-J        ...      4
Auxiliary J/K fitting basis                 ... NOT available
Auxiliary Correlation fitting basis         ... NOT available
Auxiliary 'external' fitting basis          ... NOT available
Integral threshold                          ...     2.500000e-11
Primitive cut-off                           ...     2.500000e-12
Primitive pair pre-selection threshold      ...     2.500000e-12

Calculating pre-screening integrals         ... done (  0.0 sec) Dimension = 112
Organizing shell pair data                  ... done (  0.0 sec)
Shell pair information
Total number of shell pairs                 ...      6328
Shell pairs after pre-screening             ...      6124
Total number of primitive shell pairs       ...     21940
Primitive shell pairs kept                  ...     16311
          la=0 lb=0:   2284 shell pairs
          la=1 lb=0:   2362 shell pairs
          la=1 lb=1:    635 shell pairs
          la=2 lb=0:    531 shell pairs
          la=2 lb=1:    276 shell pairs
          la=2 lb=2:     36 shell pairs

Calculating one electron integrals          ... done (  0.0 sec)
Calculating RI/J V-Matrix + Cholesky decomp.... done (  0.0 sec)
Calculating Nuclear repulsion               ... done (  0.0 sec) ENN=    403.455655600000 Eh

SHARK setup successfully completed in   0.3 seconds

Maximum memory used throughout the entire GTOINT-calculation: 15.4 MB


           ************************************************************
           *        Program running with 6 parallel MPI-processes     *
           *              working on a common directory               *
           ************************************************************

Diagonalization of the overlap matrix:
Smallest eigenvalue                        ... 1.364e-05
Time for diagonalization                   ...    0.014 sec
Threshold for overlap eigenvalues          ... 1.000e-08
Number of eigenvalues below threshold      ... 0
Time for construction of square roots      ...    0.005 sec
Total time needed                          ...    0.020 sec

-------------------
DFT GRID GENERATION
-------------------

General Integration Accuracy     IntAcc      ... 4.388
Radial Grid Type                 RadialGrid  ... OptM3 with GC (2021)
Angular Grid (max. ang.)         AngularGrid ... 4 (Lebedev-302)
Angular grid pruning method      GridPruning ... 4 (adaptive)
Weight generation scheme         WeightScheme... Becke
Basis function cutoff            BFCut       ... 1.0000e-11
Integration weight cutoff        WCut        ... 1.0000e-14
Angular grids for H and He will be reduced by one unit
Partially contracted basis set               ... off
Rotationally invariant grid construction     ... off

Total number of grid points                  ...    90286
Total number of batches                      ...     1421
Average number of points per batch           ...       63
Average number of grid points per atom       ...     4514
Time for grid setup =    0.596 sec

--------------------
COSX GRID GENERATION
--------------------

GRIDX 1
-------
General Integration Accuracy     IntAcc      ... 3.816
Radial Grid Type                 RadialGrid  ... OptM3 with GC (2021)
Angular Grid (max. ang.)         AngularGrid ... 1 (Lebedev-50)
Angular grid pruning method      GridPruning ... 4 (adaptive)
Weight generation scheme         WeightScheme... Becke
Basis function cutoff            BFCut       ... 1.0000e-11
Integration weight cutoff        WCut        ... 1.0000e-14
Angular grids for H and He will be reduced by one unit
Partially contracted basis set               ... on
Rotationally invariant grid construction     ... off

Total number of grid points                  ...    11292
Total number of batches                      ...      185
Average number of points per batch           ...       61
Average number of grid points per atom       ...      565
UseSFitting                                  ... on

GRIDX 2
-------
General Integration Accuracy     IntAcc      ... 4.020
Radial Grid Type                 RadialGrid  ... OptM3 with GC (2021)
Angular Grid (max. ang.)         AngularGrid ... 2 (Lebedev-110)
Angular grid pruning method      GridPruning ... 4 (adaptive)
Weight generation scheme         WeightScheme... Becke
Basis function cutoff            BFCut       ... 1.0000e-11
Integration weight cutoff        WCut        ... 1.0000e-14
Angular grids for H and He will be reduced by one unit
Partially contracted basis set               ... on
Rotationally invariant grid construction     ... off

Total number of grid points                  ...    26286
Total number of batches                      ...      420
Average number of points per batch           ...       62
Average number of grid points per atom       ...     1314
UseSFitting                                  ... on

GRIDX 3
-------
General Integration Accuracy     IntAcc      ... 4.338
Radial Grid Type                 RadialGrid  ... OptM3 with GC (2021)
Angular Grid (max. ang.)         AngularGrid ... 3 (Lebedev-194)
Angular grid pruning method      GridPruning ... 4 (adaptive)
Weight generation scheme         WeightScheme... Becke
Basis function cutoff            BFCut       ... 1.0000e-11
Integration weight cutoff        WCut        ... 1.0000e-14
Angular grids for H and He will be reduced by one unit
Partially contracted basis set               ... on
Rotationally invariant grid construction     ... off

Total number of grid points                  ...    58847
Total number of batches                      ...      930
Average number of points per batch           ...       63
Average number of grid points per atom       ...     2942
UseSFitting                                  ... on

Time for X-Grid setup             =    0.625 sec

--------------
SCF ITERATIONS
--------------
ITER       Energy         Delta-E        Max-DP      RMS-DP      [F,P]     Damp
               ***  Starting incremental Fock matrix formation  ***
  0   -345.4838755327   0.000000000000 0.04141851  0.00044032  0.0170222 0.7000
                      *** Initiating the SOSCF procedure ***
                      *** Re-Reading the Fockian *** 
                      *** Removing any level shift *** 
ITER      Energy       Delta-E        Grad      Rot      Max-DP    RMS-DP
  1   -345.48454999  -0.0006744581  0.000973  0.000973  0.139198  0.001478
               *** Restarting incremental Fock matrix formation ***
  2   -345.48661915  -0.0020691615  0.001043  0.001160  0.040123  0.000519
  3   -345.48679290  -0.0001737525  0.000292  0.000571  0.018822  0.000216
  4   -345.48680831  -0.0000154025  0.000292  0.000154  0.006909  0.000074
  5   -345.48681288  -0.0000045705  0.000057  0.000046  0.001391  0.000023
  6   -345.48681313  -0.0000002556  0.000011  0.000027  0.000376  0.000006
  7   -345.48681315  -0.0000000134  0.000006  0.000013  0.001827  0.000014
                  ***Gradient check signals convergence***
              ***Rediagonalizing the Fockian in SOSCF/NRSCF***

               *****************************************************
               *                     SUCCESS                       *
               *           SCF CONVERGED AFTER   8 CYCLES          *
               *****************************************************

Old exchange energy                            =    -16.192006083 Eh
New exchange energy                            =    -16.191997441 Eh
Exchange energy change after final integration =      0.000008642 Eh
Total energy after final integration           =   -345.486804505 Eh
Final COS-X integration done in                =     8.822 sec
Total Energy       :         -345.48680451 Eh           -9401.17390 eV
  Last Energy change         ...   -4.9744e-10  Tolerance :   1.0000e-08
  Last MAX-Density change    ...    3.1086e-15  Tolerance :   1.0000e-07
             **** THE GBW FILE WAS UPDATED (file.gbw) ****
             **** DENSITY file.scfp WAS UPDATED ****
             **** ENERGY FILE WAS UPDATED (file.en.tmp) ****
             **** THE GBW FILE WAS UPDATED (file.gbw) ****
             **** DENSITY file.scfp WAS UPDATED ****
Total SCF time: 0 days 0 hours 0 min 45 sec 

Maximum memory used throughout the entire SCF-calculation: 61.0 MB


-------------------------------------------------------------------------------
                          DFT DISPERSION CORRECTION                            
                                                                               
                              DFTD3 V3.1  Rev 1                                
                          USING Becke-Johnson damping                          
-------------------------------------------------------------------------------
-------------------------   ----------------
Dispersion correction           -0.033265111
-------------------------   ----------------


-------------------------   --------------------
FINAL SINGLE POINT ENERGY      -345.520069615798
-------------------------   --------------------


           ************************************************************
           *        Program running with 6 parallel MPI-processes     *
           *              working on a common directory               *
           ************************************************************
------------------------------------------------------------------------------
                         ORCA SCF GRADIENT CALCULATION
------------------------------------------------------------------------------

 ... reading COSX grid (gridx3)
Gradient of the Kohn-Sham DFT energy:
Kohn-Sham wavefunction type      ... RKS
Hartree-Fock exchange scaling    ...    0.167
Number of operators              ...    1
Number of atoms                  ...   20
Basis set dimensions             ...  216
Integral neglect threshold       ... 2.5e-11
Integral primitive cutoff        ... 2.5e-12
SHARK Integral package           ... ON

Nuc. rep. gradient       (SHARK) ... done (  0.0 sec)
HCore & Overlap gradient (SHARK) ... done (  0.1 sec)
RI-J gradient            (SHARK) ... done (  0.5 sec)
COSX-gradient                    ... done ( 10.0 sec)
Exchange-correlation gradient    ... done
Dispersion correction            ... done

------------------
CARTESIAN GRADIENT
------------------

   1   C   :    0.000502691    0.000853399    0.000065621
   2   C   :   -0.000105528   -0.000538640   -0.000509701
   3   C   :   -0.000074153    0.000913471   -0.000056576
   4   C   :   -0.000933748   -0.003029193   -0.000005187
   5   C   :    0.000319596    0.000901445    0.000271910
   6   N   :   -0.000157647    0.000516379   -0.001234564
   7   C   :    0.000058649   -0.000406795    0.000469464
   8   N   :    0.000340184   -0.001966814   -0.000081212
   9   H   :   -0.000299536    0.000082889    0.000114808
  10   H   :    0.000290684   -0.000146121   -0.000184052
  11   H   :   -0.000505984    0.001242765   -0.000477001
  12   H   :    0.000551740   -0.000089700    0.000747388
  13   H   :   -0.000017302    0.000769115    0.000464990
  14   H   :   -0.000020479    0.000869751   -0.000309070
  15   H   :   -0.000515839   -0.000424258   -0.000186548
  16   H   :   -0.000291377    0.000040549    0.000105333
  17   H   :    0.000997940   -0.001418369    0.000857318
  18   H   :    0.000711745    0.000170958   -0.000997981
  19   H   :   -0.000419077    0.001058210    0.000769380
  20   H   :   -0.000414925    0.000559056   -0.000057036

Difference to translation invariance:
           :    0.0000176342   -0.0000419032   -0.0002327172

Difference to rotation invariance:
           :   -0.0001262213    0.0003179444    0.0002304063

Norm of the cartesian gradient     ...    0.0057148097
RMS gradient                       ...    0.0007377788
MAX gradient                       ...    0.0030291928

-------
TIMINGS
-------

Total SCF gradient time            ...       13.773 sec

One electron gradient       ....       0.098 sec  (  0.7%)
RI-J Coulomb gradient       ....       0.544 sec  (  3.9%)
COSX gradient               ....       9.950 sec  ( 72.2%)
XC gradient                 ....       2.635 sec  ( 19.1%)

Maximum memory used throughout the entire SCFGRAD-calculation: 47.2 MB
------------------------------------------------------------------------------
                         ORCA GEOMETRY RELAXATION STEP
------------------------------------------------------------------------------

Reading the OPT-File                    .... done
Getting information on internals        .... done
Copying old internal coords+grads       .... done
Making the new internal coordinates     .... (new redundants).... done
Validating the new internal coordinates .... (new redundants).... done
Calculating the B-matrix                .... done
Calculating the G,G- and P matrices     .... done
Transforming gradient to internals      .... done
Projecting the internal gradient        .... done
Number of atoms                         ....  20
Number of internal coordinates          .... 132
Current Energy                          ....  -345.520069616 Eh
Current gradient norm                   ....     0.005714810 Eh/bohr
Maximum allowed component of the step   ....  0.300
Current trust radius                    ....  0.300
Updating the Hessian (BFGS)             .... done
Forming the augmented Hessian           .... done
Diagonalizing the augmented Hessian     .... done
Last element of RFO vector              ....  0.843145859
Lowest eigenvalues of augmented Hessian:
 -0.001648739  0.000155441  0.000381871  0.004451019  0.017706496
Length of the computed step             ....  0.637712802
Warning: the length of the step is outside the trust region - taking restricted step instead
The input lambda is                     ....    -0.001649
   iter:   1  x=   -0.002806  g=  273.693623 f(x)=     0.316678
   iter:   2  x=   -0.004241  g=   92.689552 f(x)=     0.132988
   iter:   3  x=   -0.005363  g=   40.255904 f(x)=     0.045176
   iter:   4  x=   -0.005757  g=   24.681927 f(x)=     0.009742
   iter:   5  x=   -0.005791  g=   21.217326 f(x)=     0.000708
   iter:   6  x=   -0.005791  g=   20.956308 f(x)=     0.000004
   iter:   7  x=   -0.005791  g=   20.954692 f(x)=     0.000000
   iter:   8  x=   -0.005791  g=   20.954692 f(x)=     0.000000
The output lambda is                    ....    -0.005791 (8 iterations)
The final length of the internal step   ....  0.300000000
Converting the step to cartesian space:
 Initial RMS(Int)=    0.0261116484
Transforming coordinates:
 Iter   0:  RMS(Cart)=    0.0525471260 RMS(Int)=    0.0260747498
 Iter   1:  RMS(Cart)=    0.0011286283 RMS(Int)=    0.0005764195
 Iter   2:  RMS(Cart)=    0.0000415525 RMS(Int)=    0.0000241119
 Iter   3:  RMS(Cart)=    0.0000019378 RMS(Int)=    0.0000010782
 Iter   4:  RMS(Cart)=    0.0000000790 RMS(Int)=    0.0000000524
done
Storing new coordinates                 .... done

                                .--------------------.
          ----------------------|Geometry convergence|-------------------------
          Item                value                   Tolerance       Converged
          ---------------------------------------------------------------------
          Energy change      -0.0015102297            0.0000050000      NO
          RMS gradient        0.0003290743            0.0001000000      NO
          MAX gradient        0.0008828881            0.0003000000      NO
          RMS step            0.0261116484            0.0020000000      NO
          MAX step            0.0684718497            0.0040000000      NO
          ........................................................
          Max(Bonds)      0.0012      Max(Angles)    0.81
          Max(Dihed)        3.92      Max(Improp)    0.00
          ---------------------------------------------------------------------

The optimization has not yet converged - more geometry cycles are needed


    ---------------------------------------------------------------------------
                         Redundant Internal Coordinates
                            (Angstroem and degrees)

        Definition                    Value    dE/dq     Step     New-Value
    ----------------------------------------------------------------------------
     1. B(C   1,C   0)                1.5422 -0.000223  0.0005    1.5428   
     2. B(C   2,C   1)                1.5293 -0.000403 -0.0006    1.5287   
     3. B(C   3,C   2)                1.5445 -0.000258 -0.0009    1.5436   
     4. B(C   4,C   3)                1.5472  0.000172 -0.0006    1.5466   
     5. B(N   5,C   4)                1.4901 -0.000504 -0.0001    1.4900   
     6. B(N   5,C   2)                1.4976 -0.000310 -0.0002    1.4974   
     7. B(C   6,C   2)                1.5307 -0.000393 -0.0012    1.5295   
     8. B(N   7,C   6)                1.4692 -0.000391 -0.0005    1.4687   
     9. B(N   7,C   0)                1.4788 -0.000073  0.0003    1.4792   
    10. B(H   8,C   0)                1.0983  0.000146  0.0000    1.0983   
    11. B(H   9,C   0)                1.0963 -0.000213  0.0001    1.0964   
    12. B(H  10,C   1)                1.0961 -0.000185  0.0002    1.0963   
    13. B(H  11,C   1)                1.0970  0.000066  0.0003    1.0972   
    14. B(H  12,C   3)                1.0941 -0.000134  0.0004    1.0945   
    15. B(H  13,C   3)                1.0943 -0.000162  0.0007    1.0950   
    16. B(H  14,C   4)                1.0950 -0.000249  0.0002    1.0953   
    17. B(H  15,C   4)                1.0959 -0.000069  0.0006    1.0966   
    18. B(H  16,N   5)                1.0158  0.000119 -0.0006    1.0152   
    19. B(H  17,C   6)                1.1005  0.000111  0.0003    1.1008   
    20. B(H  18,C   6)                1.0940 -0.000111 -0.0001    1.0940   
    21. B(H  19,N   7)                1.0120  0.000594 -0.0010    1.0110   
    22. A(N   7,C   0,H   9)          110.76  0.000108    0.05    110.81   
    23. A(N   7,C   0,H   8)          110.77 -0.000119   -0.00    110.77   
    24. A(C   1,C   0,H   9)          111.17 -0.000313    0.13    111.30   
    25. A(C   1,C   0,N   7)          106.02 -0.000011   -0.17    105.85   
    26. A(H   8,C   0,H   9)          107.31 -0.000004    0.01    107.33   
    27. A(C   1,C   0,H   8)          110.85  0.000339   -0.02    110.84   
    28. A(C   0,C   1,H  11)          111.11  0.000104   -0.02    111.09   
    29. A(C   2,C   1,H  10)          112.15  0.000051    0.14    112.29   
    30. A(H  10,C   1,H  11)          107.64  0.000104   -0.04    107.59   
    31. A(C   2,C   1,H  11)          109.28  0.000040   -0.03    109.25   
    32. A(C   0,C   1,C   2)          104.34  0.000002   -0.48    103.86   
    33. A(C   0,C   1,H  10)          112.32 -0.000296    0.40    112.72   
    34. A(C   3,C   2,N   5)           91.03  0.000132   -0.07     90.96   
    35. A(N   5,C   2,C   6)          112.58  0.000063   -0.15    112.43   
    36. A(C   1,C   2,C   3)          118.89 -0.000043    0.25    119.14   
    37. A(C   3,C   2,C   6)          117.40 -0.000143    0.66    118.06   
    38. A(C   1,C   2,N   5)          115.45 -0.000243   -0.17    115.28   
    39. A(C   1,C   2,C   6)          102.08  0.000194   -0.47    101.61   
    40. A(H  12,C   3,H  13)          109.64  0.000477   -0.68    108.96   
    41. A(C   4,C   3,H  13)          115.35 -0.000117    0.44    115.79   
    42. A(C   2,C   3,H  13)          114.83 -0.000040    0.12    114.95   
    43. A(C   4,C   3,H  12)          114.51 -0.000220    0.16    114.68   
    44. A(C   2,C   3,H  12)          114.15 -0.000059    0.06    114.21   
    45. A(C   2,C   3,C   4)           86.96 -0.000212    0.10     87.06   
    46. A(N   5,C   4,H  14)          112.17  0.000027   -0.06    112.11   
    47. A(C   3,C   4,H  14)          114.82 -0.000200    0.23    115.05   
    48. A(C   3,C   4,N   5)           91.21  0.000045   -0.09     91.12   
    49. A(H  14,C   4,H  15)          108.74  0.000300   -0.28    108.46   
    50. A(N   5,C   4,H  15)          114.29 -0.000114    0.30    114.59   
    51. A(C   3,C   4,H  15)          114.88 -0.000123   -0.04    114.84   
    52. A(C   2,N   5,C   4)           90.80  0.000036    0.07     90.87   
    53. A(C   4,N   5,H  16)          110.88 -0.000687    0.81    111.69   
    54. A(C   2,N   5,H  16)          111.44 -0.000197    0.56    112.00   
    55. A(C   2,C   6,N   7)          106.70  0.000122   -0.48    106.22   
    56. A(H  17,C   6,H  18)          108.36  0.000050    0.07    108.43   
    57. A(N   7,C   6,H  18)          110.66 -0.000230    0.15    110.82   
    58. A(C   2,C   6,H  18)          110.67 -0.000028    0.28    110.95   
    59. A(N   7,C   6,H  17)          110.64  0.000100    0.02    110.67   
    60. A(C   2,C   6,H  17)          109.82 -0.000014   -0.07    109.74   
    61. A(C   0,N   7,C   6)          108.70 -0.000005   -0.17    108.54   
    62. A(C   6,N   7,H  19)          110.11  0.000245    0.26    110.36   
    63. A(C   0,N   7,H  19)          110.05 -0.000506    0.45    110.50   
    64. D(C   2,C   1,C   0,N   7)     24.05 -0.000050    1.13     25.18   
    65. D(H  11,C   1,C   0,H   9)     26.84 -0.000201    1.44     28.28   
    66. D(H  10,C   1,C   0,N   7)    145.76 -0.000152    1.22    146.98   
    67. D(H  11,C   1,C   0,H   8)    146.12 -0.000188    1.53    147.65   
    68. D(H  10,C   1,C   0,H   8)     25.48 -0.000190    1.34     26.82   
    69. D(C   2,C   1,C   0,H   9)    144.49 -0.000102    1.16    145.65   
    70. D(C   2,C   1,C   0,H   8)    -96.23 -0.000088    1.25    -94.98   
    71. D(H  11,C   1,C   0,N   7)    -93.60 -0.000150    1.41    -92.19   
    72. D(H  10,C   1,C   0,H   9)    -93.80 -0.000204    1.25    -92.55   
    73. D(N   5,C   2,C   1,H  11)   -152.53  0.000549   -3.40   -155.93   
    74. D(C   3,C   2,C   1,C   0)   -164.85  0.000378   -3.17   -168.01   
    75. D(C   3,C   2,C   1,H  11)    -45.95  0.000520   -3.44    -49.39   
    76. D(N   5,C   2,C   1,H  10)    -33.26  0.000737   -3.37    -36.63   
    77. D(N   5,C   2,C   1,C   0)     88.57  0.000406   -3.12     85.45   
    78. D(C   6,C   2,C   1,H  11)     85.01  0.000469   -2.78     82.24   
    79. D(C   6,C   2,C   1,H  10)   -155.71  0.000658   -2.75   -158.46   
    80. D(C   6,C   2,C   1,C   0)    -33.89  0.000327   -2.50    -36.39   
    81. D(C   3,C   2,C   1,H  10)     73.33  0.000709   -3.41     69.91   
    82. D(H  13,C   3,C   2,N   5)   -116.56  0.000207    0.41   -116.15   
    83. D(H  13,C   3,C   2,C   1)    123.39  0.000426    0.57    123.96   
    84. D(H  12,C   3,C   2,C   6)   -128.16 -0.000276    1.18   -126.98   
    85. D(H  12,C   3,C   2,N   5)    115.61 -0.000388    1.20    116.82   
    86. D(C   4,C   3,C   2,C   6)    116.28  0.000076    0.95    117.22   
    87. D(C   4,C   3,C   2,N   5)      0.05 -0.000035    0.97      1.02   
    88. D(H  12,C   3,C   2,C   1)     -4.44 -0.000169    1.37     -3.07   
    89. D(H  13,C   3,C   2,C   6)     -0.33  0.000318    0.39      0.06   
    90. D(C   4,C   3,C   2,C   1)   -120.00  0.000183    1.13   -118.87   
    91. D(H  14,C   4,C   3,C   2)   -115.24  0.000029   -0.91   -116.15   
    92. D(N   5,C   4,C   3,H  13)    116.06 -0.000137   -0.71    115.35   
    93. D(N   5,C   4,C   3,H  12)   -115.27  0.000237   -1.13   -116.40   
    94. D(N   5,C   4,C   3,C   2)     -0.05  0.000035   -0.97     -1.02   
    95. D(H  15,C   4,C   3,H  13)   -126.33 -0.000275   -0.43   -126.77   
    96. D(H  15,C   4,C   3,H  12)      2.34  0.000099   -0.85      1.49   
    97. D(H  15,C   4,C   3,C   2)    117.55 -0.000103   -0.69    116.86   
    98. D(H  14,C   4,C   3,H  13)      0.87 -0.000143   -0.66      0.22   
    99. D(H  14,C   4,C   3,H  12)    129.54  0.000231   -1.07    128.47   
   100. D(H  16,N   5,C   4,H  15)     -4.70 -0.000213    1.75     -2.95   
   101. D(H  16,N   5,C   4,C   3)    113.42 -0.000359    1.74    115.16   
   102. D(C   2,N   5,C   4,H  15)   -118.06  0.000110    1.01   -117.05   
   103. D(C   2,N   5,C   4,H  14)    117.57 -0.000229    1.20    118.77   
   104. D(C   2,N   5,C   4,C   3)      0.05 -0.000036    1.00      1.05   
   105. D(H  16,N   5,C   2,C   6)    126.70  0.000883   -2.63    124.07   
   106. D(H  16,N   5,C   2,C   3)   -112.91  0.000805   -1.97   -114.88   
   107. D(H  16,N   5,C   2,C   1)     10.03  0.000752   -1.78      8.25   
   108. D(C   4,N   5,C   2,C   6)   -120.45  0.000114   -1.65   -122.10   
   109. D(H  16,N   5,C   4,H  14)   -129.07 -0.000552    1.94   -127.13   
   110. D(C   4,N   5,C   2,C   3)     -0.05  0.000036   -1.00     -1.05   
   111. D(C   4,N   5,C   2,C   1)    122.88 -0.000017   -0.81    122.07   
   112. D(H  18,C   6,C   2,N   5)     28.36 -0.000577    3.70     32.06   
   113. D(H  18,C   6,C   2,C   3)    -75.38 -0.000704    3.53    -71.85   
   114. D(H  18,C   6,C   2,C   1)    152.75 -0.000711    3.10    155.86   
   115. D(H  17,C   6,C   2,N   5)    147.95 -0.000542    3.92    151.87   
   116. D(H  17,C   6,C   2,C   3)     44.21 -0.000668    3.75     47.96   
   117. D(H  17,C   6,C   2,C   1)    -87.66 -0.000675    3.32    -84.33   
   118. D(N   7,C   6,C   2,N   5)    -92.09 -0.000358    3.64    -88.45   
   119. D(N   7,C   6,C   2,C   3)    164.16 -0.000485    3.46    167.63   
   120. D(N   7,C   6,C   2,C   1)     32.30 -0.000492    3.04     35.34   
   121. D(H  19,N   7,C   0,H   8)     -4.18  0.000040    0.12     -4.05   
   122. D(H  19,N   7,C   0,C   1)   -124.51 -0.000296    0.25   -124.26   
   123. D(C   6,N   7,C   0,H   9)   -124.56  0.000018    0.66   -123.90   
   124. D(C   6,N   7,C   0,H   8)    116.48  0.000029    0.61    117.09   
   125. D(H  19,N   7,C   0,H   9)    114.78  0.000028    0.17    114.95   
   126. D(C   6,N   7,C   0,C   1)     -3.85 -0.000306    0.74     -3.11   
   127. D(H  19,N   7,C   6,H  18)    -17.85  0.000154   -1.87    -19.72   
   128. D(H  19,N   7,C   6,H  17)   -137.97  0.000176   -2.07   -140.03   
   129. D(H  19,N   7,C   6,C   2)    102.61  0.000064   -1.73    100.88   
   130. D(C   0,N   7,C   6,H  18)   -138.47  0.000628   -2.49   -140.96   
   131. D(C   0,N   7,C   6,H  17)    101.41  0.000650   -2.68     98.73   
   132. D(C   0,N   7,C   6,C   2)    -18.01  0.000538   -2.35    -20.36   
    ----------------------------------------------------------------------------

         *************************************************************
         *                GEOMETRY OPTIMIZATION CYCLE   4            *
         *************************************************************
---------------------------------
CARTESIAN COORDINATES (ANGSTROEM)
---------------------------------
  C     -2.027651    0.330211    0.620310
  C     -0.753592   -0.443028    1.019804
  C      0.216861   -0.163191   -0.127397
  C      1.515472   -0.990967   -0.233549
  C      2.283687    0.341882   -0.074862
  N      1.005283    1.103903   -0.003531
  C     -0.727576   -0.148068   -1.330064
  N     -1.984209    0.444658   -0.854130
  H     -2.044488    1.323869    1.087879
  H     -2.932329   -0.198127    0.943688
  H     -0.353150   -0.127539    1.990332
  H     -0.947084   -1.521580    1.075999
  H      1.662169   -1.703136    0.584507
  H      1.655192   -1.510707   -1.187162
  H      2.889829    0.633576   -0.939224
  H      2.906556    0.410364    0.825026
  H      0.880227    1.541836    0.903727
  H     -0.893157   -1.176239   -1.686782
  H     -0.306374    0.438996   -2.151481
  H     -2.045666    1.413486   -1.136492

----------------------------
CARTESIAN COORDINATES (A.U.)
----------------------------
  NO LB      ZA    FRAG     MASS         X           Y           Z
   0 C     6.0000    0    12.011   -3.831705    0.624009    1.172216
   1 C     6.0000    0    12.011   -1.424082   -0.837201    1.927149
   2 C     6.0000    0    12.011    0.409809   -0.308387   -0.240746
   3 C     6.0000    0    12.011    2.863827   -1.872656   -0.441343
   4 C     6.0000    0    12.011    4.315542    0.646063   -0.141469
   5 N     7.0000    0    14.007    1.899709    2.086074   -0.006672
   6 C     6.0000    0    12.011   -1.374919   -0.279808   -2.513456
   7 N     7.0000    0    14.007   -3.749611    0.840281   -1.614071
   8 H     1.0000    0     1.008   -3.863522    2.501750    2.055794
   9 H     1.0000    0     1.008   -5.541299   -0.374406    1.783313
  10 H     1.0000    0     1.008   -0.667357   -0.241013    3.761182
  11 H     1.0000    0     1.008   -1.789730   -2.875370    2.033344
  12 H     1.0000    0     1.008    3.141045   -3.218460    1.104558
  13 H     1.0000    0     1.008    3.127860   -2.854822   -2.243410
  14 H     1.0000    0     1.008    5.460986    1.197285   -1.774875
  15 H     1.0000    0     1.008    5.492594    0.775476    1.559073
  16 H     1.0000    0     1.008    1.663387    2.913648    1.707796
  17 H     1.0000    0     1.008   -1.687822   -2.222770   -3.187556
  18 H     1.0000    0     1.008   -0.578963    0.829583   -4.065709
  19 H     1.0000    0     1.008   -3.865749    2.671102   -2.147659

--------------------------------
INTERNAL COORDINATES (ANGSTROEM)
--------------------------------
 C      0   0   0     0.000000000000     0.00000000     0.00000000
 C      1   0   0     1.542958120673     0.00000000     0.00000000
 C      2   1   0     1.528449235246   103.77983317     0.00000000
 C      3   2   1     1.543654504301   119.18110788   191.99467608
 C      4   3   2     1.546551132042    87.05795165   241.11541483
 N      5   4   3     1.489993882770    91.11619750   358.97889354
 C      3   2   1     1.529247489828   101.53506199   323.62262617
 N      7   3   2     1.468660341565   106.11464100    35.31360244
 H      1   2   3     1.098299043691   110.84417635   265.01515437
 H      1   2   3     1.096429581423   111.31331997   145.63895755
 H      2   1   3     1.096271606185   112.74395569   121.79677945
 H      2   1   3     1.097211661068   111.11634018   242.65327282
 H      4   3   2     1.094495434492   114.22256279   356.91924617
 H      4   3   2     1.095001772270   114.94556892   123.95229276
 H      5   4   3     1.095269605474   115.05227981   243.84844571
 H      5   4   3     1.096564668304   114.84573513   116.86286513
 H      6   5   4     1.015155689791   111.66053651   115.16358432
 H      7   3   2     1.100817966146   109.78571908   275.66299981
 H      7   3   2     1.093975323587   110.97926980   155.83455589
 H      8   7   3     1.011006953897   110.38043541   100.88113759

---------------------------
INTERNAL COORDINATES (A.U.)
---------------------------
 C      0   0   0     0.000000000000     0.00000000     0.00000000
 C      1   0   0     2.915768284182     0.00000000     0.00000000
 C      2   1   0     2.888350464216   103.77983317     0.00000000
 C      3   2   1     2.917084258523   119.18110788   191.99467608
 C      4   3   2     2.922558091666    87.05795165   241.11541483
 N      5   4   3     2.815680379653    91.11619750   358.97889354
 C      3   2   1     2.889858946761   101.53506199   323.62262617
 N      7   3   2     2.775365829309   106.11464100    35.31360244
 H      1   2   3     2.075484405724   110.84417635   265.01515437
 H      1   2   3     2.071951634020   111.31331997   145.63895755
 H      2   1   3     2.071653104083   112.74395569   121.79677945
 H      2   1   3     2.073429550363   111.11634018   242.65327282
 H      4   3   2     2.068296626018   114.22256279   356.91924617
 H      4   3   2     2.069253465748   114.94556892   123.95229276
 H      5   4   3     2.069759597154   115.05227981   243.84844571
 H      5   4   3     2.072206911229   114.84573513   116.86286513
 H      6   5   4     1.918366236996   111.66053651   115.16358432
 H      7   3   2     2.080244479317   109.78571908   275.66299981
 H      7   3   2     2.067313758847   110.97926980   155.83455589
 H      8   7   3     1.910526262355   110.38043541   100.88113759


           ************************************************************
           *        Program running with 6 parallel MPI-processes     *
           *              working on a common directory               *
           ************************************************************
------------------------------------------------------------------------------
                   ___                                                        
                  /   \      - P O W E R E D   B Y -                         
                 /     \                                                     
                 |  |  |   _    _      __       _____    __    __             
                 |  |  |  | |  | |    /  \     |  _  \  |  |  /  |          
                  \  \/   | |  | |   /    \    | | | |  |  | /  /          
                 / \  \   | |__| |  /  /\  \   | |_| |  |  |/  /          
                |  |  |   |  __  | /  /__\  \  |    /   |      \           
                |  |  |   | |  | | |   __   |  |    \   |  |\   \          
                \     /   | |  | | |  |  |  |  | |\  \  |  | \   \       
                 \___/    |_|  |_| |__|  |__|  |_| \__\ |__|  \__/        
                                                                              
                      - O R C A' S   B I G   F R I E N D -                    
                                      &                                       
                       - I N T E G R A L  F E E D E R -                       
                                                                              
 v1 FN, 2020, v2 2021                                                         
------------------------------------------------------------------------------


Reading SHARK input file file.SHARKINP.tmp ... ok
----------------------
SHARK INTEGRAL PACKAGE
----------------------

Number of atoms                             ...     20
Number of basis functions                   ...    216
Number of shells                            ...    112
Maximum angular momentum                    ...      2
Integral batch strategy                     ... SHARK/LIBINT Hybrid
RI-J (if used) integral strategy            ... SPLIT-RIJ (Revised 2003 algorithm where possible)
Printlevel                                  ...      1
Contraction scheme used                     ... SEGMENTED contraction
Coulomb Range Separation                    ... NOT USED
Exchange Range Separation                   ... Long Range
   Mu parameter                             ...  0.300000
   Scaling (regular/separated)              ...  0.167000  0.833000
Finite Nucleus Model                        ... NOT USED
Auxiliary Coulomb fitting basis             ... AVAILABLE
   # of basis functions in Aux-J            ...    524
   # of shells in Aux-J                     ...    180
   Maximum angular momentum in Aux-J        ...      4
Auxiliary J/K fitting basis                 ... NOT available
Auxiliary Correlation fitting basis         ... NOT available
Auxiliary 'external' fitting basis          ... NOT available
Integral threshold                          ...     2.500000e-11
Primitive cut-off                           ...     2.500000e-12
Primitive pair pre-selection threshold      ...     2.500000e-12

Calculating pre-screening integrals         ... done (  0.0 sec) Dimension = 112
Organizing shell pair data                  ... done (  0.0 sec)
Shell pair information
Total number of shell pairs                 ...      6328
Shell pairs after pre-screening             ...      6127
Total number of primitive shell pairs       ...     21940
Primitive shell pairs kept                  ...     16339
          la=0 lb=0:   2284 shell pairs
          la=1 lb=0:   2363 shell pairs
          la=1 lb=1:    636 shell pairs
          la=2 lb=0:    531 shell pairs
          la=2 lb=1:    277 shell pairs
          la=2 lb=2:     36 shell pairs

Calculating one electron integrals          ... done (  0.0 sec)
Calculating RI/J V-Matrix + Cholesky decomp.... done (  0.0 sec)
Calculating Nuclear repulsion               ... done (  0.0 sec) ENN=    403.962828423969 Eh

SHARK setup successfully completed in   0.3 seconds

Maximum memory used throughout the entire GTOINT-calculation: 15.4 MB


           ************************************************************
           *        Program running with 6 parallel MPI-processes     *
           *              working on a common directory               *
           ************************************************************

Diagonalization of the overlap matrix:
Smallest eigenvalue                        ... 1.407e-05
Time for diagonalization                   ...    0.017 sec
Threshold for overlap eigenvalues          ... 1.000e-08
Number of eigenvalues below threshold      ... 0
Time for construction of square roots      ...    0.009 sec
Total time needed                          ...    0.027 sec

-------------------
DFT GRID GENERATION
-------------------

General Integration Accuracy     IntAcc      ... 4.388
Radial Grid Type                 RadialGrid  ... OptM3 with GC (2021)
Angular Grid (max. ang.)         AngularGrid ... 4 (Lebedev-302)
Angular grid pruning method      GridPruning ... 4 (adaptive)
Weight generation scheme         WeightScheme... Becke
Basis function cutoff            BFCut       ... 1.0000e-11
Integration weight cutoff        WCut        ... 1.0000e-14
Angular grids for H and He will be reduced by one unit
Partially contracted basis set               ... off
Rotationally invariant grid construction     ... off

Total number of grid points                  ...    90275
Total number of batches                      ...     1422
Average number of points per batch           ...       63
Average number of grid points per atom       ...     4514
Time for grid setup =    0.616 sec

--------------------
COSX GRID GENERATION
--------------------

GRIDX 1
-------
General Integration Accuracy     IntAcc      ... 3.816
Radial Grid Type                 RadialGrid  ... OptM3 with GC (2021)
Angular Grid (max. ang.)         AngularGrid ... 1 (Lebedev-50)
Angular grid pruning method      GridPruning ... 4 (adaptive)
Weight generation scheme         WeightScheme... Becke
Basis function cutoff            BFCut       ... 1.0000e-11
Integration weight cutoff        WCut        ... 1.0000e-14
Angular grids for H and He will be reduced by one unit
Partially contracted basis set               ... on
Rotationally invariant grid construction     ... off

Total number of grid points                  ...    11302
Total number of batches                      ...      185
Average number of points per batch           ...       61
Average number of grid points per atom       ...      565
UseSFitting                                  ... on

GRIDX 2
-------
General Integration Accuracy     IntAcc      ... 4.020
Radial Grid Type                 RadialGrid  ... OptM3 with GC (2021)
Angular Grid (max. ang.)         AngularGrid ... 2 (Lebedev-110)
Angular grid pruning method      GridPruning ... 4 (adaptive)
Weight generation scheme         WeightScheme... Becke
Basis function cutoff            BFCut       ... 1.0000e-11
Integration weight cutoff        WCut        ... 1.0000e-14
Angular grids for H and He will be reduced by one unit
Partially contracted basis set               ... on
Rotationally invariant grid construction     ... off

Total number of grid points                  ...    26287
Total number of batches                      ...      421
Average number of points per batch           ...       62
Average number of grid points per atom       ...     1314
UseSFitting                                  ... on

GRIDX 3
-------
General Integration Accuracy     IntAcc      ... 4.338
Radial Grid Type                 RadialGrid  ... OptM3 with GC (2021)
Angular Grid (max. ang.)         AngularGrid ... 3 (Lebedev-194)
Angular grid pruning method      GridPruning ... 4 (adaptive)
Weight generation scheme         WeightScheme... Becke
Basis function cutoff            BFCut       ... 1.0000e-11
Integration weight cutoff        WCut        ... 1.0000e-14
Angular grids for H and He will be reduced by one unit
Partially contracted basis set               ... on
Rotationally invariant grid construction     ... off

Total number of grid points                  ...    58849
Total number of batches                      ...      929
Average number of points per batch           ...       63
Average number of grid points per atom       ...     2942
UseSFitting                                  ... on

Time for X-Grid setup             =    0.631 sec

--------------
SCF ITERATIONS
--------------
ITER       Energy         Delta-E        Max-DP      RMS-DP      [F,P]     Damp
               ***  Starting incremental Fock matrix formation  ***
  0   -345.4846243392   0.000000000000 0.04315924  0.00041280  0.0143127 0.7000
                      *** Initiating the SOSCF procedure ***
                      *** Re-Reading the Fockian *** 
                      *** Removing any level shift *** 
ITER      Energy       Delta-E        Grad      Rot      Max-DP    RMS-DP
  1   -345.48526727  -0.0006429300  0.000897  0.000897  0.142663  0.001387
               *** Restarting incremental Fock matrix formation ***
  2   -345.48724574  -0.0019784748  0.000946  0.001055  0.035019  0.000477
  3   -345.48741258  -0.0001668403  0.000309  0.000550  0.013136  0.000191
  4   -345.48742825  -0.0000156677  0.000242  0.000165  0.005627  0.000066
  5   -345.48743101  -0.0000027602  0.000078  0.000058  0.001450  0.000025
  6   -345.48743142  -0.0000004113  0.000011  0.000027  0.000250  0.000006
  7   -345.48743143  -0.0000000069  0.000005  0.000014  0.002891  0.000019
                  ***Gradient check signals convergence***
              ***Rediagonalizing the Fockian in SOSCF/NRSCF***

               *****************************************************
               *                     SUCCESS                       *
               *           SCF CONVERGED AFTER   8 CYCLES          *
               *****************************************************

Old exchange energy                            =    -16.191812412 Eh
New exchange energy                            =    -16.191812862 Eh
Exchange energy change after final integration =     -0.000000450 Eh
Total energy after final integration           =   -345.487431882 Eh
Final COS-X integration done in                =     8.844 sec
Total Energy       :         -345.48743188 Eh           -9401.19097 eV
  Last Energy change         ...   -1.6059e-09  Tolerance :   1.0000e-08
  Last MAX-Density change    ...    3.9968e-15  Tolerance :   1.0000e-07
             **** THE GBW FILE WAS UPDATED (file.gbw) ****
             **** DENSITY file.scfp WAS UPDATED ****
             **** ENERGY FILE WAS UPDATED (file.en.tmp) ****
             **** THE GBW FILE WAS UPDATED (file.gbw) ****
             **** DENSITY file.scfp WAS UPDATED ****
Total SCF time: 0 days 0 hours 0 min 45 sec 

Maximum memory used throughout the entire SCF-calculation: 61.0 MB


-------------------------------------------------------------------------------
                          DFT DISPERSION CORRECTION                            
                                                                               
                              DFTD3 V3.1  Rev 1                                
                          USING Becke-Johnson damping                          
-------------------------------------------------------------------------------
-------------------------   ----------------
Dispersion correction           -0.033344222
-------------------------   ----------------


-------------------------   --------------------
FINAL SINGLE POINT ENERGY      -345.520776104694
-------------------------   --------------------


           ************************************************************
           *        Program running with 6 parallel MPI-processes     *
           *              working on a common directory               *
           ************************************************************
------------------------------------------------------------------------------
                         ORCA SCF GRADIENT CALCULATION
------------------------------------------------------------------------------

 ... reading COSX grid (gridx3)
Gradient of the Kohn-Sham DFT energy:
Kohn-Sham wavefunction type      ... RKS
Hartree-Fock exchange scaling    ...    0.167
Number of operators              ...    1
Number of atoms                  ...   20
Basis set dimensions             ...  216
Integral neglect threshold       ... 2.5e-11
Integral primitive cutoff        ... 2.5e-12
SHARK Integral package           ... ON

Nuc. rep. gradient       (SHARK) ... done (  0.0 sec)
HCore & Overlap gradient (SHARK) ... done (  0.1 sec)
RI-J gradient            (SHARK) ... done (  0.6 sec)
COSX-gradient                    ... done (  9.9 sec)
Exchange-correlation gradient    ... done
Dispersion correction            ... done

------------------
CARTESIAN GRADIENT
------------------

   1   C   :    0.000339056    0.000660871    0.000237475
   2   C   :   -0.000633317   -0.000735106   -0.001017358
   3   C   :   -0.000492492    0.000490604   -0.000081026
   4   C   :   -0.000358123   -0.000690588   -0.000332930
   5   C   :   -0.000036728    0.000242536    0.000697346
   6   N   :   -0.000036787    0.001270464   -0.000347608
   7   C   :   -0.000403076   -0.001037987    0.000416498
   8   N   :    0.001154088    0.000229482    0.000110956
   9   H   :   -0.000291353    0.000076156    0.000116533
  10   H   :    0.000132066   -0.000115356   -0.000140776
  11   H   :   -0.000152382    0.000699712   -0.000270652
  12   H   :    0.000504740   -0.000207415    0.000764766
  13   H   :   -0.000002888    0.000189632    0.000101306
  14   H   :   -0.000101095   -0.000378622   -0.000034830
  15   H   :   -0.000350053   -0.000153631   -0.000082805
  16   H   :    0.000450444    0.000135234   -0.000054877
  17   H   :    0.000636872   -0.001159874    0.000210354
  18   H   :    0.000585230   -0.000033795   -0.000780358
  19   H   :   -0.000042902    0.000720605    0.000569248
  20   H   :   -0.000841771   -0.000325906   -0.000265909

Difference to translation invariance:
           :    0.0000595303   -0.0001229837   -0.0001846463

Difference to rotation invariance:
           :   -0.0000386720   -0.0004246461    0.0004473018

Norm of the cartesian gradient     ...    0.0039450680
RMS gradient                       ...    0.0005093061
MAX gradient                       ...    0.0012704642

-------
TIMINGS
-------

Total SCF gradient time            ...       13.791 sec

One electron gradient       ....       0.107 sec  (  0.8%)
RI-J Coulomb gradient       ....       0.561 sec  (  4.1%)
COSX gradient               ....       9.944 sec  ( 72.1%)
XC gradient                 ....       2.668 sec  ( 19.3%)

Maximum memory used throughout the entire SCFGRAD-calculation: 47.2 MB
------------------------------------------------------------------------------
                         ORCA GEOMETRY RELAXATION STEP
------------------------------------------------------------------------------

Reading the OPT-File                    .... done
Getting information on internals        .... done
Copying old internal coords+grads       .... done
Making the new internal coordinates     .... (new redundants).... done
Validating the new internal coordinates .... (new redundants).... done
Calculating the B-matrix                .... done
Calculating the G,G- and P matrices     .... done
Transforming gradient to internals      .... done
Projecting the internal gradient        .... done
Number of atoms                         ....  20
Number of internal coordinates          .... 132
Current Energy                          ....  -345.520776105 Eh
Current gradient norm                   ....     0.003945068 Eh/bohr
Maximum allowed component of the step   ....  0.300
Current trust radius                    ....  0.300
Updating the Hessian (BFGS)             .... done
Forming the augmented Hessian           .... done
Diagonalizing the augmented Hessian     .... done
Last element of RFO vector              ....  0.814834624
Lowest eigenvalues of augmented Hessian:
 -0.001038785  0.000227185  0.000499144  0.004124775  0.016531017
Length of the computed step             ....  0.711424707
Warning: the length of the step is outside the trust region - taking restricted step instead
The input lambda is                     ....    -0.001039
   iter:   1  x=   -0.001615  g=  722.661402 f(x)=     0.416125
   iter:   2  x=   -0.002364  g=  235.357534 f(x)=     0.176335
   iter:   3  x=   -0.003082  g=   91.679769 f(x)=     0.065812
   iter:   4  x=   -0.003449  g=   48.561669 f(x)=     0.017844
   iter:   5  x=   -0.003509  g=   37.232648 f(x)=     0.002215
   iter:   6  x=   -0.003510  g=   35.767035 f(x)=     0.000044
   iter:   7  x=   -0.003510  g=   35.737605 f(x)=     0.000000
   iter:   8  x=   -0.003510  g=   35.737593 f(x)=     0.000000
The output lambda is                    ....    -0.003510 (8 iterations)
The final length of the internal step   ....  0.300000000
Converting the step to cartesian space:
 Initial RMS(Int)=    0.0261116484
Transforming coordinates:
 Iter   0:  RMS(Cart)=    0.0489532116 RMS(Int)=    0.0260882564
 Iter   1:  RMS(Cart)=    0.0010226764 RMS(Int)=    0.0005297791
 Iter   2:  RMS(Cart)=    0.0000381303 RMS(Int)=    0.0000245327
 Iter   3:  RMS(Cart)=    0.0000016831 RMS(Int)=    0.0000010042
 Iter   4:  RMS(Cart)=    0.0000000714 RMS(Int)=    0.0000000522
done
Storing new coordinates                 .... done

                                .--------------------.
          ----------------------|Geometry convergence|-------------------------
          Item                value                   Tolerance       Converged
          ---------------------------------------------------------------------
          Energy change      -0.0007064889            0.0000050000      NO
          RMS gradient        0.0002185149            0.0001000000      NO
          MAX gradient        0.0006147174            0.0003000000      NO
          RMS step            0.0261116484            0.0020000000      NO
          MAX step            0.0593005708            0.0040000000      NO
          ........................................................
          Max(Bonds)      0.0014      Max(Angles)    0.75
          Max(Dihed)        3.40      Max(Improp)    0.00
          ---------------------------------------------------------------------

The optimization has not yet converged - more geometry cycles are needed


    ---------------------------------------------------------------------------
                         Redundant Internal Coordinates
                            (Angstroem and degrees)

        Definition                    Value    dE/dq     Step     New-Value
    ----------------------------------------------------------------------------
     1. B(C   1,C   0)                1.5430 -0.000033  0.0008    1.5438   
     2. B(C   2,C   1)                1.5284 -0.000248  0.0001    1.5286   
     3. B(C   3,C   2)                1.5437 -0.000008 -0.0005    1.5432   
     4. B(C   4,C   3)                1.5466  0.000348 -0.0005    1.5460   
     5. B(N   5,C   4)                1.4900 -0.000018 -0.0005    1.4895   
     6. B(N   5,C   2)                1.4975  0.000329 -0.0014    1.4961   
     7. B(C   6,C   2)                1.5292 -0.000391 -0.0006    1.5286   
     8. B(N   7,C   6)                1.4687 -0.000153  0.0005    1.4692   
     9. B(N   7,C   0)                1.4795  0.000077  0.0010    1.4806   
    10. B(H   8,C   0)                1.0983  0.000140 -0.0003    1.0980   
    11. B(H   9,C   0)                1.0964 -0.000096 -0.0001    1.0963   
    12. B(H  10,C   1)                1.0963 -0.000082 -0.0001    1.0962   
    13. B(H  11,C   1)                1.0972  0.000147 -0.0001    1.0971   
    14. B(H  12,C   3)                1.0945 -0.000046 -0.0002    1.0943   
    15. B(H  13,C   3)                1.0950  0.000191 -0.0001    1.0949   
    16. B(H  14,C   4)                1.0953 -0.000173 -0.0002    1.0951   
    17. B(H  15,C   4)                1.0966  0.000221  0.0003    1.0968   
    18. B(H  16,N   5)                1.0152 -0.000383  0.0002    1.0154   
    19. B(H  17,C   6)                1.1008  0.000186 -0.0001    1.1007   
    20. B(H  18,C   6)                1.0940 -0.000064 -0.0003    1.0937   
    21. B(H  19,N   7)                1.0110 -0.000179  0.0006    1.0116   
    22. A(N   7,C   0,H   9)          110.82  0.000108    0.04    110.85   
    23. A(N   7,C   0,H   8)          110.78 -0.000056   -0.09    110.69   
    24. A(C   1,C   0,H   9)          111.31 -0.000219    0.19    111.50   
    25. A(C   1,C   0,N   7)          105.82 -0.000124   -0.03    105.78   
    26. A(H   8,C   0,H   9)          107.32 -0.000055    0.01    107.33   
    27. A(C   1,C   0,H   8)          110.84  0.000351   -0.11    110.74   
    28. A(C   0,C   1,H  11)          111.12  0.000234   -0.32    110.79   
    29. A(C   2,C   1,H  10)          112.33 -0.000069    0.34    112.67   
    30. A(H  10,C   1,H  11)          107.58 -0.000050    0.08    107.66   
    31. A(C   2,C   1,H  11)          109.29  0.000055   -0.22    109.07   
    32. A(C   0,C   1,C   2)          103.78  0.000031   -0.37    103.41   
    33. A(C   0,C   1,H  10)          112.74 -0.000187    0.44    113.19   
    34. A(C   3,C   2,N   5)           90.95  0.000028   -0.11     90.84   
    35. A(N   5,C   2,C   6)          112.45  0.000155    0.01    112.46   
    36. A(C   1,C   2,C   3)          119.18  0.000047   -0.02    119.16   
    37. A(C   3,C   2,C   6)          118.08 -0.000186    0.67    118.76   
    38. A(C   1,C   2,N   5)          115.28 -0.000127   -0.05    115.24   
    39. A(C   1,C   2,C   6)          101.54  0.000075   -0.45    101.09   
    40. A(H  12,C   3,H  13)          108.96 -0.000027   -0.22    108.75   
    41. A(C   4,C   3,H  13)          115.79  0.000225    0.01    115.79   
    42. A(C   2,C   3,H  13)          114.95 -0.000055   -0.05    114.89   
    43. A(C   4,C   3,H  12)          114.68 -0.000138    0.11    114.78   
    44. A(C   2,C   3,H  12)          114.22  0.000023    0.12    114.35   
    45. A(C   2,C   3,C   4)           87.06 -0.000027    0.10     87.16   
    46. A(N   5,C   4,H  14)          112.11 -0.000082    0.06    112.18   
    47. A(C   3,C   4,H  14)          115.05 -0.000104    0.31    115.36   
    48. A(C   3,C   4,N   5)           91.12  0.000021   -0.14     90.98   
    49. A(H  14,C   4,H  15)          108.46 -0.000012   -0.09    108.37   
    50. A(N   5,C   4,H  15)          114.59  0.000105    0.13    114.72   
    51. A(C   3,C   4,H  15)          114.85  0.000076   -0.26    114.59   
    52. A(C   2,N   5,C   4)           90.86 -0.000022    0.14     91.00   
    53. A(C   4,N   5,H  16)          111.66 -0.000399    0.75    112.41   
    54. A(C   2,N   5,H  16)          111.97 -0.000121    0.59    112.56   
    55. A(C   2,C   6,N   7)          106.11  0.000083   -0.32    105.79   
    56. A(H  17,C   6,H  18)          108.41  0.000031    0.04    108.45   
    57. A(N   7,C   6,H  18)          110.87 -0.000190    0.20    111.07   
    58. A(C   2,C   6,H  18)          110.98 -0.000161    0.42    111.40   
    59. A(N   7,C   6,H  17)          110.69  0.000281   -0.21    110.47   
    60. A(C   2,C   6,H  17)          109.79 -0.000043   -0.14    109.65   
    61. A(C   0,N   7,C   6)          108.47 -0.000018   -0.30    108.17   
    62. A(C   6,N   7,H  19)          110.38  0.000356   -0.27    110.11   
    63. A(C   0,N   7,H  19)          110.53 -0.000147    0.03    110.56   
    64. D(C   2,C   1,C   0,N   7)     25.17  0.000039    0.51     25.68   
    65. D(H  11,C   1,C   0,H   9)     28.29 -0.000223    1.25     29.54   
    66. D(H  10,C   1,C   0,N   7)    146.97 -0.000127    0.93    147.90   
    67. D(H  11,C   1,C   0,H   8)    147.67 -0.000204    1.31    148.98   
    68. D(H  10,C   1,C   0,H   8)     26.81 -0.000177    1.12     27.93   
    69. D(C   2,C   1,C   0,H   9)    145.64 -0.000029    0.64    146.28   
    70. D(C   2,C   1,C   0,H   8)    -94.98 -0.000010    0.70    -94.28   
    71. D(H  11,C   1,C   0,N   7)    -92.18 -0.000154    1.11    -91.06   
    72. D(H  10,C   1,C   0,H   9)    -92.56 -0.000196    1.06    -91.50   
    73. D(N   5,C   2,C   1,H  11)   -155.94  0.000489   -2.61   -158.55   
    74. D(C   3,C   2,C   1,C   0)   -168.01  0.000152   -2.13   -170.14   
    75. D(C   3,C   2,C   1,H  11)    -49.39  0.000465   -2.80    -52.19   
    76. D(N   5,C   2,C   1,H  10)    -36.62  0.000420   -2.44    -39.06   
    77. D(N   5,C   2,C   1,C   0)     85.45  0.000175   -1.94     83.51   
    78. D(C   6,C   2,C   1,H  11)     82.23  0.000315   -2.30     79.94   
    79. D(C   6,C   2,C   1,H  10)   -158.45  0.000246   -2.13   -160.58   
    80. D(C   6,C   2,C   1,C   0)    -36.38  0.000001   -1.63    -38.01   
    81. D(C   3,C   2,C   1,H  10)     69.92  0.000396   -2.63     67.29   
    82. D(H  13,C   3,C   2,N   5)   -116.15 -0.000222    1.61   -114.54   
    83. D(H  13,C   3,C   2,C   1)    123.95 -0.000105    1.74    125.69   
    84. D(H  12,C   3,C   2,C   6)   -126.97 -0.000010    1.99   -124.98   
    85. D(H  12,C   3,C   2,N   5)    116.82 -0.000155    1.84    118.66   
    86. D(C   4,C   3,C   2,C   6)    117.23  0.000152    1.81    119.03   
    87. D(C   4,C   3,C   2,N   5)      1.02  0.000006    1.67      2.68   
    88. D(H  12,C   3,C   2,C   1)     -3.08 -0.000038    1.98     -1.10   
    89. D(H  13,C   3,C   2,C   6)      0.06 -0.000077    1.75      1.81   
    90. D(C   4,C   3,C   2,C   1)   -118.88  0.000123    1.80   -117.08   
    91. D(H  14,C   4,C   3,C   2)   -116.15  0.000099   -1.75   -117.90   
    92. D(N   5,C   4,C   3,H  13)    115.35 -0.000043   -1.66    113.69   
    93. D(N   5,C   4,C   3,H  12)   -116.39  0.000001   -1.87   -118.26   
    94. D(N   5,C   4,C   3,C   2)     -1.02 -0.000008   -1.67     -2.69   
    95. D(H  15,C   4,C   3,H  13)   -126.77  0.000108   -1.65   -128.41   
    96. D(H  15,C   4,C   3,H  12)      1.49  0.000151   -1.86     -0.37   
    97. D(H  15,C   4,C   3,C   2)    116.86  0.000142   -1.66    115.20   
    98. D(H  14,C   4,C   3,H  13)      0.22  0.000064   -1.74     -1.52   
    99. D(H  14,C   4,C   3,H  12)    128.48  0.000108   -1.95    126.53   
   100. D(H  16,N   5,C   4,H  15)     -2.94 -0.000338    2.87     -0.08   
   101. D(H  16,N   5,C   4,C   3)    115.16 -0.000214    2.54    117.70   
   102. D(C   2,N   5,C   4,H  15)   -117.05 -0.000119    2.05   -115.00   
   103. D(C   2,N   5,C   4,H  14)    118.77 -0.000118    2.02    120.78   
   104. D(C   2,N   5,C   4,C   3)      1.05  0.000006    1.72      2.78   
   105. D(H  16,N   5,C   2,C   6)    124.03  0.000615   -3.40    120.63   
   106. D(H  16,N   5,C   2,C   3)   -114.89  0.000463   -2.69   -117.58   
   107. D(H  16,N   5,C   2,C   1)      8.28  0.000492   -2.79      5.49   
   108. D(C   4,N   5,C   2,C   6)   -122.13  0.000144   -2.43   -124.56   
   109. D(H  16,N   5,C   4,H  14)   -127.12 -0.000338    2.83   -124.29   
   110. D(C   4,N   5,C   2,C   3)     -1.05 -0.000008   -1.72     -2.78   
   111. D(C   4,N   5,C   2,C   1)    122.12  0.000020   -1.82    120.29   
   112. D(H  18,C   6,C   2,N   5)     32.06 -0.000325    2.88     34.94   
   113. D(H  18,C   6,C   2,C   3)    -71.87 -0.000358    2.64    -69.23   
   114. D(H  18,C   6,C   2,C   1)    155.83 -0.000349    2.55    158.38   
   115. D(H  17,C   6,C   2,N   5)    151.88 -0.000417    3.10    154.99   
   116. D(H  17,C   6,C   2,C   3)     47.96 -0.000449    2.86     50.82   
   117. D(H  17,C   6,C   2,C   1)    -84.34 -0.000440    2.77    -81.56   
   118. D(N   7,C   6,C   2,N   5)    -88.46 -0.000057    2.58    -85.88   
   119. D(N   7,C   6,C   2,C   3)    167.61 -0.000089    2.34    169.95   
   120. D(N   7,C   6,C   2,C   1)     35.31 -0.000080    2.25     37.57   
   121. D(H  19,N   7,C   0,H   8)     -4.05 -0.000151    1.13     -2.92   
   122. D(H  19,N   7,C   0,C   1)   -124.25 -0.000467    1.33   -122.92   
   123. D(C   6,N   7,C   0,H   9)   -123.90  0.000150    0.66   -123.24   
   124. D(C   6,N   7,C   0,H   8)    117.09  0.000186    0.69    117.78   
   125. D(H  19,N   7,C   0,H   9)    114.96 -0.000187    1.10    116.06   
   126. D(C   6,N   7,C   0,C   1)     -3.11 -0.000130    0.89     -2.22   
   127. D(H  19,N   7,C   6,H  18)    -19.71  0.000428   -2.65    -22.37   
   128. D(H  19,N   7,C   6,H  17)   -140.06  0.000328   -2.70   -142.75   
   129. D(H  19,N   7,C   6,C   2)    100.88  0.000178   -2.22     98.66   
   130. D(C   0,N   7,C   6,H  18)   -140.95  0.000401   -2.40   -143.35   
   131. D(C   0,N   7,C   6,H  17)     98.71  0.000301   -2.44     96.27   
   132. D(C   0,N   7,C   6,C   2)    -20.35  0.000151   -1.97    -22.32   
    ----------------------------------------------------------------------------

         *************************************************************
         *                GEOMETRY OPTIMIZATION CYCLE   5            *
         *************************************************************
---------------------------------
CARTESIAN COORDINATES (ANGSTROEM)
---------------------------------
  C     -2.010039    0.343172    0.628850
  C     -0.746910   -0.457601    1.011880
  C      0.215529   -0.173799   -0.141244
  C      1.524698   -0.984036   -0.245292
  C      2.276344    0.353118   -0.052666
  N      0.988946    1.101912   -0.027664
  C     -0.744505   -0.171008   -1.330690
  N     -1.977309    0.464650   -0.846417
  H     -1.999521    1.334863    1.100101
  H     -2.923611   -0.165325    0.958567
  H     -0.334123   -0.172788    1.986653
  H     -0.962055   -1.532952    1.043014
  H      1.669928   -1.711964    0.558745
  H      1.681869   -1.485041   -1.206028
  H      2.915177    0.656831   -0.888662
  H      2.862973    0.417994    0.871845
  H      0.833103    1.574040    0.857657
  H     -0.943827   -1.205957   -1.648095
  H     -0.326588    0.376899   -2.179963
  H     -2.000078    1.437192   -1.123990

----------------------------
CARTESIAN COORDINATES (A.U.)
----------------------------
  NO LB      ZA    FRAG     MASS         X           Y           Z
   0 C     6.0000    0    12.011   -3.798422    0.648501    1.188353
   1 C     6.0000    0    12.011   -1.411456   -0.864741    1.912176
   2 C     6.0000    0    12.011    0.407291   -0.328432   -0.266913
   3 C     6.0000    0    12.011    2.881262   -1.859559   -0.463534
   4 C     6.0000    0    12.011    4.301666    0.667297   -0.099524
   5 N     7.0000    0    14.007    1.868836    2.082311   -0.052277
   6 C     6.0000    0    12.011   -1.406911   -0.323159   -2.514640
   7 N     7.0000    0    14.007   -3.736572    0.878061   -1.599496
   8 H     1.0000    0     1.008   -3.778547    2.522525    2.078889
   9 H     1.0000    0     1.008   -5.524825   -0.312419    1.811430
  10 H     1.0000    0     1.008   -0.631402   -0.326521    3.754229
  11 H     1.0000    0     1.008   -1.818021   -2.896859    1.971011
  12 H     1.0000    0     1.008    3.155707   -3.235143    1.055874
  13 H     1.0000    0     1.008    3.178272   -2.806321   -2.279062
  14 H     1.0000    0     1.008    5.508886    1.241231   -1.679328
  15 H     1.0000    0     1.008    5.410234    0.789895    1.647547
  16 H     1.0000    0     1.008    1.574337    2.974504    1.620736
  17 H     1.0000    0     1.008   -1.783574   -2.278928   -3.114449
  18 H     1.0000    0     1.008   -0.617162    0.712236   -4.119533
  19 H     1.0000    0     1.008   -3.779599    2.715900   -2.124033

--------------------------------
INTERNAL COORDINATES (ANGSTROEM)
--------------------------------
 C      0   0   0     0.000000000000     0.00000000     0.00000000
 C      1   0   0     1.543840176667     0.00000000     0.00000000
 C      2   1   0     1.528570790401   103.39616638     0.00000000
 C      3   2   1     1.543125110577   119.17987106   189.86235785
 C      4   3   2     1.545981346288    87.13059737   242.90828512
 N      5   4   3     1.489533528847    90.95551165   357.30933501
 C      3   2   1     1.528547190300   101.06426156   322.00187587
 N      7   3   2     1.469144787873   105.74277202    37.56512673
 H      1   2   3     1.098016035731   110.74098381   265.71326360
 H      1   2   3     1.096311205784   111.50593208   146.27421953
 H      2   1   3     1.096217926307   113.19991931   122.22159906
 H      2   1   3     1.097102967737   110.79343578   243.26555021
 H      4   3   2     1.094278299170   114.35140948   358.89214864
 H      4   3   2     1.094861554034   114.91179559   125.69475464
 H      5   4   3     1.095097929482   115.36498454   242.10564655
 H      5   4   3     1.096841771817   114.59572965   115.20221893
 H      6   5   4     1.015373658731   112.39791680   117.70834375
 H      7   3   2     1.100723607238   109.65797909   278.43761108
 H      7   3   2     1.093673179042   111.41846762   158.37543112
 H      8   7   3     1.011634017620   110.14488527    98.65383277

---------------------------
INTERNAL COORDINATES (A.U.)
---------------------------
 C      0   0   0     0.000000000000     0.00000000     0.00000000
 C      1   0   0     2.917435128445     0.00000000     0.00000000
 C      2   1   0     2.888580170170   103.39616638     0.00000000
 C      3   2   1     2.916083849368   119.17987106   189.86235785
 C      4   3   2     2.921481352636    87.13059737   242.90828512
 N      5   4   3     2.814810436814    90.95551165   357.30933501
 C      3   2   1     2.888535572442   101.06426156   322.00187587
 N      7   3   2     2.776281300159   105.74277202    37.56512673
 H      1   2   3     2.074949598186   110.74098381   265.71326360
 H      1   2   3     2.071727936482   111.50593208   146.27421953
 H      2   1   3     2.071551663815   113.19991931   122.22159906
 H      2   1   3     2.073224149736   110.79343578   243.26555021
 H      4   3   2     2.067886299725   114.35140948   358.89214864
 H      4   3   2     2.068988491683   114.91179559   125.69475464
 H      5   4   3     2.069435176545   115.36498454   242.10564655
 H      5   4   3     2.072730560979   114.59572965   115.20221893
 H      6   5   4     1.918778138599   112.39791680   117.70834375
 H      7   3   2     2.080066166822   109.65797909   278.43761108
 H      7   3   2     2.066742788404   111.41846762   158.37543112
 H      8   7   3     1.911711241059   110.14488527    98.65383277


           ************************************************************
           *        Program running with 6 parallel MPI-processes     *
           *              working on a common directory               *
           ************************************************************
------------------------------------------------------------------------------
                   ___                                                        
                  /   \      - P O W E R E D   B Y -                         
                 /     \                                                     
                 |  |  |   _    _      __       _____    __    __             
                 |  |  |  | |  | |    /  \     |  _  \  |  |  /  |          
                  \  \/   | |  | |   /    \    | | | |  |  | /  /          
                 / \  \   | |__| |  /  /\  \   | |_| |  |  |/  /          
                |  |  |   |  __  | /  /__\  \  |    /   |      \           
                |  |  |   | |  | | |   __   |  |    \   |  |\   \          
                \     /   | |  | | |  |  |  |  | |\  \  |  | \   \       
                 \___/    |_|  |_| |__|  |__|  |_| \__\ |__|  \__/        
                                                                              
                      - O R C A' S   B I G   F R I E N D -                    
                                      &                                       
                       - I N T E G R A L  F E E D E R -                       
                                                                              
 v1 FN, 2020, v2 2021                                                         
------------------------------------------------------------------------------


Reading SHARK input file file.SHARKINP.tmp ... ok
----------------------
SHARK INTEGRAL PACKAGE
----------------------

Number of atoms                             ...     20
Number of basis functions                   ...    216
Number of shells                            ...    112
Maximum angular momentum                    ...      2
Integral batch strategy                     ... SHARK/LIBINT Hybrid
RI-J (if used) integral strategy            ... SPLIT-RIJ (Revised 2003 algorithm where possible)
Printlevel                                  ...      1
Contraction scheme used                     ... SEGMENTED contraction
Coulomb Range Separation                    ... NOT USED
Exchange Range Separation                   ... Long Range
   Mu parameter                             ...  0.300000
   Scaling (regular/separated)              ...  0.167000  0.833000
Finite Nucleus Model                        ... NOT USED
Auxiliary Coulomb fitting basis             ... AVAILABLE
   # of basis functions in Aux-J            ...    524
   # of shells in Aux-J                     ...    180
   Maximum angular momentum in Aux-J        ...      4
Auxiliary J/K fitting basis                 ... NOT available
Auxiliary Correlation fitting basis         ... NOT available
Auxiliary 'external' fitting basis          ... NOT available
Integral threshold                          ...     2.500000e-11
Primitive cut-off                           ...     2.500000e-12
Primitive pair pre-selection threshold      ...     2.500000e-12

Calculating pre-screening integrals         ... done (  0.0 sec) Dimension = 112
Organizing shell pair data                  ... done (  0.0 sec)
Shell pair information
Total number of shell pairs                 ...      6328
Shell pairs after pre-screening             ...      6125
Total number of primitive shell pairs       ...     21940
Primitive shell pairs kept                  ...     16357
          la=0 lb=0:   2284 shell pairs
          la=1 lb=0:   2361 shell pairs
          la=1 lb=1:    636 shell pairs
          la=2 lb=0:    531 shell pairs
          la=2 lb=1:    277 shell pairs
          la=2 lb=2:     36 shell pairs

Calculating one electron integrals          ... done (  0.0 sec)
Calculating RI/J V-Matrix + Cholesky decomp.... done (  0.0 sec)
Calculating Nuclear repulsion               ... done (  0.0 sec) ENN=    404.321424078215 Eh

SHARK setup successfully completed in   0.3 seconds

Maximum memory used throughout the entire GTOINT-calculation: 15.4 MB


           ************************************************************
           *        Program running with 6 parallel MPI-processes     *
           *              working on a common directory               *
           ************************************************************

Diagonalization of the overlap matrix:
Smallest eigenvalue                        ... 1.437e-05
Time for diagonalization                   ...    0.013 sec
Threshold for overlap eigenvalues          ... 1.000e-08
Number of eigenvalues below threshold      ... 0
Time for construction of square roots      ...    0.007 sec
Total time needed                          ...    0.021 sec

-------------------
DFT GRID GENERATION
-------------------

General Integration Accuracy     IntAcc      ... 4.388
Radial Grid Type                 RadialGrid  ... OptM3 with GC (2021)
Angular Grid (max. ang.)         AngularGrid ... 4 (Lebedev-302)
Angular grid pruning method      GridPruning ... 4 (adaptive)
Weight generation scheme         WeightScheme... Becke
Basis function cutoff            BFCut       ... 1.0000e-11
Integration weight cutoff        WCut        ... 1.0000e-14
Angular grids for H and He will be reduced by one unit
Partially contracted basis set               ... off
Rotationally invariant grid construction     ... off

Total number of grid points                  ...    90277
Total number of batches                      ...     1420
Average number of points per batch           ...       63
Average number of grid points per atom       ...     4514
Time for grid setup =    0.620 sec

--------------------
COSX GRID GENERATION
--------------------

GRIDX 1
-------
General Integration Accuracy     IntAcc      ... 3.816
Radial Grid Type                 RadialGrid  ... OptM3 with GC (2021)
Angular Grid (max. ang.)         AngularGrid ... 1 (Lebedev-50)
Angular grid pruning method      GridPruning ... 4 (adaptive)
Weight generation scheme         WeightScheme... Becke
Basis function cutoff            BFCut       ... 1.0000e-11
Integration weight cutoff        WCut        ... 1.0000e-14
Angular grids for H and He will be reduced by one unit
Partially contracted basis set               ... on
Rotationally invariant grid construction     ... off

Total number of grid points                  ...    11300
Total number of batches                      ...      187
Average number of points per batch           ...       60
Average number of grid points per atom       ...      565
UseSFitting                                  ... on

GRIDX 2
-------
General Integration Accuracy     IntAcc      ... 4.020
Radial Grid Type                 RadialGrid  ... OptM3 with GC (2021)
Angular Grid (max. ang.)         AngularGrid ... 2 (Lebedev-110)
Angular grid pruning method      GridPruning ... 4 (adaptive)
Weight generation scheme         WeightScheme... Becke
Basis function cutoff            BFCut       ... 1.0000e-11
Integration weight cutoff        WCut        ... 1.0000e-14
Angular grids for H and He will be reduced by one unit
Partially contracted basis set               ... on
Rotationally invariant grid construction     ... off

Total number of grid points                  ...    26275
Total number of batches                      ...      421
Average number of points per batch           ...       62
Average number of grid points per atom       ...     1314
UseSFitting                                  ... on

GRIDX 3
-------
General Integration Accuracy     IntAcc      ... 4.338
Radial Grid Type                 RadialGrid  ... OptM3 with GC (2021)
Angular Grid (max. ang.)         AngularGrid ... 3 (Lebedev-194)
Angular grid pruning method      GridPruning ... 4 (adaptive)
Weight generation scheme         WeightScheme... Becke
Basis function cutoff            BFCut       ... 1.0000e-11
Integration weight cutoff        WCut        ... 1.0000e-14
Angular grids for H and He will be reduced by one unit
Partially contracted basis set               ... on
Rotationally invariant grid construction     ... off

Total number of grid points                  ...    58827
Total number of batches                      ...      928
Average number of points per batch           ...       63
Average number of grid points per atom       ...     2941
UseSFitting                                  ... on

Time for X-Grid setup             =    0.626 sec

--------------
SCF ITERATIONS
--------------
ITER       Energy         Delta-E        Max-DP      RMS-DP      [F,P]     Damp
               ***  Starting incremental Fock matrix formation  ***
  0   -345.4852048083   0.000000000000 0.03187901  0.00037225  0.0156238 0.7000
                      *** Initiating the SOSCF procedure ***
                      *** Re-Reading the Fockian *** 
                      *** Removing any level shift *** 
ITER      Energy       Delta-E        Grad      Rot      Max-DP    RMS-DP
  1   -345.48579828  -0.0005934701  0.000752  0.000752  0.104120  0.001244
               *** Restarting incremental Fock matrix formation ***
  2   -345.48762317  -0.0018248916  0.000758  0.001159  0.034680  0.000483
  3   -345.48777731  -0.0001541433  0.000261  0.000609  0.010783  0.000191
  4   -345.48779311  -0.0000157953  0.000149  0.000175  0.007308  0.000072
  5   -345.48779412  -0.0000010112  0.000091  0.000064  0.002025  0.000026
  6   -345.48779461  -0.0000004907  0.000011  0.000027  0.001041  0.000010
  7   -345.48779462  -0.0000000059  0.000004  0.000017  0.000867  0.000008
                  ***Gradient check signals convergence***
              ***Rediagonalizing the Fockian in SOSCF/NRSCF***

               *****************************************************
               *                     SUCCESS                       *
               *           SCF CONVERGED AFTER   8 CYCLES          *
               *****************************************************

Old exchange energy                            =    -16.191731692 Eh
New exchange energy                            =    -16.191739088 Eh
Exchange energy change after final integration =     -0.000007396 Eh
Total energy after final integration           =   -345.487802015 Eh
Final COS-X integration done in                =     8.876 sec
Total Energy       :         -345.48780201 Eh           -9401.20104 eV
  Last Energy change         ...   -2.3569e-09  Tolerance :   1.0000e-08
  Last MAX-Density change    ...    3.5527e-15  Tolerance :   1.0000e-07
             **** THE GBW FILE WAS UPDATED (file.gbw) ****
             **** DENSITY file.scfp WAS UPDATED ****
             **** ENERGY FILE WAS UPDATED (file.en.tmp) ****
             **** THE GBW FILE WAS UPDATED (file.gbw) ****
             **** DENSITY file.scfp WAS UPDATED ****
Total SCF time: 0 days 0 hours 0 min 45 sec 

Maximum memory used throughout the entire SCF-calculation: 61.0 MB


-------------------------------------------------------------------------------
                          DFT DISPERSION CORRECTION                            
                                                                               
                              DFTD3 V3.1  Rev 1                                
                          USING Becke-Johnson damping                          
-------------------------------------------------------------------------------
-------------------------   ----------------
Dispersion correction           -0.033409664
-------------------------   ----------------


-------------------------   --------------------
FINAL SINGLE POINT ENERGY      -345.521211678947
-------------------------   --------------------


           ************************************************************
           *        Program running with 6 parallel MPI-processes     *
           *              working on a common directory               *
           ************************************************************
------------------------------------------------------------------------------
                         ORCA SCF GRADIENT CALCULATION
------------------------------------------------------------------------------

 ... reading COSX grid (gridx3)
Gradient of the Kohn-Sham DFT energy:
Kohn-Sham wavefunction type      ... RKS
Hartree-Fock exchange scaling    ...    0.167
Number of operators              ...    1
Number of atoms                  ...   20
Basis set dimensions             ...  216
Integral neglect threshold       ... 2.5e-11
Integral primitive cutoff        ... 2.5e-12
SHARK Integral package           ... ON

Nuc. rep. gradient       (SHARK) ... done (  0.0 sec)
HCore & Overlap gradient (SHARK) ... done (  0.1 sec)
RI-J gradient            (SHARK) ... done (  0.5 sec)
COSX-gradient                    ... done (  9.9 sec)
Exchange-correlation gradient    ... done
Dispersion correction            ... done

------------------
CARTESIAN GRADIENT
------------------

   1   C   :   -0.000154765    0.000123322    0.000186055
   2   C   :   -0.000452450   -0.000435431   -0.000536587
   3   C   :   -0.000357422    0.000208221    0.000048598
   4   C   :   -0.000062897    0.000356551   -0.000650305
   5   C   :    0.000065228   -0.000339910    0.000939419
   6   N   :   -0.000086011    0.001260532   -0.000353789
   7   C   :   -0.000356575   -0.000629068    0.000041332
   8   N   :    0.001119781    0.000379615    0.000564689
   9   H   :   -0.000045490   -0.000124471    0.000025341
  10   H   :   -0.000014909    0.000049880   -0.000095947
  11   H   :    0.000052415    0.000130197   -0.000108132
  12   H   :    0.000210123   -0.000001616    0.000326184
  13   H   :    0.000013933    0.000223098   -0.000061689
  14   H   :   -0.000076671   -0.000833451    0.000250812
  15   H   :   -0.000402688   -0.000023630    0.000080665
  16   H   :    0.000742642    0.000165657   -0.000229719
  17   H   :    0.000291600   -0.000789961    0.000280902
  18   H   :    0.000328713   -0.000038087   -0.000366521
  19   H   :    0.000122393    0.000201502    0.000324270
  20   H   :   -0.000858688   -0.000014851   -0.000623347

Difference to translation invariance:
           :    0.0000782631   -0.0001319011    0.0000422313

Difference to rotation invariance:
           :    0.0001178415   -0.0008477629    0.0004286864

Norm of the cartesian gradient     ...    0.0032554007
RMS gradient                       ...    0.0004202704
MAX gradient                       ...    0.0012605324

-------
TIMINGS
-------

Total SCF gradient time            ...       13.721 sec

One electron gradient       ....       0.100 sec  (  0.7%)
RI-J Coulomb gradient       ....       0.545 sec  (  4.0%)
COSX gradient               ....       9.919 sec  ( 72.3%)
XC gradient                 ....       2.636 sec  ( 19.2%)

Maximum memory used throughout the entire SCFGRAD-calculation: 47.2 MB
------------------------------------------------------------------------------
                         ORCA GEOMETRY RELAXATION STEP
------------------------------------------------------------------------------

Reading the OPT-File                    .... done
Getting information on internals        .... done
Copying old internal coords+grads       .... done
Making the new internal coordinates     .... (new redundants).... done
Validating the new internal coordinates .... (new redundants).... done
Calculating the B-matrix                .... done
Calculating the G,G- and P matrices     .... done
Transforming gradient to internals      .... done
Projecting the internal gradient        .... done
Number of atoms                         ....  20
Number of internal coordinates          .... 132
Current Energy                          ....  -345.521211679 Eh
Current gradient norm                   ....     0.003255401 Eh/bohr
Maximum allowed component of the step   ....  0.300
Current trust radius                    ....  0.300
Updating the Hessian (BFGS)             .... done
Forming the augmented Hessian           .... done
Diagonalizing the augmented Hessian     .... done
Last element of RFO vector              ....  0.764270389
Lowest eigenvalues of augmented Hessian:
 -0.000802513  0.000235125  0.000691647  0.003812624  0.016034744
Length of the computed step             ....  0.843805999
Warning: the length of the step is outside the trust region - taking restricted step instead
The input lambda is                     ....    -0.000803
   iter:   1  x=   -0.001216  g= 1502.675246 f(x)=     0.622009
   iter:   2  x=   -0.001741  g=  494.830458 f(x)=     0.259410
   iter:   3  x=   -0.002269  g=  186.323823 f(x)=     0.098400
   iter:   4  x=   -0.002596  g=   90.188770 f(x)=     0.029536
   iter:   5  x=   -0.002675  g=   62.381132 f(x)=     0.004936
   iter:   6  x=   -0.002679  g=   57.472057 f(x)=     0.000198
   iter:   7  x=   -0.002679  g=   57.270691 f(x)=     0.000000
   iter:   8  x=   -0.002679  g=   57.270338 f(x)=     0.000000
   iter:   9  x=   -0.002679  g=   57.270338 f(x)=    -0.000000
The output lambda is                    ....    -0.002679 (9 iterations)
The final length of the internal step   ....  0.300000000
Converting the step to cartesian space:
 Initial RMS(Int)=    0.0261116484
Transforming coordinates:
 Iter   0:  RMS(Cart)=    0.0465412438 RMS(Int)=    0.0260786033
 Iter   1:  RMS(Cart)=    0.0010934869 RMS(Int)=    0.0005763901
 Iter   2:  RMS(Cart)=    0.0000446026 RMS(Int)=    0.0000293478
 Iter   3:  RMS(Cart)=    0.0000022319 RMS(Int)=    0.0000013331
 Iter   4:  RMS(Cart)=    0.0000001050 RMS(Int)=    0.0000000772
 Iter   5:  RMS(Cart)=    0.0000000054 RMS(Int)=    0.0000000035
done
Storing new coordinates                 .... done

                                .--------------------.
          ----------------------|Geometry convergence|-------------------------
          Item                value                   Tolerance       Converged
          ---------------------------------------------------------------------
          Energy change      -0.0004355743            0.0000050000      NO
          RMS gradient        0.0001683792            0.0001000000      NO
          MAX gradient        0.0004318716            0.0003000000      NO
          RMS step            0.0261116484            0.0020000000      NO
          MAX step            0.0627104534            0.0040000000      NO
          ........................................................
          Max(Bonds)      0.0015      Max(Angles)    0.61
          Max(Dihed)        3.59      Max(Improp)    0.00
          ---------------------------------------------------------------------

The optimization has not yet converged - more geometry cycles are needed


    ---------------------------------------------------------------------------
                         Redundant Internal Coordinates
                            (Angstroem and degrees)

        Definition                    Value    dE/dq     Step     New-Value
    ----------------------------------------------------------------------------
     1. B(C   1,C   0)                1.5438  0.000138  0.0006    1.5444   
     2. B(C   2,C   1)                1.5286 -0.000039  0.0006    1.5291   
     3. B(C   3,C   2)                1.5431  0.000111 -0.0003    1.5429   
     4. B(C   4,C   3)                1.5460  0.000197 -0.0000    1.5459   
     5. B(N   5,C   4)                1.4895  0.000327 -0.0010    1.4885   
     6. B(N   5,C   2)                1.4962  0.000422 -0.0015    1.4947   
     7. B(C   6,C   2)                1.5285 -0.000155 -0.0006    1.5280   
     8. B(N   7,C   6)                1.4691  0.000064  0.0005    1.4697   
     9. B(N   7,C   0)                1.4806  0.000123  0.0011    1.4818   
    10. B(H   8,C   0)                1.0980 -0.000086 -0.0000    1.0980   
    11. B(H   9,C   0)                1.0963 -0.000044 -0.0001    1.0962   
    12. B(H  10,C   1)                1.0962 -0.000037 -0.0000    1.0962   
    13. B(H  11,C   1)                1.0971 -0.000041  0.0000    1.0972   
    14. B(H  12,C   3)                1.0943 -0.000200 -0.0002    1.0941   
    15. B(H  13,C   3)                1.0949  0.000156 -0.0001    1.0948   
    16. B(H  14,C   4)                1.0951 -0.000293 -0.0001    1.0950   
    17. B(H  15,C   4)                1.0968  0.000199  0.0005    1.0974   
    18. B(H  16,N   5)                1.0154 -0.000174 -0.0001    1.0153   
    19. B(H  17,C   6)                1.1007  0.000078 -0.0001    1.1007   
    20. B(H  18,C   6)                1.0937 -0.000107 -0.0001    1.0935   
    21. B(H  19,N   7)                1.0116  0.000184  0.0001    1.0117   
    22. A(N   7,C   0,H   9)          110.86  0.000024    0.01    110.87   
    23. A(N   7,C   0,H   8)          110.69  0.000024   -0.13    110.56   
    24. A(C   1,C   0,H   9)          111.51 -0.000019    0.06    111.56   
    25. A(C   1,C   0,N   7)          105.76 -0.000106    0.07    105.84   
    26. A(H   8,C   0,H   9)          107.33 -0.000045   -0.03    107.30   
    27. A(C   1,C   0,H   8)          110.74  0.000126    0.02    110.76   
    28. A(C   0,C   1,H  11)          110.79  0.000039   -0.23    110.56   
    29. A(C   2,C   1,H  10)          112.67 -0.000107    0.29    112.97   
    30. A(H  10,C   1,H  11)          107.65 -0.000049    0.08    107.74   
    31. A(C   2,C   1,H  11)          109.08  0.000019   -0.15    108.93   
    32. A(C   0,C   1,C   2)          103.40  0.000079   -0.22    103.18   
    33. A(C   0,C   1,H  10)          113.20  0.000024    0.20    113.40   
    34. A(C   3,C   2,N   5)           90.82 -0.000063   -0.11     90.70   
    35. A(N   5,C   2,C   6)          112.47  0.000199    0.08    112.55   
    36. A(C   1,C   2,C   3)          119.18  0.000090   -0.19    118.99   
    37. A(C   3,C   2,C   6)          118.77 -0.000143    0.61    119.38   
    38. A(C   1,C   2,N   5)          115.25  0.000004   -0.09    115.16   
    39. A(C   1,C   2,C   6)          101.06 -0.000060   -0.25    100.82   
    40. A(H  12,C   3,H  13)          108.74 -0.000174    0.07    108.81   
    41. A(C   4,C   3,H  13)          115.81  0.000327   -0.31    115.49   
    42. A(C   2,C   3,H  13)          114.91 -0.000050   -0.27    114.65   
    43. A(C   4,C   3,H  12)          114.79 -0.000191    0.19    114.98   
    44. A(C   2,C   3,H  12)          114.35  0.000015    0.25    114.60   
    45. A(C   2,C   3,C   4)           87.13  0.000137    0.05     87.18   
    46. A(N   5,C   4,H  14)          112.18 -0.000129    0.19    112.38   
    47. A(C   3,C   4,H  14)          115.36 -0.000031    0.30    115.66   
    48. A(C   3,C   4,N   5)           90.96 -0.000061   -0.14     90.82   
    49. A(H  14,C   4,H  15)          108.36 -0.000172    0.07    108.43   
    50. A(N   5,C   4,H  15)          114.73  0.000235   -0.01    114.72   
    51. A(C   3,C   4,H  15)          114.60  0.000193   -0.43    114.17   
    52. A(C   2,N   5,C   4)           90.97 -0.000016    0.14     91.11   
    53. A(C   4,N   5,H  16)          112.40 -0.000228    0.49    112.89   
    54. A(C   2,N   5,H  16)          112.54 -0.000113    0.55    113.09   
    55. A(C   2,C   6,N   7)          105.74  0.000109   -0.17    105.57   
    56. A(H  17,C   6,H  18)          108.44  0.000006    0.06    108.50   
    57. A(N   7,C   6,H  18)          111.09 -0.000047    0.05    111.14   
    58. A(C   2,C   6,H  18)          111.42 -0.000142    0.26    111.68   
    59. A(N   7,C   6,H  17)          110.48  0.000180   -0.16    110.32   
    60. A(C   2,C   6,H  17)          109.66 -0.000104   -0.04    109.62   
    61. A(C   0,N   7,C   6)          108.15 -0.000055   -0.26    107.89   
    62. A(C   6,N   7,H  19)          110.14  0.000215   -0.40    109.74   
    63. A(C   0,N   7,H  19)          110.60  0.000200   -0.28    110.31   
    64. D(C   2,C   1,C   0,N   7)     25.68  0.000023   -0.11     25.57   
    65. D(H  11,C   1,C   0,H   9)     29.54 -0.000108    0.38     29.92   
    66. D(H  10,C   1,C   0,N   7)    147.90 -0.000042    0.22    148.12   
    67. D(H  11,C   1,C   0,H   8)    148.98 -0.000093    0.40    149.38   
    68. D(H  10,C   1,C   0,H   8)     27.93 -0.000075    0.32     28.25   
    69. D(C   2,C   1,C   0,H   9)    146.27 -0.000025   -0.02    146.25   
    70. D(C   2,C   1,C   0,H   8)    -94.29 -0.000010   -0.01    -94.30   
    71. D(H  11,C   1,C   0,N   7)    -91.06 -0.000060    0.30    -90.76   
    72. D(H  10,C   1,C   0,H   9)    -91.50 -0.000090    0.30    -91.20   
    73. D(N   5,C   2,C   1,H  11)   -158.54  0.000255   -1.30   -159.85   
    74. D(C   3,C   2,C   1,C   0)   -170.14  0.000139   -1.18   -171.32   
    75. D(C   3,C   2,C   1,H  11)    -52.20  0.000233   -1.64    -53.84   
    76. D(N   5,C   2,C   1,H  10)    -39.05  0.000139   -1.11    -40.17   
    77. D(N   5,C   2,C   1,C   0)     83.52  0.000160   -0.85     82.67   
    78. D(C   6,C   2,C   1,H  11)     79.94  0.000050   -1.18     78.76   
    79. D(C   6,C   2,C   1,H  10)   -160.57 -0.000066   -0.99   -161.56   
    80. D(C   6,C   2,C   1,C   0)    -38.00 -0.000044   -0.73    -38.73   
    81. D(C   3,C   2,C   1,H  10)     67.29  0.000117   -1.44     65.85   
    82. D(H  13,C   3,C   2,N   5)   -114.53 -0.000386    2.53   -112.00   
    83. D(H  13,C   3,C   2,C   1)    125.69 -0.000379    2.77    128.47   
    84. D(H  12,C   3,C   2,C   6)   -124.98  0.000049    2.64   -122.34   
    85. D(H  12,C   3,C   2,N   5)    118.66 -0.000104    2.44    121.10   
    86. D(C   4,C   3,C   2,C   6)    119.03  0.000192    2.39    121.42   
    87. D(C   4,C   3,C   2,N   5)      2.68  0.000039    2.19      4.86   
    88. D(H  12,C   3,C   2,C   1)     -1.11 -0.000098    2.69      1.58   
    89. D(H  13,C   3,C   2,C   6)      1.82 -0.000232    2.73      4.55   
    90. D(C   4,C   3,C   2,C   1)   -117.09  0.000045    2.43   -114.66   
    91. D(H  14,C   4,C   3,C   2)   -117.89  0.000146   -2.41   -120.31   
    92. D(N   5,C   4,C   3,H  13)    113.68  0.000034   -2.49    111.19   
    93. D(N   5,C   4,C   3,H  12)   -118.26 -0.000093   -2.51   -120.77   
    94. D(N   5,C   4,C   3,C   2)     -2.69 -0.000041   -2.19     -4.88   
    95. D(H  15,C   4,C   3,H  13)   -128.42  0.000318   -2.69   -131.12   
    96. D(H  15,C   4,C   3,H  12)     -0.37  0.000191   -2.71     -3.07   
    97. D(H  15,C   4,C   3,C   2)    115.20  0.000243   -2.39    112.81   
    98. D(H  14,C   4,C   3,H  13)     -1.52  0.000221   -2.71     -4.23   
    99. D(H  14,C   4,C   3,H  12)    126.54  0.000094   -2.72    123.81   
   100. D(H  16,N   5,C   4,H  15)     -0.07 -0.000391    3.55      3.49   
   101. D(H  16,N   5,C   4,C   3)    117.71 -0.000143    3.00    120.71   
   102. D(C   2,N   5,C   4,H  15)   -115.00 -0.000210    2.81   -112.19   
   103. D(C   2,N   5,C   4,H  14)    120.77 -0.000057    2.57    123.34   
   104. D(C   2,N   5,C   4,C   3)      2.77  0.000037    2.26      5.03   
   105. D(H  16,N   5,C   2,C   6)    120.62  0.000381   -3.59    117.03   
   106. D(H  16,N   5,C   2,C   3)   -117.59  0.000244   -2.95   -120.54   
   107. D(H  16,N   5,C   2,C   1)      5.49  0.000313   -3.27      2.22   
   108. D(C   4,N   5,C   2,C   6)   -124.57  0.000098   -2.90   -127.47   
   109. D(H  16,N   5,C   4,H  14)   -124.29 -0.000237    3.31   -120.98   
   110. D(C   4,N   5,C   2,C   3)     -2.78 -0.000038   -2.26     -5.04   
   111. D(C   4,N   5,C   2,C   1)    120.30  0.000031   -2.58    117.72   
   112. D(H  18,C   6,C   2,N   5)     34.93 -0.000089    1.70     36.63   
   113. D(H  18,C   6,C   2,C   3)    -69.24 -0.000061    1.45    -67.78   
   114. D(H  18,C   6,C   2,C   1)    158.38 -0.000021    1.48    159.86   
   115. D(H  17,C   6,C   2,N   5)    154.99 -0.000240    1.92    156.91   
   116. D(H  17,C   6,C   2,C   3)     50.83 -0.000212    1.67     52.50   
   117. D(H  17,C   6,C   2,C   1)    -81.56 -0.000172    1.70    -79.86   
   118. D(N   7,C   6,C   2,N   5)    -85.88 -0.000019    1.61    -84.27   
   119. D(N   7,C   6,C   2,C   3)    169.95  0.000009    1.36    171.31   
   120. D(N   7,C   6,C   2,C   1)     37.57  0.000049    1.39     38.95   
   121. D(H  19,N   7,C   0,H   8)     -2.92 -0.000250    1.75     -1.17   
   122. D(H  19,N   7,C   0,C   1)   -122.92 -0.000350    1.76   -121.16   
   123. D(C   6,N   7,C   0,H   9)   -123.24  0.000075    0.84   -122.40   
   124. D(C   6,N   7,C   0,H   8)    117.77  0.000100    0.95    118.72   
   125. D(H  19,N   7,C   0,H   9)    116.07 -0.000275    1.64    117.71   
   126. D(C   6,N   7,C   0,C   1)     -2.23 -0.000000    0.96     -1.27   
   127. D(H  19,N   7,C   6,H  18)    -22.37  0.000432   -2.42    -24.79   
   128. D(H  19,N   7,C   6,H  17)   -142.77  0.000335   -2.42   -145.18   
   129. D(H  19,N   7,C   6,C   2)     98.65  0.000301   -2.19     96.47   
   130. D(C   0,N   7,C   6,H  18)   -143.34  0.000092   -1.69   -145.03   
   131. D(C   0,N   7,C   6,H  17)     96.27 -0.000005   -1.69     94.58   
   132. D(C   0,N   7,C   6,C   2)    -22.31 -0.000040   -1.46    -23.77   
    ----------------------------------------------------------------------------

         *************************************************************
         *                GEOMETRY OPTIMIZATION CYCLE   6            *
         *************************************************************
---------------------------------
CARTESIAN COORDINATES (ANGSTROEM)
---------------------------------
  C     -1.995624    0.350042    0.637031
  C     -0.734425   -0.460976    1.007123
  C      0.215226   -0.180008   -0.158071
  C      1.530039   -0.980411   -0.261094
  C      2.270608    0.356019   -0.025367
  N      0.981390    1.099540   -0.059450
  C     -0.762141   -0.189012   -1.332489
  N     -1.976424    0.475764   -0.839244
  H     -1.973398    1.341238    1.108877
  H     -2.910305   -0.151190    0.974479
  H     -0.310474   -0.186747    1.980094
  H     -0.960087   -1.534397    1.031335
  H      1.669389   -1.730609    0.522963
  H      1.703872   -1.450798   -1.234272
  H      2.952971    0.667429   -0.823128
  H      2.806771    0.410356    0.930557
  H      0.796591    1.609076    0.799025
  H     -0.984895   -1.227777   -1.620206
  H     -0.353042    0.331818   -2.202666
  H     -1.966043    1.450842   -1.108899

----------------------------
CARTESIAN COORDINATES (A.U.)
----------------------------
  NO LB      ZA    FRAG     MASS         X           Y           Z
   0 C     6.0000    0    12.011   -3.771182    0.661483    1.203814
   1 C     6.0000    0    12.011   -1.387862   -0.871118    1.903186
   2 C     6.0000    0    12.011    0.406719   -0.340165   -0.298710
   3 C     6.0000    0    12.011    2.891355   -1.852708   -0.493395
   4 C     6.0000    0    12.011    4.290828    0.672778   -0.047936
   5 N     7.0000    0    14.007    1.854558    2.077830   -0.112345
   6 C     6.0000    0    12.011   -1.440237   -0.357181   -2.518039
   7 N     7.0000    0    14.007   -3.734900    0.899063   -1.585941
   8 H     1.0000    0     1.008   -3.729182    2.534573    2.095474
   9 H     1.0000    0     1.008   -5.499679   -0.285708    1.841498
  10 H     1.0000    0     1.008   -0.586710   -0.352900    3.741835
  11 H     1.0000    0     1.008   -1.814301   -2.899590    1.948942
  12 H     1.0000    0     1.008    3.154687   -3.270378    0.988258
  13 H     1.0000    0     1.008    3.219851   -2.741610   -2.332435
  14 H     1.0000    0     1.008    5.580307    1.261257   -1.555487
  15 H     1.0000    0     1.008    5.304028    0.775460    1.758498
  16 H     1.0000    0     1.008    1.505340    3.040714    1.509939
  17 H     1.0000    0     1.008   -1.861183   -2.320161   -3.061745
  18 H     1.0000    0     1.008   -0.667152    0.627046   -4.162436
  19 H     1.0000    0     1.008   -3.715284    2.741694   -2.095515

--------------------------------
INTERNAL COORDINATES (ANGSTROEM)
--------------------------------
 C      0   0   0     0.000000000000     0.00000000     0.00000000
 C      1   0   0     1.544454248714     0.00000000     0.00000000
 C      2   1   0     1.529201239792   103.18221309     0.00000000
 C      3   2   1     1.542722230972   119.00104949   188.66814577
 C      4   3   2     1.545979560588    87.10979373   245.33097517
 N      5   4   3     1.488647153237    90.76867439   355.12160241
 C      3   2   1     1.527935012855   100.79789957   321.27616666
 N      7   3   2     1.469591975981   105.53895463    38.95600665
 H      1   2   3     1.097999388224   110.76482694   265.70666373
 H      1   2   3     1.096241468985   111.56107276   146.24977278
 H      2   1   3     1.096179208908   113.40001165   122.54786646
 H      2   1   3     1.097151986290   110.55391065   243.66938705
 H      4   3   2     1.094057401782   114.61097295     1.57226575
 H      4   3   2     1.094786330997   114.68353023   128.48245951
 H      5   4   3     1.094997292281   115.67534705   239.70608523
 H      5   4   3     1.097366478407   114.18457828   112.81026131
 H      6   5   4     1.015262629566   112.88876888   120.70487924
 H      7   3   2     1.100650919931   109.63000864   280.13731056
 H      7   3   2     1.093542566613   111.68622718   159.85489947
 H      8   7   3     1.011730770025   109.75705403    96.46294410

---------------------------
INTERNAL COORDINATES (A.U.)
---------------------------
 C      0   0   0     0.000000000000     0.00000000     0.00000000
 C      1   0   0     2.918595556440     0.00000000     0.00000000
 C      2   1   0     2.889771546860   103.18221309     0.00000000
 C      3   2   1     2.915322517249   119.00104949   188.66814577
 C      4   3   2     2.921477978150    87.10979373   245.33097517
 N      5   4   3     2.813135429660    90.76867439   355.12160241
 C      3   2   1     2.887378724725   100.79789957   321.27616666
 N      7   3   2     2.777126363212   105.53895463    38.95600665
 H      1   2   3     2.074918138956   110.76482694   265.70666373
 H      1   2   3     2.071596153030   111.56107276   146.24977278
 H      2   1   3     2.071478498534   113.40001165   122.54786646
 H      2   1   3     2.073316781376   110.55391065   243.66938705
 H      4   3   2     2.067468864158   114.61097295     1.57226575
 H      4   3   2     2.068846340744   114.68353023   128.48245951
 H      5   4   3     2.069244999797   115.67534705   239.70608523
 H      5   4   3     2.073722112735   114.18457828   112.81026131
 H      6   5   4     1.918568323885   112.88876888   120.70487924
 H      7   3   2     2.079928807719   109.63000864   280.13731056
 H      7   3   2     2.066495966684   111.68622718   159.85489947
 H      8   7   3     1.911894076608   109.75705403    96.46294410


           ************************************************************
           *        Program running with 6 parallel MPI-processes     *
           *              working on a common directory               *
           ************************************************************
------------------------------------------------------------------------------
                   ___                                                        
                  /   \      - P O W E R E D   B Y -                         
                 /     \                                                     
                 |  |  |   _    _      __       _____    __    __             
                 |  |  |  | |  | |    /  \     |  _  \  |  |  /  |          
                  \  \/   | |  | |   /    \    | | | |  |  | /  /          
                 / \  \   | |__| |  /  /\  \   | |_| |  |  |/  /          
                |  |  |   |  __  | /  /__\  \  |    /   |      \           
                |  |  |   | |  | | |   __   |  |    \   |  |\   \          
                \     /   | |  | | |  |  |  |  | |\  \  |  | \   \       
                 \___/    |_|  |_| |__|  |__|  |_| \__\ |__|  \__/        
                                                                              
                      - O R C A' S   B I G   F R I E N D -                    
                                      &                                       
                       - I N T E G R A L  F E E D E R -                       
                                                                              
 v1 FN, 2020, v2 2021                                                         
------------------------------------------------------------------------------


Reading SHARK input file file.SHARKINP.tmp ... ok
----------------------
SHARK INTEGRAL PACKAGE
----------------------

Number of atoms                             ...     20
Number of basis functions                   ...    216
Number of shells                            ...    112
Maximum angular momentum                    ...      2
Integral batch strategy                     ... SHARK/LIBINT Hybrid
RI-J (if used) integral strategy            ... SPLIT-RIJ (Revised 2003 algorithm where possible)
Printlevel                                  ...      1
Contraction scheme used                     ... SEGMENTED contraction
Coulomb Range Separation                    ... NOT USED
Exchange Range Separation                   ... Long Range
   Mu parameter                             ...  0.300000
   Scaling (regular/separated)              ...  0.167000  0.833000
Finite Nucleus Model                        ... NOT USED
Auxiliary Coulomb fitting basis             ... AVAILABLE
   # of basis functions in Aux-J            ...    524
   # of shells in Aux-J                     ...    180
   Maximum angular momentum in Aux-J        ...      4
Auxiliary J/K fitting basis                 ... NOT available
Auxiliary Correlation fitting basis         ... NOT available
Auxiliary 'external' fitting basis          ... NOT available
Integral threshold                          ...     2.500000e-11
Primitive cut-off                           ...     2.500000e-12
Primitive pair pre-selection threshold      ...     2.500000e-12

Calculating pre-screening integrals         ... done (  0.0 sec) Dimension = 112
Organizing shell pair data                  ... done (  0.0 sec)
Shell pair information
Total number of shell pairs                 ...      6328
Shell pairs after pre-screening             ...      6128
Total number of primitive shell pairs       ...     21940
Primitive shell pairs kept                  ...     16357
          la=0 lb=0:   2284 shell pairs
          la=1 lb=0:   2362 shell pairs
          la=1 lb=1:    637 shell pairs
          la=2 lb=0:    532 shell pairs
          la=2 lb=1:    277 shell pairs
          la=2 lb=2:     36 shell pairs

Calculating one electron integrals          ... done (  0.0 sec)
Calculating RI/J V-Matrix + Cholesky decomp.... done (  0.0 sec)
Calculating Nuclear repulsion               ... done (  0.0 sec) ENN=    404.582194803766 Eh

SHARK setup successfully completed in   0.3 seconds

Maximum memory used throughout the entire GTOINT-calculation: 15.4 MB


           ************************************************************
           *        Program running with 6 parallel MPI-processes     *
           *              working on a common directory               *
           ************************************************************

Diagonalization of the overlap matrix:
Smallest eigenvalue                        ... 1.452e-05
Time for diagonalization                   ...    0.012 sec
Threshold for overlap eigenvalues          ... 1.000e-08
Number of eigenvalues below threshold      ... 0
Time for construction of square roots      ...    0.009 sec
Total time needed                          ...    0.022 sec

-------------------
DFT GRID GENERATION
-------------------

General Integration Accuracy     IntAcc      ... 4.388
Radial Grid Type                 RadialGrid  ... OptM3 with GC (2021)
Angular Grid (max. ang.)         AngularGrid ... 4 (Lebedev-302)
Angular grid pruning method      GridPruning ... 4 (adaptive)
Weight generation scheme         WeightScheme... Becke
Basis function cutoff            BFCut       ... 1.0000e-11
Integration weight cutoff        WCut        ... 1.0000e-14
Angular grids for H and He will be reduced by one unit
Partially contracted basis set               ... off
Rotationally invariant grid construction     ... off

Total number of grid points                  ...    90253
Total number of batches                      ...     1421
Average number of points per batch           ...       63
Average number of grid points per atom       ...     4513
Time for grid setup =    0.617 sec

--------------------
COSX GRID GENERATION
--------------------

GRIDX 1
-------
General Integration Accuracy     IntAcc      ... 3.816
Radial Grid Type                 RadialGrid  ... OptM3 with GC (2021)
Angular Grid (max. ang.)         AngularGrid ... 1 (Lebedev-50)
Angular grid pruning method      GridPruning ... 4 (adaptive)
Weight generation scheme         WeightScheme... Becke
Basis function cutoff            BFCut       ... 1.0000e-11
Integration weight cutoff        WCut        ... 1.0000e-14
Angular grids for H and He will be reduced by one unit
Partially contracted basis set               ... on
Rotationally invariant grid construction     ... off

Total number of grid points                  ...    11296
Total number of batches                      ...      186
Average number of points per batch           ...       60
Average number of grid points per atom       ...      565
UseSFitting                                  ... on

GRIDX 2
-------
General Integration Accuracy     IntAcc      ... 4.020
Radial Grid Type                 RadialGrid  ... OptM3 with GC (2021)
Angular Grid (max. ang.)         AngularGrid ... 2 (Lebedev-110)
Angular grid pruning method      GridPruning ... 4 (adaptive)
Weight generation scheme         WeightScheme... Becke
Basis function cutoff            BFCut       ... 1.0000e-11
Integration weight cutoff        WCut        ... 1.0000e-14
Angular grids for H and He will be reduced by one unit
Partially contracted basis set               ... on
Rotationally invariant grid construction     ... off

Total number of grid points                  ...    26258
Total number of batches                      ...      420
Average number of points per batch           ...       62
Average number of grid points per atom       ...     1313
UseSFitting                                  ... on

GRIDX 3
-------
General Integration Accuracy     IntAcc      ... 4.338
Radial Grid Type                 RadialGrid  ... OptM3 with GC (2021)
Angular Grid (max. ang.)         AngularGrid ... 3 (Lebedev-194)
Angular grid pruning method      GridPruning ... 4 (adaptive)
Weight generation scheme         WeightScheme... Becke
Basis function cutoff            BFCut       ... 1.0000e-11
Integration weight cutoff        WCut        ... 1.0000e-14
Angular grids for H and He will be reduced by one unit
Partially contracted basis set               ... on
Rotationally invariant grid construction     ... off

Total number of grid points                  ...    58793
Total number of batches                      ...      929
Average number of points per batch           ...       63
Average number of grid points per atom       ...     2940
UseSFitting                                  ... on

Time for X-Grid setup             =    0.626 sec

--------------
SCF ITERATIONS
--------------
ITER       Energy         Delta-E        Max-DP      RMS-DP      [F,P]     Damp
               ***  Starting incremental Fock matrix formation  ***
  0   -345.4855050484   0.000000000000 0.02399709  0.00036360  0.0204427 0.7000
                      *** Initiating the SOSCF procedure ***
                      *** Re-Reading the Fockian *** 
                      *** Removing any level shift *** 
ITER      Energy       Delta-E        Grad      Rot      Max-DP    RMS-DP
  1   -345.48608560  -0.0005805471  0.000750  0.000750  0.072355  0.001185
               *** Restarting incremental Fock matrix formation ***
  2   -345.48787092  -0.0017853293  0.000827  0.001252  0.045791  0.000514
  3   -345.48802347  -0.0001525495  0.000269  0.000617  0.015932  0.000211
  4   -345.48803982  -0.0000163489  0.000109  0.000161  0.008937  0.000079
  5   -345.48804038  -0.0000005609  0.000087  0.000054  0.002138  0.000024
  6   -345.48804081  -0.0000004290  0.000010  0.000028  0.001143  0.000011
  7   -345.48804082  -0.0000000047  0.000004  0.000019  0.003456  0.000024
                  ***Gradient check signals convergence***
              ***Rediagonalizing the Fockian in SOSCF/NRSCF***

               *****************************************************
               *                     SUCCESS                       *
               *           SCF CONVERGED AFTER   8 CYCLES          *
               *****************************************************

Old exchange energy                            =    -16.191759217 Eh
New exchange energy                            =    -16.191770806 Eh
Exchange energy change after final integration =     -0.000011589 Eh
Total energy after final integration           =   -345.488052407 Eh
Final COS-X integration done in                =     8.784 sec
Total Energy       :         -345.48805241 Eh           -9401.20785 eV
  Last Energy change         ...   -4.0615e-10  Tolerance :   1.0000e-08
  Last MAX-Density change    ...    4.4409e-15  Tolerance :   1.0000e-07
             **** THE GBW FILE WAS UPDATED (file.gbw) ****
             **** DENSITY file.scfp WAS UPDATED ****
             **** ENERGY FILE WAS UPDATED (file.en.tmp) ****
             **** THE GBW FILE WAS UPDATED (file.gbw) ****
             **** DENSITY file.scfp WAS UPDATED ****
Total SCF time: 0 days 0 hours 0 min 45 sec 

Maximum memory used throughout the entire SCF-calculation: 61.0 MB


-------------------------------------------------------------------------------
                          DFT DISPERSION CORRECTION                            
                                                                               
                              DFTD3 V3.1  Rev 1                                
                          USING Becke-Johnson damping                          
-------------------------------------------------------------------------------
-------------------------   ----------------
Dispersion correction           -0.033462761
-------------------------   ----------------


-------------------------   --------------------
FINAL SINGLE POINT ENERGY      -345.521515167589
-------------------------   --------------------


           ************************************************************
           *        Program running with 6 parallel MPI-processes     *
           *              working on a common directory               *
           ************************************************************
------------------------------------------------------------------------------
                         ORCA SCF GRADIENT CALCULATION
------------------------------------------------------------------------------

 ... reading COSX grid (gridx3)
Gradient of the Kohn-Sham DFT energy:
Kohn-Sham wavefunction type      ... RKS
Hartree-Fock exchange scaling    ...    0.167
Number of operators              ...    1
Number of atoms                  ...   20
Basis set dimensions             ...  216
Integral neglect threshold       ... 2.5e-11
Integral primitive cutoff        ... 2.5e-12
SHARK Integral package           ... ON

Nuc. rep. gradient       (SHARK) ... done (  0.0 sec)
HCore & Overlap gradient (SHARK) ... done (  0.1 sec)
RI-J gradient            (SHARK) ... done (  0.5 sec)
COSX-gradient                    ... done (  9.9 sec)
Exchange-correlation gradient    ... done
Dispersion correction            ... done

------------------
CARTESIAN GRADIENT
------------------

   1   C   :   -0.000213500   -0.000106097    0.000076366
   2   C   :   -0.000238925   -0.000161160   -0.000139116
   3   C   :    0.000051618    0.000030450   -0.000010363
   4   C   :   -0.000014987    0.000539063   -0.000798343
   5   C   :    0.000080948   -0.000461849    0.001061134
   6   N   :   -0.000479174    0.001258838   -0.000311187
   7   C   :   -0.000278243   -0.000215030    0.000016986
   8   N   :    0.000851049    0.000485267    0.000402907
   9   H   :    0.000083829   -0.000085970   -0.000016908
  10   H   :   -0.000073220    0.000105075   -0.000023065
  11   H   :    0.000029758   -0.000148766    0.000035757
  12   H   :   -0.000004093    0.000057498   -0.000033058
  13   H   :    0.000039257    0.000370226    0.000031853
  14   H   :   -0.000030262   -0.000953168    0.000221820
  15   H   :   -0.000495352   -0.000004703    0.000059064
  16   H   :    0.000834993    0.000140665   -0.000116271
  17   H   :    0.000296999   -0.000713442    0.000165460
  18   H   :    0.000163834   -0.000070401   -0.000128477
  19   H   :    0.000133689   -0.000002225    0.000158049
  20   H   :   -0.000652575   -0.000185137   -0.000433331

Difference to translation invariance:
           :    0.0000856435   -0.0001208651    0.0002192765

Difference to rotation invariance:
           :    0.0002179648   -0.0008571457    0.0003055630

Norm of the cartesian gradient     ...    0.0030168946
RMS gradient                       ...    0.0003894794
MAX gradient                       ...    0.0012588383

-------
TIMINGS
-------

Total SCF gradient time            ...       13.721 sec

One electron gradient       ....       0.099 sec  (  0.7%)
RI-J Coulomb gradient       ....       0.539 sec  (  3.9%)
COSX gradient               ....       9.908 sec  ( 72.2%)
XC gradient                 ....       2.649 sec  ( 19.3%)

Maximum memory used throughout the entire SCFGRAD-calculation: 47.3 MB
------------------------------------------------------------------------------
                         ORCA GEOMETRY RELAXATION STEP
------------------------------------------------------------------------------

Reading the OPT-File                    .... done
Getting information on internals        .... done
Copying old internal coords+grads       .... done
Making the new internal coordinates     .... (new redundants).... done
Validating the new internal coordinates .... (new redundants).... done
Calculating the B-matrix                .... done
Calculating the G,G- and P matrices     .... done
Transforming gradient to internals      .... done
Projecting the internal gradient        .... done
Number of atoms                         ....  20
Number of internal coordinates          .... 132
Current Energy                          ....  -345.521515168 Eh
Current gradient norm                   ....     0.003016895 Eh/bohr
Maximum allowed component of the step   ....  0.300
Current trust radius                    ....  0.300
Updating the Hessian (BFGS)             .... done
Forming the augmented Hessian           .... done
Diagonalizing the augmented Hessian     .... done
Last element of RFO vector              ....  0.740169507
Lowest eigenvalues of augmented Hessian:
 -0.000787342  0.000244928  0.000786038  0.004352676  0.015756066
Length of the computed step             ....  0.908468024
Warning: the length of the step is outside the trust region - taking restricted step instead
The input lambda is                     ....    -0.000787
   iter:   1  x=   -0.001179  g= 1878.479202 f(x)=     0.735314
   iter:   2  x=   -0.001674  g=  618.313586 f(x)=     0.306294
   iter:   3  x=   -0.002183  g=  230.046073 f(x)=     0.116992
   iter:   4  x=   -0.002518  g=  107.955116 f(x)=     0.036237
   iter:   5  x=   -0.002611  g=   71.642964 f(x)=     0.006652
   iter:   6  x=   -0.002616  g=   64.571113 f(x)=     0.000336
   iter:   7  x=   -0.002616  g=   64.203129 f(x)=     0.000001
   iter:   8  x=   -0.002616  g=   64.202077 f(x)=     0.000000
   iter:   9  x=   -0.002616  g=   64.202077 f(x)=     0.000000
The output lambda is                    ....    -0.002616 (9 iterations)
The final length of the internal step   ....  0.300000000
Converting the step to cartesian space:
 Initial RMS(Int)=    0.0261116484
Transforming coordinates:
 Iter   0:  RMS(Cart)=    0.0436019811 RMS(Int)=    0.0260722761
 Iter   1:  RMS(Cart)=    0.0010371954 RMS(Int)=    0.0005695962
 Iter   2:  RMS(Cart)=    0.0000444326 RMS(Int)=    0.0000306303
 Iter   3:  RMS(Cart)=    0.0000022866 RMS(Int)=    0.0000014277
 Iter   4:  RMS(Cart)=    0.0000001137 RMS(Int)=    0.0000000873
 Iter   5:  RMS(Cart)=    0.0000000060 RMS(Int)=    0.0000000041
done
Storing new coordinates                 .... done

                                .--------------------.
          ----------------------|Geometry convergence|-------------------------
          Item                value                   Tolerance       Converged
          ---------------------------------------------------------------------
          Energy change      -0.0003034886            0.0000050000      NO
          RMS gradient        0.0001550658            0.0001000000      NO
          MAX gradient        0.0004288172            0.0003000000      NO
          RMS step            0.0261116484            0.0020000000      NO
          MAX step            0.0648369533            0.0040000000      NO
          ........................................................
          Max(Bonds)      0.0016      Max(Angles)    0.60
          Max(Dihed)        3.71      Max(Improp)    0.00
          ---------------------------------------------------------------------

The optimization has not yet converged - more geometry cycles are needed


    ---------------------------------------------------------------------------
                         Redundant Internal Coordinates
                            (Angstroem and degrees)

        Definition                    Value    dE/dq     Step     New-Value
    ----------------------------------------------------------------------------
     1. B(C   1,C   0)                1.5445  0.000118  0.0009    1.5453   
     2. B(C   2,C   1)                1.5292  0.000086  0.0007    1.5299   
     3. B(C   3,C   2)                1.5427  0.000118  0.0000    1.5427   
     4. B(C   4,C   3)                1.5460  0.000122 -0.0000    1.5459   
     5. B(N   5,C   4)                1.4886  0.000402 -0.0016    1.4870   
     6. B(N   5,C   2)                1.4946  0.000288 -0.0015    1.4932   
     7. B(C   6,C   2)                1.5279 -0.000078 -0.0002    1.5277   
     8. B(N   7,C   6)                1.4696  0.000031  0.0005    1.4701   
     9. B(N   7,C   0)                1.4817  0.000070  0.0010    1.4828   
    10. B(H   8,C   0)                1.0980 -0.000073 -0.0002    1.0978   
    11. B(H   9,C   0)                1.0962  0.000000 -0.0000    1.0962   
    12. B(H  10,C   1)                1.0962  0.000004 -0.0000    1.0961   
    13. B(H  11,C   1)                1.0972 -0.000067 -0.0000    1.0971   
    14. B(H  12,C   3)                1.0941 -0.000240 -0.0001    1.0940   
    15. B(H  13,C   3)                1.0948  0.000220 -0.0003    1.0945   
    16. B(H  14,C   4)                1.0950 -0.000337  0.0002    1.0952   
    17. B(H  15,C   4)                1.0974  0.000290  0.0002    1.0976   
    18. B(H  16,N   5)                1.0153 -0.000287  0.0001    1.0154   
    19. B(H  17,C   6)                1.1007  0.000068 -0.0002    1.1004   
    20. B(H  18,C   6)                1.0935 -0.000075 -0.0001    1.0934   
    21. B(H  19,N   7)                1.0117 -0.000062  0.0004    1.0122   
    22. A(N   7,C   0,H   9)          110.87 -0.000033    0.02    110.89   
    23. A(N   7,C   0,H   8)          110.57  0.000044   -0.18    110.39   
    24. A(C   1,C   0,H   9)          111.56  0.000039    0.02    111.58   
    25. A(C   1,C   0,N   7)          105.83 -0.000049    0.15    105.97   
    26. A(H   8,C   0,H   9)          107.30 -0.000019   -0.05    107.25   
    27. A(C   1,C   0,H   8)          110.76  0.000019    0.05    110.81   
    28. A(C   0,C   1,H  11)          110.55 -0.000055   -0.16    110.40   
    29. A(C   2,C   1,H  10)          112.97 -0.000024    0.17    113.14   
    30. A(H  10,C   1,H  11)          107.74 -0.000018    0.03    107.77   
    31. A(C   2,C   1,H  11)          108.92 -0.000013   -0.10    108.83   
    32. A(C   0,C   1,C   2)          103.18  0.000039   -0.08    103.10   
    33. A(C   0,C   1,H  10)          113.40  0.000067    0.12    113.52   
    34. A(C   3,C   2,N   5)           90.67 -0.000025   -0.20     90.47   
    35. A(N   5,C   2,C   6)          112.56  0.000131    0.11    112.67   
    36. A(C   1,C   2,C   3)          119.00  0.000065   -0.22    118.78   
    37. A(C   3,C   2,C   6)          119.39 -0.000069    0.48    119.87   
    38. A(C   1,C   2,N   5)          115.17  0.000030   -0.02    115.15   
    39. A(C   1,C   2,C   6)          100.80 -0.000101   -0.12    100.68   
    40. A(H  12,C   3,H  13)          108.80 -0.000165    0.13    108.93   
    41. A(C   4,C   3,H  13)          115.52  0.000360   -0.51    115.02   
    42. A(C   2,C   3,H  13)          114.68 -0.000007   -0.36    114.33   
    43. A(C   4,C   3,H  12)          114.99 -0.000251    0.37    115.36   
    44. A(C   2,C   3,H  12)          114.61  0.000007    0.33    114.94   
    45. A(C   2,C   3,C   4)           87.11  0.000119    0.00     87.11   
    46. A(N   5,C   4,H  14)          112.39 -0.000158    0.34    112.73   
    47. A(C   3,C   4,H  14)          115.68 -0.000061    0.37    116.05   
    48. A(C   3,C   4,N   5)           90.77 -0.000067   -0.19     90.58   
    49. A(H  14,C   4,H  15)          108.43 -0.000162    0.10    108.53   
    50. A(N   5,C   4,H  15)          114.73  0.000261   -0.15    114.59   
    51. A(C   3,C   4,H  15)          114.18  0.000219   -0.51    113.68   
    52. A(C   2,N   5,C   4)           91.02 -0.000038    0.12     91.14   
    53. A(C   4,N   5,H  16)          112.89 -0.000227    0.60    113.49   
    54. A(C   2,N   5,H  16)          113.09 -0.000060    0.57    113.66   
    55. A(C   2,C   6,N   7)          105.54  0.000114   -0.12    105.42   
    56. A(H  17,C   6,H  18)          108.49  0.000008    0.06    108.55   
    57. A(N   7,C   6,H  18)          111.15 -0.000010   -0.01    111.14   
    58. A(C   2,C   6,H  18)          111.69 -0.000100    0.20    111.89   
    59. A(N   7,C   6,H  17)          110.33  0.000102   -0.16    110.17   
    60. A(C   2,C   6,H  17)          109.63 -0.000113    0.02    109.65   
    61. A(C   0,N   7,C   6)          107.86 -0.000059   -0.23    107.63   
    62. A(C   6,N   7,H  19)          109.76  0.000130   -0.46    109.30   
    63. A(C   0,N   7,H  19)          110.33  0.000234   -0.33    110.00   
    64. D(C   2,C   1,C   0,N   7)     25.57  0.000025   -0.77     24.81   
    65. D(H  11,C   1,C   0,H   9)     29.92 -0.000005   -0.42     29.50   
    66. D(H  10,C   1,C   0,N   7)    148.12  0.000060   -0.55    147.57   
    67. D(H  11,C   1,C   0,H   8)    149.38  0.000009   -0.44    148.94   
    68. D(H  10,C   1,C   0,H   8)     28.25  0.000025   -0.45     27.81   
    69. D(C   2,C   1,C   0,H   9)    146.25 -0.000024   -0.65    145.60   
    70. D(C   2,C   1,C   0,H   8)    -94.29 -0.000009   -0.66    -94.96   
    71. D(H  11,C   1,C   0,N   7)    -90.76  0.000044   -0.54    -91.30   
    72. D(H  10,C   1,C   0,H   9)    -91.20  0.000011   -0.43    -91.63   
    73. D(N   5,C   2,C   1,H  11)   -159.83  0.000020   -0.25   -160.08   
    74. D(C   3,C   2,C   1,C   0)   -171.33  0.000099   -0.41   -171.74   
    75. D(C   3,C   2,C   1,H  11)    -53.85  0.000050   -0.68    -54.52   
    76. D(N   5,C   2,C   1,H  10)    -40.15 -0.000026   -0.18    -40.32   
    77. D(N   5,C   2,C   1,C   0)     82.69  0.000069    0.01     82.70   
    78. D(C   6,C   2,C   1,H  11)     78.76 -0.000087   -0.30     78.46   
    79. D(C   6,C   2,C   1,H  10)   -161.56 -0.000134   -0.23   -161.79   
    80. D(C   6,C   2,C   1,C   0)    -38.72 -0.000039   -0.04    -38.76   
    81. D(C   3,C   2,C   1,H  10)     65.83  0.000004   -0.60     65.23   
    82. D(H  13,C   3,C   2,N   5)   -111.99 -0.000388    2.77   -109.22   
    83. D(H  13,C   3,C   2,C   1)    128.48 -0.000429    3.00    131.48   
    84. D(H  12,C   3,C   2,C   6)   -122.35 -0.000032    2.76   -119.59   
    85. D(H  12,C   3,C   2,N   5)    121.10 -0.000151    2.61    123.71   
    86. D(C   4,C   3,C   2,C   6)    121.41  0.000188    2.30    123.71   
    87. D(C   4,C   3,C   2,N   5)      4.86  0.000069    2.16      7.01   
    88. D(H  12,C   3,C   2,C   1)      1.57 -0.000192    2.84      4.41   
    89. D(H  13,C   3,C   2,C   6)      4.56 -0.000269    2.92      7.48   
    90. D(C   4,C   3,C   2,C   1)   -114.67  0.000029    2.39   -112.28   
    91. D(H  14,C   4,C   3,C   2)   -120.29  0.000164   -2.53   -122.83   
    92. D(N   5,C   4,C   3,H  13)    111.18  0.000050   -2.63    108.55   
    93. D(N   5,C   4,C   3,H  12)   -120.76 -0.000090   -2.57   -123.33   
    94. D(N   5,C   4,C   3,C   2)     -4.88 -0.000066   -2.16     -7.04   
    95. D(H  15,C   4,C   3,H  13)   -131.13  0.000365   -3.03   -134.16   
    96. D(H  15,C   4,C   3,H  12)     -3.07  0.000225   -2.97     -6.04   
    97. D(H  15,C   4,C   3,C   2)    112.81  0.000249   -2.56    110.25   
    98. D(H  14,C   4,C   3,H  13)     -4.24  0.000280   -3.00     -7.24   
    99. D(H  14,C   4,C   3,H  12)    123.82  0.000140   -2.94    120.88   
   100. D(H  16,N   5,C   4,H  15)      3.49 -0.000351    3.71      7.21   
   101. D(H  16,N   5,C   4,C   3)    120.70 -0.000072    3.00    123.71   
   102. D(C   2,N   5,C   4,H  15)   -112.18 -0.000216    2.94   -109.24   
   103. D(C   2,N   5,C   4,H  14)    123.34 -0.000073    2.64    125.98   
   104. D(C   2,N   5,C   4,C   3)      5.03  0.000063    2.23      7.26   
   105. D(H  16,N   5,C   2,C   6)    117.03  0.000274   -3.52    113.50   
   106. D(H  16,N   5,C   2,C   3)   -120.54  0.000221   -3.06   -123.60   
   107. D(H  16,N   5,C   2,C   1)      2.23  0.000291   -3.43     -1.21   
   108. D(C   4,N   5,C   2,C   6)   -127.48 -0.000011   -2.70   -130.18   
   109. D(H  16,N   5,C   4,H  14)   -120.99 -0.000209    3.41   -117.58   
   110. D(C   4,N   5,C   2,C   3)     -5.04 -0.000063   -2.24     -7.28   
   111. D(C   4,N   5,C   2,C   1)    117.73  0.000007   -2.61    115.11   
   112. D(H  18,C   6,C   2,N   5)     36.62  0.000041    0.97     37.59   
   113. D(H  18,C   6,C   2,C   3)    -67.78  0.000022    0.88    -66.90   
   114. D(H  18,C   6,C   2,C   1)    159.85  0.000079    0.93    160.79   
   115. D(H  17,C   6,C   2,N   5)    156.90 -0.000089    1.19    158.09   
   116. D(H  17,C   6,C   2,C   3)     52.51 -0.000108    1.10     53.60   
   117. D(H  17,C   6,C   2,C   1)    -79.86 -0.000051    1.15    -78.71   
   118. D(N   7,C   6,C   2,N   5)    -84.28  0.000037    0.94    -83.34   
   119. D(N   7,C   6,C   2,C   3)    171.33  0.000018    0.85    172.17   
   120. D(N   7,C   6,C   2,C   1)     38.96  0.000075    0.90     39.86   
   121. D(H  19,N   7,C   0,H   8)     -1.17 -0.000227    2.25      1.09   
   122. D(H  19,N   7,C   0,C   1)   -121.16 -0.000245    2.21   -118.95   
   123. D(C   6,N   7,C   0,H   9)   -122.41  0.000015    1.20   -121.21   
   124. D(C   6,N   7,C   0,H   8)    118.71  0.000032    1.36    120.07   
   125. D(H  19,N   7,C   0,H   9)    117.71 -0.000244    2.09    119.81   
   126. D(C   6,N   7,C   0,C   1)     -1.28  0.000014    1.32      0.03   
   127. D(H  19,N   7,C   6,H  18)    -24.79  0.000298   -2.35    -27.14   
   128. D(H  19,N   7,C   6,H  17)   -145.19  0.000226   -2.32   -147.50   
   129. D(H  19,N   7,C   6,C   2)     96.46  0.000242   -2.19     94.28   
   130. D(C   0,N   7,C   6,H  18)   -145.03 -0.000026   -1.55   -146.57   
   131. D(C   0,N   7,C   6,H  17)     94.57 -0.000097   -1.51     93.07   
   132. D(C   0,N   7,C   6,C   2)    -23.78 -0.000082   -1.38    -25.16   
    ----------------------------------------------------------------------------

         *************************************************************
         *                GEOMETRY OPTIMIZATION CYCLE   7            *
         *************************************************************
---------------------------------
CARTESIAN COORDINATES (ANGSTROEM)
---------------------------------
  C     -1.986843    0.351056    0.643516
  C     -0.720566   -0.457461    1.005356
  C      0.215511   -0.183002   -0.173364
  C      1.532964   -0.978859   -0.276467
  C      2.266373    0.353725   -0.000169
  N      0.981133    1.096296   -0.091403
  C     -0.777729   -0.201829   -1.334003
  N     -1.977160    0.484860   -0.833071
  H     -1.966268    1.341104    1.117468
  H     -2.898359   -0.153584    0.984286
  H     -0.286681   -0.180686    1.973171
  H     -0.947601   -1.530453    1.034669
  H      1.665040   -1.753273    0.484877
  H      1.720682   -1.415110   -1.262533
  H      2.992328    0.669303   -0.757103
  H      2.749035    0.395423    0.984703
  H      0.770721    1.644410    0.737045
  H     -1.018775   -1.242588   -1.598007
  H     -0.378305    0.298388   -2.220470
  H     -1.935501    1.462480   -1.091901

----------------------------
CARTESIAN COORDINATES (A.U.)
----------------------------
  NO LB      ZA    FRAG     MASS         X           Y           Z
   0 C     6.0000    0    12.011   -3.754589    0.663400    1.216069
   1 C     6.0000    0    12.011   -1.361672   -0.864476    1.899847
   2 C     6.0000    0    12.011    0.407257   -0.345824   -0.327610
   3 C     6.0000    0    12.011    2.896882   -1.849776   -0.522447
   4 C     6.0000    0    12.011    4.282824    0.668444   -0.000319
   5 N     7.0000    0    14.007    1.854072    2.071698   -0.172727
   6 C     6.0000    0    12.011   -1.469695   -0.381401   -2.520901
   7 N     7.0000    0    14.007   -3.736290    0.916252   -1.574275
   8 H     1.0000    0     1.008   -3.715708    2.534319    2.111708
   9 H     1.0000    0     1.008   -5.477104   -0.290232    1.860031
  10 H     1.0000    0     1.008   -0.541748   -0.341447    3.728752
  11 H     1.0000    0     1.008   -1.790705   -2.892137    1.955241
  12 H     1.0000    0     1.008    3.146469   -3.313205    0.916285
  13 H     1.0000    0     1.008    3.251619   -2.674170   -2.385842
  14 H     1.0000    0     1.008    5.654680    1.264800   -1.430717
  15 H     1.0000    0     1.008    5.194924    0.747241    1.860818
  16 H     1.0000    0     1.008    1.456451    3.107484    1.392814
  17 H     1.0000    0     1.008   -1.925207   -2.348151   -3.019795
  18 H     1.0000    0     1.008   -0.714893    0.563872   -4.196080
  19 H     1.0000    0     1.008   -3.657567    2.763687   -2.063394

--------------------------------
INTERNAL COORDINATES (ANGSTROEM)
--------------------------------
 C      0   0   0     0.000000000000     0.00000000     0.00000000
 C      1   0   0     1.545343475979     0.00000000     0.00000000
 C      2   1   0     1.530015409406   103.12553264     0.00000000
 C      3   2   1     1.542627815990   118.78005670   188.24738995
 C      4   3   2     1.545966205882    87.04838708   247.71211768
 N      5   4   3     1.487137189733    90.54136024   352.96385910
 C      3   2   1     1.527731523366   100.67917996   321.24033508
 N      7   3   2     1.470070745973   105.41554219    39.86215922
 H      1   2   3     1.097838023623   110.81696711   265.04334585
 H      1   2   3     1.096196504444   111.57504660   145.60490716
 H      2   1   3     1.096141518941   113.51432756   122.76902061
 H      2   1   3     1.097139684478   110.38776918   243.89121055
 H      4   3   2     1.093985629469   114.94807055     4.40869816
 H      4   3   2     1.094477012995   114.35145342   131.49073910
 H      5   4   3     1.095239234561   116.05894578   237.18167690
 H      5   4   3     1.097576097666   113.68679971   110.25925425
 H      6   5   4     1.015396240286   113.48907552   123.71478174
 H      7   3   2     1.100446225519   109.65308112   281.28943486
 H      7   3   2     1.093425583474   111.88763406   160.78629565
 H      8   7   3     1.012161504926   109.29626626    94.27172870

---------------------------
INTERNAL COORDINATES (A.U.)
---------------------------
 C      0   0   0     0.000000000000     0.00000000     0.00000000
 C      1   0   0     2.920275952442     0.00000000     0.00000000
 C      2   1   0     2.891310104456   103.12553264     0.00000000
 C      3   2   1     2.915144098790   118.78005670   188.24738995
 C      4   3   2     2.921452741415    87.04838708   247.71211768
 N      5   4   3     2.810282012164    90.54136024   352.96385910
 C      3   2   1     2.886994185320   100.67917996   321.24033508
 N      7   3   2     2.778031107378   105.41554219    39.86215922
 H      1   2   3     2.074613204054   110.81696711   265.04334585
 H      1   2   3     2.071511182362   111.57504660   145.60490716
 H      2   1   3     2.071407274818   113.51432756   122.76902061
 H      2   1   3     2.073293534321   110.38776918   243.89121055
 H      4   3   2     2.067333234142   114.94807055     4.40869816
 H      4   3   2     2.068261814433   114.35145342   131.49073910
 H      5   4   3     2.069702204445   116.05894578   237.18167690
 H      5   4   3     2.074118235726   113.68679971   110.25925425
 H      6   5   4     1.918820811555   113.48907552   123.71478174
 H      7   3   2     2.079541991338   109.65308112   281.28943486
 H      7   3   2     2.066274900590   111.88763406   160.78629565
 H      8   7   3     1.912708047608   109.29626626    94.27172870


           ************************************************************
           *        Program running with 6 parallel MPI-processes     *
           *              working on a common directory               *
           ************************************************************
------------------------------------------------------------------------------
                   ___                                                        
                  /   \      - P O W E R E D   B Y -                         
                 /     \                                                     
                 |  |  |   _    _      __       _____    __    __             
                 |  |  |  | |  | |    /  \     |  _  \  |  |  /  |          
                  \  \/   | |  | |   /    \    | | | |  |  | /  /          
                 / \  \   | |__| |  /  /\  \   | |_| |  |  |/  /          
                |  |  |   |  __  | /  /__\  \  |    /   |      \           
                |  |  |   | |  | | |   __   |  |    \   |  |\   \          
                \     /   | |  | | |  |  |  |  | |\  \  |  | \   \       
                 \___/    |_|  |_| |__|  |__|  |_| \__\ |__|  \__/        
                                                                              
                      - O R C A' S   B I G   F R I E N D -                    
                                      &                                       
                       - I N T E G R A L  F E E D E R -                       
                                                                              
 v1 FN, 2020, v2 2021                                                         
------------------------------------------------------------------------------


Reading SHARK input file file.SHARKINP.tmp ... ok
----------------------
SHARK INTEGRAL PACKAGE
----------------------

Number of atoms                             ...     20
Number of basis functions                   ...    216
Number of shells                            ...    112
Maximum angular momentum                    ...      2
Integral batch strategy                     ... SHARK/LIBINT Hybrid
RI-J (if used) integral strategy            ... SPLIT-RIJ (Revised 2003 algorithm where possible)
Printlevel                                  ...      1
Contraction scheme used                     ... SEGMENTED contraction
Coulomb Range Separation                    ... NOT USED
Exchange Range Separation                   ... Long Range
   Mu parameter                             ...  0.300000
   Scaling (regular/separated)              ...  0.167000  0.833000
Finite Nucleus Model                        ... NOT USED
Auxiliary Coulomb fitting basis             ... AVAILABLE
   # of basis functions in Aux-J            ...    524
   # of shells in Aux-J                     ...    180
   Maximum angular momentum in Aux-J        ...      4
Auxiliary J/K fitting basis                 ... NOT available
Auxiliary Correlation fitting basis         ... NOT available
Auxiliary 'external' fitting basis          ... NOT available
Integral threshold                          ...     2.500000e-11
Primitive cut-off                           ...     2.500000e-12
Primitive pair pre-selection threshold      ...     2.500000e-12

Calculating pre-screening integrals         ... done (  0.1 sec) Dimension = 112
Organizing shell pair data                  ... done (  0.0 sec)
Shell pair information
Total number of shell pairs                 ...      6328
Shell pairs after pre-screening             ...      6126
Total number of primitive shell pairs       ...     21940
Primitive shell pairs kept                  ...     16355
          la=0 lb=0:   2284 shell pairs
          la=1 lb=0:   2360 shell pairs
          la=1 lb=1:    637 shell pairs
          la=2 lb=0:    532 shell pairs
          la=2 lb=1:    277 shell pairs
          la=2 lb=2:     36 shell pairs

Calculating one electron integrals          ... done (  0.0 sec)
Calculating RI/J V-Matrix + Cholesky decomp.... done (  0.0 sec)
Calculating Nuclear repulsion               ... done (  0.0 sec) ENN=    404.735523009301 Eh

SHARK setup successfully completed in   0.3 seconds

Maximum memory used throughout the entire GTOINT-calculation: 15.4 MB


           ************************************************************
           *        Program running with 6 parallel MPI-processes     *
           *              working on a common directory               *
           ************************************************************

Diagonalization of the overlap matrix:
Smallest eigenvalue                        ... 1.454e-05
Time for diagonalization                   ...    0.012 sec
Threshold for overlap eigenvalues          ... 1.000e-08
Number of eigenvalues below threshold      ... 0
Time for construction of square roots      ...    0.016 sec
Total time needed                          ...    0.029 sec

-------------------
DFT GRID GENERATION
-------------------

General Integration Accuracy     IntAcc      ... 4.388
Radial Grid Type                 RadialGrid  ... OptM3 with GC (2021)
Angular Grid (max. ang.)         AngularGrid ... 4 (Lebedev-302)
Angular grid pruning method      GridPruning ... 4 (adaptive)
Weight generation scheme         WeightScheme... Becke
Basis function cutoff            BFCut       ... 1.0000e-11
Integration weight cutoff        WCut        ... 1.0000e-14
Angular grids for H and He will be reduced by one unit
Partially contracted basis set               ... off
Rotationally invariant grid construction     ... off

Total number of grid points                  ...    90229
Total number of batches                      ...     1420
Average number of points per batch           ...       63
Average number of grid points per atom       ...     4511
Time for grid setup =    0.614 sec

--------------------
COSX GRID GENERATION
--------------------

GRIDX 1
-------
General Integration Accuracy     IntAcc      ... 3.816
Radial Grid Type                 RadialGrid  ... OptM3 with GC (2021)
Angular Grid (max. ang.)         AngularGrid ... 1 (Lebedev-50)
Angular grid pruning method      GridPruning ... 4 (adaptive)
Weight generation scheme         WeightScheme... Becke
Basis function cutoff            BFCut       ... 1.0000e-11
Integration weight cutoff        WCut        ... 1.0000e-14
Angular grids for H and He will be reduced by one unit
Partially contracted basis set               ... on
Rotationally invariant grid construction     ... off

Total number of grid points                  ...    11296
Total number of batches                      ...      185
Average number of points per batch           ...       61
Average number of grid points per atom       ...      565
UseSFitting                                  ... on

GRIDX 2
-------
General Integration Accuracy     IntAcc      ... 4.020
Radial Grid Type                 RadialGrid  ... OptM3 with GC (2021)
Angular Grid (max. ang.)         AngularGrid ... 2 (Lebedev-110)
Angular grid pruning method      GridPruning ... 4 (adaptive)
Weight generation scheme         WeightScheme... Becke
Basis function cutoff            BFCut       ... 1.0000e-11
Integration weight cutoff        WCut        ... 1.0000e-14
Angular grids for H and He will be reduced by one unit
Partially contracted basis set               ... on
Rotationally invariant grid construction     ... off

Total number of grid points                  ...    26243
Total number of batches                      ...      420
Average number of points per batch           ...       62
Average number of grid points per atom       ...     1312
UseSFitting                                  ... on

GRIDX 3
-------
General Integration Accuracy     IntAcc      ... 4.338
Radial Grid Type                 RadialGrid  ... OptM3 with GC (2021)
Angular Grid (max. ang.)         AngularGrid ... 3 (Lebedev-194)
Angular grid pruning method      GridPruning ... 4 (adaptive)
Weight generation scheme         WeightScheme... Becke
Basis function cutoff            BFCut       ... 1.0000e-11
Integration weight cutoff        WCut        ... 1.0000e-14
Angular grids for H and He will be reduced by one unit
Partially contracted basis set               ... on
Rotationally invariant grid construction     ... off

Total number of grid points                  ...    58779
Total number of batches                      ...      931
Average number of points per batch           ...       63
Average number of grid points per atom       ...     2939
UseSFitting                                  ... on

Time for X-Grid setup             =    0.627 sec

--------------
SCF ITERATIONS
--------------
ITER       Energy         Delta-E        Max-DP      RMS-DP      [F,P]     Damp
               ***  Starting incremental Fock matrix formation  ***
  0   -345.4859597917   0.000000000000 0.01893475  0.00032245  0.0203866 0.7000
                      *** Initiating the SOSCF procedure ***
                      *** Re-Reading the Fockian *** 
                      *** Removing any level shift *** 
ITER      Energy       Delta-E        Grad      Rot      Max-DP    RMS-DP
  1   -345.48649009  -0.0005302995  0.000834  0.000834  0.067440  0.001040
               *** Restarting incremental Fock matrix formation ***
  2   -345.48812072  -0.0016306268  0.000921  0.001207  0.044308  0.000502
  3   -345.48826074  -0.0001400183  0.000265  0.000618  0.015969  0.000212
  4   -345.48827612  -0.0000153840  0.000094  0.000144  0.010014  0.000081
  5   -345.48827655  -0.0000004343  0.000076  0.000046  0.002289  0.000027
  6   -345.48827693  -0.0000003774  0.000010  0.000031  0.000517  0.000009
  7   -345.48827694  -0.0000000070  0.000004  0.000021  0.002320  0.000020
                  ***Gradient check signals convergence***
              ***Rediagonalizing the Fockian in SOSCF/NRSCF***

               *****************************************************
               *                     SUCCESS                       *
               *           SCF CONVERGED AFTER   8 CYCLES          *
               *****************************************************

Old exchange energy                            =    -16.191726565 Eh
New exchange energy                            =    -16.191739286 Eh
Exchange energy change after final integration =     -0.000012721 Eh
Total energy after final integration           =   -345.488289663 Eh
Final COS-X integration done in                =     8.794 sec
Total Energy       :         -345.48828966 Eh           -9401.21431 eV
  Last Energy change         ...   -3.1002e-09  Tolerance :   1.0000e-08
  Last MAX-Density change    ...    3.5857e-15  Tolerance :   1.0000e-07
             **** THE GBW FILE WAS UPDATED (file.gbw) ****
             **** DENSITY file.scfp WAS UPDATED ****
             **** ENERGY FILE WAS UPDATED (file.en.tmp) ****
             **** THE GBW FILE WAS UPDATED (file.gbw) ****
             **** DENSITY file.scfp WAS UPDATED ****
Total SCF time: 0 days 0 hours 0 min 45 sec 

Maximum memory used throughout the entire SCF-calculation: 61.0 MB


-------------------------------------------------------------------------------
                          DFT DISPERSION CORRECTION                            
                                                                               
                              DFTD3 V3.1  Rev 1                                
                          USING Becke-Johnson damping                          
-------------------------------------------------------------------------------
-------------------------   ----------------
Dispersion correction           -0.033498770
-------------------------   ----------------


-------------------------   --------------------
FINAL SINGLE POINT ENERGY      -345.521788432512
-------------------------   --------------------


           ************************************************************
           *        Program running with 6 parallel MPI-processes     *
           *              working on a common directory               *
           ************************************************************
------------------------------------------------------------------------------
                         ORCA SCF GRADIENT CALCULATION
------------------------------------------------------------------------------

 ... reading COSX grid (gridx3)
Gradient of the Kohn-Sham DFT energy:
Kohn-Sham wavefunction type      ... RKS
Hartree-Fock exchange scaling    ...    0.167
Number of operators              ...    1
Number of atoms                  ...   20
Basis set dimensions             ...  216
Integral neglect threshold       ... 2.5e-11
Integral primitive cutoff        ... 2.5e-12
SHARK Integral package           ... ON

Nuc. rep. gradient       (SHARK) ... done (  0.0 sec)
HCore & Overlap gradient (SHARK) ... done (  0.1 sec)
RI-J gradient            (SHARK) ... done (  0.5 sec)
COSX-gradient                    ... done ( 10.0 sec)
Exchange-correlation gradient    ... done
Dispersion correction            ... done

------------------
CARTESIAN GRADIENT
------------------

   1   C   :   -0.000370474   -0.000375056   -0.000049635
   2   C   :   -0.000114087    0.000121116    0.000134393
   3   C   :    0.000317574   -0.000083434    0.000160738
   4   C   :    0.000031380    0.000492512   -0.000661137
   5   C   :    0.000077248   -0.000402746    0.000461194
   6   N   :   -0.000416316    0.000851054   -0.000143224
   7   C   :   -0.000039588    0.000190376   -0.000164139
   8   N   :    0.000423883    0.000225510    0.000302123
   9   H   :    0.000207712   -0.000060914   -0.000101429
  10   H   :   -0.000123905    0.000175607    0.000108798
  11   H   :   -0.000013938   -0.000326478    0.000127935
  12   H   :   -0.000142355    0.000117218   -0.000253489
  13   H   :   -0.000034546    0.000296391    0.000139813
  14   H   :    0.000076239   -0.000752058    0.000281724
  15   H   :   -0.000306418    0.000061729   -0.000040643
  16   H   :    0.000614766    0.000070922   -0.000127966
  17   H   :    0.000083170   -0.000436801    0.000176550
  18   H   :    0.000020193   -0.000002948    0.000033863
  19   H   :    0.000065679   -0.000097829    0.000038237
  20   H   :   -0.000344957   -0.000139113   -0.000280927

Difference to translation invariance:
           :    0.0000112591   -0.0000749440    0.0001427810

Difference to rotation invariance:
           :    0.0001410532   -0.0003403756    0.0002175126

Norm of the cartesian gradient     ...    0.0022099067
RMS gradient                       ...    0.0002852977
MAX gradient                       ...    0.0008510536

-------
TIMINGS
-------

Total SCF gradient time            ...       13.827 sec

One electron gradient       ....       0.099 sec  (  0.7%)
RI-J Coulomb gradient       ....       0.537 sec  (  3.9%)
COSX gradient               ....      10.024 sec  ( 72.5%)
XC gradient                 ....       2.616 sec  ( 18.9%)

Maximum memory used throughout the entire SCFGRAD-calculation: 47.3 MB
------------------------------------------------------------------------------
                         ORCA GEOMETRY RELAXATION STEP
------------------------------------------------------------------------------

Reading the OPT-File                    .... done
Getting information on internals        .... done
Copying old internal coords+grads       .... done
Making the new internal coordinates     .... (new redundants).... done
Validating the new internal coordinates .... (new redundants).... done
Calculating the B-matrix                .... done
Calculating the G,G- and P matrices     .... done
Transforming gradient to internals      .... done
Projecting the internal gradient        .... done
Number of atoms                         ....  20
Number of internal coordinates          .... 132
Current Energy                          ....  -345.521788433 Eh
Current gradient norm                   ....     0.002209907 Eh/bohr
Maximum allowed component of the step   ....  0.300
Current trust radius                    ....  0.300
Updating the Hessian (BFGS)             .... done
Forming the augmented Hessian           .... done
Diagonalizing the augmented Hessian     .... done
Last element of RFO vector              ....  0.724157569
Lowest eigenvalues of augmented Hessian:
 -0.000810649  0.000248814  0.000831133  0.006664478  0.017775122
Length of the computed step             ....  0.952326650
Warning: the length of the step is outside the trust region - taking restricted step instead
The input lambda is                     ....    -0.000811
   iter:   1  x=   -0.001199  g= 2101.227018 f(x)=     0.816926
   iter:   2  x=   -0.001696  g=  687.927319 f(x)=     0.341385
   iter:   3  x=   -0.002217  g=  252.540622 f(x)=     0.131657
   iter:   4  x=   -0.002580  g=  115.427572 f(x)=     0.041892
   iter:   5  x=   -0.002692  g=   73.982489 f(x)=     0.008262
   iter:   6  x=   -0.002699  g=   65.318945 f(x)=     0.000497
   iter:   7  x=   -0.002699  g=   64.778890 f(x)=     0.000002
   iter:   8  x=   -0.002699  g=   64.776647 f(x)=     0.000000
   iter:   9  x=   -0.002699  g=   64.776647 f(x)=     0.000000
The output lambda is                    ....    -0.002699 (9 iterations)
The final length of the internal step   ....  0.300000000
Converting the step to cartesian space:
 Initial RMS(Int)=    0.0261116484
Transforming coordinates:
 Iter   0:  RMS(Cart)=    0.0450188530 RMS(Int)=    0.0260623348
 Iter   1:  RMS(Cart)=    0.0011418483 RMS(Int)=    0.0006120956
 Iter   2:  RMS(Cart)=    0.0000493644 RMS(Int)=    0.0000325496
 Iter   3:  RMS(Cart)=    0.0000026699 RMS(Int)=    0.0000016040
 Iter   4:  RMS(Cart)=    0.0000001316 RMS(Int)=    0.0000000959
 Iter   5:  RMS(Cart)=    0.0000000073 RMS(Int)=    0.0000000048
done
Storing new coordinates                 .... done

                                .--------------------.
          ----------------------|Geometry convergence|-------------------------
          Item                value                   Tolerance       Converged
          ---------------------------------------------------------------------
          Energy change      -0.0002732649            0.0000050000      NO
          RMS gradient        0.0001191182            0.0001000000      NO
          MAX gradient        0.0003847897            0.0003000000      NO
          RMS step            0.0261116484            0.0020000000      NO
          MAX step            0.0629294331            0.0040000000      NO
          ........................................................
          Max(Bonds)      0.0015      Max(Angles)    0.51
          Max(Dihed)        3.61      Max(Improp)    0.00
          ---------------------------------------------------------------------

The optimization has not yet converged - more geometry cycles are needed


    ---------------------------------------------------------------------------
                         Redundant Internal Coordinates
                            (Angstroem and degrees)

        Definition                    Value    dE/dq     Step     New-Value
    ----------------------------------------------------------------------------
     1. B(C   1,C   0)                1.5453  0.000108  0.0006    1.5459   
     2. B(C   2,C   1)                1.5300  0.000257  0.0006    1.5307   
     3. B(C   3,C   2)                1.5426  0.000148 -0.0000    1.5426   
     4. B(C   4,C   3)                1.5460  0.000054  0.0000    1.5460   
     5. B(N   5,C   4)                1.4871  0.000361 -0.0015    1.4856   
     6. B(N   5,C   2)                1.4931  0.000141 -0.0010    1.4921   
     7. B(C   6,C   2)                1.5277  0.000049 -0.0006    1.5272   
     8. B(N   7,C   6)                1.4701  0.000012  0.0005    1.4705   
     9. B(N   7,C   0)                1.4827  0.000026  0.0008    1.4835   
    10. B(H   8,C   0)                1.0978 -0.000089 -0.0001    1.0978   
    11. B(H   9,C   0)                1.0962  0.000050 -0.0001    1.0961   
    12. B(H  10,C   1)                1.0961  0.000023 -0.0000    1.0961   
    13. B(H  11,C   1)                1.0971 -0.000099  0.0000    1.0972   
    14. B(H  12,C   3)                1.0940 -0.000124 -0.0003    1.0937   
    15. B(H  13,C   3)                1.0945  0.000066 -0.0001    1.0944   
    16. B(H  14,C   4)                1.0952 -0.000148  0.0000    1.0952   
    17. B(H  15,C   4)                1.0976  0.000147  0.0004    1.0979   
    18. B(H  16,N   5)                1.0154 -0.000117  0.0000    1.0154   
    19. B(H  17,C   6)                1.1004 -0.000010 -0.0001    1.1003   
    20. B(H  18,C   6)                1.0934 -0.000048 -0.0000    1.0934   
    21. B(H  19,N   7)                1.0122 -0.000071  0.0004    1.0126   
    22. A(N   7,C   0,H   9)          110.89 -0.000015   -0.06    110.83   
    23. A(N   7,C   0,H   8)          110.39  0.000026   -0.10    110.29   
    24. A(C   1,C   0,H   9)          111.58  0.000098   -0.07    111.50   
    25. A(C   1,C   0,N   7)          105.97 -0.000019    0.14    106.11   
    26. A(H   8,C   0,H   9)          107.25 -0.000007   -0.05    107.20   
    27. A(C   1,C   0,H   8)          110.82 -0.000082    0.14    110.96   
    28. A(C   0,C   1,H  11)          110.39 -0.000139   -0.01    110.38   
    29. A(C   2,C   1,H  10)          113.13  0.000029    0.02    113.14   
    30. A(H  10,C   1,H  11)          107.77  0.000001    0.03    107.80   
    31. A(C   2,C   1,H  11)          108.82 -0.000027    0.03    108.85   
    32. A(C   0,C   1,C   2)          103.13  0.000036   -0.02    103.11   
    33. A(C   0,C   1,H  10)          113.51  0.000092   -0.04    113.47   
    34. A(C   3,C   2,N   5)           90.45 -0.000026   -0.20     90.25   
    35. A(N   5,C   2,C   6)          112.68  0.000022    0.21    112.90   
    36. A(C   1,C   2,C   3)          118.78  0.000066   -0.33    118.45   
    37. A(C   3,C   2,C   6)          119.87  0.000003    0.44    120.31   
    38. A(C   1,C   2,N   5)          115.16  0.000098   -0.14    115.02   
    39. A(C   1,C   2,C   6)          100.68 -0.000132    0.02    100.70   
    40. A(H  12,C   3,H  13)          108.91 -0.000125    0.20    109.11   
    41. A(C   4,C   3,H  13)          115.04  0.000176   -0.51    114.53   
    42. A(C   2,C   3,H  13)          114.35  0.000050   -0.44    113.91   
    43. A(C   4,C   3,H  12)          115.37 -0.000119    0.35    115.72   
    44. A(C   2,C   3,H  12)          114.95 -0.000032    0.38    115.32   
    45. A(C   2,C   3,C   4)           87.05  0.000101   -0.04     87.01   
    46. A(N   5,C   4,H  14)          112.74 -0.000061    0.28    113.02   
    47. A(C   3,C   4,H  14)          116.06  0.000014    0.25    116.31   
    48. A(C   3,C   4,N   5)           90.54 -0.000068   -0.18     90.36   
    49. A(H  14,C   4,H  15)          108.53 -0.000134    0.14    108.67   
    50. A(N   5,C   4,H  15)          114.59  0.000156   -0.11    114.48   
    51. A(C   3,C   4,H  15)          113.69  0.000122   -0.42    113.26   
    52. A(C   2,N   5,C   4)           91.07 -0.000003    0.06     91.13   
    53. A(C   4,N   5,H  16)          113.49 -0.000068    0.33    113.82   
    54. A(C   2,N   5,H  16)          113.64 -0.000059    0.44    114.08   
    55. A(C   2,C   6,N   7)          105.42  0.000105   -0.06    105.36   
    56. A(H  17,C   6,H  18)          108.55  0.000011    0.05    108.61   
    57. A(N   7,C   6,H  18)          111.14  0.000025   -0.04    111.09   
    58. A(C   2,C   6,H  18)          111.89 -0.000047    0.04    111.93   
    59. A(N   7,C   6,H  17)          110.17 -0.000021   -0.07    110.10   
    60. A(C   2,C   6,H  17)          109.65 -0.000074    0.08    109.73   
    61. A(C   0,N   7,C   6)          107.61 -0.000006   -0.17    107.44   
    62. A(C   6,N   7,H  19)          109.30 -0.000008   -0.35    108.94   
    63. A(C   0,N   7,H  19)          110.01  0.000205   -0.34    109.66   
    64. D(C   2,C   1,C   0,N   7)     24.81 -0.000008   -0.74     24.07   
    65. D(H  11,C   1,C   0,H   9)     29.50  0.000091   -0.79     28.70   
    66. D(H  10,C   1,C   0,N   7)    147.58  0.000102   -0.75    146.83   
    67. D(H  11,C   1,C   0,H   8)    148.93  0.000091   -0.81    148.13   
    68. D(H  10,C   1,C   0,H   8)     27.81  0.000128   -0.80     27.01   
    69. D(C   2,C   1,C   0,H   9)    145.60  0.000016   -0.78    144.83   
    70. D(C   2,C   1,C   0,H   8)    -94.96  0.000017   -0.79    -95.75   
    71. D(H  11,C   1,C   0,N   7)    -91.30  0.000066   -0.76    -92.06   
    72. D(H  10,C   1,C   0,H   9)    -91.63  0.000127   -0.79    -92.42   
    73. D(N   5,C   2,C   1,H  11)   -160.07 -0.000142    0.39   -159.68   
    74. D(C   3,C   2,C   1,C   0)   -171.75  0.000088   -0.17   -171.92   
    75. D(C   3,C   2,C   1,H  11)    -54.53 -0.000064   -0.17    -54.71   
    76. D(N   5,C   2,C   1,H  10)    -40.31 -0.000141    0.45    -39.86   
    77. D(N   5,C   2,C   1,C   0)     82.71  0.000011    0.39     83.11   
    78. D(C   6,C   2,C   1,H  11)     78.46 -0.000131    0.19     78.65   
    79. D(C   6,C   2,C   1,H  10)   -161.79 -0.000130    0.25   -161.53   
    80. D(C   6,C   2,C   1,C   0)    -38.76  0.000022    0.20    -38.56   
    81. D(C   3,C   2,C   1,H  10)     65.22 -0.000063   -0.11     65.11   
    82. D(H  13,C   3,C   2,N   5)   -109.21 -0.000264    2.97   -106.25   
    83. D(H  13,C   3,C   2,C   1)    131.49 -0.000385    3.37    134.86   
    84. D(H  12,C   3,C   2,C   6)   -119.60 -0.000090    3.00   -116.60   
    85. D(H  12,C   3,C   2,N   5)    123.70 -0.000101    2.75    126.45   
    86. D(C   4,C   3,C   2,C   6)    123.70 -0.000001    2.59    126.29   
    87. D(C   4,C   3,C   2,N   5)      7.01 -0.000013    2.33      9.33   
    88. D(H  12,C   3,C   2,C   1)      4.41 -0.000222    3.14      7.55   
    89. D(H  13,C   3,C   2,C   6)      7.48 -0.000253    3.23     10.71   
    90. D(C   4,C   3,C   2,C   1)   -112.29 -0.000133    2.72   -109.56   
    91. D(H  14,C   4,C   3,C   2)   -122.82  0.000125   -2.62   -125.43   
    92. D(N   5,C   4,C   3,H  13)    108.53  0.000157   -2.93    105.61   
    93. D(N   5,C   4,C   3,H  12)   -123.33  0.000028   -2.79   -126.12   
    94. D(N   5,C   4,C   3,C   2)     -7.04  0.000022   -2.34     -9.37   
    95. D(H  15,C   4,C   3,H  13)   -134.17  0.000326   -3.25   -137.42   
    96. D(H  15,C   4,C   3,H  12)     -6.04  0.000198   -3.11     -9.15   
    97. D(H  15,C   4,C   3,C   2)    110.26  0.000192   -2.66    107.60   
    98. D(H  14,C   4,C   3,H  13)     -7.25  0.000260   -3.21    -10.46   
    99. D(H  14,C   4,C   3,H  12)    120.89  0.000131   -3.07    117.82   
   100. D(H  16,N   5,C   4,H  15)      7.22 -0.000245    3.61     10.82   
   101. D(H  16,N   5,C   4,C   3)    123.71 -0.000106    3.01    126.72   
   102. D(C   2,N   5,C   4,H  15)   -109.23 -0.000162    3.01   -106.22   
   103. D(C   2,N   5,C   4,H  14)    125.97 -0.000054    2.68    128.64   
   104. D(C   2,N   5,C   4,C   3)      7.26 -0.000022    2.41      9.68   
   105. D(H  16,N   5,C   2,C   6)    113.51  0.000120   -3.37    110.14   
   106. D(H  16,N   5,C   2,C   3)   -123.60  0.000118   -2.91   -126.51   
   107. D(H  16,N   5,C   2,C   1)     -1.21  0.000209   -3.45     -4.67   
   108. D(C   4,N   5,C   2,C   6)   -130.17  0.000029   -2.87   -133.05   
   109. D(H  16,N   5,C   4,H  14)   -117.58 -0.000138    3.27   -114.31   
   110. D(C   4,N   5,C   2,C   3)     -7.28  0.000026   -2.42     -9.69   
   111. D(C   4,N   5,C   2,C   1)    115.11  0.000118   -2.96    112.15   
   112. D(H  18,C   6,C   2,N   5)     37.58  0.000044    0.43     38.01   
   113. D(H  18,C   6,C   2,C   3)    -66.89  0.000059    0.30    -66.59   
   114. D(H  18,C   6,C   2,C   1)    160.79  0.000090    0.40    161.18   
   115. D(H  17,C   6,C   2,N   5)    158.08 -0.000022    0.58    158.66   
   116. D(H  17,C   6,C   2,C   3)     53.61 -0.000007    0.44     54.06   
   117. D(H  17,C   6,C   2,C   1)    -78.71  0.000023    0.54    -78.17   
   118. D(N   7,C   6,C   2,N   5)    -83.35 -0.000026    0.50    -82.84   
   119. D(N   7,C   6,C   2,C   3)    172.19 -0.000011    0.37    172.55   
   120. D(N   7,C   6,C   2,C   1)     39.86  0.000019    0.47     40.33   
   121. D(H  19,N   7,C   0,H   8)      1.09 -0.000172    1.93      3.02   
   122. D(H  19,N   7,C   0,C   1)   -118.96 -0.000077    1.73   -117.23   
   123. D(C   6,N   7,C   0,H   9)   -121.21 -0.000072    1.05   -120.16   
   124. D(C   6,N   7,C   0,H   8)    120.07 -0.000069    1.21    121.28   
   125. D(H  19,N   7,C   0,H   9)    119.81 -0.000175    1.77    121.57   
   126. D(C   6,N   7,C   0,C   1)      0.02  0.000027    1.01      1.03   
   127. D(H  19,N   7,C   6,H  18)    -27.14  0.000137   -1.61    -28.75   
   128. D(H  19,N   7,C   6,H  17)   -147.50  0.000121   -1.60   -149.10   
   129. D(H  19,N   7,C   6,C   2)     94.27  0.000160   -1.62     92.65   
   130. D(C   0,N   7,C   6,H  18)   -146.58 -0.000101   -0.90   -147.48   
   131. D(C   0,N   7,C   6,H  17)     93.06 -0.000117   -0.89     92.18   
   132. D(C   0,N   7,C   6,C   2)    -25.16 -0.000079   -0.91    -26.08   
    ----------------------------------------------------------------------------

         *************************************************************
         *                GEOMETRY OPTIMIZATION CYCLE   8            *
         *************************************************************
---------------------------------
CARTESIAN COORDINATES (ANGSTROEM)
---------------------------------
  C     -1.977556    0.351790    0.650386
  C     -0.703947   -0.449919    1.003876
  C      0.215938   -0.184536   -0.190443
  C      1.534289   -0.978515   -0.293544
  C      2.260672    0.347668    0.028855
  N      0.984349    1.092697   -0.124156
  C     -0.792989   -0.212707   -1.336570
  N     -1.980951    0.488219   -0.826803
  H     -1.962489    1.341903    1.124254
  H     -2.883154   -0.159541    0.996610
  H     -0.258696   -0.161474    1.963050
  H     -0.927819   -1.523119    1.047270
  H      1.657701   -1.778691    0.441793
  H      1.736019   -1.376395   -1.292890
  H      3.030437    0.665389   -0.682536
  H      2.685127    0.374973    1.041057
  H      0.751355    1.676042    0.673625
  H     -1.045731   -1.254764   -1.583524
  H     -0.404118    0.274232   -2.234998
  H     -1.918438    1.466947   -1.078714

----------------------------
CARTESIAN COORDINATES (A.U.)
----------------------------
  NO LB      ZA    FRAG     MASS         X           Y           Z
   0 C     6.0000    0    12.011   -3.737039    0.664788    1.229052
   1 C     6.0000    0    12.011   -1.330268   -0.850223    1.897050
   2 C     6.0000    0    12.011    0.408064   -0.348722   -0.359885
   3 C     6.0000    0    12.011    2.899386   -1.849125   -0.554717
   4 C     6.0000    0    12.011    4.272051    0.656996    0.054529
   5 N     7.0000    0    14.007    1.860151    2.064898   -0.234621
   6 C     6.0000    0    12.011   -1.498532   -0.401958   -2.525751
   7 N     7.0000    0    14.007   -3.743455    0.922600   -1.562431
   8 H     1.0000    0     1.008   -3.708566    2.535829    2.124531
   9 H     1.0000    0     1.008   -5.448371   -0.301489    1.883320
  10 H     1.0000    0     1.008   -0.488865   -0.305142    3.709627
  11 H     1.0000    0     1.008   -1.753324   -2.878277    1.979054
  12 H     1.0000    0     1.008    3.132601   -3.361238    0.834868
  13 H     1.0000    0     1.008    3.280600   -2.601010   -2.443209
  14 H     1.0000    0     1.008    5.726695    1.257403   -1.289806
  15 H     1.0000    0     1.008    5.074155    0.708596    1.967313
  16 H     1.0000    0     1.008    1.419855    3.167260    1.272967
  17 H     1.0000    0     1.008   -1.976144   -2.371160   -2.992426
  18 H     1.0000    0     1.008   -0.763672    0.518223   -4.223534
  19 H     1.0000    0     1.008   -3.625322    2.772128   -2.038474

--------------------------------
INTERNAL COORDINATES (ANGSTROEM)
--------------------------------
 C      0   0   0     0.000000000000     0.00000000     0.00000000
 C      1   0   0     1.545888285264     0.00000000     0.00000000
 C      2   1   0     1.530691091475   103.10784131     0.00000000
 C      3   2   1     1.542426690082   118.46125472   188.05939376
 C      4   3   2     1.546070160485    86.90936371   250.42949876
 N      5   4   3     1.485759476869    90.28970021   350.62956479
 C      3   2   1     1.527198278051   100.68102960   321.43675402
 N      7   3   2     1.470514698634   105.35201380    40.32932969
 H      1   2   3     1.097770550022   110.96109901   264.25408750
 H      1   2   3     1.096101513709   111.50123559   144.82813802
 H      2   1   3     1.096113309770   113.47114628   122.75538889
 H      2   1   3     1.097159916796   110.37839031   243.87319766
 H      4   3   2     1.093724025276   115.34740143     7.54170175
 H      4   3   2     1.094393704092   113.93731292   134.86799671
 H      5   4   3     1.095245192447   116.33340289   234.57534262
 H      5   4   3     1.097934514975   113.27903751   107.59761668
 H      6   5   4     1.015397426344   113.84617047   126.71379465
 H      7   3   2     1.100339092000   109.73360825   281.83432498
 H      7   3   2     1.093390662407   111.93060253   161.18350447
 H      8   7   3     1.012559163773   108.94187697    92.64884528

---------------------------
INTERNAL COORDINATES (A.U.)
---------------------------
 C      0   0   0     0.000000000000     0.00000000     0.00000000
 C      1   0   0     2.921305492786     0.00000000     0.00000000
 C      2   1   0     2.892586958522   103.10784131     0.00000000
 C      3   2   1     2.914764025905   118.46125472   188.05939376
 C      4   3   2     2.921649187144    86.90936371   250.42949876
 N      5   4   3     2.807678512160    90.28970021   350.62956479
 C      3   2   1     2.885986497713   100.68102960   321.43675402
 N      7   3   2     2.778870056324   105.35201380    40.32932969
 H      1   2   3     2.074485697426   110.96109901   264.25408750
 H      1   2   3     2.071331675887   111.50123559   144.82813802
 H      2   1   3     2.071353967211   113.47114628   122.75538889
 H      2   1   3     2.073331767860   110.37839031   243.87319766
 H      4   3   2     2.066838873862   115.34740143     7.54170175
 H      4   3   2     2.068104383422   113.93731292   134.86799671
 H      5   4   3     2.069713463219   116.33340289   234.57534262
 H      5   4   3     2.074795546283   113.27903751   107.59761668
 H      6   5   4     1.918823052879   113.84617047   126.71379465
 H      7   3   2     2.079339538327   109.73360825   281.83432498
 H      7   3   2     2.066208909336   111.93060253   161.18350447
 H      8   7   3     1.913459513923   108.94187697    92.64884528


           ************************************************************
           *        Program running with 6 parallel MPI-processes     *
           *              working on a common directory               *
           ************************************************************
------------------------------------------------------------------------------
                   ___                                                        
                  /   \      - P O W E R E D   B Y -                         
                 /     \                                                     
                 |  |  |   _    _      __       _____    __    __             
                 |  |  |  | |  | |    /  \     |  _  \  |  |  /  |          
                  \  \/   | |  | |   /    \    | | | |  |  | /  /          
                 / \  \   | |__| |  /  /\  \   | |_| |  |  |/  /          
                |  |  |   |  __  | /  /__\  \  |    /   |      \           
                |  |  |   | |  | | |   __   |  |    \   |  |\   \          
                \     /   | |  | | |  |  |  |  | |\  \  |  | \   \       
                 \___/    |_|  |_| |__|  |__|  |_| \__\ |__|  \__/        
                                                                              
                      - O R C A' S   B I G   F R I E N D -                    
                                      &                                       
                       - I N T E G R A L  F E E D E R -                       
                                                                              
 v1 FN, 2020, v2 2021                                                         
------------------------------------------------------------------------------


Reading SHARK input file file.SHARKINP.tmp ... ok
----------------------
SHARK INTEGRAL PACKAGE
----------------------

Number of atoms                             ...     20
Number of basis functions                   ...    216
Number of shells                            ...    112
Maximum angular momentum                    ...      2
Integral batch strategy                     ... SHARK/LIBINT Hybrid
RI-J (if used) integral strategy            ... SPLIT-RIJ (Revised 2003 algorithm where possible)
Printlevel                                  ...      1
Contraction scheme used                     ... SEGMENTED contraction
Coulomb Range Separation                    ... NOT USED
Exchange Range Separation                   ... Long Range
   Mu parameter                             ...  0.300000
   Scaling (regular/separated)              ...  0.167000  0.833000
Finite Nucleus Model                        ... NOT USED
Auxiliary Coulomb fitting basis             ... AVAILABLE
   # of basis functions in Aux-J            ...    524
   # of shells in Aux-J                     ...    180
   Maximum angular momentum in Aux-J        ...      4
Auxiliary J/K fitting basis                 ... NOT available
Auxiliary Correlation fitting basis         ... NOT available
Auxiliary 'external' fitting basis          ... NOT available
Integral threshold                          ...     2.500000e-11
Primitive cut-off                           ...     2.500000e-12
Primitive pair pre-selection threshold      ...     2.500000e-12

Calculating pre-screening integrals         ... done (  0.0 sec) Dimension = 112
Organizing shell pair data                  ... done (  0.0 sec)
Shell pair information
Total number of shell pairs                 ...      6328
Shell pairs after pre-screening             ...      6128
Total number of primitive shell pairs       ...     21940
Primitive shell pairs kept                  ...     16361
          la=0 lb=0:   2285 shell pairs
          la=1 lb=0:   2361 shell pairs
          la=1 lb=1:    637 shell pairs
          la=2 lb=0:    532 shell pairs
          la=2 lb=1:    277 shell pairs
          la=2 lb=2:     36 shell pairs

Calculating one electron integrals          ... done (  0.0 sec)
Calculating RI/J V-Matrix + Cholesky decomp.... done (  0.0 sec)
Calculating Nuclear repulsion               ... done (  0.0 sec) ENN=    404.889414099395 Eh

SHARK setup successfully completed in   0.3 seconds

Maximum memory used throughout the entire GTOINT-calculation: 15.4 MB


           ************************************************************
           *        Program running with 6 parallel MPI-processes     *
           *              working on a common directory               *
           ************************************************************

Diagonalization of the overlap matrix:
Smallest eigenvalue                        ... 1.452e-05
Time for diagonalization                   ...    0.012 sec
Threshold for overlap eigenvalues          ... 1.000e-08
Number of eigenvalues below threshold      ... 0
Time for construction of square roots      ...    0.016 sec
Total time needed                          ...    0.029 sec

-------------------
DFT GRID GENERATION
-------------------

General Integration Accuracy     IntAcc      ... 4.388
Radial Grid Type                 RadialGrid  ... OptM3 with GC (2021)
Angular Grid (max. ang.)         AngularGrid ... 4 (Lebedev-302)
Angular grid pruning method      GridPruning ... 4 (adaptive)
Weight generation scheme         WeightScheme... Becke
Basis function cutoff            BFCut       ... 1.0000e-11
Integration weight cutoff        WCut        ... 1.0000e-14
Angular grids for H and He will be reduced by one unit
Partially contracted basis set               ... off
Rotationally invariant grid construction     ... off

Total number of grid points                  ...    90234
Total number of batches                      ...     1419
Average number of points per batch           ...       63
Average number of grid points per atom       ...     4512
Time for grid setup =    0.618 sec

--------------------
COSX GRID GENERATION
--------------------

GRIDX 1
-------
General Integration Accuracy     IntAcc      ... 3.816
Radial Grid Type                 RadialGrid  ... OptM3 with GC (2021)
Angular Grid (max. ang.)         AngularGrid ... 1 (Lebedev-50)
Angular grid pruning method      GridPruning ... 4 (adaptive)
Weight generation scheme         WeightScheme... Becke
Basis function cutoff            BFCut       ... 1.0000e-11
Integration weight cutoff        WCut        ... 1.0000e-14
Angular grids for H and He will be reduced by one unit
Partially contracted basis set               ... on
Rotationally invariant grid construction     ... off

Total number of grid points                  ...    11295
Total number of batches                      ...      186
Average number of points per batch           ...       60
Average number of grid points per atom       ...      565
UseSFitting                                  ... on

GRIDX 2
-------
General Integration Accuracy     IntAcc      ... 4.020
Radial Grid Type                 RadialGrid  ... OptM3 with GC (2021)
Angular Grid (max. ang.)         AngularGrid ... 2 (Lebedev-110)
Angular grid pruning method      GridPruning ... 4 (adaptive)
Weight generation scheme         WeightScheme... Becke
Basis function cutoff            BFCut       ... 1.0000e-11
Integration weight cutoff        WCut        ... 1.0000e-14
Angular grids for H and He will be reduced by one unit
Partially contracted basis set               ... on
Rotationally invariant grid construction     ... off

Total number of grid points                  ...    26228
Total number of batches                      ...      420
Average number of points per batch           ...       62
Average number of grid points per atom       ...     1311
UseSFitting                                  ... on

GRIDX 3
-------
General Integration Accuracy     IntAcc      ... 4.338
Radial Grid Type                 RadialGrid  ... OptM3 with GC (2021)
Angular Grid (max. ang.)         AngularGrid ... 3 (Lebedev-194)
Angular grid pruning method      GridPruning ... 4 (adaptive)
Weight generation scheme         WeightScheme... Becke
Basis function cutoff            BFCut       ... 1.0000e-11
Integration weight cutoff        WCut        ... 1.0000e-14
Angular grids for H and He will be reduced by one unit
Partially contracted basis set               ... on
Rotationally invariant grid construction     ... off

Total number of grid points                  ...    58763
Total number of batches                      ...      932
Average number of points per batch           ...       63
Average number of grid points per atom       ...     2938
UseSFitting                                  ... on

Time for X-Grid setup             =    0.627 sec

--------------
SCF ITERATIONS
--------------
ITER       Energy         Delta-E        Max-DP      RMS-DP      [F,P]     Damp
               ***  Starting incremental Fock matrix formation  ***
  0   -345.4860672640   0.000000000000 0.01661823  0.00028581  0.0218850 0.7000
                      *** Initiating the SOSCF procedure ***
                      *** Re-Reading the Fockian *** 
                      *** Removing any level shift *** 
ITER      Energy       Delta-E        Grad      Rot      Max-DP    RMS-DP
  1   -345.48662103  -0.0005537670  0.000823  0.000823  0.053373  0.000912
               *** Restarting incremental Fock matrix formation ***
  2   -345.48832589  -0.0017048575  0.000915  0.001145  0.037046  0.000492
  3   -345.48847350  -0.0001476104  0.000259  0.000604  0.013301  0.000208
  4   -345.48848977  -0.0000162663  0.000081  0.000119  0.010528  0.000085
  5   -345.48849015  -0.0000003829  0.000059  0.000038  0.002167  0.000024
  6   -345.48849048  -0.0000003346  0.000009  0.000028  0.000791  0.000011
  7   -345.48849049  -0.0000000067  0.000004  0.000017  0.000620  0.000007
                  ***Gradient check signals convergence***
              ***Rediagonalizing the Fockian in SOSCF/NRSCF***

               *****************************************************
               *                     SUCCESS                       *
               *           SCF CONVERGED AFTER   8 CYCLES          *
               *****************************************************

Old exchange energy                            =    -16.191736365 Eh
New exchange energy                            =    -16.191749330 Eh
Exchange energy change after final integration =     -0.000012966 Eh
Total energy after final integration           =   -345.488503457 Eh
Final COS-X integration done in                =     8.810 sec
Total Energy       :         -345.48850346 Eh           -9401.22013 eV
  Last Energy change         ...   -2.3573e-09  Tolerance :   1.0000e-08
  Last MAX-Density change    ...    3.1086e-15  Tolerance :   1.0000e-07
             **** THE GBW FILE WAS UPDATED (file.gbw) ****
             **** DENSITY file.scfp WAS UPDATED ****
             **** ENERGY FILE WAS UPDATED (file.en.tmp) ****
             **** THE GBW FILE WAS UPDATED (file.gbw) ****
             **** DENSITY file.scfp WAS UPDATED ****
Total SCF time: 0 days 0 hours 0 min 45 sec 

Maximum memory used throughout the entire SCF-calculation: 61.0 MB


-------------------------------------------------------------------------------
                          DFT DISPERSION CORRECTION                            
                                                                               
                              DFTD3 V3.1  Rev 1                                
                          USING Becke-Johnson damping                          
-------------------------------------------------------------------------------
-------------------------   ----------------
Dispersion correction           -0.033537316
-------------------------   ----------------


-------------------------   --------------------
FINAL SINGLE POINT ENERGY      -345.522040773570
-------------------------   --------------------


           ************************************************************
           *        Program running with 6 parallel MPI-processes     *
           *              working on a common directory               *
           ************************************************************
------------------------------------------------------------------------------
                         ORCA SCF GRADIENT CALCULATION
------------------------------------------------------------------------------

 ... reading COSX grid (gridx3)
Gradient of the Kohn-Sham DFT energy:
Kohn-Sham wavefunction type      ... RKS
Hartree-Fock exchange scaling    ...    0.167
Number of operators              ...    1
Number of atoms                  ...   20
Basis set dimensions             ...  216
Integral neglect threshold       ... 2.5e-11
Integral primitive cutoff        ... 2.5e-12
SHARK Integral package           ... ON

Nuc. rep. gradient       (SHARK) ... done (  0.0 sec)
HCore & Overlap gradient (SHARK) ... done (  0.1 sec)
RI-J gradient            (SHARK) ... done (  0.5 sec)
COSX-gradient                    ... done ( 10.1 sec)
Exchange-correlation gradient    ... done
Dispersion correction            ... done

------------------
CARTESIAN GRADIENT
------------------

   1   C   :   -0.000142884   -0.000163672   -0.000025973
   2   C   :   -0.000113762    0.000106492    0.000070948
   3   C   :    0.000501277   -0.000031053    0.000076866
   4   C   :   -0.000000010    0.000195340   -0.000694258
   5   C   :   -0.000080958   -0.000132372    0.000524658
   6   N   :   -0.000564726    0.000653039   -0.000057178
   7   C   :    0.000047315    0.000272405   -0.000091842
   8   N   :   -0.000011788   -0.000195970    0.000011420
   9   H   :    0.000175553    0.000028969   -0.000101214
  10   H   :   -0.000069132    0.000159535    0.000133313
  11   H   :   -0.000106330   -0.000283927    0.000140231
  12   H   :   -0.000135309    0.000067741   -0.000299892
  13   H   :   -0.000016361    0.000366069    0.000195060
  14   H   :    0.000057524   -0.000599543    0.000189399
  15   H   :   -0.000315316    0.000009149   -0.000130703
  16   H   :    0.000546200    0.000047370   -0.000091036
  17   H   :    0.000196227   -0.000342490    0.000094465
  18   H   :   -0.000054925   -0.000005266    0.000043166
  19   H   :    0.000046008   -0.000063677    0.000019934
  20   H   :   -0.000063665   -0.000059943   -0.000002396

Difference to translation invariance:
           :   -0.0001050605    0.0000281952    0.0000049677

Difference to rotation invariance:
           :    0.0001734481    0.0002908287    0.0003437112

Norm of the cartesian gradient     ...    0.0018766003
RMS gradient                       ...    0.0002422681
MAX gradient                       ...    0.0006942579

-------
TIMINGS
-------

Total SCF gradient time            ...       13.879 sec

One electron gradient       ....       0.105 sec  (  0.8%)
RI-J Coulomb gradient       ....       0.534 sec  (  3.8%)
COSX gradient               ....      10.052 sec  ( 72.4%)
XC gradient                 ....       2.643 sec  ( 19.0%)

Maximum memory used throughout the entire SCFGRAD-calculation: 47.3 MB
------------------------------------------------------------------------------
                         ORCA GEOMETRY RELAXATION STEP
------------------------------------------------------------------------------

Reading the OPT-File                    .... done
Getting information on internals        .... done
Copying old internal coords+grads       .... done
Making the new internal coordinates     .... (new redundants).... done
Validating the new internal coordinates .... (new redundants).... done
Calculating the B-matrix                .... done
Calculating the G,G- and P matrices     .... done
Transforming gradient to internals      .... done
Projecting the internal gradient        .... done
Number of atoms                         ....  20
Number of internal coordinates          .... 132
Current Energy                          ....  -345.522040774 Eh
Current gradient norm                   ....     0.001876600 Eh/bohr
Maximum allowed component of the step   ....  0.300
Current trust radius                    ....  0.300
Updating the Hessian (BFGS)             .... done
Forming the augmented Hessian           .... done
Diagonalizing the augmented Hessian     .... done
Last element of RFO vector              ....  0.746537194
Lowest eigenvalues of augmented Hessian:
 -0.000711548  0.000306285  0.000799026  0.007128695  0.007817129
Length of the computed step             ....  0.891239834
Warning: the length of the step is outside the trust region - taking restricted step instead
The input lambda is                     ....    -0.000712
   iter:   1  x=   -0.001086  g= 1881.259002 f(x)=     0.704308
   iter:   2  x=   -0.001556  g=  622.118231 f(x)=     0.292529
   iter:   3  x=   -0.002031  g=  233.696643 f(x)=     0.110906
   iter:   4  x=   -0.002333  g=  111.472208 f(x)=     0.033746
   iter:   5  x=   -0.002412  g=   75.445354 f(x)=     0.005928
   iter:   6  x=   -0.002416  g=   68.721362 f(x)=     0.000270
   iter:   7  x=   -0.002416  g=   68.407000 f(x)=     0.000001
   iter:   8  x=   -0.002416  g=   68.406280 f(x)=     0.000000
   iter:   9  x=   -0.002416  g=   68.406280 f(x)=     0.000000
The output lambda is                    ....    -0.002416 (9 iterations)
The final length of the internal step   ....  0.300000000
Converting the step to cartesian space:
 Initial RMS(Int)=    0.0261116484
Transforming coordinates:
 Iter   0:  RMS(Cart)=    0.0429457153 RMS(Int)=    0.0260673924
 Iter   1:  RMS(Cart)=    0.0010038653 RMS(Int)=    0.0005475339
 Iter   2:  RMS(Cart)=    0.0000419348 RMS(Int)=    0.0000283561
 Iter   3:  RMS(Cart)=    0.0000021574 RMS(Int)=    0.0000013399
 Iter   4:  RMS(Cart)=    0.0000001039 RMS(Int)=    0.0000000777
 Iter   5:  RMS(Cart)=    0.0000000055 RMS(Int)=    0.0000000038
done
Storing new coordinates                 .... done

                                .--------------------.
          ----------------------|Geometry convergence|-------------------------
          Item                value                   Tolerance       Converged
          ---------------------------------------------------------------------
          Energy change      -0.0002523411            0.0000050000      NO
          RMS gradient        0.0000994971            0.0001000000      YES
          MAX gradient        0.0003029124            0.0003000000      NO
          RMS step            0.0261116484            0.0020000000      NO
          MAX step            0.0595896459            0.0040000000      NO
          ........................................................
          Max(Bonds)      0.0018      Max(Angles)    0.66
          Max(Dihed)        3.41      Max(Improp)    0.00
          ---------------------------------------------------------------------

The optimization has not yet converged - more geometry cycles are needed


    ---------------------------------------------------------------------------
                         Redundant Internal Coordinates
                            (Angstroem and degrees)

        Definition                    Value    dE/dq     Step     New-Value
    ----------------------------------------------------------------------------
     1. B(C   1,C   0)                1.5459  0.000008  0.0010    1.5469   
     2. B(C   2,C   1)                1.5307  0.000211  0.0004    1.5311   
     3. B(C   3,C   2)                1.5424  0.000089 -0.0001    1.5423   
     4. B(C   4,C   3)                1.5461  0.000087 -0.0002    1.5459   
     5. B(N   5,C   4)                1.4858  0.000184 -0.0018    1.4840   
     6. B(N   5,C   2)                1.4920  0.000050 -0.0010    1.4910   
     7. B(C   6,C   2)                1.5272  0.000014 -0.0004    1.5268   
     8. B(N   7,C   6)                1.4705 -0.000055  0.0002    1.4707   
     9. B(N   7,C   0)                1.4835 -0.000028  0.0004    1.4839   
    10. B(H   8,C   0)                1.0978 -0.000013 -0.0002    1.0975   
    11. B(H   9,C   0)                1.0961  0.000017 -0.0000    1.0961   
    12. B(H  10,C   1)                1.0961  0.000006  0.0000    1.0961   
    13. B(H  11,C   1)                1.0972 -0.000053 -0.0000    1.0972   
    14. B(H  12,C   3)                1.0937 -0.000131  0.0000    1.0937   
    15. B(H  13,C   3)                1.0944  0.000054 -0.0002    1.0942   
    16. B(H  14,C   4)                1.0952 -0.000134  0.0004    1.0956   
    17. B(H  15,C   4)                1.0979  0.000133  0.0000    1.0980   
    18. B(H  16,N   5)                1.0154 -0.000172  0.0003    1.0157   
    19. B(H  17,C   6)                1.1003  0.000008 -0.0001    1.1002   
    20. B(H  18,C   6)                1.0934 -0.000026  0.0000    1.0934   
    21. B(H  19,N   7)                1.0126 -0.000058  0.0003    1.0129   
    22. A(N   7,C   0,H   9)          110.83 -0.000023   -0.05    110.77   
    23. A(N   7,C   0,H   8)          110.30  0.000033   -0.13    110.17   
    24. A(C   1,C   0,H   9)          111.50  0.000067   -0.11    111.39   
    25. A(C   1,C   0,N   7)          106.10 -0.000016    0.19    106.28   
    26. A(H   8,C   0,H   9)          107.20 -0.000004   -0.05    107.15   
    27. A(C   1,C   0,H   8)          110.96 -0.000058    0.16    111.12   
    28. A(C   0,C   1,H  11)          110.38 -0.000081    0.05    110.43   
    29. A(C   2,C   1,H  10)          113.14  0.000073   -0.14    113.00   
    30. A(H  10,C   1,H  11)          107.80  0.000011   -0.01    107.79   
    31. A(C   2,C   1,H  11)          108.85 -0.000025    0.09    108.94   
    32. A(C   0,C   1,C   2)          103.11  0.000007    0.07    103.18   
    33. A(C   0,C   1,H  10)          113.47  0.000009   -0.05    113.42   
    34. A(C   3,C   2,N   5)           90.20  0.000026   -0.33     89.87   
    35. A(N   5,C   2,C   6)          112.92 -0.000024    0.22    113.14   
    36. A(C   1,C   2,C   3)          118.46  0.000051   -0.31    118.15   
    37. A(C   3,C   2,C   6)          120.33  0.000011    0.38    120.71   
    38. A(C   1,C   2,N   5)          115.04  0.000060   -0.11    114.93   
    39. A(C   1,C   2,C   6)          100.68 -0.000102    0.13    100.81   
    40. A(H  12,C   3,H  13)          109.10 -0.000076    0.25    109.35   
    41. A(C   4,C   3,H  13)          114.56  0.000159   -0.66    113.90   
    42. A(C   2,C   3,H  13)          113.94  0.000058   -0.50    113.44   
    43. A(C   4,C   3,H  12)          115.74 -0.000121    0.54    116.29   
    44. A(C   2,C   3,H  12)          115.35 -0.000003    0.44    115.79   
    45. A(C   2,C   3,C   4)           86.91  0.000011   -0.19     86.72   
    46. A(N   5,C   4,H  14)          113.04 -0.000061    0.40    113.44   
    47. A(C   3,C   4,H  14)          116.33 -0.000073    0.36    116.69   
    48. A(C   3,C   4,N   5)           90.29 -0.000019   -0.29     90.00   
    49. A(H  14,C   4,H  15)          108.66 -0.000081    0.20    108.86   
    50. A(N   5,C   4,H  15)          114.49  0.000136   -0.28    114.21   
    51. A(C   3,C   4,H  15)          113.28  0.000119   -0.47    112.81   
    52. A(C   2,N   5,C   4)           91.02 -0.000011   -0.10     90.92   
    53. A(C   4,N   5,H  16)          113.85 -0.000102    0.48    114.33   
    54. A(C   2,N   5,H  16)          114.11  0.000037    0.42    114.53   
    55. A(C   2,C   6,N   7)          105.35  0.000060   -0.07    105.29   
    56. A(H  17,C   6,H  18)          108.60  0.000016    0.04    108.65   
    57. A(N   7,C   6,H  18)          111.09  0.000034   -0.08    111.01   
    58. A(C   2,C   6,H  18)          111.93 -0.000060    0.06    111.99   
    59. A(N   7,C   6,H  17)          110.10 -0.000048   -0.06    110.04   
    60. A(C   2,C   6,H  17)          109.73 -0.000002    0.10    109.83   
    61. A(C   0,N   7,C   6)          107.43  0.000026   -0.11    107.31   
    62. A(C   6,N   7,H  19)          108.94 -0.000053   -0.24    108.70   
    63. A(C   0,N   7,H  19)          109.66  0.000023   -0.19    109.47   
    64. D(C   2,C   1,C   0,N   7)     24.07  0.000047   -1.39     22.68   
    65. D(H  11,C   1,C   0,H   9)     28.70  0.000109   -1.56     27.14   
    66. D(H  10,C   1,C   0,N   7)    146.83  0.000146   -1.54    145.28   
    67. D(H  11,C   1,C   0,H   8)    148.13  0.000110   -1.59    146.54   
    68. D(H  10,C   1,C   0,H   8)     27.01  0.000149   -1.58     25.43   
    69. D(C   2,C   1,C   0,H   9)    144.83  0.000048   -1.40    143.43   
    70. D(C   2,C   1,C   0,H   8)    -95.75  0.000050   -1.43    -97.17   
    71. D(H  11,C   1,C   0,N   7)    -92.06  0.000108   -1.56    -93.61   
    72. D(H  10,C   1,C   0,H   9)    -92.42  0.000147   -1.55    -93.97   
    73. D(N   5,C   2,C   1,H  11)   -159.65 -0.000181    1.16   -158.49   
    74. D(C   3,C   2,C   1,C   0)   -171.94  0.000025    0.33   -171.61   
    75. D(C   3,C   2,C   1,H  11)    -54.73 -0.000074    0.46    -54.27   
    76. D(N   5,C   2,C   1,H  10)    -39.84 -0.000137    1.12    -38.72   
    77. D(N   5,C   2,C   1,C   0)     83.14 -0.000081    1.03     84.16   
    78. D(C   6,C   2,C   1,H  11)     78.65 -0.000114    0.86     79.51   
    79. D(C   6,C   2,C   1,H  10)   -161.54 -0.000071    0.82   -160.72   
    80. D(C   6,C   2,C   1,C   0)    -38.56 -0.000015    0.72    -37.84   
    81. D(C   3,C   2,C   1,H  10)     65.09 -0.000031    0.42     65.50   
    82. D(H  13,C   3,C   2,N   5)   -106.23 -0.000201    2.96   -103.27   
    83. D(H  13,C   3,C   2,C   1)    134.87 -0.000303    3.39    138.26   
    84. D(H  12,C   3,C   2,C   6)   -116.61 -0.000152    2.83   -113.79   
    85. D(H  12,C   3,C   2,N   5)    126.44 -0.000143    2.66    129.10   
    86. D(C   4,C   3,C   2,C   6)    126.28 -0.000021    2.23    128.50   
    87. D(C   4,C   3,C   2,N   5)      9.33 -0.000012    2.06     11.39   
    88. D(H  12,C   3,C   2,C   1)      7.54 -0.000245    3.09     10.63   
    89. D(H  13,C   3,C   2,C   6)     10.71 -0.000210    3.13     13.84   
    90. D(C   4,C   3,C   2,C   1)   -109.57 -0.000114    2.49   -107.08   
    91. D(H  14,C   4,C   3,C   2)   -125.42  0.000118   -2.46   -127.88   
    92. D(N   5,C   4,C   3,H  13)    105.60  0.000114   -2.81    102.78   
    93. D(N   5,C   4,C   3,H  12)   -126.11  0.000040   -2.57   -128.68   
    94. D(N   5,C   4,C   3,C   2)     -9.37  0.000020   -2.07    -11.44   
    95. D(H  15,C   4,C   3,H  13)   -137.44  0.000282   -3.37   -140.81   
    96. D(H  15,C   4,C   3,H  12)     -9.14  0.000208   -3.13    -12.27   
    97. D(H  15,C   4,C   3,C   2)    107.60  0.000188   -2.63    104.96   
    98. D(H  14,C   4,C   3,H  13)    -10.46  0.000212   -3.20    -13.66   
    99. D(H  14,C   4,C   3,H  12)    117.84  0.000138   -2.95    114.88   
   100. D(H  16,N   5,C   4,H  15)     10.83 -0.000162    3.41     14.24   
   101. D(H  16,N   5,C   4,C   3)    126.71 -0.000008    2.66    129.38   
   102. D(C   2,N   5,C   4,H  15)   -106.21 -0.000173    2.90   -103.31   
   103. D(C   2,N   5,C   4,H  14)    128.64 -0.000123    2.50    131.14   
   104. D(C   2,N   5,C   4,C   3)      9.68 -0.000018    2.15     11.83   
   105. D(H  16,N   5,C   2,C   6)    110.15  0.000112   -3.07    107.07   
   106. D(H  16,N   5,C   2,C   3)   -126.50  0.000130   -2.76   -129.26   
   107. D(H  16,N   5,C   2,C   1)     -4.66  0.000220   -3.32     -7.98
[truncated: 329,587 more chars]
