# Supplementary material for: Novel Sulfonium Reagents for the Modular Synthesis of Spiro[2.3]Hexanes and Heteroatom‐Containing Analogues: Synthesis, Application, and Evaluation as Bioisosteres
Source: Angew Chem Int Ed Engl. 2025 Dec 9;65(5):e21633. doi: 10.1002/anie.202521633 (PMC12851011; doi:10.1002/anie.202521633)
Supplement: Supplementary file 2 — Supporting information [file ANIE-65-e21633-s001.zip › Bioisostere-Analysis/DFT/1362824440138409855956340726517297/file.wfx]

   ########################################
   #                                      #
   #   WFX format file produced by ORCA   #
   #                                      #
   ########################################


Warning: this subroutine still in the testing stage. 
<Title> 
Name  ./data/DFT/1362824440138409855956340726517297/file    Run Type  GeometryOpt    Method  DFGTO    Basis Set  Gauss 
</Title> 
 
<Keywords> 
  GTO 
</Keywords> 
 
<Number of Nuclei> 
20 
</Number of Nuclei> 
 
<Number of Primitives> 
352 
</Number of Primitives> 
 
<Number of Occupied Molecular Orbitals> 
31 
</Number of Occupied Molecular Orbitals> 
 
<Number of Perturbations> 
0 
</Number of Perturbations> 
 
<Nuclear Names> 
C1 
C2 
C3 
C4 
C5 
N6 
C7 
N8 
H9 
H10 
H11 
H12 
H13 
H14 
H15 
H16 
H17 
H18 
H19 
H20 
</Nuclear Names> 
 
<Atomic Numbers> 
6 
6 
6 
6 
6 
7 
6 
7 
1 
1 
1 
1 
1 
1 
1 
1 
1 
1 
1 
1 
</Atomic Numbers> 
 
<Nuclear Charges> 
 6.00000000000000E+00 
 6.00000000000000E+00 
 6.00000000000000E+00 
 6.00000000000000E+00 
 6.00000000000000E+00 
 7.00000000000000E+00 
 6.00000000000000E+00 
 7.00000000000000E+00 
 1.00000000000000E+00 
 1.00000000000000E+00 
 1.00000000000000E+00 
 1.00000000000000E+00 
 1.00000000000000E+00 
 1.00000000000000E+00 
 1.00000000000000E+00 
 1.00000000000000E+00 
 1.00000000000000E+00 
 1.00000000000000E+00 
 1.00000000000000E+00 
 1.00000000000000E+00 
</Nuclear Charges> 
 
<Nuclear Cartesian Coordinates> 
-3.80890984653852E+00  5.33176126229048E-01  1.20384673188039E+00 
-1.23740558063239E+00 -6.88023471119503E-01  1.94086327379877E+00 
 4.13538536101587E-01 -3.13712968867140E-01 -4.18163386874843E-01 
 2.86501332937065E+00 -1.87931220263428E+00 -6.17256621268974E-01 
 4.27921353335651E+00  5.66086883357075E-01  1.17139853654735E-01 
 1.95923652553529E+00  2.04382612369177E+00 -4.24893624683075E-01 
-1.56617305466619E+00 -3.72990323722237E-01 -2.51814096553761E+00 
-3.69736277927522E+00  1.10155020289619E+00 -1.53241681583917E+00 
-4.19655286747715E+00  2.26513375220281E+00  2.26895071860928E+00 
-5.37047867432814E+00 -7.75096229143629E-01  1.57934314603568E+00 
-3.85395877667798E-01  1.50589371899394E-01  3.63256662105902E+00 
-1.47240143912286E+00 -2.71475934834705E+00  2.30305512799018E+00 
 3.04217343024138E+00 -3.48565101820382E+00  6.70088874772835E-01 
 3.25939886444194E+00 -2.49863452034193E+00 -2.55084744315536E+00 
 5.90596199673340E+00  1.10525010833105E+00 -1.04335004672470E+00 
 4.84290818810038E+00  5.81018157888345E-01  2.11575506416530E+00 
 1.49144226395202E+00  3.31762271872398E+00  9.32570957009936E-01 
-2.17410551159871E+00 -2.32983919811515E+00 -2.86995572449181E+00 
-8.54104068054408E-01  4.33305439524106E-01 -4.28181270138018E+00 
-3.29599696847179E+00  2.96083834097776E+00 -1.77988461760297E+00 
</Nuclear Cartesian Coordinates> 
 
<Net Charge> 
0.0 
</Net Charge> 
 
<Number of Electrons> 
62 
</Number of Electrons> 
 
<Number of Alpha Electrons> 
31 
</Number of Alpha Electrons> 
 
<Number of Beta Electrons> 
31 
</Number of Beta Electrons> 
 
<Electronic Spin Multiplicity> 
1 
</Electronic Spin Multiplicity> 
 
<Primitive Centers> 
1  1  1  1  1  1  1  1  1  1   
1  1  1  1  1  1  1  1  1  1   
1  1  1  1  1  1  1  1  1  1   
1  1  2  2  2  2  2  2  2  2   
2  2  2  2  2  2  2  2  2  2   
2  2  2  2  2  2  2  2  2  2   
2  2  2  2  3  3  3  3  3  3   
3  3  3  3  3  3  3  3  3  3   
3  3  3  3  3  3  3  3  3  3   
3  3  3  3  3  3  4  4  4  4   
4  4  4  4  4  4  4  4  4  4   
4  4  4  4  4  4  4  4  4  4   
4  4  4  4  4  4  4  4  5  5   
5  5  5  5  5  5  5  5  5  5   
5  5  5  5  5  5  5  5  5  5   
5  5  5  5  5  5  5  5  5  5   
6  6  6  6  6  6  6  6  6  6   
6  6  6  6  6  6  6  6  6  6   
6  6  6  6  6  6  6  6  6  6   
6  6  7  7  7  7  7  7  7  7   
7  7  7  7  7  7  7  7  7  7   
7  7  7  7  7  7  7  7  7  7   
7  7  7  7  8  8  8  8  8  8   
8  8  8  8  8  8  8  8  8  8   
8  8  8  8  8  8  8  8  8  8   
8  8  8  8  8  8  9  9  9  9   
9  9  9  9  10 10 10 10 10 10  
10 10 11 11 11 11 11 11 11 11  
12 12 12 12 12 12 12 12 13 13  
13 13 13 13 13 13 14 14 14 14  
14 14 14 14 15 15 15 15 15 15  
15 15 16 16 16 16 16 16 16 16  
17 17 17 17 17 17 17 17 18 18  
18 18 18 18 18 18 19 19 19 19  
19 19 19 19 20 20 20 20 20 20  
20 20 
</Primitive Centers> 
 
<Primitive Types> 
1  1  1  1  1  1  1  1  1  4   
2  3  4  2  3  4  2  3  1  4   
2  3  1  4  2  3  5  6  7  8   
9  10 1  1  1  1  1  1  1  1   
1  4  2  3  4  2  3  4  2  3   
1  4  2  3  1  4  2  3  5  6   
7  8  9  10 1  1  1  1  1  1   
1  1  1  4  2  3  4  2  3  4   
2  3  1  4  2  3  1  4  2  3   
5  6  7  8  9  10 1  1  1  1   
1  1  1  1  1  4  2  3  4  2   
3  4  2  3  1  4  2  3  1  4   
2  3  5  6  7  8  9  10 1  1   
1  1  1  1  1  1  1  4  2  3   
4  2  3  4  2  3  1  4  2  3   
1  4  2  3  5  6  7  8  9  10  
1  1  1  1  1  1  1  1  1  4   
2  3  4  2  3  4  2  3  1  4   
2  3  1  4  2  3  5  6  7  8   
9  10 1  1  1  1  1  1  1  1   
1  4  2  3  4  2  3  4  2  3   
1  4  2  3  1  4  2  3  5  6   
7  8  9  10 1  1  1  1  1  1   
1  1  1  4  2  3  4  2  3  4   
2  3  1  4  2  3  1  4  2  3   
5  6  7  8  9  10 1  1  1  1   
1  4  2  3  1  1  1  1  1  4   
2  3  1  1  1  1  1  4  2  3   
1  1  1  1  1  4  2  3  1  1   
1  1  1  4  2  3  1  1  1  1   
1  4  2  3  1  1  1  1  1  4   
2  3  1  1  1  1  1  4  2  3   
1  1  1  1  1  4  2  3  1  1   
1  1  1  4  2  3  1  1  1  1   
1  4  2  3  1  1  1  1  1  4   
2  3  
</Primitive Types> 
 
<Primitive Exponents> 
 3.04752490000000E+03  4.57369510000000E+02  1.03948690000000E+02  2.92101550000000E+01  
 9.28666300000000E+00  3.16392700000000E+00  7.86827240000000E+00  1.88128850000000E+00  
 5.44249300000000E-01  7.86827240000000E+00  7.86827240000000E+00  7.86827240000000E+00  
 1.88128850000000E+00  1.88128850000000E+00  1.88128850000000E+00  5.44249300000000E-01  
 5.44249300000000E-01  5.44249300000000E-01  1.68714400000000E-01  1.68714400000000E-01  
 1.68714400000000E-01  1.68714400000000E-01  4.38000000000000E-02  4.38000000000000E-02  
 4.38000000000000E-02  4.38000000000000E-02  8.00000000000000E-01  8.00000000000000E-01  
 8.00000000000000E-01  8.00000000000000E-01  8.00000000000000E-01  8.00000000000000E-01  
 3.04752490000000E+03  4.57369510000000E+02  1.03948690000000E+02  2.92101550000000E+01  
 9.28666300000000E+00  3.16392700000000E+00  7.86827240000000E+00  1.88128850000000E+00  
 5.44249300000000E-01  7.86827240000000E+00  7.86827240000000E+00  7.86827240000000E+00  
 1.88128850000000E+00  1.88128850000000E+00  1.88128850000000E+00  5.44249300000000E-01  
 5.44249300000000E-01  5.44249300000000E-01  1.68714400000000E-01  1.68714400000000E-01  
 1.68714400000000E-01  1.68714400000000E-01  4.38000000000000E-02  4.38000000000000E-02  
 4.38000000000000E-02  4.38000000000000E-02  8.00000000000000E-01  8.00000000000000E-01  
 8.00000000000000E-01  8.00000000000000E-01  8.00000000000000E-01  8.00000000000000E-01  
 3.04752490000000E+03  4.57369510000000E+02  1.03948690000000E+02  2.92101550000000E+01  
 9.28666300000000E+00  3.16392700000000E+00  7.86827240000000E+00  1.88128850000000E+00  
 5.44249300000000E-01  7.86827240000000E+00  7.86827240000000E+00  7.86827240000000E+00  
 1.88128850000000E+00  1.88128850000000E+00  1.88128850000000E+00  5.44249300000000E-01  
 5.44249300000000E-01  5.44249300000000E-01  1.68714400000000E-01  1.68714400000000E-01  
 1.68714400000000E-01  1.68714400000000E-01  4.38000000000000E-02  4.38000000000000E-02  
 4.38000000000000E-02  4.38000000000000E-02  8.00000000000000E-01  8.00000000000000E-01  
 8.00000000000000E-01  8.00000000000000E-01  8.00000000000000E-01  8.00000000000000E-01  
 3.04752490000000E+03  4.57369510000000E+02  1.03948690000000E+02  2.92101550000000E+01  
 9.28666300000000E+00  3.16392700000000E+00  7.86827240000000E+00  1.88128850000000E+00  
 5.44249300000000E-01  7.86827240000000E+00  7.86827240000000E+00  7.86827240000000E+00  
 1.88128850000000E+00  1.88128850000000E+00  1.88128850000000E+00  5.44249300000000E-01  
 5.44249300000000E-01  5.44249300000000E-01  1.68714400000000E-01  1.68714400000000E-01  
 1.68714400000000E-01  1.68714400000000E-01  4.38000000000000E-02  4.38000000000000E-02  
 4.38000000000000E-02  4.38000000000000E-02  8.00000000000000E-01  8.00000000000000E-01  
 8.00000000000000E-01  8.00000000000000E-01  8.00000000000000E-01  8.00000000000000E-01  
 3.04752490000000E+03  4.57369510000000E+02  1.03948690000000E+02  2.92101550000000E+01  
 9.28666300000000E+00  3.16392700000000E+00  7.86827240000000E+00  1.88128850000000E+00  
 5.44249300000000E-01  7.86827240000000E+00  7.86827240000000E+00  7.86827240000000E+00  
 1.88128850000000E+00  1.88128850000000E+00  1.88128850000000E+00  5.44249300000000E-01  
 5.44249300000000E-01  5.44249300000000E-01  1.68714400000000E-01  1.68714400000000E-01  
 1.68714400000000E-01  1.68714400000000E-01  4.38000000000000E-02  4.38000000000000E-02  
 4.38000000000000E-02  4.38000000000000E-02  8.00000000000000E-01  8.00000000000000E-01  
 8.00000000000000E-01  8.00000000000000E-01  8.00000000000000E-01  8.00000000000000E-01  
 4.17351100000000E+03  6.27457900000000E+02  1.42902100000000E+02  4.02343300000000E+01  
 1.28202100000000E+01  4.39043700000000E+00  1.16263580000000E+01  2.71628000000000E+00  
 7.72218000000000E-01  1.16263580000000E+01  1.16263580000000E+01  1.16263580000000E+01  
 2.71628000000000E+00  2.71628000000000E+00  2.71628000000000E+00  7.72218000000000E-01  
 7.72218000000000E-01  7.72218000000000E-01  2.12031300000000E-01  2.12031300000000E-01  
 2.12031300000000E-01  2.12031300000000E-01  6.39000000000000E-02  6.39000000000000E-02  
 6.39000000000000E-02  6.39000000000000E-02  8.00000000000000E-01  8.00000000000000E-01  
 8.00000000000000E-01  8.00000000000000E-01  8.00000000000000E-01  8.00000000000000E-01  
 3.04752490000000E+03  4.57369510000000E+02  1.03948690000000E+02  2.92101550000000E+01  
 9.28666300000000E+00  3.16392700000000E+00  7.86827240000000E+00  1.88128850000000E+00  
 5.44249300000000E-01  7.86827240000000E+00  7.86827240000000E+00  7.86827240000000E+00  
 1.88128850000000E+00  1.88128850000000E+00  1.88128850000000E+00  5.44249300000000E-01  
 5.44249300000000E-01  5.44249300000000E-01  1.68714400000000E-01  1.68714400000000E-01  
 1.68714400000000E-01  1.68714400000000E-01  4.38000000000000E-02  4.38000000000000E-02  
 4.38000000000000E-02  4.38000000000000E-02  8.00000000000000E-01  8.00000000000000E-01  
 8.00000000000000E-01  8.00000000000000E-01  8.00000000000000E-01  8.00000000000000E-01  
 4.17351100000000E+03  6.27457900000000E+02  1.42902100000000E+02  4.02343300000000E+01  
 1.28202100000000E+01  4.39043700000000E+00  1.16263580000000E+01  2.71628000000000E+00  
 7.72218000000000E-01  1.16263580000000E+01  1.16263580000000E+01  1.16263580000000E+01  
 2.71628000000000E+00  2.71628000000000E+00  2.71628000000000E+00  7.72218000000000E-01  
 7.72218000000000E-01  7.72218000000000E-01  2.12031300000000E-01  2.12031300000000E-01  
 2.12031300000000E-01  2.12031300000000E-01  6.39000000000000E-02  6.39000000000000E-02  
 6.39000000000000E-02  6.39000000000000E-02  8.00000000000000E-01  8.00000000000000E-01  
 8.00000000000000E-01  8.00000000000000E-01  8.00000000000000E-01  8.00000000000000E-01  
 1.87311370000000E+01  2.82539370000000E+00  6.40121700000000E-01  1.61277800000000E-01  
 3.60000000000000E-02  1.10000000000000E+00  1.10000000000000E+00  1.10000000000000E+00  
 1.87311370000000E+01  2.82539370000000E+00  6.40121700000000E-01  1.61277800000000E-01  
 3.60000000000000E-02  1.10000000000000E+00  1.10000000000000E+00  1.10000000000000E+00  
 1.87311370000000E+01  2.82539370000000E+00  6.40121700000000E-01  1.61277800000000E-01  
 3.60000000000000E-02  1.10000000000000E+00  1.10000000000000E+00  1.10000000000000E+00  
 1.87311370000000E+01  2.82539370000000E+00  6.40121700000000E-01  1.61277800000000E-01  
 3.60000000000000E-02  1.10000000000000E+00  1.10000000000000E+00  1.10000000000000E+00  
 1.87311370000000E+01  2.82539370000000E+00  6.40121700000000E-01  1.61277800000000E-01  
 3.60000000000000E-02  1.10000000000000E+00  1.10000000000000E+00  1.10000000000000E+00  
 1.87311370000000E+01  2.82539370000000E+00  6.40121700000000E-01  1.61277800000000E-01  
 3.60000000000000E-02  1.10000000000000E+00  1.10000000000000E+00  1.10000000000000E+00  
 1.87311370000000E+01  2.82539370000000E+00  6.40121700000000E-01  1.61277800000000E-01  
 3.60000000000000E-02  1.10000000000000E+00  1.10000000000000E+00  1.10000000000000E+00  
 1.87311370000000E+01  2.82539370000000E+00  6.40121700000000E-01  1.61277800000000E-01  
 3.60000000000000E-02  1.10000000000000E+00  1.10000000000000E+00  1.10000000000000E+00  
 1.87311370000000E+01  2.82539370000000E+00  6.40121700000000E-01  1.61277800000000E-01  
 3.60000000000000E-02  1.10000000000000E+00  1.10000000000000E+00  1.10000000000000E+00  
 1.87311370000000E+01  2.82539370000000E+00  6.40121700000000E-01  1.61277800000000E-01  
 3.60000000000000E-02  1.10000000000000E+00  1.10000000000000E+00  1.10000000000000E+00  
 1.87311370000000E+01  2.82539370000000E+00  6.40121700000000E-01  1.61277800000000E-01  
 3.60000000000000E-02  1.10000000000000E+00  1.10000000000000E+00  1.10000000000000E+00  
 1.87311370000000E+01  2.82539370000000E+00  6.40121700000000E-01  1.61277800000000E-01  
 3.60000000000000E-02  1.10000000000000E+00  1.10000000000000E+00  1.10000000000000E+00  
</Primitive Exponents> 
 
<Molecular Orbital Occupation Numbers> 
 2.00000000000000E+00 
 2.00000000000000E+00 
 2.00000000000000E+00 
 2.00000000000000E+00 
 2.00000000000000E+00 
 2.00000000000000E+00 
 2.00000000000000E+00 
 2.00000000000000E+00 
 2.00000000000000E+00 
 2.00000000000000E+00 
 2.00000000000000E+00 
 2.00000000000000E+00 
 2.00000000000000E+00 
 2.00000000000000E+00 
 2.00000000000000E+00 
 2.00000000000000E+00 
 2.00000000000000E+00 
 2.00000000000000E+00 
 2.00000000000000E+00 
 2.00000000000000E+00 
 2.00000000000000E+00 
 2.00000000000000E+00 
 2.00000000000000E+00 
 2.00000000000000E+00 
 2.00000000000000E+00 
 2.00000000000000E+00 
 2.00000000000000E+00 
 2.00000000000000E+00 
 2.00000000000000E+00 
 2.00000000000000E+00 
 2.00000000000000E+00 
</Molecular Orbital Occupation Numbers> 
 
<Molecular Orbital Energies> 
-1.44121206004504E+01 
-1.44102675910433E+01 
-1.03149100311587E+01 
-1.03087648316651E+01 
-1.03046517000470E+01 
-1.02939628555968E+01 
-1.02835733917065E+01 
-1.02822116679514E+01 
-1.08014728631329E+00 
-1.03654587429606E+00 
-8.81911107633182E-01 
-8.58192227805131E-01 
-8.41201222614206E-01 
-7.43150553964090E-01 
-7.20788688864792E-01 
-6.64245964393379E-01 
-6.28799434860318E-01 
-6.06990203337652E-01 
-5.90252649415711E-01 
-5.61245453219543E-01 
-5.37787217496841E-01 
-5.07063291078937E-01 
-4.86755506655336E-01 
-4.78431010253790E-01 
-4.68017187989382E-01 
-4.55508800296124E-01 
-4.46563155195879E-01 
-4.26530934947906E-01 
-4.15352969167174E-01 
-3.42838867182656E-01 
-3.18478156457224E-01 
</Molecular Orbital Energies> 
 
<Molecular Orbital Spin Types> 
Alpha and Beta 
Alpha and Beta 
Alpha and Beta 
Alpha and Beta 
Alpha and Beta 
Alpha and Beta 
Alpha and Beta 
Alpha and Beta 
Alpha and Beta 
Alpha and Beta 
Alpha and Beta 
Alpha and Beta 
Alpha and Beta 
Alpha and Beta 
Alpha and Beta 
Alpha and Beta 
Alpha and Beta 
Alpha and Beta 
Alpha and Beta 
Alpha and Beta 
Alpha and Beta 
Alpha and Beta 
Alpha and Beta 
Alpha and Beta 
Alpha and Beta 
Alpha and Beta 
Alpha and Beta 
Alpha and Beta 
Alpha and Beta 
Alpha and Beta 
Alpha and Beta 
</Molecular Orbital Spin Types> 
 
<Molecular Orbital Primitive Coefficients>
<MO Number>
1
</MO Number>
 -2.12762983E-05  -3.92513458E-05  -6.33639281E-05  -8.24810149E-05  -7.03812061E-05 
 -2.43009428E-05   1.66205359E-04   7.66039320E-05  -2.14805366E-04   1.10919053E-04 
 -1.38242579E-04  -4.80844556E-05   8.50456613E-05  -1.05995599E-04  -3.68680962E-05 
  4.24437459E-05  -5.28992332E-05  -1.83997641E-05   1.35986995E-04   2.41839352E-05 
  1.19675730E-04   4.20272203E-05  -1.05982920E-03   2.86549571E-05  -1.02777425E-04 
  7.23523562E-05   6.63612445E-05  -1.85050109E-05  -4.78562335E-05  -4.02300439E-05 
  1.05549346E-05  -4.76708537E-05  -5.25576618E-06  -9.69604265E-06  -1.56524404E-05 
 -2.03748285E-05  -1.73858797E-05  -6.00292735E-06  -1.12634474E-04  -5.19131492E-05 
  1.45569851E-04  -3.50803850E-04   3.44407615E-04   1.90596432E-04  -2.68974036E-04 
  2.64069810E-04   1.46137197E-04  -1.34236896E-04   1.31789344E-04   7.29327043E-05 
  2.29559001E-04  -7.21885751E-06   2.18169471E-04   3.12267019E-05   2.16407858E-03 
 -2.67995467E-04  -1.49107468E-04  -1.20285483E-05   8.66512304E-05  -2.15233550E-05 
 -6.51278753E-05   2.20772350E-04  -2.99313038E-04  -3.51885781E-04   9.50258740E-05 
  1.75307442E-04   2.83000950E-04   3.68383184E-04   3.14342068E-04   1.08534778E-04 
 -6.09518011E-04  -2.80926419E-04   7.87746798E-04   1.37795776E-05  -6.38650947E-04 
 -5.41485025E-04   1.05653019E-05  -4.89676845E-04  -4.15176208E-04   5.27282620E-06 
 -2.44383068E-04  -2.07202028E-04  -2.66402482E-03  -3.47205047E-05  -6.87005492E-04 
 -7.10544563E-04   1.32069648E-03  -5.14099278E-05   8.87159044E-04   3.66368910E-04 
 -1.06271884E-04   1.78152007E-04  -7.18801237E-05   1.09984060E-04  -1.23610681E-04 
 -4.04741079E-05  -5.56728827E-05  -1.02707508E-04  -1.65801987E-04  -2.15824943E-04 
 -1.84163832E-04  -6.35873551E-05   3.58925858E-04   1.65428674E-04  -4.63879148E-04 
 -4.46478322E-05  -1.48107489E-04  -8.48533486E-05  -3.42331124E-05  -1.13559383E-04 
 -6.50601400E-05  -1.70847225E-05  -5.66740918E-05  -3.24695700E-05   1.65856358E-03 
  2.01741762E-04  -8.11162693E-05   6.28716274E-04  -1.35343824E-03  -1.91159450E-05 
  2.83514477E-05  -1.81688315E-04   1.53424590E-04  -3.44318605E-04   1.90894015E-04 
  1.63486904E-04   7.07714288E-06   3.06425863E-04   2.88287363E-05   5.31843782E-05 
  8.58561929E-05   1.11759263E-04   9.53643908E-05   3.29270374E-05  -1.26171087E-04 
 -5.81521645E-05   1.63064697E-04   1.91985315E-04   7.25990675E-04  -3.84403871E-04 
  1.47202104E-04   5.56643382E-04  -2.94736390E-04   7.34641675E-05   2.77804064E-04 
 -1.47094117E-04  -1.98381731E-03   6.46907675E-05   5.87941213E-04  -9.11581857E-06 
 -5.41913679E-04  -6.09983846E-05   5.67195698E-05  -2.32818838E-05   1.61068987E-04 
  1.89989110E-04  -3.51058097E-04  -6.65021834E-04   3.38761218E-04  -1.76912724E-04 
 -6.76040617E-01  -1.24499966E+00  -2.01153990E+00  -2.63265748E+00  -2.25510568E+00 
 -7.75782096E-01   1.71888611E-02   8.49737016E-03  -2.24154400E-02  -3.67195127E-03 
  2.35663519E-04   1.35468824E-03  -2.85866069E-03   1.83467042E-04   1.05464200E-03 
 -1.35739321E-03   8.71166407E-05   5.00781322E-04   7.24165926E-03   3.59500883E-04 
 -7.92490939E-05  -1.62858939E-03  -2.66051305E-03   1.12207395E-04   1.46696487E-04 
  3.84834904E-04   6.00229364E-04   6.02013376E-05  -6.60430702E-04   8.66722702E-04 
  6.62621648E-04  -1.62945223E-03  -8.84391961E-06  -1.63156082E-05  -2.63384860E-05 
 -3.42848861E-05  -2.92553582E-05  -1.01011737E-05  -4.56264586E-05  -2.10292025E-05 
  5.89680634E-05   2.50659072E-04   3.35161836E-04   2.09916910E-06   1.92189402E-04 
  2.56980736E-04   1.60950908E-06   9.59159824E-05   1.28251399E-04   8.03257844E-07 
  1.40069665E-04  -1.79101910E-06   3.28191246E-04   1.44282742E-04   7.40850988E-04 
  8.39003214E-05  -3.67623471E-05  -3.20692638E-05   1.60995153E-04  -1.39562636E-04 
 -2.14325173E-05   1.95259505E-04   3.93997158E-04   2.04992773E-04  -3.26716749E-03 
 -6.01683140E-03  -9.72136526E-03  -1.27231008E-02  -1.08984694E-02  -3.74919787E-03 
  2.58872978E-04   1.27974710E-04  -3.37587911E-04  -1.43175324E-04  -2.55838472E-04 
  8.84270109E-05  -1.11463808E-04  -1.99173499E-04   6.88415510E-05  -5.29269584E-05 
 -9.45746221E-05   3.26884033E-05   1.95999302E-04   1.19081249E-05   1.58252914E-04 
 -9.59417373E-05   4.16079098E-04   3.36925414E-05   4.12104563E-05  -1.17566561E-05 
  9.66699121E-05  -3.84799254E-05  -5.81899866E-05  -5.90705260E-05   5.41116100E-05 
  5.24730982E-05  -2.60277654E-06  -4.41480137E-06  -5.02609634E-06  -1.31274248E-04 
 -2.67745009E-05   4.32324649E-05  -1.18035254E-04  -1.54932105E-05  -3.35147354E-07 
 -5.68473310E-07  -6.47186904E-07   5.69397691E-05  -5.43983521E-05   2.97638932E-06 
  2.88404440E-05   2.80737170E-05   1.31398265E-05   2.22876313E-05   2.53736857E-05 
 -7.74580031E-05   2.02279650E-04  -1.71516702E-04   1.04517560E-04   7.97858095E-05 
  5.46683769E-06   9.27279085E-06   1.05567468E-05  -1.38918274E-04  -2.65526702E-06 
  3.13120134E-05  -1.79518262E-04  -1.22896976E-04  -2.24408456E-05  -3.80639190E-05 
 -4.33344353E-05  -7.48173810E-05  -5.57967350E-05  -2.92113456E-04   6.21755105E-05 
 -2.01029844E-04  -4.64367400E-05  -7.87654952E-05  -8.96717507E-05   6.91864961E-05 
 -1.30057981E-04  -5.85882808E-05  -3.84289910E-05  -6.88606131E-05   9.37139527E-05 
  1.58956591E-04   1.80966498E-04   2.69965819E-04  -4.22432491E-05  -6.05359487E-06 
 -5.80628812E-04   4.65378939E-06   1.27364497E-04   2.16034280E-04   2.45947442E-04 
  3.54891119E-04   1.64423351E-04  -3.17969779E-04  -4.74338181E-04   4.14735215E-05 
  1.50457936E-04   2.55205121E-04   2.90542070E-04  -3.40042193E-04  -2.61088440E-04 
 -2.32835391E-03   6.86316896E-04  -1.43901286E-03   1.06017573E-05   1.79825858E-05 
  2.04725425E-05   1.27572404E-04   9.16960548E-05  -6.07150236E-06  -1.72341818E-04 
  3.62773617E-05  -1.23712014E-05  -2.09838977E-05  -2.38894307E-05  -1.62640408E-05 
 -5.11272682E-05   1.54909794E-04   1.15181657E-04   4.52848101E-05  -1.98461337E-06 
 -3.36627970E-06  -3.83239124E-06  -6.28661852E-05  -1.32677563E-05  -1.50895330E-05 
 -1.14000891E-06   8.83683654E-06 
<MO Number>
2
</MO Number>
 -5.80329027E-05  -1.07061364E-04  -1.72830472E-04  -2.24973942E-04  -1.91970691E-04 
 -6.62828761E-05   3.04767914E-04   1.40467315E-04  -3.93884913E-04  -7.74239388E-04 
  4.36446248E-05   4.38299783E-05  -5.93637420E-04   3.34639168E-05   3.36060341E-05 
 -2.96266681E-04   1.67008400E-05   1.67717665E-05   2.32086637E-03  -5.62857082E-04 
  4.47652535E-04   9.66719172E-05   5.82660416E-04   6.76413031E-05   6.59493935E-05 
  3.80785360E-05   2.35618379E-04   2.11235601E-04  -4.46853981E-04  -3.68422703E-06 
 -3.38363177E-04   3.93550008E-04   9.32461087E-05   1.72024062E-04   2.77700549E-04 
  3.61483636E-04   3.08454671E-04   1.06502001E-04  -4.18754537E-04  -1.93003669E-04 
  5.41202294E-04   1.95690027E-04   1.57299573E-04  -2.08449806E-04   1.50042641E-04 
  1.20607288E-04  -1.59826027E-04   7.48817946E-05   6.01914900E-05  -7.97643899E-05 
 -1.84034579E-03   5.84824817E-04   1.15144919E-04  -2.93615245E-04   8.78252028E-04 
 -1.37070241E-04   6.60106759E-05   8.95247141E-05   1.03589416E-05  -3.66056876E-05 
  2.62467460E-05  -9.45317276E-06  -8.63910613E-05   2.38724167E-04  -6.03824154E-05 
 -1.11395837E-04  -1.79827664E-04  -2.34082209E-04  -1.99742791E-04  -6.89663962E-05 
  4.53273898E-04   2.08913618E-04  -5.85815441E-04   1.11688560E-04   6.68768025E-04 
 -2.46334968E-04   8.56356696E-05   5.12768701E-04  -1.88873955E-04   4.27382014E-05 
  2.55907522E-04  -9.42613419E-05   4.30222428E-04   5.99730653E-04  -5.60895329E-04 
  3.68361147E-04   1.59020266E-03  -3.28098174E-04   6.79806648E-04  -5.44450004E-04 
 -1.41241076E-05   4.88901892E-06   9.23508868E-06   1.58793404E-04  -4.12645311E-04 
  1.92051219E-05  -4.22768719E-05  -7.79940238E-05  -1.25906708E-04  -1.63893138E-04 
 -1.39850325E-04  -4.82869637E-05   2.52705564E-04   1.16471815E-04  -3.26599043E-04 
  1.03247305E-04  -2.07812638E-05  -1.10260651E-05   7.91634533E-05  -1.59337487E-05 
 -8.45408401E-06   3.95081119E-05  -7.95205742E-06  -4.21918048E-06   8.13951316E-04 
 -1.99647789E-04  -1.56024734E-04   2.64691983E-04  -3.12913206E-03   7.85762885E-06 
  3.12335944E-04  -1.88725535E-04   4.15048589E-05   2.15388575E-06  -4.36587446E-05 
 -1.10436785E-04   1.29901348E-04  -2.72562965E-05   2.14188770E-05   3.95143805E-05 
  6.37885483E-05   8.30337442E-05   7.08528510E-05   2.44637905E-05  -1.06297003E-04 
 -4.89922135E-05   1.37379245E-04   1.81065269E-06   3.40000737E-05   3.06076092E-06 
  1.38829309E-06   2.60690897E-05   2.34679641E-06   6.92855558E-07   1.30103030E-05 
  1.17121590E-06  -4.49432976E-04   1.24706008E-04   1.18570036E-04  -7.20943389E-06 
  2.76680737E-04   7.52904563E-06  -6.45834577E-05   1.64441440E-05  -1.74901546E-05 
 -1.86125180E-07   1.76762797E-05  -1.76664713E-05   2.28205638E-05  -2.14102232E-05 
 -3.22269342E-03  -5.93492774E-03  -9.58903392E-03  -1.25499086E-02  -1.07501148E-02 
 -3.69816220E-03  -1.30170161E-04  -6.43500483E-05   1.69750714E-04  -9.47782286E-05 
 -3.08420216E-04  -2.60389513E-05  -7.37860546E-05  -2.40109055E-04  -2.02716543E-05 
 -3.50362285E-05  -1.14012272E-04  -9.62569846E-06  -2.22060280E-04  -5.16761820E-05 
  4.64954338E-04   1.31776832E-05   2.28720504E-04   3.38351950E-05  -1.77066810E-04 
  4.49061601E-05  -1.71819875E-04   8.32092265E-05   8.86106481E-05  -3.06814117E-04 
  2.70496347E-05   3.92362904E-05  -3.57515637E-05  -6.59558805E-05  -1.06473385E-04 
 -1.38596725E-04  -1.18264847E-04  -4.08340159E-05   2.76296076E-04   1.27344666E-04 
 -3.57087642E-04   1.78633471E-05  -8.09031897E-04   2.77547970E-04   1.36964762E-05 
 -6.20314099E-04   2.12806095E-04   6.83550160E-06  -3.09580214E-04   1.06205157E-04 
  1.65164587E-03   3.26338461E-04  -2.79254780E-04   3.59357507E-04  -1.30890006E-03 
 -1.58307481E-04   6.22664462E-05   2.69267509E-05  -2.10810462E-04   1.50426675E-05 
  1.95767795E-04   5.37955824E-04   4.48516095E-05  -1.95584902E-04   6.76027369E-01 
  1.24497526E+00   2.01150048E+00   2.63260589E+00   2.25506149E+00   7.75766893E-01 
 -1.70746265E-02  -8.44089791E-03   2.22664704E-02   1.77763954E-03   3.73283027E-03 
  1.43616396E-03   1.38391496E-03   2.90605577E-03   1.11807188E-03   6.57131771E-04 
  1.37989807E-03   5.30900075E-04  -6.70091020E-03  -8.57219670E-04  -1.15505458E-03 
  5.94186201E-04   1.70363260E-03   6.07173943E-05   1.67137890E-04  -2.44292410E-04 
 -4.43792514E-04   1.07494258E-03  -6.31150069E-04   1.05068805E-03   2.02216995E-05 
 -2.39727676E-04  -1.24018412E-04  -2.10358686E-04  -2.39485978E-04  -3.60776977E-04 
 -2.15698101E-04   4.09932558E-04  -2.69677946E-04   1.92825305E-04  -9.92261193E-05 
 -1.68306268E-04  -1.91610777E-04  -2.22792524E-04   5.56088009E-05   3.04300173E-04 
 -2.76626170E-04  -1.04503399E-04   5.15247239E-05   8.73956783E-05   9.94969111E-05 
  3.22229145E-05   4.20756084E-05  -1.58020988E-04  -3.70810244E-05   2.00698658E-04 
  6.72350979E-05   1.14043444E-04   1.29834457E-04   5.91733976E-05   1.77458151E-04 
 -2.39829248E-04  -2.54075229E-05   8.88584177E-05   3.81543300E-06   6.47169610E-06 
  7.36779878E-06   6.54599079E-05  -1.16872843E-04   9.80792292E-06   7.60927842E-05 
  3.95035036E-06  -4.75401125E-05  -8.06370235E-05  -9.18024200E-05  -2.07545347E-04 
 -1.29067925E-04   9.00125198E-06   3.89397815E-05  -1.16011722E-04   1.39482790E-05 
  2.36589196E-05   2.69348493E-05   1.56917727E-04   5.74833380E-05  -1.92812800E-05 
 -1.07143427E-04   1.39821783E-05   3.95267453E-06   6.70448369E-06   7.63281928E-06 
  6.05954145E-06  -9.11281570E-06  -6.98165713E-06  -3.96633363E-05   3.70358748E-06 
  3.54166096E-05   6.00732693E-05   6.83913078E-05   2.53315977E-05   3.26320194E-06 
 -1.75072497E-05  -1.44745397E-04  -1.61593133E-05  -9.93778715E-05  -1.68563669E-04 
 -1.91903818E-04  -1.32271960E-04   1.81117732E-04  -2.14531062E-04   7.18524996E-05 
 -2.13800833E-04  -1.01285300E-04  -1.71799028E-04  -1.95587161E-04  -2.55571668E-04 
 -1.71978118E-04  -3.99880930E-04   2.13787089E-04  -1.26854429E-04  -9.93553435E-05 
 -1.68525457E-04  -1.91860315E-04   4.97392431E-04   2.78597352E-04  -6.53533134E-05 
  1.00276265E-03   2.57524449E-03 
<MO Number>
3
</MO Number>
 -3.57296029E-05  -6.59153663E-05  -1.06407983E-04  -1.38511590E-04  -1.18192202E-04 
 -4.08089331E-05  -1.21581652E-04  -5.60368974E-05   1.57133269E-04  -5.33246749E-06 
 -2.41966868E-04  -8.10671230E-05  -4.08859623E-06  -1.85524774E-04  -6.21571035E-05 
 -2.04049609E-06  -9.25898657E-05  -3.10207513E-05  -8.94323163E-04   3.24667386E-04 
 -2.02777764E-04   1.13545637E-04  -9.53605894E-04  -2.79930281E-05  -1.00662499E-04 
  9.53390252E-05   6.44007162E-05  -2.62212631E-05  -3.81794531E-05   3.11455808E-05 
 -1.85041539E-04   9.16128940E-05   9.84857329E-04   1.81690325E-03   2.93304916E-03 
  3.81795888E-03   3.25787153E-03   1.12486492E-03   5.86672471E-04   2.70396926E-04 
 -7.58221009E-04  -6.39229042E-06  -5.77944070E-06   1.72514007E-05  -4.90120091E-06 
 -4.43130680E-06   1.32272746E-05  -2.44604279E-06  -2.21153269E-06   6.60133716E-06 
  2.63526625E-03  -6.84009038E-04   5.64565919E-04   1.87072320E-04   6.02439962E-04 
  3.17733032E-05  -1.73390330E-04   4.18838946E-06   4.97117162E-05   4.11310431E-04 
 -4.61022147E-04   1.15249004E-04   1.02424977E-03   1.31672893E-04   5.34229514E-01 
  9.85567464E-01   1.59101363E+00   2.07102720E+00   1.76721143E+00   6.10175729E-01 
 -1.60242562E-02  -7.38556831E-03   2.07098991E-02   1.76124035E-04   4.11843105E-04 
  6.52290865E-04   1.35040686E-04   3.15775046E-04   5.00135065E-04   6.73947674E-05 
  1.57593881E-04   2.49602452E-04  -9.83472136E-03  -2.66810409E-04  -2.11023937E-04 
 -3.31675211E-04  -3.25883783E-04   5.00702252E-05  -2.99730017E-04   9.56029835E-06 
  1.03433132E-04  -7.63765862E-05  -2.70565459E-05  -1.01164698E-04   1.69651822E-04 
 -5.83430852E-05   9.54529453E-04   1.76095320E-03   2.84272831E-03   3.70038796E-03 
  3.15754804E-03   1.09022562E-03   4.07543492E-04   1.87836506E-04  -5.26713034E-04 
  1.55092954E-05  -6.39511384E-05  -1.08906573E-05   1.18915393E-05  -4.90336573E-05 
 -8.35026193E-06   5.93471161E-06  -2.44712318E-05  -4.16736598E-06   2.25993769E-03 
  3.94106939E-05  -6.68433956E-04   3.68242106E-04   1.83410988E-03   2.49862691E-05 
 -5.54620137E-06   1.41268462E-04  -5.37606725E-04  -6.70882214E-05   6.04694946E-04 
  9.34223240E-04  -8.80836817E-05  -2.92424442E-04   5.42328085E-04   1.00050802E-03 
  1.61513235E-03   2.10242262E-03   1.79400120E-03   6.19425595E-04  -1.22452352E-04 
 -5.64382021E-05   1.58258569E-04  -9.44622547E-05  -5.11934431E-05   3.95271363E-05 
 -7.24276368E-05  -3.92518696E-05   3.03068890E-05  -3.61464673E-05  -1.95894342E-05 
  1.51252619E-05  -6.47262683E-04   1.75550402E-04   1.12549760E-04  -3.80059154E-06 
 -1.08135280E-03   3.99250895E-05   4.65533337E-05   4.35455559E-05   3.43633796E-04 
 -2.93572235E-04  -5.00615605E-05   4.83571365E-04  -1.31358849E-04  -1.45801182E-04 
 -4.00426257E-05  -7.37426925E-05  -1.19145710E-04  -1.55935184E-04  -1.33572378E-04 
 -4.59504227E-05   3.70928945E-04   1.83369946E-04  -4.83716487E-04  -7.79223561E-05 
  1.92543287E-04   2.49755818E-04  -6.06635438E-05   1.49897394E-04   1.94438076E-04 
 -2.88051962E-05   7.11765845E-05   9.23260756E-05   2.09815761E-03   2.86714708E-04 
 -6.21288475E-04  -6.55003614E-04   1.33023721E-03   1.72952501E-05   8.23141321E-05 
 -1.82219028E-04   1.14218756E-04  -6.47949116E-04   5.33730360E-04  -1.14078377E-03 
 -3.31463674E-04   4.71562350E-04   1.94923101E-03   3.59601746E-03   5.80509502E-03 
  7.55650956E-03   6.44798391E-03   2.22633422E-03   2.40847414E-04   1.11006403E-04 
 -3.11273459E-04  -2.53075343E-05  -3.57961039E-06  -7.02335265E-05  -1.94042044E-05 
 -2.74461712E-06  -5.38505921E-05  -9.68405808E-06  -1.36975632E-06  -2.68752199E-05 
  1.46787137E-03   2.87298860E-04   7.04874640E-04  -2.10513820E-05  -1.02029818E-03 
 -6.76179831E-05   1.08371255E-05  -4.37566239E-05  -9.26061353E-05   4.18146232E-04 
 -3.25540097E-04   3.11767350E-04  -1.03566263E-03  -1.79279120E-04  -4.65916629E-05 
 -8.58034311E-05  -1.38632187E-04  -1.81438640E-04  -1.55418359E-04  -5.34656898E-05 
  4.16473768E-04   2.05885180E-04  -5.43110023E-04  -2.13243935E-04  -4.45899064E-04 
  1.32870442E-05  -1.66013111E-04  -3.47138084E-04   1.03441327E-05  -7.88288970E-05 
 -1.64833440E-04   4.91176006E-06   6.05184117E-04   3.26200082E-04   2.21404083E-04 
  5.22765695E-05   1.03647991E-03  -1.68142061E-05   1.51154926E-04  -6.30769332E-05 
  5.42999937E-05  -8.63180367E-05   3.20180430E-05   3.89790922E-05   3.93595477E-04 
 -1.05898011E-04   3.49259200E-05   5.92409670E-05   6.74437609E-05  -2.27794747E-04 
 -9.23199472E-05  -1.45773793E-05  -4.78000038E-05   7.88584382E-05   3.21428344E-05 
  5.45203273E-05   6.20694783E-05   3.79647521E-05   5.68990300E-05  -1.22494082E-04 
  1.23608017E-04  -8.11172776E-05  -1.28250413E-04  -2.17536961E-04  -2.47658192E-04 
 -3.17927492E-04   1.82802673E-06   3.23031464E-04   1.64064210E-05   7.16475852E-06 
 -1.17401596E-04  -1.99135316E-04  -2.26708565E-04  -2.34043509E-04  -1.26201931E-04 
  8.55193420E-05  -1.25851986E-04  -2.49621164E-04  -1.00631778E-04  -1.70690532E-04 
 -1.94325177E-04  -3.14695387E-04   4.90432802E-06   9.85596793E-05   2.92388020E-04 
 -3.79431217E-04  -1.15369649E-04  -1.95688748E-04  -2.22784768E-04  -2.92100999E-04 
 -6.86612835E-05  -2.86291802E-04   2.31352734E-04  -1.95562212E-04   1.17224114E-05 
  1.98834271E-05   2.26365836E-05   1.49636369E-05   7.02094107E-05  -1.13025939E-04 
  5.51565135E-05   2.06522338E-05   6.84468086E-07   1.16098735E-06   1.32174333E-06 
 -1.92552045E-04   2.65944466E-05   2.17243769E-05   1.31394910E-04   1.27391986E-05 
 -1.51589711E-04  -2.57124826E-04  -2.92727586E-04  -3.81543020E-04   1.02916944E-04 
  1.53484216E-04  -1.86746693E-05   4.86347675E-04  -8.34524758E-05  -1.41551185E-04 
 -1.61151054E-04  -1.28400514E-04   4.15194984E-05   1.93654407E-05  -1.29155275E-04 
 -1.83978793E-04  -1.18350249E-04  -2.00744409E-04  -2.28540461E-04  -2.51957890E-04 
  1.22458442E-04  -2.34192068E-04  -1.30447679E-05   6.66069644E-05  -4.56549833E-05 
 -7.74394879E-05  -8.81621379E-05  -4.67309464E-04   1.09134254E-05  -1.67496385E-04 
 -2.79319786E-04   2.40657758E-04 
<MO Number>
4
</MO Number>
 -1.50749338E-04  -2.78108265E-04  -4.48953577E-04  -5.84404215E-04  -4.98673222E-04 
 -1.72179906E-04  -1.43798773E-05  -6.62767524E-06   1.85846883E-05   2.64837347E-05 
 -1.09677083E-04   1.30003616E-05   2.03060400E-05  -8.40933979E-05   9.96784878E-06 
  1.01341372E-05  -4.19684997E-05   4.97465520E-06  -1.98569544E-04   4.87107876E-05 
 -5.83811387E-05  -1.47750777E-05   2.92701012E-04   3.43379963E-06   7.16593649E-05 
 -4.53090374E-05  -6.12131634E-05   5.41505742E-05   7.06258920E-06  -1.81176146E-05 
  1.42545890E-05  -5.71844275E-05  -2.33548671E-04  -4.30859706E-04  -6.95542098E-04 
 -9.05389231E-04  -7.72570344E-04  -2.66750014E-04   3.60347080E-04   1.66083714E-04 
 -4.65715948E-04   7.92256136E-05  -5.16710721E-05  -1.00066312E-04   6.07451514E-05 
 -3.96180851E-05  -7.67244706E-05   3.03160883E-05  -1.97722013E-05  -3.82908885E-05 
  8.56168522E-04  -2.26709520E-04   2.85765764E-04   2.11658554E-04   1.90296728E-03 
 -2.05976030E-04   1.54681243E-04   9.31739168E-05   9.21535304E-05  -9.22479692E-05 
  9.44388363E-08   1.04585478E-04  -1.43722627E-04  -6.50542241E-05   5.51598815E-04 
  1.01761103E-03   1.64274194E-03   2.13836211E-03   1.82466843E-03   6.30014255E-04 
  1.31922009E-05   6.08027605E-06  -1.70497243E-05   1.49208768E-04  -1.21365987E-04 
 -5.76549182E-05   1.14403774E-04  -9.30557038E-05  -4.42061169E-05   5.70955020E-05 
 -4.64413186E-05  -2.20619508E-05   3.98328052E-04  -4.14710802E-04   1.57127937E-04 
 -7.49514712E-05   2.40356869E-03  -3.23620651E-04   7.85499355E-04  -3.74221423E-04 
 -3.48546509E-04   3.51913517E-04  -3.36700774E-06  -4.05752939E-04  -6.86552188E-05 
  6.01372392E-05  -1.19641676E-03  -2.20719635E-03  -3.56310409E-03  -4.63810327E-03 
 -3.95770229E-03  -1.36649970E-03  -3.08390939E-04  -1.42137165E-04   3.98567345E-04 
  7.22976219E-05  -3.98451952E-05   6.74203113E-05   5.54332090E-05  -3.05507564E-05 
  5.16935980E-05   2.76650566E-05  -1.52469688E-05   2.57987287E-05  -1.93114030E-03 
 -1.76997036E-04  -3.30678403E-04  -6.01756365E-04  -5.90030188E-03  -1.59393409E-04 
  2.98629980E-04  -3.98112580E-04   1.18748453E-04   3.66657966E-04  -4.85406419E-04 
  8.64637580E-04   1.33808537E-04   6.81713182E-04  -5.34055877E-01  -9.85247133E-01 
 -1.59049651E+00  -2.07035407E+00  -1.76663704E+00  -6.09977408E-01   1.53203529E-02 
  7.06113978E-03  -1.98001679E-02  -9.95308511E-05   7.16628687E-04  -4.22437485E-04 
 -7.63139135E-05   5.49465206E-04  -3.23898141E-04  -3.80859918E-05   2.74221651E-04 
 -1.61647875E-04   7.69942179E-03  -1.09087740E-04  -1.15759023E-03  -1.75221680E-04 
  3.48977829E-03   1.13414723E-05  -2.60981473E-04  -4.78892174E-05  -1.05893409E-04 
  7.68923002E-04  -6.63029593E-04  -4.23007184E-04   4.00438090E-04   4.49017818E-04 
 -2.12693501E-05  -3.91697377E-05  -6.32863549E-05  -8.28277359E-05  -7.09493350E-05 
 -2.44073812E-05   1.29728680E-04   6.41318007E-05  -1.69174993E-04   2.58781016E-04 
  1.37676011E-04  -1.29404037E-04   2.01464307E-04   1.07182523E-04  -1.00742686E-04 
  9.56623787E-05   5.08940529E-05  -4.78361907E-05  -8.89746200E-04  -3.85833760E-04 
 -5.23897626E-04   1.86915008E-04  -3.04294312E-03  -1.91273578E-04  -3.61520124E-04 
  4.01382163E-04   5.75112051E-04   3.06345847E-05  -6.05746636E-04  -1.04833429E-03 
  4.30597868E-04  -8.53606981E-04  -2.31821214E-05  -4.27672826E-05  -6.90397480E-05 
 -8.98692466E-05  -7.66855982E-05  -2.64776982E-05  -4.81196767E-05  -2.21783249E-05 
  6.21903219E-05  -1.80717364E-06  -1.43464204E-04  -7.53600724E-05  -1.38562558E-06 
 -1.09999209E-04  -5.77813008E-05  -6.91524282E-07  -5.48973153E-05  -2.88369191E-05 
 -3.38716670E-04  -4.27386287E-05   1.09641422E-04   5.09838487E-05  -8.52646606E-04 
 -1.38480528E-04  -5.45909193E-05  -1.63276225E-05  -1.93033394E-05  -4.40791151E-05 
  6.33824545E-05   7.57078027E-05   9.36518178E-05  -3.45689002E-05  -1.06326735E-05 
 -1.95811827E-05  -3.16372218E-05  -4.14060733E-05  -3.54679907E-05  -1.22013937E-05 
  6.82933645E-05   3.37610499E-05  -8.90591765E-05  -2.92359912E-05  -8.23816190E-05 
  1.08906782E-05  -2.27605904E-05  -6.41351366E-05   8.47853132E-06  -1.08075334E-05 
 -3.04536313E-05   4.02590655E-06   1.78695221E-04   1.96161432E-05   1.31177286E-04 
 -6.65633723E-05   7.43397563E-04   3.26250265E-05   6.02724073E-05  -8.56730899E-06 
 -8.83686532E-06   2.42741720E-05  -1.54373067E-05  -5.83886221E-05  -2.30112340E-05 
  5.71601975E-05   1.40186063E-05   2.37782081E-05   2.70706551E-05  -5.70208932E-05 
  9.88875997E-05  -2.85510478E-05   8.16637069E-06   3.03811560E-05   3.82256155E-06 
  6.48378747E-06   7.38156438E-06  -4.44045064E-05   3.95188977E-05   9.13588582E-06 
  3.94575398E-05  -7.38111089E-06  -2.11814348E-05  -3.59277201E-05  -4.09024479E-05 
 -1.42863817E-04  -6.78110978E-05   1.75377390E-05   1.10652982E-04   3.62276734E-05 
 -1.38523853E-05  -2.34962657E-05  -2.67496736E-05   4.54139992E-05   8.18332353E-05 
  3.42485018E-05  -7.85962835E-05   5.07642799E-05   6.65830832E-05   1.12937504E-04 
  1.28575383E-04   4.62309196E-04   1.63200259E-04  -4.31041603E-05   5.60684566E-05 
  4.83103072E-04   9.20901251E-05   1.56202272E-04   1.77830802E-04   3.32613365E-04 
 -1.15726325E-04   1.97224431E-04   1.80479258E-05   2.59604460E-04   1.75170233E-04 
  2.97121851E-04   3.38262795E-04  -6.49068366E-04  -8.06478022E-05   1.39072869E-03 
 -1.30654547E-03  -4.73193418E-04   1.25733476E-04   2.13267759E-04   2.42797855E-04 
 -9.81122771E-04  -2.04143930E-04  -1.86754497E-03  -4.61881008E-05   9.95067246E-05 
  9.35072257E-05   1.58605943E-04   1.80567297E-04   6.78956646E-04  -2.31691712E-04 
 -8.38249204E-05   1.50942613E-04  -4.41219543E-04   1.83647529E-05   3.11500949E-05 
  3.54632893E-05   1.83782119E-04  -2.39259573E-05   5.86856881E-05  -3.69680266E-05 
  7.89054059E-05  -2.10797897E-05  -3.57553109E-05  -4.07061660E-05   1.20719687E-04 
 -1.72031620E-04   7.56302209E-05   3.04237331E-05  -1.97453635E-06  -6.38818427E-06 
 -1.08355689E-05  -1.23359148E-05  -3.82573397E-05   8.41374714E-05   1.16639579E-05 
 -1.20570659E-05   2.68441813E-05 
<MO Number>
5
</MO Number>
  5.34074341E-01   9.85281195E-01   1.59055150E+00   2.07042565E+00   1.76669812E+00 
  6.09998496E-01  -1.54167221E-02  -7.10555630E-03   1.99247164E-02  -5.77973006E-04 
 -8.00029760E-05   2.84491960E-04  -4.43152867E-04  -6.13411834E-05   2.18130304E-04 
 -2.21164342E-04  -3.06135500E-05   1.08862311E-04  -7.96336958E-03   6.56214561E-04 
 -7.93750423E-04   6.53677634E-06  -5.24668935E-03   1.69091216E-04  -4.16124248E-04 
 -2.91035808E-05  -1.77165289E-04   5.21767249E-04  -3.44601960E-04   8.51131411E-04 
 -4.61827781E-04   8.30034889E-04   1.24176780E-03   2.29086171E-03   3.69816611E-03 
  4.81391389E-03   4.10772183E-03   1.41829785E-03   3.86536861E-04   1.78154565E-04 
 -4.99563868E-04  -4.21399604E-05  -4.45407414E-05  -1.02342059E-04  -3.23102360E-05 
 -3.41510019E-05  -7.84693684E-05  -1.61250724E-05  -1.70437436E-05  -3.91617148E-05 
  2.10760637E-03  -2.01748729E-04  -5.46025847E-04   3.21442643E-04   5.53806238E-03 
 -3.29694484E-04  -1.04214482E-04   3.40626839E-04  -5.79733283E-04   2.18567688E-04 
  3.61165595E-04   6.73587746E-04  -1.93456384E-04   3.65966246E-04   6.48908127E-05 
  1.19713105E-04   1.93254331E-04   2.51559741E-04   2.14656403E-04   7.41157085E-05 
  2.35139966E-05   1.08375844E-05  -3.03897099E-05  -2.33921173E-04   1.12418292E-04 
 -1.31168343E-04  -1.79355847E-04   8.61951817E-05  -1.00571526E-04  -8.95111392E-05 
  4.30174372E-05  -5.01922405E-05  -4.55007693E-04  -4.54819942E-05   2.94097261E-04 
  4.37753147E-04   1.51661937E-04  -4.60538678E-04  -8.57439940E-06   8.99536144E-05 
  8.52518477E-05   7.99554605E-05  -1.65207308E-04  -5.94043995E-05   5.51996534E-05 
 -6.34021176E-05  -6.41636616E-05  -1.18371628E-04  -1.91088768E-04  -2.48740822E-04 
 -2.12251014E-04  -7.32851854E-05   1.15122914E-04   5.30600696E-05  -1.48785935E-04 
 -1.20629624E-05  -4.70703554E-05  -4.68797063E-05  -9.24911076E-06  -3.60905487E-05 
 -3.59443712E-05  -4.61595455E-06  -1.80117134E-05  -1.79387606E-05   2.96174484E-04 
  1.05615619E-05  -4.82286507E-05   2.23946707E-05   6.41957611E-04   4.12640856E-05 
 -1.57197671E-05   8.54007824E-05   7.22273554E-05  -4.15462499E-05  -3.06811055E-05 
  8.37044025E-05  -7.98371622E-05  -2.27392666E-07  -1.49712844E-04  -2.76196099E-04 
 -4.45866745E-04  -5.80386077E-04  -4.95244537E-04  -1.70996063E-04  -4.14969753E-05 
 -1.91259265E-05   5.36310804E-05  -1.48642385E-05   1.25923625E-05   1.68474244E-05 
 -1.13969508E-05   9.65502107E-06   1.29175313E-05  -5.68787725E-06   4.81853224E-06 
  6.44675353E-06  -1.46834316E-04   6.05664020E-05   3.01715301E-05  -7.54993595E-06 
 -6.63111887E-04   2.72400841E-05   3.82070140E-05   1.49249418E-05   1.14241619E-05 
 -4.11093667E-05   2.96852048E-05  -3.12698500E-05  -4.96600133E-05   8.45023507E-05 
  2.48137654E-05   4.56971500E-05   7.38326632E-05   9.66305033E-05   8.27726350E-05 
  2.84747313E-05  -1.98083971E-04  -9.79234641E-05   2.58314925E-04   1.34818818E-04 
 -3.00004943E-04  -9.27724111E-05   1.04958162E-04  -2.33557658E-04  -7.22245003E-05 
  4.98378475E-05  -1.10901437E-04  -3.42947473E-05  -3.55503248E-04  -1.09180848E-04 
  3.49256235E-04   1.52623583E-04  -7.88039541E-04   8.21753153E-06   1.49071801E-04 
  1.00145436E-04  -5.60679143E-05  -1.68831048E-05   7.29510191E-05  -1.73955834E-04 
  1.55362358E-04  -1.10649639E-04  -8.36088491E-05  -1.54244869E-04  -2.48999381E-04 
 -3.24123239E-04  -2.76574973E-04  -9.54947061E-05   5.90121922E-05   2.71986775E-05 
 -7.62679111E-05  -1.28486643E-04   1.61792271E-04   4.99793221E-05  -9.85153694E-05 
  1.24052002E-04   3.83209590E-05  -4.91660744E-05   6.19106440E-05   1.91248445E-05 
 -4.02169257E-04   1.28025125E-04   1.45867889E-05  -4.15685310E-04  -1.97279504E-03 
 -2.07760090E-04  -2.20964002E-04  -3.63185727E-06  -4.64791011E-05  -2.18088780E-04 
  2.64567881E-04   4.98358828E-05  -1.46380534E-04  -2.12614001E-04  -3.54394742E-06 
 -6.52655066E-06  -1.05449162E-05  -1.38009455E-05  -1.18217393E-05  -4.06681328E-06 
  3.65634576E-05   1.80752658E-05  -4.76812271E-05  -2.57436814E-04  -2.06435176E-04 
 -7.96929494E-05  -2.00417829E-04  -1.60712406E-04  -6.20419732E-05  -9.51654738E-05 
 -7.63119346E-05  -2.94597232E-05   1.16163207E-03   6.11206562E-04   2.97579524E-04 
  1.83548978E-04   3.63746510E-03   5.10283868E-04   2.62932797E-04  -4.57307515E-05 
  3.18910405E-04   6.05085650E-04  -9.23996055E-04   1.31680674E-04  -2.95408122E-05 
  4.02678415E-04  -1.44532389E-04  -2.45154272E-04  -2.79099530E-04   1.04499798E-03 
  2.58907481E-04   8.36689397E-04   7.12799577E-06   1.67062954E-03  -1.51736054E-04 
 -2.57373050E-04  -2.93010181E-04   8.75619582E-04   4.93820457E-06   1.10483009E-04 
 -1.25459255E-03  -1.38252100E-03  -7.24745958E-05  -1.22930624E-04  -1.39952199E-04 
 -5.61372714E-04  -2.62698386E-04   3.62735147E-04   2.51335633E-04   5.47250624E-06 
 -7.71608045E-05  -1.30879320E-04  -1.49001511E-04  -3.84046732E-04   1.35758590E-04 
  8.31838079E-05   4.88848606E-05  -2.33520751E-04  -7.12020531E-06  -1.20772151E-05 
 -1.37494853E-05  -9.62934713E-05   5.59935807E-05  -1.10842789E-05   2.16901765E-05 
 -1.30768306E-05   8.61611216E-07   1.46145561E-06   1.66381589E-06  -1.14702317E-04 
  2.75535946E-05  -1.71836134E-05   4.74958065E-05  -2.20715820E-05   7.89711107E-06 
  1.33949942E-05   1.52497306E-05   7.15756872E-05   1.23518660E-05  -1.16572040E-05 
 -3.48540979E-05  -1.77003181E-05  -7.48863489E-06  -1.27021413E-05  -1.44609419E-05 
  4.03355444E-05   5.51892429E-05  -1.24223132E-05  -4.43975871E-06   4.08662360E-05 
  4.96271476E-05   8.41770299E-05   9.58325930E-05   6.67787075E-05  -2.39290980E-05 
 -6.17395576E-05   3.90336638E-05  -4.76904664E-05  -3.23481358E-05  -5.48685573E-05 
 -6.24659260E-05  -4.38247874E-04   8.89978825E-05  -2.95672783E-04   1.38291661E-04 
 -3.44696922E-05   2.29528719E-05   3.89324126E-05   4.43231847E-05   1.20142025E-04 
 -1.63205706E-04  -2.08498681E-06  -1.46759890E-05   1.09354459E-04  -9.40522390E-05 
 -1.59530388E-04  -1.81619746E-04  -9.32406503E-04   2.23483192E-04   3.20935322E-05 
 -1.22659325E-04   3.93668314E-04 
<MO Number>
6
</MO Number>
 -7.49671312E-05  -1.38302290E-04  -2.23263081E-04  -2.90622221E-04  -2.47988491E-04 
 -8.56244792E-05  -6.51668245E-06  -3.00353432E-06   8.42222156E-06  -1.71003733E-04 
 -9.19513346E-05  -2.51885361E-04  -1.31114764E-04  -7.05024233E-05  -1.93129642E-04 
 -6.54354575E-05  -3.51856508E-05  -9.63852280E-05   6.06356112E-04  -7.01691827E-05 
  2.79692903E-04   3.74841576E-04  -2.42838507E-04   1.18078848E-04   1.12341570E-04 
  6.66229562E-05  -1.25332159E-04   1.33552413E-04  -8.22025449E-06   1.00690848E-04 
  2.84829764E-04  -3.35985975E-04   5.58206822E-04   1.02980174E-03   1.66242156E-03 
  2.16397912E-03   1.84652747E-03   6.37561658E-04  -3.93243934E-04  -1.81245850E-04 
  5.08232151E-04  -1.92339291E-04   2.25970240E-05  -1.03052214E-04  -1.47473510E-04 
  1.73259579E-05  -7.90138705E-05  -7.35996183E-05   8.64686738E-06  -3.94334596E-05 
 -5.27293360E-04   2.61464302E-04  -3.26654541E-06  -3.92780770E-07  -8.67361900E-04 
  2.25931508E-05   4.63631434E-05  -1.04372705E-04   1.45513140E-04   1.54554743E-04 
 -3.00067883E-04   1.22047513E-04  -2.94148082E-04   4.02095056E-05   1.99735783E-03 
  3.68480370E-03   5.94842374E-03   7.74308099E-03   6.60718565E-03   2.28130277E-03 
 -3.50079766E-04  -1.61351516E-04   4.52446375E-04  -2.22674680E-04   8.40062558E-05 
 -9.33155149E-05  -1.70732754E-04   6.44106432E-05  -7.15483898E-05  -8.52076109E-05 
  3.21454256E-05  -3.57076614E-05  -1.79779843E-03   9.59124899E-04   2.77688003E-04 
  5.70430384E-05  -7.17589804E-03   6.16708492E-04  -3.02852284E-04   3.32011997E-04 
  6.60585533E-06  -3.44086437E-04   3.37480582E-04   1.70237470E-04   7.83562415E-04 
 -2.29493563E-06   1.76691203E-04   3.25966829E-04   5.26212243E-04   6.84972052E-04 
  5.84487948E-04   2.01809673E-04   1.20870548E-04   5.57091498E-05  -1.56214231E-04 
 -1.04242807E-04  -2.21540586E-04   1.00554445E-04  -7.99267408E-05  -1.69863203E-04 
  7.70987401E-05  -3.98890458E-05  -8.47736440E-05   3.84776752E-05   6.57283596E-04 
 -6.67409003E-05  -2.01898125E-04   1.33762361E-04   3.23239970E-03  -4.99016493E-05 
 -2.74388561E-04   1.64088936E-04   1.00580200E-04   2.56108315E-05  -1.26191032E-04 
 -1.85864115E-04   2.27602407E-04  -2.46996647E-04   4.91640926E-05   9.06998375E-05 
  1.46417858E-04   1.90592564E-04   1.62632996E-04   5.61532736E-05  -4.83139366E-05 
 -2.22678591E-05   6.24413852E-05   1.90646592E-04   2.57936030E-05   6.52407458E-06 
  1.46175657E-04   1.97768910E-05   5.00224461E-06   7.29518985E-05   9.87005477E-06 
  2.49647067E-06  -2.34593222E-04  -1.76522664E-04   1.78401328E-04   2.92917687E-05 
  9.39370631E-05  -6.55596768E-05  -1.94532764E-06   1.66746312E-05   3.84695437E-06 
  3.83098902E-05  -4.21568446E-05   1.92642698E-05  -3.07328692E-05  -2.36069132E-05 
 -1.08348595E-05  -1.99535294E-05  -3.22388206E-05  -4.21934320E-05  -3.61424336E-05 
 -1.24334097E-05  -6.51481003E-05  -3.22061781E-05   8.49575387E-05  -2.63395430E-04 
 -3.35739004E-04  -1.70876041E-04  -2.05056687E-04  -2.61377078E-04  -1.33029168E-04 
 -9.73681678E-05  -1.24111081E-04  -6.31669543E-05   2.58452136E-04   1.16328411E-05 
  2.55536115E-05  -1.25029987E-04   5.92050544E-04  -2.74606129E-05  -2.11879891E-05 
 -8.53022611E-05  -5.58964869E-05   7.72388328E-05  -2.13423459E-05  -7.07131625E-05 
 -1.25898530E-04   2.14570904E-04  -5.34056162E-01  -9.85247657E-01  -1.59049736E+00 
 -2.07035517E+00  -1.76663798E+00  -6.09977733E-01   1.54857411E-02   7.13736709E-03 
 -2.00139171E-02  -2.46065801E-04   6.09572786E-04  -1.06545049E-04  -1.88667575E-04 
  4.67381564E-04  -8.16919536E-05  -9.41583436E-05   2.33256160E-04  -4.07700107E-05 
  7.92347168E-03   9.57194493E-04   7.06286025E-05   2.76522188E-04   6.52449847E-03 
  4.90662596E-04   1.58867720E-04   9.34817095E-05   5.42041732E-04  -4.28828996E-04 
 -1.13212737E-04  -8.16135309E-04   8.61067781E-04   4.85358724E-04   3.14805446E-06 
  5.79747228E-06   9.36694778E-06   1.22592473E-05   1.05011375E-05   3.61251118E-06 
 -8.27903306E-05  -4.09276729E-05   1.07964203E-04   3.31294863E-05   3.36457290E-04 
 -5.11809798E-05   2.57917258E-05   2.61936273E-04  -3.98450428E-05   1.22468236E-05 
  1.24376607E-04  -1.89198356E-05  -1.21532479E-03  -7.29294107E-05  -6.46681043E-04 
  5.43116021E-05  -3.09597703E-03   8.68973114E-05  -5.19030117E-04   1.88050435E-04 
  4.98153456E-04  -2.58607335E-04  -2.39546121E-04  -1.25397628E-03  -8.73052147E-04 
  6.03196055E-04  -4.67811156E-05  -7.93496213E-05  -9.03367577E-05  -1.72432773E-04 
 -7.14062629E-05   6.54589808E-05  -1.57256498E-04  -9.25919163E-07  -9.80265849E-07 
 -1.66271631E-06  -1.89294414E-06   5.50999780E-04   2.07825463E-04  -1.95231146E-04 
  2.27351619E-04  -2.06662135E-05   1.69181038E-05   2.86963043E-05   3.26697349E-05 
 -3.04758758E-05  -2.00419472E-05  -4.45489024E-05  -1.12214698E-05  -2.64513966E-05 
  1.46775649E-05   2.48959266E-05   2.83431383E-05   2.76475099E-04  -1.18030404E-04 
 -3.35047949E-04  -4.15867090E-05   3.39703047E-05  -4.17739968E-05  -7.08566006E-05 
 -8.06677519E-05   1.02159913E-04   4.83530402E-05   2.69365567E-05   5.05902991E-05 
 -4.98467088E-05   1.73358401E-05   2.94048640E-05   3.34764053E-05  -8.63997074E-05 
 -2.19021205E-05  -2.95216678E-06  -3.47835352E-05  -1.24789375E-06   5.90084488E-06 
  1.00089491E-05   1.13948372E-05  -2.57175784E-04  -8.13642944E-05  -4.69950656E-06 
  8.93101715E-05   5.44992876E-05   3.22051168E-05   5.46259701E-05   6.21897490E-05 
  1.59406996E-04   9.87869818E-05  -6.36440422E-05  -1.60045394E-04  -3.05718962E-05 
 -4.60636859E-05  -7.81327249E-05  -8.89513639E-05   1.28635947E-04  -2.27374458E-05 
 -5.09866118E-05  -1.43094129E-04   1.07584144E-05   1.38086623E-04   2.34221034E-04 
  2.66652423E-04  -1.20802350E-03  -2.73785589E-04  -9.08105899E-05   5.47633142E-04 
  1.73671113E-03   1.55432074E-04   2.63642199E-04   3.00147386E-04  -8.82296392E-04 
  1.36466399E-05   1.50069217E-03  -8.10739716E-04  -9.90396516E-04   1.01956468E-04 
  1.72937456E-04   1.96883222E-04   5.34951157E-04  -2.06935770E-04   2.80990163E-04 
 -1.80929609E-04  -1.35855457E-04 
<MO Number>
7
</MO Number>
  4.14398738E-05   7.64498970E-05   1.23414005E-04   1.60648380E-04   1.37081566E-04 
  4.73309777E-05   8.76942898E-05   4.04182360E-05  -1.13336923E-04   9.74233106E-05 
  2.64903958E-05   9.29017932E-06   7.46979857E-05   2.03111473E-05   7.12311744E-06 
  3.72795305E-05   1.01366861E-05   3.55493487E-06   5.24881834E-05   1.63903734E-06 
  4.40283740E-05  -1.11540872E-04   3.45664037E-04  -1.06408439E-04  -2.52680841E-05 
 -3.20740519E-05   1.00913828E-04  -2.51058834E-05  -7.58079448E-05  -1.23702630E-04 
 -5.50505706E-05   2.95091617E-05  -4.01299984E-03  -7.40333878E-03  -1.19513004E-02 
 -1.55570436E-02  -1.32748547E-02  -4.58348901E-03   2.17739623E-04   1.00356038E-04 
 -2.81408733E-04   1.87404910E-05  -3.53670992E-04   6.52262467E-05   1.43690142E-05 
 -2.71172377E-04   5.00113291E-05   7.17114521E-06  -1.35334023E-04   2.49591586E-05 
  8.44183884E-06   1.81200433E-04   1.09227106E-04   3.94841226E-05  -4.41177334E-03 
  4.22921947E-04  -3.49646345E-04  -1.85360883E-06  -1.02196817E-04   5.87858356E-05 
  4.34109816E-05  -4.81133279E-06   2.18435563E-04  -9.72322258E-05  -1.06749794E-03 
 -1.96936187E-03  -3.17916498E-03  -4.13832857E-03  -3.53124359E-03  -1.21925374E-03 
  5.36752984E-04   2.47389070E-04  -6.93704595E-04   2.72289026E-04  -6.85985842E-05 
  2.66826688E-04   2.08773872E-04  -5.25970226E-05   2.04585700E-04   1.04192795E-04 
 -2.62496009E-05   1.02102604E-04   2.78496402E-03  -4.94176964E-04   8.92133522E-04 
 -4.49918765E-04   8.76436420E-03   5.67691774E-04   3.01604154E-05  -1.82458265E-04 
 -2.87502909E-04  -6.52716774E-06   2.94030076E-04   8.98618576E-04   2.49207807E-04 
 -7.14305548E-05   5.34040625E-01   9.85218994E-01   1.59045109E+00   2.07029494E+00 
  1.76658659E+00   6.09959987E-01  -1.54627823E-02  -7.12678540E-03   1.99842450E-02 
 -1.31608655E-04  -1.49556707E-04  -3.28619231E-05  -1.00909130E-04  -1.14670552E-04 
 -2.51964283E-05  -5.03607285E-05  -5.72286427E-05  -1.25747838E-05  -8.16808041E-03 
 -3.02803220E-05   6.10299042E-04  -1.22876907E-03  -2.58054365E-03  -5.30421424E-06 
  1.97908944E-04  -2.02054887E-05  -9.50494741E-04   1.41838068E-04   8.08656672E-04 
 -1.41768301E-04  -3.60552309E-04  -5.91509713E-04  -1.28838320E-03  -2.37685963E-03 
 -3.83699361E-03  -4.99462606E-03  -4.26192387E-03  -1.47154011E-03   4.61310924E-04 
  2.12617878E-04  -5.96202568E-04   9.82206498E-05  -2.17844489E-04   1.58901084E-04 
  7.53093347E-05  -1.67029271E-04   1.21835225E-04   3.75846365E-05  -8.33593135E-05 
  6.08043166E-05   2.54134316E-03  -3.63573155E-04  -4.39637162E-04  -5.74829845E-04 
 -1.94329135E-04  -3.86482355E-05   1.02947932E-04   2.46755442E-05   1.18023285E-04 
 -5.83665372E-04   4.65642087E-04  -8.55847345E-04  -4.21019219E-04  -5.44179319E-04 
  3.38063736E-05   6.22579806E-05   1.00589917E-04   1.31649786E-04   1.12769770E-04 
  3.87940883E-05  -3.35076526E-04  -1.65646185E-04   4.36962502E-04   8.58806054E-05 
  1.49183494E-04  -3.06726819E-04   6.68591420E-05   1.16141245E-04  -2.38790724E-04 
  3.17470854E-05   5.51479708E-05  -1.13386282E-04  -1.11834009E-03  -3.73422287E-05 
 -1.10114612E-04   4.71050264E-04  -1.41563731E-03  -5.74183682E-05   1.51695993E-04 
  1.62457111E-05  -2.76148206E-04   3.17832053E-04  -4.16838471E-05  -3.57801796E-04 
 -2.06705667E-04   2.60122160E-04   2.57025623E-04   4.74170904E-04   7.65459895E-04 
  9.96401437E-04   8.50231232E-04   2.93564456E-04  -2.06918280E-04  -9.53684886E-05 
  2.67423127E-04  -6.30227253E-05  -3.42921390E-04   4.93520775E-05  -4.83218093E-05 
 -2.62930268E-04   3.78400278E-05  -2.41159698E-05  -1.31220633E-04   1.88848261E-05 
 -9.80076473E-04  -3.39103589E-04  -1.97006879E-04  -5.78797070E-05  -8.78362130E-04 
 -7.02290240E-05  -1.48379540E-05   4.32565053E-05  -2.57109340E-04   1.04628692E-04 
  1.52480647E-04   1.66528178E-04  -2.95619356E-04   4.66255024E-05  -2.86082548E-05 
 -5.26850999E-05  -8.51230600E-05  -1.11407117E-04  -9.54301209E-05  -3.28290510E-05 
  2.16241403E-04   1.06899650E-04  -2.81993446E-04  -1.12768418E-04  -2.74853969E-05 
  7.31309548E-07  -8.77916459E-05  -2.13977306E-05   5.69333770E-07  -4.16865786E-05 
 -1.01603993E-05   2.70339811E-07   4.00672367E-04   6.71410528E-05   1.98601083E-04 
 -3.53687643E-05  -1.59543858E-04  -1.88085581E-05   2.07668395E-05   1.56461777E-05 
  8.09604240E-05  -1.67085806E-05  -6.42518434E-05  -1.68948143E-04  -3.76098123E-06 
 -3.24290548E-05   6.38999139E-06   1.08386342E-05   1.23394044E-05   4.11442731E-05 
  6.54325871E-05  -6.89681259E-06  -4.07090263E-05  -2.13465351E-05  -6.85869877E-06 
 -1.16336505E-05  -1.32445026E-05  -5.93327228E-05  -1.77122257E-04   2.81994082E-05 
 -4.43980560E-05   3.67244043E-05  -9.23785728E-06  -1.56691534E-05  -1.78387810E-05 
 -3.65969255E-04  -8.12297096E-05   2.08386224E-04  -1.62717817E-04   1.15142492E-04 
 -1.38935473E-05  -2.35660843E-05  -2.68291595E-05  -1.33608546E-04   1.02245114E-04 
  8.64282526E-05  -2.30021770E-04  -2.23378252E-05  -1.68344930E-04  -2.85544846E-04 
 -3.25082782E-04   7.38108250E-04   1.48833528E-04   1.59969206E-03  -2.97293668E-05 
 -1.29947880E-03  -1.16424369E-04  -1.97477753E-04  -2.24821488E-04   1.08706089E-03 
  1.57393354E-04  -1.95324785E-03   2.10379742E-04  -7.17676548E-05  -1.23641796E-04 
 -2.09719874E-04  -2.38758713E-04  -3.55036907E-04  -2.05804003E-04   3.44576490E-05 
  4.25296320E-04   2.85600068E-04  -9.52834451E-05  -1.61618747E-04  -1.83997269E-04 
 -1.87692312E-04  -3.84072034E-05   2.14121057E-04   1.75603056E-04   7.64610965E-05 
 -4.52089578E-06  -7.66829443E-06  -8.73008396E-06   4.98815551E-05   5.91538888E-05 
  1.53508197E-04   1.04089755E-05   5.27417571E-06   3.07349953E-05   5.21323659E-05 
  5.93508681E-05  -1.74463801E-04   1.49203582E-04  -6.87970659E-06  -1.65773094E-04 
 -1.18374943E-05   2.41361233E-05   4.09394308E-05   4.66081046E-05  -1.99341409E-04 
  1.27638702E-05  -1.14505679E-04  -6.32101337E-05   1.23615547E-04  -2.43819618E-05 
 -4.13564194E-05  -4.70828314E-05  -1.15847073E-04  -7.93829735E-05  -6.81486137E-05 
 -4.71597554E-05   4.61029516E-05 
<MO Number>
8
</MO Number>
 -1.36938044E-03  -2.52628649E-03  -4.07821522E-03  -5.30862496E-03  -4.52985972E-03 
 -1.56405194E-03   5.30320785E-04   2.44424474E-04  -6.85391560E-04  -2.47877208E-04 
  5.72410796E-06   6.04809121E-05  -1.90056445E-04   4.38888119E-06   4.63729090E-05 
 -9.48514876E-05   2.19035933E-06   2.31433319E-05   2.46901551E-03   4.11423229E-06 
  7.33442993E-04  -3.64875605E-04   6.77433984E-04  -1.02188606E-05  -5.48686127E-05 
 -1.30073436E-04  -4.09439853E-04   1.65360743E-04   2.44079110E-04   8.92715299E-04 
 -6.36360833E-04   4.05667460E-04   5.34060725E-01   9.85256076E-01   1.59051095E+00 
  2.07037286E+00   1.76665308E+00   6.09982945E-01  -1.55795835E-02  -7.18061899E-03 
  2.01352000E-02   2.95556630E-05   2.45916554E-04  -2.76381617E-04   2.26613988E-05 
  1.88553141E-04  -2.11911810E-04   1.13096263E-05   9.41012333E-05  -1.05758846E-04 
 -8.21834470E-03   1.09174857E-03   2.37608096E-05  -3.25648684E-04  -5.15301469E-03 
  4.16558485E-04  -1.62109409E-04   4.77425422E-06  -7.14396639E-04   6.60079517E-04 
  5.43171220E-05   6.90378966E-04   9.37182482E-04   5.95169259E-04  -1.11724523E-03 
 -2.06113762E-03  -3.32731969E-03  -4.33118200E-03  -3.69580580E-03  -1.27607312E-03 
  4.55237996E-04   2.09818870E-04  -5.88353859E-04  -1.91495823E-04  -2.08388110E-04 
 -1.15046389E-04  -1.46826793E-04  -1.59778722E-04  -8.82102394E-05  -7.32768611E-05 
 -7.97407816E-05  -4.40230922E-05   1.61525015E-03   1.08536121E-03  -3.53010166E-04 
  1.69796549E-05   5.63483969E-03   5.10414875E-04  -8.79824442E-04   2.52133487E-04 
  1.40637250E-05   3.47401350E-04  -3.61465075E-04  -1.23472507E-04   5.69993380E-04 
  1.40544643E-04   3.99444001E-03   7.36909888E-03   1.18960265E-02   1.54850934E-02 
  1.32134595E-02   4.56229070E-03   3.65459001E-05   1.68439794E-05  -4.72322643E-05 
 -2.00065294E-04   3.32670612E-04  -1.34695833E-04  -1.53397317E-04   2.55070624E-04 
 -1.03276180E-04  -7.65560130E-05   1.27298120E-04  -5.15420528E-05   6.94368684E-05 
  4.16590244E-05   1.08702457E-04   2.54984510E-04   2.06719900E-03   5.27624522E-05 
 -2.90448665E-05   2.07352459E-04  -1.34134910E-04   1.34301076E-04  -1.66165878E-07 
  1.47156251E-04   2.47761193E-04  -2.34317093E-04  -1.10345630E-04  -2.03569927E-04 
 -3.28625425E-04  -4.27772699E-04  -3.65019254E-04  -1.26032395E-04  -4.22324374E-04 
 -1.94649005E-04   5.45815986E-04   6.63105003E-05  -8.53207010E-06   4.50079031E-06 
  5.08426657E-05  -6.54184761E-06   3.45091918E-06   2.53740538E-05  -3.26484048E-06 
  1.72225055E-06  -1.09964642E-03  -4.96455654E-05   4.46446953E-04   8.92510343E-05 
 -1.47723368E-03  -2.73750669E-05   9.56595785E-05   8.94916193E-05  -1.96447847E-04 
  8.69401034E-05   1.09507744E-04  -9.82895966E-05   2.59221541E-05  -5.32128238E-06 
 -1.13793703E-05  -2.09563033E-05  -3.38589974E-05  -4.43138825E-05  -3.79587883E-05 
 -1.30582565E-05   2.03315461E-04   1.00509668E-04  -2.65137143E-04  -3.15568083E-04 
  3.52089793E-04   4.26155663E-04  -2.45673761E-04   2.74106375E-04   3.31767596E-04 
 -1.16654591E-04   1.30155402E-04   1.57534989E-04   9.11283972E-05   5.29511423E-05 
  2.47817997E-04  -1.28263706E-04  -4.78743710E-04  -6.34431270E-05   2.43373861E-04 
 -1.00333261E-04  -6.34927316E-05  -2.03933213E-05   8.38860530E-05  -2.65432434E-04 
 -4.26122433E-05   2.34208011E-04   4.18027740E-04   7.71193894E-04   1.24494775E-03 
  1.62055221E-03   1.38282027E-03   4.77454678E-04   4.18410213E-04   1.92844971E-04 
 -5.40757287E-04  -2.35803894E-04  -8.06515092E-05   2.45253265E-04  -1.80799398E-04 
 -6.18384373E-05   1.88044573E-04  -9.02315721E-05  -3.08617146E-05   9.38474224E-05 
  7.51472465E-04   3.79304198E-04  -1.87207969E-04  -1.76810735E-04  -1.24404195E-03 
 -1.17690258E-04  -3.07015753E-05  -5.62960160E-05  -4.57264985E-05  -1.80045164E-04 
  2.25771662E-04  -5.84233099E-05  -2.87874112E-04  -5.22512198E-05   3.85081473E-05 
  7.09167898E-05   1.14579913E-04   1.49959573E-04   1.28453734E-04   4.41895509E-05 
 -2.28645775E-04  -1.13031793E-04   2.98169589E-04  -1.08346312E-04   1.20506182E-05 
 -1.08822916E-04  -8.43489798E-05   9.38155934E-06  -8.47200221E-05  -4.00518790E-05 
  4.45469620E-06  -4.02280630E-05  -9.00399633E-04  -2.81596147E-04  -2.47791531E-04 
  3.91604766E-04  -3.93953034E-04   4.68389205E-06  -4.03076569E-05   5.01926540E-05 
  1.31527425E-04  -8.06928892E-05  -5.08345360E-05   6.20027079E-06   6.82500483E-05 
 -1.41566501E-05  -1.20356439E-04  -2.04147287E-04  -2.32414518E-04  -1.01779772E-04 
  7.37812911E-05   1.18176920E-04  -2.16581567E-04   1.51328095E-04  -1.07830933E-04 
 -1.82901660E-04  -2.08227118E-04  -2.53248434E-04  -3.18883802E-04   9.70721014E-05 
 -2.94095706E-04  -6.91203249E-05  -1.44112513E-04  -2.44442083E-04  -2.78288729E-04 
  9.24101559E-04  -1.29581464E-04   1.44336933E-03   8.61722903E-04   1.13863574E-03 
 -1.21661268E-04  -2.06360524E-04  -2.34934211E-04   1.21149030E-03   2.37559043E-04 
 -1.50248157E-04  -3.00847871E-04  -1.90592030E-03  -3.01460307E-05  -5.11333706E-05 
 -5.82135470E-05   1.80261909E-05   5.47009872E-05  -9.84425003E-05   7.67841423E-05 
 -1.80249242E-04   4.95780270E-06   8.40937120E-06   9.57377385E-06   4.02964991E-05 
  1.60321901E-04   1.13896455E-04  -9.31222534E-05  -1.04276599E-04   1.89877100E-05 
  3.22067480E-05   3.66662517E-05  -1.49716279E-04  -3.92298716E-05  -2.01760414E-05 
 -4.36270124E-05  -1.94313217E-05   4.16264904E-05   7.06064019E-05   8.03829094E-05 
  1.42272007E-04   1.80605815E-04  -5.35267053E-06  -1.54859891E-04  -1.14158992E-05 
 -7.69705829E-05  -1.30556669E-04  -1.48634183E-04   1.67559256E-04  -1.57151991E-05 
 -8.31352151E-05  -8.02143988E-06   1.22043523E-04  -6.23652458E-05  -1.05783254E-04 
 -1.20430520E-04  -4.42240642E-04  -3.10811326E-05  -3.76580216E-04  -2.08111995E-05 
 -3.56603115E-05   1.17056980E-06   1.98550781E-06   2.26043092E-06   1.13993556E-04 
  2.57552620E-05  -8.31366968E-06   7.97228657E-05   4.72935136E-06   4.90594947E-05 
  8.32141832E-05   9.47364258E-05  -3.79742781E-04  -7.52316698E-06  -8.72334993E-05 
 -9.65926898E-06   7.78472741E-05 
<MO Number>
9
</MO Number>
  2.35217050E-02   4.33937598E-02   7.00510777E-02   9.11856976E-02   7.78089282E-02 
  2.68655571E-02   3.14597551E-02   1.44997788E-02  -4.06588828E-02   4.42957431E-02 
 -2.66221298E-02  -2.24123015E-03   3.39631528E-02  -2.04121525E-02  -1.71843245E-03 
  1.69499938E-02  -1.01870948E-02  -8.57618238E-04  -8.50783608E-03   2.40095574E-04 
 -7.75117996E-04  -2.55987141E-04  -8.34691696E-05  -1.01501494E-04  -2.45236662E-04 
 -3.60020894E-05   1.08485922E-03   3.69417823E-03  -4.77903744E-03   2.76142682E-03 
  2.82063391E-03   3.93480303E-03   2.33992263E-02   4.31678063E-02   6.96863182E-02 
  9.07108890E-02   7.74037732E-02   2.67256668E-02   3.11458542E-02   1.43551021E-02 
 -4.02531943E-02   4.24383781E-02  -1.04059241E-02  -1.82193498E-02   3.25390437E-02 
 -7.97859946E-03  -1.39694363E-02   1.62392635E-02  -3.98188036E-03  -6.97172786E-03 
 -1.03343394E-02   1.24283691E-03   2.02757821E-04  -5.64104068E-04  -1.10379190E-02 
  1.31032367E-03  -5.03234341E-04   1.37601815E-04  -1.18331754E-03   3.19257170E-03 
 -2.00925416E-03   7.63604812E-04   4.07998653E-03   4.05060348E-03   5.34176636E-02 
  9.85469914E-02   1.59085615E-01   2.07082221E-01   1.76703651E-01   6.10115334E-02 
  7.26683036E-02   3.34927696E-02  -9.39171977E-02  -2.83980229E-03  -4.38695172E-02 
 -5.59824139E-02  -2.17737941E-03  -3.36363500E-02  -4.29237472E-02  -1.08666494E-03 
 -1.67868962E-02  -2.14219584E-02  -1.99614020E-02  -8.47663181E-04   9.90155145E-04 
  6.22592143E-04   1.57170135E-02   3.03175127E-04  -4.35232894E-03  -8.07372339E-04 
 -7.20583762E-03   2.41468334E-04   6.96436929E-03  -1.21328452E-02  -2.04912665E-03 
 -1.29030247E-03   2.99150563E-02   5.51884637E-02   8.90914127E-02   1.15970559E-01 
  9.89578970E-02   3.41677889E-02   3.91319065E-02   1.80358680E-02  -5.05744433E-02 
 -1.12537303E-02   2.47227546E-02  -6.83830221E-02  -8.62864322E-03   1.89558327E-02 
 -5.24317433E-02  -4.30629776E-03   9.46028913E-03  -2.61671149E-02  -1.56722166E-02 
 -1.67586295E-04   6.35774478E-04  -2.55708337E-03   6.40127294E-03   3.15773973E-04 
  1.91585701E-04   8.78119330E-04   8.91355051E-05  -5.35104294E-03   5.26190744E-03 
  5.09854358E-03  -1.11975161E-04  -3.96917450E-03   3.78391634E-02   6.98071659E-02 
  1.12690563E-01   1.46689643E-01   1.25170550E-01   4.32183893E-02   5.14964723E-02 
  2.37346876E-02  -6.65545242E-02   1.80001919E-02   9.43945787E-02  -1.14866811E-02 
  1.38014000E-02   7.23757472E-02  -8.80725502E-03   6.88786597E-03   3.61205707E-02 
 -4.39543756E-03  -1.28672372E-02  -1.94256073E-04   4.39386970E-04   5.36325163E-05 
 -2.99993973E-03   3.10292243E-04   7.32466879E-05   2.12249314E-04  -9.51481005E-03 
  1.70180896E-03   7.81300109E-03   6.35676987E-03  -7.17428512E-03  -3.16736732E-04 
  8.26423784E-02   1.52194602E-01   2.45900080E-01   3.21828408E-01   2.75674704E-01 
  9.48352450E-02   1.24659280E-01   6.16257261E-02  -1.62564151E-01  -8.29808101E-02 
  1.09962160E-04   1.45467102E-01  -6.46016145E-02   8.56069381E-05   1.13247986E-01 
 -3.06751315E-02   4.06492021E-05   5.37741494E-02  -5.78182180E-02  -3.92009960E-03 
 -9.68166755E-05   8.75907376E-03   5.15049530E-03  -3.99503994E-04   6.33105275E-04 
 -1.60466358E-03  -4.85113424E-04  -7.85027066E-03   8.33538409E-03   6.41416441E-04 
 -1.93304652E-03   1.01286930E-03   3.11824365E-02   5.75265763E-02   9.28658565E-02 
  1.20883763E-01   1.03150344E-01   3.56153403E-02   4.21012836E-02   1.94044518E-02 
 -5.44120942E-02  -5.14526159E-02   6.02271523E-03  -2.99315787E-02  -3.94505868E-02 
  4.61783421E-03  -2.29496270E-02  -1.96886079E-02   2.30462294E-03  -1.14534724E-02 
 -1.22071355E-02  -9.31801240E-04  -1.10572380E-03  -2.69708921E-04  -1.37841681E-02 
 -1.30178391E-03   7.16510457E-06   1.52578086E-04  -2.52445504E-03   3.16010970E-03 
 -6.35654664E-04   6.82369914E-03  -8.68692746E-04  -5.67076984E-03   5.02096750E-02 
  9.24663795E-02   1.49397480E-01   1.95528010E-01   1.67487160E-01   5.76174950E-02 
  7.56757657E-02   3.74105642E-02  -9.86863280E-02  -4.52885475E-02  -8.91532444E-02 
  1.38571314E-02  -3.52577094E-02  -6.94069330E-02   1.07879528E-02  -1.67416075E-02 
 -3.29568667E-02   5.12250156E-03  -3.41313299E-02  -2.55082345E-03  -4.97817660E-03 
  1.44343956E-03   2.16013486E-03   5.86177999E-05   3.21775270E-04  -7.96804924E-04 
 -5.54650145E-04   1.62432376E-03  -1.06967362E-03   6.14744891E-03   1.60441878E-03 
  1.54699118E-03  -3.66441790E-03  -6.21554593E-03  -7.07618081E-03  -1.49662661E-04 
 -3.99636821E-04   2.15500414E-03  -8.80810578E-04   2.68998665E-03  -3.42529933E-03 
 -5.80995560E-03  -6.61443046E-03  -8.87310053E-04  -1.94418887E-04   1.18655354E-03 
 -2.84419020E-03  -2.12773401E-03  -4.02738207E-03  -6.83120182E-03  -7.77708341E-03 
 -8.67766014E-04  -5.01557749E-04   3.61079731E-03   5.13431278E-04   9.52163347E-04 
 -3.59271211E-03  -6.09391935E-03  -6.93771321E-03  -5.13345369E-04   2.38612883E-04 
  8.65328355E-04  -5.53466418E-04  -3.23326870E-03  -3.89594052E-03  -6.60825209E-03 
 -7.52326298E-03  -7.61636751E-04   1.16716669E-04   1.98544676E-03   6.54745816E-04 
 -3.16277803E-03  -4.44332080E-03  -7.53671258E-03  -8.58028265E-03  -4.12376253E-04 
  5.90811330E-04  -3.84393137E-03   1.20070130E-03  -1.95471779E-03  -4.99483294E-03 
 -8.47218150E-03  -9.64528116E-03  -8.26845023E-04   3.76459490E-04  -1.93565746E-03 
  4.91824697E-03   9.49277119E-04  -5.84790904E-03  -9.91915995E-03  -1.12926153E-02 
 -8.42754485E-04  -4.51777877E-04   5.47472716E-03   2.72331522E-03  -3.23893490E-06 
 -1.46765739E-02  -2.48942457E-02  -2.83412246E-02   7.69318963E-05   1.22024680E-03 
  8.48988147E-03  -3.03019586E-03   1.07298283E-02  -4.77914044E-03  -8.10632622E-03 
 -9.22876778E-03  -8.00824484E-04   7.39833157E-04  -1.24448723E-03  -9.63418378E-04 
 -4.31595436E-03  -4.87007626E-03  -8.26057058E-03  -9.40436956E-03  -9.63057161E-04 
 -3.41640483E-04  -4.52594486E-03   1.16675919E-03   1.11048971E-03  -9.71798119E-03 
 -1.64835344E-02  -1.87659251E-02   2.87578853E-04   7.61297259E-04  -1.84609641E-03 
  6.49591325E-04   9.11380776E-03 
<MO Number>
10
</MO Number>
 -4.11446380E-02  -7.59052345E-02  -1.22534749E-01  -1.59503850E-01  -1.36104937E-01 
 -4.69937710E-02  -5.61762747E-02  -2.58916052E-02   7.26027448E-02  -9.02291656E-02 
  2.35750712E-02   1.31950642E-02  -6.91819739E-02   1.80758622E-02   1.01171343E-02 
 -3.45266540E-02   9.02112219E-03   5.04915913E-03   1.54520361E-02  -2.54039671E-04 
  6.23914178E-04   1.61006992E-04   4.15627348E-03  -2.32805588E-04   2.60133284E-04 
 -1.49784068E-04  -4.96870691E-03  -5.74866297E-03   1.07173699E-02  -2.56123111E-03 
 -5.12073549E-03  -7.30992518E-03  -1.41603438E-02  -2.61235550E-02  -4.21715748E-02 
 -5.48948651E-02  -4.68418922E-02  -1.61733822E-02  -1.79733910E-02  -8.28392317E-03 
  2.32289792E-02  -2.24877597E-02  -4.09867506E-02   1.27432642E-02  -1.72421810E-02 
 -3.14260283E-02   9.77072283E-03  -8.60505682E-03  -1.56837908E-02   4.87627553E-03 
  8.16933279E-03  -1.73185768E-03  -1.06994837E-03   1.91005178E-04  -1.51580340E-02 
  1.34131426E-03  -1.28662149E-04  -9.12416609E-04   9.20361513E-04  -1.17304503E-03 
  2.52683521E-04  -5.28370298E-03   6.16190361E-03  -2.45590187E-03   9.83846083E-03 
  1.81503766E-02   2.93003752E-02   3.81403862E-02   3.25452637E-02   1.12370991E-02 
  1.34334392E-02   6.19146259E-03  -1.73615029E-02  -1.45418235E-02  -1.13831231E-01 
 -3.37330750E-02  -1.11497435E-02  -8.72785332E-02  -2.58643721E-02  -5.56450349E-03 
 -4.35581055E-02  -1.29081345E-02  -2.94982461E-03  -5.76970731E-04  -6.53972015E-04 
 -5.91386856E-05  -8.72560119E-03   2.87235636E-03  -3.49223770E-03   2.26726262E-03 
 -1.21195878E-03  -5.00500248E-03   6.21696126E-03  -1.02965264E-02   2.00087355E-03 
 -1.75651071E-03   2.08821300E-02   3.85241687E-02   6.21900372E-02   8.09529576E-02 
  6.90773119E-02   2.38507394E-02   2.72789486E-02   1.25728481E-02  -3.52555692E-02 
 -9.91961302E-03   1.81167232E-03  -5.11519896E-02  -7.60572708E-03   1.38907487E-03 
 -3.92200857E-02  -3.79579091E-03   6.93245724E-04  -1.95735717E-02  -1.16798382E-02 
 -4.27686353E-05   3.26869868E-04  -1.88563634E-03   1.70422064E-02  -1.48622614E-04 
 -1.30930460E-03   1.07687280E-03   1.68961080E-03  -4.82241942E-03   3.13280861E-03 
  6.94520926E-04  -3.60541652E-04  -3.16556413E-03   3.23249052E-02   5.96342472E-02 
  9.62682954E-02   1.25312728E-01   1.06929588E-01   3.69202227E-02   4.47530250E-02 
  2.06266375E-02  -5.78392297E-02   1.41854219E-02   7.26124976E-02  -1.15945295E-02 
  1.08764774E-02   5.56746356E-02  -8.88994628E-03   5.42812459E-03   2.77855454E-02 
 -4.43670630E-03  -1.19233114E-02  -3.67970154E-04   3.63721023E-04   1.33228220E-04 
 -4.20689664E-03   1.73727526E-04   5.80793534E-04  -5.26229615E-05  -6.83775896E-03 
  1.16124775E-03   5.67651121E-03   5.38134474E-03  -5.44650660E-03  -1.30598580E-04 
  5.86198676E-02   1.07954631E-01   1.74421772E-01   2.28279232E-01   1.95541500E-01 
  6.72685081E-02   8.95800960E-02   4.42842157E-02  -1.16818517E-01  -6.92149758E-02 
 -4.60101597E-02   8.89647257E-02  -5.38847377E-02  -3.58194937E-02   6.92601688E-02 
 -2.55863793E-02  -1.70083625E-02   3.28871778E-02  -4.17064824E-02  -3.32912847E-03 
 -2.25159243E-03   5.58654372E-03   2.15998734E-03  -5.47641883E-04   1.16774342E-03 
 -1.18596482E-03   5.02554346E-04  -5.06990613E-03   4.56735178E-03   6.18715808E-03 
 -2.45147630E-03   3.63451943E-04  -3.61893060E-02  -6.67634445E-02  -1.07777046E-01 
 -1.40293703E-01  -1.19712882E-01  -4.13339877E-02  -4.87110101E-02  -2.24508701E-02 
  6.29545667E-02   4.70940498E-02  -7.75495126E-02   4.88684255E-02   3.61087161E-02 
 -5.94600240E-02   3.74691943E-02   1.80207802E-02  -2.96747196E-02   1.86997542E-02 
  1.43881898E-02   8.00247533E-04  -3.23527131E-04  -4.62748605E-05   1.09762624E-02 
  1.23263588E-03   2.80330068E-04  -2.86622458E-04   1.72974062E-03  -7.96028294E-04 
 -9.33712326E-04  -1.59145132E-02  -1.30968643E-02   7.98994941E-03  -9.59338401E-02 
 -1.76672222E-01  -2.85448451E-01  -3.73588414E-01  -3.20011760E-01  -1.10087698E-01 
 -1.46666273E-01  -7.25049553E-02   1.91262761E-01   8.68344122E-02   1.35631888E-01 
 -8.68351722E-03   6.76016927E-02   1.05591147E-01  -6.76022843E-03   3.20996747E-02 
  5.01384115E-02  -3.20999557E-03   6.73039204E-02   5.51978378E-03   7.70559525E-03 
 -1.56564523E-03  -7.89851179E-03  -7.37190600E-04  -9.11227333E-04   1.29716901E-03 
 -1.84358578E-03  -1.55583312E-03   3.39941891E-03  -8.83164808E-03  -4.02263542E-03 
 -3.30063162E-03   6.95131704E-03   1.17907486E-02   1.34233533E-02   1.22716321E-03 
  3.06168710E-04  -4.20185173E-03   1.45667749E-03  -4.68661674E-03   6.75478315E-03 
  1.14573900E-02   1.30438362E-02   1.40077850E-03  -1.68258767E-04  -2.33325535E-03 
  4.90649517E-03   3.96328071E-03   1.25080182E-03   2.12159650E-03   2.41536312E-03 
  8.67701428E-04  -4.42891768E-05  -8.91995070E-04  -1.41243673E-03  -7.03811450E-04 
  2.35583560E-03   3.99594282E-03   4.54924060E-03   3.41900692E-04  -7.54584297E-04 
 -4.35542181E-04  -1.44526416E-04   2.16763979E-03  -2.80715229E-03  -4.76146128E-03 
 -5.42075649E-03  -3.36320696E-04   3.77447204E-04   1.27850046E-03   6.35634667E-05 
 -2.22228952E-03  -3.12392616E-03  -5.29876969E-03  -6.03246325E-03  -1.65651900E-04 
  2.58284690E-04  -2.78324402E-03   4.29519417E-04  -1.37705845E-03  -4.76382779E-03 
 -8.08035308E-03  -9.19919826E-03  -1.23386811E-03  -1.76173265E-05  -1.84541568E-03 
  4.26104726E-03   8.60828602E-04  -5.38798710E-03  -9.13904533E-03  -1.04044822E-02 
 -5.89061843E-04  -4.52530840E-04   4.60238741E-03   2.06218149E-03  -7.61529790E-05 
 -1.09247571E-02  -1.85304546E-02  -2.10962720E-02   6.02595085E-04   1.05955927E-03 
  5.86251544E-03  -3.24101566E-03   7.21683345E-03   6.20916322E-03   1.05319154E-02 
  1.19902158E-02   2.76108635E-04  -1.04651186E-03   1.55811148E-03   6.46176611E-04 
  5.59174622E-03   5.28653800E-03   8.96696846E-03   1.02085787E-02   5.00361972E-04 
  1.37995627E-03   4.01855686E-03  -2.95700139E-03  -1.20973253E-03   1.93415352E-02 
  3.28069024E-02   3.73495065E-02   1.35260768E-04  -1.65574197E-03   3.32810645E-03 
 -2.34009889E-03  -1.74380682E-02 
<MO Number>
11
</MO Number>
  2.53882683E-02   4.68372685E-02   7.56099760E-02   9.84217320E-02   8.39834502E-02 
  2.89974715E-02   3.46788316E-02   1.59834489E-02  -4.48192475E-02  -8.92111502E-02 
 -7.70299349E-02   6.15218100E-02  -6.84014246E-02  -5.90616449E-02   4.71710031E-02 
 -3.41371052E-02  -2.94759005E-02   2.35416368E-02  -1.72250623E-02  -5.32511784E-04 
 -2.27742725E-03   9.17853775E-04  -4.20793397E-03  -5.63420795E-05  -3.74302372E-04 
 -3.82196295E-04  -9.79952225E-03  -3.27910958E-04   1.01274332E-02   9.78052061E-03 
 -4.49907519E-03  -4.24614462E-03   7.70813111E-02   1.42202612E-01   2.29559418E-01 
  2.98818181E-01   2.54982120E-01   8.80392116E-02   1.05758479E-01   4.87440079E-02 
 -1.36683251E-01   3.77750261E-02  -4.86643921E-03   1.85829650E-03   2.89634826E-02 
 -3.73127545E-03   1.42482333E-03   1.44548079E-02  -1.86216798E-03   7.11086709E-04 
 -4.49822364E-02   1.69508037E-03   8.32677895E-04   1.97182304E-04   1.51498900E-03 
  7.44988616E-05  -1.70112757E-04   3.95748802E-04  -3.62793206E-04   2.76965537E-03 
 -2.40686216E-03   2.56741458E-03   3.11803024E-03   8.28532298E-04   4.27356968E-02 
  7.88404818E-02   1.27273155E-01   1.65671847E-01   1.41368101E-01   4.88110152E-02 
  5.85626089E-02   2.69914649E-02  -7.56868654E-02  -7.62915145E-02   7.34881151E-02 
  7.59808376E-02  -5.84954712E-02   5.63460033E-02   5.82572640E-02  -2.91933402E-02 
  2.81206050E-02   2.90744581E-02  -2.76986438E-02  -2.70428290E-03   9.76074745E-04 
  8.82835639E-04   8.07805374E-03  -1.21403750E-03  -3.76415849E-04   4.58897189E-05 
 -1.89877286E-03   7.39298360E-03  -5.49421074E-03   6.72907580E-03   1.33357832E-02 
  2.45750498E-03   1.82343704E-02   3.36394784E-02   5.43046218E-02   7.06884888E-02 
  6.03186212E-02   2.08265735E-02   2.53704444E-02   1.16932198E-02  -3.27890005E-02 
 -8.27797711E-03   5.46485617E-02   1.54907394E-02  -6.34702529E-03   4.19010343E-02 
  1.18773117E-02  -3.16761049E-03   2.09115530E-02   5.92761104E-03  -1.02953666E-02 
 -9.72997116E-05   1.24460878E-03   4.58373295E-04  -2.07395621E-03   2.31927104E-04 
  1.41955715E-06  -7.21668823E-05  -3.32430178E-03   2.95556979E-03   3.68731991E-04 
  7.80680476E-03   2.99845372E-03   5.44297205E-04  -2.11110983E-02  -3.89465784E-02 
 -6.28719384E-02  -8.18405905E-02  -6.98347307E-02  -2.41122579E-02  -2.99981394E-02 
 -1.38261212E-02   3.87698770E-02  -5.47261956E-03  -2.28748694E-02   5.56521486E-02 
 -4.19605591E-03  -1.75389920E-02   4.26705208E-02  -2.09412600E-03  -8.75318636E-03 
  2.12955807E-02   1.12830644E-02  -5.57561555E-05  -1.95227296E-04   8.26024876E-04 
  1.80008702E-03  -1.54939123E-04  -1.94083402E-04   3.74846957E-05   2.58748176E-03 
 -1.02214304E-03  -1.56533872E-03  -1.15979810E-02   2.30924570E-03  -2.05913689E-03 
 -4.14530614E-02  -7.63401577E-02  -1.23342422E-01  -1.61427745E-01  -1.38277245E-01 
 -4.75689508E-02  -6.51157728E-02  -3.21901969E-02   8.49153815E-02   5.51179617E-02 
  9.22820917E-02   4.25436194E-02   4.29100332E-02   7.18427804E-02   3.31207480E-02 
  2.03752015E-02   3.41134931E-02   1.57269026E-02   3.52717454E-02   3.05809675E-03 
  3.08171614E-03  -5.83354645E-04  -1.81061082E-03   3.77152111E-04  -1.42840410E-04 
  3.36352851E-04   1.97985720E-03  -1.70229920E-03  -2.77558005E-04  -1.06139332E-02 
  4.74917907E-03   5.22077852E-03  -2.81106284E-03  -5.18595848E-03  -8.37175627E-03 
 -1.08975402E-02  -9.29889167E-03  -3.21068431E-03  -4.89890145E-03  -2.25790021E-03 
  6.33138623E-03  -4.07516737E-02  -8.46511605E-02   6.23076969E-02  -3.12457863E-02 
 -6.49051151E-02   4.77735711E-02  -1.55938374E-02  -3.23922017E-02   2.38423605E-02 
 -1.84163514E-03  -1.78657654E-03  -7.09218803E-04   1.39255057E-03  -6.67061055E-03 
 -4.98511960E-04  -8.08351654E-04   7.62001975E-05   3.43197141E-03   3.51748952E-03 
 -6.94946093E-03  -9.79935975E-03  -1.18812391E-02   5.66771371E-03  -5.81256636E-02 
 -1.07044502E-01  -1.72951282E-01  -2.26354688E-01  -1.93892957E-01  -6.67013905E-02 
 -9.23564856E-02  -4.56567331E-02   1.20439117E-01  -5.29792129E-02   5.50478120E-02 
  8.48698359E-02  -4.12449901E-02   4.28554208E-02   6.60722451E-02  -1.95845801E-02 
  2.03492695E-02   3.13734389E-02   4.71342110E-02  -2.95545535E-04   4.35231354E-03 
  2.92789320E-03   4.83663053E-03   7.52324141E-04   4.99030722E-04   3.24280757E-04 
 -1.17174162E-03   3.77196674E-03  -2.60022512E-03   1.77170608E-03  -9.18202873E-03 
  2.67025907E-03  -5.45807396E-03  -9.25792591E-03  -1.05398236E-02  -1.16561161E-03 
  1.03170120E-03   1.61206426E-04  -1.78383389E-03   3.83863379E-03  -6.43305250E-03 
 -1.09116739E-02  -1.24225576E-02  -1.70583048E-03  -5.20296175E-04  -1.04320506E-03 
 -4.19808520E-03  -1.57865036E-03  -1.83406693E-02  -3.11092445E-02  -3.54167826E-02 
 -4.48385495E-03  -2.84312755E-04   1.00376655E-02   5.05166390E-03   5.07963694E-03 
 -1.99040278E-02  -3.37609963E-02  -3.84357088E-02  -4.01016838E-03   3.31976954E-04 
  2.78493598E-03  -1.94662381E-03  -1.26983781E-02  -5.86782010E-03  -9.95293286E-03 
 -1.13310646E-02  -1.38874470E-03   1.00674037E-04   1.97724285E-03   1.59539419E-03 
 -2.76748590E-03  -3.98582889E-03  -6.76071976E-03  -7.69684207E-03  -6.48310460E-04 
  4.86743173E-04  -2.41678030E-03   1.35052508E-03  -3.11020999E-04   5.42757263E-03 
  9.20618988E-03   1.04809239E-02   1.17633900E-03  -2.39270537E-04   2.23361709E-03 
 -3.31229575E-03  -1.77318133E-04   4.72982199E-03   8.02267279E-03   9.13353129E-03 
  9.52559634E-04   3.32580459E-04  -3.25626281E-03  -8.44154042E-04   9.56598342E-04 
  1.14028020E-02   1.93413092E-02   2.20194014E-02   1.07670305E-03  -3.86476487E-04 
 -6.00579578E-03   4.07642105E-03  -4.60947463E-03  -1.14499402E-03  -1.94212645E-03 
 -2.21104277E-03   1.18541403E-04   5.35904963E-05  -1.01944884E-03  -1.74762759E-03 
  8.33243178E-04   2.55915994E-03   4.34081936E-03   4.94187043E-03   4.71307655E-04 
 -7.73042436E-05   1.41127618E-03  -1.87203580E-03  -5.77111469E-07   1.80134299E-02 
  3.05541846E-02   3.47848664E-02   4.00740214E-04  -8.89352118E-05   7.09659421E-04 
 -2.49481823E-03  -1.21045574E-02 
<MO Number>
12
</MO Number>
 -4.45495498E-02  -8.21867488E-02  -1.32675075E-01  -1.72703542E-01  -1.47368259E-01 
 -5.08827261E-02  -6.26024768E-02  -2.88534372E-02   8.09080287E-02   2.28580701E-02 
  1.62045705E-02  -8.44282289E-04   1.75261114E-02   1.24246320E-02  -6.47341853E-04 
  8.74675800E-03   6.20076220E-03  -3.23068957E-04   2.70850113E-02   6.20042170E-04 
  1.18819233E-03   8.78008304E-05   4.53947395E-03  -3.66003163E-04   9.52162855E-05 
  3.91150444E-04   1.43771104E-03  -2.45895009E-05  -1.41312154E-03  -2.83605945E-03 
  3.20109201E-03  -2.07724629E-03  -2.84358785E-02  -5.24596189E-02  -8.46862051E-02 
 -1.10236287E-01  -9.40648320E-02  -3.24783309E-02  -3.92115426E-02  -1.80725722E-02 
  5.06773658E-02   2.66770918E-02  -5.80286201E-02   3.86427246E-02   2.04542939E-02 
 -4.44926477E-02   2.96287785E-02   1.02081263E-02  -2.22049497E-02   1.47868372E-02 
  1.72997000E-02   6.12254224E-04  -1.08438561E-03   1.31660046E-03  -1.42066351E-03 
  7.61297796E-05  -3.76919432E-04  -4.14146976E-04   3.15794978E-03   6.76119931E-04 
 -3.83406971E-03  -2.82767599E-03   6.78232469E-03  -2.68603699E-03   2.55001988E-02 
  4.70437623E-02   7.59433215E-02   9.88556489E-02   8.43537122E-02   2.91253141E-02 
  3.57308758E-02   1.64683353E-02  -4.61789192E-02   9.38112073E-02  -2.92334793E-02 
  1.13421548E-01   7.19284552E-02  -2.24143688E-02   8.69644144E-02   3.58973407E-02 
 -1.11863411E-02   4.34013382E-02  -1.76456323E-02   1.42234195E-03  -2.27174225E-03 
  2.03915155E-03   1.01767637E-02  -2.84329514E-04   1.45570443E-03   1.69099253E-05 
 -7.71852764E-03   7.36400766E-03   3.54519986E-04   1.68370315E-02  -9.50389346E-03 
  1.73421511E-03   6.10784403E-02   1.12679891E-01   1.81900528E-01   2.36780462E-01 
  2.02045216E-01   6.97613682E-02   8.47523347E-02   3.90622910E-02  -1.09534713E-01 
  9.34884728E-03   1.92287217E-02  -1.60564324E-02   7.16810029E-03   1.47433583E-02 
 -1.23110491E-02   3.57738447E-03   7.35796919E-03  -6.14407639E-03  -3.70755279E-02 
  3.59456809E-04   6.53352135E-04  -1.01012528E-03  -6.79270373E-03   1.26277461E-04 
  5.13541304E-04  -4.86428560E-04   2.08404545E-04  -1.59801764E-03   1.38961310E-03 
  3.73113584E-03  -1.17032483E-03  -3.26040760E-05   1.22731961E-02   2.26420714E-02 
  3.65513731E-02   4.75790318E-02   4.05992778E-02   1.40179571E-02   1.67457567E-02 
  7.71810741E-03  -2.16423732E-02   2.02532336E-02  -1.64746339E-02   1.17369898E-01 
  1.55288888E-02  -1.26316993E-02   8.99917581E-02   7.75000394E-03  -6.30410334E-03 
  4.49121949E-02  -9.83032462E-03   4.55012211E-04   9.28597727E-04   2.13857844E-03 
 -1.88240212E-03  -1.61738195E-04   2.20282002E-04   9.36736321E-06   2.95303554E-03 
 -2.27616615E-03  -6.76869392E-04  -2.18348001E-02  -2.89015211E-03  -5.27194896E-03 
 -5.94378771E-02  -1.09461081E-01  -1.76855737E-01  -2.31464749E-01  -1.98270179E-01 
 -6.82072049E-02  -9.40862165E-02  -4.65118313E-02   1.22694804E-01   1.47217239E-01 
 -2.03666389E-02   1.19001435E-01   1.14610490E-01  -1.58556870E-02   9.26441287E-02 
  5.44211144E-02  -7.52884101E-03   4.39907090E-02   5.07630345E-02   7.67329031E-03 
 -5.64467491E-04   1.15505325E-03   2.75977050E-03   5.15238841E-04  -9.47985194E-05 
 -2.68298550E-04   1.48541563E-03  -4.34333298E-03   2.85791736E-03  -8.82856628E-04 
 -2.55164329E-03   5.83625485E-03   4.58327459E-02   8.45540390E-02   1.36496620E-01 
  1.77678059E-01   1.51613024E-01   5.23483417E-02   6.41966596E-02   2.95881949E-02 
 -8.29683654E-02   8.63191770E-04  -1.84307084E-02   7.57755898E-03   6.61840438E-04 
 -1.41314926E-02   5.80998930E-03   3.30304768E-04  -7.05260531E-03   2.89959189E-03 
 -2.84717391E-02  -1.00703547E-03  -1.13102848E-03   6.36210696E-04  -5.78170555E-03 
 -2.86254285E-05   2.55900594E-05  -4.65068695E-04  -1.42769917E-03   3.17068744E-04 
  1.11063043E-03   4.48547115E-03  -3.15665656E-03   2.31846725E-03   4.69646282E-03 
  8.64902857E-03   1.39741934E-02   1.82891052E-02   1.56662480E-02   5.38936815E-03 
  7.62448103E-03   3.76918733E-03  -9.94284008E-03   1.53908067E-01  -9.09814382E-02 
  3.68149306E-02   1.19819384E-01  -7.08302051E-02   2.86608910E-02   5.68944817E-02 
 -3.36326866E-02   1.36092048E-02  -3.70772887E-03   5.91627352E-03  -3.61116400E-03 
  1.33307719E-03   9.81091680E-05  -9.98486254E-04   5.62182456E-04  -3.05493464E-04 
 -6.13420094E-03  -1.69227589E-03   7.82647683E-03   6.40389697E-03   7.25894061E-03 
 -3.38441505E-03   1.26531296E-02   2.14621013E-02   2.44338488E-02   3.08323486E-03 
 -7.90715732E-04  -3.50198685E-03   1.57241084E-03  -6.63094924E-03   1.13334741E-02 
  1.92237159E-02   2.18855255E-02   2.90241293E-03  -5.92675925E-05  -4.28376788E-04 
  5.70736879E-03   4.63497199E-03   8.86042509E-03   1.50289570E-02   1.71099399E-02 
  1.98791366E-03   7.24385641E-04  -4.26143800E-03  -3.10996342E-03  -1.26058896E-03 
  5.72523848E-03   9.71108746E-03   1.10557321E-02   1.06116304E-03  -3.60687453E-04 
  3.22190946E-04  -1.03058590E-03   4.37373545E-03  -1.53732197E-02  -2.60758886E-02 
 -2.96864836E-02  -3.87394451E-03  -1.50345852E-04   6.19945393E-03   1.00607907E-03 
 -7.44804886E-03  -1.67439291E-02  -2.84008710E-02  -3.23333945E-02  -3.89292505E-03 
 -8.17113494E-05  -9.64553973E-03   2.63022114E-03  -3.16186892E-03  -2.98615690E-03 
 -5.06508698E-03  -5.76642368E-03  -8.89491190E-04  -1.54563601E-04  -6.54814527E-04 
  6.42269403E-04   2.55456629E-03  -2.27243821E-03  -3.85448507E-03  -4.38819591E-03 
 -5.28863885E-04   2.98661356E-04   1.53002555E-03  -1.29622098E-04   1.95261588E-03 
  2.32783441E-02   3.94844750E-02   4.49516884E-02   2.71918994E-03  -5.91863157E-06 
 -1.08034430E-02   3.69131574E-03  -9.65334577E-03  -1.21924427E-02  -2.06806892E-02 
 -2.35442385E-02  -2.56473699E-03   1.45759673E-04  -1.06790617E-03  -3.33651313E-03 
 -7.11025685E-03  -1.25192234E-02  -2.12349711E-02  -2.41752690E-02  -3.12338940E-03 
  8.71398833E-04  -6.38529157E-03   2.55606788E-03   3.79469291E-03  -1.03293641E-03 
 -1.75205555E-03  -1.99465372E-03   1.12987423E-04   3.59068037E-05   2.53888581E-03 
 -9.87523494E-04   1.49894265E-03 
<MO Number>
13
</MO Number>
 -4.47358121E-02  -8.25303727E-02  -1.33229791E-01  -1.73425618E-01  -1.47984408E-01 
 -5.10954675E-02  -6.35472007E-02  -2.92888598E-02   8.21289987E-02  -1.92730212E-02 
 -3.30879706E-02   2.42741179E-02  -1.47773244E-02  -2.53697472E-02   1.86118466E-02 
 -7.37492063E-03  -1.26612820E-02   9.28861598E-03   2.71367477E-02   4.53251490E-04 
  8.36607525E-05   8.20272593E-04   5.57169469E-03  -5.79742365E-04   2.89439636E-04 
  3.46685284E-04  -4.00409753E-03   3.36103375E-04   3.66799416E-03   2.71408946E-04 
  2.62937319E-03  -4.46349361E-03  -1.64717365E-03  -3.03877025E-03  -4.90552402E-03 
 -6.38553530E-03  -5.44878935E-03  -1.88133630E-03  -2.40824782E-03  -1.10995971E-03 
  3.11244208E-03   4.20503292E-02  -6.20187872E-02   4.86311121E-03   3.22415125E-02 
 -4.75520535E-02   3.72872375E-03   1.60907746E-02  -2.37318077E-02   1.86089450E-03 
  1.40765900E-03   4.14181113E-04  -1.14280976E-03  -4.83799202E-04   5.38408919E-04 
 -9.61381455E-05  -2.24063044E-04  -1.14790822E-04   4.76611650E-03   1.00100488E-03 
 -5.76712138E-03  -6.77140243E-03   6.79636678E-03   1.36685782E-03   3.30860442E-02 
  6.10384260E-02   9.85350785E-02   1.28263407E-01   1.09447408E-01   3.77895654E-02 
  4.69316325E-02   2.16307562E-02  -6.06548824E-02   5.49921565E-02   1.05683675E-01 
 -7.89826804E-02   4.21644810E-02   8.10315064E-02  -6.05588857E-02   2.10430314E-02 
  4.04404013E-02  -3.02231286E-02  -2.01350218E-02   1.00661548E-03   4.21261450E-03 
 -1.61672845E-03   4.23927081E-03  -2.92261207E-04   2.65881538E-03  -1.54639340E-03 
  5.70918116E-03  -2.60986864E-03  -3.09931252E-03  -1.30295974E-02  -8.69934939E-03 
 -1.03708929E-04  -4.85142809E-02  -8.95010394E-02  -1.44482624E-01  -1.88073464E-01 
 -1.60483443E-01  -5.54110844E-02  -6.75939751E-02  -3.11540152E-02   8.73590880E-02 
  2.34543950E-02   7.42462327E-02   3.05387482E-02   1.79833353E-02   5.69272795E-02 
  2.34151659E-02   8.97494481E-03   2.84107026E-02   1.16858090E-02   2.92276051E-02 
  6.28314219E-04   1.65730865E-03   8.03249589E-04  -1.07160202E-02  -2.19772981E-04 
  7.96342701E-04  -6.09735538E-04  -4.95821264E-03   5.31090446E-03  -3.52691819E-04 
  1.06310198E-02   6.07672049E-04   4.04148386E-03  -5.19699391E-02  -9.58761727E-02 
 -1.54774079E-01  -2.01469883E-01  -1.71914632E-01  -5.93580000E-02  -7.33636603E-02 
 -3.38132590E-02   9.48158833E-02  -8.00020845E-03   1.14918852E-02  -7.59418852E-02 
 -6.13404998E-03   8.81124523E-03  -5.82273978E-02  -3.06132088E-03   4.39742896E-03 
 -2.90595527E-02   3.46717020E-02   4.74017649E-04  -1.16087849E-03  -1.88371995E-03 
  4.74023800E-03   1.80707050E-04  -2.82811145E-04   1.46554914E-04  -1.68619097E-03 
  1.75189159E-03  -6.57006287E-05   1.34515164E-02   1.90786558E-03   3.36752927E-03 
  3.50528858E-02   6.45535635E-02   1.04298879E-01   1.36503991E-01   1.16927829E-01 
  4.02245081E-02   5.60263431E-02   2.76968074E-02  -7.30621490E-02  -3.48191332E-02 
  1.96466475E-01  -5.11115534E-02  -2.71071374E-02   1.52951646E-01  -3.97909934E-02 
 -1.28714276E-02   7.26268514E-02  -1.88941711E-02  -3.05055579E-02  -2.35457390E-03 
  6.81000936E-03   8.13777885E-06  -2.57453705E-03  -3.80029044E-04  -1.19694439E-03 
  2.34635051E-04   7.63941163E-04  -1.25239213E-05  -7.51417242E-04  -1.62348223E-02 
  6.54431252E-03  -7.47000053E-03   5.18555102E-02   9.56650698E-02   1.54433294E-01 
  2.01026280E-01   1.71536105E-01   5.92273039E-02   7.33444133E-02   3.38043881E-02 
 -9.47910082E-02  -1.75462280E-02  -5.00623657E-02   4.46868764E-04  -1.34533294E-02 
 -3.83846315E-02   3.42630489E-04  -6.71415431E-03  -1.91566216E-02   1.70996629E-04 
 -3.14314763E-02  -7.18877162E-04  -1.32132063E-03   1.60886146E-04  -4.02347790E-03 
 -8.42193526E-05   4.90555283E-05  -3.66916315E-04   1.24835488E-03   1.27415180E-03 
 -2.52250669E-03  -3.75300803E-03  -7.79527136E-03   7.31451944E-04  -2.22314889E-02 
 -4.09416171E-02  -6.61491718E-02  -8.65745252E-02  -7.41587939E-02  -2.55114717E-02 
 -3.61253151E-02  -1.78586686E-02   4.71098596E-02   1.74809176E-01  -1.15539948E-01 
  8.03951966E-02   1.36091164E-01  -8.99493167E-02   6.25886815E-02   6.46208979E-02 
 -4.27111170E-02   2.97193197E-02   1.79287136E-02   7.35156025E-03  -4.27765629E-03 
  2.96745051E-03   2.63926428E-03  -8.75299810E-04   1.11768315E-03  -2.26854154E-04 
 -1.00274581E-02   5.52138035E-04   9.47532007E-03   7.96785353E-03   3.14813389E-03 
 -3.42859123E-03   1.34042332E-02   2.27361152E-02   2.58842688E-02   3.37880958E-03 
 -5.44520264E-04  -4.37913949E-03   6.72046127E-04  -6.52393337E-03   1.24947431E-02 
  2.11934478E-02   2.41279962E-02   3.52007678E-03   2.43494512E-04  -1.33419030E-03 
  5.59706829E-03   5.58123471E-03   1.20549013E-03   2.04473930E-03   2.32786390E-03 
  1.34142034E-03   6.70888924E-04  -1.89760236E-04  -1.34658306E-03  -5.04580480E-04 
  1.13126528E-03   1.91883990E-03   2.18453186E-03   5.10999183E-04  -2.76284474E-04 
  6.07777465E-04  -6.49606865E-04   7.15758140E-04   1.33944936E-02   2.27195949E-02 
  2.58654610E-02   3.50421172E-03   2.97455076E-04  -4.68599141E-03   6.78164164E-04 
  6.80727444E-03   1.21515520E-02   2.06113307E-02   2.34652763E-02   2.93078552E-03 
 -2.83376998E-04   7.72780818E-03   3.28342422E-04   2.51355054E-03   1.39495595E-02 
  2.36610916E-02   2.69373221E-02   4.04226617E-03  -9.39877539E-05   4.88150274E-03 
 -5.84808493E-03  -3.78106881E-03   1.40069475E-02   2.37584326E-02   2.70481413E-02 
  2.89784051E-03  -8.33328333E-04  -8.17768285E-03  -1.42114449E-03  -1.31577823E-03 
 -1.35575374E-02  -2.29961480E-02  -2.61803070E-02  -1.93767387E-03  -9.75694681E-05 
  7.36988278E-03   6.71790704E-04   5.66300999E-03  -1.28580133E-02  -2.18096227E-02 
 -2.48294897E-02  -2.53448815E-03  -2.71720765E-04  -1.14273976E-03  -3.30441266E-03 
 -7.44700117E-03  -1.43758721E-02  -2.43841984E-02  -2.77605537E-02  -3.44257505E-03 
  7.52003696E-04  -7.65970860E-03   2.21726934E-03   3.47510069E-03   6.68819490E-03 
  1.13444437E-02   1.29152508E-02   6.57910865E-04   5.87144578E-05   3.47788613E-03 
 -3.58848718E-03  -3.62255194E-03 
<MO Number>
14
</MO Number>
  6.57945717E-03   1.21380395E-02   1.95945857E-02   2.55063309E-02   2.17646004E-02 
  7.51479461E-03   9.98599969E-03   4.60254018E-03  -1.29059997E-02   5.16851076E-02 
  5.39483840E-02  -7.50411231E-02   3.96288466E-02   4.13641827E-02  -5.75367508E-02 
  1.97775721E-02   2.06436264E-02  -2.87148715E-02  -3.47808652E-03   6.14479494E-04 
  1.32353569E-03  -3.34628523E-03   1.12213529E-03   1.42926676E-04   2.61222491E-04 
 -3.55065494E-04   4.86812390E-03  -7.17511633E-04  -4.15061227E-03  -4.51276332E-03 
  9.23313924E-04   4.98775077E-03  -2.52170146E-02  -4.65213330E-02  -7.50999574E-02 
 -9.77578394E-02  -8.34169493E-02  -2.88018723E-02  -3.46091652E-02  -1.59513397E-02 
  4.47292100E-02   3.01935399E-02  -4.04843791E-02  -2.80098765E-02   2.31504821E-02 
 -3.10408418E-02  -2.14761882E-02   1.15537132E-02  -1.54915558E-02  -1.07181232E-02 
  1.99423779E-02   4.43221153E-04  -1.40467136E-03  -6.41120724E-04   4.17656771E-04 
  1.15306645E-04   3.74654569E-04   1.50423131E-05  -1.90954116E-03   1.29034629E-03 
  6.19194868E-04   9.75863258E-04   6.31789051E-03   1.35862044E-03   2.72783606E-02 
  5.03241845E-02   8.12389473E-02   1.05748981E-01   9.02358054E-02   3.11562598E-02 
  3.88169750E-02   1.78907162E-02  -5.01674228E-02  -7.36280690E-03  -1.53248470E-01 
 -2.61631528E-02  -5.64533110E-03  -1.17501160E-01  -2.00602382E-02  -2.81741591E-03 
 -5.86413146E-02  -1.00114649E-02  -2.44464696E-02   1.23921338E-04  -5.78582070E-03 
 -1.76924722E-03  -8.07344287E-03   3.86301957E-04   8.72896051E-05  -1.32300080E-03 
 -4.02821194E-04  -8.46618622E-03   8.86900741E-03   3.85384839E-03   5.63627057E-03 
 -1.24504508E-03   3.62821101E-02   6.69346533E-02   1.08053430E-01   1.40653474E-01 
  1.20019875E-01   4.14399849E-02   5.20371193E-02   2.39838714E-02  -6.72532614E-02 
  2.94331586E-02   1.02354243E-01   4.41762409E-02   2.25674703E-02   7.84787107E-02 
  3.38715262E-02   1.12627494E-02   3.91663773E-02   1.69042657E-02  -2.54098925E-02 
  4.36562910E-04   2.92054894E-03   1.94975782E-03  -5.24320043E-03  -3.14895153E-04 
  3.61582947E-04  -1.38127833E-04   1.23647770E-03   1.26426796E-04  -1.36290450E-03 
  1.96853806E-02   5.14044171E-03   4.52606157E-03  -6.64094828E-02  -1.22514807E-01 
 -1.97777152E-01  -2.57447111E-01  -2.19680107E-01  -7.58502732E-02  -9.54399534E-02 
 -4.39882069E-02   1.23347492E-01   4.45467987E-02   1.27349817E-01   7.89084788E-02 
  3.41556463E-02   9.76437240E-02   6.05019927E-02   1.70460615E-02   4.87310622E-02 
  3.01947350E-02   4.89804149E-02   2.72975845E-03   3.34469443E-03   1.93059336E-03 
  7.04287296E-03   1.29615907E-05  -5.08821922E-04   1.33596980E-04  -2.82677772E-03 
 -3.84584872E-03   6.67262644E-03  -4.93882761E-03  -4.87212591E-03  -4.80777731E-03 
  1.45322746E-02   2.67627070E-02   4.32403756E-02   5.65920160E-02   4.84761035E-02 
  1.66763330E-02   2.43124288E-02   1.20189293E-02  -3.17050552E-02   2.33058827E-02 
  2.59409578E-01   7.54429664E-02   1.81439257E-02   2.01953651E-01   5.87333074E-02 
  8.61537765E-03   9.58947365E-02   2.78886517E-02  -1.15227114E-02   7.07141507E-04 
  1.07426237E-02   2.37372581E-03   1.75282021E-03  -2.12830677E-04  -1.30226067E-03 
 -3.41141500E-04   7.24165838E-03  -8.76522317E-03   1.52356479E-03  -1.47689273E-02 
  1.19109066E-02  -2.69102132E-03  -4.30674851E-02  -7.94525779E-02  -1.28261269E-01 
 -1.66958078E-01  -1.42465644E-01  -4.91899706E-02  -6.03020581E-02  -2.77931758E-02 
  7.79349459E-02  -4.14140529E-02  -4.64143399E-02  -4.17597200E-02  -3.17536564E-02 
 -3.55875578E-02  -3.20186920E-02  -1.58473002E-02  -1.77606857E-02  -1.59795715E-02 
  3.44932509E-02   4.20494660E-04  -1.03907427E-03  -7.49998967E-04   7.96023296E-03 
  2.07714347E-04   1.99669579E-04   3.28171893E-04  -2.52663301E-03   1.23294662E-03 
  1.29368640E-03   2.92863604E-03  -6.43670685E-03  -2.35238461E-03   1.94309416E-02 
  3.57841158E-02   5.78162220E-02   7.56685509E-02   6.48168553E-02   2.22977381E-02 
  3.11500260E-02   1.53991180E-02  -4.06217453E-02  -1.26889850E-01   9.28528385E-02 
 -1.93075180E-01  -9.87853595E-02   7.22871140E-02  -1.50311480E-01  -4.69067827E-02 
  3.43244785E-02  -7.13732071E-02  -1.92243352E-02  -5.89143973E-03   2.07727440E-03 
 -7.89039599E-03  -4.34038072E-03   1.96725612E-04  -7.95157300E-04   3.70270879E-04 
  5.52839821E-03  -1.86552344E-03  -3.66287477E-03  -1.21412069E-02  -3.17136666E-03 
  1.05254606E-04  -5.50713425E-03  -9.34114144E-03  -1.06345615E-02  -1.19766688E-03 
  5.21989559E-04   2.42974626E-03   5.80002901E-04   1.18329018E-03  -7.53797714E-04 
 -1.27858351E-03  -1.45562244E-03  -7.04694186E-04  -2.00323602E-04   1.00328337E-03 
  5.50440438E-04  -1.81983963E-03   7.77378302E-03   1.31858065E-02   1.50115777E-02 
  2.73534102E-03  -6.47143165E-04  -2.54018777E-03  -2.39084694E-03  -2.32677489E-03 
  1.05996374E-02   1.79789900E-02   2.04684489E-02   3.50928728E-03  -2.86712529E-04 
 -5.12250380E-04  -4.43321716E-04   5.40227868E-03  -1.19774201E-02  -2.03159702E-02 
 -2.31290188E-02  -3.11255306E-03   5.41944623E-04   4.64436744E-03   2.33761090E-03 
 -3.80461746E-03  -1.28320021E-02  -2.17655029E-02  -2.47792609E-02  -4.07371490E-03 
 -2.20916559E-04  -6.41291987E-03   3.19209948E-03  -1.20591881E-03   2.77532677E-02 
  4.70747919E-02   5.35929977E-02   1.03218780E-02  -1.70441786E-04   1.00907929E-02 
 -9.65894580E-03  -3.02877232E-03   2.67918296E-02   4.54440110E-02   5.17364109E-02 
  8.89161325E-03  -4.23621189E-04  -1.31455704E-02  -1.29851765E-03   1.53044316E-03 
 -3.70325088E-03  -6.28141401E-03  -7.15116930E-03  -7.48455112E-04   3.15783545E-04 
  2.03197146E-03   4.18457673E-03   2.71568311E-03   1.75701528E-02   2.98023027E-02 
  3.39288753E-02   6.35930147E-03  -3.28634951E-04   7.58652260E-04   2.39018981E-03 
  8.51596904E-03   1.33575507E-02   2.26569327E-02   2.57941224E-02   4.57579282E-03 
 -5.53878793E-04   4.76644642E-03  -3.89663221E-03  -4.27961345E-03  -1.33676029E-02 
 -2.26739831E-02  -2.58135336E-02  -2.79405252E-03  -2.17441150E-04  -3.75883394E-03 
  3.33760742E-03   5.70023743E-03 
<MO Number>
15
</MO Number>
  6.08678414E-02   1.12291370E-01   1.81273334E-01   2.35964041E-01   2.01348563E-01 
  6.95208305E-02   8.76413790E-02   4.03938495E-02  -1.13268541E-01  -6.94234070E-02 
  1.19197419E-01   8.86842317E-03  -5.32294441E-02   9.13929846E-02   6.79974170E-03 
 -2.65652235E-02   4.56115052E-02   3.39354771E-03  -4.79726821E-02  -2.39233393E-03 
  3.02884112E-03   7.07407684E-04  -5.95110077E-03   1.35834363E-04  -5.32496184E-06 
  1.10404790E-04   1.08934989E-03  -4.15632145E-03   3.06697156E-03  -7.06438820E-03 
  5.16093174E-03  -1.18740188E-02  -4.32181737E-02  -7.97305740E-02  -1.28710042E-01 
 -1.67542247E-01  -1.42964116E-01  -4.93620811E-02  -6.20040235E-02  -2.85776105E-02 
  8.01345820E-02   4.39576690E-02   1.52976876E-01  -4.80612262E-02   3.37039392E-02 
  1.17292919E-01  -3.68502853E-02   1.68206280E-02   5.85373878E-02  -1.83908752E-02 
  3.19414444E-02   2.49692397E-03   4.86839412E-03  -1.35223073E-03   3.60887891E-03 
 -2.71298383E-06  -1.58942828E-04   2.48380859E-04  -6.91720699E-03   2.81444958E-03 
  4.10275741E-03   1.02061689E-02  -2.53354521E-03   1.83127698E-03  -1.01979794E-05 
 -1.88136305E-05  -3.03710741E-05  -3.95341181E-05  -3.37345378E-05  -1.16477270E-05 
  6.54158628E-04   3.01501248E-04  -8.45440751E-04   1.83196069E-01  -1.47910389E-02 
 -1.59548405E-02   1.40463071E-01  -1.13408260E-02  -1.22331549E-02   7.01009174E-02 
 -5.65986707E-03  -6.10520174E-03   8.16409948E-04   7.88939304E-03  -5.32018718E-04 
 -9.77994549E-04  -4.43299970E-03   6.37237488E-04   9.95517631E-04  -1.01100956E-03 
 -2.42276381E-03  -1.34690731E-03   3.76967112E-03  -2.68503031E-03  -1.08116042E-02 
 -4.50888198E-03   3.23697316E-03   5.97169446E-03   9.64017949E-03   1.25486505E-02 
  1.07077872E-02   3.69714216E-03   4.16965209E-03   1.92178969E-03  -5.38889750E-03 
  6.77502044E-02   7.09878472E-03  -7.58674188E-03   5.19465390E-02   5.44289572E-03 
 -5.81703017E-03   2.59249640E-02   2.71638646E-03  -2.90310578E-03  -3.86598075E-03 
  2.85654534E-03   4.00739714E-04  -8.53146942E-04  -1.98130465E-03   7.92374166E-05 
  1.00704867E-04   1.93052044E-05   2.91956024E-04  -3.11850314E-04   1.98942891E-05 
  2.32002898E-03  -3.61772853E-03   2.15763539E-03  -6.31941684E-03  -1.16583069E-02 
 -1.88201476E-02  -2.44982424E-02  -2.09043966E-02  -7.21778688E-03  -9.21141669E-03 
 -4.24553542E-03   1.19049214E-02   4.54406690E-02   1.79514095E-02  -9.44248113E-03 
  3.48410090E-02   1.37639968E-02  -7.23989276E-03   1.73881055E-02   6.86919912E-03 
 -3.61321394E-03   4.51946163E-03   1.83623573E-03   4.54733861E-04  -6.35441616E-04 
 -1.17295122E-03  -1.17415441E-04   1.93021577E-04   7.35533855E-05  -8.32112129E-04 
 -2.91896200E-04   1.12400833E-03   2.38762271E-03  -4.43647543E-03  -6.03440721E-04 
  1.02773681E-02   1.89268506E-02   3.05800206E-02   4.00224326E-02   3.42827791E-02 
  1.17936674E-02   1.70008071E-02   8.40440505E-03  -2.21702049E-02   7.80869601E-02 
 -1.83883029E-03   1.98167358E-02   6.07916901E-02  -1.43155273E-03   1.54275805E-02 
  2.88660446E-02  -6.79751871E-04   7.32556090E-03  -1.00666620E-02   3.76217426E-03 
 -3.80752066E-05   8.18198825E-04   3.92548925E-03   1.20825886E-04  -2.56341159E-04 
 -5.10102984E-04  -4.09482025E-04  -2.10925417E-03   2.51873619E-03  -2.35089896E-04 
 -1.58558457E-03  -6.87471425E-03   3.26501396E-02   6.02342523E-02   9.72368910E-02 
  1.26573552E-01   1.08005452E-01   3.72916925E-02   4.69827804E-02   2.16543302E-02 
 -6.07209865E-02   3.65581834E-02  -9.28329609E-02   9.92054671E-02   2.80304852E-02 
 -7.11783982E-02   7.60644298E-02   1.39891768E-02  -3.55230097E-02   3.79614819E-02 
 -2.55732135E-02   2.22160636E-04  -2.18984607E-03   4.23188122E-03   4.04828536E-03 
  1.70324236E-04   1.33694817E-04   6.59827798E-04   1.13190329E-03   1.96154740E-03 
 -3.09345069E-03  -1.64872728E-02  -2.76227651E-03   4.50918426E-03  -4.31881881E-02 
 -7.95355753E-02  -1.28505243E-01  -1.68184727E-01  -1.44065202E-01  -4.95600741E-02 
 -7.10611358E-02  -3.51293067E-02   9.26685378E-02  -1.77193336E-01   8.82170523E-02 
  2.54716587E-01  -1.37947263E-01   6.86780955E-02   1.98300098E-01  -6.55022394E-02 
  3.26107889E-02   9.41599001E-02   4.04899757E-02  -6.29619587E-03   5.33746723E-03 
  1.07951524E-02   5.27395143E-03   9.27525375E-04   1.48718929E-04  -3.40021122E-04 
  1.17469304E-03   7.98711390E-03  -9.16180694E-03   1.02977958E-02  -1.12342514E-03 
  2.31299932E-03  -2.36795344E-02  -4.01649697E-02  -4.57264077E-02  -9.16986532E-03 
  1.33563011E-04   5.14439369E-03   1.45354810E-04   1.07165349E-02  -2.75338771E-02 
 -4.67026639E-02  -5.31693430E-02  -1.01513338E-02   6.43579070E-04   6.45376407E-04 
 -9.22758625E-03  -9.17792333E-03   2.04967985E-02   3.47664474E-02   3.95803797E-02 
  7.07062339E-03  -4.69005530E-04  -8.20430335E-03  -1.07147129E-03  -5.37415084E-03 
  1.67153283E-02   2.83523587E-02   3.22781649E-02   6.00934146E-03  -1.61118529E-05 
 -7.26307611E-04   4.38865932E-03   8.02511119E-03   3.14830231E-03   5.34011627E-03 
  6.07953487E-03   1.12681173E-03  -1.12231908E-04   4.85982396E-04  -4.94230082E-04 
  1.43260440E-03  -5.95562157E-03  -1.01018608E-02  -1.15006138E-02  -2.11695566E-03 
  5.10774087E-04  -1.64582061E-03   1.31738230E-03  -1.26119708E-03   1.11408889E-03 
  1.88970550E-03   2.15136336E-03   4.05661054E-04  -2.24185794E-04   9.39428809E-04 
  2.14603593E-04  -1.24159121E-04   6.04832232E-03   1.02590988E-02   1.16796237E-02 
  2.25544853E-03   2.73744367E-04  -2.17067802E-03  -8.13399824E-04  -2.77985421E-04 
  1.20206101E-03   2.03892286E-03   2.32124208E-03  -2.42482271E-04   3.29702226E-04 
  7.14103044E-04   4.54579795E-05  -8.28477333E-04  -1.60008757E-02  -2.71405119E-02 
 -3.08985199E-02  -5.27208073E-03   6.30921946E-04  -7.54286439E-04  -4.28866145E-03 
 -6.04106063E-03  -1.27269016E-02  -2.15872325E-02  -2.45763063E-02  -5.62560128E-03 
 -6.15657611E-04  -5.40484220E-03   4.26115258E-04   4.27002997E-03   2.72696773E-02 
  4.62545311E-02   5.26591595E-02   7.18843200E-03   5.61786654E-04  -6.81398952E-04 
 -2.53464622E-03  -1.43561379E-02 
<MO Number>
16
</MO Number>
  2.11014150E-03   3.89287142E-03   6.28431000E-03   8.18030515E-03   6.98026986E-03 
  2.41011980E-03   3.12768434E-03   1.44154750E-03  -4.04224860E-03   6.03765365E-02 
 -8.13918340E-04  -4.71209355E-02   4.62928804E-02  -6.24060712E-04  -3.61293303E-02 
  2.31033920E-02  -3.11450036E-04  -1.80310682E-02  -1.20664043E-03   2.05736835E-03 
 -9.75743216E-04  -3.12662576E-03  -2.89540495E-03   2.55020523E-04  -5.29815598E-04 
 -6.84862985E-04   7.72445871E-04   1.43132984E-03  -2.20377571E-03  -3.84934039E-04 
  5.30720746E-03   1.09755496E-03  -1.34161756E-02  -2.47506846E-02  -3.99553331E-02 
 -5.20099768E-02  -4.43802116E-02  -1.53234228E-02  -1.74981699E-02  -8.06489409E-03 
  2.26147990E-02   1.25054509E-01  -4.49495448E-02  -4.90731804E-02   9.58838280E-02 
 -3.44644463E-02  -3.76261873E-02   4.78527508E-02  -1.72001744E-02  -1.87781047E-02 
  1.42848857E-02   4.37395438E-03  -6.37022007E-05  -1.07862914E-03   2.92899424E-03 
  2.76584628E-04   8.04497060E-04   1.04311702E-04  -4.48275378E-04   4.66064892E-03 
 -4.21237355E-03   8.98212755E-04   8.27871845E-03   5.54693816E-03   4.68949917E-02 
  8.65137116E-02   1.39660144E-01   1.81796027E-01   1.55126894E-01   5.35615967E-02 
  6.86495821E-02   3.16405437E-02  -8.87233643E-02   1.29601914E-02  -1.83098176E-02 
 -6.53654349E-02   9.93704879E-03  -1.40388012E-02  -5.01180497E-02   4.95928384E-03 
 -7.00634582E-03  -2.50124196E-02  -4.31670560E-02  -1.97417945E-03  -9.96809001E-04 
 -3.52728908E-03  -6.41230814E-03  -1.71484258E-03  -5.58034195E-03   2.32328659E-03 
 -9.72272737E-03   6.34887622E-03   3.37385114E-03  -1.23565532E-02   1.86896163E-03 
  4.74528270E-03  -4.06755276E-02  -7.50398014E-02  -1.21137670E-01  -1.57685268E-01 
 -1.34553137E-01  -4.64579719E-02  -5.85882052E-02  -2.70032623E-02   7.57199464E-02 
 -3.09676778E-02   8.16805580E-02  -2.39170331E-01  -2.37440418E-02   6.26274464E-02 
 -1.83380567E-01  -1.18499411E-02   3.12554854E-02  -9.15197564E-02   3.31611159E-02 
 -4.78421153E-05   2.74733922E-03  -9.70501568E-03   1.72198579E-02   6.87865046E-04 
 -1.19888850E-03   3.35812459E-04  -6.85062076E-03  -4.30561896E-03   1.11562397E-02 
  4.35788476E-03  -2.46013919E-03  -7.49949633E-03   2.27696714E-02   4.20063788E-02 
  6.78114116E-02   8.82703175E-02   7.53212289E-02   2.60066142E-02   3.39256677E-02 
  1.56363162E-02  -4.38458514E-02   1.75215726E-02   1.03088596E-02  -7.90959185E-03 
  1.34344252E-02   7.90417655E-03  -6.06457095E-03   6.70471983E-03   3.94473811E-03 
 -3.02664598E-03  -1.88900728E-02  -5.20554898E-04   4.66080244E-04  -2.60319513E-04 
 -1.36955706E-03  -2.34405047E-04  -1.13853351E-04  -1.42013188E-04  -1.02813412E-02 
  1.16416337E-02  -1.36029257E-03  -8.98706960E-03  -6.14953432E-03   4.65784482E-03 
 -2.97165275E-02  -5.47261003E-02  -8.84206943E-02  -1.15722985E-01  -9.91270467E-02 
 -3.41008357E-02  -4.78980453E-02  -2.36785566E-02   6.24622977E-02   2.26311755E-01 
 -2.45210158E-02   4.86032466E-01   1.76186576E-01  -1.90899222E-02   3.78382448E-01 
  8.36596177E-02  -9.06457025E-03   1.79669369E-01   3.02254765E-02   1.24055533E-02 
 -2.11297050E-03   2.10334440E-02   5.92459109E-03   6.14513998E-04   9.33105977E-04 
 -1.33992537E-03  -1.96336702E-03  -1.03303884E-02   1.22937555E-02  -6.58548582E-03 
 -5.03558502E-03   2.06328758E-02  -1.77950553E-02  -3.28290127E-02  -5.29962772E-02 
 -6.89854127E-02  -5.88653832E-02  -2.03248053E-02  -2.58151893E-02  -1.18982024E-02 
  3.33637930E-02  -1.26818240E-01  -1.02254263E-01  -3.37216177E-02  -9.72361441E-02 
 -7.84020522E-02  -2.58555874E-02  -4.85276513E-02  -3.91281194E-02  -1.29037503E-02 
  1.44240013E-02  -5.10429671E-03  -3.25493392E-03  -8.33565429E-04  -7.57769772E-03 
 -8.66143063E-04  -5.92280324E-04   5.94034432E-05  -9.71996704E-04   5.33923582E-03 
 -4.36723911E-03  -9.26325027E-04  -1.16633812E-02  -3.48205566E-03  -4.88481136E-04 
 -8.99589214E-04  -1.45346192E-03  -1.90225777E-03  -1.62945325E-03  -5.60550520E-04 
 -1.45029120E-03  -7.16956236E-04   1.89127803E-03  -1.48540004E-01   2.32101242E-02 
 -7.83351830E-02  -1.15640280E-01   1.80693765E-02  -6.09849348E-02  -5.49100949E-02 
  8.57997905E-03  -2.89578040E-02   1.02791512E-04  -7.18607814E-03   7.02933717E-05 
 -3.40914836E-03  -3.69554901E-03   3.06868552E-04  -8.09871269E-04   3.03343850E-04 
  6.36557417E-05   1.88191171E-03  -1.94556745E-03  -3.75187714E-03  -9.04197119E-03 
  2.00828517E-03  -1.18523814E-03  -2.01038809E-03  -2.28875626E-03   3.96709982E-04 
  8.42129214E-04   1.24985832E-03   3.23291334E-04  -3.12598829E-04   2.76768008E-03 
  4.69450895E-03   5.34453361E-03   6.81158755E-05  -9.59957516E-04   8.73269390E-04 
  1.03170810E-03  -3.74986014E-04   1.07230079E-02   1.81882498E-02   2.07066838E-02 
  3.53026547E-03  -1.10522298E-03  -1.60909899E-03  -3.02056257E-03  -2.75790675E-03 
  1.16818288E-02   1.98145914E-02   2.25582166E-02   5.61524974E-03   2.11074268E-04 
  9.98411774E-04  -1.26090136E-04   4.36820142E-03   2.94855882E-02   5.00131352E-02 
  5.69381983E-02   1.30236772E-02  -9.64640890E-04  -1.02851901E-02   7.39463895E-05 
  7.09064081E-03   2.45285905E-02   4.16051294E-02   4.73659790E-02   1.15611760E-02 
  8.59230981E-04   1.08069194E-02  -9.53402793E-04  -1.14223633E-03  -8.58571390E-03 
 -1.45629949E-02  -1.65794583E-02  -4.65199073E-03   1.62986212E-04  -1.78590577E-03 
  2.81729345E-03   8.34293199E-04  -6.24186419E-03  -1.05873824E-02  -1.20533631E-02 
 -1.85356881E-03   7.26708386E-04   3.33376072E-03   5.18280236E-04  -3.59495212E-04 
  3.76746289E-02   6.39032973E-02   7.27516602E-02   1.32804339E-02   1.05342457E-03 
 -1.38598644E-02   5.67870608E-03  -7.64439814E-03   1.35644537E-02   2.30078793E-02 
  2.61936627E-02   7.00178546E-03  -3.64105330E-05  -6.49798006E-04   6.96886332E-04 
  5.50015071E-03   1.12581253E-02   1.90959101E-02   2.17400232E-02   4.41173545E-03 
 -7.00169366E-04   2.26378582E-03  -4.23838882E-03  -3.28655941E-03  -2.49043762E-03 
 -4.22425330E-03  -4.80916406E-03  -1.73724303E-04  -1.03734595E-04  -3.04481563E-03 
  1.23649325E-03   8.10591735E-04 
<MO Number>
17
</MO Number>
  2.65369693E-03   4.89564370E-03   7.90309757E-03   1.02874858E-02   8.77833107E-03 
  3.03094722E-03   3.88228628E-03   1.78934299E-03  -5.01750323E-03  -2.19605296E-01 
  4.15315392E-02  -7.02255668E-02  -1.68379346E-01   3.18437374E-02  -5.38444891E-02 
 -8.40330954E-02   1.58922569E-02  -2.68721741E-02  -6.88221823E-04  -9.38022003E-03 
  2.55053375E-03  -3.47840461E-03   6.65708132E-03  -6.17321073E-05   4.37073319E-04 
  2.73795861E-04  -3.01803440E-04  -8.78959623E-03   9.09139967E-03  -6.36047902E-04 
 -1.21754005E-02   1.23402141E-03   1.76737508E-02   3.26052254E-02   5.26350146E-02 
  6.85151561E-02   5.84641123E-02   2.01862560E-02   2.57082124E-02   1.18488969E-02 
 -3.32255350E-02  -2.55575749E-01   1.90946875E-02  -2.58050417E-03  -1.95959196E-01 
  1.46405895E-02  -1.97856614E-03  -9.77973739E-02   7.30668032E-03  -9.87443185E-04 
 -1.64844265E-02  -1.15528933E-02   2.95909652E-04  -1.19789150E-03  -9.47978823E-03 
  3.07608872E-04  -7.49709460E-05  -9.86799121E-04  -4.13798139E-04  -5.46328966E-03 
  5.87708780E-03  -1.77070942E-03  -5.87240834E-03  -8.61473006E-03  -1.55392614E-02 
 -2.86674360E-02  -4.62781930E-02  -6.02404623E-02  -5.14033005E-02  -1.77483270E-02 
 -2.24807301E-02  -1.03613526E-02   2.90543066E-02   7.16637548E-02  -1.81679674E-01 
 -6.57894206E-02   5.49472000E-02  -1.39300396E-01  -5.04431350E-02   2.74225041E-02 
 -6.95206612E-02  -2.51746600E-02   1.17376562E-02   3.43305815E-03  -1.22008976E-02 
 -8.42574039E-04  -9.20695049E-03   2.11028644E-03   4.85447860E-04   9.40495399E-04 
  1.70097868E-03  -8.77853841E-05  -1.61319330E-03  -7.11009235E-03   1.33533507E-03 
  4.35195068E-03  -5.36669105E-03  -9.90068116E-03  -1.59827908E-02  -2.08048467E-02 
 -1.77528150E-02  -6.12962132E-03  -6.47966502E-03  -2.98647301E-03   8.37437989E-03 
  6.15937294E-02   8.87066344E-03  -1.17731159E-01   4.72261463E-02   6.80145940E-03 
 -9.02687496E-02   2.35691572E-02   3.39440496E-03  -4.50504331E-02   9.15225640E-03 
  3.57512631E-03  -9.49641359E-04  -4.03940056E-03   5.48313866E-03  -2.10701363E-04 
 -2.03246705E-04  -2.12259431E-05   2.63933669E-03  -5.03142909E-03   2.39209240E-03 
  2.26949295E-03  -1.52137103E-04  -1.87430139E-03  -3.95022065E-03  -7.28752127E-03 
 -1.17643348E-02  -1.53136699E-02  -1.30671835E-02  -4.51178511E-03  -5.29107470E-03 
 -2.43865258E-03   6.83823461E-03   1.05736705E-01   1.04135022E-01   8.98516801E-03 
  8.10721665E-02   7.98440985E-02   6.88925420E-03   4.04606935E-02   3.98478015E-02 
  3.43822072E-03   1.91257170E-03   5.13163383E-03   4.35825582E-03   6.26677953E-04 
 -3.28929454E-03   1.80560191E-04   4.68838286E-04   6.98679286E-05  -6.74328197E-03 
  2.40463011E-03   4.33865186E-03  -7.85231781E-04  -9.02331244E-03   5.05299437E-04 
  1.08518617E-03   1.99848408E-03   3.22894102E-03   4.22596426E-03   3.61991488E-03 
  1.24529204E-03   2.29227454E-03   1.13319347E-03  -2.98928137E-03   1.87316913E-01 
 -7.55337452E-02   2.53546427E-01   1.45828596E-01  -5.88039799E-02   1.97389113E-01 
  6.92445750E-02  -2.79222095E-02   9.37273326E-02  -1.68846462E-03   9.97416393E-03 
 -2.66267626E-03   1.09295583E-02   5.11408174E-03  -2.58783975E-04  -1.99436332E-04 
 -1.16756893E-03   5.73239256E-04  -7.62790415E-03   7.05466490E-03   4.08954494E-03 
 -2.69365136E-03   4.18371555E-03   1.35956680E-02   2.50818190E-02   4.04898876E-02 
  5.27058079E-02   4.49739656E-02   1.55284319E-02   2.08589118E-02   9.61385768E-03 
 -2.69582535E-02   2.57136916E-01  -5.84417861E-02  -8.43670146E-02   1.97156200E-01 
 -4.48094371E-02  -6.46872501E-02   9.83947625E-02  -2.23630499E-02  -3.22834718E-02 
 -1.20005451E-02   1.21110509E-02  -3.98186223E-03  -5.98960373E-03   1.05673450E-02 
  1.69556104E-03   4.15954993E-04  -9.16589772E-04   1.48566154E-03  -6.17274527E-03 
  4.68708374E-03  -2.02019013E-03   5.59992626E-04   9.70602783E-03  -2.30229196E-03 
 -4.23991198E-03  -6.85040519E-03  -8.96565385E-03  -7.67988128E-03  -2.64196683E-03 
 -4.32370899E-03  -2.13743979E-03   5.63840960E-03   2.79215383E-01   9.41906386E-03 
 -3.40913988E-01   2.17372722E-01   7.33286084E-03  -2.65405869E-01   1.03216257E-01 
  3.48190168E-03  -1.26024094E-01   3.12049506E-03   1.31011168E-02   5.66163241E-04 
 -1.67711154E-02  -5.76834889E-03  -1.26358964E-03  -6.95904057E-04   7.57065613E-04 
  1.05548259E-03  -5.49913601E-03   4.44365342E-03  -1.73145389E-02   1.76114018E-02 
 -1.06107098E-02  -1.73991918E-02  -2.95123206E-02  -3.35987408E-02  -8.81646056E-03 
 -1.03548116E-03   5.66489051E-04  -1.32812682E-03   5.71724194E-03  -3.48671036E-03 
 -5.91412032E-03  -6.73301833E-03  -1.12832723E-03   9.68709474E-06  -3.55365936E-03 
 -6.75894258E-04  -2.31522517E-03  -2.46252560E-02  -4.17690923E-02  -4.75526450E-02 
 -1.13051002E-02   4.79808924E-04   5.12305373E-03   6.20212934E-03   5.16656981E-03 
 -1.03039479E-02  -1.74774448E-02  -1.98974573E-02  -4.94749595E-03  -7.50300508E-04 
 -4.55488002E-03   1.45187264E-04  -5.13012693E-03   1.32927515E-02   2.25470210E-02 
  2.56689917E-02   6.03494055E-03  -8.96653193E-05  -3.81696559E-03  -5.73270938E-05 
  3.22665104E-03  -3.51908464E-04  -5.96903323E-04  -6.79553475E-04  -4.07432542E-04 
 -6.92697802E-04   1.24504478E-03   7.85609605E-04  -3.00042955E-03   3.63809118E-03 
  6.17089084E-03   7.02534255E-03   1.92245354E-03   1.13549912E-04   3.07504102E-03 
  1.57300600E-04  -3.12657473E-04   1.29145654E-02   2.19055458E-02   2.49386948E-02 
  6.09679386E-03  -3.45296883E-04  -4.35026153E-03   6.42160663E-05   1.43043259E-04 
  1.85329349E-02   3.14353633E-02   3.57880574E-02   7.66311366E-03   1.40811299E-03 
 -6.61517461E-03   2.19606130E-03  -4.26160385E-03  -4.31814177E-04  -7.32438528E-04 
 -8.33855547E-04  -1.43878570E-03  -1.30804556E-03   4.59916685E-03  -7.26130614E-04 
 -2.10550573E-03  -2.93063708E-02  -4.97091485E-02  -5.65921202E-02  -1.20992969E-02 
  2.29737625E-03  -7.84370592E-03   3.93041277E-03   4.59139980E-03  -2.18159650E-02 
 -3.70040034E-02  -4.21277586E-02  -8.85877881E-03  -1.43330284E-03   3.29002785E-03 
  2.65984756E-03   7.41633533E-03 
<MO Number>
18
</MO Number>
 -5.83285989E-03  -1.07606876E-02  -1.73711098E-02  -2.26120257E-02  -1.92948843E-02 
 -6.66206086E-03  -8.43481847E-03  -3.88760185E-03   1.09012386E-02   1.22767981E-01 
  8.48600194E-02   2.12181022E-01   9.41306637E-02   6.50652547E-02   1.62686885E-01 
  4.69777989E-02   3.24721226E-02   8.11921587E-02   3.19747794E-03   5.78159456E-03 
  4.47525467E-03   1.20790305E-02  -3.39889922E-03   4.92753104E-04  -2.99209061E-05 
  8.31786282E-04   1.86273581E-03   4.90817051E-03  -6.77090633E-03  -3.63282738E-03 
 -3.80018613E-03   3.36935556E-03   6.57969392E-03   1.21384762E-02   1.95952908E-02 
  2.55072487E-02   2.17653835E-02   7.51506502E-03   8.76012279E-03   4.03753438E-03 
 -1.13216649E-02  -5.37884721E-02   2.51270668E-02   1.85792897E-01  -4.12415725E-02 
  1.92658335E-02   1.42454153E-01  -2.05824353E-02   9.61500126E-03   7.10946070E-02 
 -8.32809725E-03  -8.15820079E-04   1.33229862E-03   9.41329560E-03  -5.25702050E-03 
  1.27823391E-04  -5.82709207E-04  -3.13512159E-04  -1.22211959E-03  -3.74067019E-03 
  4.96278978E-03  -6.99340800E-03  -3.90915365E-03  -1.00111230E-03  -1.52657972E-02 
 -2.81629387E-02  -4.54637768E-02  -5.91803344E-02  -5.04986913E-02  -1.74359872E-02 
 -2.21759272E-02  -1.02208691E-02   2.86603764E-02  -6.15793387E-02  -1.86206364E-01 
  6.12842387E-02  -4.72151124E-02  -1.42771173E-01   4.69888485E-02  -2.35636505E-02 
 -7.12528224E-02   2.34507289E-02   1.56824017E-02  -3.22248775E-03  -1.09514726E-02 
  4.61938592E-03   6.02163633E-03   1.04970746E-03  -2.02548239E-03   1.60580740E-03 
 -9.97555992E-03   2.11167401E-03   7.86388591E-03  -1.29756567E-02   2.30146475E-03 
  3.78391941E-03  -1.92790747E-03  -3.55667896E-03  -5.74159040E-03  -7.47384541E-03 
 -6.37744643E-03  -2.20197932E-03  -1.68318386E-03  -7.75778250E-04   2.17536263E-03 
 -3.17743867E-02   6.94315647E-02  -1.26042075E-01  -2.43625748E-02   5.32356989E-02 
 -9.66410303E-02  -1.21586324E-02   2.65683451E-02  -4.82306478E-02   4.24167788E-03 
 -1.16920148E-03   2.49585788E-03  -4.71120050E-03   8.60239157E-03  -9.81857430E-06 
 -3.01745899E-04   3.08967425E-04   2.09088284E-03  -7.35449944E-03   5.26361660E-03 
  5.56340222E-03   3.83009219E-03  -2.79656098E-03  -1.04297828E-02  -1.92412705E-02 
 -3.10614186E-02  -4.04327416E-02  -3.45013349E-02  -1.19124836E-02  -1.41867566E-02 
 -6.53866605E-03   1.83350974E-02   7.88892798E-02   2.49944274E-01  -2.08570956E-02 
  6.04872721E-02   1.91641340E-01  -1.59918917E-02   3.01873884E-02   9.56424610E-02 
 -7.98107484E-03   9.47221472E-03   2.93108876E-03   1.03808424E-02  -4.93611415E-04 
 -3.74245411E-03   1.80166147E-04   4.95545384E-04   1.02533156E-04  -9.99336526E-03 
 -2.00563730E-04   1.01939290E-02   7.82086947E-03  -1.12060780E-02   1.70355684E-03 
  1.12999920E-02   2.08101197E-02   3.36228093E-02   4.40047648E-02   3.76940015E-02 
  1.29671668E-02   1.89591579E-02   9.37252220E-03  -2.47240270E-02   4.03765916E-02 
 -2.61154385E-01   2.32932015E-01   3.14336893E-02  -2.03312006E-01   1.81340532E-01 
  1.49258275E-02  -9.65397312E-02   8.61068984E-02  -1.34889607E-02   2.47542273E-03 
 -1.22501060E-02   1.23688895E-02  -6.88992812E-04  -4.14375528E-05   7.24239596E-04 
 -7.73893108E-04   4.00026970E-03  -9.19811735E-03   5.19784766E-03   1.34641615E-02 
 -6.92268150E-03   9.52941018E-03  -3.28852169E-03  -6.06679319E-03  -9.79369853E-03 
 -1.27484867E-02  -1.08783078E-02  -3.75601883E-03  -6.11494572E-03  -2.81837415E-03 
  7.90301325E-03   2.12420153E-02   2.23221843E-01   9.44471728E-02   1.62870236E-02 
  1.71152283E-01   7.24160730E-02   8.12836635E-03   8.54169857E-02   3.61406961E-02 
 -3.24464557E-03  -2.53993108E-03   9.77927545E-03   4.82423988E-03  -4.64344901E-03 
 -3.73525572E-04   6.45263417E-04   3.44734996E-05  -7.89974207E-03  -4.29060204E-04 
  8.32880227E-03   3.94722095E-03   1.53680153E-02  -1.81165793E-03   2.32880461E-02 
  4.28873779E-02   6.92929281E-02   9.06890017E-02   7.76832095E-02   2.67239109E-02 
  4.16768189E-02   2.06030728E-02  -5.43493968E-02   3.80801747E-02   1.04953956E-01 
  3.98403406E-01   2.96458996E-02   8.17079876E-02   3.10162111E-01   1.40769217E-02 
  3.87978425E-02   1.47275940E-01  -2.17637298E-02   2.81175859E-03   7.74416436E-03 
  1.90990434E-02   3.76179830E-03   3.82756766E-04   2.27327379E-04  -1.07900735E-03 
  4.75626400E-03  -2.11386619E-03  -2.64239781E-03   1.67502892E-02   9.33120669E-03 
  9.64657914E-03   2.34752687E-02   3.98184963E-02   4.53319600E-02   1.11753889E-02 
 -1.36467923E-03  -3.49723836E-03   4.30589784E-03  -4.74205849E-03  -1.36569837E-02 
 -2.31648278E-02  -2.63723430E-02  -5.94400547E-03   1.10460939E-03   3.15345354E-03 
 -3.69087524E-03   4.31419606E-04   1.91930854E-03   3.25551035E-03   3.70628423E-03 
  4.96130507E-04   6.39293457E-04  -1.48687941E-03  -1.82512086E-04   4.11996344E-03 
 -2.08313972E-02  -3.53339901E-02  -4.02265072E-02  -1.08845668E-02  -2.04670998E-04 
  1.04971617E-03  -5.45159331E-05  -6.01282890E-03   8.02123801E-03   1.36055370E-02 
  1.54894261E-02   3.82422422E-03  -8.82082613E-05  -3.77520842E-03   1.80059681E-03 
  1.21668026E-03   8.45979185E-03   1.43494072E-02   1.63362963E-02   4.42196305E-03 
 -3.38676627E-04   2.82849535E-03   6.68045042E-04  -1.29120300E-03   1.71758505E-02 
  2.91334915E-02   3.31674571E-02   8.64455648E-03   2.91655790E-04   6.65510024E-03 
 -2.21832830E-03  -2.73323443E-03   1.74417713E-02   2.95845434E-02   3.36809639E-02 
  9.67758074E-03   2.47876227E-05  -6.39983797E-03   2.06433133E-03  -2.31114865E-04 
  1.29325532E-02   2.19360566E-02   2.49734303E-02   6.28557427E-03   2.47243002E-04 
 -5.13618414E-03  -3.79009463E-03  -1.60094478E-03  -1.31053205E-02  -2.22291026E-02 
 -2.53070528E-02  -7.14669710E-03   1.17604432E-03  -8.95782959E-04   2.42672741E-03 
 -3.89701378E-03   1.01571804E-02   1.72284994E-02   1.96140416E-02   3.16416859E-03 
 -2.05149838E-04   4.56079840E-03   2.38333521E-03   3.31891450E-04   1.82319178E-02 
  3.09247815E-02   3.52067779E-02   8.12411084E-03   1.10178729E-03   3.68542330E-03 
  7.32041181E-04  -4.90238554E-03 
<MO Number>
19
</MO Number>
 -7.60034292E-03  -1.40214093E-02  -2.26349328E-02  -2.94639598E-02  -2.51416526E-02 
 -8.68080976E-03  -1.06339590E-02  -4.90118415E-03   1.37434284E-02   5.39280587E-02 
 -1.38876448E-01   9.50943098E-02   4.13485986E-02  -1.06481610E-01   7.29122564E-02 
  2.06358489E-02  -5.31417866E-02   3.63883264E-02   9.00266057E-03   1.80876053E-03 
 -6.08898506E-03   4.40486845E-03   2.02786818E-03   1.19846375E-05  -6.59394014E-05 
  8.59733969E-05  -2.89927886E-03   3.88651285E-03  -9.87233988E-04   7.32243018E-03 
  3.20183559E-04   7.18761237E-03   1.43573887E-02   2.64870712E-02   4.27584034E-02 
  5.56587417E-02   4.74937096E-02   1.63984391E-02   1.95692188E-02   9.01943905E-03 
 -2.52914420E-02   1.46642684E-02   1.30063721E-01   4.57890026E-02   1.12436265E-02 
  9.97245721E-02   3.51080891E-02   5.61135769E-03   4.97695513E-02   1.75213972E-02 
 -1.59968165E-02   2.16402107E-03   5.52902714E-03   2.90393305E-03  -9.89084610E-03 
  7.17849819E-04  -1.60107668E-04   1.37519247E-04   3.15059751E-03  -2.75886177E-03 
 -3.91735733E-04   1.42654363E-03  -8.04227101E-03   5.72459319E-03  -8.48516922E-03 
 -1.56537714E-02  -2.52700749E-02  -3.28941321E-02  -2.80686252E-02  -9.69142321E-03 
 -1.31252839E-02  -6.04943403E-03   1.69632401E-02   1.28092468E-01   9.83595966E-02 
 -4.46094145E-02   9.82131413E-02   7.54158702E-02  -3.42036561E-02   4.90152414E-02 
  3.76378052E-02  -1.70700218E-02   7.56036607E-03   9.19186810E-03   7.14294423E-03 
 -3.99057029E-03  -4.89218635E-03   2.04298308E-03  -1.79034433E-03  -2.64044564E-05 
 -1.84180140E-03   1.01761027E-04   1.74004037E-03  -3.15377091E-03   1.63870410E-02 
  5.21895781E-03   4.63662127E-03   8.55381994E-03   1.38085363E-02   1.79746130E-02 
  1.53377713E-02   5.29576463E-03   4.13912182E-03   1.90771831E-03  -5.34943990E-03 
  2.96095533E-01  -9.34088555E-02   2.62192107E-02   2.27027185E-01  -7.16199574E-02 
  2.01032198E-02   1.13302478E-01  -3.57433787E-02   1.00329157E-02  -1.08882548E-02 
  1.55142610E-02  -3.45604888E-03  -1.95630508E-03   5.28759222E-03   4.91397029E-04 
 -5.36964642E-04   5.88515238E-04   2.28679860E-03   2.24545835E-03  -4.53225695E-03 
 -6.31436768E-03   5.99591938E-03   3.35384497E-03  -2.40214366E-04  -4.43156840E-04 
 -7.15393513E-04  -9.31229877E-04  -7.94620216E-04  -2.74363306E-04   7.54596432E-05 
  3.47792961E-05  -9.75247512E-05   3.30409662E-01  -9.15373962E-02  -8.15832870E-02 
  2.53337072E-01  -7.01850417E-02  -6.25528651E-02   1.26432956E-01  -3.50272552E-02 
 -3.12182641E-02   1.12338309E-04   1.69490905E-02  -5.55649214E-03  -4.71757636E-03 
 -3.19032952E-03   2.84582567E-04   1.16833362E-04  -1.31670287E-04  -1.14833439E-03 
 -1.98517936E-03   3.13351376E-03   5.80925047E-03   5.91750803E-04   2.95618212E-05 
  1.80607012E-02   3.32606744E-02   5.37391101E-02   7.03325199E-02   6.02460693E-02 
  2.07253356E-02   3.10218480E-02   1.53357528E-02  -4.04545926E-02   2.78982901E-01 
 -9.24503982E-02  -5.41581612E-02   2.17191731E-01  -7.19738091E-02  -4.21628163E-02 
  1.03130316E-01  -3.41757102E-02  -2.00203965E-02  -2.10049918E-02   1.52293110E-02 
 -5.06898284E-03  -3.33259977E-03   7.17879904E-03   4.10504746E-05   5.40254253E-04 
 -1.48283039E-03  -8.54295639E-03   1.03237514E-03   7.51058125E-03   3.39444660E-03 
  3.13546860E-03  -1.78132371E-02  -1.20885581E-02  -2.23014439E-02  -3.60014939E-02 
 -4.68632524E-02  -3.99885019E-02  -1.38070708E-02  -1.71728179E-02  -7.91493961E-03 
  2.21943111E-02  -1.34593279E-01  -3.54649354E-02  -7.39373884E-02  -1.03197548E-01 
 -2.71922523E-02  -5.66904774E-02  -5.15028099E-02  -1.35708398E-02  -2.82925217E-02 
  1.58865232E-02  -5.10678143E-03  -1.34293930E-03  -3.49346255E-03   7.78348433E-03 
  3.47387721E-04   4.01927777E-04  -1.70396503E-04  -2.14738160E-03   4.35160739E-03 
 -2.20422579E-03   5.31922734E-03  -7.92813070E-04  -4.93113794E-03   2.11938102E-03 
  3.90306230E-03   6.30615879E-03   8.25335660E-03   7.06973523E-03   2.43206962E-03 
  3.08108797E-03   1.52314599E-03  -4.01794755E-03  -5.20644845E-02  -1.06983694E-01 
  1.23115051E-02  -4.05328624E-02  -8.32881645E-02   9.58466308E-03  -1.92464367E-02 
 -3.95481663E-02   4.55113703E-03  -3.90673435E-03  -3.50461151E-03  -6.56592357E-03 
  1.09466396E-03  -4.24069893E-03  -2.02367590E-04  -3.53966951E-04   1.29621027E-05 
 -4.07410556E-03   1.62509956E-03   2.44900600E-03   1.10628273E-03  -1.08726734E-02 
  6.44671993E-03   1.57906556E-02   2.67839389E-02   3.04925740E-02   9.13628585E-03 
 -3.78114696E-04  -2.87211564E-03  -1.29206205E-03  -4.30715337E-03   7.83124313E-03 
  1.32832697E-02   1.51225362E-02   4.18814413E-03   5.18957360E-05   3.70250013E-04 
 -1.25129167E-04   4.42100520E-03   3.79102482E-03   6.43029521E-03   7.32066531E-03 
  2.35362028E-03  -3.52554488E-04  -1.57778349E-03   3.30436107E-03   7.12762979E-04 
 -1.05332165E-02  -1.78663277E-02  -2.03401868E-02  -4.45016961E-03   5.64553403E-04 
  5.93939299E-04   2.59247502E-03  -4.05492750E-03   1.32834898E-02   2.25313115E-02 
  2.56511071E-02   5.97311146E-03  -6.27432089E-06   2.07366916E-03  -2.28940925E-03 
  6.30315338E-03  -3.03391583E-02  -5.14609515E-02  -5.85864864E-02  -1.50083479E-02 
  1.14070242E-03  -8.10545039E-03   1.42186746E-04  -4.01383119E-03  -2.54309196E-02 
 -4.31356502E-02  -4.91084232E-02  -1.29024153E-02   3.43727885E-04  -1.10845655E-03 
  8.57397356E-03   2.56597991E-03   2.80076633E-02   4.75062949E-02   5.40842487E-02 
  1.43440792E-02   1.22413333E-04  -6.34060159E-03  -5.60205057E-03  -1.92817318E-03 
  5.61619107E-03   9.52612243E-03   1.08451559E-02   1.74487604E-03   8.22657557E-04 
  2.20240848E-03   1.43069447E-04  -5.21687214E-03   1.39917037E-02   2.37325762E-02 
  2.70187047E-02   6.30317971E-03  -1.06009538E-03  -1.54092602E-03   9.32145850E-04 
  4.69401296E-03   1.08028486E-02   1.83236746E-02   2.08608602E-02   4.70750224E-03 
  4.30987495E-04   1.64630968E-03  -4.22029568E-03  -3.90542406E-03  -5.83087553E-04 
 -9.89026788E-04  -1.12597227E-03   9.84411829E-04   8.47915846E-05  -6.13309074E-04 
 -2.23769667E-03   1.00125379E-03 
<MO Number>
20
</MO Number>
 -4.10922623E-03  -7.58086097E-03  -1.22378767E-02  -1.59300807E-02  -1.35931680E-02 
 -4.69339496E-03  -6.29407786E-03  -2.90093602E-03   8.13452531E-03   2.30084058E-02 
  1.94456302E-01  -2.69007431E-02   1.76413793E-02   1.49096700E-01  -2.06257754E-02 
  8.80428475E-03   7.44097035E-02  -1.02937076E-02   4.60362800E-03   7.60586970E-04 
  9.33621104E-03  -2.06757390E-03  -3.90051257E-03   3.88888696E-04  -3.96354525E-04 
 -5.12023865E-04   6.57548001E-03  -8.91166508E-03   2.33618507E-03  -2.15792627E-03 
 -2.39556481E-03   1.23145235E-02  -2.25662246E-03  -4.16310521E-03  -6.72055171E-03 
 -8.74816228E-03  -7.46482343E-03  -2.57742453E-03  -3.69668906E-03  -1.70380137E-03 
  4.77763564E-03   6.19935304E-02  -5.99645708E-02   2.94864692E-01   4.75326882E-02 
 -4.59770113E-02   2.26083454E-01   2.37221430E-02  -2.29457512E-02   1.12831490E-01 
  1.30432603E-04   3.67002899E-03  -2.09728277E-03   1.71921506E-02   9.59342037E-05 
 -5.81067238E-05   2.34405795E-04   8.71528067E-04   5.03375510E-03  -7.37165807E-03 
  2.33790297E-03  -3.68554758E-03   1.39878995E-02  -5.35032984E-04   1.82355325E-02 
  3.36416224E-02   5.43080829E-02   7.06929941E-02   6.03224656E-02   2.08279009E-02 
  2.81103502E-02   1.29560405E-02  -3.63300805E-02   6.69092678E-02   4.17099321E-02 
  2.42143597E-01   5.13017624E-02   3.19805178E-02   1.85660279E-01   2.56031752E-02 
  1.59605199E-02   9.26574922E-02  -1.73316058E-02   5.39384692E-03  -6.49923980E-04 
  1.45179052E-02  -3.32537855E-02   2.58353147E-03  -3.47976839E-03   2.73275139E-03 
  5.22366606E-03   5.84877941E-04  -5.80854400E-03   3.45919319E-03  -4.57671312E-04 
  4.17400089E-03  -1.04740218E-02  -1.93228843E-02  -3.11931688E-02  -4.06042412E-02 
 -3.46476758E-02  -1.19630116E-02  -1.42045091E-02  -6.54684817E-03   1.83580409E-02 
  3.88875987E-02   1.85934356E-01   3.23799182E-02   2.98165324E-02   1.42562614E-01 
  2.48268577E-02   1.48805395E-02   7.11487369E-02   1.23903421E-02   1.28921771E-02 
  1.52030221E-03   7.37141741E-03   2.11078944E-03   2.70689520E-02  -2.00729416E-04 
 -1.55179223E-03   1.50777457E-03  -8.72058841E-03   7.40598086E-03   1.31460755E-03 
  7.07895527E-03   1.89417727E-03   3.63161756E-03   1.81364141E-03   3.34587648E-03 
  5.40128937E-03   7.03087455E-03   5.99945855E-03   2.07146917E-03   2.63078619E-03 
  1.21252749E-03  -3.40005276E-03   8.11416289E-04  -8.90288650E-02  -1.67484777E-01 
  6.22142299E-04  -6.82616598E-02  -1.28416653E-01   3.10492614E-04  -3.40673528E-02 
 -6.40889107E-02  -1.52245567E-03   5.56231940E-04  -5.00919086E-03  -8.44036909E-03 
 -3.22708731E-03   2.15886218E-04  -9.62890898E-05  -2.81271120E-06   5.94326113E-04 
  2.08567280E-03  -2.67999892E-03   8.13776952E-03   4.17879122E-03   5.68783881E-03 
  3.89686021E-03   7.17647655E-03   1.15949983E-02   1.51752689E-02   1.29989698E-02 
  4.47179401E-03   5.20961030E-03   2.57538803E-03  -6.79368496E-03  -2.06074529E-02 
 -1.79262833E-01  -2.33200828E-01  -1.60431638E-02  -1.39558392E-01  -1.81549806E-01 
 -7.61786162E-03  -6.62672606E-02  -8.62062694E-02  -5.88222619E-03  -1.37304728E-03 
 -8.53904392E-03  -1.16659163E-02   1.28533561E-03  -7.44796826E-04   3.58530680E-04 
 -2.65309147E-04  -2.37128094E-03   4.91288070E-03  -2.54159976E-03   4.24612391E-03 
 -6.78318347E-03  -1.17331837E-02  -5.80750386E-03  -1.07139099E-02  -1.72955959E-02 
 -2.25137289E-02  -1.92110075E-02  -6.63310021E-03  -8.95376124E-03  -4.12678221E-03 
  1.15719251E-02   1.90658211E-02  -1.98917868E-01   1.73644963E-01   1.46184565E-02 
 -1.52517544E-01   1.33139891E-01   7.29563443E-03  -7.61169445E-02   6.64461375E-02 
  5.29977741E-03   1.96330187E-03  -6.87309627E-03   7.07635951E-03   1.39581223E-02 
  1.03898052E-03   8.77295117E-04  -1.30191679E-04   5.24982039E-03  -4.78486105E-03 
 -4.64959336E-04  -8.07624822E-03  -2.04133409E-02   1.23835939E-02   4.57448939E-03 
  8.42440172E-03   1.36112649E-02   1.78141127E-02   1.52593746E-02   5.24939905E-03 
  7.36374187E-03   3.64029006E-03  -9.60281853E-03  -8.03294461E-02   2.98463501E-01 
 -4.53856570E-01  -6.25374940E-02   2.32357626E-01  -3.53333104E-01  -2.96950141E-02 
  1.10331619E-01  -1.67775055E-01  -2.99226871E-03  -3.87624065E-03   1.57951980E-02 
 -2.38828648E-02  -3.98163234E-03  -2.83011785E-04  -9.87978362E-04   4.12866510E-04 
  1.15036332E-02  -1.11682736E-02  -3.35359680E-04  -2.03462757E-02   5.52695993E-03 
 -3.26621663E-03  -2.80057561E-03  -4.75030599E-03  -5.40805658E-03  -1.33088756E-03 
  7.35928055E-04   1.86411644E-03   4.69846891E-03   2.69957373E-04  -1.07740424E-02 
 -1.82748139E-02  -2.08052339E-02  -6.86894036E-03  -9.64723590E-04   1.22029673E-03 
 -7.74160396E-04  -3.23743266E-03   1.60235360E-02   2.71789481E-02   3.09422781E-02 
  9.09275220E-03  -1.10023219E-03  -4.68247364E-03  -3.67059629E-03   3.23896468E-03 
 -2.70271795E-02  -4.58432090E-02  -5.21908839E-02  -1.39449050E-02   1.32064991E-03 
  4.07448941E-03  -2.75351197E-03  -4.91308912E-03   5.20323910E-03   8.82567777E-03 
  1.00477243E-02   2.39193772E-03  -7.66144043E-06  -8.79794767E-04   4.95007886E-03 
  2.47770567E-03   2.78227368E-03   4.71926246E-03   5.37271461E-03   9.75115753E-04 
 -8.16792856E-04   2.29952298E-03   4.44280858E-03   7.65043225E-04  -1.16351293E-02 
 -1.97353802E-02  -2.24680374E-02  -6.17678339E-03   4.65084170E-04  -3.48456466E-03 
  2.66973867E-03  -1.87526701E-03  -3.11343746E-03  -5.28097887E-03  -6.01220902E-03 
 -2.00361651E-03  -5.90472368E-05   1.45046362E-03  -1.41927265E-03  -3.61271796E-03 
 -9.00747995E-03  -1.52783899E-02  -1.73939104E-02  -3.70387565E-03  -2.43671137E-04 
  4.22793499E-03  -6.00189815E-03  -1.67174066E-03  -9.54293082E-03  -1.61866158E-02 
 -1.84278938E-02  -5.67999330E-03  -3.76605962E-04  -2.23264294E-03  -5.50605063E-03 
  2.14558317E-04   4.70033656E-04   7.97265994E-04   9.07659341E-04   1.53336377E-03 
  5.04675130E-04   6.03387628E-04  -3.68541027E-03   2.92425692E-03  -2.60173406E-02 
 -4.41303311E-02  -5.02408325E-02  -1.27967025E-02  -1.14576002E-03  -3.86196527E-03 
  9.65148952E-03   5.87361532E-03 
<MO Number>
21
</MO Number>
 -4.60296177E-03  -8.49172357E-03  -1.37082933E-02  -1.78441265E-02  -1.52264269E-02 
 -5.25732008E-03  -6.57417331E-03  -3.03003182E-03   8.49652330E-03   8.88728751E-02 
 -9.83637014E-02  -3.01980198E-01   6.81420567E-02  -7.54190175E-02  -2.31539170E-01 
  3.40076624E-02  -3.76393759E-02  -1.15554275E-01   4.69818951E-03   4.38205753E-03 
 -6.11688354E-03  -1.65437992E-02  -4.11072650E-03   3.90333896E-04  -6.41490319E-04 
 -4.18993617E-04   7.90837344E-03   3.47373695E-03  -1.13821104E-02   9.70764319E-03 
 -6.77444940E-03  -8.96659925E-03   3.38664916E-03   6.24782258E-03   1.00859365E-02 
  1.31288937E-02   1.12029099E-02   3.86809613E-03   5.42381580E-03   2.49983286E-03 
 -7.00979045E-03  -6.53798069E-02  -1.65155169E-01  -1.92097848E-01  -5.01290692E-02 
 -1.26630458E-01  -1.47288387E-01  -2.50179192E-02  -6.31974743E-02  -7.35072288E-02 
 -3.16125986E-03  -4.21229167E-03  -8.87636086E-03  -1.20990344E-02   6.96287090E-03 
 -9.50850555E-04  -2.11465756E-04  -3.60984263E-04   4.26674658E-03   3.79137236E-03 
 -8.05811895E-03   3.49290080E-03  -4.12771695E-03  -1.07466577E-02  -4.57005558E-03 
 -8.43101696E-03  -1.36102939E-02  -1.77165603E-02  -1.51175744E-02  -5.21973594E-03 
 -6.86356381E-03  -3.16341169E-03   8.87053429E-03  -8.00167387E-02  -1.36069998E-02 
  1.21902433E-01  -6.13517358E-02  -1.04329803E-02   9.34670169E-02  -3.06188164E-02 
 -5.20678843E-03   4.66465926E-02   6.92116724E-03  -4.78455656E-03  -2.51359226E-03 
  7.88715506E-03  -5.71084631E-03  -9.72537769E-04  -1.09719917E-03   1.77498946E-03 
 -2.46555826E-03   6.88823489E-03  -4.42267664E-03   3.17991280E-03   5.76240136E-03 
 -1.71334514E-02  -4.18095742E-04  -7.71319347E-04  -1.24515027E-03  -1.62081583E-03 
 -1.38304521E-03  -4.77532348E-04   4.61897631E-04   2.12888291E-04  -5.96960834E-04 
  1.18199876E-01   5.16364402E-02  -4.89530028E-02   9.06281319E-02   3.95915315E-02 
 -3.75340428E-02   4.52297900E-02   1.97589493E-02  -1.87321181E-02   2.23526250E-03 
  7.71299537E-03   1.62766664E-03  -2.21580227E-03   1.10013648E-02   4.77752806E-04 
 -7.52854429E-04   5.77761025E-04  -1.19587545E-03   1.68829107E-03  -4.92415620E-04 
  7.47665845E-04   6.53793321E-03  -5.49210774E-03  -7.88848998E-04  -1.45529943E-03 
 -2.34930769E-03  -3.05810085E-03  -2.60948324E-03  -9.00991989E-04  -2.37770745E-04 
 -1.09588368E-04   3.07297143E-04   1.29827403E-01   6.21066416E-02  -8.68675761E-02 
  9.95433786E-02   4.76194147E-02  -6.66045213E-02   4.96791230E-02   2.37654256E-02 
 -3.32403245E-02   1.58575805E-03   5.91741733E-03   2.53557006E-03  -4.00854490E-03 
 -2.95105289E-03   2.17627952E-04   4.21466070E-04   4.60940116E-05  -3.99261040E-03 
 -9.91436254E-04   4.98404665E-03   7.24625145E-03   2.54221192E-03  -1.12591097E-03 
 -3.09360819E-03  -5.69720375E-03  -9.20494442E-03  -1.20472210E-02  -1.03195181E-02 
 -3.55003203E-03  -6.21210387E-03  -3.07097402E-03   8.10100452E-03  -8.32265544E-02 
 -2.53723574E-01  -3.24548728E-02  -6.47929296E-02  -1.97527025E-01  -2.52665307E-02 
 -3.07659746E-02  -9.37928177E-02  -1.19974424E-02   1.87123162E-03  -5.29211792E-03 
 -1.24189529E-02  -6.67836808E-04  -1.51358589E-03  -1.44754008E-04   2.52692677E-04 
  1.05378480E-04   2.61731835E-04   1.15994503E-03  -1.42167686E-03   1.10447560E-02 
 -4.83498018E-04   6.96835223E-04   4.31982685E-03   7.96938522E-03   1.28650761E-02 
  1.67465081E-02   1.42898271E-02   4.93393463E-03   4.10769071E-03   1.89323174E-03 
 -5.30881803E-03   8.61370047E-03   8.45282004E-02   3.05340975E-01   6.60443657E-03 
  6.48108370E-02   2.34116000E-01   3.29607676E-03   3.23451503E-02   1.16840294E-01 
 -9.13673430E-03  -2.23421162E-03   4.88921676E-03   1.71169147E-02  -5.54176400E-03 
 -5.05143118E-04  -3.05729526E-04   4.77266820E-04   3.11931223E-03  -7.29704538E-03 
  4.17773314E-03  -9.62809407E-03  -1.00514858E-03  -5.30385630E-03   4.88905793E-03 
  9.00371266E-03   1.45472548E-02   1.90391148E-02   1.63086981E-02   5.61037831E-03 
  9.10411485E-03   4.50064919E-03  -1.18723829E-02  -2.35983388E-01   1.55908997E-01 
  5.44182988E-02  -1.83716065E-01   1.21377134E-01   4.23653367E-02  -8.72348854E-02 
  5.76341563E-02   2.01165603E-02  -3.65777047E-03  -1.23093917E-02   9.57732801E-03 
  2.66193947E-03   1.84955303E-03   2.93157066E-04   1.78776814E-04   7.47931700E-05 
  1.00346130E-02  -1.78069167E-03  -8.25392132E-03   7.37051848E-03  -9.83501411E-03 
 -1.15653922E-02  -1.80119193E-02  -3.05516223E-02  -3.47819493E-02  -1.17919776E-02 
  1.30824747E-04   5.26544941E-03  -4.31717412E-03   1.87423309E-04   3.09198735E-02 
  5.24459543E-02   5.97078776E-02   1.75745219E-02  -4.18444153E-04   1.11032483E-04 
  8.71790060E-03   1.61287963E-03  -2.27714371E-02  -3.86246648E-02  -4.39728247E-02 
 -1.35152654E-02   6.68916369E-04   6.42298520E-03   9.29006794E-04  -6.40380704E-04 
  1.92631196E-02   3.26738946E-02   3.71980818E-02   1.11628831E-02  -3.42283575E-04 
 -2.16298077E-03  -3.49717417E-03   4.21348847E-03   1.26528651E-02   2.14616526E-02 
  2.44333379E-02   7.22271464E-03  -1.95422047E-04  -9.24736296E-04   1.06744394E-03 
  3.17673450E-03  -9.24593383E-03  -1.56828528E-02  -1.78543772E-02  -5.19082451E-03 
  3.04126343E-04  -1.03865598E-03   2.17903788E-03  -1.96422141E-03  -4.54980874E-03 
 -7.71733627E-03  -8.78591637E-03  -3.05668628E-03  -2.07327051E-04   1.53034082E-03 
  2.75254610E-03  -9.43145851E-04   1.48376097E-02   2.51673928E-02   2.86521931E-02 
  9.95730911E-03   9.34868214E-06  -4.08484989E-03  -5.08222534E-04  -2.16106533E-03 
 -1.24794153E-03  -2.11674489E-03  -2.40983974E-03  -7.27450691E-04  -6.01166965E-05 
 -2.64406375E-03  -4.04312951E-03  -3.31938624E-04  -3.32139189E-02  -5.63370893E-02 
 -6.41377981E-02  -1.77525123E-02   6.06481248E-04  -1.82167807E-03  -3.49833131E-03 
 -7.66047456E-03   1.27432596E-02   2.16149788E-02   2.46078944E-02   6.58023319E-03 
 -3.83991463E-04   4.89761030E-03   2.25897767E-04   4.41800633E-03   6.33279605E-03 
  1.07416200E-02   1.22289572E-02   2.56525268E-03   7.28637027E-05  -5.64323872E-03 
  3.81454225E-03  -2.98945867E-03 
<MO Number>
22
</MO Number>
 -6.68368074E-03  -1.23303152E-02  -1.99049788E-02  -2.59103704E-02  -2.21093681E-02 
 -7.63383464E-03  -9.77529411E-03  -4.50542613E-03   1.26336819E-02   1.40692623E-01 
  2.93885137E-01   7.83901207E-02   1.07874137E-01   2.25332394E-01   6.01045487E-02 
  5.38367553E-02   1.12456658E-01   2.99963826E-02   4.66877985E-03   7.89089309E-03 
  1.69295072E-02   6.26820327E-03  -2.42075837E-03   4.01660453E-04   6.92558467E-04 
  3.90718996E-04   2.98171068E-03   5.30125967E-03  -8.28297035E-03  -2.10344601E-02 
 -7.28004691E-03   4.01693654E-03  -2.55428689E-03  -4.71224818E-03  -7.60703993E-03 
 -9.90210665E-03  -8.44948634E-03  -2.91740502E-03  -4.50691229E-03  -2.07723268E-03 
  5.82477575E-03  -1.74819920E-01  -2.57207554E-01  -2.75632307E-02  -1.34040773E-01 
 -1.97210361E-01  -2.11337287E-02  -6.68957409E-02  -9.84217927E-02  -1.05472119E-02 
  2.02344570E-03  -1.05487947E-02  -1.33573419E-02  -3.90611075E-03   1.79933261E-02 
 -1.68436247E-03   7.19907705E-04   3.92354526E-04   2.35812601E-03   3.73496699E-03 
 -6.09309299E-03  -1.99601219E-02  -2.00110178E-03  -8.61815538E-03   1.55576139E-02 
  2.87012934E-02   4.63328494E-02   6.03116088E-02   5.14640099E-02   1.77692885E-02 
  2.27975330E-02   1.05073668E-02  -2.94637456E-02  -2.87184505E-02  -6.97859982E-02 
 -1.22589315E-01  -2.20194776E-02  -5.35074559E-02  -9.39936740E-02  -1.09892627E-02 
 -2.67039709E-02  -4.69094314E-02  -1.89371622E-02  -1.90233890E-03  -6.38613981E-03 
 -7.04652933E-03  -1.47923783E-02  -4.44311827E-03   8.76749969E-04  -2.67761224E-03 
  1.50954279E-02  -9.69163896E-03  -5.40378897E-03  -2.86131540E-03   3.33687236E-03 
 -3.40913135E-03  -4.81839855E-03  -8.88916975E-03  -1.43498956E-02  -1.86793020E-02 
 -1.59390838E-02  -5.50338341E-03  -6.26603800E-03  -2.88801247E-03   8.09828633E-03 
  1.32961478E-01  -1.78277299E-02  -3.81178895E-02   1.01946387E-01  -1.36691672E-02 
 -2.92263684E-02   5.08783928E-02  -6.82187250E-03  -1.45860063E-02   7.75911560E-03 
  7.61221728E-03  -2.09857039E-03  -1.31773717E-03  -7.88004316E-03   4.31539252E-04 
  5.97753881E-04  -7.79720362E-04  -4.80314623E-03   7.39689081E-03  -2.59374458E-03 
  2.18305111E-05   2.90225803E-03  -5.81722023E-03  -1.06362898E-03  -1.96222428E-03 
 -3.16764267E-03  -4.12332995E-03  -3.51844525E-03  -1.21483477E-03  -2.35343608E-03 
 -1.08469702E-03   3.04160289E-03   2.87437223E-02  -2.90378905E-01   9.25257718E-02 
  2.20388544E-02  -2.22644038E-01   7.09428652E-02   1.09989331E-02  -1.11114981E-01 
  3.54054622E-02   1.07794195E-03   3.18786384E-03  -1.55466899E-02   4.11934005E-03 
  9.96272242E-03   2.36230208E-04  -1.83388165E-03  -5.26798936E-05   1.53805781E-03 
  6.61663337E-03  -8.15469118E-03  -2.16558345E-02   1.39908601E-02  -5.76020694E-03 
 -7.91192865E-03  -1.45706459E-02  -2.35417219E-02  -3.08108679E-02  -2.63922533E-02 
 -9.07923642E-03  -1.38902229E-02  -6.86667746E-03   1.81137922E-02   8.17602332E-03 
  5.17520609E-01  -3.46152316E-02   6.36513799E-03   4.02896367E-01  -2.69483974E-02 
  3.02239265E-03   1.91309445E-01  -1.27960523E-02   1.21744953E-02  -5.50610781E-04 
  2.88078557E-02  -3.07621724E-03   1.78048284E-03   3.35199469E-04  -1.03715830E-03 
  7.79055463E-04   2.50294785E-03  -7.44466241E-04  -1.75848161E-03  -2.23501772E-02 
  2.11796002E-02  -5.50345174E-03  -4.84503104E-03  -8.93830242E-03  -1.44292110E-02 
 -1.87825472E-02  -1.60271831E-02  -5.53380199E-03  -6.60892549E-03  -3.04604908E-03 
  8.54143734E-03   5.40135388E-02  -3.38338450E-03   1.46606051E-02   4.14141393E-02 
 -2.59416361E-03   1.12408176E-02   2.06685583E-02  -1.29466947E-03   5.60995588E-03 
  2.65875224E-03   2.96334708E-03   1.08217069E-03   2.32885672E-03  -9.36179499E-03 
 -1.20806556E-03  -2.69873681E-04   9.11185963E-04  -6.84512662E-03   3.79612608E-03 
  3.04900054E-03  -7.98930624E-03  -6.68972264E-04   1.07296882E-03   1.72807882E-02 
  3.18243828E-02   5.14185006E-02   6.72953593E-02   5.76444706E-02   1.98303559E-02 
  3.05762687E-02   1.51154792E-02  -3.98735269E-02  -6.88383413E-02   3.12183936E-01 
  2.16177707E-01  -5.35915229E-02   2.43039159E-01   1.68297091E-01  -2.54471506E-02 
  1.15403589E-01   7.99134112E-02  -2.01387888E-02  -1.85225686E-03   1.82981996E-02 
  1.17736964E-02   7.13735057E-03   1.03795673E-03   1.11173441E-03  -5.06637457E-04 
  5.70023903E-03  -8.97531949E-05  -5.61048584E-03   4.30043193E-03   1.50219995E-02 
  5.13225373E-03   1.24723114E-02   2.11553995E-02   2.40846795E-02   6.62686945E-03 
  3.55594176E-05   6.54443059E-05   6.72038501E-03  -1.75424739E-03  -2.28726155E-02 
 -3.87962825E-02  -4.41682054E-02  -1.36728691E-02   1.09215885E-03   4.35767849E-03 
 -1.16222632E-03  -4.63716549E-03  -2.79425757E-02  -4.73958941E-02  -5.39585613E-02 
 -1.72787039E-02  -1.16953174E-04   6.15183962E-03  -1.28503457E-03   4.36850739E-03 
  4.43013087E-03   7.51433998E-03   8.55481222E-03   2.24106114E-03  -1.36991972E-04 
 -4.20253466E-03  -4.34282304E-03   4.00545877E-04   1.43472875E-02   2.43357136E-02 
  2.77053555E-02   9.61020686E-03  -6.42429939E-04  -1.39456450E-03  -9.67337747E-04 
  3.37661425E-03  -1.10973838E-02  -1.88232622E-02  -2.14296231E-02  -7.54988001E-03 
 -5.55755837E-04  -1.36368832E-03   2.59086698E-04  -2.65413320E-03  -2.36605070E-02 
 -4.01326955E-02  -4.56896647E-02  -1.42304187E-02   8.46506694E-04  -5.12933205E-03 
  1.62552712E-03   4.67068194E-03  -5.54966589E-03  -9.41328313E-03  -1.07166923E-02 
 -4.76975678E-03  -4.58659718E-04   2.70455937E-03  -4.32970614E-03   1.38912708E-03 
 -7.98163811E-03  -1.35383681E-02  -1.54129567E-02  -4.71795421E-03  -6.45154948E-04 
  2.46133256E-03   8.77583349E-03   2.54887339E-03   5.50446068E-05   9.33660655E-05 
  1.06293987E-04   1.64584360E-03   1.49702303E-03   1.37213840E-03   1.00435291E-03 
  3.85270959E-04  -2.59839320E-03  -4.40736639E-03  -5.01763189E-03  -2.87837716E-03 
 -2.15416845E-03  -9.90967017E-04   8.88331145E-05   4.87362248E-04   1.29213469E-02 
  2.19170485E-02   2.49517902E-02   5.27418135E-03   8.99294672E-04   4.47950819E-04 
  4.04155308E-03  -4.50386393E-03 
<MO Number>
23
</MO Number>
  4.15973234E-04   7.67403662E-04   1.23882913E-03   1.61258758E-03   1.37602404E-03 
  4.75108104E-04  -9.03724410E-04  -4.16525940E-04   1.16798191E-03  -1.43642724E-01 
  1.45325078E-01  -7.45766916E-02  -1.10136086E-01   1.11426008E-01  -5.71806543E-02 
 -5.49656266E-02   5.56093879E-02  -2.85371544E-02  -2.25913206E-03  -7.63894534E-03 
  7.81239007E-03  -4.09236023E-03  -1.63155605E-03  -3.58332910E-04   1.96608955E-04 
  1.32751734E-04  -1.63185502E-03  -4.76709751E-03   6.39895253E-03  -5.93020718E-03 
  8.76866233E-03  -1.78240112E-02  -5.41983212E-03  -9.99871789E-03  -1.61410527E-02 
 -2.10108566E-02  -1.79286037E-02  -6.19031695E-03  -7.82184021E-03  -3.60508061E-03 
  1.01090197E-02   9.40138836E-02  -1.56978517E-01  -1.66131008E-02   7.20838544E-02 
 -1.20361122E-01  -1.27378669E-02   3.59748958E-02  -6.00686363E-02  -6.35708841E-03 
  6.15192451E-03   5.12993429E-03  -9.00890191E-03  -1.01441641E-03   2.80587815E-03 
  3.40992437E-04  -1.70966399E-04  -2.58527525E-04  -1.16389459E-03   2.93024180E-03 
 -1.76634720E-03  -2.87943659E-04   1.64604767E-02  -1.43129354E-03   9.69987869E-03 
  1.78947149E-02   2.88876574E-02   3.76031501E-02   3.20868391E-02   1.10788161E-02 
  1.49408050E-02   6.88620642E-03  -1.93096366E-02  -1.78402717E-01   4.17211029E-02 
  5.42745694E-03  -1.36787834E-01   3.19890828E-02   4.16142809E-03  -6.82667168E-02 
  1.59647945E-02   2.07684430E-03  -1.11624902E-02  -9.94750872E-03   2.57025463E-04 
  1.40081850E-03  -1.19798498E-02  -5.16981617E-04  -1.82878375E-03   1.13490368E-03 
  3.04638046E-03  -3.07286239E-03   2.64819352E-05  -1.18317444E-04   2.12436521E-03 
  1.42162738E-02  -2.20735128E-03  -4.07220782E-03  -6.57381495E-03  -8.55715460E-03 
 -7.30183621E-03  -2.52114895E-03  -3.77168549E-03  -1.73836717E-03   4.87456173E-03 
 -2.81383599E-01   2.94466162E-02   1.47948264E-01  -2.15747011E-01   2.25777887E-02 
  1.13437300E-01  -1.07672881E-01   1.12678990E-02   5.66131638E-02   2.35327714E-03 
 -1.85695338E-02   1.06208930E-03   8.25281062E-03   7.00664764E-03  -6.72792974E-04 
 -5.73747924E-04   4.29979109E-04  -1.35904886E-03  -6.51212767E-03   7.87117653E-03 
 -1.02492291E-03   7.44658595E-03   2.63869544E-02  -1.69170687E-03  -3.12092688E-03 
 -5.03815047E-03  -6.55817555E-03  -5.59610361E-03  -1.93220038E-03  -1.58563498E-03 
 -7.30818037E-04   2.04928953E-03   3.23991455E-01  -1.18560710E-01  -1.08055711E-01 
  2.48416000E-01  -9.09047963E-02  -8.28502326E-02   1.23976996E-01  -4.53678650E-02 
 -4.13480732E-02   1.11612556E-03   2.04536100E-02  -8.61462967E-03  -6.72830154E-03 
  1.13090693E-03   1.07095500E-03  -7.84011951E-04  -5.01988731E-04  -8.28331553E-03 
 -2.80666018E-03   1.10899757E-02  -1.79965931E-03   1.94033466E-02   1.85287158E-02 
  1.00980206E-02   1.85965635E-02   3.00463773E-02   3.93240123E-02   3.36845200E-02 
  1.15878594E-02   1.70472031E-02   8.42734104E-03  -2.22307083E-02   1.80397472E-01 
 -6.86754589E-02   1.62864889E-02   1.40441723E-01  -5.34647169E-02   1.26792384E-02 
  6.66866973E-02  -2.53869386E-02   6.02055086E-03  -1.42531068E-02   1.08900404E-02 
 -2.92215462E-03   8.20109783E-04   3.58695121E-03   2.70865826E-04   3.38831703E-04 
 -1.10218086E-03  -8.13668898E-03   9.03306937E-04   7.23338204E-03  -3.19450596E-03 
  8.46499444E-03   2.36569912E-04   1.96823889E-03   3.63108394E-03   5.86170327E-03 
  7.63019669E-03   6.51086127E-03   2.24804427E-03   3.52335495E-03   1.62391180E-03 
 -4.55361701E-03  -1.01317954E-02   1.44820788E-01  -6.25176391E-02  -7.76841500E-03 
  1.11039351E-01  -4.79345414E-02  -3.87698358E-03   5.54164190E-02  -2.39226960E-02 
 -2.78047238E-03  -1.38145516E-03   7.62375904E-03  -5.57824260E-03   6.11269401E-05 
  3.08606229E-04   3.19817622E-04  -7.74672912E-04  -1.80001783E-03  -5.13485851E-04 
  2.31350368E-03   7.91289811E-03   2.67440341E-04  -4.71129919E-04  -1.47540941E-03 
 -2.71712107E-03  -4.39003932E-03  -5.74558319E-03  -4.92160388E-03  -1.69308792E-03 
 -2.01020611E-03  -9.93752015E-04   2.62144502E-03   2.77534814E-01  -8.03135837E-02 
  1.17118180E-01   2.16064377E-01  -6.25251449E-02   9.11779906E-02   1.02595008E-01 
 -2.96891503E-02   4.32945349E-02   4.05996201E-03   1.49494230E-02  -2.92831473E-03 
  6.60045571E-03   3.45221274E-04  -8.12674642E-05   3.78838576E-06   2.40771856E-04 
 -4.97245073E-03   5.73853473E-04   4.39859725E-03   5.88943064E-03   1.31268249E-02 
 -4.39458064E-03  -1.90312761E-02  -3.22806442E-02  -3.67503800E-02  -1.30430122E-02 
 -3.11985123E-04   1.29493036E-03   1.82674393E-03   4.96341774E-03  -9.82879910E-03 
 -1.66715025E-02  -1.89799202E-02  -6.00531565E-03   4.85064035E-04  -1.85079555E-03 
  3.18825973E-04  -4.65291004E-03   4.29302082E-03   7.28177540E-03   8.29004562E-03 
  3.35019461E-03  -4.98431773E-04   9.05989750E-04  -2.78889119E-03  -6.85511052E-04 
  7.31681996E-03   1.24107107E-02   1.41291584E-02   4.28859505E-03  -2.86427812E-04 
  1.84928444E-03  -3.90834461E-03   3.29557161E-03  -3.23492293E-02  -5.48704122E-02 
 -6.24680377E-02  -2.14976475E-02  -1.07345152E-04   2.76929451E-03   2.62489660E-03 
 -6.71825309E-03   2.72153517E-02   4.61623846E-02   5.25542541E-02   1.71560252E-02 
 -3.20774181E-04   3.83277826E-03  -2.69295123E-03   5.56494894E-03  -3.33531848E-02 
 -5.65733105E-02  -6.44067276E-02  -2.07160051E-02   1.19993421E-03  -1.47819052E-03 
  7.75140558E-03   1.09509236E-03   3.26995924E-02   5.54646943E-02   6.31446070E-02 
  2.12878240E-02  -2.39504503E-04  -5.77709299E-03  -5.39000283E-03  -9.27084794E-04 
  8.08784762E-03   1.37185195E-02   1.56180527E-02   4.63133330E-03   6.18079071E-04 
  1.18915335E-03   2.81206963E-04  -3.24952178E-03   1.55910436E-03   2.64453591E-03 
  3.01071128E-03  -6.94720140E-04  -1.01870730E-03   8.63547188E-05   3.07437792E-03 
 -1.12260879E-03   3.26963185E-03   5.54591411E-03   6.31382849E-03   1.88368241E-03 
  9.32400621E-04   1.10312728E-03   2.92901341E-03  -1.69860722E-03   4.47221623E-03 
  7.58572470E-03   8.63608123E-03   1.55903744E-03   4.28911737E-05   5.70575907E-03 
 -2.05303843E-03  -1.30179920E-04 
<MO Number>
24
</MO Number>
  1.82497193E-03   3.36677947E-03   5.43503332E-03   7.07479915E-03   6.03693950E-03 
  2.08441045E-03   4.63313664E-03   2.13540940E-03  -5.98790929E-03   3.33926302E-01 
 -6.89986936E-02  -1.07570294E-01   2.56033407E-01  -5.29038009E-02  -8.24780458E-02 
  1.27778616E-01  -2.64027048E-02  -4.11623259E-02  -1.43156114E-03   1.59322384E-02 
 -6.23120745E-03  -6.57080032E-03  -3.26648229E-03   7.15677316E-04  -7.62604328E-04 
 -6.53979895E-04   1.06851484E-02   8.01067759E-03  -1.86958260E-02   6.33297560E-03 
 -7.33821684E-03   1.46453564E-02   4.01365874E-03   7.40455434E-03   1.19532627E-02 
  1.55595979E-02   1.32770343E-02   4.58424157E-03   4.88940932E-03   2.25352529E-03 
 -6.31911850E-03  -1.36392119E-01  -1.88247375E-02   7.30295037E-02  -1.04576785E-01 
 -1.44336090E-02   5.59943692E-02  -5.21911454E-02  -7.20338256E-03   2.79451150E-02 
 -6.05637370E-03  -6.79742809E-03  -3.72160064E-03   6.52732426E-03  -8.67429509E-03 
  3.92197996E-04  -4.79420128E-04   5.60664255E-04   7.24485363E-03  -6.67045707E-03 
 -5.74396562E-04  -2.26896376E-03  -1.53443608E-02   4.07786547E-03  -1.35111451E-02 
 -2.49258879E-02  -4.02381661E-02  -5.23781412E-02  -4.46943670E-02  -1.54318932E-02 
 -2.23165608E-02  -1.02856871E-02   2.88421327E-02   1.13720139E-01  -5.74662736E-04 
 -1.00228969E-01   8.71933555E-02  -4.40614763E-04  -7.68491856E-02   4.35155959E-02 
 -2.19897650E-04  -3.83531301E-02   1.10727818E-02   9.61085455E-03   8.53376648E-04 
 -7.75226454E-03  -4.25321776E-03   2.32335558E-03  -3.83432663E-03   1.02144019E-03 
  7.48797173E-03  -3.83891827E-03  -3.64905346E-03  -7.44522557E-03  -7.33420753E-03 
  1.54810692E-02  -4.18268643E-03  -7.71638322E-03  -1.24566519E-02  -1.62148611E-02 
 -1.38361716E-02  -4.77729828E-03  -7.81009113E-03  -3.59966547E-03   1.00938351E-02 
 -1.98902578E-01  -3.94853649E-02   1.72518607E-01  -1.52505821E-01  -3.02748614E-02 
  1.32276273E-01  -7.61110938E-02  -1.51092778E-02   6.60151318E-02   3.42859361E-03 
 -1.37684495E-02  -1.30653506E-03   9.34789642E-03   1.38367436E-02  -4.96381714E-04 
 -9.84077905E-04   1.30494854E-03   5.47776153E-03  -6.41228019E-03   9.34518659E-04 
  9.70999493E-05  -6.57857565E-03   2.04878679E-02  -1.64886095E-03  -3.04188306E-03 
 -4.91054906E-03  -6.39207641E-03  -5.45437090E-03  -1.88326348E-03  -2.86515852E-03 
 -1.32054953E-03   3.70295777E-03   3.54538792E-03   1.26189759E-02  -6.42631138E-02 
  2.71837751E-03   9.67542652E-03  -4.92728602E-02   1.35666091E-03   4.82871600E-03 
 -2.45906108E-02   3.89499006E-04   1.10334650E-03   9.14362483E-04  -3.27413639E-03 
 -2.32355379E-03  -6.74185556E-05   3.54252782E-05  -1.85874265E-06   6.08104968E-05 
 -1.05948998E-03   9.98679486E-04   8.46394031E-03  -5.49769090E-03   1.35315628E-02 
  1.60172202E-02   2.94973899E-02   4.76587896E-02   6.23747353E-02   5.34295178E-02 
  1.83803640E-02   2.86509938E-02   1.41637132E-02  -3.73628380E-02   2.77067869E-01 
 -6.65745670E-02   1.14520858E-01   2.15700855E-01  -5.18291459E-02   8.91559426E-02 
  1.02422395E-01  -2.46103117E-02   4.23343949E-02  -1.81468664E-02   1.71967913E-02 
 -4.56076889E-03   5.45409317E-03   1.38826257E-03   6.48493735E-04   4.53936745E-04 
 -6.87602494E-04  -6.52060587E-03   4.14526784E-05   6.47915319E-03  -2.15185043E-03 
 -7.46708110E-03   1.25782603E-04   4.40951697E-03   8.13484906E-03   1.31321864E-02 
  1.70942064E-02   1.45865187E-02   5.03637512E-03   6.80084058E-03   3.13450260E-03 
 -8.78947020E-03   1.36339437E-01  -2.21361508E-01  -4.92349801E-02   1.04536391E-01 
 -1.69725897E-01  -3.77502450E-02   5.21709863E-02  -8.47051188E-02  -1.88400182E-02 
 -1.60873498E-03   8.62572043E-03  -1.07312853E-02  -2.86597378E-03   5.22742151E-03 
  3.38914548E-04   1.36156109E-04   5.37866067E-04   4.47354249E-03   7.63270157E-03 
 -1.21062441E-02  -2.04363378E-02   1.20558645E-02   4.64440232E-03  -8.43800999E-04 
 -1.55394799E-03  -2.51070621E-03  -3.28595495E-03  -2.81471316E-03  -9.68293460E-04 
 -5.15057873E-04  -2.54620557E-04   6.71670379E-04  -6.26566276E-01   1.74779810E-01 
  1.05033785E-01  -4.87789803E-01   1.36068301E-01   8.17701359E-02  -2.31619851E-01 
  6.46100422E-02   3.88273527E-02   2.67390250E-04  -3.48475425E-02   9.00185769E-03 
  6.47755722E-03  -4.04912723E-03  -3.24547566E-04  -6.41502510E-04   1.42160478E-04 
  6.19926298E-03   1.14623805E-02  -1.76616435E-02   1.04235326E-03  -1.44377073E-02 
  1.64038903E-03   1.07449579E-02   1.82254812E-02   2.07490704E-02   8.50140529E-03 
  5.48447290E-04   4.20441263E-03  -3.27731487E-04  -5.65981421E-03   1.97900829E-02 
  3.35677241E-02   3.82156753E-02   1.23470852E-02  -1.18489452E-03   5.14269023E-03 
  4.48661488E-03   2.79167497E-03  -1.16732465E-02  -1.98000341E-02  -2.25416436E-02 
 -9.06491856E-03  -8.14070221E-04   1.30677150E-03   1.83401435E-03   4.51264468E-03 
 -1.32160988E-02  -2.24170036E-02  -2.55209714E-02  -8.31683400E-03   7.85528381E-04 
 -2.69489056E-03  -2.02366228E-03  -3.06458473E-03  -2.95079575E-02  -5.00510777E-02 
 -5.69813946E-02  -2.08668438E-02   1.49720582E-04   2.86629720E-03   3.05097467E-04 
 -5.27651004E-03   1.63574371E-02   2.77453075E-02   3.15870585E-02   9.81458615E-03 
  5.39225992E-04   2.10779055E-03  -1.51141498E-03   4.83088979E-03   3.91893001E-04 
  6.64724661E-04   7.56765687E-04   5.15508031E-04   9.53036725E-05  -3.99946366E-04 
  5.54676868E-04  -1.61595950E-03   9.60549268E-04   1.62927326E-03   1.85487040E-03 
 -7.54875649E-04   6.69750796E-04  -5.28501990E-04   2.78122912E-04  -1.74133180E-04 
  1.51886148E-02   2.57627638E-02   2.93300020E-02   8.04903962E-03   2.72042850E-04 
 -1.93581244E-04   8.58873151E-04  -3.76712944E-03   8.03825117E-03   1.36343945E-02 
  1.55222794E-02   5.98930291E-03   5.86844711E-04   3.63233646E-03  -3.22821906E-03 
  1.74596853E-03  -2.69611412E-02  -4.57311954E-02  -5.20633603E-02  -1.87085485E-02 
 -1.16787815E-03  -7.28133338E-03  -1.60899061E-03   2.95995790E-03   1.65101061E-02 
  2.80042631E-02   3.18818703E-02   1.04789027E-02   6.83347403E-04  -1.09288089E-02 
  8.78048557E-04  -5.95945366E-03 
<MO Number>
25
</MO Number>
 -1.55111002E-03  -2.86154831E-03  -4.61943248E-03  -6.01312909E-03  -5.13101443E-03 
 -1.77161624E-03  -3.39465709E-03  -1.56459505E-03   4.38728669E-03  -4.78373246E-02 
  1.24969981E-01  -2.40603428E-02  -3.66786118E-02   9.58190170E-02  -1.84479375E-02 
 -1.83051981E-02   4.78204056E-02  -9.20681383E-03   1.25689097E-04  -3.99124319E-03 
  6.66516264E-03   8.82760080E-05  -7.83463014E-03  -4.07813310E-04  -6.19467361E-04 
  4.42945770E-04   1.07465405E-03   2.36491272E-03  -3.43956676E-03  -9.31291710E-03 
  4.56531651E-03  -1.15779961E-02  -6.40348171E-03  -1.18133931E-02  -1.90705050E-02 
 -2.48241335E-02  -2.11824801E-02  -7.31380243E-03  -1.12795524E-02  -5.19873770E-03 
  1.45777994E-02  -1.67642267E-01  -1.18918484E-01  -7.32649084E-02  -1.28537406E-01 
 -9.11791149E-02  -5.61748626E-02  -6.41491750E-02  -4.55047692E-02  -2.80351938E-02 
  4.49939313E-03  -9.27397487E-03  -8.65701499E-03  -5.13420862E-03  -1.26079222E-02 
  4.64578332E-04  -2.32567644E-03  -2.95967383E-04   2.29315986E-03   5.39711404E-03 
 -7.69027390E-03  -1.91078267E-03  -4.11648017E-03  -1.30655002E-02   9.83683009E-03 
  1.81473682E-02   2.92955187E-02   3.81340643E-02   3.25398693E-02   1.12352366E-02 
  1.60662764E-02   7.40493540E-03  -2.07642064E-02   1.26072102E-01   5.34867830E-03 
  1.18067444E-01   9.66640530E-02   4.10102565E-03   9.05265917E-02   4.82421377E-02 
  2.04669924E-03   4.51791144E-02  -1.06866600E-02   8.31227736E-03  -1.98911345E-03 
  7.91075424E-03   1.69835800E-03   3.89137592E-03  -6.92200492E-03   3.04974215E-03 
  4.69803539E-04   3.88982927E-03  -4.35963281E-03   1.77226909E-02  -7.25395707E-03 
  6.48737698E-04  -2.95969797E-03  -5.46016637E-03  -8.81441343E-03  -1.14737483E-02 
 -9.79057117E-03  -3.38044945E-03  -5.30972350E-03  -2.44724780E-03   6.86233649E-03 
  1.40659995E-01   2.37232982E-01   2.04322004E-01   1.07849120E-01   1.81895132E-01 
  1.56661092E-01   5.38242699E-02   9.07784201E-02   7.81848652E-02   5.26972734E-03 
  8.64654583E-03   1.29289297E-02   1.16497826E-02   3.12116614E-02   6.86108785E-05 
 -1.46053164E-03   3.00694592E-03   8.01325181E-04   6.08371699E-03  -6.88504217E-03 
  1.97802257E-02   3.03025425E-03   3.19643959E-03  -3.91057192E-03  -7.21437574E-03 
 -1.16462551E-02  -1.51599651E-02  -1.29360269E-02  -4.46649990E-03  -6.69401835E-03 
 -3.08526831E-03   8.65141215E-03  -1.68166581E-01   3.61647939E-02  -3.43638637E-01 
 -1.28939417E-01   2.77288592E-02  -2.63480207E-01  -6.43498066E-02   1.38386443E-02 
 -1.31495091E-01   4.38652608E-03  -1.09366099E-02   2.89310755E-03  -1.81122873E-02 
 -5.95055312E-03  -1.96044210E-05   2.47926843E-04   2.84348481E-05  -1.30134748E-03 
  7.18944184E-03  -5.88809435E-03   2.57798910E-02  -9.63543850E-03   6.99806095E-03 
 -1.92425598E-03  -3.54371909E-03  -5.72556972E-03  -7.49349488E-03  -6.41884597E-03 
 -2.20815629E-03  -2.38891498E-03  -1.18096800E-03   3.11530707E-03   1.51835755E-02 
 -4.00026016E-01   6.12429492E-02   1.18206064E-02  -3.11425334E-01   4.76784137E-02 
  5.61284200E-03  -1.47875763E-01   2.26393972E-02   2.60862274E-03   3.38774438E-04 
 -2.35177623E-02   2.77956770E-03  -4.37214269E-03  -9.45947528E-04   6.63916449E-04 
  5.05599451E-04  -5.49386599E-03   6.24080275E-03  -7.46936765E-04   2.51784521E-03 
 -2.31726348E-02   4.87967195E-03   2.00991172E-03   3.70796361E-03   5.98581105E-03 
  7.79174816E-03   6.64871345E-03   2.29564132E-03   4.82506091E-03   2.22386715E-03 
 -6.23595401E-03  -1.75476004E-01  -1.55952517E-03  -2.33430058E-01  -1.34543817E-01 
 -1.19574451E-03  -1.78979292E-01  -6.71467950E-02  -5.96760322E-04  -8.93232116E-02 
 -1.29288381E-03  -9.11669823E-03  -1.60238067E-03  -1.38008104E-02  -5.46915735E-03 
 -1.13789201E-03   4.91892603E-04  -7.28415372E-04  -1.22790542E-02   1.11865294E-02 
  1.09252479E-03   2.23740445E-02   7.54442945E-04  -1.69820216E-03   7.93139337E-03 
  1.46064923E-02   2.35996386E-02   3.08866680E-02   2.64571829E-02   9.10157292E-03 
  1.40447374E-02   6.94306224E-03  -1.83152896E-02   1.20321397E-01  -1.76098065E-01 
  2.86017298E-01   9.36717356E-02  -1.37094580E-01   2.22668099E-01   4.44786532E-02 
 -6.50973554E-02   1.05730689E-01  -1.14792965E-02   6.08508359E-03  -9.61208113E-03 
  1.70186877E-02  -1.60739355E-03   7.30489135E-05  -2.09211510E-04  -5.89583963E-05 
 -1.11364748E-02   8.14765579E-03   2.98881902E-03   1.24093161E-02   7.53582890E-03 
  3.83064740E-03  -7.16395812E-03  -1.21514281E-02  -1.38339743E-02  -5.47227569E-03 
 -3.45937208E-04  -2.16329560E-06   1.66106762E-03   2.53187631E-03  -8.77521949E-03 
 -1.48844322E-02  -1.69454034E-02  -5.04604452E-03   2.63882135E-05  -3.11982675E-04 
  1.17026729E-04  -3.68497957E-03  -2.30708775E-02  -3.91325724E-02  -4.45510597E-02 
 -1.68408060E-02   1.02168147E-03   3.24374993E-03   1.74998557E-03   2.17285175E-03 
  1.01328274E-02   1.71871921E-02   1.95670147E-02   6.39450662E-03  -2.22441541E-06 
 -4.39693383E-03  -2.49559886E-03   1.66485160E-03  -4.42881590E-03  -7.51210953E-03 
 -8.55227294E-03  -4.82452077E-03   1.42044615E-03   4.33000348E-03   5.75012840E-03 
  2.50904118E-03  -1.53211989E-02  -2.59876515E-02  -2.95860287E-02  -1.14170748E-02 
 -5.84437506E-04  -3.38474213E-03   7.06994063E-03   2.77710049E-03   6.50269428E-03 
  1.10297996E-02   1.25570395E-02   3.11733234E-03   2.88552531E-04  -2.76891819E-03 
 -5.53942143E-04  -7.77797549E-03  -1.69785119E-02  -2.87987678E-02  -3.27863860E-02 
 -1.27661040E-02  -4.59770154E-04   2.54868539E-03   2.36920040E-03  -8.01004196E-03 
  1.14601654E-02   1.94386084E-02   2.21301732E-02   8.12084237E-03  -3.63432560E-04 
 -4.91515088E-03  -7.62952905E-03  -2.36982764E-03   2.85748861E-02   4.84684121E-02 
  5.51795853E-02   1.95212628E-02   4.93155540E-04  -1.43946478E-03   2.61598983E-03 
  5.95960545E-03   6.01508802E-03   1.02027271E-02   1.16154466E-02   5.50925574E-03 
 -2.24194918E-05  -1.35366155E-03  -1.44480296E-03  -5.20784683E-03   1.49279493E-02 
  2.53206258E-02   2.88266434E-02   1.01245961E-02   6.42999353E-04   4.14499287E-03 
 -4.30425508E-03  -1.26244560E-03 
<MO Number>
26
</MO Number>
 -9.73490662E-03  -1.79593358E-02  -2.89919757E-02  -3.77389415E-02  -3.22027102E-02 
 -1.11188236E-02  -1.52379566E-02  -7.02316339E-03   1.96936781E-02  -1.18643571E-01 
  5.60196543E-02  -1.94723583E-01  -9.09683292E-02   4.29523007E-02  -1.49301633E-01 
 -4.53995724E-02   2.14362086E-02  -7.45119798E-02   1.27444997E-02  -8.24291554E-03 
  2.22452464E-03  -1.12927529E-02   4.44860023E-03  -3.86871807E-04   4.56702334E-04 
  1.95012527E-04   1.14947824E-02  -7.74113867E-03  -3.75364372E-03   6.88159907E-03 
  2.62450748E-03  -1.21422596E-02  -1.00995443E-02  -1.86320337E-02  -3.00779201E-02 
 -3.91525186E-02  -3.34089182E-02  -1.15352983E-02  -1.67914556E-02  -7.73916999E-03 
  2.17014349E-02  -2.61023638E-01   5.52393858E-02   2.04708971E-01  -2.00136290E-01 
  4.23540406E-02   1.56957793E-01  -9.98820367E-02   2.11376349E-02   7.83329399E-02 
  1.14015223E-02  -1.53459415E-02   2.49373128E-03   1.28890163E-02  -3.99270163E-03 
 -4.72314180E-04  -1.15827751E-03  -1.83187862E-04   1.12752683E-02  -1.29020979E-02 
  1.62682957E-03  -3.20463877E-03  -7.38477827E-03  -2.71801242E-03  -3.33109238E-03 
 -6.14532927E-03  -9.92048028E-03  -1.29135189E-02  -1.10191301E-02  -3.80464139E-03 
 -4.15913872E-03  -1.91694409E-03   5.37530992E-03   2.74315576E-01  -2.13910253E-02 
 -1.19910960E-01   2.10327701E-01  -1.64012749E-02  -9.19400823E-02   1.04968265E-01 
 -8.18538578E-03  -4.58845453E-02   3.96550746E-03   1.70803813E-02   1.66463464E-03 
 -5.68960434E-03  -1.22255202E-02   4.56088554E-03   6.17387345E-03  -1.52223762E-03 
  4.10472018E-04  -1.08305106E-02   1.04200386E-02  -1.61026229E-02  -1.97724128E-02 
  7.66343036E-03  -2.20986344E-03  -4.07684235E-03  -6.58129652E-03  -8.56689338E-03 
 -7.31014633E-03  -2.52401823E-03  -3.89756769E-03  -1.79638618E-03   5.03725306E-03 
 -7.46337805E-02  -6.57523645E-02   2.64861947E-03  -5.72244265E-02  -5.04147227E-02 
  2.03079262E-03  -2.85589997E-02  -2.51604802E-02   1.01350786E-03   5.51509492E-04 
 -5.85320982E-03  -3.32072574E-03  -3.01582482E-04  -1.29989078E-02  -9.57270822E-04 
  6.36094372E-04  -7.82265095E-04   9.02087235E-04  -3.09225143E-03   2.19016420E-03 
 -2.18664126E-03  -1.23456844E-02   7.87775556E-03  -6.84257785E-04  -1.26234548E-03 
 -2.03781976E-03  -2.65263608E-03  -2.26349938E-03  -7.81532060E-04  -2.43521989E-03 
 -1.12239112E-03   3.14730104E-03  -7.80479736E-02  -5.62887839E-02   1.15982353E-01 
 -5.98422121E-02  -4.31586522E-02   8.89278766E-02  -2.98654583E-02  -2.15391925E-02 
  4.43812435E-02  -1.36128958E-03  -3.39716704E-03  -2.12235016E-03   6.08539894E-03 
 -2.23611138E-03  -5.10270610E-04   4.18581670E-04   2.20971386E-04   3.84499070E-03 
  1.13669027E-03  -4.98168098E-03  -7.67373605E-03  -9.44096147E-03   2.37702001E-03 
  1.57448518E-02   2.89957949E-02   4.68483649E-02   6.13140700E-02   5.25209635E-02 
  1.80678110E-02   2.66673342E-02   1.31830846E-02  -3.47760114E-02   2.53494608E-01 
  2.79460019E-01   5.21176214E-02   1.97348772E-01   2.17563174E-01   4.05742301E-02 
  9.37081768E-02   1.03306690E-01   1.92660795E-02  -2.12411544E-02   1.62362889E-02 
  1.69648316E-02   3.53024739E-03   4.42568029E-03   7.51545952E-04  -7.01023365E-04 
 -9.36234604E-04  -1.08583912E-03  -5.31866878E-03   6.40450790E-03  -9.76208130E-03 
  1.96411314E-03  -9.95264635E-03   5.50106766E-03   1.01485844E-02   1.63829840E-02 
  2.13257794E-02   1.81973279E-02   6.28310095E-03   1.12579401E-02   5.18877660E-03 
 -1.45498674E-02  -3.31137170E-01   9.33317494E-02   1.41580074E-01  -2.53894879E-01 
  7.15608374E-02   1.08554578E-01  -1.26711340E-01   3.57138737E-02   5.41763432E-02 
 -6.42274357E-04  -1.90126826E-02   6.30143315E-03   8.62968407E-03   2.75927928E-02 
  1.35714801E-03   1.82601108E-03   2.73394864E-04  -8.82368092E-03  -7.20914426E-03 
  1.60328252E-02   2.77464405E-03  -1.51964601E-02  -2.15009357E-02   2.98126861E-03 
  5.49031865E-03   8.87068117E-03   1.16097449E-02   9.94478084E-03   3.42111813E-03 
  6.01118704E-03   2.97165013E-03  -7.83899536E-03   8.47300555E-02  -1.56082135E-01 
  8.00891199E-02   6.59634243E-02  -1.21511924E-01   6.23503969E-02   3.13217669E-02 
 -5.76981595E-02   2.96061738E-02  -3.49294931E-03   3.23896042E-03  -8.49416761E-03 
  3.94792819E-03  -4.40701950E-03  -5.73647143E-04  -4.43836407E-04   1.93552992E-04 
 -5.36591897E-03  -3.41017856E-03   8.77609752E-03   9.40835832E-03  -3.49299128E-03 
 -9.06520659E-03  -2.43189790E-02  -4.12495886E-02  -4.69612083E-02  -1.85932831E-02 
 -1.48008051E-03   2.35427736E-03  -9.06060122E-04   3.48633050E-03   1.14183493E-02 
  1.93676804E-02   2.20494241E-02   7.69715852E-03   6.27617820E-04  -3.26286122E-03 
  3.53781781E-03  -1.10880501E-03  -8.09668861E-03  -1.37335155E-02  -1.56351252E-02 
 -6.72454307E-03   7.98199208E-04  -3.43356831E-03   3.67297458E-03   5.93904514E-03 
 -2.65859304E-02  -4.50947669E-02  -5.13388088E-02  -1.97287059E-02  -1.35622543E-03 
 -4.04289189E-03  -1.62614123E-04  -5.63692334E-03  -7.03022015E-03  -1.19245832E-02 
 -1.35757193E-02  -5.33780947E-03   1.04481012E-03  -9.16717490E-04  -1.46391962E-03 
 -1.36453812E-03   8.96686736E-03   1.52095032E-02   1.73154854E-02   6.45893117E-03 
 -8.09895574E-04   7.75947220E-04  -1.90994029E-03   9.84133110E-04   4.49418572E-03 
  7.62298911E-03   8.67850544E-03   3.40854010E-03  -4.28262761E-04  -1.04811911E-03 
 -2.10339435E-03   1.90476595E-03  -1.08621881E-02  -1.84243257E-02  -2.09754479E-02 
 -9.73979741E-03   2.66951402E-04   2.46633509E-03  -6.85769174E-05   3.16654627E-03 
  4.67845994E-03   7.93555306E-03   9.03434852E-03   1.03571352E-03   4.78111157E-04 
  2.98533951E-03   6.04622462E-03  -2.30275569E-03  -1.55844950E-02  -2.64342515E-02 
 -3.00944672E-02  -1.18820191E-02  -1.03911472E-03  -8.27750962E-03  -5.96907424E-05 
 -1.87666085E-03   4.14031945E-02   7.02276498E-02   7.99517135E-02   2.85973496E-02 
  5.32954511E-04   5.59209473E-03  -5.40257902E-03  -3.83874614E-03   1.18240999E-03 
  2.00559102E-03   2.28329495E-03   1.75584904E-03  -2.20762095E-05  -1.43861398E-05 
 -3.26927722E-03   1.33936241E-04 
<MO Number>
27
</MO Number>
  2.21481754E-03   4.08598187E-03   6.59605057E-03   8.58609877E-03   7.32653433E-03 
  2.52967662E-03   2.76378014E-03   1.27382431E-03  -3.57193539E-03   4.59416156E-02 
  4.30809780E-02  -2.71748199E-01   3.52251030E-02   3.30317483E-02  -2.08359200E-01 
  1.75797954E-02   1.64851577E-02  -1.03985845E-01  -3.27540655E-03   1.59617959E-03 
  2.88219582E-04  -1.67441506E-02   2.07932771E-04  -2.56045002E-04   5.03452473E-05 
 -8.46521664E-04   1.19201808E-02  -3.66969128E-03  -8.25048956E-03   9.52883778E-03 
  1.26962918E-02  -1.84417485E-02  -3.40606947E-03  -6.28364993E-03  -1.01437730E-02 
 -1.32041797E-02  -1.12671515E-02  -3.89027724E-03  -5.91779891E-03  -2.72750932E-03 
  7.64821886E-03   2.67675123E-02  -9.50849414E-02   2.36546694E-01   2.05236226E-02 
 -7.29050733E-02   1.81368930E-01   1.02427262E-02  -3.63847416E-02   9.05158083E-02 
  4.64068490E-03   2.18515385E-03  -6.07813321E-03   1.54378349E-02   6.77761208E-03 
 -3.95726830E-04   4.09860680E-04   7.38758987E-04   7.21898327E-03  -1.05693734E-02 
  3.35039012E-03   3.83053973E-03   9.54810818E-03   3.38471532E-03  -9.55922752E-04 
 -1.76352361E-03  -2.84687776E-03  -3.70578931E-03  -3.16215703E-03  -1.09181699E-03 
 -1.62910145E-03  -7.50851702E-04   2.10546600E-03  -3.90548752E-02  -4.23940536E-02 
  1.71681207E-01  -2.99447893E-02  -3.25050585E-02   1.31634208E-01  -1.49445487E-02 
 -1.62223025E-02   6.56946964E-02   2.33184704E-03  -2.47689282E-03  -7.25051692E-04 
  8.48567790E-03   3.88319306E-04  -2.57268945E-03  -8.29121904E-04  -1.02375756E-04 
 -4.16107882E-03   7.00897086E-03  -2.84789204E-03   2.16990416E-02  -1.68985547E-03 
  1.04084829E-02   7.69777999E-03   1.42011651E-02   2.29251146E-02   2.98416904E-02 
  2.54639708E-02   8.79209852E-03   1.26092911E-02   5.81161335E-03  -1.62963662E-02 
  3.04633515E-02   2.72873150E-02  -2.66720552E-01   2.33573565E-02   2.09221741E-02 
 -2.04504321E-01   1.16569580E-02   1.04416314E-02  -1.02061990E-01  -1.18174661E-02 
  1.51824165E-03   1.66141243E-03  -1.69821861E-02  -4.07242508E-03   5.21554264E-04 
  7.95889880E-05  -1.16385493E-03  -7.93600874E-03   3.27132797E-03   4.66468077E-03 
 -6.75828019E-03   3.72151755E-03  -1.28574178E-02   2.70384518E-03   4.98815915E-03 
  8.05244639E-03   1.04818936E-02   8.94421962E-03   3.08822456E-03   4.59129253E-03 
  2.11612347E-03  -5.93382957E-03   7.20637083E-02   1.47372096E-02   1.66416133E-01 
  5.52538589E-02   1.12995531E-02   1.27597285E-01   2.75755484E-02   5.63926899E-03 
  6.36799889E-02  -1.71297127E-03   4.11660262E-03   3.73222719E-04   7.67037046E-03 
  4.43623741E-03   2.23464689E-04  -6.43228924E-04  -1.66800429E-05   2.99239241E-03 
 -5.66281219E-03   2.67041979E-03  -1.52057932E-02   6.67334188E-03  -1.02787280E-02 
 -1.34470246E-02  -2.47641053E-02  -4.00112447E-02  -5.23658032E-02  -4.48559758E-02 
 -1.54309677E-02  -2.44225331E-02  -1.20733598E-02   3.18486386E-02  -1.94049155E-01 
  1.94907317E-02  -3.37690904E-01  -1.51069732E-01   1.51737822E-02  -2.62896658E-01 
 -7.17332518E-02   7.20504847E-03  -1.24832632E-01   1.81240479E-02  -1.11416947E-02 
  1.03248761E-03  -1.92557623E-02   3.71749161E-03   2.74674332E-05  -4.98517871E-05 
 -2.57194138E-04   8.22631677E-03  -1.04336353E-03  -7.18295324E-03   1.10120599E-02 
  5.85189889E-03  -1.38087416E-02   5.38269174E-03   9.93019987E-03   1.60304432E-02 
  2.08668760E-02   1.78057447E-02   6.14789668E-03   1.03845950E-02   4.78625247E-03 
 -1.34211480E-02   3.32895639E-02   2.80334325E-02  -2.79019029E-01   2.55243161E-02 
  2.14942495E-02  -2.13934010E-01   1.27384227E-02   1.07271370E-02  -1.06768066E-01 
 -3.59473422E-03   3.41375560E-03  -4.34207510E-04  -1.65463769E-02  -9.52997318E-03 
 -7.60530060E-04  -3.18507346E-04  -7.12277757E-04  -4.78596097E-03   1.18908672E-02 
 -7.10490628E-03   1.49996125E-02   1.88246835E-02   6.13367789E-03  -1.25281830E-03 
 -2.30719622E-03  -3.72772573E-03  -4.87876229E-03  -4.17909456E-03  -1.43765623E-03 
 -5.93899685E-04  -2.93596267E-04   7.74485446E-04  -1.15813083E-01  -2.05094665E-01 
  3.66902778E-01  -9.01619559E-02  -1.59668801E-01   2.85638472E-01  -4.28120856E-02 
 -7.58163943E-02   1.35631250E-01   4.79329157E-04  -6.50097015E-03  -1.18673551E-02 
  2.22977441E-02   1.79535941E-03  -1.76144596E-04   1.91296016E-04   3.96411969E-04 
 -8.86756322E-03   1.65346203E-02  -7.66705713E-03   1.51106896E-02   2.74665834E-03 
 -6.11407258E-03  -2.74400925E-02  -4.65435876E-02  -5.29882403E-02  -2.06989007E-02 
  5.75172411E-05   6.28884785E-03  -7.43859696E-04   2.98421872E-03   1.70839449E-02 
  2.89776022E-02   3.29899826E-02   1.16920149E-02   2.75460941E-05  -6.22207258E-04 
  5.71157140E-03  -2.14072006E-03   1.13965133E-02   1.93306424E-02   2.20072577E-02 
  8.10482997E-03   6.19329003E-04  -2.84086904E-03  -3.18258461E-03   3.02902451E-03 
 -2.36335996E-02  -4.00870555E-02  -4.56377052E-02  -1.70682376E-02  -6.27727140E-04 
  1.93978767E-03  -4.15774859E-03  -4.63433460E-03   2.38779781E-02   4.05015677E-02 
  4.61096127E-02   1.80229739E-02  -5.03340693E-04  -5.93919346E-03   7.31487041E-04 
  1.93603547E-03   3.19206107E-03   5.41433939E-03   6.16403529E-03   3.27746870E-03 
  5.33331921E-04   2.38822012E-03  -4.44669438E-04  -5.39776006E-03  -1.36420839E-04 
 -2.31395548E-04  -2.63435707E-04   5.20731341E-04   9.15596927E-04   2.15803420E-03 
 -1.28497637E-04   3.52398050E-03   8.17982111E-03   1.38745239E-02   1.57956583E-02 
  6.65611187E-03   1.38933496E-04  -1.48845777E-03  -2.48462400E-04   3.20513426E-03 
 -2.33085933E-02  -3.95357833E-02  -4.50101012E-02  -1.72261487E-02  -1.86482343E-03 
  5.07092045E-03  -2.47468725E-03   1.44014140E-03   2.81592945E-02   4.77634902E-02 
  5.43770565E-02   2.10873628E-02  -1.99520061E-04   2.78731784E-03   3.60559089E-03 
  4.12913464E-03  -1.80087867E-02  -3.05463089E-02  -3.47759001E-02  -1.24231913E-02 
 -6.38965609E-04  -4.89566293E-03   3.18717893E-03  -2.54395969E-03   2.59011700E-02 
  4.39332838E-02   5.00165010E-02   1.65592564E-02   1.84821327E-03  -1.40149808E-03 
 -7.65788796E-03  -4.61427854E-03 
<MO Number>
28
</MO Number>
 -1.51543224E-03  -2.79572856E-03  -4.51317884E-03  -5.87481841E-03  -5.01299366E-03 
 -1.73086650E-03  -3.20821579E-03  -1.47866438E-03   4.14632820E-03  -2.26088638E-02 
  4.29181236E-02  -1.89277217E-01  -1.73350359E-02   3.29068820E-02  -1.45125707E-01 
 -8.65139793E-03   1.64228406E-02  -7.24279000E-02   4.52380951E-04   5.95134850E-05 
  2.36857393E-03  -1.25911642E-02  -3.35291507E-03  -4.28163282E-04  -4.99764566E-04 
 -2.12829534E-04   4.98295542E-03  -6.61695268E-03   1.63399725E-03   1.07572269E-02 
  6.38535961E-03  -1.39723319E-02   5.47859183E-03   1.01071201E-02   1.63160477E-02 
  2.12386482E-02   1.81229787E-02   6.25742995E-03   8.51206665E-03   3.92320549E-03 
 -1.10010748E-02   2.08620743E-01  -8.19949166E-02   1.98881287E-01   1.59957090E-01 
 -6.28684765E-02   1.52489496E-01   7.98297996E-02  -3.13757763E-02   7.61029467E-02 
 -6.94762867E-03   1.36749720E-02  -3.82169355E-03   1.31556865E-02  -2.83687241E-03 
  9.15633505E-04  -1.31548542E-03   8.16965708E-04   4.07374977E-03  -1.10992654E-02 
  7.02551561E-03  -5.22771128E-03   1.95290063E-02   1.84539639E-02  -1.33777387E-03 
 -2.46797746E-03  -3.98408623E-03  -5.18609697E-03  -4.42530636E-03  -1.52795217E-03 
 -2.18396915E-03  -1.00658983E-03   2.82258223E-03  -2.47359949E-01   3.56531061E-02 
 -2.49707986E-01  -1.89659844E-01   2.73365295E-02  -1.91460170E-01  -9.46535558E-02 
  1.36428443E-02  -9.55520443E-02   1.64588788E-03  -1.55041347E-02   8.30301282E-04 
 -1.30441894E-02   2.13839384E-02  -1.14729701E-03  -8.16108320E-04  -9.22718968E-05 
  8.83107813E-03  -1.06232240E-02   1.79214588E-03  -3.41057969E-02   2.04312903E-02 
  4.06385292E-03  -1.22041461E-02  -2.25146851E-02  -3.63457319E-02  -4.73113480E-02 
 -4.03708627E-02  -1.39390908E-02  -2.00856718E-02  -9.25747189E-03   2.59589108E-02 
  2.25539719E-01  -1.19471640E-01   2.32073272E-01   1.72929483E-01  -9.16032394E-02 
  1.77938995E-01   8.63039329E-02  -4.57164370E-02   8.88040305E-02   1.73680315E-02 
  1.48239510E-02  -6.77328298E-03   1.48619069E-02   5.26659737E-04   7.54335622E-04 
  3.60193337E-06   9.95868755E-04   1.10792727E-02   2.44920927E-03  -1.35284819E-02 
  3.97261563E-03   1.23668579E-02  -9.30901807E-03  -2.73021980E-03  -5.03681608E-03 
 -8.13099387E-03  -1.05841391E-02  -9.03146588E-03  -3.11834860E-03  -4.70460675E-03 
 -2.16834992E-03   6.08027792E-03  -1.31265850E-01  -1.73554689E-02  -1.44698104E-01 
 -1.00646288E-01  -1.33070675E-02  -1.10945285E-01  -5.02295522E-02  -6.64115939E-03 
 -5.53694733E-02   3.06486578E-03  -7.37122726E-03  -1.01663133E-03  -6.34513955E-03 
  2.80955679E-04   2.81353244E-04  -3.39454449E-04  -8.02305190E-05  -3.76690472E-03 
  1.00416838E-02  -6.27477910E-03   1.65148904E-02  -5.58425097E-03  -2.28547415E-03 
  9.50085613E-03   1.74968225E-02   2.82695310E-02   3.69985165E-02   3.16925257E-02 
  1.09025906E-02   1.74936310E-02   8.64803413E-03  -2.28128806E-02   1.47503554E-02 
  1.11595748E-01   4.58986549E-01   1.14833390E-02   8.68787072E-02   3.57326857E-01 
  5.45269553E-03   4.12530830E-02   1.69671430E-01  -1.46871712E-02  -5.94031487E-04 
  7.51594675E-03   2.80274547E-02  -1.11994518E-02  -2.48710659E-04   3.96600005E-04 
  1.34683969E-03  -5.46507914E-03   1.67129626E-03   3.79378288E-03  -1.60567747E-02 
 -1.73279242E-04   2.78581641E-02  -4.96002521E-03  -9.15044815E-03  -1.47716805E-02 
 -1.92283407E-02  -1.64075795E-02  -5.66514376E-03  -8.44502748E-03  -3.89230718E-03 
  1.09144328E-02   1.49206202E-01   1.45106109E-01  -2.11184731E-04   1.14401807E-01 
  1.11258116E-01  -1.61922993E-04   5.70945203E-02   5.55255983E-02  -8.08109228E-05 
  2.41570320E-03   8.14613640E-03   8.39505297E-03   3.75837432E-04  -1.25567368E-02 
 -6.72032148E-04  -2.95774261E-04   2.28391930E-04   3.26420281E-03  -1.85851718E-03 
 -1.40568563E-03  -8.39319312E-03   7.90703940E-03  -1.21264608E-03  -7.97522650E-04 
 -1.46872156E-03  -2.37300628E-03  -3.10573643E-03  -2.66033994E-03  -9.15187309E-04 
 -8.38964019E-04  -4.14744628E-04   1.09406595E-03   6.77932844E-02   7.78264169E-02 
  9.68128624E-02   5.27779329E-02   6.05888540E-02   7.53700429E-02   2.50608293E-02 
  2.87697309E-02   3.57883622E-02   2.91818813E-03   5.01556206E-03   5.66687539E-03 
  5.55033327E-03   2.55217469E-03  -2.17484697E-05   6.39923651E-04  -7.37784397E-05 
  2.66954646E-03   1.74747088E-03  -4.41701734E-03   4.69471155E-03   7.22520981E-03 
 -9.42259414E-03  -2.19948129E-02  -3.73073632E-02  -4.24731231E-02  -1.75459538E-02 
 -8.05630701E-04   4.43796809E-03   2.72441356E-04   2.62311655E-03   1.11998167E-02 
  1.89970078E-02   2.16274263E-02   8.07717764E-03  -9.48064350E-05  -1.14527125E-03 
  4.03679842E-03  -1.21288082E-03   2.66144408E-02   4.51431260E-02   5.13938639E-02 
  2.13198860E-02   7.45458676E-04  -2.58372458E-03  -6.04249893E-03   7.77038605E-04 
 -2.23839177E-02  -3.79673586E-02  -4.32245047E-02  -1.76209123E-02  -2.81747953E-04 
  5.75550870E-03  -2.84213059E-03  -3.07135105E-03  -2.46061354E-04  -4.17366602E-04 
 -4.75157221E-04  -2.14431014E-03   9.37094836E-04   5.35655216E-03  -2.13284414E-03 
  4.59470976E-03  -3.29035140E-02  -5.58105838E-02  -6.35383901E-02  -2.69188760E-02 
 -4.67236531E-04  -7.45367129E-03  -7.34826893E-04   1.77771134E-03   4.24442239E-03 
  7.19934326E-03   8.19619952E-03   3.17007052E-03   8.96511306E-04  -1.91013215E-03 
 -1.78238876E-03  -2.84709824E-03  -1.50986423E-02  -2.56101535E-02  -2.91562605E-02 
 -1.31188984E-02  -1.87621367E-03   3.35223972E-03   7.48375245E-04  -3.73550536E-03 
  2.21159567E-02   3.75128462E-02   4.27070582E-02   1.90171221E-02   1.07841768E-03 
 -5.92302182E-03   3.83448662E-03   3.19753907E-03  -6.85081011E-03  -1.16202699E-02 
 -1.32292692E-02  -5.77027503E-03   1.39574325E-03   3.14984238E-03   2.58576308E-03 
 -1.99499016E-03  -7.59931668E-03  -1.28898786E-02  -1.46746742E-02  -7.17505966E-03 
 -1.02272156E-03   9.09716261E-04   4.10946191E-03   1.54784737E-03   7.71605289E-03 
  1.30878853E-02   1.49000979E-02   3.88542336E-03   1.94886982E-04   1.21451114E-03 
  1.11491725E-03  -2.10564658E-03 
<MO Number>
29
</MO Number>
  8.92573432E-03   1.64665431E-02   2.65821422E-02   3.46020541E-02   2.95259982E-02 
  1.01946192E-02   1.48074901E-02   6.82476171E-03  -1.91373392E-02  -2.44292591E-02 
 -2.91996414E-01   1.15033672E-02  -1.87307990E-02  -2.23884242E-01   8.82004886E-03 
 -9.34798156E-03  -1.11733929E-01   4.40182259E-03  -1.07024490E-02  -1.60959633E-03 
 -1.77208598E-02   1.05110933E-03   3.47855664E-03   3.42420521E-04  -1.00206537E-04 
  8.79248516E-04   1.29431308E-03   1.77585486E-03  -3.07016794E-03   1.71812754E-02 
 -1.34917460E-02  -8.55003539E-04  -9.21745464E-04  -1.70047202E-03  -2.74509280E-03 
 -3.57329551E-03  -3.04909982E-03  -1.05278105E-03  -7.78604952E-04  -3.58858471E-04 
  1.00627635E-03  -1.73515604E-02   2.73313693E-01  -2.58940668E-02  -1.33040707E-02 
  2.09559521E-01  -1.98539202E-02  -6.63966379E-03   1.04584889E-01  -9.90849775E-03 
  1.63773766E-03  -1.69299799E-03   1.47119156E-02  -2.62841431E-03  -7.39273718E-03 
  6.78516129E-04   2.05474295E-06  -1.65955838E-03  -9.57718916E-03  -4.03783853E-03 
  1.36150277E-02   1.65141829E-02  -2.97710435E-03   1.93627442E-03   6.89061815E-03 
  1.27120814E-02   2.05212686E-02   2.67125968E-02   2.27939094E-02   7.87019033E-03 
  1.02544501E-02   4.72626880E-03  -1.32529476E-02   2.09590185E-02  -3.96655476E-01 
  7.01956193E-02   1.60700397E-02  -3.04130140E-01   5.38215273E-02   8.02007617E-03 
 -1.51782257E-01   2.68607145E-02  -1.05527060E-02   2.18678365E-03  -2.20398771E-02 
  4.90558862E-03  -2.38430090E-02   2.28461925E-03  -1.21914067E-04  -4.28809820E-04 
  2.51949341E-03  -1.69679098E-02   1.44484164E-02   1.57430557E-02   1.44329980E-02 
 -2.26008005E-03   3.93419042E-03   7.25794808E-03   1.17165945E-02   1.52515261E-02 
  1.30141561E-02   4.49347601E-03   6.06341415E-03   2.79462329E-03  -7.83641337E-03 
 -7.92256097E-03   3.89167928E-01   1.82147481E-02  -6.07451484E-03   2.98389166E-01 
  1.39659080E-02  -3.03160868E-03   1.48917108E-01   6.96996697E-03  -6.77881815E-03 
 -9.19766713E-04   2.36061365E-02   1.75033458E-05   3.11946124E-03  -1.11580420E-04 
  5.23415507E-04   3.81081452E-05  -9.18325753E-03   4.69259154E-03   4.49066599E-03 
  2.60155617E-02   1.82768071E-03   6.75920038E-03  -1.04781014E-02  -1.93304105E-02 
 -3.12053183E-02  -4.06200562E-02  -3.46611708E-02  -1.19676711E-02  -1.78948476E-02 
 -8.24772258E-03   2.31274690E-02  -6.57559126E-02  -2.88531126E-01  -1.23043848E-01 
 -5.04174432E-02  -2.21227279E-01  -9.43421814E-02  -2.51618380E-02  -1.10407918E-01 
 -4.70833611E-02   1.21744961E-02  -3.15872503E-03  -1.81343255E-02  -9.51787412E-03 
  2.61612988E-03  -3.06811203E-04  -1.46592681E-03  -3.83847611E-04  -8.40800034E-03 
  1.54431151E-02  -7.03511479E-03  -1.93441717E-02   8.00058944E-03   7.18934790E-03 
  2.25217774E-03   4.14762138E-03   6.70129171E-03   8.77049755E-03   7.51271252E-03 
  2.58445887E-03   2.85893580E-03   1.41332434E-03  -3.72824608E-03   8.79554220E-02 
  3.51350156E-01  -5.65942620E-03   6.84744130E-02   2.73530558E-01  -4.40593517E-03 
  3.25140732E-02   1.29881984E-01  -2.09209386E-03  -5.13369812E-03   6.57546946E-03 
  2.11853819E-02   6.13489509E-05   1.03642104E-02   8.04725218E-04  -5.51942555E-04 
 -1.54961559E-03   4.78840306E-03  -6.98747599E-03   2.19907294E-03  -1.68051265E-02 
  1.08946679E-02  -6.80495229E-03  -1.46647304E-02  -2.70540672E-02  -4.36737120E-02 
 -5.68502016E-02  -4.85103846E-02  -1.67494725E-02  -2.27393127E-02  -1.04805331E-02 
  2.93885012E-02   1.66233233E-01   1.54912184E-01   1.06379133E-02   1.27457049E-01 
  1.18776790E-01   8.15647393E-03   6.36100009E-02   5.92779434E-02   4.07065219E-03 
  1.76469990E-02   1.12151620E-02   7.87152744E-03   4.99742859E-04   1.63357841E-02 
  1.91777355E-03   1.41718852E-03  -1.10001266E-04  -7.91389783E-03  -7.84796637E-04 
  8.69869446E-03   5.02748863E-03   1.27565587E-02   2.30347174E-03   1.10246598E-02 
  2.03030667E-02   3.28035662E-02   4.29325583E-02   3.67755611E-02   1.26512128E-02 
  2.00499499E-02   9.91175881E-03  -2.61464937E-02   6.91827660E-02   1.74065944E-02 
  1.58481895E-01   5.38596619E-02   1.35512548E-02   1.23380168E-01   2.55744725E-02 
  6.43461508E-03   5.85852677E-02  -1.44040390E-02   5.02759061E-03   1.94245952E-03 
  1.02827422E-02  -1.81076302E-03  -2.72005430E-04   2.26442021E-04  -6.20448763E-05 
  5.69066701E-03  -3.18601191E-04  -5.37206582E-03   5.19616221E-03  -2.12708676E-03 
 -5.57347402E-04   1.53445922E-03   2.60273310E-03   2.96312025E-03   1.60888220E-03 
 -1.74401022E-03  -1.29307560E-03  -6.90449463E-03  -8.42481765E-04   2.20733452E-02 
  3.74405688E-02   4.26247730E-02   1.86658755E-02   1.37497202E-03  -1.58912763E-03 
  8.43956860E-05   6.04448248E-03   1.27714761E-02   2.16628393E-02   2.46623820E-02 
  1.31038381E-02   1.24586805E-03  -4.08485293E-03   4.70644938E-03  -2.77213022E-03 
 -1.44666987E-03  -2.45382576E-03  -2.79359447E-03  -1.92679246E-03  -2.18999880E-03 
  5.55140232E-04   5.49234399E-03  -4.64072854E-04   7.10027193E-05   1.20434043E-04 
  1.37109929E-04  -5.67332376E-04  -4.97423752E-04   1.59111435E-04   8.76067302E-03 
  6.55824461E-04   7.88260186E-03   1.33703838E-02   1.52217126E-02   6.04807082E-03 
 -4.59528697E-04   2.76151530E-03   8.69377162E-03   1.34764579E-03  -2.33736201E-02 
 -3.96460811E-02  -4.51356712E-02  -1.85310070E-02   5.22815424E-04  -6.88705648E-03 
 -1.60308456E-05  -1.04194890E-03  -1.22645223E-02  -2.08029499E-02  -2.36834280E-02 
 -1.19465420E-02  -6.08114778E-05   4.20221861E-03  -5.24810565E-03  -3.35272275E-03 
 -3.40021692E-03  -5.76741110E-03  -6.56599503E-03  -4.95464829E-03   8.66755609E-04 
  2.90872153E-03   6.15555110E-03   3.32158117E-04  -3.25576569E-03  -5.52239447E-03 
 -6.28705221E-03  -3.45802627E-03   1.59063271E-04   2.96650523E-03   2.82509449E-03 
 -1.17620425E-03  -3.08510727E-03  -5.23292552E-03  -5.95750197E-03  -1.79658962E-03 
  1.14034904E-03   1.93399355E-03   3.23302662E-03   6.06499546E-04   6.83761848E-03 
  1.15978944E-02   1.32037955E-02   4.81014868E-03   1.69321669E-04   2.00824494E-03 
 -1.00327668E-03  -9.77709622E-04 
<MO Number>
30
</MO Number>
  4.11180648E-03   7.58562113E-03   1.22455611E-02   1.59400835E-02   1.36017034E-02 
  4.69634203E-03   7.36836864E-03   3.39607588E-03  -9.52294879E-03   7.94355454E-02 
  4.76227865E-02   3.75908758E-02   6.09061138E-02   3.65141177E-02   2.88222879E-02 
  3.03964197E-02   1.82231040E-02   1.43843418E-02  -1.15143826E-03   2.22509179E-03 
 -7.55347029E-04   2.21721340E-03  -6.26504241E-04  -1.32275067E-03  -7.69837206E-04 
 -6.31954095E-04   4.01630617E-03  -2.74284501E-03  -1.27346115E-03  -1.44791611E-02 
  2.23993642E-02   1.66557420E-02  -1.63864274E-02  -3.02303211E-02  -4.88011774E-02 
 -6.35246388E-02  -5.42056944E-02  -1.87159265E-02  -2.23784091E-02  -1.03141929E-02 
  2.89220660E-02  -1.49462348E-01   2.16625047E-02   9.71871735E-02  -1.14598203E-01 
  1.66094281E-02   7.45169309E-02  -5.71925356E-02   8.28926879E-03   3.71891715E-02 
  3.70259242E-02  -1.36043451E-02   3.98150937E-03   9.35979252E-03  -4.36684150E-03 
  9.96978309E-04  -1.92551978E-03   2.34821043E-03   7.28107312E-04  -5.74014758E-03 
  5.01204027E-03  -8.76758660E-03  -9.47627250E-03   4.52742737E-03  -4.04816653E-03 
 -7.46821565E-03  -1.20560320E-02  -1.56933729E-02  -1.33911848E-02  -4.62365500E-03 
 -6.39170458E-03  -2.94593211E-03   8.26069899E-03   2.31464425E-02  -1.45359729E-01 
 -1.07276126E-01   1.77472170E-02  -1.11452576E-01  -8.22524969E-02   8.85710518E-03 
 -5.56226474E-02  -4.10497611E-02   9.68175182E-03  -1.24217198E-02  -4.52841254E-03 
 -6.01958771E-03   4.29259745E-02  -6.54945994E-04   2.98166535E-04  -5.66977315E-04 
 -2.15107235E-03  -4.90586069E-03   7.05693305E-03  -5.45082300E-03  -2.68231055E-02 
 -2.22313467E-02  -1.76166971E-03  -3.24999706E-03  -5.24651005E-03  -6.82939784E-03 
 -5.82753810E-03  -2.01210916E-03  -1.65111477E-03  -7.60997627E-04   2.13391623E-03 
  2.09407017E-04   6.08979260E-02   6.30652548E-02   1.60559955E-04   4.66926487E-02 
  4.83544182E-02   8.01306712E-05   2.33029044E-02   2.41322439E-02   1.16055333E-03 
  4.94601321E-03   5.42933850E-03   5.37548384E-03   4.52537989E-04   1.17877910E-03 
  4.99874915E-04   1.77684759E-03   2.54722620E-03  -4.17171459E-03   1.62448839E-03 
  8.05732914E-03   4.38685057E-03   2.68885914E-03   1.26129024E-03   2.32687747E-03 
  3.75630679E-03   4.88959579E-03   4.17230134E-03   1.44059560E-03   4.49851045E-03 
  2.07336028E-03  -5.81391713E-03   1.18530740E-01  -2.43101749E-02  -1.23706632E-01 
  9.08818175E-02  -1.86394928E-02  -9.48503612E-02   4.53563969E-02  -9.30241339E-03 
 -4.73369784E-02   5.53370269E-03   3.51489743E-03  -4.22168277E-03  -4.89928153E-03 
 -7.89795243E-03   9.23452045E-04   5.98996661E-04   2.24237180E-04  -1.89725760E-02 
  7.75996494E-03   1.12126110E-02  -2.71290003E-03   3.22222950E-02  -1.01703285E-02 
 -2.56323582E-02  -4.72046744E-02  -7.62683631E-02  -9.98182917E-02  -8.55032597E-02 
 -2.94140974E-02  -4.37920964E-02  -2.16487672E-02   5.71078621E-02  -7.20487769E-01 
  9.56744188E-02   4.02784375E-01  -5.60908878E-01   7.44837501E-02   3.13572751E-01 
 -2.66339374E-01   3.53675190E-02   1.48895433E-01   3.31061490E-02  -5.34233584E-02 
  4.29703231E-03   3.09466070E-02  -1.75983204E-02  -4.71806100E-03   2.14379471E-03 
  4.40928559E-03   7.72767532E-03   1.78590634E-03  -9.51358166E-03  -2.53251362E-03 
  2.93075648E-03   2.28923900E-02   1.13761981E-02   2.09872543E-02   3.38799816E-02 
  4.41016735E-02   3.76320415E-02   1.29934415E-02   1.90172267E-02   8.76502629E-03 
 -2.45780423E-02  -3.83144594E-02   1.99215126E-02   4.12157943E-03  -2.93770856E-02 
  1.52745462E-02   3.16016444E-03  -1.46612248E-02   7.62306917E-03   1.57714355E-03 
 -1.32180389E-02  -2.12066673E-03  -7.08148060E-03   3.76600108E-03  -1.42791049E-02 
 -8.29896605E-04  -1.71024704E-03   6.77557675E-04   1.05156371E-02  -1.08496537E-02 
  3.34016613E-04   2.14392301E-04   9.26348736E-03  -1.90568549E-02  -2.13368557E-02 
 -3.92940563E-02  -6.34872159E-02  -8.30906182E-02  -7.11745171E-02  -2.44848464E-02 
 -3.81392062E-02  -1.88542423E-02   4.97361100E-02  -3.58155096E-01  -5.95028870E-01 
 -1.93581372E-01  -2.78828291E-01  -4.63237532E-01  -1.50705557E-01  -1.32397535E-01 
 -2.19961565E-01  -7.15603287E-02   2.26700212E-02  -2.53541928E-02  -4.62263786E-02 
 -1.39238071E-02  -8.23726821E-03  -2.15181442E-03  -2.96740599E-03   3.40026124E-04 
 -9.09757188E-03   4.51433620E-03   4.58323568E-03  -1.10337413E-02  -1.76880595E-02 
 -3.85095320E-03   7.44457329E-03   1.26274045E-02   1.43758567E-02   8.66975848E-03 
  1.96487700E-03   7.79058361E-04   2.18583453E-03  -1.36731961E-03  -1.12778967E-02 
 -1.91294461E-02  -2.17782028E-02  -1.38361252E-02  -3.45454658E-03   2.03683052E-04 
 -2.51903881E-03  -6.22265530E-04  -3.19200652E-03  -5.41424687E-03  -6.16392996E-03 
 -4.56079819E-03  -2.18124549E-03  -9.85041529E-04  -8.06163602E-04   2.10933847E-03 
 -1.09227351E-02  -1.85270248E-02  -2.10923673E-02  -1.19963875E-02   2.29084058E-03 
 -3.08360657E-03   5.64036738E-04  -1.05181029E-03  -6.39224631E-03  -1.08424589E-02 
 -1.23437588E-02  -8.43913794E-03   1.64041911E-04   1.53532865E-03   2.14477393E-03 
 -2.63211818E-04   6.86901784E-05   1.16511536E-04   1.32644293E-04   1.92454630E-03 
  2.91150204E-03   2.89760070E-05   9.21667425E-04   2.35770711E-03  -2.16444432E-02 
 -3.67130700E-02  -4.17965412E-02  -2.27032914E-02  -1.57088435E-03  -8.89175605E-04 
  3.23021380E-03  -4.33168478E-04   1.77026588E-02   3.00270580E-02   3.41847513E-02 
  2.20091260E-02   4.47919054E-05  -2.01488092E-03  -1.41708879E-03  -4.52511428E-03 
 -1.02125054E-02  -1.73223409E-02  -1.97208769E-02  -8.84379220E-04  -2.46994962E-04 
 -1.14628486E-02   5.22616558E-04   1.51562357E-02  -9.89435358E-03  -1.67826953E-02 
 -1.91065094E-02  -8.76652726E-03   2.85195138E-04  -1.08756478E-03  -7.46644554E-04 
 -1.41771568E-03   2.33853591E-03   3.96659926E-03   4.51583398E-03   6.30530388E-03 
 -3.34556813E-04   9.11540305E-05   2.72705515E-03   1.40224932E-03  -1.06107103E-02 
 -1.79977718E-02  -2.04898313E-02  -3.29225901E-03  -1.35074313E-03  -1.00717774E-02 
 -1.23396595E-02   2.81185933E-03 
<MO Number>
31
</MO Number>
  6.36960435E-03   1.17508948E-02   1.89696133E-02   2.46928025E-02   2.10704150E-02 
  7.27510906E-03   1.14867468E-02   5.29423347E-03  -1.48455794E-02   9.13775771E-02 
  9.14836654E-02   4.21560969E-02   7.00625026E-02   7.01438443E-02   3.23226085E-02 
  3.49660996E-02   3.50066948E-02   1.61312472E-02  -3.61354849E-03  -1.31108758E-04 
  1.80410896E-03   2.79339639E-03   2.34749333E-03  -2.27470427E-04   7.03475104E-04 
 -7.96160667E-05  -2.34408062E-03  -1.60598074E-03   3.95006136E-03  -2.16088773E-02 
  3.22012173E-02   1.08569370E-02  -1.15972299E-03  -2.13950225E-03  -3.45382468E-03 
 -4.49585393E-03  -3.83632066E-03  -1.32458953E-03   5.38289936E-04   2.48097450E-04 
 -6.95690967E-04   4.12607165E-02  -1.91416245E-01  -8.68608182E-03   3.16360879E-02 
 -1.46765778E-01  -6.65993398E-03   1.57886253E-02  -7.32464100E-02  -3.32377386E-03 
  8.95846113E-03   3.64987914E-03  -1.73434161E-02   5.79118988E-03   1.12375078E-02 
  3.45951042E-04   1.12316943E-03   1.47342845E-03  -3.78690935E-03   3.66589995E-03 
  1.21009404E-04  -2.35401467E-03   1.44630421E-03  -2.23732138E-03  -1.16083328E-02 
 -2.14155055E-02  -3.45713127E-02  -4.50015812E-02  -3.83999344E-02  -1.32585765E-02 
 -1.99656659E-02  -9.20216128E-03   2.58038141E-02  -2.06441671E-01  -1.04415453E-01 
  8.61519022E-02  -1.58286316E-01  -8.00591152E-02   6.60557881E-02  -7.89959664E-02 
 -3.99551099E-02   3.29664682E-02   1.71137076E-02  -1.44999703E-02  -2.56415843E-03 
 -1.53718205E-03  -3.77168303E-02  -9.10432702E-04  -2.46394565E-03  -1.38424098E-04 
  3.65565823E-03  -4.01542254E-03   3.59764313E-04   1.00948369E-02   2.58478343E-02 
  1.86992925E-02   3.91301587E-03   7.21888444E-03   1.16535335E-02   1.51694395E-02 
  1.29441114E-02   4.46929128E-03   2.58395908E-03   1.19094491E-03  -3.33953298E-03 
  5.18997126E-02   8.05668750E-02  -5.06699691E-02   3.97933921E-02   6.17735452E-02 
 -3.88505031E-02   1.98596918E-02   3.08293288E-02  -1.93891241E-02  -1.52058850E-02 
  5.85634329E-04   8.75132400E-03  -6.98782469E-03   1.19274478E-02  -3.08172829E-04 
 -2.91565399E-04   8.00826593E-04  -2.15375575E-03   5.01478652E-03  -2.86103077E-03 
  3.10889746E-03   6.90800564E-03  -8.12339329E-03  -5.63824808E-03  -1.04016602E-02 
 -1.67915274E-02  -2.18575815E-02  -1.86511156E-02  -6.43978298E-03  -1.13187998E-02 
 -5.21682681E-03   1.46285231E-02  -9.74661712E-02  -4.74647329E-02   3.70049948E-02 
 -7.47308485E-02  -3.63929323E-02   2.83730717E-02  -3.72959314E-02  -1.81626240E-02 
  1.41601515E-02   3.93620744E-03  -2.66244981E-03  -1.87487737E-03  -6.82123907E-04 
 -7.29677818E-03   2.29469173E-04   2.69943531E-04  -7.70634651E-05   9.46028153E-03 
  1.22077608E-03  -1.06810576E-02  -5.01327443E-03  -2.22753324E-02   1.01302376E-02 
  1.99519591E-02   3.67436240E-02   5.93664948E-02   7.76975125E-02   6.65548416E-02 
  2.28956253E-02   3.49470971E-02   1.72762127E-02  -4.55733835E-02   6.15946356E-01 
  1.58655535E-02  -2.59211515E-01   4.79522060E-01   1.23515349E-02  -2.01799456E-01 
  2.27694035E-01   5.86494562E-03  -9.58215193E-02  -2.58008083E-02   4.73069484E-02 
 -3.69209353E-04  -2.09579060E-02   1.34059469E-02   3.43613932E-03   1.59239051E-03 
 -3.92748430E-03  -4.84142572E-03  -4.56109079E-03   9.40251651E-03   2.03716020E-03 
  2.54765020E-03  -1.08499687E-02  -3.61945242E-03  -6.67730713E-03  -1.07792587E-02 
 -1.40313933E-02  -1.19730144E-02  -4.13399477E-03  -4.68178713E-03  -2.15783237E-03 
  6.05078564E-03   9.04675186E-02   2.14283096E-01   3.07427060E-02   6.93647277E-02 
  1.64298622E-01   2.35715477E-02   3.46178610E-02   8.19965280E-02   1.17638545E-02 
  1.87610170E-02   7.13203897E-03   6.93711736E-03   2.06902064E-03   2.30914290E-02 
  2.74193982E-03   5.85325011E-04   6.67649089E-04   1.66693581E-02  -1.70891362E-02 
  4.19778073E-04   5.72172278E-04   2.18652067E-02  -1.50990486E-02  -2.76004282E-02 
 -5.08290816E-02  -8.21243002E-02  -1.07482408E-01  -9.20682586E-02  -3.16725319E-02 
 -4.83590073E-02  -2.39064347E-02   6.30634235E-02  -3.27629682E-01  -7.10322613E-01 
 -1.80161773E-01  -2.55063868E-01  -5.52995176E-01  -1.40258228E-01  -1.21113346E-01 
 -2.62581668E-01  -6.65995676E-02   3.54470652E-02  -2.59485199E-02  -5.55210191E-02 
 -1.24719246E-02  -1.89317218E-02  -3.25204636E-03  -6.57750304E-03   8.94940843E-04 
 -7.24107611E-03   3.95794122E-03   3.28313489E-03  -1.43368368E-02  -1.51293351E-02 
 -5.36821078E-03   7.00410106E-03   1.18802803E-02   1.35252820E-02   1.03903465E-02 
  9.36752638E-04   1.69924783E-03   3.77493748E-03  -1.32831952E-03  -1.90704032E-02 
 -3.23470112E-02  -3.68259365E-02  -2.03477726E-02  -1.08880754E-03   1.67906200E-03 
 -1.98735858E-03  -2.50413335E-03  -5.03340805E-03  -8.53761219E-03  -9.71977171E-03 
 -8.41063832E-03  -4.35363207E-03   3.77140328E-03  -3.09895446E-03   1.83799514E-03 
  6.28379603E-03   1.06585067E-02   1.21343357E-02   8.41155183E-03   1.74025314E-03 
  9.68841714E-04  -3.74606988E-03   2.27979319E-03   1.04927092E-02   1.77976197E-02 
  2.02619651E-02   1.21939887E-02   2.20041769E-03  -1.69775507E-03   1.73634791E-03 
  1.88541319E-03  -6.06139250E-03  -1.02812683E-02  -1.17048629E-02  -7.12833730E-03 
 -1.19554912E-03  -1.25480055E-04   1.99825814E-03  -1.48466426E-03   9.92455534E-03 
  1.68339232E-02   1.91648305E-02   1.17300338E-02   1.83693505E-03  -5.01695813E-04 
 -2.66122256E-03  -8.53161331E-04  -1.59326710E-02  -2.70248238E-02  -3.07668131E-02 
 -2.11743369E-02  -7.18467936E-04   1.98461456E-03   1.02159311E-04   1.97060152E-03 
  1.19787784E-02   2.03182741E-02   2.31316416E-02   7.44054250E-03   1.98554664E-03 
  9.10585862E-03   3.26848215E-03  -1.26771261E-02  -1.75063378E-02  -2.96940604E-02 
 -3.38056451E-02  -2.11736082E-02  -3.04503170E-03   1.45951624E-03   2.05053246E-03 
 -4.01685238E-03   2.27578884E-04   3.86016836E-04   4.39466614E-04   8.21921077E-04 
  1.08618821E-03   2.86248297E-03   3.62257121E-03  -5.83664246E-04  -1.23227656E-02 
 -2.09017414E-02  -2.37958987E-02  -5.44767027E-03  -2.05385938E-03  -9.36210121E-03 
 -1.77606152E-02   2.91346076E-03 
</Molecular Orbital Primitive Coefficients>
<Energy = T + Vne + Vee + Vnn> 
-3.45522603996087E+02 
</Energy = T + Vne + Vee + Vnn> 

<Virial Ratio (-V/T)> 
 2.00820988407212E+00 
</Virial Ratio (-V/T)> 
