# Supplementary material for: Novel Sulfonium Reagents for the Modular Synthesis of Spiro[2.3]Hexanes and Heteroatom‐Containing Analogues: Synthesis, Application, and Evaluation as Bioisosteres
Source: Angew Chem Int Ed Engl. 2025 Dec 9;65(5):e21633. doi: 10.1002/anie.202521633 (PMC12851011; doi:10.1002/anie.202521633)
Supplement: Supplementary file 2 — Supporting information [file ANIE-65-e21633-s001.zip › Bioisostere-Analysis/DFT/1362824440138409855956340726517297/file.xyz]

20
Coordinates from ORCA-job file
  C   -2.01558827925764      0.28214465401010      0.63704825279754
  C   -0.65480683069389     -0.36408633969189      1.02706060892083
  C   0.21883516805871     -0.16600975307262     -0.22128253367970
  C   1.51609975537865     -0.99448918491413     -0.32663813564781
  C   2.26446227130118      0.29956027659014      0.06198774073768
  N   1.03678331498215      1.08154620238582     -0.22484402213426
  C   -0.82878308478294     -0.19737797823025     -1.33254280624906
  N   -1.95656011360919      0.58291526117090     -0.81092005255775
  H   -2.22072013089492      1.19865715541679      1.20067700704394
  H   -2.84193491211565     -0.41016325870208      0.83575239696690
  H   -0.20394271463457      0.07968846342137      1.92227146349578
  H   -0.77916128305194     -1.43658877316462      1.21872428319084
  H   1.60984884297957     -1.84452707492115      0.35459576006518
  H   1.72479959182158     -1.32222044003655     -1.34985032876814
  H   3.12530048175728      0.58487316679990     -0.55211706500545
  H   2.56275663503217      0.30746156676296      1.11960935830158
  H   0.78923725357876      1.75561032848701      0.49349529557218
  H   -1.15048708517745     -1.23289780264649     -1.51871515823118
  H   -0.45197240633071      0.22929536282857     -2.26583769177984
  H   -1.74416647434116      1.56680816750621     -0.94187437303925
