# Supplementary material for: Novel Sulfonium Reagents for the Modular Synthesis of Spiro[2.3]Hexanes and Heteroatom‐Containing Analogues: Synthesis, Application, and Evaluation as Bioisosteres
Source: Angew Chem Int Ed Engl. 2025 Dec 9;65(5):e21633. doi: 10.1002/anie.202521633 (PMC12851011; doi:10.1002/anie.202521633)
Supplement: Supplementary file 2 — Supporting information [file ANIE-65-e21633-s001.zip › Bioisostere-Analysis/DFT/1362824440138409855956340726517297/file_property.txt]

-------------------------------------------------------------
----------------------- !PROPERTIES! ------------------------
-------------------------------------------------------------
# -----------------------------------------------------------
$ PAL_Flags
   description: The PAL Flags
   geom. index: 1
   prop. index: 1
        Diskflag:     2
# -----------------------------------------------------------
$ SCF_Energy
   description: The SCF energy
   geom. index: 1
   prop. index: 1
        SCF Energy:     -345.4736555810
# -----------------------------------------------------------
$ DFT_Energy
   description: The DFT energy
   geom. index: 1
   prop. index: 1
   Number of Alpha Electrons                 30.9999747206 
   Number of Beta  Electrons                 30.9999747206 
   Total number of  Electrons                61.9999494412 
   Exchange energy                          -32.3593566022 
   Correlation energy                        -2.5381866253 
   Correlation energy NL                      0.0000000000 
   Exchange-Correlation energy              -34.8975432275 
   Embedding correction                       0.0000000000 
   Total DFT Energy (No VdW correction)    -345.4736555810 
# -----------------------------------------------------------
$ Mayer_Pop
   description: The Mayer population analysis
   geom. index: 1
   prop. index: 1
     Number of atoms                     : 20
     Threshold for printing              : 0.1000000
     Number of bond orders printed       : 25
  NA   - Mulliken gross atomic population
  ZA   - Total nuclear charge
  QA   - Mulliken gross atomic charge
  VA   - Mayer's total valence
  BVA  - Mayer's bonded valence
  FA   - Mayer's free valence
  ATOM       NA         ZA         QA         VA         BVA        FA
  0   0     6.2508     6.0000    -0.2508     3.6979     3.6979     0.0000
  1   0     6.4471     6.0000    -0.4471     3.8790     3.8790    -0.0000
  2   0     6.0587     6.0000    -0.0587     4.0333     4.0333    -0.0000
  3   0     6.2175     6.0000    -0.2175     3.4287     3.4287    -0.0000
  4   0     6.2402     6.0000    -0.2402     3.7140     3.7140    -0.0000
  5   0     7.2814     7.0000    -0.2814     2.7034     2.7034    -0.0000
  6   0     6.3706     6.0000    -0.3706     3.6705     3.6705    -0.0000
  7   0     7.3226     7.0000    -0.3226     2.5337     2.5337     0.0000
  8   0     0.8632     1.0000     0.1368     0.9444     0.9444    -0.0000
  9   0     0.8404     1.0000     0.1596     0.9271     0.9271    -0.0000
 10   0     0.8525     1.0000     0.1475     0.9589     0.9589    -0.0000
 11   0     0.8214     1.0000     0.1786     0.9247     0.9247    -0.0000
 12   0     0.8391     1.0000     0.1609     0.9431     0.9431    -0.0000
 13   0     0.8297     1.0000     0.1703     0.9507     0.9507    -0.0000
 14   0     0.8422     1.0000     0.1578     0.9230     0.9230    -0.0000
 15   0     0.8621     1.0000     0.1379     0.9486     0.9486    -0.0000
 16   0     0.7110     1.0000     0.2890     0.8535     0.8535    -0.0000
 17   0     0.8202     1.0000     0.1798     0.8904     0.8904    -0.0000
 18   0     0.8315     1.0000     0.1685     0.9433     0.9433     0.0000
 19   0     0.6978     1.0000     0.3022     0.8640     0.8640     0.0000
      Bond orders larger than 0.1000000
           Atom A     A.N. of A          Atom B    A.N. of B              Bond order
                0             6               1            6                0.942832
                0             6               7            7                0.904911
                0             6               8            1                0.982318
                0             6               9            1                0.999194
                1             6               2            6                0.874768
                1             6               5            7                0.123390
                1             6              10            1                0.920316
                1             6              11            1                1.016311
                2             6               3            6                0.752149
                2             6               4            6                0.104900
                2             6               5            7                1.548672
                2             6               6            6                0.921000
                3             6               4            6                0.838053
                3             6               5            7               -0.152980
                3             6              12            1                0.968620
                3             6              13            1                0.994818
                4             6               5            7                0.850803
                4             6              14            1                0.981885
                4             6              15            1                0.973446
                5             7               6            6               -0.427496
                5             7              16            1                0.862192
                6             6               7            7                0.984384
                6             6              17            1                0.952457
                6             6              18            1                0.990760
                7             7              19            1                0.892653
# -----------------------------------------------------------
$ VdW_Correction
   description: The Van der Waals Correction
   geom. index: 1
   prop. index: 1
        Van der Waals Correction:       -0.0337260439
# -----------------------------------------------------------
$ Hessian
   description: Details about the Hessian
   geom. index: 1
   prop. index: 1
Normal modes:
Number of Rows: 60 Number of Columns: 60
                  0          1          2          3          4          5    
      0       0.000000   0.000000   0.000000   0.000000   0.000000   0.000000
      1       0.000000   0.000000   0.000000   0.000000   0.000000   0.000000
      2       0.000000   0.000000   0.000000   0.000000   0.000000   0.000000
      3       0.000000   0.000000   0.000000   0.000000   0.000000   0.000000
      4       0.000000   0.000000   0.000000   0.000000   0.000000   0.000000
      5       0.000000   0.000000   0.000000   0.000000   0.000000   0.000000
      6       0.000000   0.000000   0.000000   0.000000   0.000000   0.000000
      7       0.000000   0.000000   0.000000   0.000000   0.000000   0.000000
      8       0.000000   0.000000   0.000000   0.000000   0.000000   0.000000
      9       0.000000   0.000000   0.000000   0.000000   0.000000   0.000000
     10       0.000000   0.000000   0.000000   0.000000   0.000000   0.000000
     11       0.000000   0.000000   0.000000   0.000000   0.000000   0.000000
     12       0.000000   0.000000   0.000000   0.000000   0.000000   0.000000
     13       0.000000   0.000000   0.000000   0.000000   0.000000   0.000000
     14       0.000000   0.000000   0.000000   0.000000   0.000000   0.000000
     15       0.000000   0.000000   0.000000   0.000000   0.000000   0.000000
     16       0.000000   0.000000   0.000000   0.000000   0.000000   0.000000
     17       0.000000   0.000000   0.000000   0.000000   0.000000   0.000000
     18       0.000000   0.000000   0.000000   0.000000   0.000000   0.000000
     19       0.000000   0.000000   0.000000   0.000000   0.000000   0.000000
     20       0.000000   0.000000   0.000000   0.000000   0.000000   0.000000
     21       0.000000   0.000000   0.000000   0.000000   0.000000   0.000000
     22       0.000000   0.000000   0.000000   0.000000   0.000000   0.000000
     23       0.000000   0.000000   0.000000   0.000000   0.000000   0.000000
     24       0.000000   0.000000   0.000000   0.000000   0.000000   0.000000
     25       0.000000   0.000000   0.000000   0.000000   0.000000   0.000000
     26       0.000000   0.000000   0.000000   0.000000   0.000000   0.000000
     27       0.000000   0.000000   0.000000   0.000000   0.000000   0.000000
     28       0.000000   0.000000   0.000000   0.000000   0.000000   0.000000
     29       0.000000   0.000000   0.000000   0.000000   0.000000   0.000000
     30       0.000000   0.000000   0.000000   0.000000   0.000000   0.000000
     31       0.000000   0.000000   0.000000   0.000000   0.000000   0.000000
     32       0.000000   0.000000   0.000000   0.000000   0.000000   0.000000
     33       0.000000   0.000000   0.000000   0.000000   0.000000   0.000000
     34       0.000000   0.000000   0.000000   0.000000   0.000000   0.000000
     35       0.000000   0.000000   0.000000   0.000000   0.000000   0.000000
     36       0.000000   0.000000   0.000000   0.000000   0.000000   0.000000
     37       0.000000   0.000000   0.000000   0.000000   0.000000   0.000000
     38       0.000000   0.000000   0.000000   0.000000   0.000000   0.000000
     39       0.000000   0.000000   0.000000   0.000000   0.000000   0.000000
     40       0.000000   0.000000   0.000000   0.000000   0.000000   0.000000
     41       0.000000   0.000000   0.000000   0.000000   0.000000   0.000000
     42       0.000000   0.000000   0.000000   0.000000   0.000000   0.000000
     43       0.000000   0.000000   0.000000   0.000000   0.000000   0.000000
     44       0.000000   0.000000   0.000000   0.000000   0.000000   0.000000
     45       0.000000   0.000000   0.000000   0.000000   0.000000   0.000000
     46       0.000000   0.000000   0.000000   0.000000   0.000000   0.000000
     47       0.000000   0.000000   0.000000   0.000000   0.000000   0.000000
     48       0.000000   0.000000   0.000000   0.000000   0.000000   0.000000
     49       0.000000   0.000000   0.000000   0.000000   0.000000   0.000000
     50       0.000000   0.000000   0.000000   0.000000   0.000000   0.000000
     51       0.000000   0.000000   0.000000   0.000000   0.000000   0.000000
     52       0.000000   0.000000   0.000000   0.000000   0.000000   0.000000
     53       0.000000   0.000000   0.000000   0.000000   0.000000   0.000000
     54       0.000000   0.000000   0.000000   0.000000   0.000000   0.000000
     55       0.000000   0.000000   0.000000   0.000000   0.000000   0.000000
     56       0.000000   0.000000   0.000000   0.000000   0.000000   0.000000
     57       0.000000   0.000000   0.000000   0.000000   0.000000   0.000000
     58       0.000000   0.000000   0.000000   0.000000   0.000000   0.000000
     59       0.000000   0.000000   0.000000   0.000000   0.000000   0.000000
                  6          7          8          9         10         11    
      0      -0.061091  -0.108194  -0.019539   0.029565  -0.057154   0.002748
      1      -0.054425  -0.195742   0.021840  -0.048375   0.007785   0.013036
      2      -0.048060  -0.020075  -0.003914   0.047518  -0.008015  -0.007645
      3      -0.060219   0.038391  -0.019997   0.026797  -0.069604   0.083801
      4      -0.007998   0.114760   0.058120  -0.094430  -0.086623   0.121054
      5       0.035309   0.040995  -0.003105  -0.094820  -0.101896  -0.068255
      6       0.000804   0.007810   0.007150  -0.000781   0.030131   0.020681
      7      -0.015728   0.073462   0.093445   0.009054   0.114061  -0.040604
      8       0.087980  -0.004747   0.023443  -0.078444   0.013998  -0.138635
      9       0.002449  -0.048603  -0.061747  -0.000724  -0.002633   0.108833
     10      -0.012493  -0.008401  -0.005173  -0.025742   0.067091  -0.017528
     11       0.075602  -0.002920   0.000979   0.234682   0.011905   0.034457
     12      -0.014942   0.044202   0.048582  -0.000791   0.106707   0.049636
     13       0.028484  -0.073039  -0.072738  -0.008033  -0.009114   0.027455
     14      -0.235201   0.036378  -0.051647   0.005396  -0.007770   0.031511
     15      -0.011795   0.097962   0.120845   0.001669   0.146904   0.010772
     16      -0.009478   0.021801   0.014190   0.018401   0.061661  -0.084499
     17       0.099454  -0.073849   0.089352  -0.116849   0.027647   0.199303
     18       0.065048  -0.020706   0.042901  -0.025011  -0.079069  -0.145497
     19       0.008362   0.038938   0.152345   0.106706  -0.110724  -0.041792
     20       0.036305   0.013037  -0.013705  -0.070503   0.074318  -0.094668
     21       0.067019  -0.009863  -0.112563  -0.026231  -0.071447  -0.118716
     22       0.069307   0.050249  -0.245934   0.038088   0.019245   0.030128
     23      -0.035642   0.000350  -0.026180   0.052948  -0.005026  -0.008682
     24      -0.165880  -0.449147   0.070792   0.078372   0.037831  -0.092877
     25      -0.092822  -0.285429   0.097795  -0.073638   0.007728  -0.002679
     26       0.009849   0.095485  -0.144205   0.118212   0.015165  -0.000610
     27      -0.053488   0.030624  -0.025439   0.032127  -0.082934   0.091150
     28      -0.131184  -0.481905   0.115348  -0.050242   0.058381  -0.085846
     29      -0.167919  -0.182450   0.149633   0.051898   0.018820   0.040445
     30      -0.117090  -0.013253  -0.053898   0.078699  -0.149861   0.179229
     31       0.024674   0.299628   0.048571  -0.228563  -0.357667   0.306935
     32       0.041950  -0.020693   0.013366  -0.054967   0.046943  -0.185928
     33      -0.033733   0.217875   0.004276   0.041024  -0.083350   0.101871
     34      -0.008498   0.111054   0.051292  -0.114109  -0.124740   0.148831
     35       0.058809   0.203919  -0.030769  -0.241684  -0.426977   0.181107
     36       0.110633  -0.101662  -0.096622  -0.118838  -0.042884   0.017019
     37       0.143058  -0.045002   0.014186   0.203304   0.068830   0.091917
     38       0.180395  -0.023680   0.022409   0.432868   0.020821   0.138061
     39      -0.094041  -0.074591  -0.125263   0.111403  -0.043112   0.279454
     40      -0.181057   0.013223  -0.049261  -0.288171   0.038838  -0.132181
     41       0.148673  -0.017499   0.016073   0.383822   0.019881   0.114116
     42      -0.304959   0.137536  -0.032152  -0.046339   0.091636  -0.121712
     43       0.000396  -0.127652  -0.100795  -0.157424  -0.043536   0.098071
     44      -0.426065   0.081391  -0.110466  -0.062403  -0.026071  -0.060577
     45       0.256863  -0.025406   0.147386   0.040059   0.138490   0.198374
     46       0.115792  -0.115528  -0.126255   0.151678  -0.054498   0.068465
     47      -0.429800   0.087488  -0.118224  -0.031677  -0.027550  -0.074243
     48       0.138116   0.093039   0.190171  -0.034503   0.173287  -0.062079
     49      -0.145463   0.098475  -0.052300   0.062982   0.067207  -0.331304
     50       0.162685  -0.106458   0.120298  -0.133812   0.028879   0.290466
     51       0.044084  -0.021732   0.278916  -0.034846  -0.122477  -0.222881
     52       0.005380   0.021481   0.220262   0.168076  -0.252151  -0.073730
     53       0.046189   0.050977  -0.209883  -0.208202   0.408559  -0.004338
     54       0.118761  -0.040160  -0.036189  -0.070979  -0.153902  -0.239253
     55      -0.014911   0.012393   0.367613   0.222974  -0.363171  -0.115736
     56       0.042911  -0.018781   0.132435   0.009790  -0.183568  -0.210234
     57       0.143041   0.060525  -0.405494  -0.081086   0.042163  -0.060619
     58       0.094314   0.094128  -0.319343   0.042898   0.039335   0.048538
     59       0.018342   0.124906  -0.147151   0.101839  -0.001195   0.021201
                 12         13         14         15         16         17    
      0       0.167560  -0.191236   0.000339  -0.047133   0.023370  -0.006562
      1      -0.049858   0.076389   0.032204  -0.029541   0.042628   0.028165
      2       0.000340   0.150322  -0.057792   0.010041   0.043242   0.037083
      3       0.161884  -0.114504   0.114364  -0.083323   0.039615   0.016767
      4       0.005450   0.145964   0.100237  -0.068706   0.039631   0.002299
      5      -0.040937  -0.174626  -0.171582   0.080720   0.091102   0.072421
      6      -0.029843   0.025498   0.133596   0.055965  -0.013637   0.007562
      7       0.138661   0.017180  -0.002276   0.015055  -0.004168   0.002263
      8      -0.056154  -0.126907   0.064041  -0.035931   0.042182   0.005113
      9      -0.247254   0.008260   0.099179   0.123410   0.006988   0.026773
     10       0.006899  -0.029166  -0.208689  -0.161403  -0.003443  -0.028301
     11       0.014357  -0.038242  -0.000675  -0.001402   0.043112  -0.052367
     12      -0.152985  -0.022342  -0.146549  -0.100395   0.004598  -0.027375
     13      -0.060167  -0.004272  -0.027198  -0.062384  -0.007359  -0.006277
     14       0.010359   0.004066   0.004251   0.022195   0.023551  -0.054675
     15      -0.045875  -0.015914  -0.086897   0.047632   0.014915   0.002252
     16       0.121123   0.004394   0.072429   0.268099   0.017016   0.050859
     17       0.121290   0.020349  -0.019633   0.004528  -0.001308   0.021591
     18       0.036795   0.118608   0.041683  -0.024782  -0.026400   0.003553
     19      -0.077533  -0.069730   0.064060  -0.004171  -0.053523  -0.012116
     20      -0.050602  -0.058365   0.240096  -0.113252  -0.107446  -0.050163
     21       0.099258   0.224559  -0.127988   0.016740  -0.038154  -0.026802
     22      -0.025802  -0.078075   0.009000   0.005432   0.000003  -0.001644
     23      -0.018063   0.224405  -0.041920   0.029816  -0.055273  -0.038815
     24       0.163853  -0.503757  -0.203905   0.246574  -0.330362  -0.179801
     25      -0.049737   0.038498  -0.020177   0.028496  -0.000279   0.010057
     26      -0.005817   0.172495   0.008066  -0.045497   0.047249   0.032163
     27       0.187570  -0.074930   0.197861  -0.226472   0.167215   0.049436
     28      -0.063679  -0.178121  -0.207311   0.240739  -0.214829  -0.088217
     29       0.017205   0.020521   0.018087   0.043836  -0.059415  -0.034258
     30       0.225468   0.056556   0.063987  -0.215999   0.084097   0.061615
     31      -0.011953  -0.145963  -0.167405   0.203608  -0.395239  -0.191775
     32      -0.060098  -0.114170  -0.037704   0.015805   0.265354   0.143309
     33       0.251383  -0.236057   0.053073   0.035214  -0.164702  -0.092179
     34      -0.010185   0.135728   0.077505  -0.054216   0.013541  -0.005583
     35      -0.092009  -0.388701  -0.450951   0.340228  -0.325339  -0.098885
     36      -0.400009  -0.041604   0.184989   0.155382   0.032359   0.168473
     37       0.031037  -0.025206  -0.274435  -0.296221  -0.263862   0.346688
     38       0.055376  -0.026937  -0.064600  -0.109654  -0.163852   0.219337
     39      -0.276447   0.065733   0.109280   0.290544  -0.000856  -0.038455
     40      -0.044688  -0.027856  -0.070453   0.031624   0.283552  -0.434076
     41       0.040542  -0.032279  -0.069010  -0.081561  -0.106736   0.149492
     42      -0.236742  -0.041737  -0.164004  -0.193242  -0.161794   0.304273
     43      -0.106793   0.018730  -0.042757  -0.203639  -0.133247   0.207224
     44      -0.051889  -0.001618  -0.006018  -0.069031  -0.116234   0.214900
     45      -0.054930  -0.009927  -0.157663   0.014960   0.167185  -0.327733
     46      -0.130359  -0.003887   0.065411   0.027542   0.146258  -0.318455
     47      -0.058187  -0.006105   0.002729  -0.067178  -0.098385   0.172365
     48      -0.028462  -0.071403  -0.053867   0.138308   0.002836   0.087133
     49      -0.067890  -0.165131  -0.025516  -0.031599   0.034971  -0.042134
     50       0.200277   0.085555   0.028156   0.151281  -0.007873   0.066318
     51       0.050833   0.134633   0.070373  -0.065994  -0.021548   0.005918
     52      -0.182488  -0.055081   0.024990  -0.024811   0.021716  -0.009938
     53       0.188267  -0.101292   0.341054  -0.061117  -0.277799  -0.053417
     54      -0.009377  -0.048827   0.089256  -0.182138   0.032298   0.006789
     55      -0.241388   0.012342  -0.015849  -0.030355   0.067211  -0.013187
     56      -0.218766  -0.073393   0.202017  -0.221669   0.020897  -0.052226
     57       0.145798  -0.034210  -0.094240   0.017023   0.104696   0.048822
     58      -0.010948  -0.205079   0.020908   0.015455   0.039696   0.021941
     59       0.011987  -0.030675  -0.049968   0.075689  -0.009097  -0.012288
                 18         19         20         21         22         23    
      0       0.091082  -0.079428   0.042987   0.007535   0.002295   0.074591
      1       0.006963   0.041463  -0.082127  -0.017020  -0.008556  -0.019576
      2      -0.125396   0.096896   0.046812  -0.052049   0.002479   0.009701
      3      -0.008943   0.032385  -0.061381  -0.006765  -0.004386  -0.052714
      4       0.003860  -0.074591   0.090080   0.029346   0.009311   0.037849
      5       0.051188   0.088444  -0.009076   0.090887   0.048282   0.001305
      6       0.002826  -0.006265   0.015431   0.006235   0.026346  -0.071639
      7       0.018712   0.044323   0.102531   0.055560  -0.001354   0.016130
      8       0.031961  -0.060912   0.059005  -0.081305  -0.039485  -0.023661
      9       0.017069   0.012363   0.020569   0.011915  -0.034992   0.087684
     10      -0.028589  -0.017786  -0.076648  -0.028721  -0.025044   0.178999
     11       0.000654  -0.032916   0.023857  -0.079820   0.029147   0.020183
     12      -0.010172  -0.014303  -0.028269  -0.006785   0.108465  -0.090684
     13       0.004372   0.003093   0.047209   0.007609   0.025968  -0.158206
     14      -0.001334   0.030547  -0.020245   0.041145  -0.020923  -0.020170
     15      -0.000988  -0.005043  -0.018073  -0.000361  -0.070349  -0.027004
     16      -0.024210  -0.056124  -0.128797  -0.033996   0.032998  -0.023186
     17       0.004997  -0.011454   0.007841  -0.012800  -0.054331  -0.031311
     18      -0.112839   0.103485   0.058058  -0.048575   0.017412   0.035674
     19       0.065947   0.086740   0.059205   0.022520   0.035131   0.040349
     20      -0.011745  -0.011976  -0.118323   0.081515   0.015448   0.019486
     21       0.109899  -0.022656  -0.026392   0.038795  -0.005855  -0.013946
     22       0.004818   0.014985  -0.012919  -0.046354  -0.005110  -0.012939
     23       0.081499  -0.076790   0.002700   0.001417  -0.011704  -0.002076
     24      -0.123827  -0.146045   0.278037   0.000595   0.020590   0.015184
     25      -0.048933   0.012039  -0.019830   0.059358   0.003607  -0.036669
     26      -0.042661   0.153294  -0.036020  -0.228690  -0.022573   0.024200
     27       0.162230  -0.104070  -0.012760  -0.059070  -0.018215   0.140550
     28      -0.167523  -0.004660   0.101926   0.090025   0.017959  -0.092850
     29      -0.235867  -0.057242   0.227846  -0.035472  -0.003004   0.036601
     30      -0.205402   0.273046  -0.310580  -0.135370  -0.103227  -0.122228
     31      -0.094914  -0.082769  -0.008670  -0.174757  -0.070322  -0.001469
     32       0.165454   0.007151   0.125518   0.230522   0.126665   0.041794
     33      -0.113327   0.023599   0.083428  -0.084176  -0.017172  -0.113332
     34       0.001099  -0.068901   0.048868   0.007932   0.000233   0.041790
     35      -0.093355   0.135446  -0.223267  -0.147937  -0.025282  -0.053260
     36       0.064635  -0.181792   0.244126  -0.338761  -0.189163   0.258034
     37      -0.010880   0.013339  -0.139055   0.146084  -0.166696   0.204518
     38       0.008123   0.022699  -0.058792   0.113435  -0.054191   0.004699
     39       0.005215   0.229578  -0.170266   0.364769  -0.157606   0.465705
     40      -0.040971  -0.050253   0.012904  -0.227105   0.032498   0.292811
     41       0.004967   0.011027  -0.047836   0.066908  -0.021045   0.015815
     42      -0.002405  -0.171927   0.039512  -0.188969   0.253125  -0.010068
     43       0.034438  -0.025044   0.165070   0.030929  -0.027681  -0.377526
     44       0.009890  -0.080602   0.049555  -0.070247   0.063839  -0.019629
     45      -0.021539   0.125934  -0.133539   0.145127  -0.068022  -0.120733
     46       0.004807   0.116454   0.098201   0.106702   0.243536  -0.219468
     47       0.007892  -0.072143   0.053056  -0.069120   0.089711  -0.003981
     48      -0.006363  -0.103954  -0.037068  -0.145098   0.029098   0.108179
     49       0.080520   0.122605   0.156571   0.014719  -0.763347  -0.353143
     50      -0.041354  -0.097624  -0.127079  -0.046805   0.292779   0.115819
     51      -0.184890   0.059657   0.014575   0.092759  -0.012741   0.054591
     52      -0.019037  -0.109790  -0.074196   0.042104  -0.013275  -0.035260
     53       0.162554   0.445405   0.202764   0.015120   0.131261   0.198939
     54      -0.212394   0.126503  -0.125970  -0.186017  -0.013699   0.061307
     55      -0.084872  -0.279231  -0.152847   0.120560  -0.065570  -0.084925
     56      -0.192367  -0.320405  -0.400549   0.102612  -0.089329  -0.073855
     57      -0.625388  -0.320401   0.183631   0.434318  -0.036007   0.035469
     58      -0.233432  -0.064023   0.109147   0.074296  -0.000948   0.025696
     59      -0.303770  -0.232490   0.302457   0.223423   0.012341   0.095238
                 24         25         26         27         28         29    
      0       0.153615  -0.014553   0.042623   0.086435  -0.001582   0.021498
      1       0.004100  -0.055894   0.007585   0.007701  -0.132443  -0.011041
      2       0.023976   0.025130   0.019170   0.193146   0.055386  -0.081582
      3      -0.132075   0.008630  -0.034721  -0.094998  -0.031983  -0.021232
      4       0.005360   0.059067  -0.017886  -0.010545   0.114932   0.004514
      5      -0.032014   0.017329  -0.002102  -0.053658  -0.005993   0.009961
      6       0.015340  -0.000023  -0.059484  -0.091428  -0.095808  -0.145739
      7      -0.061864   0.032871  -0.013824   0.133825  -0.141576   0.096828
      8      -0.019900  -0.004618  -0.042809  -0.001541  -0.013551   0.022336
      9      -0.032095   0.006821  -0.040817   0.041623  -0.011186   0.000079
     10      -0.028226  -0.001370  -0.038469  -0.082005  -0.013439  -0.081591
     11      -0.053626  -0.045292   0.009523   0.004980  -0.003740   0.000910
     12       0.055786  -0.002498  -0.190944   0.080113   0.023251   0.092071
     13       0.027051  -0.009961   0.153550  -0.029483   0.032122  -0.006284
     14       0.028802   0.019117  -0.014117  -0.013260   0.021887  -0.073910
     15       0.001389  -0.001598   0.223963  -0.057941   0.039024  -0.059481
     16       0.061348  -0.007128  -0.070560   0.002324   0.070838   0.013875
     17      -0.000772  -0.004581  -0.014244   0.006228   0.004382   0.049389
     18       0.082011   0.025466  -0.010750  -0.159709  -0.058121   0.032727
     19      -0.005005  -0.089253  -0.024012  -0.000372   0.081051  -0.039095
     20      -0.008512  -0.013722   0.034761   0.073987   0.033580  -0.024059
     21      -0.084884  -0.017965   0.001573   0.117829   0.083592  -0.036558
     22      -0.000390   0.071121   0.000585  -0.019022  -0.012230   0.012737
     23       0.018531  -0.001378  -0.015578  -0.181446  -0.079990   0.082296
     24      -0.123001   0.279244  -0.024296   0.044712   0.246549   0.033681
     25      -0.109354  -0.065745  -0.039526  -0.110389   0.030472  -0.006491
     26       0.198839   0.128957   0.100673   0.432207  -0.267016  -0.092653
     27       0.379822  -0.078970   0.080049   0.110763  -0.063621  -0.013340
     28      -0.308369   0.084497  -0.084045  -0.151626   0.108292   0.022475
     29       0.035152   0.125357  -0.060263  -0.085904   0.317480  -0.110887
     30      -0.285241  -0.366362   0.000485  -0.086980   0.407843   0.433750
     31       0.155743  -0.018245   0.039132   0.201897  -0.216907  -0.046416
     32      -0.045057   0.193830  -0.042589  -0.154895  -0.034904  -0.146024
     33      -0.438452   0.267628  -0.056819   0.132025  -0.283960  -0.003460
     34       0.074299  -0.003378  -0.006834  -0.017157   0.122362  -0.000342
     35       0.201550  -0.216222   0.063708   0.063654  -0.197498  -0.047870
     36      -0.301555  -0.122864  -0.096096   0.220070   0.070986  -0.063069
     37       0.048380   0.098704  -0.076965  -0.110765  -0.007639  -0.178335
     38       0.049710   0.053868  -0.011884  -0.036485  -0.007642  -0.053597
     39       0.031316   0.164017   0.195522   0.088326  -0.014852   0.517545
     40      -0.173237  -0.110137   0.075162  -0.068973  -0.044915   0.002231
     41       0.027385   0.030473  -0.019354  -0.003434   0.007829   0.015201
     42      -0.070329  -0.080378   0.045713   0.085133  -0.014571   0.351431
     43       0.060083   0.023323   0.071550   0.067793   0.052058  -0.103853
     44      -0.043866  -0.020852   0.100134   0.016211  -0.000553   0.056685
     45       0.179385   0.064453  -0.393048   0.045898   0.132037  -0.119206
     46       0.007959  -0.001723   0.490918   0.066168  -0.085277   0.202806
     47      -0.054696  -0.028206   0.113189   0.009495  -0.042959   0.068786
     48      -0.067302  -0.079239   0.456945  -0.062732   0.074952   0.147563
     49       0.166202  -0.087432  -0.299410   0.022027   0.079464   0.217106
     50      -0.042501   0.021245   0.079506  -0.000384   0.014373  -0.024186
     51      -0.005522  -0.051329   0.059319   0.273748  -0.313198   0.102110
     52      -0.026182   0.007164  -0.001147   0.002472   0.034484  -0.047334
     53       0.072667  -0.211102  -0.027755  -0.041992   0.173137   0.005150
     54       0.182736   0.386637   0.107474  -0.198566   0.277260   0.255987
     55      -0.091201   0.001652   0.020034   0.174749  -0.166381  -0.012666
     56      -0.032363   0.244710   0.135904   0.211897  -0.006221   0.115798
     57      -0.020580  -0.395103  -0.004950   0.159338  -0.132912  -0.063038
     58       0.046678  -0.048883  -0.014193  -0.072005  -0.013192   0.017959
     59       0.116510  -0.214749  -0.069612  -0.402256   0.051154   0.127503
                 30         31         32         33         34         35    
      0       0.032016   0.021420  -0.004687  -0.033948  -0.011135  -0.009438
      1       0.014155  -0.042725  -0.064808   0.012823  -0.002677  -0.006593
      2      -0.048838  -0.004397  -0.020268   0.003495  -0.021142   0.003269
      3      -0.029869  -0.022369  -0.024584   0.047342  -0.008621   0.033768
      4      -0.005755   0.021294   0.002586  -0.064713   0.040529   0.020160
      5       0.023542   0.054600   0.015782  -0.017319  -0.006726   0.016456
      6      -0.088792   0.050537   0.034966  -0.026626  -0.015751   0.030417
      7       0.052315   0.026800   0.056108   0.027573  -0.080390  -0.079387
      8      -0.043816  -0.159800   0.006801   0.000807   0.101563  -0.088822
      9      -0.021764   0.017548   0.032197  -0.058124  -0.058903  -0.155397
     10      -0.035223  -0.004426   0.015441  -0.027919  -0.003859  -0.026362
     11      -0.002464   0.122211  -0.035942   0.028531  -0.005359  -0.007631
     12       0.010289  -0.020123  -0.015562   0.020377   0.012257   0.035806
     13      -0.008638   0.020938  -0.029253   0.002860   0.025146   0.049662
     14       0.078367  -0.087436   0.030176  -0.012667   0.014899  -0.004943
     15       0.045039   0.012674  -0.006345   0.007829   0.002365   0.004350
     16       0.010257  -0.014499  -0.017128  -0.000177   0.014625   0.015971
     17      -0.053948   0.021670  -0.003724  -0.016095  -0.045352   0.047519
     18       0.033211   0.016009   0.019355  -0.009509   0.030000   0.021502
     19      -0.012161  -0.032876  -0.059873   0.001542  -0.010603   0.002920
     20       0.011202   0.052794   0.005510  -0.008618  -0.016070   0.026160
     21      -0.034266  -0.023249  -0.008132   0.024608  -0.011645  -0.014187
     22      -0.007061   0.028125   0.079062   0.027126   0.024398   0.012588
     23       0.046600  -0.000916  -0.003597  -0.004077  -0.000585  -0.003042
     24      -0.001156   0.123595   0.102126  -0.262475   0.194121   0.075302
     25      -0.026001  -0.053220   0.004149   0.165926  -0.090695  -0.040778
     26       0.032423   0.043743  -0.160086  -0.400623   0.225923   0.108083
     27      -0.030920  -0.100771   0.096486   0.258455  -0.001670  -0.064586
     28       0.009056   0.067474  -0.025215  -0.115841  -0.012014   0.034778
     29      -0.232040  -0.125912   0.333542   0.568109  -0.020089  -0.064561
     30       0.189232   0.053068   0.307512  -0.247149   0.147291  -0.225279
     31      -0.029489  -0.096099  -0.085571   0.085203  -0.046194  -0.044726
     32      -0.049052   0.081688  -0.067068   0.029136  -0.029652   0.142961
     33       0.086617  -0.293535  -0.399648  -0.023962   0.126308  -0.044073
     34      -0.022816   0.054163   0.064144  -0.041242   0.010746   0.024009
     35      -0.011240   0.064318   0.119880   0.111844  -0.110222  -0.027235
     36       0.606310  -0.122202   0.069553   0.150063  -0.138678   0.602788
     37       0.074470  -0.301883   0.107871  -0.053366  -0.003382   0.143243
     38      -0.013129  -0.090826   0.027045  -0.023352   0.011167  -0.001950
     39      -0.210022  -0.034067  -0.255605   0.282950   0.397682   0.227844
     40      -0.103959   0.311694  -0.117545   0.098097   0.051682   0.066349
     41       0.004185  -0.044895  -0.004446   0.006673   0.026163  -0.006219
     42      -0.281538   0.053621  -0.047708  -0.025008  -0.099120   0.211565
     43       0.348666   0.335018  -0.164757   0.281226   0.301280  -0.453299
     44      -0.008643   0.044145  -0.024188   0.032219   0.020117  -0.037301
     45       0.254689  -0.113943  -0.028410   0.044599   0.135338  -0.001901
     46      -0.047078  -0.543337   0.270914  -0.137669  -0.268916   0.147530
     47      -0.085370   0.002265   0.021918  -0.019934  -0.051838   0.017589
     48      -0.195110  -0.218180  -0.019994  -0.038160   0.172607  -0.154053
     49      -0.279525   0.121932  -0.057674  -0.066728  -0.134300   0.186169
     50       0.059829  -0.056523   0.011071   0.010925   0.037983  -0.038095
     51       0.048913   0.170670   0.381929   0.079396   0.327986   0.183523
     52      -0.019437  -0.021281  -0.062070  -0.023146  -0.053784  -0.024596
     53       0.042306   0.004117  -0.074378   0.031534   0.006378   0.054889
     54       0.145710  -0.024106  -0.302763   0.073817  -0.484246  -0.161484
     55      -0.015255   0.070493   0.150322  -0.003301   0.085402   0.038992
     56       0.068794   0.127589   0.028482   0.029582  -0.190378  -0.030063
     57       0.010993  -0.098135  -0.199008  -0.022487  -0.027226   0.003490
     58       0.011041  -0.003281   0.005658   0.006335  -0.002531  -0.002657
     59       0.079658  -0.075638  -0.134582  -0.027057  -0.087517  -0.074691
                 36         37         38         39         40         41    
      0       0.000036  -0.015115   0.035875  -0.086712   0.052508  -0.012525
      1      -0.021470  -0.025588  -0.023400   0.034525  -0.039707   0.008183
      2       0.019975   0.034334   0.041864  -0.080539   0.074140  -0.019993
      3      -0.009651   0.134533  -0.021519   0.096490   0.061822  -0.023400
      4      -0.002832   0.003144  -0.014771  -0.013238  -0.012696  -0.005603
      5      -0.016261  -0.056054  -0.022682  -0.004610  -0.019845   0.039878
      6       0.141576  -0.028347   0.065939  -0.091588  -0.110300   0.059916
      7       0.080339  -0.011775   0.065984   0.063492   0.015141   0.019111
      8       0.063998   0.037764   0.067000   0.006241  -0.015311  -0.089910
      9      -0.098914   0.004958  -0.017099   0.034244   0.024396  -0.019392
     10      -0.004196   0.007326  -0.031364  -0.018653  -0.005221  -0.014320
     11      -0.006306  -0.002290  -0.018662   0.001145  -0.002300   0.007135
     12       0.004861   0.007138  -0.017718  -0.003478   0.006385   0.006906
     13      -0.054016  -0.042389   0.157322   0.065057   0.013173   0.004439
     14      -0.011949   0.010745   0.040699   0.014030   0.014708   0.053047
     15      -0.010855  -0.011299  -0.015114   0.002522  -0.012667  -0.094060
     16      -0.020549   0.007272  -0.040681  -0.012623   0.000848  -0.025395
     17      -0.016600  -0.010654  -0.037484  -0.009586  -0.000384  -0.003729
     18       0.003265  -0.065870  -0.051240   0.033851   0.127650  -0.006771
     19      -0.016649   0.020967  -0.007377   0.001809  -0.044228  -0.003921
     20       0.004503  -0.052395  -0.035809   0.012028   0.069581   0.004690
     21       0.009933  -0.005527  -0.002326   0.021910  -0.020145  -0.000544
     22      -0.023481  -0.002994   0.006424  -0.034050   0.028312  -0.003524
     23      -0.030336   0.025715   0.005236  -0.004044  -0.022234   0.001720
     24       0.073279   0.039894  -0.135715   0.320144  -0.225987   0.047295
     25      -0.042296  -0.010107   0.073868  -0.172650   0.107789  -0.019247
     26       0.087388   0.022616  -0.222441   0.497441  -0.322415   0.049686
     27      -0.103566  -0.268051  -0.120025   0.154719  -0.209243   0.066088
     28       0.055481   0.153832   0.085119  -0.126911   0.160456  -0.055015
     29      -0.115876  -0.304298  -0.173601   0.266414  -0.241959   0.075771
     30       0.195863  -0.282888   0.121238  -0.098566  -0.217049   0.016994
     31      -0.006024   0.060159   0.042603  -0.017659   0.184099   0.042686
     32      -0.086204   0.071702  -0.099736   0.074091  -0.015307   0.001243
     33      -0.361189  -0.529860  -0.098208  -0.392502  -0.164871   0.022168
     34       0.067351   0.111375   0.010702   0.068786   0.012303  -0.027921
     35       0.146442   0.085906   0.056331   0.133344  -0.128788  -0.079842
     36       0.150555  -0.013558   0.021670   0.019839   0.013102   0.128106
     37       0.146410   0.022767  -0.017840  -0.104210  -0.077797   0.093780
     38       0.062390   0.009702  -0.009008  -0.058750  -0.053159   0.063331
     39       0.378483  -0.006231   0.106499  -0.040070  -0.026672  -0.093153
     40       0.161602  -0.013727  -0.086809  -0.123591  -0.092053   0.096658
     41      -0.019326   0.006237   0.022678   0.040361   0.033952  -0.056590
     42      -0.071803  -0.066031   0.003725   0.037105   0.021298  -0.067788
     43       0.264314   0.213391  -0.513734  -0.209869  -0.012133   0.079495
     44       0.028219   0.032990  -0.120409  -0.034358   0.015976   0.027357
     45      -0.073064   0.022990   0.145340   0.079224   0.082017   0.169016
     46       0.171825   0.138342  -0.585321  -0.230999  -0.044758  -0.061961
     47       0.028752  -0.007264  -0.037263  -0.026688  -0.029880  -0.047985
     48      -0.081021   0.178019   0.024765  -0.004952   0.219343   0.897022
     49      -0.097920   0.009301  -0.229364  -0.076797   0.032749   0.143620
     50       0.010047   0.004318   0.041793   0.015065  -0.000676  -0.020579
     51      -0.548876   0.417382   0.108910  -0.302175  -0.351493  -0.051573
     52       0.127081  -0.119195  -0.038039   0.069767   0.127255  -0.005486
     53      -0.198830   0.155208  -0.000252  -0.051711  -0.213668   0.029945
     54       0.010449   0.247641   0.193317  -0.052763  -0.464909   0.088769
     55      -0.007655  -0.047561  -0.020154   0.008623   0.067204   0.029432
     56       0.008113   0.044039   0.070368  -0.024067  -0.126370   0.081904
     57      -0.046913   0.050088  -0.060523   0.145346  -0.155424   0.035264
     58      -0.004048  -0.002318   0.010615  -0.020601   0.005931  -0.008188
     59       0.058113   0.001961   0.056823  -0.025644  -0.044891  -0.034920
                 42         43         44         45         46         47    
      0      -0.000932  -0.002629   0.013397   0.014821  -0.002539  -0.064596
      1       0.000524   0.003437   0.008166   0.010453  -0.028341   0.045615
      2       0.002448   0.025466  -0.012403  -0.019885   0.015389   0.041985
      3      -0.009549  -0.006604   0.007057  -0.005910  -0.011786   0.010004
      4       0.007195   0.037771  -0.005778   0.002557  -0.004007  -0.018265
      5      -0.004589  -0.076356   0.010309  -0.007587   0.018412   0.021912
      6       0.028579  -0.020890  -0.000099   0.030253   0.030892   0.011120
      7      -0.006262   0.008955  -0.011016   0.005939  -0.003235  -0.002017
      8      -0.013436   0.002371   0.003465  -0.006033   0.011282  -0.004056
      9      -0.029388   0.006911  -0.001084  -0.011673  -0.010669  -0.003882
     10       0.083659  -0.008647   0.001724   0.046573   0.036900   0.009977
     11       0.006611  -0.002353  -0.000423   0.007841   0.001411   0.002855
     12       0.041374  -0.008225   0.003169  -0.071506  -0.050233  -0.013647
     13      -0.005680   0.000583   0.000227  -0.018140  -0.011167  -0.004193
     14       0.004292   0.005581  -0.001243   0.000757  -0.003044  -0.002426
     15      -0.007508  -0.008737   0.006113  -0.007306   0.002794   0.002960
     16      -0.003488  -0.003140   0.003385  -0.006771  -0.002333  -0.000704
     17       0.002793  -0.001173   0.000079  -0.000714  -0.001072   0.000863
     18      -0.003801   0.021484   0.017006  -0.020648   0.012574  -0.003642
     19       0.000600  -0.012865  -0.031132  -0.008617   0.018931  -0.018197
     20       0.001038  -0.013561  -0.065018   0.023590  -0.042691  -0.000292
     21      -0.000502  -0.002860   0.021470   0.021231  -0.035181   0.018800
     22      -0.000606   0.003257  -0.005793  -0.006478   0.008338  -0.003410
     23      -0.001479  -0.001785  -0.034562  -0.030164   0.048660  -0.028821
     24       0.016556   0.113567  -0.176043  -0.185316   0.121283   0.467148
     25       0.007951   0.088791  -0.071433  -0.081461   0.047593   0.205467
     26      -0.012948  -0.158002   0.151754   0.169257  -0.153660  -0.234833
     27       0.006628   0.032527  -0.070735  -0.063209   0.029834   0.200534
     28      -0.017486  -0.127592   0.171159   0.180639  -0.107095  -0.487578
     29      -0.013595  -0.153324   0.094939   0.110851  -0.055920  -0.302328
     30      -0.001561  -0.069626  -0.010299   0.000908   0.047141  -0.021598
     31      -0.078311  -0.577426   0.101571  -0.066408   0.112797   0.189510
     32       0.031063   0.234103  -0.033346   0.021362  -0.057918  -0.057926
     33       0.040470   0.191721  -0.017271   0.033529  -0.047955  -0.055964
     34       0.007766   0.076961  -0.014985   0.006684  -0.013021  -0.027364
     35       0.069527   0.603963  -0.102845   0.079412  -0.133076  -0.166394
     36       0.125720  -0.011419  -0.011473   0.046202   0.013037   0.007570
     37      -0.398983   0.026431   0.002195  -0.212746  -0.153223  -0.041466
     38      -0.385208   0.027335   0.002140  -0.201241  -0.148282  -0.038802
     39       0.109425  -0.006683  -0.002436   0.041020   0.048001   0.003474
     40      -0.475253   0.026406  -0.004069  -0.240413  -0.173027  -0.046634
     41       0.303657  -0.021235   0.000996   0.160106   0.116137   0.032046
     42      -0.329755   0.062912  -0.020774   0.374091   0.250951   0.071097
     43       0.020791   0.008896  -0.004342   0.058995   0.034943   0.005867
     44      -0.212855   0.050619  -0.016903   0.294415   0.194355   0.052275
     45      -0.303679   0.086599  -0.027169   0.377130   0.237299   0.060310
     46      -0.008620  -0.001044   0.002920   0.087764   0.059751   0.020412
     47       0.233016  -0.056468   0.018430  -0.304737  -0.199956  -0.053643
     48       0.132033   0.091215  -0.029738   0.017949  -0.074151  -0.042572
     49       0.041944   0.021103  -0.009536   0.013642  -0.018708   0.003888
     50      -0.010188  -0.007219   0.003669  -0.009217   0.001274  -0.003417
     51      -0.008560  -0.115369  -0.183853   0.124051  -0.185792   0.045453
     52       0.000711  -0.054307  -0.244748   0.045694  -0.067887  -0.035501
     53       0.005864   0.128584   0.508272  -0.141590   0.220043   0.025580
     54       0.015469  -0.074698  -0.122136   0.017000   0.026298  -0.034303
     55       0.002416   0.161427   0.508779  -0.127185   0.185423   0.046796
     56       0.013428   0.097404   0.362442  -0.060838   0.110202   0.045783
     57      -0.004621  -0.020992  -0.181389  -0.206333   0.362546  -0.233255
     58       0.000278   0.000396   0.046468   0.056996  -0.099198   0.069807
     59       0.003307  -0.003400   0.267860   0.326995  -0.563524   0.375484
                 48         49         50         51         52         53    
      0      -0.000891   0.033457  -0.002601   0.004065  -0.010582   0.055033
      1       0.000693  -0.049960   0.003814   0.006682  -0.026971   0.061609
      2       0.000763  -0.037370   0.003618  -0.001145  -0.002085  -0.009773
      3      -0.000262   0.001990  -0.000865   0.002254  -0.003348  -0.009837
      4      -0.000254   0.001978   0.003697  -0.024033   0.045612  -0.003972
      5      -0.000327   0.011180  -0.005909   0.020308  -0.037738  -0.029711
      6       0.001139   0.000126   0.002860   0.002080  -0.000873  -0.001459
      7       0.000391  -0.000214  -0.001132  -0.000033   0.000687  -0.000008
      8       0.000353   0.000075   0.001294  -0.001581   0.000453   0.000441
      9       0.004084  -0.000108  -0.009284  -0.010122  -0.004199  -0.000197
     10      -0.013139   0.001013   0.040861   0.044561   0.018003   0.001176
     11       0.001131   0.000173   0.005446   0.001242   0.002825   0.000248
     12      -0.061345  -0.001511  -0.010153  -0.011210  -0.004625  -0.000520
     13      -0.014311  -0.000421  -0.003265  -0.003493  -0.001349  -0.000057
     14      -0.015030  -0.000327  -0.002363  -0.002484  -0.001996  -0.000628
     15      -0.000793  -0.000023  -0.000093  -0.000104  -0.000302   0.000027
     16       0.001787   0.000151   0.000054  -0.000020  -0.000219   0.000105
     17       0.001049  -0.000196   0.000237   0.000003   0.000293   0.000529
     18      -0.000076   0.000345   0.006499  -0.005321  -0.003812   0.000518
     19       0.000182  -0.003154  -0.023806   0.014212   0.007678   0.006342
     20       0.000023  -0.005828  -0.045656   0.034362   0.023055   0.002948
     21      -0.000017  -0.001309   0.001384  -0.001121  -0.000658  -0.000137
     22      -0.000035   0.002648  -0.000006  -0.000482   0.001151  -0.002896
     23       0.000013  -0.001789   0.000270  -0.000288   0.000034  -0.000745
     24       0.001124  -0.071043   0.005800   0.004923  -0.022542   0.036108
     25      -0.014228   0.820126  -0.065593  -0.034037   0.199361  -0.265014
     26      -0.006216   0.348477  -0.029080  -0.014084   0.087512  -0.117251
     27       0.008998  -0.303316   0.020665  -0.057354   0.163491  -0.672823
     28       0.006888  -0.238155   0.016831  -0.040723   0.114101  -0.474344
     29      -0.003315   0.107645  -0.009076   0.023259  -0.063305   0.245334
     30       0.001142  -0.042440   0.022627  -0.075480   0.136415   0.128696
     31       0.001438  -0.058596   0.030404  -0.095139   0.172776   0.152299
     32       0.002208  -0.126411   0.062761  -0.193696   0.355181   0.336183
     33       0.000329   0.005538  -0.011729   0.050771  -0.099394  -0.012674
     34       0.000546   0.038830  -0.074394   0.377123  -0.708430  -0.093362
     35      -0.000476  -0.001054   0.007520  -0.037115   0.073317   0.006606
     36      -0.022593   0.000742   0.052741   0.062931   0.026827   0.002380
     37       0.101237  -0.005453  -0.258243  -0.303814  -0.116830  -0.007971
     38      -0.136620   0.007980   0.343510   0.400715   0.151486   0.009378
     39      -0.017329   0.000773   0.049566   0.052425   0.026244   0.002386
     40       0.062460  -0.004386  -0.201260  -0.202951  -0.094441  -0.006994
     41       0.127683  -0.010026  -0.409083  -0.410601  -0.186303  -0.013042
     42       0.285896   0.006841   0.040436   0.046352   0.014722  -0.000051
     43       0.121346   0.003144   0.018205   0.020732   0.005800   0.000036
     44      -0.477288  -0.011682  -0.068104  -0.076349  -0.023706  -0.000096
     45       0.439504   0.010168   0.064076   0.069484   0.032902   0.006257
     46       0.027287   0.000790   0.005007   0.004259   0.001991   0.000331
     47       0.653116   0.015616   0.096915   0.104013   0.047842   0.008299
     48      -0.002406   0.000903  -0.000794  -0.000392   0.001343   0.000714
     49      -0.014594  -0.001037  -0.001483  -0.001512  -0.000241   0.000078
     50      -0.018043   0.002278  -0.003614  -0.004157  -0.003009  -0.004310
     51       0.000110   0.008585   0.056726  -0.041173  -0.025976  -0.006440
     52      -0.002577   0.078953   0.563678  -0.389956  -0.242708  -0.069872
     53      -0.000663   0.032924   0.233147  -0.162507  -0.101478  -0.029737
     54      -0.000063  -0.019920  -0.153345   0.120501   0.082574  -0.000168
     55      -0.000058  -0.038134  -0.275806   0.218335   0.149452  -0.000541
     56       0.000768   0.039206   0.292183  -0.232671  -0.161720   0.000992
     57      -0.000085   0.012979  -0.003319   0.001534   0.003679  -0.001652
     58       0.000946  -0.030174   0.001663   0.003086  -0.014013   0.028566
     59       0.000031   0.005086  -0.004937   0.003006   0.004153  -0.004732
                 54         55         56         57         58         59    
      0       0.001407  -0.003585   0.011861  -0.000149  -0.000002  -0.001679
      1       0.002322  -0.004853   0.025239  -0.000676   0.000067  -0.004775
      2      -0.000042   0.000112   0.001570  -0.000005   0.000182  -0.003117
      3       0.001155  -0.001132   0.027326  -0.000945  -0.000105  -0.000284
      4       0.001645  -0.003087   0.069614  -0.003888  -0.000187  -0.000148
      5       0.002737  -0.001827   0.050584  -0.000999  -0.000223  -0.000582
      6      -0.000531   0.000838   0.001471   0.000207   0.001006  -0.000397
      7      -0.000953   0.001328   0.001599   0.000288   0.002243  -0.000015
      8      -0.000241  -0.000003   0.000438   0.000549  -0.001887   0.000068
      9       0.000214  -0.000646  -0.000403   0.000566  -0.000225   0.000043
     10      -0.003515   0.001271   0.000796  -0.007998   0.000587  -0.000028
     11       0.028185   0.006641   0.002559   0.093596  -0.000436  -0.000149
     12       0.007158   0.002029  -0.000874  -0.001264  -0.002865   0.000031
     13       0.012327   0.004354  -0.000503  -0.003699   0.001976  -0.000017
     14      -0.085853  -0.031800   0.002757   0.028393  -0.005996  -0.000068
     15       0.000947   0.000024  -0.000204  -0.000254   0.004569   0.000080
     16       0.000794   0.000259  -0.000820  -0.000439  -0.032032  -0.000460
     17       0.003595   0.001964  -0.001177  -0.001171  -0.064149  -0.000893
     18      -0.009778   0.027478   0.001707   0.000746   0.000562  -0.003745
     19      -0.028234   0.080576   0.006135   0.003912   0.000110  -0.004545
     20       0.009878  -0.026885  -0.001692   0.000656  -0.000023   0.001113
     21       0.000467  -0.001285  -0.000102  -0.000162  -0.000248   0.014313
     22       0.001132  -0.003213  -0.001521  -0.000137   0.001074  -0.067237
     23      -0.000627   0.001641  -0.000103   0.000029  -0.000265   0.021430
     24       0.001785  -0.003588   0.022377  -0.000889  -0.000532  -0.004605
     25      -0.016219   0.031324  -0.177332   0.005108  -0.001428   0.041001
     26      -0.007179   0.014050  -0.075535   0.001993  -0.000064   0.012213
     27      -0.018417   0.043839  -0.169854   0.003975   0.000109   0.013578
     28      -0.012948   0.030355  -0.118199   0.002550  -0.000024   0.008186
     29       0.006392  -0.015225   0.061495  -0.001582  -0.000129  -0.001167
     30      -0.013395   0.009546  -0.250478   0.006613   0.000644   0.001095
     31      -0.016280   0.011493  -0.293449   0.005147   0.003502   0.001328
     32      -0.035843   0.027104  -0.666189   0.013238   0.010647   0.002943
     33      -0.000037   0.002854  -0.071049   0.006894   0.002322  -0.000336
     34      -0.004660   0.023704  -0.544988   0.038883   0.004967   0.002353
     35       0.000217  -0.002164   0.070024  -0.005187   0.000191  -0.000377
     36      -0.027544  -0.002999   0.000401  -0.083458   0.000525  -0.000224
     37       0.128096   0.013579   0.003434   0.403841  -0.001780   0.000065
     38      -0.164870  -0.017785  -0.003449  -0.517028   0.001907   0.000034
     39       0.023684   0.010040   0.004252   0.078179  -0.000298  -0.000346
     40      -0.087230  -0.030525  -0.014678  -0.310377   0.000948   0.000576
     41      -0.172002  -0.062398  -0.028394  -0.601008   0.001687   0.001213
     42      -0.380559  -0.139183   0.015180   0.118440  -0.012344  -0.000272
     43      -0.162896  -0.059532   0.005196   0.052946  -0.008201  -0.000153
     44       0.603983   0.219277  -0.023126  -0.186734   0.020900   0.000477
     45       0.288943   0.110003  -0.007574  -0.104161   0.022249  -0.000006
     46       0.024132   0.008089  -0.001154  -0.010790   0.004763   0.000143
     47       0.416201   0.157881  -0.009904  -0.150111   0.039526   0.000241
     48      -0.001747   0.000945  -0.004640   0.000434  -0.052940  -0.000654
     49      -0.012323  -0.008590   0.000706   0.005934   0.389517   0.005724
     50      -0.039655  -0.019344   0.011687   0.017187   0.914933   0.013676
     51       0.017554  -0.050372  -0.004251  -0.005575  -0.001803   0.004862
     52       0.175243  -0.505076  -0.041654  -0.037545  -0.003142   0.023123
     53       0.078103  -0.225492  -0.019293  -0.017637  -0.001953   0.008973
     54       0.094601  -0.261009  -0.016856  -0.004879  -0.000850   0.011305
     55       0.167347  -0.462423  -0.030482  -0.005922  -0.002370   0.025168
     56      -0.190841   0.528064   0.034843   0.007580   0.003417  -0.024903
     57      -0.000038  -0.000227  -0.002840   0.000178   0.002290  -0.152552
     58      -0.013516   0.040310   0.019251   0.001946  -0.013717   0.946727
     59       0.004466  -0.013443  -0.004223  -0.000827   0.003907  -0.266107
# -----------------------------------------------------------
$ THERMOCHEMISTRY_Energies
   description: The Thermochemistry energies
   geom. index: 1
   prop. index: 1
        Temperature (Kelvin)           :        298.1500000000
        Pressure (atm)                 :          1.0000000000
        Total Mass (AMU)               :        112.1760000000
        Spin Degeneracy                :          1.0000000000
        Electronic Energy (Hartree)    :       -345.5073816249
        Translational Energy (Hartree) :          0.0014162714
        Rotational Energy (Hartree)    :          0.0014162714
        Vibrational Energy (Hartree)   :          0.0044314614
        Number of frequencies          :     60      
        Scaling Factor for frequencies :          1.0000000000
        Vibrational frequencies        :     
                  0    
      0       0.000000
      1       0.000000
      2       0.000000
      3       0.000000
      4       0.000000
      5       0.000000
      6       9.397194
      7      60.474480
      8     128.550688
      9     313.284620
     10     417.615781
     11     467.866310
     12     490.798033
     13     701.700088
     14     774.945346
     15     873.173106
     16     898.158834
     17     919.974715
     18     960.182245
     19     965.941751
     20     1004.090039
     21     1015.913677
     22     1055.427572
     23     1063.452020
     24     1072.634193
     25     1101.362688
     26     1123.066935
     27     1185.404144
     28     1199.070028
     29     1237.859802
     30     1247.603814
     31     1278.693416
     32     1292.738388
     33     1299.864852
     34     1310.398893
     35     1329.595862
     36     1356.908614
     37     1380.082165
     38     1408.210633
     39     1427.706060
     40     1456.580147
     41     1488.749249
     42     1511.996772
     43     1519.823326
     44     1530.973127
     45     1548.942138
     46     1551.727744
     47     1558.569605
     48     2909.060263
     49     2920.378691
     50     2933.929153
     51     2936.888204
     52     2944.729625
     53     2968.555967
     54     2976.484132
     55     2978.537020
     56     2999.944918
     57     3018.769226
     58     3214.577991
     59     3222.897994
        Zero Point Energy (Hartree)    :          0.1835388944
        Inner Energy (Hartree)         :       -345.3165787262
        Enthalpy (Hartree)             :       -345.3156345171
        Electronic entropy             :          0.0000000000
        Rotational entropy             :          0.0132074057
        Vibrational entropy            :          0.0082578929
        Translational entropy          :          0.0132074057
        Entropy                        :          0.0404992687
        Gibbs Energy (Hartree)         :       -345.3561337859
        Is Linear                      :                 false
# -----------------------------------------------------------
$ PAL_Flags
   description: The PAL Flags
   geom. index: 2
   prop. index: 1
        Diskflag:     2
# -----------------------------------------------------------
$ SCF_Energy
   description: The SCF energy
   geom. index: 2
   prop. index: 1
        SCF Energy:     -345.4852786390
# -----------------------------------------------------------
$ DFT_Energy
   description: The DFT energy
   geom. index: 2
   prop. index: 1
   Number of Alpha Electrons                 30.9999770398 
   Number of Beta  Electrons                 30.9999770398 
   Total number of  Electrons                61.9999540796 
   Exchange energy                          -32.3709572166 
   Correlation energy                        -2.5367888596 
   Correlation energy NL                      0.0000000000 
   Exchange-Correlation energy              -34.9077460762 
   Embedding correction                       0.0000000000 
   Total DFT Energy (No VdW correction)    -345.4852786390 
# -----------------------------------------------------------
$ VdW_Correction
   description: The Van der Waals Correction
   geom. index: 2
   prop. index: 1
        Van der Waals Correction:       -0.0332807471
# -----------------------------------------------------------
$ PAL_Flags
   description: The PAL Flags
   geom. index: 3
   prop. index: 1
        Diskflag:     2
# -----------------------------------------------------------
$ SCF_Energy
   description: The SCF energy
   geom. index: 3
   prop. index: 1
        SCF Energy:     -345.4868045053
# -----------------------------------------------------------
$ DFT_Energy
   description: The DFT energy
   geom. index: 3
   prop. index: 1
   Number of Alpha Electrons                 30.9999987140 
   Number of Beta  Electrons                 30.9999987140 
   Total number of  Electrons                61.9999974280 
   Exchange energy                          -32.3654998593 
   Correlation energy                        -2.5362678480 
   Correlation energy NL                      0.0000000000 
   Exchange-Correlation energy              -34.9017677074 
   Embedding correction                       0.0000000000 
   Total DFT Energy (No VdW correction)    -345.4868045053 
# -----------------------------------------------------------
$ VdW_Correction
   description: The Van der Waals Correction
   geom. index: 3
   prop. index: 1
        Van der Waals Correction:       -0.0332651105
# -----------------------------------------------------------
$ PAL_Flags
   description: The PAL Flags
   geom. index: 4
   prop. index: 1
        Diskflag:     2
# -----------------------------------------------------------
$ SCF_Energy
   description: The SCF energy
   geom. index: 4
   prop. index: 1
        SCF Energy:     -345.4874318825
# -----------------------------------------------------------
$ DFT_Energy
   description: The DFT energy
   geom. index: 4
   prop. index: 1
   Number of Alpha Electrons                 30.9999883834 
   Number of Beta  Electrons                 30.9999883834 
   Total number of  Electrons                61.9999767668 
   Exchange energy                          -32.3649993573 
   Correlation energy                        -2.5363570579 
   Correlation energy NL                      0.0000000000 
   Exchange-Correlation energy              -34.9013564152 
   Embedding correction                       0.0000000000 
   Total DFT Energy (No VdW correction)    -345.4874318825 
# -----------------------------------------------------------
$ VdW_Correction
   description: The Van der Waals Correction
   geom. index: 4
   prop. index: 1
        Van der Waals Correction:       -0.0333442222
# -----------------------------------------------------------
$ PAL_Flags
   description: The PAL Flags
   geom. index: 5
   prop. index: 1
        Diskflag:     2
# -----------------------------------------------------------
$ SCF_Energy
   description: The SCF energy
   geom. index: 5
   prop. index: 1
        SCF Energy:     -345.4878020150
# -----------------------------------------------------------
$ DFT_Energy
   description: The DFT energy
   geom. index: 5
   prop. index: 1
   Number of Alpha Electrons                 30.9999909947 
   Number of Beta  Electrons                 30.9999909947 
   Total number of  Electrons                61.9999819895 
   Exchange energy                          -32.3648128446 
   Correlation energy                        -2.5364503452 
   Correlation energy NL                      0.0000000000 
   Exchange-Correlation energy              -34.9012631897 
   Embedding correction                       0.0000000000 
   Total DFT Energy (No VdW correction)    -345.4878020150 
# -----------------------------------------------------------
$ VdW_Correction
   description: The Van der Waals Correction
   geom. index: 5
   prop. index: 1
        Van der Waals Correction:       -0.0334096640
# -----------------------------------------------------------
$ PAL_Flags
   description: The PAL Flags
   geom. index: 6
   prop. index: 1
        Diskflag:     2
# -----------------------------------------------------------
$ SCF_Energy
   description: The SCF energy
   geom. index: 6
   prop. index: 1
        SCF Energy:     -345.4880524070
# -----------------------------------------------------------
$ DFT_Energy
   description: The DFT energy
   geom. index: 6
   prop. index: 1
   Number of Alpha Electrons                 31.0000329836 
   Number of Beta  Electrons                 31.0000329836 
   Total number of  Electrons                62.0000659673 
   Exchange energy                          -32.3649881201 
   Correlation energy                        -2.5365563212 
   Correlation energy NL                      0.0000000000 
   Exchange-Correlation energy              -34.9015444413 
   Embedding correction                       0.0000000000 
   Total DFT Energy (No VdW correction)    -345.4880524070 
# -----------------------------------------------------------
$ VdW_Correction
   description: The Van der Waals Correction
   geom. index: 6
   prop. index: 1
        Van der Waals Correction:       -0.0334627606
# -----------------------------------------------------------
$ PAL_Flags
   description: The PAL Flags
   geom. index: 7
   prop. index: 1
        Diskflag:     2
# -----------------------------------------------------------
$ SCF_Energy
   description: The SCF energy
   geom. index: 7
   prop. index: 1
        SCF Energy:     -345.4882896629
# -----------------------------------------------------------
$ DFT_Energy
   description: The DFT energy
   geom. index: 7
   prop. index: 1
   Number of Alpha Electrons                 31.0000496981 
   Number of Beta  Electrons                 31.0000496981 
   Total number of  Electrons                62.0000993963 
   Exchange energy                          -32.3649860023 
   Correlation energy                        -2.5366234129 
   Correlation energy NL                      0.0000000000 
   Exchange-Correlation energy              -34.9016094152 
   Embedding correction                       0.0000000000 
   Total DFT Energy (No VdW correction)    -345.4882896629 
# -----------------------------------------------------------
$ VdW_Correction
   description: The Van der Waals Correction
   geom. index: 7
   prop. index: 1
        Van der Waals Correction:       -0.0334987696
# -----------------------------------------------------------
$ PAL_Flags
   description: The PAL Flags
   geom. index: 8
   prop. index: 1
        Diskflag:     2
# -----------------------------------------------------------
$ SCF_Energy
   description: The SCF energy
   geom. index: 8
   prop. index: 1
        SCF Energy:     -345.4885034574
# -----------------------------------------------------------
$ DFT_Energy
   description: The DFT energy
   geom. index: 8
   prop. index: 1
   Number of Alpha Electrons                 31.0000552997 
   Number of Beta  Electrons                 31.0000552997 
   Total number of  Electrons                62.0001105995 
   Exchange energy                          -32.3651520969 
   Correlation energy                        -2.5367069379 
   Correlation energy NL                      0.0000000000 
   Exchange-Correlation energy              -34.9018590348 
   Embedding correction                       0.0000000000 
   Total DFT Energy (No VdW correction)    -345.4885034574 
# -----------------------------------------------------------
$ VdW_Correction
   description: The Van der Waals Correction
   geom. index: 8
   prop. index: 1
        Van der Waals Correction:       -0.0335373162
# -----------------------------------------------------------
$ PAL_Flags
   description: The PAL Flags
   geom. index: 9
   prop. index: 1
        Diskflag:     2
# -----------------------------------------------------------
$ SCF_Energy
   description: The SCF energy
   geom. index: 9
   prop. index: 1
        SCF Energy:     -345.4886936391
# -----------------------------------------------------------
$ DFT_Energy
   description: The DFT energy
   geom. index: 9
   prop. index: 1
   Number of Alpha Electrons                 31.0000463077 
   Number of Beta  Electrons                 31.0000463077 
   Total number of  Electrons                62.0000926155 
   Exchange energy                          -32.3653438502 
   Correlation energy                        -2.5367922540 
   Correlation energy NL                      0.0000000000 
   Exchange-Correlation energy              -34.9021361042 
   Embedding correction                       0.0000000000 
   Total DFT Energy (No VdW correction)    -345.4886936391 
# -----------------------------------------------------------
$ VdW_Correction
   description: The Van der Waals Correction
   geom. index: 9
   prop. index: 1
        Van der Waals Correction:       -0.0335682240
# -----------------------------------------------------------
$ PAL_Flags
   description: The PAL Flags
   geom. index: 10
   prop. index: 1
        Diskflag:     2
# -----------------------------------------------------------
$ SCF_Energy
   description: The SCF energy
   geom. index: 10
   prop. index: 1
        SCF Energy:     -345.4887656744
# -----------------------------------------------------------
$ DFT_Energy
   description: The DFT energy
   geom. index: 10
   prop. index: 1
   Number of Alpha Electrons                 31.0000165075 
   Number of Beta  Electrons                 31.0000165075 
   Total number of  Electrons                62.0000330150 
   Exchange energy                          -32.3639319629 
   Correlation energy                        -2.5366819301 
   Correlation energy NL                      0.0000000000 
   Exchange-Correlation energy              -34.9006138931 
   Embedding correction                       0.0000000000 
   Total DFT Energy (No VdW correction)    -345.4887656744 
# -----------------------------------------------------------
$ VdW_Correction
   description: The Van der Waals Correction
   geom. index: 10
   prop. index: 1
        Van der Waals Correction:       -0.0335643428
# -----------------------------------------------------------
$ PAL_Flags
   description: The PAL Flags
   geom. index: 11
   prop. index: 1
        Diskflag:     2
# -----------------------------------------------------------
$ SCF_Energy
   description: The SCF energy
   geom. index: 11
   prop. index: 1
        SCF Energy:     -345.4888545475
# -----------------------------------------------------------
$ DFT_Energy
   description: The DFT energy
   geom. index: 11
   prop. index: 1
   Number of Alpha Electrons                 31.0000085167 
   Number of Beta  Electrons                 31.0000085167 
   Total number of  Electrons                62.0000170335 
   Exchange energy                          -32.3652576571 
   Correlation energy                        -2.5369414892 
   Correlation energy NL                      0.0000000000 
   Exchange-Correlation energy              -34.9021991463 
   Embedding correction                       0.0000000000 
   Total DFT Energy (No VdW correction)    -345.4888545475 
# -----------------------------------------------------------
$ VdW_Correction
   description: The Van der Waals Correction
   geom. index: 11
   prop. index: 1
        Van der Waals Correction:       -0.0336233336
# -----------------------------------------------------------
$ PAL_Flags
   description: The PAL Flags
   geom. index: 12
   prop. index: 1
        Diskflag:     2
# -----------------------------------------------------------
$ SCF_Energy
   description: The SCF energy
   geom. index: 12
   prop. index: 1
        SCF Energy:     -345.4888952895
# -----------------------------------------------------------
$ DFT_Energy
   description: The DFT energy
   geom. index: 12
   prop. index: 1
   Number of Alpha Electrons                 30.9999912268 
   Number of Beta  Electrons                 30.9999912268 
   Total number of  Electrons                61.9999824537 
   Exchange energy                          -32.3652033242 
   Correlation energy                        -2.5369166862 
   Correlation energy NL                      0.0000000000 
   Exchange-Correlation energy              -34.9021200105 
   Embedding correction                       0.0000000000 
   Total DFT Energy (No VdW correction)    -345.4888952895 
# -----------------------------------------------------------
$ VdW_Correction
   description: The Van der Waals Correction
   geom. index: 12
   prop. index: 1
        Van der Waals Correction:       -0.0335960320
# -----------------------------------------------------------
$ PAL_Flags
   description: The PAL Flags
   geom. index: 13
   prop. index: 1
        Diskflag:     2
# -----------------------------------------------------------
$ SCF_Energy
   description: The SCF energy
   geom. index: 13
   prop. index: 1
        SCF Energy:     -345.4889601176
# -----------------------------------------------------------
$ DFT_Energy
   description: The DFT energy
   geom. index: 13
   prop. index: 1
   Number of Alpha Electrons                 30.9999919095 
   Number of Beta  Electrons                 30.9999919095 
   Total number of  Electrons                61.9999838189 
   Exchange energy                          -32.3644785272 
   Correlation energy                        -2.5368121005 
   Correlation energy NL                      0.0000000000 
   Exchange-Correlation energy              -34.9012906277 
   Embedding correction                       0.0000000000 
   Total DFT Energy (No VdW correction)    -345.4889601176 
# -----------------------------------------------------------
$ VdW_Correction
   description: The Van der Waals Correction
   geom. index: 13
   prop. index: 1
        Van der Waals Correction:       -0.0335791483
# -----------------------------------------------------------
$ PAL_Flags
   description: The PAL Flags
   geom. index: 14
   prop. index: 1
        Diskflag:     2
# -----------------------------------------------------------
$ SCF_Energy
   description: The SCF energy
   geom. index: 14
   prop. index: 1
        SCF Energy:     -345.4890030872
# -----------------------------------------------------------
$ DFT_Energy
   description: The DFT energy
   geom. index: 14
   prop. index: 1
   Number of Alpha Electrons                 30.9999905806 
   Number of Beta  Electrons                 30.9999905806 
   Total number of  Electrons                61.9999811611 
   Exchange energy                          -32.3640971498 
   Correlation energy                        -2.5368053851 
   Correlation energy NL                      0.0000000000 
   Exchange-Correlation energy              -34.9009025350 
   Embedding correction                       0.0000000000 
   Total DFT Energy (No VdW correction)    -345.4890030872 
# -----------------------------------------------------------
$ VdW_Correction
   description: The Van der Waals Correction
   geom. index: 14
   prop. index: 1
        Van der Waals Correction:       -0.0335872679
# -----------------------------------------------------------
$ PAL_Flags
   description: The PAL Flags
   geom. index: 15
   prop. index: 1
        Diskflag:     2
# -----------------------------------------------------------
$ SCF_Energy
   description: The SCF energy
   geom. index: 15
   prop. index: 1
        SCF Energy:     -345.4890246415
# -----------------------------------------------------------
$ DFT_Energy
   description: The DFT energy
   geom. index: 15
   prop. index: 1
   Number of Alpha Electrons                 30.9999709411 
   Number of Beta  Electrons                 30.9999709411 
   Total number of  Electrons                61.9999418823 
   Exchange energy                          -32.3637425908 
   Correlation energy                        -2.5367680409 
   Correlation energy NL                      0.0000000000 
   Exchange-Correlation energy              -34.9005106317 
   Embedding correction                       0.0000000000 
   Total DFT Energy (No VdW correction)    -345.4890246415 
# -----------------------------------------------------------
$ VdW_Correction
   description: The Van der Waals Correction
   geom. index: 15
   prop. index: 1
        Van der Waals Correction:       -0.0335765914
# -----------------------------------------------------------
$ PAL_Flags
   description: The PAL Flags
   geom. index: 16
   prop. index: 1
        Diskflag:     2
# -----------------------------------------------------------
$ SCF_Energy
   description: The SCF energy
   geom. index: 16
   prop. index: 1
        SCF Energy:     -345.4890281966
# -----------------------------------------------------------
$ DFT_Energy
   description: The DFT energy
   geom. index: 16
   prop. index: 1
   Number of Alpha Electrons                 30.9999748585 
   Number of Beta  Electrons                 30.9999748585 
   Total number of  Electrons                61.9999497171 
   Exchange energy                          -32.3639676891 
   Correlation energy                        -2.5367838845 
   Correlation energy NL                      0.0000000000 
   Exchange-Correlation energy              -34.9007515736 
   Embedding correction                       0.0000000000 
   Total DFT Energy (No VdW correction)    -345.4890281966 
# -----------------------------------------------------------
$ VdW_Correction
   description: The Van der Waals Correction
   geom. index: 16
   prop. index: 1
        Van der Waals Correction:       -0.0335746492
# -----------------------------------------------------------
$ PAL_Flags
   description: The PAL Flags
   geom. index: 17
   prop. index: 1
        Diskflag:     2
# -----------------------------------------------------------
$ SCF_Energy
   description: The SCF energy
   geom. index: 17
   prop. index: 1
        SCF Energy:     -345.4890303047
# -----------------------------------------------------------
$ DFT_Energy
   description: The DFT energy
   geom. index: 17
   prop. index: 1
   Number of Alpha Electrons                 30.9999724529 
   Number of Beta  Electrons                 30.9999724529 
   Total number of  Electrons                61.9999449058 
   Exchange energy                          -32.3640257119 
   Correlation energy                        -2.5367934502 
   Correlation energy NL                      0.0000000000 
   Exchange-Correlation energy              -34.9008191621 
   Embedding correction                       0.0000000000 
   Total DFT Energy (No VdW correction)    -345.4890303047 
# -----------------------------------------------------------
$ Mayer_Pop
   description: The Mayer population analysis
   geom. index: 17
   prop. index: 1
     Number of atoms                     : 20
     Threshold for printing              : 0.1000000
     Number of bond orders printed       : 24
  NA   - Mulliken gross atomic population
  ZA   - Total nuclear charge
  QA   - Mulliken gross atomic charge
  VA   - Mayer's total valence
  BVA  - Mayer's bonded valence
  FA   - Mayer's free valence
  ATOM       NA         ZA         QA         VA         BVA        FA
  0   0     6.2855     6.0000    -0.2855     3.7652     3.7652    -0.0000
  1   0     6.4188     6.0000    -0.4188     3.8177     3.8177     0.0000
  2   0     6.0447     6.0000    -0.0447     3.9162     3.9162    -0.0000
  3   0     6.1936     6.0000    -0.1936     3.4259     3.4259     0.0000
  4   0     6.2314     6.0000    -0.2314     3.7401     3.7401    -0.0000
  5   0     7.3435     7.0000    -0.3435     2.6988     2.6988     0.0000
  6   0     6.3996     6.0000    -0.3996     3.7841     3.7841     0.0000
  7   0     7.3156     7.0000    -0.3156     2.5726     2.5726     0.0000
  8   0     0.8581     1.0000     0.1419     0.9465     0.9465     0.0000
  9   0     0.8378     1.0000     0.1622     0.9218     0.9218    -0.0000
 10   0     0.8514     1.0000     0.1486     0.9619     0.9619     0.0000
 11   0     0.8215     1.0000     0.1785     0.9202     0.9202    -0.0000
 12   0     0.8293     1.0000     0.1707     0.9276     0.9276     0.0000
 13   0     0.8399     1.0000     0.1601     0.9458     0.9458    -0.0000
 14   0     0.8357     1.0000     0.1643     0.9192     0.9192     0.0000
 15   0     0.8711     1.0000     0.1289     0.9495     0.9495     0.0000
 16   0     0.6950     1.0000     0.3050     0.8451     0.8451     0.0000
 17   0     0.8232     1.0000     0.1768     0.9009     0.9009     0.0000
 18   0     0.8250     1.0000     0.1750     0.9368     0.9368     0.0000
 19   0     0.6793     1.0000     0.3207     0.8361     0.8361    -0.0000
      Bond orders larger than 0.1000000
           Atom A     A.N. of A          Atom B    A.N. of B              Bond order
                0             6               1            6                0.929447
                0             6               7            7                0.913473
                0             6               8            1                0.983731
                0             6               9            1                0.995994
                1             6               2            6                0.847251
                1             6              10            1                0.950314
                1             6              11            1                0.998334
                2             6               3            6                0.746833
                2             6               4            6                0.110892
                2             6               5            7                1.412021
                2             6               6            6                0.931841
                3             6               4            6                0.838326
                3             6               5            7               -0.203117
                3             6              12            1                0.975150
                3             6              13            1                0.967937
                4             6               5            7                0.858306
                4             6              14            1                0.977878
                4             6              15            1                0.971575
                5             7               6            6               -0.297763
                5             7              16            1                0.852454
                6             6               7            7                0.986763
                6             6              17            1                0.908328
                6             6              18            1                1.029409
                7             7              19            1                0.873408
# -----------------------------------------------------------
$ VdW_Correction
   description: The Van der Waals Correction
   geom. index: 17
   prop. index: 1
        Van der Waals Correction:       -0.0335736913
# -----------------------------------------------------------
$ SCF_Electric_Properties
   description: The SCF Calculated Electric Properties
   geom. index: 17
   prop. index: 1
       Filename                          : file.scfp 
       Do Dipole Moment Calculation      : true 
       Do Quadrupole Moment Calculation  : false 
       Do Polarizability Calculation     : false 
** Dipole moment part of electric properties **
        Magnitude of dipole moment (Debye) :        2.3274014164
        Electronic Contribution:
                  0    
      0      -0.542388
      1       1.236002
      2      -1.316459
        Nuclear Contribution:
                  0    
      0       1.036745
      1      -1.395645
      2       2.070476
        Total Dipole moment:
                  0    
      0       0.494357
      1      -0.159643
      2       0.754018
# -------------------------------------------------------------
----------------------- !GEOMETRIES! ------------------------
# -------------------------------------------------------------
------------------------ !GEOMETRY! -------------------------
    Number of atoms:    20 
    Geometry Index:     1 
    Coordinates:
               0 C     -2.013000000000    0.262600000000    0.591300000000
               1 C     -0.707700000000   -0.369600000000    1.049000000000
               2 C      0.230200000000   -0.110900000000   -0.117000000000
               3 C      1.450500000000   -1.014000000000   -0.216100000000
               4 C      2.238600000000    0.279900000000   -0.098200000000
               5 N      1.036100000000    1.112300000000    0.001900000000
               6 C     -0.676200000000   -0.069400000000   -1.337300000000
               7 N     -2.001600000000    0.352200000000   -0.876300000000
               8 H     -2.110700000000    1.277000000000    1.041500000000
               9 H     -2.877700000000   -0.351900000000    0.921200000000
              10 H     -0.353100000000    0.054700000000    2.013100000000
              11 H     -0.857200000000   -1.465400000000    1.171800000000
              12 H      1.594200000000   -1.679100000000    0.663300000000
              13 H      1.579500000000   -1.503000000000   -1.206400000000
              14 H      2.808000000000    0.516100000000   -1.023600000000
              15 H      2.863000000000    0.319700000000    0.823900000000
              16 H      0.990700000000    1.505700000000    0.971400000000
              17 H     -0.767800000000   -1.086600000000   -1.776300000000
              18 H     -0.282800000000    0.616000000000   -2.122100000000
              19 H     -2.143000000000    1.353900000000   -1.148500000000
------------------------ !GEOMETRY! -------------------------
    Number of atoms:    20 
    Geometry Index:     2 
    Coordinates:
               0 C     -2.059105157073    0.284164560212    0.604530973328
               1 C     -0.742717928573   -0.384723827778    1.039633774709
               2 C      0.225888601581   -0.122044625831   -0.113945352449
               3 C      1.482831122894   -1.009230395632   -0.221192948626
               4 C      2.300038993671    0.296689366116   -0.096747353026
               5 N      1.058818603261    1.110722467373    0.012159234841
               6 C     -0.699709735771   -0.087476771767   -1.332305863096
               7 N     -2.016917387117    0.378466050743   -0.869881638577
               8 H     -2.151209424341    1.282154697684    1.055819199257
               9 H     -2.926519977990   -0.305411797540    0.927291955490
              10 H     -0.376546973076    0.012062358942    1.994217516781
              11 H     -0.884969185250   -1.467540838253    1.150765992326
              12 H      1.618971034448   -1.693407715477    0.621513293743
              13 H      1.599732124932   -1.517184116654   -1.183476813766
              14 H      2.879364843754    0.550342593005   -0.991159552126
              15 H      2.938857375496    0.347729402831    0.792367607986
              16 H      0.989518576274    1.504342381159    0.945265278523
              17 H     -0.791260975047   -1.099087787224   -1.757435913771
              18 H     -0.301545492639    0.576224181848   -2.106880348185
              19 H     -2.143519039433    1.343409816242   -1.143939043364
------------------------ !GEOMETRY! -------------------------
    Number of atoms:    20 
    Geometry Index:     3 
    Coordinates:
               0 C     -2.048215789470    0.309336731717    0.612272261275
               1 C     -0.753365522817   -0.416808845595    1.030005176505
               2 C      0.220074592361   -0.145641647123   -0.117814781300
               3 C      1.502410251872   -0.999656985124   -0.226228901635
               4 C      2.295182759680    0.322053450117   -0.089984221637
               5 N      1.032036357170    1.106290416440    0.009186278059
               6 C     -0.713799279206   -0.119997563366   -1.330390465548
               7 N     -1.999218634773    0.415481708115   -0.861947135646
               8 H     -2.104170374421    1.304801919521    1.072811399830
               9 H     -2.935989221175   -0.248631969060    0.932396523065
              10 H     -0.367738103712   -0.060018859900    1.991947403782
              11 H     -0.917412729739   -1.497845396147    1.118043445568
              12 H      1.644175157231   -1.701411604001    0.601150403501
              13 H      1.626073647372   -1.524212952265   -1.178672393473
              14 H      2.884491444033    0.597539903884   -0.970859591848
              15 H      2.936312837768    0.385940594669    0.796528601597
              16 H      0.934399123883    1.520154020252    0.931690928953
              17 H     -0.839186650656   -1.139151626597   -1.726331865092
              18 H     -0.299471806452    0.509335744422   -2.123594079167
              19 H     -2.096588058946    1.382642960041   -1.143608986789
------------------------ !GEOMETRY! -------------------------
    Number of atoms:    20 
    Geometry Index:     4 
    Coordinates:
               0 C     -2.027650736594    0.330211137419    0.620310180090
               1 C     -0.753591596397   -0.443027586450    1.019803540909
               2 C      0.216861493883   -0.163191162688   -0.127397156538
               3 C      1.515471760050   -0.990966767922   -0.233548711569
               4 C      2.283686731763    0.341881561247   -0.074861936157
               5 N      1.005282600817    1.103902906022   -0.003530885565
               6 C     -0.727576030086   -0.148068186769   -1.330063753756
               7 N     -1.984208843603    0.444657615583   -0.854129625852
               8 H     -2.044487980873    1.323869337058    1.087879082892
               9 H     -2.932329185536   -0.198127063959    0.943688404472
              10 H     -0.353150098931   -0.127538725864    1.990331655123
              11 H     -0.947084154391   -1.521580370679    1.075999188580
              12 H      1.662169174892   -1.703135908265    0.584507056790
              13 H      1.655192156688   -1.510706679666   -1.187161586994
              14 H      2.889829159625    0.633576123177   -0.939223636119
              15 H      2.906555809697    0.410364193985    0.825026008279
              16 H      0.880226748108    1.541835909237    0.903726957010
              17 H     -0.893156750111   -1.176239136661   -1.686781734161
              18 H     -0.306373777515    0.438996332181   -2.151480774298
              19 H     -2.045666481486    1.413486473015   -1.136492273138
------------------------ !GEOMETRY! -------------------------
    Number of atoms:    20 
    Geometry Index:     5 
    Coordinates:
               0 C     -2.010038588595    0.343171750837    0.628849511694
               1 C     -0.746910488753   -0.457601385765    1.011879899755
               2 C      0.215528955164   -0.173798553264   -0.141244087648
               3 C      1.524698148781   -0.984036299795   -0.245291785731
               4 C      2.276343672791    0.353118352934   -0.052665816574
               5 N      0.988945629955    1.101911581210   -0.027663533691
               6 C     -0.744505485323   -0.171008472408   -1.330690430070
               7 N     -1.977308643887    0.464650101559   -0.846416791190
               8 H     -1.999521199501    1.334862601489    1.100100884087
               9 H     -2.923611485316   -0.165324980390    0.958567416328
              10 H     -0.334123461889   -0.172787694591    1.986652577732
              11 H     -0.962055243127   -1.532951710543    1.043014052745
              12 H      1.669928353953   -1.711963894434    0.558744656542
              13 H      1.681869308869   -1.485041116422   -1.206027557238
              14 H      2.915177102226    0.656831263287   -0.888662104051
              15 H      2.862972608711    0.417994483661    0.871844568228
              16 H      0.833103105076    1.574039547234    0.857656723607
              17 H     -0.943826570884   -1.205956642745   -1.648095296286
              18 H     -0.326588078822    0.376898926828   -2.179962792602
              19 H     -2.000077639428    1.437192141321   -1.123990095639
------------------------ !GEOMETRY! -------------------------
    Number of atoms:    20 
    Geometry Index:     6 
    Coordinates:
               0 C     -1.995623717456    0.350041763412    0.637031149766
               1 C     -0.734425112635   -0.460975637684    1.007122733954
               2 C      0.215226339818   -0.180007751502   -0.158070639513
               3 C      1.530039298142   -0.980410809201   -0.261093509714
               4 C      2.270608157220    0.356018549758   -0.025366686395
               5 N      0.981389698567    1.099540182139   -0.059450331912
               6 C     -0.762140826540   -0.189011999587   -1.332488686526
               7 N     -1.976423932648    0.475763637223   -0.839243851995
               8 H     -1.973398171162    1.341238165618    1.108876859595
               9 H     -2.910304645021   -0.151190067989    0.974478642366
              10 H     -0.310473557836   -0.186746844244    1.980093702726
              11 H     -0.960086823700   -1.534396812626    1.031335424176
              12 H      1.669388547089   -1.730609489288    0.522963456077
              13 H      1.703871902572   -1.450797614441   -1.234271597029
              14 H      2.952971054958    0.667428680965   -0.823128352606
              15 H      2.806770988732    0.410355932249    0.930556979438
              16 H      0.796591426693    1.609076318023    0.799025487162
              17 H     -0.984895375839   -1.227776542627   -1.620205704506
              18 H     -0.353041815257    0.331818455208   -2.202666243879
              19 H     -1.966043435698    1.450841884593   -1.108898831185
------------------------ !GEOMETRY! -------------------------
    Number of atoms:    20 
    Geometry Index:     7 
    Coordinates:
               0 C     -1.986843121212    0.351056072033    0.643515901036
               1 C     -0.720565719268   -0.457461057694    1.005355715066
               2 C      0.215511008626   -0.183002096354   -0.173363840661
               3 C      1.532963745193   -0.978859251910   -0.276466961502
               4 C      2.266373025630    0.353725308329   -0.000168704337
               5 N      0.981132663770    1.096295502520   -0.091403237440
               6 C     -0.777728967209   -0.201828509135   -1.334003114541
               7 N     -1.977159730976    0.484859519437   -0.833070591631
               8 H     -1.966267723769    1.341103785103    1.117467908078
               9 H     -2.898358684736   -0.153584211152    0.984286114518
              10 H     -0.286680691335   -0.180686158116    1.973170608030
              11 H     -0.947600516334   -1.530452868017    1.034668905931
              12 H      1.665039801217   -1.753272548064    0.484876929030
              13 H      1.720682463191   -1.415110051630   -1.262533315573
              14 H      2.992327799590    0.669303148732   -0.757102832073
              15 H      2.749035452146    0.395423169761    0.984702637794
              16 H      0.770720575504    1.644409896627    0.737045245492
              17 H     -1.018775477113   -1.242588145963   -1.598006625259
              18 H     -0.378304993623    0.298388236810   -2.220469810473
              19 H     -1.935500909291    1.462480258682   -1.091900931484
------------------------ !GEOMETRY! -------------------------
    Number of atoms:    20 
    Geometry Index:     8 
    Coordinates:
               0 C     -1.977555747657    0.351790461830    0.650386385114
               1 C     -0.703947322452   -0.449918604158    1.003875767240
               2 C      0.215938394535   -0.184535667963   -0.190443027044
               3 C      1.534288810448   -0.978514585292   -0.293543725276
               4 C      2.260672061385    0.347667555485    0.028855473516
               5 N      0.984349297737    1.092697033077   -0.124155975783
               6 C     -0.792989015298   -0.212707245436   -1.336569732253
               7 N     -1.980951022755    0.488218881347   -0.826802812444
               8 H     -1.962488599582    1.341903080570    1.124253627870
               9 H     -2.883153941962   -0.159540925012    0.996609798041
              10 H     -0.258696163428   -0.161474285231    1.963050239441
              11 H     -0.927819020400   -1.523118616292    1.047270235068
              12 H      1.657701002386   -1.778690536346    0.441793015070
              13 H      1.736018646293   -1.376395278278   -1.292890315322
              14 H      3.030436686859    0.665389097434   -0.682535751289
              15 H      2.685126958830    0.374972724516    1.041057363928
              16 H      0.751355152605    1.676041883643    0.673624976033
              17 H     -1.045730535459   -1.254763632730   -1.583523831369
              18 H     -0.404117674759    0.274231557177   -2.234997705802
              19 H     -1.918437967328    1.466947101659   -1.078714004742
------------------------ !GEOMETRY! -------------------------
    Number of atoms:    20 
    Geometry Index:     9 
    Coordinates:
               0 C     -1.972764053151    0.348158671188    0.655489259587
               1 C     -0.687138796587   -0.438084594380    1.004659194390
               2 C      0.216547971127   -0.184716301890   -0.205185829478
               3 C      1.534078928780   -0.979976560786   -0.308183208867
               4 C      2.255734113745    0.338424974531    0.053369224463
               5 N      0.991919040630    1.087830757986   -0.154365072699
               6 C     -0.805610690939   -0.219381371317   -1.338898139340
               7 N     -1.983067584639    0.493623895838   -0.821125610620
               8 H     -1.974009742573    1.336327334957    1.133111120681
               9 H     -2.869834922177   -0.178778260956    1.000510517843
              10 H     -0.231033036246   -0.128713964014    1.952147751052
              11 H     -0.901140765219   -1.512146613197    1.070620442906
              12 H      1.648382118578   -1.804793158305    0.400969680769
              13 H      1.747628898084   -1.338936969105   -1.319567217835
              14 H      3.064901194448    0.655329114232   -0.613839953010
              15 H      2.622628802433    0.352662860915    1.088116627781
              16 H      0.740163642732    1.704177269189    0.612715865925
              17 H     -1.068651460122   -1.261802086500   -1.572627326308
              18 H     -0.426337798782    0.257488076404   -2.246808443825
              19 H     -1.902395860119    1.473506925209   -1.064508883416
------------------------ !GEOMETRY! -------------------------
    Number of atoms:    20 
    Geometry Index:     10 
    Coordinates:
               0 C     -1.971123197184    0.342588929150    0.662141226747
               1 C     -0.668524990835   -0.422768362481    1.003000285038
               2 C      0.219176153981   -0.176951120250   -0.223349114666
               3 C      1.533683357089   -0.977236481884   -0.326398713449
               4 C      2.253207635463    0.326915306765    0.084774189608
               5 N      1.007652722810    1.089032329693   -0.191839576754
               6 C     -0.821996213897   -0.223849372891   -1.338618713875
               7 N     -1.985733494998    0.502440194376   -0.812392325250
               8 H     -1.992096007216    1.326004774685    1.147564884431
               9 H     -2.858438386526   -0.203514194705    1.002933703000
              10 H     -0.202825637461   -0.102346829603    1.942127958305
              11 H     -0.871431754101   -1.497632964662    1.082125454656
              12 H      1.636443066329   -1.824765873426    0.355897443009
              13 H      1.758275500801   -1.313457590949   -1.343707438535
              14 H      3.101142850651    0.642311253754   -0.530928657871
              15 H      2.567708680831    0.327808196083    1.138306884974
              16 H      0.739999767795    1.737404186473    0.542152433347
              17 H     -1.091392782651   -1.269287849735   -1.551559714150
              18 H     -0.454052738284    0.236075646369   -2.259377367154
              19 H     -1.899674532597    1.481429823236   -1.056252841411
------------------------ !GEOMETRY! -------------------------
    Number of atoms:    20 
    Geometry Index:     11 
    Coordinates:
               0 C     -1.967990337289    0.337245919221    0.663391414277
               1 C     -0.654500531104   -0.409722666249    1.007319147314
               2 C      0.218853531802   -0.182532049291   -0.231985148926
               3 C      1.532314149620   -0.983712437317   -0.334968940378
               4 C      2.245524000674    0.317105875307    0.096809836400
               5 N      1.011859978826    1.078877018549   -0.212848442419
               6 C     -0.828212186804   -0.227079174065   -1.341046489821
               7 N     -1.982610572245    0.511099381581   -0.809446913996
               8 H     -2.017718409880    1.314740230966    1.158503161799
               9 H     -2.843963644700   -0.234458255023    0.991125121064
              10 H     -0.181661346623   -0.052515981491    1.929382675137
              11 H     -0.842279762441   -1.484304635251    1.123563632661
              12 H      1.631337108293   -1.849989275492    0.324854238039
              13 H      1.765436508390   -1.274808422564   -1.363870567579
              14 H      3.119943611972    0.628730687919   -0.484575934746
              15 H      2.508132543193    0.309968702824    1.163927544156
              16 H      0.734799196290    1.749842356811    0.498187415204
              17 H     -1.110879296247   -1.269807637315   -1.548868513594
              18 H     -0.465122591572    0.228911651888   -2.266048288018
              19 H     -1.873261950154    1.492608708992   -1.036804946576
------------------------ !GEOMETRY! -------------------------
    Number of atoms:    20 
    Geometry Index:     12 
    Coordinates:
               0 C     -1.988298375545    0.317663804805    0.652707915956
               1 C     -0.658862195095   -0.398763295000    1.014472042692
               2 C      0.219072874363   -0.176871614314   -0.223795823207
               3 C      1.528439730392   -0.985545988166   -0.328670525721
               4 C      2.254747085444    0.315359912727    0.077632830797
               5 N      1.018364989850    1.080727392694   -0.210018956738
               6 C     -0.826406660627   -0.218711869907   -1.335383278458
               7 N     -1.964933245973    0.544348881204   -0.811615010878
               8 H     -2.087513389463    1.276414869216    1.174152406692
               9 H     -2.854445399761   -0.292263001443    0.935596388578
              10 H     -0.195087259341   -0.023777011179    1.934126593872
              11 H     -0.829133749054   -1.474312961124    1.144991364730
              12 H      1.628337412310   -1.844011085597    0.341722775484
              13 H      1.750336720936   -1.292817008712   -1.355152474216
              14 H      3.118782633882    0.620150469839   -0.523594930587
              15 H      2.539131108949    0.315121290564    1.138733146284
              16 H      0.750812993554    1.751495319142    0.504711446190
              17 H     -1.127048051645   -1.259559807303   -1.527626151562
              18 H     -0.459390151949    0.218198237948   -2.267889207303
              19 H     -1.816907071225    1.527353464604   -1.008500552603
------------------------ !GEOMETRY! -------------------------
    Number of atoms:    20 
    Geometry Index:     13 
    Coordinates:
               0 C     -1.992364893179    0.313007941440    0.651468404644
               1 C     -0.656753114642   -0.391584674070    1.015875670831
               2 C      0.219358797735   -0.174112827809   -0.225408639336
               3 C      1.526532325220   -0.986520592647   -0.329798018542
               4 C      2.256587636466    0.311220050940    0.078594796918
               5 N      1.023346175951    1.081640198837   -0.214389694228
               6 C     -0.827647930329   -0.214450460781   -1.335995012312
               7 N     -1.968047392613    0.546656782722   -0.811556492593
               8 H     -2.108396210840    1.266284095620    1.179301395892
               9 H     -2.851674494217   -0.311413155641    0.922519324095
              10 H     -0.193796765577   -0.004779300961    1.931006942735
              11 H     -0.819115588419   -1.466934204369    1.157105981672
              12 H      1.624351650021   -1.845022141484    0.340404224094
              13 H      1.746835935761   -1.297845794251   -1.355516618618
              14 H      3.122056259481    0.612610844118   -0.521512669899
              15 H      2.542112522976    0.311730394629    1.139744924424
              16 H      0.759141031180    1.752253616498    0.501459327896
              17 H     -1.129196271534   -1.254966188198   -1.527795099409
              18 H     -0.459244628273    0.221846186304   -2.268190018069
              19 H     -1.814085045166    1.530579229102   -1.000718730196
------------------------ !GEOMETRY! -------------------------
    Number of atoms:    20 
    Geometry Index:     14 
    Coordinates:
               0 C     -2.004511765787    0.297182482890    0.643538716236
               1 C     -0.654295724786   -0.376199697323    1.021628243164
               2 C      0.219022118210   -0.170544952518   -0.224610578443
               3 C      1.521421661306   -0.990487630895   -0.329688188945
               4 C      2.259334313672    0.305226273253    0.071538244949
               5 N      1.029626573666    1.081680336787   -0.222945700909
               6 C     -0.830120297627   -0.206893589669   -1.333704570172
               7 N     -1.960225243486    0.570401880977   -0.811474370317
               8 H     -2.173355522812    1.229187400466    1.193815173232
               9 H     -2.845298558612   -0.368223768677    0.870889552480
              10 H     -0.196726203086    0.042876150556    1.925240770412
              11 H     -0.795638083289   -1.450312090939    1.191864298143
              12 H      1.618151597247   -1.846140907461    0.343989866859
              13 H      1.736145544998   -1.307919742519   -1.354863302864
              14 H      3.124076160044    0.598334463074   -0.533164951707
              15 H      2.548663942672    0.309560190245    1.131809639561
              16 H      0.774016689832    1.753948055380    0.494299272173
              17 H     -1.147036830079   -1.244350829194   -1.517096817675
              18 H     -0.457413768183    0.218654742668   -2.269142653173
              19 H     -1.765836603899    1.554221232901   -0.965322643004
------------------------ !GEOMETRY! -------------------------
    Number of atoms:    20 
    Geometry Index:     15 
    Coordinates:
               0 C     -2.016529287088    0.282642890900    0.635707603118
               1 C     -0.656113977456   -0.364876727976    1.027134875654
               2 C      0.218478623013   -0.166580402870   -0.220225768225
               3 C      1.516610419837   -0.993861335137   -0.325411193467
               4 C      2.264726636965    0.301017918728    0.059613221995
               5 N      1.035306476563    1.082157867708   -0.223203313964
               6 C     -0.828928552429   -0.197764367674   -1.332023931760
               7 N     -1.954921877244    0.586607504028   -0.811793458163
               8 H     -2.224505237853    1.197378244142    1.200986823082
               9 H     -2.842578028637   -0.411131512783    0.829898658782
              10 H     -0.205607704497    0.077182791510    1.923356410587
              11 H     -0.781132386583   -1.437556964855    1.217440947713
              12 H      1.612192453442   -1.842764455066    0.357009424993
              13 H      1.723945626552   -1.323742839407   -1.348185383986
              14 H      3.122721618783    0.586735353147   -0.558239034555
              15 H      2.567692366483    0.310590991249    1.115864518451
              16 H      0.788782749402    1.752981358839    0.498469749604
              17 H     -1.154268411639   -1.232725744763   -1.514407452109
              18 H     -0.451392637117    0.224497921834   -2.267026677319
              19 H     -1.734478870499    1.569411508447   -0.938366020432
------------------------ !GEOMETRY! -------------------------
    Number of atoms:    20 
    Geometry Index:     16 
    Coordinates:
               0 C     -2.014913405140    0.283982381936    0.637082493073
               1 C     -0.655887783594   -0.366016946297    1.026705703030
               2 C      0.218586399563   -0.166925010121   -0.220572711721
               3 C      1.516657322843   -0.994131854103   -0.325843544455
               4 C      2.264214018274    0.300894140674    0.060868616078
               5 N      1.034997028126    1.081828316738   -0.222691960474
               6 C     -0.828150982714   -0.198104401596   -1.332724742160
               7 N     -1.956894965932    0.581714266095   -0.811754407352
               8 H     -2.216494628598    1.202092568009    1.199554330367
               9 H     -2.843105014502   -0.405497467404    0.837697068496
              10 H     -0.204764676715    0.075000359098    1.923146341532
              11 H     -0.782415339314   -1.438751525836    1.215815079775
              12 H      1.611676888755   -1.843270126382    0.356362981677
              13 H      1.724984726505   -1.322857991827   -1.348809458647
              14 H      3.122907685742    0.587040818385   -0.555822276714
              15 H      2.565471644268    0.309577755013    1.117610966375
              16 H      0.787795637302    1.752969022745    0.498509225555
              17 H     -1.149716738720   -1.233568889581   -1.519279079243
              18 H     -0.450611731334    0.228736470775   -2.265668647855
              19 H     -1.744336084816    1.565488113678   -0.943585977335
------------------------ !GEOMETRY! -------------------------
    Number of atoms:    20 
    Geometry Index:     17 
    Coordinates:
               0 C     -2.015588279258    0.282144654010    0.637048252798
               1 C     -0.654806830694   -0.364086339692    1.027060608921
               2 C      0.218835168059   -0.166009753073   -0.221282533680
               3 C      1.516099755379   -0.994489184914   -0.326638135648
               4 C      2.264462271301    0.299560276590    0.061987740738
               5 N      1.036783314982    1.081546202386   -0.224844022134
               6 C     -0.828783084783   -0.197377978230   -1.332542806249
               7 N     -1.956560113609    0.582915261171   -0.810920052558
               8 H     -2.220720130895    1.198657155417    1.200677007044
               9 H     -2.841934912116   -0.410163258702    0.835752396967
              10 H     -0.203942714635    0.079688463421    1.922271463496
              11 H     -0.779161283052   -1.436588773165    1.218724283191
              12 H      1.609848842980   -1.844527074921    0.354595760065
              13 H      1.724799591822   -1.322220440037   -1.349850328768
              14 H      3.125300481757    0.584873166800   -0.552117065005
              15 H      2.562756635032    0.307461566763    1.119609358302
              16 H      0.789237253579    1.755610328487    0.493495295572
              17 H     -1.150487085177   -1.232897802646   -1.518715158231
              18 H     -0.451972406331    0.229295362829   -2.265837691780
              19 H     -1.744166474341    1.566808167506   -0.941874373039
