# Supplementary material for: Novel Sulfonium Reagents for the Modular Synthesis of Spiro[2.3]Hexanes and Heteroatom‐Containing Analogues: Synthesis, Application, and Evaluation as Bioisosteres
Source: Angew Chem Int Ed Engl. 2025 Dec 9;65(5):e21633. doi: 10.1002/anie.202521633 (PMC12851011; doi:10.1002/anie.202521633)
Supplement: Supplementary file 2 — Supporting information [file ANIE-65-e21633-s001.zip › Bioisostere-Analysis/DFT/1362824440138409855956340726517297/file_trj.xyz]

20
Coordinates from ORCA-job file E -345.507381624883
  C      -2.013000      0.262600      0.591300
  C      -0.707700     -0.369600      1.049000
  C       0.230200     -0.110900     -0.117000
  C       1.450500     -1.014000     -0.216100
  C       2.238600      0.279900     -0.098200
  N       1.036100      1.112300      0.001900
  C      -0.676200     -0.069400     -1.337300
  N      -2.001600      0.352200     -0.876300
  H      -2.110700      1.277000      1.041500
  H      -2.877700     -0.351900      0.921200
  H      -0.353100      0.054700      2.013100
  H      -0.857200     -1.465400      1.171800
  H       1.594200     -1.679100      0.663300
  H       1.579500     -1.503000     -1.206400
  H       2.808000      0.516100     -1.023600
  H       2.863000      0.319700      0.823900
  H       0.990700      1.505700      0.971400
  H      -0.767800     -1.086600     -1.776300
  H      -0.282800      0.616000     -2.122100
  H      -2.143000      1.353900     -1.148500
20
Coordinates from ORCA-job file E -345.518559386095
  C      -2.059105      0.284165      0.604531
  C      -0.742718     -0.384724      1.039634
  C       0.225889     -0.122045     -0.113945
  C       1.482831     -1.009230     -0.221193
  C       2.300039      0.296689     -0.096747
  N       1.058819      1.110722      0.012159
  C      -0.699710     -0.087477     -1.332306
  N      -2.016917      0.378466     -0.869882
  H      -2.151209      1.282155      1.055819
  H      -2.926520     -0.305412      0.927292
  H      -0.376547      0.012062      1.994218
  H      -0.884969     -1.467541      1.150766
  H       1.618971     -1.693408      0.621513
  H       1.599732     -1.517184     -1.183477
  H       2.879365      0.550343     -0.991160
  H       2.938857      0.347729      0.792368
  H       0.989519      1.504342      0.945265
  H      -0.791261     -1.099088     -1.757436
  H      -0.301545      0.576224     -2.106880
  H      -2.143519      1.343410     -1.143939
20
Coordinates from ORCA-job file E -345.520069615798
  C      -2.048216      0.309337      0.612272
  C      -0.753366     -0.416809      1.030005
  C       0.220075     -0.145642     -0.117815
  C       1.502410     -0.999657     -0.226229
  C       2.295183      0.322053     -0.089984
  N       1.032036      1.106290      0.009186
  C      -0.713799     -0.119998     -1.330390
  N      -1.999219      0.415482     -0.861947
  H      -2.104170      1.304802      1.072811
  H      -2.935989     -0.248632      0.932397
  H      -0.367738     -0.060019      1.991947
  H      -0.917413     -1.497845      1.118043
  H       1.644175     -1.701412      0.601150
  H       1.626074     -1.524213     -1.178672
  H       2.884491      0.597540     -0.970860
  H       2.936313      0.385941      0.796529
  H       0.934399      1.520154      0.931691
  H      -0.839187     -1.139152     -1.726332
  H      -0.299472      0.509336     -2.123594
  H      -2.096588      1.382643     -1.143609
20
Coordinates from ORCA-job file E -345.520776104694
  C      -2.027651      0.330211      0.620310
  C      -0.753592     -0.443028      1.019804
  C       0.216861     -0.163191     -0.127397
  C       1.515472     -0.990967     -0.233549
  C       2.283687      0.341882     -0.074862
  N       1.005283      1.103903     -0.003531
  C      -0.727576     -0.148068     -1.330064
  N      -1.984209      0.444658     -0.854130
  H      -2.044488      1.323869      1.087879
  H      -2.932329     -0.198127      0.943688
  H      -0.353150     -0.127539      1.990332
  H      -0.947084     -1.521580      1.075999
  H       1.662169     -1.703136      0.584507
  H       1.655192     -1.510707     -1.187162
  H       2.889829      0.633576     -0.939224
  H       2.906556      0.410364      0.825026
  H       0.880227      1.541836      0.903727
  H      -0.893157     -1.176239     -1.686782
  H      -0.306374      0.438996     -2.151481
  H      -2.045666      1.413486     -1.136492
20
Coordinates from ORCA-job file E -345.521211678947
  C      -2.010039      0.343172      0.628850
  C      -0.746910     -0.457601      1.011880
  C       0.215529     -0.173799     -0.141244
  C       1.524698     -0.984036     -0.245292
  C       2.276344      0.353118     -0.052666
  N       0.988946      1.101912     -0.027664
  C      -0.744505     -0.171008     -1.330690
  N      -1.977309      0.464650     -0.846417
  H      -1.999521      1.334863      1.100101
  H      -2.923611     -0.165325      0.958567
  H      -0.334123     -0.172788      1.986653
  H      -0.962055     -1.532952      1.043014
  H       1.669928     -1.711964      0.558745
  H       1.681869     -1.485041     -1.206028
  H       2.915177      0.656831     -0.888662
  H       2.862973      0.417994      0.871845
  H       0.833103      1.574040      0.857657
  H      -0.943827     -1.205957     -1.648095
  H      -0.326588      0.376899     -2.179963
  H      -2.000078      1.437192     -1.123990
20
Coordinates from ORCA-job file E -345.521515167589
  C      -1.995624      0.350042      0.637031
  C      -0.734425     -0.460976      1.007123
  C       0.215226     -0.180008     -0.158071
  C       1.530039     -0.980411     -0.261094
  C       2.270608      0.356019     -0.025367
  N       0.981390      1.099540     -0.059450
  C      -0.762141     -0.189012     -1.332489
  N      -1.976424      0.475764     -0.839244
  H      -1.973398      1.341238      1.108877
  H      -2.910305     -0.151190      0.974479
  H      -0.310474     -0.186747      1.980094
  H      -0.960087     -1.534397      1.031335
  H       1.669389     -1.730609      0.522963
  H       1.703872     -1.450798     -1.234272
  H       2.952971      0.667429     -0.823128
  H       2.806771      0.410356      0.930557
  H       0.796591      1.609076      0.799025
  H      -0.984895     -1.227777     -1.620206
  H      -0.353042      0.331818     -2.202666
  H      -1.966043      1.450842     -1.108899
20
Coordinates from ORCA-job file E -345.521788432512
  C      -1.986843      0.351056      0.643516
  C      -0.720566     -0.457461      1.005356
  C       0.215511     -0.183002     -0.173364
  C       1.532964     -0.978859     -0.276467
  C       2.266373      0.353725     -0.000169
  N       0.981133      1.096296     -0.091403
  C      -0.777729     -0.201829     -1.334003
  N      -1.977160      0.484860     -0.833071
  H      -1.966268      1.341104      1.117468
  H      -2.898359     -0.153584      0.984286
  H      -0.286681     -0.180686      1.973171
  H      -0.947601     -1.530453      1.034669
  H       1.665040     -1.753273      0.484877
  H       1.720682     -1.415110     -1.262533
  H       2.992328      0.669303     -0.757103
  H       2.749035      0.395423      0.984703
  H       0.770721      1.644410      0.737045
  H      -1.018775     -1.242588     -1.598007
  H      -0.378305      0.298388     -2.220470
  H      -1.935501      1.462480     -1.091901
20
Coordinates from ORCA-job file E -345.522040773570
  C      -1.977556      0.351790      0.650386
  C      -0.703947     -0.449919      1.003876
  C       0.215938     -0.184536     -0.190443
  C       1.534289     -0.978515     -0.293544
  C       2.260672      0.347668      0.028855
  N       0.984349      1.092697     -0.124156
  C      -0.792989     -0.212707     -1.336570
  N      -1.980951      0.488219     -0.826803
  H      -1.962489      1.341903      1.124254
  H      -2.883154     -0.159541      0.996610
  H      -0.258696     -0.161474      1.963050
  H      -0.927819     -1.523119      1.047270
  H       1.657701     -1.778691      0.441793
  H       1.736019     -1.376395     -1.292890
  H       3.030437      0.665389     -0.682536
  H       2.685127      0.374973      1.041057
  H       0.751355      1.676042      0.673625
  H      -1.045731     -1.254764     -1.583524
  H      -0.404118      0.274232     -2.234998
  H      -1.918438      1.466947     -1.078714
20
Coordinates from ORCA-job file E -345.522261863070
  C      -1.972764      0.348159      0.655489
  C      -0.687139     -0.438085      1.004659
  C       0.216548     -0.184716     -0.205186
  C       1.534079     -0.979977     -0.308183
  C       2.255734      0.338425      0.053369
  N       0.991919      1.087831     -0.154365
  C      -0.805611     -0.219381     -1.338898
  N      -1.983068      0.493624     -0.821126
  H      -1.974010      1.336327      1.133111
  H      -2.869835     -0.178778      1.000511
  H      -0.231033     -0.128714      1.952148
  H      -0.901141     -1.512147      1.070620
  H       1.648382     -1.804793      0.400970
  H       1.747629     -1.338937     -1.319567
  H       3.064901      0.655329     -0.613840
  H       2.622629      0.352663      1.088117
  H       0.740164      1.704177      0.612716
  H      -1.068651     -1.261802     -1.572627
  H      -0.426338      0.257488     -2.246808
  H      -1.902396      1.473507     -1.064509
20
Coordinates from ORCA-job file E -345.522330017278
  C      -1.971123      0.342589      0.662141
  C      -0.668525     -0.422768      1.003000
  C       0.219176     -0.176951     -0.223349
  C       1.533683     -0.977236     -0.326399
  C       2.253208      0.326915      0.084774
  N       1.007653      1.089032     -0.191840
  C      -0.821996     -0.223849     -1.338619
  N      -1.985733      0.502440     -0.812392
  H      -1.992096      1.326005      1.147565
  H      -2.858438     -0.203514      1.002934
  H      -0.202826     -0.102347      1.942128
  H      -0.871432     -1.497633      1.082125
  H       1.636443     -1.824766      0.355897
  H       1.758276     -1.313458     -1.343707
  H       3.101143      0.642311     -0.530929
  H       2.567709      0.327808      1.138307
  H       0.740000      1.737404      0.542152
  H      -1.091393     -1.269288     -1.551560
  H      -0.454053      0.236076     -2.259377
  H      -1.899675      1.481430     -1.056253
20
Coordinates from ORCA-job file E -345.522477881091
  C      -1.967990      0.337246      0.663391
  C      -0.654501     -0.409723      1.007319
  C       0.218854     -0.182532     -0.231985
  C       1.532314     -0.983712     -0.334969
  C       2.245524      0.317106      0.096810
  N       1.011860      1.078877     -0.212848
  C      -0.828212     -0.227079     -1.341046
  N      -1.982611      0.511099     -0.809447
  H      -2.017718      1.314740      1.158503
  H      -2.843964     -0.234458      0.991125
  H      -0.181661     -0.052516      1.929383
  H      -0.842280     -1.484305      1.123564
  H       1.631337     -1.849989      0.324854
  H       1.765437     -1.274808     -1.363871
  H       3.119944      0.628731     -0.484576
  H       2.508133      0.309969      1.163928
  H       0.734799      1.749842      0.498187
  H      -1.110879     -1.269808     -1.548869
  H      -0.465123      0.228912     -2.266048
  H      -1.873262      1.492609     -1.036805
20
Coordinates from ORCA-job file E -345.522491321461
  C      -1.988298      0.317664      0.652708
  C      -0.658862     -0.398763      1.014472
  C       0.219073     -0.176872     -0.223796
  C       1.528440     -0.985546     -0.328671
  C       2.254747      0.315360      0.077633
  N       1.018365      1.080727     -0.210019
  C      -0.826407     -0.218712     -1.335383
  N      -1.964933      0.544349     -0.811615
  H      -2.087513      1.276415      1.174152
  H      -2.854445     -0.292263      0.935596
  H      -0.195087     -0.023777      1.934127
  H      -0.829134     -1.474313      1.144991
  H       1.628337     -1.844011      0.341723
  H       1.750337     -1.292817     -1.355152
  H       3.118783      0.620150     -0.523595
  H       2.539131      0.315121      1.138733
  H       0.750813      1.751495      0.504711
  H      -1.127048     -1.259560     -1.527626
  H      -0.459390      0.218198     -2.267889
  H      -1.816907      1.527353     -1.008501
20
Coordinates from ORCA-job file E -345.522539265977
  C      -1.992365      0.313008      0.651468
  C      -0.656753     -0.391585      1.015876
  C       0.219359     -0.174113     -0.225409
  C       1.526532     -0.986521     -0.329798
  C       2.256588      0.311220      0.078595
  N       1.023346      1.081640     -0.214390
  C      -0.827648     -0.214450     -1.335995
  N      -1.968047      0.546657     -0.811556
  H      -2.108396      1.266284      1.179301
  H      -2.851674     -0.311413      0.922519
  H      -0.193797     -0.004779      1.931007
  H      -0.819116     -1.466934      1.157106
  H       1.624352     -1.845022      0.340404
  H       1.746836     -1.297846     -1.355517
  H       3.122056      0.612611     -0.521513
  H       2.542113      0.311730      1.139745
  H       0.759141      1.752254      0.501459
  H      -1.129196     -1.254966     -1.527795
  H      -0.459245      0.221846     -2.268190
  H      -1.814085      1.530579     -1.000719
20
Coordinates from ORCA-job file E -345.522590355036
  C      -2.004512      0.297182      0.643539
  C      -0.654296     -0.376200      1.021628
  C       0.219022     -0.170545     -0.224611
  C       1.521422     -0.990488     -0.329688
  C       2.259334      0.305226      0.071538
  N       1.029627      1.081680     -0.222946
  C      -0.830120     -0.206894     -1.333705
  N      -1.960225      0.570402     -0.811474
  H      -2.173356      1.229187      1.193815
  H      -2.845299     -0.368224      0.870890
  H      -0.196726      0.042876      1.925241
  H      -0.795638     -1.450312      1.191864
  H       1.618152     -1.846141      0.343990
  H       1.736146     -1.307920     -1.354863
  H       3.124076      0.598334     -0.533165
  H       2.548664      0.309560      1.131810
  H       0.774017      1.753948      0.494299
  H      -1.147037     -1.244351     -1.517097
  H      -0.457414      0.218655     -2.269143
  H      -1.765837      1.554221     -0.965323
20
Coordinates from ORCA-job file E -345.522601232977
  C      -2.016529      0.282643      0.635708
  C      -0.656114     -0.364877      1.027135
  C       0.218479     -0.166580     -0.220226
  C       1.516610     -0.993861     -0.325411
  C       2.264727      0.301018      0.059613
  N       1.035306      1.082158     -0.223203
  C      -0.828929     -0.197764     -1.332024
  N      -1.954922      0.586608     -0.811793
  H      -2.224505      1.197378      1.200987
  H      -2.842578     -0.411132      0.829899
  H      -0.205608      0.077183      1.923356
  H      -0.781132     -1.437557      1.217441
  H       1.612192     -1.842764      0.357009
  H       1.723946     -1.323743     -1.348185
  H       3.122722      0.586735     -0.558239
  H       2.567692      0.310591      1.115865
  H       0.788783      1.752981      0.498470
  H      -1.154268     -1.232726     -1.514407
  H      -0.451393      0.224498     -2.267027
  H      -1.734479      1.569412     -0.938366
20
Coordinates from ORCA-job file E -345.522602845760
  C      -2.014913      0.283982      0.637082
  C      -0.655888     -0.366017      1.026706
  C       0.218586     -0.166925     -0.220573
  C       1.516657     -0.994132     -0.325844
  C       2.264214      0.300894      0.060869
  N       1.034997      1.081828     -0.222692
  C      -0.828151     -0.198104     -1.332725
  N      -1.956895      0.581714     -0.811754
  H      -2.216495      1.202093      1.199554
  H      -2.843105     -0.405497      0.837697
  H      -0.204765      0.075000      1.923146
  H      -0.782415     -1.438752      1.215815
  H       1.611677     -1.843270      0.356363
  H       1.724985     -1.322858     -1.348809
  H       3.122908      0.587041     -0.555822
  H       2.565472      0.309578      1.117611
  H       0.787796      1.752969      0.498509
  H      -1.149717     -1.233569     -1.519279
  H      -0.450612      0.228736     -2.265669
  H      -1.744336      1.565488     -0.943586
20
Coordinates from ORCA-job file E -345.522603996087
  C      -2.015588      0.282145      0.637048
  C      -0.654807     -0.364086      1.027061
  C       0.218835     -0.166010     -0.221283
  C       1.516100     -0.994489     -0.326638
  C       2.264462      0.299560      0.061988
  N       1.036783      1.081546     -0.224844
  C      -0.828783     -0.197378     -1.332543
  N      -1.956560      0.582915     -0.810920
  H      -2.220720      1.198657      1.200677
  H      -2.841935     -0.410163      0.835752
  H      -0.203943      0.079688      1.922271
  H      -0.779161     -1.436589      1.218724
  H       1.609849     -1.844527      0.354596
  H       1.724800     -1.322220     -1.349850
  H       3.125300      0.584873     -0.552117
  H       2.562757      0.307462      1.119609
  H       0.789237      1.755610      0.493495
  H      -1.150487     -1.232898     -1.518715
  H      -0.451972      0.229295     -2.265838
  H      -1.744166      1.566808     -0.941874
