# Supplementary material for: Novel Sulfonium Reagents for the Modular Synthesis of Spiro[2.3]Hexanes and Heteroatom‐Containing Analogues: Synthesis, Application, and Evaluation as Bioisosteres
Source: Angew Chem Int Ed Engl. 2025 Dec 9;65(5):e21633. doi: 10.1002/anie.202521633 (PMC12851011; doi:10.1002/anie.202521633)
Supplement: Supplementary file 2 — Supporting information [file ANIE-65-e21633-s001.zip › Bioisostere-Analysis/DFT/1362824453517056623779819633394482/CPs.txt]

    43
     1   -3.831526   -3.075246    0.259861      1
     2    1.165658   -3.667674    0.145004      1
     3   -3.535868   -1.291466    3.057961      1
     4   -3.306741   -1.264866    1.037290      1
     5    0.921495   -2.301442   -1.107807      1
     6    4.881836   -2.311173   -1.367225      1
     7    1.145906    0.119811    3.557804      1
     8   -0.727933   -0.391318    0.011422      1
     9    3.346720   -0.995376   -1.534488      1
    10   -6.096959    0.547979   -1.125978      1
    11   -4.504187    0.923794   -0.235025      1
    12    0.962896    1.137731    1.802884      1
    13   -2.403788    0.280419   -3.682158      1
    14    3.371841   -0.279602   -3.437168      1
    15    5.084665    1.022644    1.661582      1
    16   -2.260912    1.228376   -1.885953      1
    17    3.512537    1.225695    0.393420      1
    18    0.199793    2.969514    2.225141      1
    19   -1.682643    3.158929   -2.161653      1
    20    3.749893    2.993865   -0.577329      1
    21    1.110295   -3.328184   -0.151914      2
    22   -3.641184   -2.409511    0.539679      2
    23   -3.450072   -1.280261    2.317661      2
    24   -1.983367   -0.878116    0.566117      2
    25   -0.056532   -1.158174   -0.421596      2
    26   -3.840388   -0.387056    0.512295      2
    27    4.316136   -1.830205   -1.421909      2
    28    2.365678   -1.518250   -1.333681      2
    29    1.079835    0.492344    2.900514      2
    30   -2.672709    0.091854   -0.290150      3
    31    1.632792   -0.250488   -0.068332      3
    32    0.107496    0.387635    0.919334      2
    33   -5.709244    0.630730   -0.916295      2
    34   -1.426483    0.434181   -0.968441      2
    35    3.359160   -0.535584   -2.738794      2
    36    3.437152    0.117074   -0.563256      2
    37   -3.204848    1.110678   -1.246484      2
    38    2.237496    1.188352    1.102485      2
    39   -2.357706    0.623043   -3.025185      2
    40    4.500320    1.092135    1.192782      2
    41    0.480807    2.297988    2.065382      2
    42   -1.894282    2.449583   -2.057532      2
    43    3.657602    2.337184   -0.221773      2
