# Supplementary material for: Novel Sulfonium Reagents for the Modular Synthesis of Spiro[2.3]Hexanes and Heteroatom‐Containing Analogues: Synthesis, Application, and Evaluation as Bioisosteres
Source: Angew Chem Int Ed Engl. 2025 Dec 9;65(5):e21633. doi: 10.1002/anie.202521633 (PMC12851011; doi:10.1002/anie.202521633)
Supplement: Supplementary file 2 — Supporting information [file ANIE-65-e21633-s001.zip › Bioisostere-Analysis/DFT/1362824453517056623779819633394482/file.001.hess]

$orca_hessian_file

$act_atom
  0

$act_coord
  0

$act_energy
        0.000000

$hessian
60
                    0                  1                  2                  3                  4        
    0      5.6172093845E-01   2.3915348541E-02   3.3851621410E-02  -7.2369573717E-02  -3.6098742909E-03
    1      2.3876781335E-02   5.3431779265E-01  -4.3118277862E-02  -5.9041274515E-03  -1.4520245236E-01
    2      3.3843028224E-02  -4.3108692677E-02   5.1711141513E-01  -6.1309287840E-03  -5.9084221953E-02
    3     -7.2386210958E-02  -5.9218138216E-03  -6.1489039865E-03   5.3591283477E-01  -5.5698262965E-02
    4     -3.6250204262E-03  -1.4521884677E-01  -5.9075129977E-02  -5.5697854846E-02   5.3978828072E-01
    5     -5.7387267720E-03  -6.1679641767E-02  -1.3458096828E-01  -3.7133070759E-02  -3.6775003132E-02
    6     -1.5086512796E-02  -1.7478054503E-02  -1.0386169264E-02  -2.0370137467E-01  -4.1961316274E-02
    7     -2.1130452018E-02  -1.6084173036E-02  -6.0554489473E-03  -4.8438140072E-02  -1.1236704373E-01
    8     -1.1532607832E-02  -1.1173546766E-02   8.6415946046E-04   4.0438621835E-02   1.9333547237E-02
    9     -3.7397538349E-02  -9.2571112701E-03  -1.0445766019E-02  -4.2076128865E-02   1.7213608434E-02
   10     -1.4724892228E-02   2.6986887921E-04   1.7115388959E-03   3.6056341062E-03   1.2050237143E-02
   11      3.3112046794E-03   3.5392630021E-03   1.3400400518E-02   1.0816292875E-02  -3.4495142098E-03
   12     -1.9006609526E-01   6.8170290417E-03   6.2147253221E-02   7.1220482667E-04   1.3588403592E-02
   13      3.8480949817E-03  -7.4586594363E-02  -1.4459182251E-03   1.6537038446E-02  -6.8234452817E-03
   14      6.6831417781E-02   7.9982614692E-04  -1.1076856213E-01   1.6408001560E-02  -9.8830667506E-03
   15     -3.4531545642E-04  -8.7564342394E-04  -1.6204539266E-04   3.8341226196E-05  -8.1930712616E-05
   16     -1.4495201289E-03  -1.1688928757E-03  -3.3394586727E-03   2.3737287428E-03  -3.2978425781E-03
   17     -3.2744921988E-03  -1.6062365885E-03  -1.9105035042E-03  -2.8051330255E-04  -3.5044853703E-03
   18     -4.1279676522E-04  -4.7418032831E-04   1.9459423928E-04  -4.4687999178E-04  -6.8614214753E-04
   19      4.9184636247E-04  -1.0265325148E-04   4.4174430834E-04  -2.6047449550E-04   2.9739808611E-04
   20     -2.2764467387E-04  -1.7798836249E-04   4.3552357227E-04  -9.2607922443E-04   4.0797908841E-04
   21      1.3317835123E-05  -1.6143833806E-04   7.3303022929E-04  -7.6892238885E-04  -2.3861396510E-04
   22      4.5280538129E-04  -3.1904522804E-04  -4.0000306337E-04   3.2489835122E-04  -8.2200733344E-04
   23      5.1921730036E-05   5.5034662189E-04  -3.6813398466E-04  -2.3046814926E-04  -4.6234147467E-04
   24     -1.7925974549E-01   3.2109291083E-02  -1.1348410205E-01  -5.3859134105E-04   2.7198681915E-03
   25      3.5774227221E-02  -6.2934443415E-02   3.2720692218E-02  -1.7428063284E-02   4.8718586371E-03
   26     -1.1643486479E-01   3.0552082362E-02  -1.4976917646E-01  -1.2833681320E-02   4.8054951238E-03
   27     -6.1491301621E-02  -3.3972161657E-02   1.5242052218E-02  -5.0355726412E-05  -1.2226120509E-03
   28     -3.6388672465E-02  -2.2598533723E-01   9.7773364894E-02  -3.3718347422E-03  -1.8506339901E-02
   29      1.7264468670E-02   9.9735033392E-02  -1.0515839744E-01  -4.3937752822E-03  -2.1069049086E-02
   30      3.0485676410E-03  -3.5622502757E-03  -1.5360868571E-03  -1.4942026043E-01   1.0646738762E-01
   31      1.2162953091E-02  -1.5004965722E-02   4.8019701599E-03   1.1376074041E-01  -1.7936640458E-01
   32      1.3402698826E-02  -1.6416130071E-02   4.4617964301E-03  -3.2576413057E-02   3.7983498793E-02
   33      2.7073100218E-03  -9.2894099359E-04  -1.6873416407E-03  -5.6097104128E-02  -3.7423544436E-03
   34      3.4267356874E-03   4.9436473934E-03  -2.4594795864E-02  -5.9880132947E-03  -8.0313458921E-02
   35      1.4539113522E-03   6.1321113519E-03  -1.8732710977E-02   3.0424854763E-02   7.5206749779E-02
   36     -2.1719701763E-03  -6.8378102618E-04   4.4210849757E-04  -5.2404546690E-03  -3.2914448424E-02
   37     -5.3176652925E-04  -8.3245778612E-04  -2.8086572172E-04   2.2566368633E-03  -9.4586980853E-03
   38     -1.5020818983E-03  -9.9387967939E-04  -8.5468829334E-04  -4.5554654234E-03  -1.7761633387E-03
   39     -2.0914817186E-03  -1.5550549568E-02   2.6682542736E-02  -1.3289934918E-03  -9.3694166297E-04
   40     -7.1572165271E-04   5.0307233952E-04  -8.8305035923E-04   1.7361507177E-04  -4.4153784548E-04
   41     -7.9722611245E-04   7.5112010665E-03  -1.1150798412E-02   6.5604082120E-04   2.1985244403E-04
   42     -6.8813159863E-03   2.6159438472E-02   5.8635412543E-03  -4.5693373266E-03  -2.5366819853E-04
   43     -2.2345337764E-03   2.1641348184E-03   1.8154182730E-03  -1.6042251577E-03  -2.0351406320E-04
   44      3.1274207760E-03  -1.3234363476E-02  -2.9719671455E-03   1.0545466241E-03  -1.7221054823E-03
   45     -4.5766237853E-04  -3.5464622299E-04  -1.1800475538E-03   1.8003509696E-04  -2.4532170300E-04
   46      1.5705630637E-04  -1.0962832568E-04  -9.1920543018E-05  -2.8358541525E-04   2.0128709968E-04
   47      1.2133778609E-04   1.4424505778E-05   1.9215651366E-04   4.0675926104E-05  -1.5360639522E-06
   48      4.3702046984E-04   1.0779718346E-04  -1.2732241047E-04   1.0871401206E-04   1.4808391904E-03
   49      2.4218345508E-04  -9.8649175859E-05  -9.5283373513E-05  -7.9279145747E-05   2.9762022495E-04
   50      1.4923787863E-04  -3.4154087319E-04   2.1270643444E-04  -3.8993136015E-04  -3.8143291050E-04
   51      3.3951242619E-05  -4.3754542934E-05   1.7057312710E-04  -4.0785209277E-04  -1.9983795009E-05
   52      5.4972740084E-05   2.6026871715E-05  -3.1311317512E-05   2.2092893113E-04  -7.3740335140E-05
   53     -6.4570301405E-05  -5.1296987816E-05   6.6820872810E-05  -1.3389163448E-05   1.9501218381E-05
   54      9.9687748897E-05   9.5423896168E-05   1.6831922374E-04   2.8528700918E-04   5.4858833471E-04
   55      3.0761778286E-04   1.2276530144E-04   1.9394814337E-04  -7.2064785685E-04  -5.8421446338E-04
   56     -1.5300327193E-04  -6.2828413298E-05  -2.1688304016E-04  -3.2071290425E-05  -5.2856947610E-05
   57      1.2476257866E-05   3.1843210134E-05  -3.3145632688E-04  -1.3783943568E-04  -3.5861569739E-04
   58     -5.9781140463E-05   6.9915126331E-05  -6.0713317816E-05   5.9124312783E-04   8.2530905969E-06
   59      1.6251457045E-04   9.8372487079E-06  -2.2409911844E-04  -3.1539801303E-04   1.8997381363E-04
                    5                  6                  7                  8                  9        
    0     -5.7338203363E-03  -1.5084409063E-02  -2.1136123800E-02  -1.1536627973E-02  -3.7416352947E-02
    1     -6.1666638490E-02  -1.7477836392E-02  -1.6089954188E-02  -1.1175956816E-02  -9.2666810665E-03
    2     -1.3458874910E-01  -1.0390954737E-02  -6.0667627618E-03   8.5759931732E-04  -1.0445319219E-02
    3     -3.7130765018E-02  -2.0373063478E-01  -4.8470190653E-02   4.0429756339E-02  -4.2103946202E-02
    4     -3.6792664167E-02  -4.2000573004E-02  -1.1240772960E-01   1.9316849827E-02   1.7210586923E-02
    5      5.5124293417E-01  -1.5003513955E-02   7.3235072521E-04  -6.3148979892E-02   1.9934407073E-02
    6     -1.4952138144E-02   4.5055926960E-01  -9.4493166405E-03  -8.5813095653E-02  -1.1154056250E-01
    7      7.6289919591E-04  -9.4257418559E-03   5.8425989914E-01  -7.6258594576E-02   3.6500898895E-02
    8     -6.3127212214E-02  -8.5775079849E-02  -7.6190411143E-02   3.0505951551E-01   2.5623914476E-02
    9      1.9919632585E-02  -1.1155915631E-01   3.6541354168E-02   2.5679905186E-02   6.7594185618E-01
   10     -1.7518517082E-03   5.3018220141E-02  -1.6241011766E-01  -2.8895119078E-02  -1.0214193587E-02
   11     -6.2908053519E-03   6.8160195783E-02  -5.7042830136E-02  -1.0794979049E-01   1.4804401221E-02
   12      1.0879514299E-02   2.5735964990E-03   2.4109210330E-03   7.0365193392E-03  -1.2586596344E-01
   13     -1.5403738899E-02  -2.5967014922E-03  -2.3568034680E-02  -3.1554186078E-02  -3.6625519531E-02
   14     -1.5754060567E-02   1.4918176393E-03  -1.6926713915E-02  -1.2970487134E-02  -5.3286206274E-02
   15      1.5132868727E-03  -1.4347502051E-02  -2.4683036971E-03   6.5202296338E-03  -1.6854663044E-01
   16     -3.1579472195E-03   2.0582202384E-02   9.7690406048E-03  -1.0576484729E-02  -5.1244192810E-02
   17     -1.7196595321E-03   1.6795258801E-02   8.9012670797E-03  -1.1314737241E-02   5.2747945305E-02
   18      5.9453294708E-04  -1.5543055358E-03   1.5732427285E-03  -9.4537343473E-04  -8.2702810432E-02
   19     -2.6194785196E-04  -1.3204843836E-04   6.6903037204E-04  -9.8274171580E-04   7.9548585696E-03
   20     -1.6341408219E-04  -2.8588514730E-03  -1.2252333869E-03   8.1574525213E-04  -9.7137210770E-03
   21      2.2244381288E-04  -9.2163171551E-03   1.7192342801E-02  -5.0650115863E-03  -9.4720499031E-02
   22      1.1900057075E-03   1.5221191647E-02  -2.7811915860E-02   9.8188275165E-03   4.2505462188E-02
   23      6.9278048317E-04   6.7287431849E-03  -1.4198338520E-02   1.3671234275E-02  -5.3540963835E-02
   24      9.0211919351E-04  -4.0046552177E-04  -3.6597774398E-04   3.7696798417E-04  -3.7777549923E-03
   25     -1.5736755636E-02  -2.0721661316E-03  -2.0590915257E-03  -6.9782494901E-04  -4.6280490828E-05
   26     -1.2663191932E-02  -1.3076847726E-03  -8.8844443349E-04  -6.2443938737E-04   2.7226425136E-03
   27      2.7224261378E-03  -1.4820621946E-03  -3.7053668372E-04  -7.6484706240E-04  -3.0394707377E-05
   28      1.1329539620E-02  -9.9892851625E-04  -1.8679071404E-03  -1.8225095386E-03   6.1853841735E-04
   29      8.6227025129E-03  -5.8063094609E-04  -2.1355559281E-03  -1.2871952166E-03   4.7684386209E-04
   30     -2.7316090911E-02  -2.5631396502E-02   2.1114558136E-02  -2.3396883484E-03  -4.2021872795E-03
   31      3.5456837932E-02  -1.3626248639E-02   1.0786195448E-02  -5.7768415167E-04  -2.2519963258E-03
   32     -6.4092332914E-02   3.6028339422E-03  -2.5309022988E-03   1.0535368882E-03   8.9012629826E-04
   33      2.6371926124E-02  -1.2835397122E-02  -1.9168036201E-02   2.7862499263E-02  -3.9775900264E-04
   34      7.6752910948E-02  -9.7751182123E-03  -6.1878263454E-03   8.9322992147E-03   1.9882753603E-06
   35     -2.5441114901E-01   4.7692444268E-03   1.7896519336E-03   5.5045079572E-03  -1.3367276634E-04
   36      2.0285927005E-02  -5.5593165016E-02   2.6843890696E-02   1.6373481878E-03  -3.0690729052E-03
   37      8.3653606108E-03   6.9258828927E-03  -2.5301290898E-01   1.2445026233E-01   4.4817520264E-03
   38     -5.6263640271E-03   1.1444383904E-02   1.6915305027E-01  -1.2978136516E-01   1.5707588902E-03
   39      3.7350692464E-04   6.7641379399E-04   1.7587192911E-04   8.3940957977E-04  -4.5245010727E-03
   40      2.9780162680E-04  -3.3293927719E-04   5.1232740147E-04   1.3876076864E-03  -1.9876785260E-03
   41     -2.8963006677E-04   4.3339695492E-04  -7.3426284353E-04   1.1432345458E-03  -3.8353753344E-03
   42      1.2975908121E-03  -1.2731018023E-03  -3.1297491093E-03  -3.8003479779E-03   6.8537794092E-03
   43      6.0206125519E-04  -8.7991153604E-04  -1.3593034057E-03  -2.8208828273E-03   6.1104627532E-03
   44     -1.5104268788E-03   2.9082199857E-04  -3.0459826832E-03  -3.2745174622E-03   7.0354840794E-03
   45     -2.2707385704E-04   3.1473076209E-03  -7.6693467527E-04  -1.2327103607E-03  -1.9634898434E-03
   46     -2.0837734449E-04   1.7230037178E-03   2.0613990905E-03  -1.0757199271E-03  -2.7464497097E-05
   47      1.0576711010E-05  -3.2417933883E-04   2.6802994277E-04   7.4614500844E-04   2.0989928002E-03
   48      6.1740343900E-04  -3.9610666236E-03  -2.8705223748E-03   2.1871449570E-03  -2.7567485284E-03
   49      2.7509637729E-04   5.4129941318E-04  -5.5173427798E-04   6.9784455363E-04  -3.0817917400E-03
   50     -3.1820329478E-04   1.2389592611E-03   1.3373060907E-03  -4.2136600351E-04   1.5300068814E-04
   51      2.3339244525E-04  -5.0700812599E-05   3.2343845338E-04  -2.1514756937E-04  -5.8870762821E-03
   52     -1.6141548486E-04   1.5541357596E-04   8.3135776768E-05  -2.3020266829E-04   2.1448873684E-03
   53     -8.1494171039E-06   1.9517583471E-05  -4.5500332029E-04  -7.9438326360E-05   9.2442577920E-04
   54     -1.6172078275E-04  -2.0467555152E-03   3.6979637989E-03  -1.4539351566E-03   3.4337426110E-03
   55      1.8631397295E-04   1.2701916062E-03  -2.6988890795E-03   1.9267555125E-03  -2.5628312520E-03
   56      5.0413359624E-05   5.3332865160E-04   1.5120100244E-03  -4.9649538822E-04   2.2182446864E-05
   57     -3.6820992387E-04   1.7299475530E-03  -1.7444602981E-03   6.2258421215E-04   3.2865839185E-03
   58     -6.6100545135E-05  -1.8526370491E-04   1.8494008229E-03   7.1788400783E-06  -2.5760377772E-04
   59     -9.7166364761E-06   7.8982865524E-04  -2.3492709879E-03   2.4121558274E-03   1.9103180192E-03
                   10                 11                 12                 13                 14        
    0     -1.4709826690E-02   3.3250510887E-03  -1.9006173565E-01   3.8322083296E-03   6.6826979250E-02
    1      2.7536042800E-04   3.5417036790E-03   6.8389683299E-03  -7.4580265114E-02   7.8998832492E-04
    2      1.7180044014E-03   1.3402788843E-02   6.2150276818E-02  -1.4344303643E-03  -1.1078207931E-01
    3      3.5755081728E-03   1.0800474694E-02   7.0916507058E-04   1.6543491828E-02   1.6418425584E-02
    4      1.2059605484E-02  -3.4371277551E-03   1.3595128621E-02  -6.8343425570E-03  -9.8968915572E-03
    5     -1.7386639324E-03  -6.2763721657E-03   1.0880631665E-02  -1.5415809446E-02  -1.5767244224E-02
    6      5.3047458851E-02   6.8115952324E-02   2.5753776387E-03  -2.5977994715E-03   1.4934984495E-03
    7     -1.6237381845E-01  -5.6962688813E-02   2.4152108618E-03  -2.3562204122E-02  -1.6925649964E-02
    8     -2.8876821902E-02  -1.0788762890E-01   7.0376575780E-03  -3.1563890405E-02  -1.2971561934E-02
    9     -1.0236237932E-02   1.4795820372E-02  -1.2588424656E-01  -3.6600970072E-02  -5.3287722692E-02
   10      5.0864902219E-01   7.0174834713E-03  -4.1550835976E-02  -1.0611446578E-01  -3.0974944796E-02
   11      6.9957594029E-03   4.8951736105E-01  -5.3213787141E-02  -3.0193882247E-02  -1.3065905431E-01
   12     -4.1552889044E-02  -5.3210850387E-02   4.8519013585E-01  -3.8289034704E-02  -1.4046339109E-02
   13     -1.0610248087E-01  -3.0194862323E-02  -3.8299308794E-02   5.8555078056E-01   1.0385991595E-04
   14     -3.0945463844E-02  -1.3062310271E-01  -1.4043505494E-02   9.0290781366E-05   5.6265320235E-01
   15     -6.1461610789E-02   7.2528041040E-02  -1.4853348678E-02  -6.1147438270E-03   3.9623052853E-03
   16     -9.1118671063E-02   6.2294318149E-03  -1.2515112277E-02  -4.7399395197E-03   1.0609592067E-02
   17      1.1628290425E-03  -8.7547551110E-02  -1.3999947868E-02  -7.0970002948E-03   1.1067786638E-02
   18      4.5112940441E-03  -1.5246338334E-02  -3.9634348396E-03   2.1563091814E-03  -4.3763979720E-04
   19     -2.2886100960E-03   1.9286447841E-02   1.3668753396E-03  -1.6412259253E-04  -1.5166444181E-03
   20      1.7985991645E-02  -5.7810846973E-03  -8.0539234058E-04  -1.0156776839E-03  -9.7272347298E-06
   21      6.7305380434E-02  -7.3350291082E-02  -9.2462400036E-03   6.8150859998E-03  -1.5667888755E-02
   22     -1.1125680069E-01   3.9421361902E-02  -5.8036036162E-03   1.1744842309E-02  -1.0765610407E-02
   23      4.4758359415E-02  -1.2692068075E-01  -9.2821657150E-03   9.5178496439E-03  -1.6568778377E-02
   24      3.1139181998E-04   3.4411288719E-03  -2.0451817095E-02   3.8869844403E-03  -1.7804368709E-02
   25     -1.8082933856E-03  -1.3610384710E-03   9.4163335405E-04   1.1896040724E-04   1.7457672852E-03
   26     -1.8426354232E-03  -2.0743414616E-03   1.6105623168E-02  -1.6496217426E-03   1.0875404545E-02
   27     -2.9877543665E-04   5.6170049927E-04  -4.2777935506E-03  -2.4473915127E-02   1.5780657080E-02
   28     -7.6856253647E-04  -2.7504939408E-05   2.3108046073E-03   3.3080456106E-03  -2.5985012218E-03
   29     -2.4353768552E-04  -8.1790829859E-04   3.5337918899E-03   1.3021748282E-02  -9.8070494730E-03
   30     -3.8017440644E-03  -2.0537960619E-03  -2.3313652647E-04  -9.0396320933E-04  -1.8919762307E-04
   31     -1.5187468905E-03  -1.7540106253E-03   3.1002788419E-04  -1.8758159580E-03  -4.1818656548E-04
   32     -9.3470941963E-04  -1.2177708460E-03   6.9618948182E-04  -1.3560655161E-03  -1.1853322248E-03
   33     -1.8968514130E-03   1.5826109149E-03  -1.1922038679E-03   9.4254935533E-05  -4.7153707709E-04
   34     -1.4492624472E-03   2.9450048267E-04  -9.6571984910E-04  -1.7154470990E-03  -1.7424435008E-03
   35      8.1542567465E-04  -9.7997137134E-05  -1.2288734789E-03  -1.2823665202E-03  -8.4157453347E-04
   36      1.7336433053E-02  -1.4395682544E-02  -3.0993725110E-04  -1.7767438298E-04  -1.3294147860E-04
   37     -2.3731363697E-02   1.7180947166E-02  -4.0051849638E-04   3.0803306551E-05   1.7301157940E-04
   38     -2.1701119087E-02   5.0245887444E-03   5.2935372742E-04  -9.6400844798E-04  -3.3144435216E-04
   39      1.2465572328E-02  -2.0260969998E-02  -4.8060754983E-02   9.7826608568E-03  -1.5729705435E-02
   40      8.1052635590E-03  -1.5018907562E-02   9.9267069852E-03  -1.1258697906E-01   9.8492074995E-02
   41      1.1973581825E-02  -1.7416807590E-02  -1.3710642515E-02   9.7378631321E-02  -2.2854681738E-01
   42     -1.9007739947E-02  -1.5080268832E-03  -6.8672310852E-02   6.3095369186E-02   9.8244431275E-03
   43     -1.1183176099E-02  -3.1587680087E-05   6.3441888733E-02  -2.6797062366E-01  -3.7116459068E-02
   44     -1.4661043602E-02  -1.8495445491E-03   7.9669434023E-03  -3.0872202561E-02  -5.7518099964E-02
   45     -2.7830856127E-02  -6.1603678592E-03  -2.3260684509E-03  -4.8247274497E-04   3.3992329922E-03
   46     -6.5791595206E-03  -9.4189993993E-04  -2.2500458060E-04  -1.0627734815E-04   1.1544417705E-03
   47      9.7261227705E-03   4.7534145808E-04  -6.0178994011E-04   2.1520064149E-04  -7.1464362643E-04
   48      1.0990757184E-02   2.4972649030E-02   1.5065780254E-03   5.7620331459E-04   1.3450407281E-03
   49      2.4806906261E-03   7.5438467064E-03  -6.3013068594E-04   1.1102607032E-03   3.5013578929E-04
   50     -4.0156660774E-03  -7.6784634367E-03  -1.7015806999E-03  -6.4322440763E-04   9.3184136584E-04
   51      1.0422130268E-03  -2.3488700134E-04  -3.5248844344E-04   7.7522301214E-05  -1.5983487885E-04
   52     -1.5579326936E-03   9.9560852502E-04   4.7895180876E-04  -8.2932682344E-05  -1.2200900697E-05
   53      8.8147425140E-04  -1.1360131384E-03   2.0157048426E-05  -4.2579820239E-05   2.0335696669E-04
   54      1.7604875238E-02   6.3706807759E-03   7.7201434895E-04   8.7592381612E-04   9.0612686800E-04
   55     -1.1959428970E-02  -6.3720509840E-03  -8.6455569217E-04   1.6728286857E-05  -2.0228235907E-03
   56      1.3966648861E-02   2.7077949040E-03  -5.5695850350E-04   1.3548155093E-03   1.3884104484E-03
   57     -7.4082974820E-03  -2.0111484134E-02  -8.8320338057E-04   1.9266436578E-03  -2.0059752790E-03
   58      2.2093854211E-03   1.4670592850E-02  -3.4254224471E-04  -1.5437594304E-03   5.3476254130E-04
   59     -4.9688884242E-03  -1.3668264782E-02   2.4730732271E-04   1.9302553480E-03  -1.4835400583E-03
                   15                 16                 17                 18                 19        
    0     -3.4521471407E-04  -1.4492855912E-03  -3.2744871122E-03  -4.1296551534E-04   4.9186169550E-04
    1     -8.7566331289E-04  -1.1688697597E-03  -1.6062133770E-03  -4.7424254217E-04  -1.0262518294E-04
    2     -1.6224052199E-04  -3.3394804510E-03  -1.9104093184E-03   1.9450637795E-04   4.4174880931E-04
    3      3.8952902573E-05   2.3734144770E-03  -2.8060843408E-04  -4.4684413238E-04  -2.6055401078E-04
    4     -8.1718396642E-05  -3.2979371127E-03  -3.5043649906E-03  -6.8619838857E-04   2.9737251403E-04
    5      1.5126616047E-03  -3.1577769201E-03  -1.7195157207E-03   5.9466674876E-04  -2.6196518060E-04
    6     -1.4349812014E-02   2.0582081488E-02   1.6794585260E-02  -1.5534586874E-03  -1.3338111087E-04
    7     -2.4709128895E-03   9.7703806192E-03   8.9016480754E-03   1.5736556810E-03   6.6841953150E-04
    8      6.5229709676E-03  -1.0577076806E-02  -1.1313796287E-02  -9.4485243600E-04  -9.8309364601E-04
    9     -1.6856936380E-01  -5.1256198384E-02   5.2738414544E-02  -8.2688661326E-02   7.9520417626E-03
   10     -6.1451079525E-02  -9.1129354732E-02   1.1621584386E-03   4.5122597935E-03  -2.2872641187E-03
   11      7.2529680487E-02   6.2422243580E-03  -8.7557349320E-02  -1.5245576678E-02   1.9281039916E-02
   12     -1.4849687897E-02  -1.2514313226E-02  -1.3998625961E-02  -3.9639981786E-03   1.3669138303E-03
   13     -6.1116541707E-03  -4.7394973789E-03  -7.0964987476E-03   2.1559085488E-03  -1.6400503944E-04
   14      3.9604632385E-03   1.0608627247E-02   1.1066693076E-02  -4.3817350535E-04  -1.5165955455E-03
   15      4.5337802015E-01   4.0403512586E-02  -2.4911291537E-02  -1.0495962860E-01   5.8074418655E-02
   16      4.0388799379E-02   5.9129597137E-01   2.0603342775E-03   4.4789943729E-02  -1.3169884408E-01
   17     -2.4908858823E-02   2.0545732596E-03   5.9801299897E-01  -5.2592919969E-02   2.9562842567E-02
   18     -1.0502330756E-01   4.4752803190E-02  -5.2545708944E-02   4.7504348519E-01   1.1054457739E-01
   19      5.8058035869E-02  -1.3173577384E-01   2.9514082710E-02   1.1046075258E-01   3.8556643293E-01
   20     -1.0144415332E-01   7.8868703198E-02  -1.2536614377E-01   1.1501825117E-01  -8.8062214940E-03
   21     -1.2921205023E-02  -4.2877867694E-03   1.0802293081E-02  -1.8243436958E-01  -9.9327615621E-02
   22     -1.3839806516E-02  -3.5331287960E-02   5.6657071537E-02  -3.7717443141E-02  -7.6104847324E-02
   23      1.9161333743E-02   4.8169930149E-02  -4.2710912508E-02   5.9778576639E-02   3.1722593338E-02
   24     -2.3208324768E-05  -8.6120354692E-04  -9.2287734569E-04  -3.0998863198E-04   2.3014404515E-04
   25     -1.2693484138E-04   4.6652314615E-05   7.1926836032E-05   4.7515863300E-05   1.1529020913E-04
   26     -7.6112970744E-05   3.7057557412E-04   3.9715941087E-04  -7.2491520169E-06  -1.1693135260E-04
   27     -2.4549433312E-04   5.1993572614E-05  -6.0572281038E-05  -9.0060063134E-05   2.4795934287E-04
   28     -8.6597772610E-06  -4.4955153482E-05  -2.5463343591E-05  -2.1665402251E-05   1.2284678458E-04
   29      2.1308572976E-04   1.2630284697E-04   8.0605425004E-05   1.1647010634E-04  -4.0063529950E-05
   30      1.4962314240E-04   9.8285894385E-04   6.0879340228E-04  -1.4434534696E-04  -1.6329018971E-05
   31      2.8815129592E-05   3.0257607124E-04   2.3321028200E-04   1.4792421560E-04  -1.8391181761E-05
   32      9.0455769267E-05  -1.0603805068E-04  -8.7146675146E-05   1.7404248143E-05  -1.0896383511E-05
   33     -2.9588666731E-04   4.4632045376E-04   2.2410264206E-04  -8.1056479845E-05   3.5134576219E-04
   34     -1.1994309473E-04   2.3963834896E-04   2.2357100735E-04  -5.3195231326E-05   5.8336981590E-05
   35      4.3523943547E-05  -7.3734493998E-05  -4.8595037542E-05   1.2346215879E-04  -1.2735032780E-04
   36      7.8674778358E-04   2.3695371919E-03  -1.0072404841E-03  -1.8500751264E-04  -8.4339968300E-04
   37     -1.3641235685E-04   2.4192443561E-03   5.0496118006E-04  -1.6108863061E-04   1.1837138231E-03
   38     -1.0210517754E-03  -4.3229546953E-04   1.0142506758E-03  -6.0877198773E-04  -4.9686362100E-04
   39      9.5385326789E-04   8.8933031931E-04  -1.3112449890E-03  -2.8243916395E-04  -1.2202634242E-04
   40      6.5668734488E-04   9.3061091977E-04   3.2813442659E-04   1.8993650654E-05   3.7906788961E-04
   41      1.0307677394E-03  -3.0052949221E-04   5.4197914356E-04  -1.3498102356E-04  -2.6948684547E-04
   42      2.8616492276E-04  -3.9750777900E-05  -5.5466758087E-04   9.5923243790E-05   2.8148270290E-04
   43      2.7944522898E-04  -2.4359684518E-04  -6.5639208320E-04  -5.5093094424E-05   2.4982549635E-04
   44      5.6161420732E-05  -3.0776806745E-04  -2.7213919669E-04   2.2462282925E-04   4.1622782871E-04
   45     -6.3336362507E-02  -4.1198332844E-02  -6.4129298053E-03   2.7613097048E-03   2.2800320797E-02
   46     -3.7166159232E-02  -2.6736063733E-01  -3.6920757588E-02   9.7641114533E-04  -1.8341198843E-02
   47     -6.7344830650E-03  -4.3591413199E-02  -6.2097917159E-02   9.6429330247E-04   2.4044783618E-02
   48     -5.9235274431E-02   7.1731620875E-03   3.6174644115E-02   1.6384130357E-03  -4.2837016717E-03
   49      7.3890233365E-03  -7.7513621027E-02  -6.9939855474E-02   2.2819836736E-03   6.9041735379E-03
   50      3.4998332093E-02  -6.6670904305E-02  -2.5756809291E-01  -7.4847784072E-03   2.6247876779E-03
   51     -1.1496838594E-02  -8.4945763556E-03  -1.1750476507E-02  -8.5703121720E-02  -6.9177788629E-02
   52      1.6976477390E-02   9.6079135977E-03   1.9679560817E-02  -1.1313508273E-01  -1.6235923315E-01
   53     -5.8071967347E-03  -1.9162848446E-02  -1.8210898190E-02  -1.0932754643E-01  -1.0869380494E-01
   54     -1.0104968759E-03  -1.6206651362E-03  -7.3828831369E-04  -8.9584959410E-03  -3.0461654877E-02
   55     -6.1828438001E-04  -7.1891933610E-04   3.6652185148E-04  -1.0174598065E-02  -6.1885252735E-03
   56      3.1247499438E-04   2.0335488353E-04  -2.0491496834E-03   4.7584007304E-03   1.3577822029E-02
   57     -3.9739271868E-03   1.6682791382E-03   4.6462675984E-04  -7.2543450202E-03   2.3906289501E-03
   58     -7.8787869289E-04  -1.3719530043E-03   2.9682601981E-06  -4.4590056328E-03   1.8510590755E-03
   59     -2.6587442659E-04   1.0601459359E-03  -1.7439093827E-04   5.0666615502E-03  -3.1057568372E-04
                   20                 21                 22                 23                 24        
    0     -2.2766913955E-04   1.3639227482E-05   4.5260236688E-04   5.1521316173E-05  -1.7928093456E-01
    1     -1.7802419289E-04  -1.6032974994E-04  -3.1867122731E-04   5.5046056174E-04   3.2127996029E-02
    2      4.3549585508E-04   7.3296536878E-04  -4.0006711297E-04  -3.6844467975E-04  -1.1349797919E-01
    3     -9.2603121463E-04  -7.7141393422E-04   3.2468923272E-04  -2.2972124770E-04  -5.3808696989E-04
    4      4.0801295162E-04  -2.3765520703E-04  -8.2179808575E-04  -4.6267004044E-04   2.7198436721E-03
    5     -1.6340431503E-04   2.2099092628E-04   1.1907123525E-03   6.9296143878E-04   9.0207323428E-04
    6     -2.8597702234E-03  -9.2188049457E-03   1.5221309307E-02   6.7276212026E-03  -4.0052100258E-04
    7     -1.2254690127E-03   1.7193013458E-02  -2.7808638952E-02  -1.4197358756E-02  -3.6587507163E-04
    8      8.1540966315E-04  -5.0647913301E-03   9.8187043708E-03   1.3673169138E-02   3.7649231755E-04
    9     -9.7100689314E-03  -9.4714229913E-02   4.2511757470E-02  -5.3528775733E-02  -3.7778422916E-03
   10      1.7986267325E-02   6.7294531391E-02  -1.1125917256E-01   4.4763657703E-02   3.1183468068E-04
   11     -5.7809990069E-03  -7.3353467984E-02   3.9444320858E-02  -1.2693008624E-01   3.4415292354E-03
   12     -8.0543805840E-04  -9.2488617442E-03  -5.8052277281E-03  -9.2881494854E-03  -2.0451807184E-02
   13     -1.0156362394E-03   6.8191367881E-03   1.1745892258E-02   9.5227652547E-03   3.8870489281E-03
   14     -9.7082790279E-06  -1.5670475916E-02  -1.0766814108E-02  -1.6570364123E-02  -1.7805027261E-02
   15     -1.0144416910E-01  -1.2923029778E-02  -1.3837428652E-02   1.9159090274E-02  -2.3210116187E-05
   16      7.8892395152E-02  -4.2844469423E-03  -3.5332273183E-02   4.8167361007E-02  -8.6120115535E-04
   17     -1.2537791124E-01   1.0802592038E-02   5.6663498634E-02  -4.2711804249E-02  -9.2287328102E-04
   18      1.1500647713E-01  -1.8239417280E-01  -3.7766546091E-02   5.9717601124E-02  -3.0998226184E-04
   19     -8.7497977890E-03  -9.9319106888E-02  -7.6138514471E-02   3.1713933210E-02   2.3013666187E-04
   20      4.5285992948E-01   6.4394330566E-02  -3.8681360447E-03  -1.0659226473E-01   2.5263098711E-05
   21      6.4423931006E-02   4.4150725043E-01   2.0325231019E-02  -4.8262114278E-03   2.3311266217E-04
   22     -3.9064471253E-03   2.0325698972E-02   6.0556227062E-01  -3.5620169567E-03   1.7335521076E-05
   23     -1.0659418855E-01  -4.8255243104E-03  -3.5729776319E-03   6.0784711137E-01  -3.5466837918E-05
   24      2.5263020832E-05   2.3314708971E-04   1.7314826247E-05  -3.5477554578E-05   1.9808562916E-01
   25     -3.7514734304E-05  -2.3827778883E-04  -1.2769104917E-04  -3.5082178200E-05  -3.6275913607E-02
   26      2.2301239181E-05   3.8625988220E-05   2.4113514068E-04   1.9836311206E-04   1.2150512976E-01
   27     -2.4107012729E-04  -3.2468600157E-04  -5.7108473802E-04  -1.5309449061E-04   5.9522744268E-03
   28     -4.1762000530E-05  -8.2384896793E-05  -7.2195055460E-05  -8.8476150495E-06  -7.7363148885E-04
   29      6.0156566259E-05   1.3946198123E-04   2.9855445477E-04   2.2304978753E-04   4.6901098004E-03
   30     -2.2606272315E-04  -7.3836586860E-06   3.3946707174E-04   1.8039281124E-04   1.4182020302E-03
   31     -8.8831038960E-05  -1.3134369916E-04   2.5174340190E-04   2.7264702188E-04  -2.8049090378E-04
   32      1.5292576578E-04   2.5768522965E-04  -1.7072672249E-04  -2.0052103077E-04   4.3775036767E-04
   33     -3.5117791564E-04  -1.7610625464E-04   1.9919819638E-04   2.3060793407E-04   5.3105729905E-05
   34     -6.8369019868E-06  -8.4826605983E-05   2.8654214494E-04   2.0646683391E-04  -2.9093686820E-04
   35      1.2460838722E-04   1.2914636733E-04  -1.0709860062E-04  -3.4110606205E-04   4.2183745489E-04
   36      2.2631138046E-04  -1.3407012082E-03   5.3578089262E-03   2.7596740109E-03  -1.5763582789E-04
   37     -7.5933870781E-04  -1.2751427398E-03  -2.2321145865E-03  -3.5064452342E-03  -1.3492284740E-04
   38      5.8417469756E-04   5.7729884109E-04  -1.6772833472E-04  -5.2572561000E-04  -1.0763901600E-04
   39      5.4553401321E-04  -1.2670453940E-03  -2.7095932524E-03  -3.4054027695E-03   1.2908493029E-03
   40     -1.4707450179E-04  -1.1011877067E-03  -1.4839438178E-03  -1.4453253022E-03  -2.4625517360E-04
   41      8.8239718538E-04   6.1141398983E-04  -2.6715291115E-03  -1.4192729376E-03   3.6602085489E-05
   42      2.1260717393E-05   4.7903384729E-04  -8.4986754679E-04  -3.7468562313E-04  -1.7104717758E-03
   43      2.5550982913E-05   1.1278282468E-03   6.1725757941E-05   1.3081244147E-03  -1.8291296195E-05
   44     -1.5874826310E-04   1.3314319019E-04  -1.7879225262E-03   3.2626786004E-04   5.8926065945E-04
   45     -4.7831372320E-04  -3.5784964932E-03   1.4956850867E-03   1.1575003260E-03  -3.9440732015E-04
   46      2.1783839525E-03   2.3319011393E-04  -6.7001024571E-04   6.1365238107E-04  -8.8391667605E-05
   47     -6.8003587916E-04  -1.0506041783E-03   7.6712663684E-04  -1.6103200817E-03   5.0894318306E-05
   48     -2.2550786536E-02  -4.7091431827E-04  -1.2194786865E-03  -1.5525670714E-03   3.6151578687E-05
   49      2.0669103689E-02  -7.6795120809E-05  -1.7024084353E-03   5.2863753611E-04   3.7949761537E-05
   50     -1.8382561614E-02  -5.7737952820E-04   4.4734818826E-04  -1.4183391078E-03   3.2874848667E-05
   51     -6.9340764403E-02  -1.7337679575E-02  -1.8211769902E-02  -1.9346812065E-02   3.8047437774E-05
   52     -1.2155793549E-01  -2.5124255837E-05  -1.3060018051E-02  -1.3394544109E-02  -2.4612432657E-06
   53     -1.9350164682E-01   1.4685900052E-02   1.2652002744E-02   1.0545547434E-02  -1.2933167526E-05
   54     -3.3460188034E-03  -5.1760625293E-02  -7.3491184708E-03  -5.3926683308E-03   1.2369323873E-05
   55      2.5301051398E-03  -9.3502522581E-03  -2.7581762336E-01  -4.0729189271E-02   4.9954288509E-05
   56      5.4043798629E-03  -4.7316873359E-03  -4.5172563017E-02  -6.6881103275E-02  -7.1288351239E-05
   57      3.2323417189E-02  -5.6660069259E-02   2.0239245946E-03   8.0674986272E-03  -9.7300112048E-05
   58      1.5110796882E-02   3.3812810055E-03  -7.1086104150E-02  -6.0287809733E-02  -2.5530192193E-05
   59     -1.0670291264E-02   1.2506009655E-02  -5.2789968694E-02  -2.6795373481E-01  -7.0314189615E-05
                   25                 26                 27                 28                 29        
    0      3.5789005270E-02  -1.1645177443E-01  -6.1502399619E-02  -3.6382887353E-02   1.7267463590E-02
    1     -6.2929622849E-02   3.0556904166E-02  -3.3960059888E-02  -2.2598346512E-01   9.9745164943E-02
    2      3.2721297737E-02  -1.4977279767E-01   1.5240743100E-02   9.7777556811E-02  -1.0517413498E-01
    3     -1.7428625669E-02  -1.2833782442E-02  -5.0437838391E-05  -3.3717870456E-03  -4.3940656728E-03
    4      4.8705388818E-03   4.8047335398E-03  -1.2211403988E-03  -1.8505712275E-02  -2.1068857633E-02
    5     -1.5738561509E-02  -1.2664709291E-02   2.7221620455E-03   1.1329182156E-02   8.6223016341E-03
    6     -2.0719376384E-03  -1.3075428391E-03  -1.4821764935E-03  -9.9896983088E-04  -5.8067491351E-04
    7     -2.0589045641E-03  -8.8837219883E-04  -3.7103217325E-04  -1.8681967690E-03  -2.1357732243E-03
    8     -6.9798768256E-04  -6.2446185979E-04  -7.6485364005E-04  -1.8225578795E-03  -1.2871656692E-03
    9     -4.7037200064E-05   2.7221431349E-03  -3.1145868238E-05   6.1831980404E-04   4.7678530442E-04
   10     -1.8080012664E-03  -1.8424400928E-03  -2.9876742382E-04  -7.6845325130E-04  -2.4378497508E-04
   11     -1.3609927647E-03  -2.0742078467E-03   5.6208618220E-04  -2.7153672182E-05  -8.1757489911E-04
   12      9.4262865245E-04   1.6106000364E-02  -4.2775466327E-03   2.3108479867E-03   3.5340947744E-03
   13      1.1867364412E-04  -1.6499386174E-03  -2.4473641176E-02   3.3084583507E-03   1.3022081637E-02
   14      1.7451350750E-03   1.0875660414E-02   1.5780088256E-02  -2.5989564675E-03  -9.8077976664E-03
   15     -1.2686847204E-04  -7.6071005353E-05  -2.4548216517E-04  -8.6569995964E-06   2.1309529825E-04
   16      4.6653630271E-05   3.7058080538E-04   5.1978888391E-05  -4.4973087297E-05   1.2630311329E-04
   17      7.1934340288E-05   3.9716156478E-04  -6.0581583650E-05  -2.5459305812E-05   8.0603705093E-05
   18      4.7516819591E-05  -7.2469240470E-06  -9.0050794483E-05  -2.1686264741E-05   1.1647775121E-04
   19      1.1529053895E-04  -1.1693391545E-04   2.4797145106E-04   1.2284455432E-04  -4.0056223695E-05
   20     -3.7515372125E-05   2.2302761862E-05  -2.4107844272E-04  -4.1756777856E-05   6.0156158520E-05
   21     -2.3821551202E-04   3.8638157205E-05  -3.2375923569E-04  -8.2088060305E-05   1.3988870860E-04
   22     -1.2770771383E-04   2.4113185385E-04  -5.7072862708E-04  -7.2123717435E-05   2.9876694062E-04
   23     -3.5056251077E-05   1.9838353564E-04  -1.5323769280E-04  -8.8850690850E-06   2.2287298541E-04
   24     -3.6274853964E-02   1.2150510671E-01   5.9523201348E-03  -7.7355750369E-04   4.6901000233E-03
   25      6.4544932031E-02  -2.9950805469E-02   2.1400466396E-02  -3.9582572981E-03   1.6577056461E-02
   26     -2.9949913715E-02   1.6124091534E-01  -1.0841524508E-02   2.0237747706E-03  -8.7643824174E-03
   27      2.1400422984E-02  -1.0841521821E-02   6.3824297437E-02   3.9373818140E-02  -2.4375559580E-02
   28     -3.9583019320E-03   2.0236721872E-03   3.9373014790E-02   2.4542791476E-01  -1.0227827445E-01
   29      1.6577039819E-02  -8.7643345792E-03  -2.4375007129E-02  -1.0227819976E-01   1.1622167123E-01
   30     -7.6556377319E-04   1.5765227584E-04   1.8493134251E-04  -7.9942197116E-04   4.2803218690E-05
   31      1.1261648544E-03  -3.2283419035E-04   1.5561287997E-04  -1.9767434149E-03  -2.5303188326E-03
   32     -3.2495198813E-04   1.4471107649E-03   2.7154666973E-04  -2.2058514263E-03  -1.1435775524E-03
   33     -1.0572938730E-04  -3.3645535521E-05   9.9050314286E-04  -2.4696172679E-04  -3.8313490159E-04
   34     -1.2574434024E-03  -2.4544987049E-03  -1.4035655566E-06   1.5103370185E-03  -1.0507121365E-03
   35     -2.3100219707E-03  -1.7401407250E-03   7.4480878849E-05  -4.1380754908E-04   1.7053240887E-03
   36     -4.0874289614E-04  -2.7253554949E-04  -1.3820144345E-05  -1.4994275799E-04  -3.3090957410E-04
   37     -1.9401479739E-04   3.6615459719E-05   1.6960484013E-05  -3.1413602867E-05  -1.5775382701E-04
   38     -1.9473041773E-04  -1.3874710482E-04  -4.7694150676E-05  -2.1898115519E-04  -1.3990016786E-04
   39     -9.0345119979E-04   3.7582408377E-04  -4.1886852042E-03   6.5595174136E-04   3.6473577741E-03
   40      1.2641058311E-03  -4.5969807151E-04  -5.7881500181E-04   1.0868772521E-03  -5.3845107935E-05
   41     -3.7277513397E-04   1.6794223808E-03   1.9880700160E-03  -8.5192753147E-04  -6.8464789048E-04
   42      2.8237655911E-04   6.5101136007E-04   1.4276214198E-03  -3.8995472591E-05  -1.2327891859E-04
   43      5.0870402146E-05  -3.9283206817E-04  -1.4488897244E-04   1.6415243141E-03  -1.9315205258E-04
   44     -1.3712886324E-04  -2.3907956751E-04   1.3252843508E-04  -5.5274124822E-04   6.7403995984E-04
   45      5.3449205655E-05   1.7121226713E-04  -2.8787509624E-05   2.2389816944E-06   1.1388859584E-04
   46      5.9503691535E-05   6.5263536286E-05  -2.0436882958E-06   4.2081894285E-05   5.0045514308E-05
   47      1.1984879314E-05  -3.3922381936E-06  -4.9471687327E-05  -3.3410166438E-05   1.1808242455E-05
   48     -3.7859617398E-05  -6.5053918405E-05   7.5191783480E-05  -4.1001409580E-06  -1.2176798398E-04
   49      2.8148290130E-05   1.2327611803E-05  -6.3981893053E-06   2.9044005952E-05   3.3939797443E-05
   50      2.5193459473E-05  -2.9865962754E-06  -1.7179449520E-04   2.8832923998E-05   1.1491755839E-04
   51      1.4024548396E-05   1.0080822217E-05  -1.4703825562E-05   5.5412836241E-05   6.1380958106E-06
   52      1.1698502844E-05  -2.5692643697E-05   6.6421661432E-05   1.9649963806E-06  -3.5679499909E-05
   53     -8.3165467791E-06   8.3652917648E-07  -6.5222962284E-05  -1.2514496451E-05   2.2618678222E-05
   54     -1.4102595356E-04   2.7197768508E-06  -1.4838902628E-04  -1.1958310519E-04   3.1684635103E-05
   55      1.0872948139E-04  -1.0570804156E-06   2.9216795532E-04   1.2735638804E-04   2.0208892072E-06
   56      9.1290287150E-06   2.3960697405E-05   8.3964599954E-05   1.4317068124E-05   2.3672088338E-05
   57      3.6627458184E-05   1.3225239211E-04  -6.7609591829E-05  -1.3386016021E-05   3.4363455576E-05
   58     -8.6864289444E-06  -1.7641152483E-06   4.0279383275E-05  -8.3561548867E-05  -5.7134170343E-05
   59      6.5992943610E-06   1.3378863189E-04  -8.8350851726E-05  -8.1166744542E-05   4.3900764564E-05
                   30                 31                 32                 33                 34        
    0      3.0478625427E-03   1.2163098301E-02   1.3403179451E-02   2.7073135758E-03   3.4267683298E-03
    1     -3.5616002762E-03  -1.5005585505E-02  -1.6417013010E-02  -9.2911709056E-04   4.9437007426E-03
    2     -1.5360315417E-03   4.8031173310E-03   4.4622795554E-03  -1.6870829127E-03  -2.4595514829E-02
    3     -1.4942676428E-01   1.1376923696E-01  -3.2585862936E-02  -5.6087193344E-02  -5.9951777960E-03
    4      1.0647817039E-01  -1.7938207762E-01   3.8001622524E-02  -3.7513216993E-03  -8.0308793487E-02
    5     -2.7326589932E-02   3.5476110903E-02  -6.4102012334E-02   2.6388257302E-02   7.6755623838E-02
    6     -2.5630252478E-02  -1.3625919703E-02   3.6019510493E-03  -1.2835940514E-02  -9.7750262554E-03
    7      2.1115106183E-02   1.0786634066E-02  -2.5310592333E-03  -1.9167579863E-02  -6.1881149806E-03
    8     -2.3393829124E-03  -5.7759042701E-04   1.0533239660E-03   2.7862549887E-02   8.9323425786E-03
    9     -4.2025499471E-03  -2.2521358756E-03   8.9012126500E-04  -3.9792440448E-04   2.3125563764E-06
   10     -3.8022959363E-03  -1.5183548702E-03  -9.3441781280E-04  -1.8961516544E-03  -1.4497588438E-03
   11     -2.0544015370E-03  -1.7536809336E-03  -1.2175756052E-03   1.5821840863E-03   2.9459351446E-04
   12     -2.3314295663E-04   3.1014047391E-04   6.9631748216E-04  -1.1921057782E-03  -9.6580258121E-04
   13     -9.0372170443E-04  -1.8759276252E-03  -1.3564546163E-03   9.4164292604E-05  -1.7154578816E-03
   14     -1.8923535008E-04  -4.1826814036E-04  -1.1853134334E-03  -4.7132838344E-04  -1.7424636106E-03
   15      1.4970638404E-04   2.8805235574E-05   9.0395070338E-05  -2.9582973187E-04  -1.1998853225E-04
   16      9.8283018592E-04   3.0258195180E-04  -1.0602186945E-04   4.4638981569E-04   2.3962285049E-04
   17      6.0877087606E-04   2.3320783683E-04  -8.7150747230E-05   2.2402121678E-04   2.2362248434E-04
   18     -1.4435548889E-04   1.4792297982E-04   1.7403710177E-05  -8.0908887121E-05  -5.3266915059E-05
   19     -1.6314358254E-05  -1.8391641363E-05  -1.0894742119E-05   3.5137209966E-04   5.8317559201E-05
   20     -2.2606022780E-04  -8.8829984628E-05   1.5292723664E-04  -3.5124713586E-04  -6.7842986019E-06
   21     -7.2773197750E-06  -1.3133101767E-04   2.5765628589E-04  -1.7766773409E-04  -8.4077391743E-05
   22      3.3939327680E-04   2.5173466437E-04  -1.7070509007E-04   1.9923328467E-04   2.8660206086E-04
   23      1.8039282703E-04   2.7266933183E-04  -2.0053660835E-04   2.3174516108E-04   2.0589510779E-04
   24      1.4182799748E-03  -2.8074729539E-04   4.3759341536E-04   5.3118576959E-05  -2.9093825724E-04
   25     -7.6521296503E-04   1.1255776288E-03  -3.2531323339E-04  -1.0572161258E-04  -1.2574595737E-03
   26      1.5790403045E-04  -3.2323807925E-04   1.4469461424E-03  -3.3619997736E-05  -2.4545146387E-03
   27      1.8493566480E-04   1.5560239753E-04   2.7152482427E-04   9.9073160834E-04  -1.6698290334E-06
   28     -7.9942078549E-04  -1.9766810119E-03  -2.2057739602E-03  -2.4672673819E-04   1.5101629365E-03
   29      4.2801192281E-05  -2.5303400744E-03  -1.1436058838E-03  -3.8281885562E-04  -1.0510627211E-03
   30      1.6979309261E-01  -1.1753380789E-01   3.1097599099E-02   4.6992494870E-03  -3.1590636523E-03
   31     -1.1753375930E-01   1.9179870241E-01  -3.5168025259E-02   7.0319994773E-03  -7.5033026956E-03
   32      3.1099722977E-02  -3.5170428743E-02   6.4099642934E-02  -1.9641274936E-02   2.1969950775E-02
   33      4.6993044496E-03   7.0319696830E-03  -1.9641231205E-02   6.7378804870E-02   1.8878469129E-02
   34     -3.1590319351E-03  -7.5033668730E-03   2.1969993910E-02   1.8878353483E-02   9.0432263002E-02
   35      2.2988864006E-04   1.7549104795E-03  -4.3797877036E-03  -3.6918570461E-02  -7.9898864480E-02
   36      4.9294347714E-04  -3.9354818066E-04   6.6101918318E-04  -4.6201491650E-03  -2.6064498206E-03
   37      1.3378539695E-03   2.7455886922E-03  -7.3800489761E-04  -1.2975870686E-03   6.0700172442E-04
   38      1.0485451662E-03  -1.0317777370E-03   1.6917219873E-03   3.5734174577E-03   1.4669350279E-03
   39     -9.4113246426E-07   2.1055458541E-04   2.0065119680E-04   9.5581782747E-05   3.4383688040E-04
   40      2.8045539899E-05   5.8252536896E-05  -2.3252428175E-05   9.1504527223E-05   5.9016160766E-05
   41      1.4834157755E-04  -1.8204326283E-04  -2.5210448957E-04  -6.7417277410E-05  -1.2804023715E-04
   42      2.2509955943E-04   5.8400454692E-04   3.7581426386E-04   8.4834705854E-05   4.4661560491E-04
   43      1.0878288156E-04  -3.4713212242E-06   3.6919765777E-06   9.2574180564E-05   7.5620454043E-05
   44      9.1519231134E-05  -4.9677700727E-04  -4.6617504674E-04   7.6872583411E-05  -1.4984529979E-04
   45      1.0968913446E-04   7.2564929930E-05   1.5826302478E-05   1.3827560623E-04   1.1790944953E-04
   46     -5.1495141825E-05  -5.9434361806E-06   2.5962311555E-05   1.7571475122E-04   8.4569025746E-05
   47     -3.7513283991E-05   2.0195676444E-05   2.9826586380E-05  -8.8129269539E-05  -1.5467711003E-06
   48     -3.8556884073E-04  -1.1217339812E-04   2.8303701993E-05  -1.5978553756E-04  -1.5902349838E-04
   49     -2.1584519471E-05  -5.0853479582E-07   2.2543246008E-05   6.8797000475E-06   1.3625463150E-05
   50      1.3814287829E-04   5.9579714266E-05   2.7676656264E-05   8.1140029926E-05   1.0258405751E-04
   51      1.3066914217E-05  -1.2483527154E-05   3.6040020150E-05   3.1770005489E-06   2.2949909913E-05
   52      1.2025020795E-05   1.5675425887E-05  -3.0006337906E-06  -8.3231247111E-08  -1.6758377302E-05
   53     -3.0030654955E-06   3.3500819008E-06   9.9305603331E-07   8.5166901779E-07   1.4142293841E-05
   54     -1.6405376425E-04  -1.2652918373E-04   6.4921913465E-07  -8.6654585990E-05  -6.8934651383E-05
   55      1.7383626061E-04   1.7898971690E-04  -2.2636524558E-05   9.3742465053E-05   1.2321306076E-04
   56     -3.1779449015E-06  -1.0448978051E-05   9.0203436620E-06  -8.4098475690E-05  -2.8275243914E-05
   57      5.2573030625E-05   4.7331604310E-06   1.3170831338E-04  -2.1360054698E-04   3.1887813318E-05
   58      4.7385560230E-05   1.5498321563E-05   6.4347962519E-06  -7.6375547982E-05   1.4151159584E-05
   59     -4.0090898381E-05  -2.1092726195E-05   5.2660709705E-05  -2.7834552358E-04   8.9480417761E-05
                   35                 36                 37                 38                 39        
    0      1.4536768291E-03  -2.1719270956E-03  -5.3174550889E-04  -1.5021630268E-03  -2.0902446632E-03
    1      6.1321274011E-03  -6.8374878018E-04  -8.3201635420E-04  -9.9375451089E-04  -1.5548641426E-02
    2     -1.8733750606E-02   4.4207057367E-04  -2.8069097314E-04  -8.5468376098E-04   2.6679362898E-02
    3      3.0436529704E-02  -5.2373553318E-03   2.2593983332E-03  -4.5543575566E-03  -1.3291035909E-03
    4      7.5211540356E-02  -3.2910176977E-02  -9.4552823266E-03  -1.7752919897E-03  -9.3713221719E-04
    5     -2.5443697775E-01   2.0281925339E-02   8.3619252172E-03  -5.6279705261E-03   3.7326363628E-04
    6      4.7692376041E-03  -5.5572210496E-02   6.9454990234E-03   1.1422148251E-02   6.7648295642E-04
    7      1.7896004317E-03   2.6877208909E-02  -2.5307254103E-01   1.6919364613E-01   1.7555960962E-04
    8      5.5043575873E-03   1.6077774870E-03   1.2448191409E-01  -1.2979645341E-01   8.3990111193E-04
    9     -1.3384671516E-04  -3.0705622805E-03   4.4844877490E-03   1.5750749319E-03  -4.5213216939E-03
   10      8.1516954791E-04   1.7343888474E-02  -2.3733841185E-02  -2.1707241171E-02   1.2466142930E-02
   11     -9.7787739353E-05  -1.4393297484E-02   1.7181944861E-02   5.0232788602E-03  -2.0256952786E-02
   12     -1.2289048096E-03  -3.1035439659E-04  -4.0065077784E-04   5.2930257042E-04  -4.8073248752E-02
   13     -1.2823026468E-03  -1.7690055304E-04   3.1964264655E-05  -9.6336717482E-04   9.7741943300E-03
   14     -8.4156315469E-04  -1.3284038585E-04   1.7363427138E-04  -3.3088261731E-04  -1.5745422798E-02
   15      4.3510009009E-05   7.8279496041E-04  -1.3612034504E-04  -1.0193027402E-03   9.4828578990E-04
   16     -7.3752074305E-05   2.3708524320E-03   2.4185878646E-03  -4.3353043836E-04   8.8759243869E-04
   17     -4.8589190956E-05  -1.0062374488E-03   5.0493012141E-04   1.0135208184E-03  -1.3171437802E-03
   18      1.2345326705E-04  -1.8467499895E-04  -1.6107109090E-04  -6.0888273698E-04  -2.8228217644E-04
   19     -1.2734795953E-04  -8.4364402243E-04   1.1837719533E-03  -4.9673998892E-04  -1.2207174405E-04
   20      1.2460681540E-04   2.2644274356E-04  -7.5937768167E-04   5.8411592382E-04   5.4570507443E-04
   21      1.2914191531E-04  -1.3416339065E-03  -1.2760145394E-03   5.7667887219E-04  -1.2671137548E-03
   22     -1.0711035005E-04   5.3587055749E-03  -2.2314821581E-03  -1.6718127708E-04  -2.7096992326E-03
   23     -3.4114536943E-04   2.7592133668E-03  -3.5069635932E-03  -5.2606160343E-04  -3.4054038486E-03
   24      4.2183909315E-04  -1.5751289732E-04  -1.3479473395E-04  -1.0754353651E-04   1.2917831370E-03
   25     -2.3100094826E-03  -4.0861584185E-04  -1.9387516982E-04  -1.9466528552E-04  -9.0298809871E-04
   26     -1.7401036296E-03  -2.7249197914E-04   3.6653597045E-05  -1.3872541835E-04   3.7524531957E-04
   27      7.4374493679E-05  -1.3818239090E-05   1.6951840480E-05  -4.7708291614E-05  -4.1887072857E-03
   28     -4.1395677231E-04  -1.4996016368E-04  -3.1449395359E-05  -2.1900520634E-04   6.5591936251E-04
   29      1.7050982822E-03  -3.3090473270E-04  -1.5774575708E-04  -1.3989285445E-04   3.6474010170E-03
   30      2.2996235967E-04   4.9337814438E-04   1.3381924429E-03   1.0488054079E-03  -9.1432469928E-07
   31      1.7547588220E-03  -3.9345378667E-04   2.7457241288E-03  -1.0316533710E-03   2.1057800276E-04
   32     -4.3797683045E-03   6.6076635622E-04  -7.3821976469E-04   1.6914935994E-03   2.0063688980E-04
   33     -3.6918659464E-02  -4.6201448800E-03  -1.2975103483E-03   3.5734169389E-03   9.5577741863E-05
   34     -7.9899068890E-02  -2.6064183800E-03   6.0702696873E-04   1.4669728239E-03   3.4383199943E-04
   35      2.7315586218E-01   1.8970653423E-05  -1.4025373556E-03   2.6082874291E-04   5.7610852923E-05
   36      1.9065427850E-05   7.3419922928E-02  -1.2392792718E-02  -1.0140707108E-02   3.7553071886E-04
   37     -1.4024190639E-03  -1.2393263274E-02   2.8223937973E-01  -1.4286311643E-01  -2.5182420227E-04
   38      2.6089007970E-04  -1.0140637693E-02  -1.4286084865E-01   1.2826853708E-01  -6.3706983365E-05
   39      5.7610293777E-05   3.7540995446E-04  -2.5192650046E-04  -6.3907364268E-05   6.0221578984E-02
   40      3.1929314774E-05  -1.9252763148E-05  -2.2443642897E-04  -6.3211609714E-05  -7.4237330542E-03
   41     -1.6205390672E-05  -4.6395417771E-05  -6.8255229999E-04  -4.6612031955E-04   1.5089582300E-02
   42      4.2867527524E-04  -4.9028463160E-05   8.1769030265E-05  -1.2705755376E-04  -7.5434974015E-04
   43     -1.6636813964E-05   6.7380679108E-05   2.5533684676E-04   5.7328511947E-05   3.4576873006E-03
   44     -2.1916976260E-04   1.7860864427E-05  -2.5984232106E-04  -3.4090636182E-04  -7.6988891407E-03
   45     -2.8278197336E-05  -1.1212011673E-03   1.0835439284E-03  -6.3392666363E-04   2.6964547850E-05
   46     -8.4618857623E-06  -1.5988681395E-03   4.9211528169E-04   2.8057109455E-04  -7.2099360309E-05
   47      4.6497345929E-05   2.1156637773E-04  -5.1253540129E-04   6.9017722437E-04   1.3329807017E-04
   48      4.1939282960E-05  -6.0128738049E-06  -1.9134544667E-04  -1.7673416777E-04  -4.5455591896E-04
   49     -2.5592489554E-05  -4.8440669272E-04   7.6404883980E-05  -4.4231117165E-04   2.0837836615E-04
   50      2.8462206004E-05  -1.6378212370E-05   1.3180166932E-04  -8.3796762278E-05   8.3212367542E-04
   51     -2.0501652339E-05  -2.9803198268E-04   4.8441339010E-05  -4.9646322701E-05   4.6367566778E-05
   52      1.3754445371E-05   9.3948952384E-05   4.9334120392E-05   1.3151519267E-04  -6.6551824288E-05
   53      1.7867863911E-05   3.8301568468E-05  -5.4481687887E-05  -4.0278581596E-05   1.4256776844E-04
   54      3.1171191617E-05  -1.2216642655E-03   6.7698450288E-04  -3.4793120933E-05   1.9975239922E-04
   55     -1.5058203445E-04   8.7974913507E-04  -5.9169641669E-04   2.6157483115E-04  -3.5698795902E-04
   56     -8.0959682452E-05  -4.1222130458E-04   5.4152613729E-04   3.4423744955E-04   2.0273282069E-04
   57      8.6535045170E-05   3.2052551560E-04  -1.4154553484E-04   3.3141572448E-04  -9.3895446115E-04
   58      6.9404830586E-05  -2.7420952552E-04   2.1542380510E-04  -3.6009878980E-06   2.0202973087E-04
   59      7.1989354652E-05   4.5981999907E-04  -1.7166300222E-04   4.5339872948E-04  -6.5127058003E-04
                   40                 41                 42                 43                 44        
    0     -7.1587093673E-04  -7.9798140290E-04  -6.8816779954E-03  -2.2342205103E-03   3.1278568719E-03
    1      5.0277058708E-04   7.5095557266E-03   2.6159447643E-02   2.1641347716E-03  -1.3234504093E-02
    2     -8.8282048680E-04  -1.1148296531E-02   5.8634666631E-03   1.8153897807E-03  -2.9716066503E-03
    3      1.7394978368E-04   6.5615205734E-04  -4.5693318084E-03  -1.6043018238E-03   1.0545785952E-03
    4     -4.4107096894E-04   2.2048941669E-04  -2.5372231284E-04  -2.0332324636E-04  -1.7220627620E-03
    5      2.9787961178E-04  -2.8932508941E-04   1.2975981332E-03   6.0215691961E-04  -1.5103613956E-03
    6     -3.3355363024E-04   4.3312037295E-04  -1.2730974203E-03  -8.8001027483E-04   2.9074617012E-04
    7      5.1308584148E-04  -7.3387390683E-04  -3.1296600214E-03  -1.3592600414E-03  -3.0458749433E-03
    8      1.3876107630E-03   1.1436352330E-03  -3.8003006200E-03  -2.8208921434E-03  -3.2744401160E-03
    9     -1.9862051885E-03  -3.8347865686E-03   6.8456091209E-03   6.1084842786E-03   7.0265422816E-03
   10      8.1035347834E-03   1.1974094933E-02  -1.9012990053E-02  -1.1183195327E-02  -1.4667057620E-02
   11     -1.5017584749E-02  -1.7414879835E-02  -1.5177448398E-03  -3.2896057296E-05  -1.8589512115E-03
   12      9.9182343102E-03  -1.3727337941E-02  -6.8672580309E-02   6.3445146667E-02   7.9740709723E-03
   13     -1.1259671005E-01   9.7384409512E-02   6.3096009368E-02  -2.6798677541E-01  -3.0886265405E-02
   14      9.8501733957E-02  -2.2855563095E-01   9.8287969652E-03  -3.7123070833E-02  -5.7504643407E-02
   15      6.5558685324E-04   1.0302127805E-03   2.8642581387E-04   2.7958565938E-04   5.6392100240E-05
   16      9.2999984591E-04  -3.0082843188E-04  -4.0541254271E-05  -2.4418377301E-04  -3.0736612665E-04
   17      3.2691475354E-04   5.4176879878E-04  -5.5532862460E-04  -6.5685634293E-04  -2.7205988448E-04
   18      1.9008622054E-05  -1.3500394420E-04   9.5523997790E-05  -5.5249609913E-05   2.2403785015E-04
   19      3.7907127053E-04  -2.6948722464E-04   2.8131990643E-04   2.4973464840E-04   4.1588372003E-04
   20     -1.4706222597E-04   8.8240318167E-04   2.1261777297E-05   2.5507140009E-05  -1.5884577350E-04
   21     -1.1012130547E-03   6.1152492483E-04   4.8259254900E-04   1.1294896708E-03   1.3887829408E-04
   22     -1.4840150926E-03  -2.6716305766E-03  -8.4312116079E-04   6.2807892434E-05  -1.7796383956E-03
   23     -1.4453104756E-03  -1.4191193410E-03  -3.6556569288E-04   1.3108488025E-03   3.3505712051E-04
   24     -2.4663048635E-04   3.6022613410E-05  -1.7104650167E-03  -1.8285631002E-05   5.8925508345E-04
   25      1.2639324976E-03  -3.7315370356E-04   2.8234741001E-04   5.0875894727E-05  -1.3713275523E-04
   26     -4.5954886771E-04   1.6797502908E-03   6.5099368023E-04  -3.9282773364E-04  -2.3908197878E-04
   27     -5.7879301751E-04   1.9880850034E-03   1.4274471885E-03  -1.4491710592E-04   1.3278128931E-04
   28      1.0869027100E-03  -8.5189350106E-04  -3.8961101355E-05   1.6415464675E-03  -5.5292387057E-04
   29     -5.3868026076E-05  -6.8468011701E-04  -1.2326550775E-04  -1.9313840596E-04   6.7408972562E-04
   30      2.7990744137E-05   1.4832591399E-04   2.2509686347E-04   1.0877769196E-04   9.1517338643E-05
   31      5.8226282194E-05  -1.8206273752E-04   5.8400557226E-04  -3.4665004718E-06  -4.9677437281E-04
   32     -2.3188628291E-05  -2.5209183686E-04   3.7581149568E-04   3.6998042468E-06  -4.6616931121E-04
   33      9.1502333812E-05  -6.7396873862E-05   8.4844831944E-05   9.2551240374E-05   7.6802530666E-05
   34      5.9027242767E-05  -1.2804840750E-04   4.4660824246E-04   7.5635495141E-05  -1.4980494104E-04
   35      3.1918475583E-05  -1.6205077141E-05   4.2866976416E-04  -1.6632747238E-05  -2.1915926571E-04
   36     -1.9752784264E-05  -4.6719353411E-05  -4.9018418798E-05   6.7423042995E-05   1.7875433058E-05
   37     -2.2430067226E-04  -6.8268801961E-04   8.1744550736E-05   2.5535144823E-04  -2.5985300437E-04
   38     -6.2873393953E-05  -4.6627086470E-04  -1.2706854722E-04   5.7326064853E-05  -3.4090826361E-04
   39     -7.4228245835E-03   1.5088149038E-02  -7.5437940389E-04   3.4576434113E-03  -7.6990886282E-03
   40      1.1293466508E-01  -1.0821264104E-01   1.2969488431E-03  -1.2244328898E-02   2.6175158231E-02
   41     -1.0821290013E-01   2.4914580145E-01   2.6128542190E-04  -2.7772332607E-03   5.9743553159E-03
   42      1.2969927571E-03   2.6137757226E-04   7.4622512877E-02  -6.9428477589E-02  -1.2283795447E-02
   43     -1.2244102870E-02  -2.7771118733E-03  -6.9426209025E-02   2.8691537548E-01   3.9582719201E-02
   44      2.6174840803E-02   5.9745479765E-03  -1.2283202538E-02   3.9579788416E-02   6.2338280199E-02
   45      2.3150789201E-04  -2.6649800421E-04   5.7532225752E-05  -1.0430493384E-04  -1.0875568546E-04
   46     -1.1558554025E-04  -5.1678876441E-05   3.1987680648E-05  -5.5638488848E-06  -2.7615313074E-05
   47     -1.4727440349E-04   2.5821377641E-04   1.9360379839E-04   2.4526220695E-04  -3.3166269387E-05
   48      3.7994108132E-04  -8.3691146882E-04  -8.8690960841E-05  -2.2154043565E-04  -1.6309343753E-04
   49      1.6498166994E-04  -6.4461363045E-05   1.1485899475E-04  -7.8775056494E-05   1.6324988882E-04
   50      7.2855933259E-05   7.9312293527E-04   2.1602687984E-04   3.1393108051E-04  -2.9163248793E-05
   51      7.8578321715E-05  -5.6998430064E-05  -3.8506058343E-07   4.5456905201E-05   1.5437516546E-05
   52      1.0094595436E-04  -1.3086958627E-04   4.9153613747E-05   1.0211001259E-04   7.7275704411E-05
   53     -7.6021836319E-05   1.9922009726E-04   1.5886008295E-05  -4.7145819110E-05  -2.5056082012E-05
   54     -2.3955668457E-04   1.1015690527E-04  -8.4956643128E-05  -2.9355147357E-04  -6.5749329698E-04
   55      5.2485544872E-04  -1.9315469681E-06   2.5241501049E-04   1.2570363840E-03   6.7718515596E-04
   56     -1.4780525947E-04   1.1847072605E-04  -4.4073317464E-04  -1.1478460581E-04  -5.3145510922E-04
   57     -2.3798416366E-04  -6.1675135037E-04  -4.4679285064E-05   2.5371851009E-04   1.0362989942E-04
   58      4.7213551791E-04   3.5113131956E-04   6.8074581713E-05   5.2477430336E-04   1.6839565949E-04
   59     -1.0875228046E-04  -4.8911388454E-04   6.9325512719E-05   2.1691214495E-04   1.3510655583E-04
                   45                 46                 47                 48                 49        
    0     -4.5719098058E-04   1.5701612812E-04   1.2120381197E-04   4.3697953564E-04   2.4215783577E-04
    1     -3.5421366055E-04  -1.0966958614E-04   1.4286597266E-05   1.0780198691E-04  -9.8641252467E-05
    2     -1.1799897182E-03  -9.1937270144E-05   1.9211439567E-04  -1.2732405326E-04  -9.5285156969E-05
    3      1.7891372668E-04  -2.8348205094E-04   4.1141908438E-05   1.0873213894E-04  -7.9215593394E-05
    4     -2.4583445962E-04   2.0134327427E-04  -1.3254125388E-06   1.4808213179E-03   2.9759492359E-04
    5     -2.2685921465E-04  -2.0840130675E-04   1.0478060614E-05   6.1741414114E-04   2.7504996827E-04
    6      3.1610367261E-03   1.7220828611E-03  -3.3089676367E-04  -3.9611250815E-03   5.4121825730E-04
    7     -7.6041043107E-04   2.0602620533E-03   2.6541232412E-04  -2.8703327936E-03  -5.5166639487E-04
    8     -1.2401921061E-03  -1.0749350280E-03   7.4915858392E-04   2.1873103850E-03   6.9801461002E-04
    9     -1.9640480767E-03  -2.7596067237E-05   2.1011830852E-03  -2.7606093203E-03  -3.0818179666E-03
   10     -2.7826773204E-02  -6.5784479309E-03   9.7262156020E-03   1.0987413849E-02   2.4785153470E-03
   11     -6.1607105558E-03  -9.4204658489E-04   4.7436322496E-04   2.4971209611E-02   7.5416335690E-03
   12     -2.3261542170E-03  -2.2502969488E-04  -6.0185601913E-04   1.5160672762E-03  -6.2668756622E-04
   13     -4.8251302248E-04  -1.0635153018E-04   2.1508972444E-04   5.7884644638E-04   1.1112699374E-03
   14      3.3992428580E-03   1.1545166633E-03  -7.1464526224E-04   1.3423452155E-03   3.4867273347E-04
   15     -6.3328395395E-02  -3.7163430412E-02  -6.7396831702E-03  -5.9239691936E-02   7.3869034483E-03
   16     -4.1204055314E-02  -2.6737065999E-01  -4.3583877516E-02   7.1714474255E-03  -7.7517504720E-02
   17     -6.4202829332E-03  -3.6918558363E-02  -6.2094845340E-02   3.6183424187E-02  -6.9942610229E-02
   18      2.7606374219E-03   9.7718035280E-04   9.6280352287E-04   1.6383945100E-03   2.2823853607E-03
   19      2.2800724021E-02  -1.8340988819E-02   2.4045256029E-02  -4.2835234535E-03   6.9042335873E-03
   20     -4.7840688065E-04   2.1791549952E-03  -6.8120562126E-04  -2.2550773077E-02   2.0669486037E-02
   21     -3.5783595025E-03   2.3327711984E-04  -1.0508154829E-03  -4.7094042585E-04  -7.6879223969E-05
   22      1.4955549747E-03  -6.6980549135E-04   7.6692087688E-04  -1.2194148819E-03  -1.7025916412E-03
   23      1.1574602175E-03   6.1358954823E-04  -1.6104214595E-03  -1.5522775184E-03   5.2878663084E-04
   24     -3.9441305857E-04  -8.8390406438E-05   5.0896318130E-05   3.6159699240E-05   3.7958047647E-05
   25      5.3444859160E-05   5.9504536728E-05   1.1987822533E-05  -3.7857954699E-05   2.8147849040E-05
   26      1.7120904605E-04   6.5264572124E-05  -3.3902782234E-06  -6.5055047395E-05   1.2326418893E-05
   27     -2.8781461605E-05  -2.0532150690E-06  -4.9470505200E-05   7.5190853082E-05  -6.4002221891E-06
   28      2.2554892270E-06   4.2078220627E-05  -3.3413769022E-05  -4.1009557364E-06   2.9042040244E-05
   29      1.1388531646E-04   5.0042287195E-05   1.1809507944E-05  -1.2176155582E-04   3.3944362302E-05
   30      1.0972774419E-04  -5.1498468130E-05  -3.7524230520E-05  -3.8556510811E-04  -2.1584753716E-05
   31      7.2572281417E-05  -5.9446727448E-06   2.0194264461E-05  -1.1217333883E-04  -5.0893816637E-07
   32      1.5819813183E-05   2.5963466350E-05   2.9828046457E-05   2.8302250257E-05   2.2542597513E-05
   33      1.3826907157E-04   1.7572216645E-04  -8.8129080564E-05  -1.5978614138E-04   6.8834760160E-06
   34      1.1789521859E-04   8.4566743191E-05  -1.5392066940E-06  -1.5902398603E-04   1.3624365797E-05
   35     -2.8271731653E-05  -8.4644245396E-06   4.6496462796E-05   4.1938421323E-05  -2.5597250291E-05
   36     -1.1174298344E-03  -1.5974303856E-03   2.0896538387E-04  -6.1638601256E-06  -4.8432642444E-04
   37      1.0808437935E-03   4.9256707906E-04  -5.1177436428E-04  -1.9133965442E-04   7.6389089691E-05
   38     -6.3362424401E-04   2.7968171948E-04   6.9011083849E-04  -1.7666929791E-04  -4.4237542841E-04
   39      2.6820710751E-05  -7.2314120314E-05   1.3311839493E-04  -4.4734827847E-04   2.0912630005E-04
   40      2.3152791906E-04  -1.1563504529E-04  -1.4729571451E-04   3.8139475261E-04   1.6512298198E-04
   41     -2.6647127122E-04  -5.1701822945E-05   2.5820364679E-04  -8.3537533801E-04  -6.3813930900E-05
   42      5.7525113627E-05   3.1978116496E-05   1.9359426228E-04  -8.7955796457E-05   1.1595690626E-04
   43     -1.0433990205E-04  -5.5749549701E-06   2.4526105140E-04  -2.2097706415E-04  -7.7973377485E-05
   44     -1.0876311579E-04  -2.7599578036E-05  -3.3162950342E-05  -1.6331651214E-04   1.6296312422E-04
   45      6.0598796611E-02   3.9376037759E-02   9.6811076228E-03   1.7445235873E-03   4.9813511007E-03
   46      3.9377101055E-02   2.9398548771E-01   3.4116691370E-02  -1.9358219868E-03  -4.7467579051E-03
   47      9.6810918329E-03   3.4116558510E-02   6.1532315621E-02  -5.5445219115E-03  -2.7706604791E-02
   48      1.7446141520E-03  -1.9357642034E-03  -5.5443768155E-03   6.1834226643E-02  -1.1325191554E-02
   49      4.9814379439E-03  -4.7468648003E-03  -2.7706831344E-02  -1.1325951797E-02   7.4691519282E-02
   50      1.0111734742E-03  -2.6389497830E-04  -3.0201873395E-04  -3.0412129446E-02   6.4450535806E-02
   51      2.9766078528E-03  -8.4122328863E-04   2.4856991621E-04  -1.0422968526E-03   3.5663740462E-04
   52      8.4490082615E-04   2.0567990795E-03   1.7317287401E-03   1.6670769930E-03  -6.0898157820E-04
   53      9.5716215846E-04   6.0705097843E-04   2.1315490448E-03  -4.0736007029E-03   3.1511957236E-03
   54      9.4459712605E-04  -3.6370721680E-04   5.3844053315E-04   3.3201601298E-04  -4.0058891415E-05
   55      1.0698127048E-04  -6.0286858237E-04   4.7656985371E-04  -1.1455244278E-04  -2.4903780359E-04
   56     -5.3970956165E-05   2.4908737999E-04  -3.3420290772E-04   2.2198777276E-04   2.4322126993E-04
   57      5.2010683044E-04  -1.8300660153E-05   1.4923064079E-04   8.4805350624E-04  -4.1314089015E-04
   58     -1.8513147626E-04  -3.3690739342E-04   3.5565979552E-04   9.9933522231E-05  -2.4313422549E-04
   59      2.7426340819E-04   2.3925926081E-04  -3.4911918559E-04   3.2484758435E-05   1.3625754799E-04
                   50                 51                 52                 53                 54        
    0      1.4920861075E-04   3.4011210167E-05   5.4938994543E-05  -6.4565828982E-05   9.9961107358E-05
    1     -3.4155845882E-04  -4.3707442337E-05   2.6011970075E-05  -5.1294151059E-05   9.5410786194E-05
    2      2.1271458832E-04   1.7061782064E-04  -3.1338990747E-05   6.6820549670E-05   1.6863893479E-04
    3     -3.8993520006E-04  -4.0800442107E-04   2.2100685782E-04  -1.3400629058E-05   2.8521527164E-04
    4     -3.8143258110E-04  -1.9970116774E-05  -7.3750404057E-05   1.9499545604E-05   5.4865498621E-04
    5     -3.1822412578E-04   2.3339718059E-04  -1.6141789307E-04  -8.1502314052E-06  -1.6172247155E-04
    6      1.2389592635E-03  -4.9886418573E-05   1.5478575464E-04   1.9285262437E-05  -2.0466532265E-03
    7      1.3372487616E-03   3.2321841520E-04   8.3215746019E-05  -4.5500290391E-04   3.6977327369E-03
    8     -4.2133884759E-04  -2.1545100002E-04  -2.3002678915E-04  -7.9422455894E-05  -1.4539268011E-03
    9      1.5289411633E-04  -5.8864392295E-03   2.1443379857E-03   9.2403797150E-04   3.4368480312E-03
   10     -4.0149003603E-03   1.0427088657E-03  -1.5584208398E-03   8.8119907052E-04   1.7609843558E-02
   11     -7.6794990471E-03  -2.3433946789E-04   9.9542337512E-04  -1.1362375063E-03   6.3747858381E-03
   12     -1.7011493625E-03  -3.5235058878E-04   4.7885200151E-04   2.0193096705E-05   7.7143224058E-04
   13     -6.4273104932E-04   7.7691682357E-05  -8.3013237691E-05  -4.2570949890E-05   8.7421735010E-04
   14      9.3213776004E-04  -1.5961302717E-04  -1.2331025784E-05   2.0337900560E-04   9.0520266767E-04
   15      3.5002292918E-02  -1.1497094081E-02   1.6976012575E-02  -5.8071881904E-03  -1.0106956492E-03
   16     -6.6673617254E-02  -8.4958510645E-03   9.6081887858E-03  -1.9163194475E-02  -1.6211197921E-03
   17     -2.5759487137E-01  -1.1751976080E-02   1.9679413559E-02  -1.8212673841E-02  -7.3812749801E-04
   18     -7.4845161493E-03  -8.5736518308E-02  -1.1316607069E-01  -1.0937552569E-01  -8.9587867929E-03
   19      2.6245007329E-03  -6.9196874433E-02  -1.6240924919E-01  -1.0872911031E-01  -3.0461971894E-02
   20     -1.8382443947E-02  -6.9383278966E-02  -1.2159868102E-01  -1.9354164020E-01  -3.3463232422E-03
   21     -5.7725519109E-04  -1.7338744478E-02  -2.5103857864E-05   1.4686608869E-02  -5.1762140245E-02
   22      4.4737231186E-04  -1.8212390648E-02  -1.3060085656E-02   1.2652706805E-02  -7.3559379375E-03
   23     -1.4180565758E-03  -1.9348260873E-02  -1.3394110939E-02   1.0545756282E-02  -5.3901763991E-03
   24      3.2873150911E-05   3.8048331902E-05  -2.4606826545E-06  -1.2931052564E-05   1.2358105298E-05
   25      2.5193281382E-05   1.4024623083E-05   1.1698772830E-05  -8.3159671989E-06  -1.4101423501E-04
   26     -2.9864992097E-06   1.0080654932E-05  -2.5692027789E-05   8.3736341637E-07   2.7206153165E-06
   27     -1.7179648211E-04  -1.4713451532E-05   6.6420554814E-05  -6.5225103230E-05  -1.4802635207E-04
   28      2.8833224048E-05   5.5408853118E-05   1.9642712633E-06  -1.2516207493E-05  -1.1978199035E-04
   29      1.1491462876E-04   6.1346996889E-06  -3.5681329414E-05   2.2618688773E-05   3.1926876650E-05
   30      1.3814324710E-04   1.3079832699E-05   1.2015083711E-05  -3.0078441959E-06  -1.6404778666E-04
   31      5.9579012270E-05  -1.2483485953E-05   1.5675490687E-05   3.3502495090E-06  -1.2653450103E-04
   32      2.7676636217E-05   3.6043153965E-05  -3.0030078966E-06   9.9250088004E-07   6.4796512336E-07
   33      8.1141534998E-05   3.1814534039E-06  -8.5303624704E-08   8.5903021335E-07  -8.6815516910E-05
   34      1.0258290607E-04   2.2952861744E-05  -1.6758818055E-05   1.4142420520E-05  -6.8833608607E-05
   35      2.8461043030E-05  -2.0504714888E-05   1.3756095049E-05   1.7866358360E-05   3.1205530682E-05
   36     -1.6276703185E-05  -2.9803526469E-04   9.3955283047E-05   3.8318843081E-05  -1.2216698486E-03
   37      1.3179527229E-04   4.8442629352E-05   4.9329468285E-05  -5.4486291591E-05   6.7700314044E-04
   38     -8.3849750102E-05  -4.9673394108E-05   1.3153752540E-04  -4.0282387923E-05  -3.4789016580E-05
   39      8.3266699323E-04   4.6362226903E-05  -6.6543997052E-05   1.4257594923E-04   1.9972780872E-04
   40      7.3265238238E-05   7.8573291994E-05   1.0094884515E-04  -7.6022567024E-05  -2.3946197624E-04
   41      7.9342358230E-04  -5.7014605258E-05  -1.3086271219E-04   1.9921537435E-04   1.1008989360E-04
   42      2.1579146705E-04  -4.1651600662E-07   4.9129866423E-05   1.5869262137E-05  -8.8146989903E-05
   43      3.1376014217E-04   4.5442515047E-05   1.0211248488E-04  -4.7147111046E-05  -2.9623568741E-04
   44     -2.9089705167E-05   1.5411682725E-05   7.7260517806E-05  -2.5066427113E-05  -6.6170353649E-04
   45      1.0109697801E-03   2.9762777375E-03   8.4513386487E-04   9.5709979824E-04   9.4458814568E-04
   46     -2.6396114649E-04  -8.4010509263E-04   2.0562510203E-03   6.0742807587E-04  -3.6372712960E-04
   47     -3.0190652212E-04   2.4686309077E-04   1.7325819455E-03   2.1308332461E-03   5.3843835889E-04
   48     -3.0410633491E-02  -1.0422629761E-03   1.6670793494E-03  -4.0735977588E-03   3.3206972679E-04
   49      6.4450836973E-02   3.5676376008E-04  -6.0903685350E-04   3.1512069836E-03  -4.0018870843E-05
   50      2.8761096258E-01   1.1763544760E-03   2.0091449723E-03  -2.7077974559E-03   1.5833649723E-04
   51      1.1759092455E-03   1.1937969601E-01   9.4456865560E-02   9.8830054276E-02  -2.7833432684E-03
   52      2.0093563391E-03   9.4458126924E-02   1.6485353797E-01   1.0818784354E-01  -4.6407474316E-03
   53     -2.7078373550E-03   9.8831741825E-02   1.0818830406E-01   2.0087869765E-01   2.1895964846E-03
   54      1.5834941397E-04  -2.7832554979E-03  -4.6407878069E-03   2.1896126844E-03   6.0685659037E-02
   55      3.2156864562E-04   6.4836222763E-04  -1.3399056766E-03   1.7486085549E-03   2.0261031006E-02
   56     -2.7808704912E-04   6.3291718550E-04   1.8534822640E-03  -2.6028537705E-04   1.8841131627E-03
   57      5.7049894780E-04   2.8890952070E-03   6.4592170972E-04   1.5411699435E-03   1.5003467697E-03
   58      3.9190559240E-04  -3.7136419194E-04   2.1856375959E-03   1.3322306570E-03   1.7028660351E-03
   59     -5.1780961919E-04  -1.8494212483E-04   9.0025493535E-04   1.8997426053E-03  -6.0833203594E-04
                   55                 56                 57                 58                 59        
    0      3.0743796036E-04  -1.5295300147E-04   1.2577680027E-05  -5.9936961031E-05   1.6253952437E-04
    1      1.2279558281E-04  -6.2780792884E-05   3.1968589839E-05   6.9844465894E-05   9.8934691037E-06
    2      1.9390305743E-04  -2.1687044522E-04  -3.3139640594E-04  -6.0822937363E-05  -2.2413417763E-04
    3     -7.2063720867E-04  -3.2190259585E-05  -1.3882693299E-04   5.9139121344E-04  -3.1521284285E-04
    4     -5.8420058113E-04  -5.2775978658E-05  -3.5808280936E-04   8.1983647881E-06   1.8981746063E-04
    5      1.8629318542E-04   5.0434434505E-05  -3.6872181219E-04  -6.5907904149E-05  -9.6683079225E-06
    6      1.2701840461E-03   5.3340411151E-04   1.7263836658E-03  -1.8212175143E-04   7.8791307985E-04
    7     -2.6989365584E-03   1.5118108873E-03  -1.7391884248E-03   1.8460174670E-03  -2.3471727410E-03
    8      1.9266978079E-03  -4.9655775798E-04   6.1961239378E-04   9.9832742769E-06   2.4103474909E-03
    9     -2.5644603646E-03   2.9341061585E-05   3.2875474827E-03  -2.6058778643E-04   1.9113326475E-03
   10     -1.1959430975E-02   1.3973494004E-02  -7.4103361066E-03   2.2147602709E-03  -4.9713579198E-03
   11     -6.3739140307E-03   2.7159194562E-03  -2.0112374335E-02   1.4673985827E-02  -1.3669001868E-02
   12     -8.6446435981E-04  -5.5873402846E-04  -8.8311707608E-04  -3.4275128976E-04   2.4736243334E-04
   13      1.6540743320E-05   1.3531765131E-03   1.9266259985E-03  -1.5438641678E-03   1.9302459760E-03
   14     -2.0234405249E-03   1.3872943298E-03  -2.0059626656E-03   5.3443661543E-04  -1.4835044530E-03
   15     -6.1817573178E-04   3.1207516741E-04  -3.9739652350E-03  -7.8802453403E-04  -2.6572676207E-04
   16     -7.1870404729E-04   2.0252054244E-04   1.6682966589E-03  -1.3718874807E-03   1.0600504680E-03
   17      3.6634202159E-04  -2.0488817504E-03   4.6458781535E-04   3.0427420460E-06  -1.7417687337E-04
   18     -1.0174234896E-02   4.7580616485E-03  -7.2543281149E-03  -4.4595483671E-03   5.0667551606E-03
   19     -6.1887782810E-03   1.3577612778E-02   2.3905275522E-03   1.8503576302E-03  -3.1046464983E-04
   20      2.5298924673E-03   5.4044534083E-03   3.2322567170E-02   1.5109919697E-02  -1.0669926557E-02
   21     -9.3562241210E-03  -4.7285988144E-03  -5.6667741891E-02   3.3863138399E-03   1.2509578823E-02
   22     -2.7582927964E-01  -4.5171001866E-02   2.0291361769E-03  -7.1092160770E-02  -5.2791943913E-02
   23     -4.0728488996E-02  -6.6879134309E-02   8.0747747900E-03  -6.0296406005E-02  -2.6796422745E-01
   24      4.9955194754E-05  -7.1297154310E-05  -9.7281069819E-05  -2.5560606466E-05  -7.0304577470E-05
   25      1.0872724014E-04   9.1364606732E-06   3.6631094911E-05  -8.6941520445E-06   6.6014925657E-06
   26     -1.0591293253E-06   2.3960975006E-05   1.3226737397E-04  -1.7859289448E-06   1.3379664850E-04
   27      2.9205463593E-04   8.3922477792E-05  -6.7667997239E-05   4.0274792202E-05  -8.8382282448E-05
   28      1.2741753905E-04   1.4297658380E-05  -1.3435534739E-05  -8.3545775371E-05  -8.1180332048E-05
   29      1.9179711515E-06   2.3747553970E-05   3.4327505362E-05  -5.7139337070E-05   4.3883234773E-05
   30      1.7383588493E-04  -3.1707346686E-06   5.2535487992E-05   4.7441884163E-05  -4.0110277958E-05
   31      1.7898989212E-04  -1.0457077456E-05   4.7502180895E-06   1.5480413422E-05  -2.1085180467E-05
   32     -2.2637127501E-05   9.0190850830E-06   1.3169893335E-04   6.4494903632E-06   5.2654636214E-05
   33      9.3837630082E-05  -8.3992161653E-05  -2.1203779322E-04  -7.6229917081E-05  -2.7836437489E-04
   34      1.2316162207E-04  -2.8327472378E-05   3.1058938126E-05   1.3959951742E-05   8.9501559318E-05
   35     -1.5058575938E-04  -8.0949410350E-05   8.6324952009E-05   6.9443983932E-05   7.2006240271E-05
   36      8.7975529899E-04  -4.1222867667E-04   3.2056720401E-04  -2.7427713605E-04   4.5984024175E-04
   37     -5.9169571756E-04   5.4155499400E-04  -1.4166733896E-04   2.1557108420E-04  -1.7172322431E-04
   38      2.6157071982E-04   3.4423990937E-04   3.3147110367E-04  -3.6887073153E-06   4.5343114709E-04
   39     -3.5699687256E-04   2.0269336904E-04  -9.3896192302E-04   2.0204819479E-04  -6.5129618584E-04
   40      5.2483745612E-04  -1.4767280353E-04  -2.3798426546E-04   4.7213729494E-04  -1.0875633769E-04
   41     -1.9174861921E-06   1.1838942697E-04  -6.1676545253E-04   3.5116348756E-04  -4.8912110600E-04
   42      2.5213756911E-04  -4.4760289388E-04  -4.4630931336E-05   6.8209173847E-05   6.9534205809E-05
   43      1.2580831515E-03  -1.1801967284E-04   2.5374340743E-04   5.2477894087E-04   2.1696689421E-04
   44      6.7654022880E-04  -5.3888871053E-04   1.0369813722E-04   1.6856073868E-04   1.3536377471E-04
   45      1.0699397058E-04  -5.3981347291E-05   5.2011419422E-04  -1.8515152897E-04   2.7426456412E-04
   46     -6.0289050012E-04   2.4908155312E-04  -1.8301221914E-05  -3.3693487538E-04   2.3925532509E-04
   47      4.7655332233E-04  -3.3420205696E-04   1.4926197435E-04   3.5580058191E-04  -3.4913832431E-04
   48     -1.1458669086E-04   2.2209547997E-04   8.4805643377E-04   9.9922391011E-05   3.2490431832E-05
   49     -2.4909417226E-04   2.4341544200E-04  -4.1313693793E-04  -2.4314075087E-04   1.3624512908E-04
   50      3.2159779342E-04  -2.7822023108E-04   5.7048702002E-04   3.9189761651E-04  -5.1779718545E-04
   51      6.4804995260E-04   6.3287966819E-04   2.8898158072E-03  -3.7079417329E-04  -1.8531274505E-04
   52     -1.3397462949E-03   1.8535175136E-03   6.4591641341E-04   2.1855867477E-03   9.0026505874E-04
   53      1.7485848124E-03  -2.6027946088E-04   1.5410159320E-03   1.3322383686E-03   1.8998050862E-03
   54      2.0263099165E-02   1.8838172154E-03   1.5003876641E-03   1.7027872800E-03  -6.0820671051E-04
   55      3.0146463924E-01   4.0626288071E-02   4.2778633231E-04  -3.1676219168E-03  -2.3327658676E-05
   56      4.0628609244E-02   6.2144204923E-02  -2.1124571696E-03  -2.8561817256E-02  -1.0857433754E-03
   57      4.2792823455E-04  -2.1124824908E-03   5.9109986431E-02   8.9318707745E-04  -1.9013755528E-02
   58     -3.1678335668E-03  -2.8562068147E-02   8.9296867382E-04   6.8425520409E-02   5.6040119409E-02
   59     -2.3256928025E-05  -1.0858179814E-03  -1.9013528835E-02   5.6039676624E-02   2.9143235748E-01

$vibrational_frequencies
60
    0        0.000000
    1        0.000000
    2        0.000000
    3        0.000000
    4        0.000000
    5        0.000000
    6       54.674984
    7       76.782130
    8      113.436934
    9      312.931193
   10      433.584572
   11      458.941854
   12      488.558964
   13      714.924990
   14      762.358312
   15      868.337985
   16      896.358953
   17      939.791289
   18      964.653092
   19      982.201451
   20      998.544394
   21     1003.420282
   22     1051.516328
   23     1086.317036
   24     1111.843783
   25     1124.661583
   26     1145.012117
   27     1149.763272
   28     1184.594624
   29     1218.527751
   30     1245.685482
   31     1272.232934
   32     1310.727342
   33     1319.178780
   34     1329.417248
   35     1344.702482
   36     1367.549316
   37     1392.919517
   38     1401.036954
   39     1432.775906
   40     1459.705530
   41     1494.285852
   42     1513.800484
   43     1521.696148
   44     1531.618989
   45     1536.779945
   46     1546.056036
   47     1558.919498
   48     2910.637935
   49     2918.396555
   50     2929.654222
   51     2938.920080
   52     2948.578094
   53     2966.608832
   54     2980.186295
   55     2982.194201
   56     2989.195574
   57     3006.184841
   58     3209.990466
   59     3212.153706

$normal_modes
60 60
                    0                  1                  2                  3                  4        
    0      0.0000000000E+00   0.0000000000E+00   0.0000000000E+00   0.0000000000E+00   0.0000000000E+00
    1      0.0000000000E+00   0.0000000000E+00   0.0000000000E+00   0.0000000000E+00   0.0000000000E+00
    2      0.0000000000E+00   0.0000000000E+00   0.0000000000E+00   0.0000000000E+00   0.0000000000E+00
    3      0.0000000000E+00   0.0000000000E+00   0.0000000000E+00   0.0000000000E+00   0.0000000000E+00
    4      0.0000000000E+00   0.0000000000E+00   0.0000000000E+00   0.0000000000E+00   0.0000000000E+00
    5      0.0000000000E+00   0.0000000000E+00   0.0000000000E+00   0.0000000000E+00   0.0000000000E+00
    6      0.0000000000E+00   0.0000000000E+00   0.0000000000E+00   0.0000000000E+00   0.0000000000E+00
    7      0.0000000000E+00   0.0000000000E+00   0.0000000000E+00   0.0000000000E+00   0.0000000000E+00
    8      0.0000000000E+00   0.0000000000E+00   0.0000000000E+00   0.0000000000E+00   0.0000000000E+00
    9      0.0000000000E+00   0.0000000000E+00   0.0000000000E+00   0.0000000000E+00   0.0000000000E+00
   10      0.0000000000E+00   0.0000000000E+00   0.0000000000E+00   0.0000000000E+00   0.0000000000E+00
   11      0.0000000000E+00   0.0000000000E+00   0.0000000000E+00   0.0000000000E+00   0.0000000000E+00
   12      0.0000000000E+00   0.0000000000E+00   0.0000000000E+00   0.0000000000E+00   0.0000000000E+00
   13      0.0000000000E+00   0.0000000000E+00   0.0000000000E+00   0.0000000000E+00   0.0000000000E+00
   14      0.0000000000E+00   0.0000000000E+00   0.0000000000E+00   0.0000000000E+00   0.0000000000E+00
   15      0.0000000000E+00   0.0000000000E+00   0.0000000000E+00   0.0000000000E+00   0.0000000000E+00
   16      0.0000000000E+00   0.0000000000E+00   0.0000000000E+00   0.0000000000E+00   0.0000000000E+00
   17      0.0000000000E+00   0.0000000000E+00   0.0000000000E+00   0.0000000000E+00   0.0000000000E+00
   18      0.0000000000E+00   0.0000000000E+00   0.0000000000E+00   0.0000000000E+00   0.0000000000E+00
   19      0.0000000000E+00   0.0000000000E+00   0.0000000000E+00   0.0000000000E+00   0.0000000000E+00
   20      0.0000000000E+00   0.0000000000E+00   0.0000000000E+00   0.0000000000E+00   0.0000000000E+00
   21      0.0000000000E+00   0.0000000000E+00   0.0000000000E+00   0.0000000000E+00   0.0000000000E+00
   22      0.0000000000E+00   0.0000000000E+00   0.0000000000E+00   0.0000000000E+00   0.0000000000E+00
   23      0.0000000000E+00   0.0000000000E+00   0.0000000000E+00   0.0000000000E+00   0.0000000000E+00
   24      0.0000000000E+00   0.0000000000E+00   0.0000000000E+00   0.0000000000E+00   0.0000000000E+00
   25      0.0000000000E+00   0.0000000000E+00   0.0000000000E+00   0.0000000000E+00   0.0000000000E+00
   26      0.0000000000E+00   0.0000000000E+00   0.0000000000E+00   0.0000000000E+00   0.0000000000E+00
   27      0.0000000000E+00   0.0000000000E+00   0.0000000000E+00   0.0000000000E+00   0.0000000000E+00
   28      0.0000000000E+00   0.0000000000E+00   0.0000000000E+00   0.0000000000E+00   0.0000000000E+00
   29      0.0000000000E+00   0.0000000000E+00   0.0000000000E+00   0.0000000000E+00   0.0000000000E+00
   30      0.0000000000E+00   0.0000000000E+00   0.0000000000E+00   0.0000000000E+00   0.0000000000E+00
   31      0.0000000000E+00   0.0000000000E+00   0.0000000000E+00   0.0000000000E+00   0.0000000000E+00
   32      0.0000000000E+00   0.0000000000E+00   0.0000000000E+00   0.0000000000E+00   0.0000000000E+00
   33      0.0000000000E+00   0.0000000000E+00   0.0000000000E+00   0.0000000000E+00   0.0000000000E+00
   34      0.0000000000E+00   0.0000000000E+00   0.0000000000E+00   0.0000000000E+00   0.0000000000E+00
   35      0.0000000000E+00   0.0000000000E+00   0.0000000000E+00   0.0000000000E+00   0.0000000000E+00
   36      0.0000000000E+00   0.0000000000E+00   0.0000000000E+00   0.0000000000E+00   0.0000000000E+00
   37      0.0000000000E+00   0.0000000000E+00   0.0000000000E+00   0.0000000000E+00   0.0000000000E+00
   38      0.0000000000E+00   0.0000000000E+00   0.0000000000E+00   0.0000000000E+00   0.0000000000E+00
   39      0.0000000000E+00   0.0000000000E+00   0.0000000000E+00   0.0000000000E+00   0.0000000000E+00
   40      0.0000000000E+00   0.0000000000E+00   0.0000000000E+00   0.0000000000E+00   0.0000000000E+00
   41      0.0000000000E+00   0.0000000000E+00   0.0000000000E+00   0.0000000000E+00   0.0000000000E+00
   42      0.0000000000E+00   0.0000000000E+00   0.0000000000E+00   0.0000000000E+00   0.0000000000E+00
   43      0.0000000000E+00   0.0000000000E+00   0.0000000000E+00   0.0000000000E+00   0.0000000000E+00
   44      0.0000000000E+00   0.0000000000E+00   0.0000000000E+00   0.0000000000E+00   0.0000000000E+00
   45      0.0000000000E+00   0.0000000000E+00   0.0000000000E+00   0.0000000000E+00   0.0000000000E+00
   46      0.0000000000E+00   0.0000000000E+00   0.0000000000E+00   0.0000000000E+00   0.0000000000E+00
   47      0.0000000000E+00   0.0000000000E+00   0.0000000000E+00   0.0000000000E+00   0.0000000000E+00
   48      0.0000000000E+00   0.0000000000E+00   0.0000000000E+00   0.0000000000E+00   0.0000000000E+00
   49      0.0000000000E+00   0.0000000000E+00   0.0000000000E+00   0.0000000000E+00   0.0000000000E+00
   50      0.0000000000E+00   0.0000000000E+00   0.0000000000E+00   0.0000000000E+00   0.0000000000E+00
   51      0.0000000000E+00   0.0000000000E+00   0.0000000000E+00   0.0000000000E+00   0.0000000000E+00
   52      0.0000000000E+00   0.0000000000E+00   0.0000000000E+00   0.0000000000E+00   0.0000000000E+00
   53      0.0000000000E+00   0.0000000000E+00   0.0000000000E+00   0.0000000000E+00   0.0000000000E+00
   54      0.0000000000E+00   0.0000000000E+00   0.0000000000E+00   0.0000000000E+00   0.0000000000E+00
   55      0.0000000000E+00   0.0000000000E+00   0.0000000000E+00   0.0000000000E+00   0.0000000000E+00
   56      0.0000000000E+00   0.0000000000E+00   0.0000000000E+00   0.0000000000E+00   0.0000000000E+00
   57      0.0000000000E+00   0.0000000000E+00   0.0000000000E+00   0.0000000000E+00   0.0000000000E+00
   58      0.0000000000E+00   0.0000000000E+00   0.0000000000E+00   0.0000000000E+00   0.0000000000E+00
   59      0.0000000000E+00   0.0000000000E+00   0.0000000000E+00   0.0000000000E+00   0.0000000000E+00
                    5                  6                  7                  8                  9        
    0      0.0000000000E+00  -9.3248829184E-02   2.5692905978E-02  -4.4931955531E-02   2.4644228703E-02
    1      0.0000000000E+00   1.3595751445E-01  -5.2200987156E-02   3.5011173427E-02  -1.4359553790E-02
    2      0.0000000000E+00  -1.1237599143E-01   1.0941175925E-01  -1.1067304891E-02  -5.6962761434E-02
    3      0.0000000000E+00   5.5390560677E-02   5.6092588003E-02  -9.2014355004E-02  -4.8287690398E-02
    4      0.0000000000E+00  -5.7518695265E-02   1.9182487860E-02   1.4544265431E-01  -4.8667166035E-02
    5      0.0000000000E+00   8.5205263750E-02   2.6472846867E-02  -1.3738273246E-01  -7.9136620627E-03
    6      0.0000000000E+00   2.7388635299E-02   6.6802240618E-02   2.6789507436E-02  -2.8504202136E-02
    7      0.0000000000E+00  -2.6228069112E-02  -7.5832532273E-03  -1.0277669294E-01  -1.5285678431E-02
    8      0.0000000000E+00  -1.7926321647E-02  -3.7780288029E-02   1.1994219730E-01   1.1672753228E-01
    9      0.0000000000E+00  -1.3649551929E-03  -5.3722704343E-03   2.5467803493E-03  -3.4805437757E-04
   10      0.0000000000E+00  -5.4743575212E-02  -2.1866579072E-02  -9.0033355468E-02   2.8249848000E-02
   11      0.0000000000E+00  -7.0903346596E-03  -9.6570313079E-02   6.2264274731E-02   6.0429371794E-02
   12      0.0000000000E+00  -2.1647931918E-02  -7.4824302719E-02  -2.1177466052E-02   2.2922474898E-02
   13      0.0000000000E+00  -7.8452730295E-02   6.0596924136E-02  -4.9555073804E-02   1.4432385350E-01
   14      0.0000000000E+00   2.3022302834E-02  -7.9298549080E-02   5.2727477031E-02  -3.0993092544E-02
   15      0.0000000000E+00  -2.1293943802E-02   3.5292782126E-02  -6.2252764746E-02  -1.3036546662E-02
   16      0.0000000000E+00  -4.4135027403E-02  -5.3188855730E-02   8.6322574574E-03  -1.7406382005E-01
   17      0.0000000000E+00  -4.3746667919E-02  -3.3589114834E-02  -1.2834898238E-03  -1.3804764752E-01
   18      0.0000000000E+00   1.7370833273E-02  -2.3596556707E-02   5.6058702204E-02   1.6800516842E-02
   19      0.0000000000E+00   1.1603707987E-01   1.3358792878E-01   1.1021503895E-01   6.3823158493E-03
   20      0.0000000000E+00   6.5082260369E-02   1.8886119621E-01  -2.1135169716E-02  -4.3965831935E-04
   21      0.0000000000E+00   4.2213945330E-02  -6.3947907427E-02   1.2916780353E-01   2.4195392517E-02
   22      0.0000000000E+00   4.5362307157E-03  -7.9157587258E-02  -8.4410874242E-02   7.4087558687E-02
   23      0.0000000000E+00   1.0897888845E-02  -9.3033501860E-02  -4.6131129566E-02   8.5032714898E-02
   24      0.0000000000E+00   3.1838449745E-02  -9.5351457360E-02  -2.6717155118E-02   6.4534761382E-03
   25      0.0000000000E+00   4.2089252766E-01  -1.7211180335E-01  -4.7877562893E-02  -5.1971385356E-02
   26      0.0000000000E+00  -1.7891053415E-01   2.1758085490E-01  -5.5530320233E-02  -4.6367801596E-02
   27      0.0000000000E+00  -3.7651022609E-01   2.0552423969E-01  -5.0030590904E-02   1.1147686687E-01
   28      0.0000000000E+00   1.1358398458E-01  -5.1377759522E-02   8.7744849488E-02  -5.5303741286E-02
   29      0.0000000000E+00  -2.6704392025E-01   1.8309384488E-01   8.4378828807E-02  -9.6656173310E-02
   30      0.0000000000E+00   1.8860825657E-02   6.7308101009E-02   8.0506256900E-02  -4.0507555083E-02
   31      0.0000000000E+00  -2.7617565146E-02   1.6182263188E-02   2.3728765738E-01  -4.7528177695E-02
   32      0.0000000000E+00   3.4522902986E-01  -2.8550198340E-02  -4.1197083950E-01  -3.2697591139E-02
   33      0.0000000000E+00   2.1915593784E-01   5.5836978302E-02  -4.0093912307E-01  -1.1760995423E-01
   34      0.0000000000E+00  -2.4647038739E-01   9.6299376755E-02   3.0864650628E-01  -8.1886243616E-02
   35      0.0000000000E+00   4.6125485330E-02   5.4751935234E-02  -1.3518748321E-01  -3.4372612282E-02
   36      0.0000000000E+00  -1.8281834917E-02   5.4959802916E-02   2.1504282487E-01  -2.6937866501E-02
   37      0.0000000000E+00  -5.2407772483E-02  -3.4953137200E-03  -3.1719087579E-02   2.3751869488E-02
   38      0.0000000000E+00  -5.9030287398E-02  -3.0713642323E-02   2.2549296057E-01   1.7613618922E-01
   39      0.0000000000E+00   1.0500065210E-01  -2.0051176272E-01   4.0455433397E-02   3.7365328056E-02
   40      0.0000000000E+00  -1.9066814516E-01   1.5739877478E-01  -5.7660127294E-02   3.1847720490E-01
   41      0.0000000000E+00  -4.6462706093E-02  -1.8027429242E-02   4.3352044668E-02   6.1691664008E-02
   42      0.0000000000E+00  -9.7469933011E-02  -7.3887493938E-02  -7.5592685179E-02   6.6619591805E-02
   43      0.0000000000E+00  -1.2609636930E-01   8.4845642590E-02  -6.9449884034E-02   1.8798335565E-01
   44      0.0000000000E+00   1.6189114287E-01  -2.1232749129E-01   7.3087702810E-02  -2.0650330318E-01
   45      0.0000000000E+00  -8.1022913908E-02  -3.4777581868E-03  -1.3888843566E-01   9.5635321333E-02
   46      0.0000000000E+00  -1.6545562190E-02  -2.2352128235E-02   2.8639724467E-02  -1.4483003049E-01
   47      0.0000000000E+00  -1.7058886916E-01  -2.1340787876E-01  -4.8672058597E-02  -4.7224642601E-01
   48      0.0000000000E+00   7.7427216353E-03   1.4590795278E-01  -8.7785215711E-02  -1.3753591272E-01
   49      0.0000000000E+00  -1.6340079556E-01  -2.4089186217E-01  -1.5780099104E-02  -4.9033097524E-01
   50      0.0000000000E+00  -7.1401672943E-03   3.2015400656E-02   1.7087681637E-03  -6.7523463387E-02
   51      0.0000000000E+00  -8.5427552777E-02  -2.6651305758E-01  -2.6802270322E-02  -2.3020349462E-02
   52      0.0000000000E+00   2.0193609229E-01   2.3094681352E-01   1.5746616588E-01   1.3035257956E-01
   53      0.0000000000E+00   5.9054105980E-02   2.6888905343E-01  -6.0753196240E-03  -8.1794047582E-02
   54      0.0000000000E+00   1.3442753123E-01   5.8646907576E-02   2.3914014502E-01   5.6201297426E-03
   55      0.0000000000E+00   3.3785687873E-03  -5.5964303629E-02  -7.5380344864E-02   6.0779838918E-02
   56      0.0000000000E+00  -3.0730666532E-02  -3.0768425344E-01  -1.6271632432E-01   1.7191229515E-01
   57      0.0000000000E+00  -4.2388207135E-03  -2.2630934995E-01   1.3683293735E-01   6.4846554918E-02
   58      0.0000000000E+00  -4.0236856265E-02  -2.8148301689E-01  -2.0926526539E-01   1.6018375872E-01
   59      0.0000000000E+00   1.7669085447E-02  -5.9782033486E-02  -1.7218727067E-02   6.6506267837E-02
                   10                 11                 12                 13                 14        
    0      6.3876936864E-02   6.3282682854E-02   1.6462379549E-01  -2.1736943928E-01   1.0842346213E-02
    1     -6.1464782404E-03   1.2232793694E-02   1.0434249731E-02  -2.0361295284E-01   3.8707545478E-02
    2     -1.0628614539E-02  -1.3350260619E-02  -3.9111388044E-02  -7.1728978171E-02   7.5645801191E-02
    3     -3.1622775772E-02   1.0192908121E-01   1.3053203888E-01   1.6794682836E-01  -6.7231648567E-02
    4     -4.6462218678E-03   1.2331067571E-02   2.9055599811E-02  -1.0327756487E-01  -1.6392655923E-02
    5      5.7692890035E-03  -8.4796435244E-03  -1.8098459450E-02  -1.9363498932E-01   3.5767535249E-02
    6     -3.7234852275E-02   1.5534188616E-01   6.9036386378E-02   1.7717405726E-01  -2.4686939570E-02
    7      7.2224209874E-02  -1.2823822048E-01   9.3927523090E-02   9.4620701251E-02  -2.0610096848E-01
    8      1.0293006497E-01   1.5919844451E-01  -6.0663741691E-02   4.9020075353E-02  -1.3939866412E-01
    9     -4.8796636494E-03  -1.2256373096E-02  -4.4607013786E-02   3.1197791094E-02   1.2245167597E-01
   10      1.4452823746E-01  -2.5763218969E-02  -6.5169986526E-02   8.2621863085E-02  -4.0390081293E-02
   11      3.1381591349E-03  -1.1806461379E-01   1.4340870375E-01   7.1943807149E-02  -1.1247160234E-02
   12      1.0933330942E-01   1.2667894596E-02   1.4097106078E-01  -1.1784752828E-01   1.1495231524E-01
   13     -7.9421583610E-02  -8.8592309939E-02   2.7097129718E-02   3.7774167635E-02   9.9701766680E-02
   14      9.6537670327E-02  -8.7008894860E-02   1.6023236702E-03   1.7932494886E-01   2.1109673105E-01
   15      4.0223853486E-02  -4.2005892617E-02  -2.7600545946E-01   1.5754823595E-02   7.8972704199E-02
   16     -1.1611428843E-02   5.4680310143E-02  -1.6903837989E-02   4.5722642010E-02   8.9138461954E-02
   17     -6.8038987320E-02  -4.8615922573E-02   1.7777818345E-02  -1.3232585892E-02  -1.2907575821E-01
   18     -3.8393176691E-02  -1.3783309581E-01  -1.6106334738E-01  -3.8686547384E-02  -1.4250004522E-01
   19     -1.7498844466E-02   1.7630509181E-02   4.7977080024E-02   3.1808841642E-03   2.4203720703E-02
   20      7.4927812072E-03  -2.2763344586E-03  -5.2894526167E-02  -9.7457329535E-04  -7.2072155652E-03
   21     -9.0827436245E-02  -1.4271282729E-01  -3.3883343865E-02  -2.9055335147E-02  -6.6645584312E-02
   22     -3.6403915722E-02   1.1936638559E-01  -1.3231732190E-01   1.6649482122E-02  -3.2700656779E-02
   23     -1.3298979106E-01   5.5722835374E-02   5.8305440302E-02   1.0634832046E-02   1.7776823034E-02
   24      1.4154019962E-01   2.7597098816E-02   1.5444963270E-01  -8.6880239099E-02   2.5638305701E-01
   25      2.7859598917E-02   3.3527190280E-02  -2.2327910748E-02  -1.3378315576E-02   2.4588595996E-01
   26     -9.1114278969E-02   3.5087233315E-02  -3.5363871606E-02  -1.7391820772E-01  -1.5167771279E-01
   27     -4.1252279999E-02   5.2772730573E-02   1.9931542733E-01  -4.3489803694E-01  -2.7275481008E-01
   28      9.3672433187E-03   2.8146104491E-02   1.2087428344E-02  -1.6228642681E-01  -1.2014439254E-03
   29     -2.5776565474E-02   1.0085712194E-02  -2.1510500032E-02  -8.4468422088E-02  -1.1406257389E-01
   30     -6.3005460816E-02   2.0713497829E-01   6.2458548036E-02   1.7552789727E-01   7.3714788217E-02
   31     -4.1318665679E-02   8.1362242827E-02  -2.0415430902E-02  -9.4049142025E-02   7.0437906538E-02
   32     -2.8922668390E-02  -1.2428929696E-01   4.4278586448E-02  -1.5805265537E-01  -1.3590507287E-01
   33     -7.3338867249E-02  -9.2233839832E-02   2.2009773823E-01   2.0116867282E-01  -1.7868288346E-01
   34     -2.2697349629E-02   4.7209654370E-02  -1.8522590815E-02  -7.6966360525E-02   1.6973318298E-01
   35     -9.5638874948E-03  -3.1566998498E-02  -1.9080732274E-02  -1.8544363579E-01   8.6298969534E-02
   36     -5.5896071887E-02   2.2450375428E-01   7.7386338786E-02   1.7198000244E-01  -5.4516646889E-04
   37      1.2975241384E-01   1.8771790475E-02  -3.1405828667E-02   8.4101145497E-02  -1.9859127341E-01
   38      1.9326197238E-01   3.8554270805E-01  -2.6127632782E-01   1.9401582595E-02  -1.0321981947E-01
   39      1.3128514600E-01   4.5428675700E-03   2.3574618277E-01  -2.2677913587E-01   5.8033509216E-02
   40     -3.6674040011E-01  -2.2607148433E-01   1.5414343736E-01   2.3160766378E-01   3.5710090015E-01
   41     -6.0077415129E-02  -1.5939183658E-01   6.4453467387E-02   2.9158080757E-01   3.5681490818E-01
   42      2.0823096791E-01   1.8187734072E-02   1.8328120498E-01   8.1280453779E-02   8.5875271641E-02
   43     -1.0281205197E-01  -1.1486644785E-01   5.6845531239E-02   1.4699895973E-01   1.5041289310E-01
   44      4.0038481432E-01   6.5229831641E-02  -7.8536544109E-02  -8.3773428361E-02  -8.9292475688E-02
   45      2.0115483262E-01  -1.0065336285E-01  -3.5675152489E-01   5.1366222012E-02   9.6069895724E-02
   46     -1.7296266353E-02   5.4821795927E-02  -1.5448204523E-03   3.8727981778E-02   8.4639938632E-02
   47     -2.2798196579E-01   3.3999371887E-02  -8.1276209338E-03   9.2643061050E-03  -1.0049809111E-01
   48     -2.4905950018E-02   5.1805497953E-02  -3.8704028183E-01   2.7754577384E-03   1.5150368124E-01
   49     -1.8041651947E-01   1.3023448741E-01  -1.7434665948E-02   6.2992074292E-02   9.0810116084E-02
   50     -3.0180806490E-02  -5.7003592835E-02   4.2216450108E-03  -1.9558515541E-02  -1.2386553765E-01
   51     -1.5116081790E-01  -2.4228651248E-02  -1.6366104384E-01  -2.2696172964E-03  -5.2680086641E-02
   52      8.2180724831E-05  -2.7488845422E-02   7.8056226181E-02  -2.4671515235E-02  -5.1371953197E-02
   53      7.0672003131E-02  -4.4833058640E-02  -8.1318084964E-02  -3.3757477918E-03  -1.3224473613E-02
   54     -1.6881961614E-01  -1.2651403791E-01   1.1117052080E-02  -9.6292520850E-02  -7.5154379101E-02
   55      1.2064816477E-02   6.8791725386E-02  -1.1234804286E-01   4.5043194973E-02  -3.6956776926E-02
   56     -3.8333913382E-01   3.5498783526E-01  -8.5736437301E-02  -1.2661192089E-01   3.7738753625E-02
   57     -7.8907512688E-02  -2.5867902017E-01   6.9702674555E-02   1.8499878038E-02  -1.2235848141E-01
   58     -2.8335173427E-01   4.3859260961E-01  -2.8782968603E-01  -1.1815210371E-01   1.5841611749E-03
   59     -7.6188633597E-02  -2.9387823584E-02   1.0318954145E-01   4.6231491254E-02   5.3983718514E-03
                   15                 16                 17                 18                 19        
    0      4.2421067567E-02   2.6256272316E-02  -1.9434751043E-02   1.2890254081E-02   1.4749782689E-01
    1     -2.7588047638E-02  -6.0805407476E-02   1.1977932666E-02  -8.6248710476E-03   1.2075825956E-01
    2      4.2171514008E-02   3.3986008326E-02   3.1167522728E-02   1.5185759504E-02   7.8851207925E-02
    3      3.5507675145E-02  -1.9108405613E-02   8.8494952007E-02   2.3468685859E-02   6.8807144062E-02
    4     -8.7295766987E-03   4.4636022246E-03  -6.0084706357E-02   7.3745771030E-02  -1.2106939309E-01
    5      2.7300439141E-02   7.1871069617E-02  -3.6481490525E-03  -2.4231911502E-02  -1.3861705226E-01
    6      7.0670851072E-03  -7.1819836788E-03  -2.1264979841E-02  -5.7677620790E-02  -8.2874475168E-02
    7     -3.7691971984E-02   1.1374589535E-01  -9.2580089398E-02  -4.9926993562E-02   1.2179825384E-02
    8     -3.0267486696E-02   5.3217050876E-02  -7.2045138624E-02  -4.4916496160E-02  -4.3958904492E-03
    9     -5.7199372827E-02   1.5647884064E-03  -6.6852651660E-03  -1.3242781272E-02  -3.3822092432E-03
   10      1.7085786171E-05  -1.0898051947E-02   1.0269550325E-01   2.9277012435E-02   9.5698540458E-03
   11     -1.8773743373E-02  -1.5004635120E-02   4.7450072278E-02   2.6655836300E-02  -3.8904556509E-02
   12      3.7967309774E-02  -8.6321101562E-05  -3.4778027568E-02   1.8485127309E-02  -9.8855490049E-02
   13      1.9702870466E-03  -8.4219995783E-02   4.2245233194E-02  -1.1261308256E-01   1.6432595822E-02
   14      3.9176367848E-02  -1.0259157981E-01  -6.9707853187E-02  -3.0997539716E-02   5.9656150796E-02
   15     -1.1564368000E-01   4.1377517997E-02  -1.6560503418E-02   4.4168536421E-03  -3.5627118036E-03
   16     -8.5289852610E-02   1.7080123984E-02   5.6403184453E-02   3.4339304455E-02  -5.8934776202E-02
   17      1.0327898512E-01  -3.6590487539E-02   7.2620789081E-02   2.7393046634E-02  -3.7154491855E-02
   18      1.5813207185E-01  -5.2689366372E-02  -1.8031266898E-02  -5.9367056907E-03  -5.1315602369E-03
   19     -3.3431741078E-02   1.5418061637E-02  -2.1771664442E-04  -2.0825848491E-03  -1.1472987342E-03
   20      1.1743296709E-02  -5.8787817040E-03  -1.4850314506E-02  -3.7383154488E-03   9.5865742430E-03
   21     -5.9653816200E-02   4.1418382365E-02   2.3501476781E-02  -1.3491359423E-03   2.0063639553E-02
   22      1.2015103569E-01  -5.5716100815E-02  -9.6928923139E-03   2.5844190008E-02   4.3832023781E-03
   23     -1.3317071271E-01   6.0800947252E-02   4.5231671847E-02   1.6611733066E-02   5.0337649460E-02
   24      2.3940381403E-01   1.9256563657E-01  -1.2016899546E-01   7.6797049178E-02   1.6882633965E-01
   25      3.4915673155E-01   4.1070899675E-01   2.0047890382E-01   2.3126452769E-04   2.7825586080E-01
   26     -8.2435651118E-02  -3.4330045380E-02   2.0406887836E-01  -5.9051081158E-02   1.1015650258E-01
   27     -3.3365969640E-01  -4.0956249202E-01  -9.4856223729E-03  -1.5791660863E-01   2.5199974256E-02
   28     -6.4858012837E-02  -1.1502662549E-01  -5.1184419893E-02   1.0267708618E-01   1.3399566351E-01
   29     -1.8181882691E-01  -2.4126038412E-01  -8.4408736984E-02   1.5125513829E-01   3.6647756482E-02
   30      1.0418482125E-01  -1.5057683725E-02   2.3288890339E-01  -7.2126379672E-02  -7.3096857676E-02
   31     -1.7668522729E-02  -8.2345745827E-02  -5.5915524256E-03   5.9886662893E-02  -2.8437206892E-01
   32     -2.6092198769E-01  -3.1130326006E-01  -3.0906706079E-01   2.7467951692E-01  -2.4007731622E-01
   33     -1.3242325042E-01  -2.1857830699E-01  -1.3304826561E-01   2.4501671025E-01  -7.8701049367E-04
   34      2.2411922725E-01   2.8825402768E-01   2.0520241864E-01  -1.3961802061E-01  -1.7254824782E-01
   35      8.2791627297E-02   1.3922804086E-01   5.4654819751E-02  -5.3924987292E-02  -1.7193471969E-01
   36     -1.0099667855E-02  -1.1453409057E-01  -3.4833791134E-02   2.4130759167E-01  -2.0256952169E-02
   37     -2.9960559819E-02   3.5994459994E-02  -4.8937452183E-02   2.4461163674E-01   2.1153031675E-01
   38     -1.3159825779E-02  -7.6088260452E-02   2.0866743392E-02   4.3717550526E-01   3.1872859567E-01
   39     -8.2500886367E-02  -1.6982082332E-01   1.3770753026E-02  -1.4966034293E-01  -1.9729516125E-01
   40      1.6030520945E-01   8.3900469004E-02  -2.4625855051E-01   2.2342289253E-01  -1.1352489091E-02
   41      1.3313166232E-01  -4.3755629678E-04  -2.2999571496E-01   1.6118077969E-01   5.5332687864E-02
   42      1.4951967732E-01   5.5299431168E-02  -2.5858847017E-02   3.8902641195E-02  -3.4133523968E-01
   43      7.2662968072E-02  -2.9078039942E-02  -1.3559109367E-02  -3.8243722429E-02  -5.0853288105E-02
   44     -1.4942664671E-01  -3.3220363776E-01   2.4659751700E-01  -4.1490359683E-01   6.3736980114E-02
   45     -2.3759347369E-01   6.8018141721E-02   2.6963139932E-01   1.7304476710E-01  -1.5674697660E-01
   46     -7.2447714650E-02   1.0034763537E-02   6.3792489869E-02   3.6761237375E-02  -7.2131558974E-02
   47      1.1331258785E-01  -4.0961708859E-03  -3.2165774983E-01  -1.8231408889E-01   2.4696224290E-01
   48     -1.9962087735E-01   1.0836247537E-01  -2.7916128565E-01  -1.2338887390E-01   1.3551274991E-01
   49     -6.9251746284E-02   5.1489000483E-02  -3.1672925191E-01  -1.5439041478E-01   2.2183889610E-01
   50      9.5064571397E-02  -4.0800049365E-02   1.3956975319E-01   6.1400701248E-02  -9.4101294359E-02
   51     -7.6629661289E-02   3.7000608279E-02   1.0038438407E-01   7.3220807435E-02   7.9257886105E-03
   52      9.4881014125E-02  -2.1730868685E-02  -9.7028294146E-02  -6.1278883250E-02   7.9322963590E-02
   53      7.9659356429E-02  -4.2551453699E-02  -1.3830914112E-02  -7.2138516876E-03  -7.1902097573E-02
   54     -1.4875529406E-01   1.0156461051E-01  -2.1737179886E-02  -5.1934619019E-02   5.7381642216E-02
   55      1.3167080385E-01  -6.4628899055E-02   8.5815644755E-03   4.9460187547E-02   2.3922934046E-02
   56     -1.0464952269E-01   5.8711362208E-02  -4.9304582678E-02  -1.0764106384E-01  -1.1138022700E-01
   57     -1.7802806871E-01   1.0734719851E-01   1.4213048410E-01   5.8450023048E-02   6.1780725850E-02
   58      2.0338745689E-01  -9.7292305923E-02  -1.1969053238E-01  -1.0088438961E-01  -1.6702569637E-01
   59     -1.6887441052E-01   7.8722492771E-02   8.3004778883E-02   5.0634874127E-02   9.3496904496E-02
                   20                 21                 22                 23                 24        
    0     -1.9442415342E-02   5.9254511869E-02   3.0359275326E-02   1.5956410802E-02   1.0249848030E-01
    1     -5.5576781888E-02   4.7709889106E-02  -6.0167695660E-03  -8.7574984734E-03  -3.9538757615E-02
    2      1.8551178455E-02   2.3166146688E-02  -4.7334923337E-03   9.9301199799E-04  -9.4811306289E-02
    3     -2.0462832618E-02   7.4754498469E-03  -3.1561209954E-02  -8.3273975282E-02  -5.8017938343E-02
    4      2.3494633787E-02  -3.1613231815E-02   1.0644099727E-03  -1.1608318061E-02   1.6760865151E-02
    5      4.9899405288E-03  -6.8702034365E-02   2.1114885762E-05   1.5805658253E-02   9.0732395931E-02
    6     -8.2372392996E-03  -1.1372713247E-02   2.7469219707E-02   5.6025502509E-02   7.4646855655E-02
    7      1.3651561381E-02   3.8863556777E-02   1.3579223629E-02   3.1825175298E-02   4.8077005185E-03
    8     -5.0998512384E-02   5.3656493038E-02   6.4685199946E-03  -1.3882594493E-02  -5.9093908397E-02
    9     -1.0704473059E-02   8.3529626409E-03  -3.1018549238E-02   9.3509733322E-02  -1.9525072962E-02
   10      3.5968276376E-02  -3.4294821686E-02  -2.7565072858E-02  -6.0830593455E-03  -6.9840786949E-03
   11     -9.0963025739E-02   1.4085971525E-02  -4.5584798149E-02  -3.6069946371E-02   3.2227254057E-02
   12      1.8129457695E-02  -3.4142855568E-02  -1.0375013958E-02  -2.3775211447E-02  -1.1665666599E-01
   13      8.6350302599E-02  -2.5523615593E-02   2.4437190511E-02   1.3511033541E-02  -7.7808428663E-03
   14      2.0080938562E-02   3.0640901396E-02   3.5472537917E-02  -2.0606143558E-03   5.7855682194E-02
   15     -3.1155165960E-02   6.3794838392E-03   1.2718186621E-02  -7.5263320258E-02   1.2473974835E-02
   16     -3.0607973978E-02   8.6014452103E-02  -5.0361615638E-02   1.1323966301E-01   2.1657502024E-02
   17      3.2340007023E-02   4.1724091313E-02   8.0606389014E-02  -6.6290507936E-02   2.6938203569E-02
   18     -6.4376646908E-03   8.1186539510E-03  -1.0175193485E-01   1.6414956750E-01  -2.7529451600E-02
   19      1.6850708850E-02   6.4625598584E-03   4.2671537298E-02  -2.6848851924E-02  -1.2393223136E-02
   20     -4.6481805511E-03  -8.9771657180E-03   1.0659275329E-02   1.3957851800E-02  -5.4082513583E-03
   21      4.8563196134E-02  -3.0149760413E-03   4.9663947777E-02  -1.0691243431E-01   2.1315789814E-02
   22     -1.1797982778E-01  -7.6178274759E-02   5.4415924229E-02  -6.6357980541E-02   3.7897176140E-02
   23      1.1679311306E-03  -7.8605497752E-02  -4.9208907863E-02   1.2074653823E-01  -2.1015638758E-02
   24      9.1446761396E-02   1.0647711890E-01   1.0376164435E-01   7.5889412725E-02   1.9914956097E-01
   25      5.8214525292E-02   4.4905106511E-02  -1.9960040621E-02  -2.0282194277E-02  -1.3166778030E-01
   26     -8.0224360130E-02  -2.8646099197E-02  -9.3378198766E-02  -7.3524581684E-02  -2.3223682507E-01
   27     -1.4008488258E-01  -2.5679848441E-02   7.8820568741E-03   1.1499227194E-02   2.5784727165E-01
   28     -8.7367583267E-02   1.0082693608E-01  -2.2661494168E-02  -6.1138223378E-02  -2.0825398266E-01
   29     -9.0663820603E-02   8.0632845620E-02  -4.6410005354E-02  -9.5327541107E-02  -3.3994216767E-01
   30     -1.2171697016E-01  -6.6548801581E-02  -7.2169085003E-02  -1.5848652440E-01  -8.1992610357E-02
   31     -5.3611132550E-02  -8.3680294678E-02  -3.0084004861E-02  -7.7796375566E-02  -4.1217549784E-02
   32      6.1902332044E-02   8.0810686011E-03   2.2068446325E-02   1.4788650250E-02  -6.7884218548E-02
   33      1.3029452535E-01   3.4756692246E-02   3.2293189259E-03  -2.7693503088E-02  -7.2036530405E-02
   34      1.4795153472E-02  -1.4546021206E-01  -3.4118119228E-02  -2.1835134912E-02   1.0303328627E-01
   35      3.3789156703E-02  -1.1051420432E-01  -8.2453854692E-03   2.1604890193E-02   1.2025247453E-01
   36      2.3060104239E-01  -1.1070316486E-01   1.4734990235E-02   8.9612921387E-02   2.2698361954E-01
   37      3.1746161490E-01  -1.5735776560E-01  -1.3907625090E-02   9.9842611834E-02   1.3092732215E-01
   38      4.3612910174E-01  -2.6794392338E-01  -4.6476393801E-02   8.8326985326E-02   1.4681739917E-01
   39     -8.2115082069E-02  -1.4235595576E-01  -4.3181074844E-02  -7.6899269305E-02  -1.2554563663E-02
   40     -1.5292594716E-01   7.0509647329E-02  -5.7095936039E-03  -8.2933137986E-02   1.2977655484E-02
   41     -1.0150287957E-01   9.0912440047E-02   2.2463372177E-02  -5.0085598105E-02   6.5404460933E-02
   42      2.4244096304E-01  -1.5750054638E-01   7.9071099710E-03  -1.8428003624E-01  -5.1576876970E-01
   43      1.1132504437E-01  -3.6249020859E-02   2.6914253411E-02  -4.5107511825E-02  -1.2160113387E-01
   44      2.6423736286E-01  -1.0136353615E-01   6.7152459386E-02   4.6034309250E-02   3.9915349483E-02
   45     -6.3749636131E-02   1.9058829888E-01  -1.2876613394E-01  -3.6914855562E-01   2.3681011304E-01
   46     -2.5968835263E-02   1.0424704379E-01  -1.8085958439E-03   1.9869768655E-01  -9.7940060904E-03
   47      3.1375946934E-02  -3.2482829360E-01  -9.0633801509E-02  -3.2685624300E-01  -1.3566667805E-02
   48     -4.6254864335E-03  -1.2561628098E-01   1.1032926212E-01  -1.6893854848E-01  -7.0606485619E-02
   49     -1.2317669476E-02  -2.7729128233E-01  -2.4178007763E-01  -9.0627546423E-02  -2.8619119876E-02
   50      3.0896312829E-02   1.2203461177E-01   1.3924827922E-01  -1.8067247142E-02   3.0642450176E-02
   51     -9.9439411713E-02  -8.6947796576E-02   7.0744937596E-01   4.0403523017E-01  -2.4235878548E-01
   52      3.5869468006E-02  -1.0368401088E-01  -4.1444532533E-01  -1.2949486133E-01   6.5522404708E-02
   53      4.0847540388E-02   1.5651308616E-01  -1.7806101736E-01  -3.3520119221E-02   7.4294313124E-02
   54      2.0288996291E-01   8.8040790686E-03   2.1713717346E-01  -9.4847330554E-02  -8.1391539979E-02
   55     -1.9698308219E-01  -1.5006491502E-01   5.3775404941E-02  -2.9006585411E-02   4.7116967246E-02
   56      3.9907462033E-01   3.9975948303E-01  -1.7947512229E-01  -1.0138473122E-01  -1.7128615672E-02
   57     -2.4259402161E-03  -1.0797484692E-01  -1.3186553179E-01  -4.1831176670E-01   1.9123690978E-01
   58      2.6294992850E-01   4.0722442015E-01  -2.9894268931E-02  -2.1393264126E-01   2.4696884277E-02
   59     -8.7774258211E-02  -1.9638716984E-01  -4.3734231801E-02   1.3226899192E-01  -5.6240332888E-03
                   25                 26                 27                 28                 29        
    0      5.3627622707E-02  -5.5501401487E-02  -7.2590871074E-02   4.0962180171E-02  -6.5899844577E-03
    1     -7.8607750013E-03   4.5997250026E-02   6.6748142724E-02  -8.9568298893E-02   5.0950304845E-03
    2      4.3176231510E-02   3.6465270167E-02   1.1689211874E-01   7.3567679334E-02  -8.1354803855E-03
    3     -9.2792597277E-02  -7.0444655096E-02  -1.7953731231E-01   7.2445040471E-03   2.7263551842E-03
    4      2.0258302147E-02  -7.4921375189E-02  -1.0843315123E-01   8.1600485183E-02  -6.4077097987E-03
    5     -4.2057536129E-02  -7.6572730589E-03  -5.9043189402E-02  -7.4600997864E-02   5.6194743463E-03
    6      8.4481729692E-02   6.6281615318E-02   1.6043533224E-01  -4.3691447271E-02  -2.6399590898E-03
    7     -5.3058394467E-02   3.8446575578E-02   3.4565708484E-02  -2.4638447660E-02   7.9061242052E-03
    8      1.9193566456E-02  -2.6103733127E-02  -3.5270255499E-02   2.8212587142E-02  -2.8853306233E-03
    9      4.5678409385E-03   3.8268704355E-02   5.6899190760E-02  -5.6439746377E-02   8.3864858532E-03
   10      6.3209983790E-02  -2.1112054884E-02  -7.0802379247E-03  -1.2180516156E-01   7.4127114327E-03
   11     -4.8606469425E-02   3.0876444904E-02   1.3270802259E-02   1.3447170481E-01   6.9632687849E-03
   12     -2.5460015265E-02   5.7634585979E-02   9.4637913024E-02  -3.2058196019E-02   7.0443585134E-03
   13      2.9478061305E-02  -3.4410112405E-02  -1.2531543286E-02   8.0708878866E-02  -9.0465499149E-03
   14     -2.6143977846E-02  -9.1384488650E-03  -6.6612370259E-02  -6.4089802587E-02   4.0263831826E-03
   15     -2.9910555568E-03   1.1768908399E-01  -7.2572345521E-02   5.4079149080E-02  -2.3371419134E-02
   16     -3.3423463447E-02  -1.2267606987E-01   3.5667134043E-02   2.8205848203E-02   1.1649621298E-03
   17      5.2067875963E-02   1.6158765271E-01  -9.2699899798E-03  -5.2647301609E-02  -2.9212848970E-02
   18     -1.4094104032E-03   2.1961447786E-02  -7.1574242741E-02   1.7677841788E-02  -1.0274441174E-02
   19      9.9464737101E-03   1.8344931594E-01  -8.3544296124E-02   9.5546875431E-03  -3.1644604180E-02
   20     -3.4987738866E-02  -1.9729125626E-01   7.9429986083E-02  -8.4530362215E-03   4.2126785671E-02
   21     -7.4955997965E-03  -1.7485143692E-01   1.0151376721E-01  -4.0937245631E-02   2.6987827272E-02
   22      1.1605948658E-02  -5.9588068371E-02   8.7321454691E-02   4.2491124741E-02   1.1973999850E-02
   23      6.5731481918E-02   3.8433040470E-02  -6.4723079729E-02  -2.3649119128E-02  -5.1475927817E-03
   24      2.7919658134E-01  -1.9740489708E-01  -1.9573723182E-01   1.1136814188E-01  -3.1864387408E-02
   25     -3.0026620467E-03   5.7994452019E-02   1.9821133996E-01   3.2629134073E-01  -1.1103406196E-02
   26     -2.1796903880E-01   2.0500135606E-01   2.9628606549E-01   1.0771573590E-01   1.6576284512E-02
   27     -2.0714841153E-01   5.9559578691E-02  -8.1367502856E-02  -1.8121024590E-01   2.6169189515E-02
   28      7.4118023771E-02   8.0930387098E-04   3.5047475204E-02  -2.0350292203E-01   2.2312935593E-03
   29      8.0018638397E-02   5.9166543348E-03   5.6814297014E-02  -2.2837733525E-01   1.5931267722E-04
   30     -8.3770047637E-02  -1.7440469995E-01  -4.0756761052E-01  -2.5216362373E-01   2.5927089844E-03
   31      1.0059025703E-01  -2.0148216776E-01  -3.1853178757E-01  -9.9314293507E-02  -1.4001672560E-02
   32      2.4750348838E-01  -1.3226018687E-01  -6.4296715924E-02   1.5892234987E-01  -2.4414677171E-02
   33      4.4928122413E-02  -3.9675559708E-02   3.5625334410E-02   4.1715299697E-01  -8.9439733485E-03
   34     -1.9995788991E-01   1.8813232067E-02  -9.4121421073E-02   1.0678717301E-02   2.1568680263E-02
   35     -1.0380872395E-01   3.0587258741E-02  -2.1747026377E-02  -2.2267725551E-02   1.4075332755E-02
   36     -6.0179305289E-02   1.7839212191E-01   2.9017670658E-01   2.8882015733E-01   2.1290440284E-02
   37     -2.5508621635E-01   1.3134675760E-01   1.1526512181E-01  -9.9820898931E-02   1.5734680498E-03
   38     -3.2042179512E-01   1.2047621490E-01   6.9572437570E-02  -1.0103402052E-01  -1.0567542394E-02
   39     -4.3781913842E-01   2.8720874702E-01   2.3466793106E-01   2.1994899420E-01  -1.3672666590E-02
   40     -1.7371722604E-01   1.0824591286E-01   2.9651791353E-02  -1.4849533059E-01   1.8271989654E-02
   41     -1.0861089071E-01   5.2745140507E-02  -5.7163766654E-02  -1.9832761258E-01   1.8313697821E-02
   42      1.4491457482E-01  -1.8417520117E-01  -3.9092831325E-02  -4.7259179990E-02  -3.1128591495E-02
   43      6.4554272586E-02  -9.0373500809E-02  -5.6183249182E-02   1.3362289202E-02  -1.4760927549E-02
   44      6.7452559187E-02  -1.2051934761E-01  -8.0140081076E-02   2.8626765543E-01  -2.3909692114E-02
   45      1.7668158006E-01   3.0131111305E-01  -4.4174332165E-02   1.4841980015E-01   4.3348127717E-01
   46     -7.0107923645E-02  -1.4715593608E-01   3.0861037193E-02   1.2798417132E-02  -1.0236895539E-01
   47      9.0027415769E-02   1.3118933534E-01  -3.9673186033E-02  -1.3652493412E-02   1.5039206376E-01
   48     -1.6141463488E-01  -2.9149456255E-02  -1.3864416318E-01   1.2889935379E-01  -4.3819060011E-01
   49      1.7299756308E-02  -6.0814263036E-02  -4.8771758800E-02   7.2328566258E-02   1.8903260746E-01
   50      1.7703567909E-02   1.1263339104E-01   1.2856840719E-02  -5.9632705856E-02  -1.3920828530E-01
   51     -1.5163807752E-01   2.4524119218E-02  -2.0832313172E-01   3.6397187288E-02   6.3595546166E-02
   52      1.8665985124E-01   2.7534680518E-01  -8.7584133853E-02  -3.1435243393E-05   1.0266217303E-01
   53     -8.4560963115E-02  -2.8683930281E-01   1.7273517091E-01  -1.0209928755E-02  -1.2888195434E-01
   54      1.9671209549E-03  -1.2396628056E-01  -8.8668207052E-02  -4.2221558081E-02   4.7779865686E-01
   55      3.6760854239E-02  -4.3798603020E-02   1.0349126490E-01   5.6172813205E-02  -1.4601647616E-02
   56     -9.4330995902E-02  -6.6347059698E-04  -8.7106264586E-02  -8.4385129097E-02  -6.0785083636E-02
   57      1.4049954895E-01  -2.8932265910E-01   2.6206015817E-01  -1.4316842109E-01  -5.0259436007E-01
   58     -1.7123010911E-01   4.5674386648E-02   3.8163208031E-02   1.1363835519E-02   2.9912510303E-02
   59      1.2018310439E-01   3.2139627826E-04  -4.3804936817E-02  -2.6806051107E-02  -4.8583540113E-02
                   30                 31                 32                 33                 34        
    0     -3.0773350210E-02  -5.2576333040E-02  -3.7414365717E-02   1.3346447507E-02   1.1172970570E-02
    1     -6.6670348063E-02  -1.9384631878E-02   3.7519351045E-02  -2.8356671531E-02   8.9798022448E-03
    2      3.4219107856E-02   4.9301081655E-02  -5.0035205051E-05   4.3419354336E-02  -6.7475257995E-02
    3      2.1843574473E-02   5.3070822164E-02   3.5024606881E-02  -2.6700346306E-02  -2.4735089386E-04
    4      3.2284678258E-02   2.5274163704E-02  -5.0326040918E-02  -5.0433012288E-02   1.3008597717E-02
    5     -1.9894832133E-02  -2.1420542357E-02   4.5831547934E-02   5.6805314351E-03   1.6164863049E-02
    6     -6.1535891579E-02  -4.0351177608E-02  -7.4480443157E-03   3.1151546776E-02  -3.0609172100E-02
    7      3.7812381853E-03   2.5608912968E-02   1.1773462157E-02   3.3396579315E-02  -6.1628083432E-03
    8      2.5982185787E-02   5.5226958062E-02  -7.3728041457E-03  -5.0878736077E-02   4.1497794528E-03
    9      1.8926834595E-01   2.8710632200E-03  -1.3302863809E-02  -3.6507234155E-02   1.1348175316E-01
   10      4.6503561255E-02  -8.7488539033E-02  -6.7631148637E-02   9.5614386033E-03  -6.5003355136E-03
   11      9.0618985461E-03  -1.7551161573E-01   5.3231692207E-02   9.0545064808E-02   6.5775342066E-02
   12      5.3337289666E-02   5.0862633002E-02   2.1339208088E-02   1.2836406277E-02  -2.0402449029E-03
   13      3.2109936734E-02   4.3546273038E-02   4.6876069096E-02   1.8048585429E-02  -4.1551524865E-03
   14     -4.3625165778E-02   2.3563424692E-02  -4.7346768992E-02  -4.3455102760E-02   4.9096840898E-03
   15     -1.5430718414E-02  -2.3629379961E-02   4.7273352506E-03  -9.5492120491E-03   2.1886057814E-02
   16     -6.6249661107E-02   5.2689161151E-02   8.6303900140E-03   1.1173933023E-02  -1.6315998495E-03
   17      1.7445606176E-02   7.8909385609E-02  -1.5457415638E-02  -8.7890091219E-03   4.0137204224E-02
   18     -5.4572398017E-02  -7.5417473515E-03   1.8906540044E-03   1.8120608255E-03  -4.4794369292E-02
   19      2.9710104045E-02  -7.0298003037E-02   9.9180112049E-03  -2.2994575757E-02  -4.6057522334E-02
   20      2.1971702949E-02  -5.6480578107E-02   1.4672796210E-03  -2.9060805193E-02  -5.8354061669E-02
   21      3.5053768747E-02   5.4452408451E-04   2.6918388797E-03  -1.6260356626E-03   2.1507593437E-02
   22     -8.7181998041E-03   6.0930786257E-02   1.2670450447E-02   1.0913456090E-02   4.3333369813E-02
   23     -3.9770719410E-02   6.2294929385E-02  -1.0101617176E-02  -7.9651995093E-03   1.5126046528E-03
   24      9.7030231620E-02   1.1975428837E-01   2.4124100706E-01   1.2022915725E-01  -1.7395460322E-01
   25     -3.7401765619E-02  -1.0309429961E-01  -3.8100710915E-01  -3.2211705061E-04   5.5295224488E-02
   26     -1.1545098884E-01  -1.7890980723E-01  -4.4794071633E-01  -7.3338946686E-02   1.6048023044E-01
   27     -1.6817125216E-01  -5.4821192287E-02  -2.0811134230E-01  -1.7947886677E-01   6.9670527884E-02
   28     -7.4869421735E-02  -6.1466223183E-02   2.8796659131E-01   6.3747882909E-02   3.0502816292E-02
   29     -2.6615635143E-02  -2.5668799882E-02   3.8903122674E-01   1.3516954768E-01  -3.9380389074E-03
   30      1.3122288329E-01  -3.8199421005E-02  -9.3705797317E-02   3.6688826884E-01  -1.1637130653E-01
   31      1.7849198137E-01  -5.7891142104E-02  -2.4621056598E-01   3.4610112881E-01  -1.0673908849E-01
   32      1.5577347040E-01  -1.8825930708E-02  -2.5479708915E-01   1.6423375539E-01  -5.2588014781E-02
   33      7.5858563989E-02   1.1532871933E-01   5.4723340744E-02  -3.9452587650E-01   1.2264257900E-01
   34      2.3633103143E-02   4.8131105471E-02   1.8472994493E-01  -2.8258160142E-01   1.4912238598E-01
   35     -8.7242277942E-03  -8.7845482399E-04   1.3607572169E-01  -1.4627421319E-01   9.1432988307E-02
   36     -1.3796569346E-01  -1.9101541018E-01   9.2413952998E-02   2.7700631556E-02   9.4271097584E-02
   37     -2.6789735170E-03   1.0810873977E-02   5.3901057970E-02   1.2240372655E-01  -1.4809081683E-02
   38      1.7575742802E-02   2.2231716987E-02   6.4879318055E-02   1.0559683424E-01  -9.6902323653E-03
   39      1.1036869556E-02   4.0788470719E-01  -1.3923602114E-01   7.9539567546E-02  -5.0146579977E-01
   40     -1.1669519937E-01   1.0880353975E-01  -1.1333640446E-01  -1.3743726763E-02  -1.4838081287E-01
   41     -1.2680774718E-01   3.4144473814E-02  -1.2322245635E-01  -6.3618206864E-02  -3.5649065181E-02
   42     -6.5983931391E-01  -2.7181933613E-01  -7.6437212179E-03  -1.7301572494E-01   1.1276635136E-01
   43     -1.8834498849E-01  -5.4192401276E-02   1.4931591785E-02  -5.3488081968E-02   3.1267514770E-02
   44     -4.7658597235E-02   4.6323433531E-02   6.9783638079E-02   4.7368033889E-02  -1.7613814773E-02
   45     -2.1246077179E-01   9.9341248076E-02   1.0396845542E-01  -5.2320354776E-02  -3.2942470397E-01
   46     -5.8996202466E-02   6.7106328258E-02  -9.9239483018E-03   2.6454983740E-02   7.1043350586E-02
   47      1.4870879590E-01  -2.0133927231E-01   6.6282342936E-03  -4.3194066304E-02  -7.2051873685E-02
   48     -2.8931748919E-01   8.7064252796E-02   1.6403870312E-02   3.7483346126E-01   2.1810434496E-01
   49      3.7308241342E-02  -2.3780578367E-01   2.9194918722E-02  -6.1570656390E-02  -1.7074801796E-01
   50     -4.3348958093E-02   1.7690083630E-01  -2.0832897941E-02   6.6137456160E-02   1.2439569384E-01
   51      5.1132996052E-02  -3.5921851689E-01   2.7956816767E-02  -1.1090097174E-01  -3.3279962365E-01
   52     -2.2589124627E-02   1.5614506931E-01  -2.0856542239E-02   1.9212368216E-02   1.0936438619E-01
   53     -2.2707570369E-02   6.6185982979E-03   8.5219589036E-03   2.1795400728E-02   1.4331367119E-02
   54     -2.8157643363E-01   3.5488107725E-01  -1.4352448432E-01   2.7204624378E-01   2.4063982414E-01
   55      1.5718711688E-02   7.1531846697E-02   3.1042966065E-02  -4.5603305786E-03   5.9152173966E-02
   56     -5.2127777532E-03  -1.7748424816E-01  -4.2686706406E-02  -1.9594089936E-02  -1.4759547287E-01
   57     -2.1756540946E-02   2.5237906537E-02  -2.2948846971E-02  -2.1471712210E-01  -3.3143515065E-01
   58      1.4732175581E-01  -2.2752108983E-01   1.4243640482E-02   4.0455946982E-02   2.8630147933E-02
   59     -8.4710730364E-02   1.3011264630E-01  -1.4465367477E-02  -2.9984191335E-02  -2.5447466431E-02
                   35                 36                 37                 38                 39        
    0      6.3891781416E-03  -1.0427590345E-02   7.6406094137E-02  -5.0857393439E-02   4.5615956861E-02
    1     -9.7929525247E-03   9.9973374897E-03  -6.8377477536E-02   8.2176017061E-02   4.2925560740E-03
    2      8.9605595157E-04   1.1713893830E-03  -6.5833732106E-02   1.1680835796E-01  -1.8663299926E-02
    3      2.9043555396E-02  -8.0171954199E-03  -3.4662741221E-03   1.5354960879E-02  -8.2165984395E-02
    4      2.4905146471E-02  -2.4382462979E-03   4.4499698521E-02   3.8997444951E-04  -1.1801162732E-01
    5      2.6833298770E-02  -1.7450814234E-02   3.7428536764E-02  -2.2042969336E-02  -5.3745004585E-02
    6     -2.5348643843E-02   1.7527297682E-03   1.8048631903E-02  -1.2372110883E-04  -9.4574844375E-03
    7      5.7496927380E-02  -1.0817377819E-02  -3.6005116994E-02  -1.6528376097E-02   3.7131139332E-02
    8     -1.8302812298E-02   1.1950476343E-02  -6.2153375338E-03  -2.6768299098E-03   1.6113590457E-02
    9      8.4107709552E-02  -1.2790998895E-02   4.7253731951E-02   4.7514511506E-02  -4.4219295014E-03
   10     -1.6108154842E-01   3.1041527912E-02   7.7460756733E-02   6.5630892129E-02  -4.9334552919E-02
   11     -3.4100365915E-02  -2.5420228838E-02  -1.1670143625E-02   5.0565028484E-02  -2.7853899955E-02
   12     -4.8093581823E-02   3.0702127284E-02  -1.2363767888E-01  -1.0514123961E-01  -5.2727042031E-02
   13      2.0929913789E-02  -5.5611789863E-03  -5.4185124644E-03  -6.5024749063E-02  -5.3664050493E-03
   14      8.3884048199E-03   1.4140382324E-02  -6.5388215802E-03  -4.4381671332E-02   1.6662708739E-03
   15      6.2889731726E-03  -1.3852842453E-01  -1.1413308946E-02   2.0560560585E-02   3.7853903975E-02
   16      1.6049356522E-02   2.6579275498E-03  -9.6462954880E-03  -1.5137198771E-02   7.4052886625E-03
   17      2.5602691616E-02  -1.2964394012E-02   1.1108983852E-02   5.3072907470E-03   1.5995044772E-02
   18     -2.3092956813E-02   1.3717023848E-02  -1.4328247591E-02  -2.0513727791E-02  -1.0227516951E-02
   19      1.3882823200E-02   1.4094291798E-02  -6.5962703273E-03  -8.4965846535E-03  -4.3067545492E-04
   20     -8.6631031183E-03  -1.1266852312E-02  -8.0058166116E-03  -1.3143644372E-02  -7.0411077228E-03
   21      4.9614345531E-02   1.0230785932E-01   4.8262083878E-02   3.6322224026E-02   3.2803247469E-02
   22      2.8955537305E-02  -2.8951394760E-02  -1.7941898030E-02  -9.5671393757E-03   5.3385346985E-03
   23      9.1074905072E-03   3.5568195687E-02   1.2030566842E-02  -1.6238240459E-03   1.2461859883E-02
   24     -4.2673613656E-02  -3.3053091307E-02  -2.6983260051E-02   3.1383627637E-01   5.0545452578E-02
   25      5.7829470578E-02   1.0294658359E-02   1.0142040710E-01  -2.3411435190E-01   9.3660470056E-02
   26      7.7907941481E-02   2.8241007080E-02   1.0375337625E-01  -3.9650683895E-01   1.2859778756E-02
   27      1.6886910477E-02   8.0904811992E-02  -3.2798757915E-01   2.5640250437E-01   2.1028465462E-02
   28     -4.0008231438E-02  -6.3301322995E-02   2.9263565970E-01  -2.4209797658E-01   1.0246589356E-01
   29     -4.9411586332E-02  -9.5281713363E-02   4.2906497612E-01  -3.5794760517E-01   1.3535661038E-01
   30      5.5181434741E-02   4.9895055092E-03  -2.2877575078E-01  -1.3978614156E-02   3.8108142632E-01
   31      4.9715644730E-02   2.0931272762E-02  -1.8216756016E-01  -3.8546117837E-02   3.8796420513E-01
   32      2.3883534324E-02   2.8139934030E-02  -6.7196445237E-02  -4.1764843689E-02   2.5352213433E-01
   33     -4.3144685274E-01   1.3299500394E-01  -3.7045653273E-02   6.1629766783E-02   3.1838592122E-01
   34     -3.6247400665E-01   1.0757776911E-01  -4.4110801741E-02  -2.8569066035E-02   4.9934311157E-01
   35     -1.9620071498E-01   4.8212901995E-02   6.6179113439E-05  -2.9486609107E-02   2.5248396278E-01
   36     -4.9618587500E-02  -3.4498872788E-02  -1.0618687091E-01  -6.8211758912E-02   2.3458607307E-02
   37      1.4869813000E-01  -3.5206914798E-02  -6.1146276366E-02  -1.7812985980E-02   8.0097823398E-02
   38      1.3762863052E-01  -3.0769756008E-02  -4.2397437372E-02   1.7845852119E-04   7.2576977570E-02
   39     -7.5458354650E-02  -8.8864380969E-02   5.8443751853E-01   3.2576072432E-01   1.2932660247E-01
   40     -6.9113685225E-02  -1.5486728981E-02   1.4542983076E-01   3.1152003981E-02   5.6904639858E-02
   41     -3.3295995612E-02   1.8126444315E-02   2.1013366789E-02  -3.3629820409E-02   2.5220593220E-02
   42      3.7207238896E-01  -7.2455818977E-02   7.0337092173E-02   3.6099878631E-01   1.6649561209E-01
   43      1.2456077121E-01  -2.3765170437E-02   4.3639627379E-02   7.7239063549E-02   5.1051629603E-02
   44      1.1557269111E-01  -5.7079465446E-02   5.1465455050E-02  -1.1111521481E-01   5.9595766578E-02
   45      1.9026713293E-01   4.5091331443E-01  -8.3078093489E-02  -2.0413639205E-01  -5.4023743026E-02
   46     -1.4838414529E-02  -1.1168015382E-01  -1.0447641455E-03   2.3573642113E-02   3.3361243335E-02
   47     -1.2932924853E-02   9.5390103991E-02   2.7919203938E-02   3.4223685016E-03  -5.9026097308E-02
   48     -2.5779309051E-01   5.5591195221E-01   5.0022443942E-02   1.7517074052E-02  -1.8376487707E-01
   49     -2.3060957542E-02  -6.4705073551E-02  -3.3698244738E-02  -1.6074575737E-02   2.1295901348E-02
   50     -9.9072206606E-04   1.0428802140E-01   2.6594984244E-02   6.7945701647E-03  -2.2166929095E-02
   51     -6.8358616674E-02   3.6808106569E-02  -5.4155658246E-02  -8.4439124725E-02  -5.9101435324E-02
   52      4.0859190986E-03  -8.1893885814E-03   4.1886549444E-02   3.4001578549E-02   6.3529622583E-03
   53      2.4086544509E-02  -6.1211526575E-03  -2.3663552299E-02  -6.6033700341E-03   1.8794367719E-02
   54     -4.4761846004E-01  -4.4010184199E-01  -8.0424842282E-02  -9.9037129247E-03  -1.5197598142E-01
   55      9.3898058056E-02   2.9115445100E-02  -1.3352623804E-04   4.2372718720E-05   2.7075309729E-02
   56     -1.4798067881E-01  -7.1459119872E-02  -2.9234761272E-02  -2.3050749841E-02  -4.6808238989E-02
   57     -1.0576718739E-01  -3.7056244996E-01  -2.0989610281E-01  -2.3680095647E-01  -9.3357393622E-02
   58     -7.5081983644E-03   2.8497339278E-02   4.4090718433E-02   6.2265859904E-02  -1.4569706749E-02
   59     -1.1866945753E-03  -1.2138966721E-02  -2.0054745079E-02  -3.7215068185E-02   7.2752118693E-03
                   40                 41                 42                 43                 44        
    0      1.4659442297E-02   3.6509844563E-04  -3.1671528620E-02   2.9614983871E-02   1.5289639399E-02
    1      4.6233509888E-03  -1.2268684697E-03  -2.7074095880E-02   2.2240045074E-02   1.0423977459E-02
    2     -6.6678800288E-03   1.9672871806E-03  -8.5441967736E-03   5.8559162147E-03   4.8069968526E-03
    3     -1.7742750585E-02   1.9128729477E-04   9.2361751017E-03  -9.6755960492E-03  -1.6267534587E-02
    4     -2.3281040569E-02   8.6587115004E-03  -2.6178065681E-03   1.6250723882E-03  -1.8212959736E-02
    5     -2.4232612548E-03  -4.4066207642E-03   2.2031409151E-04   8.6894410645E-03   3.9970525319E-02
    6     -3.7724016668E-02   1.1554406323E-02  -6.3576119167E-03  -1.0509215244E-02  -6.1861914394E-02
    7      1.9775382102E-02  -7.2294531739E-03   1.1050539679E-03   1.9343219370E-03   1.9802708340E-02
    8      7.1978234092E-03  -3.4709476684E-03   8.4101089695E-04   5.6609061973E-03   2.3438175716E-02
    9      2.0767075346E-01  -6.2112137148E-03  -9.9640275001E-03   2.1241942688E-02   5.5776531185E-03
   10     -2.9772177154E-02   6.4242415519E-03   3.2994806092E-03   8.1842931153E-03   2.5126156796E-02
   11      1.7647369604E-02   5.7705343266E-04  -8.1915459275E-03  -9.0371825123E-03  -4.5582026036E-02
   12     -8.8763556202E-02   3.8174370852E-03  -4.9406525245E-03  -4.1773124294E-03  -8.5673257926E-03
   13     -1.5053465674E-02  -2.9563575940E-03   2.5126596417E-02  -1.1957170417E-02   6.7546231182E-03
   14     -1.5267386106E-02  -5.5633594346E-03   5.6501554554E-02  -2.1110911813E-02   2.7416592642E-02
   15     -1.4806404060E-01   5.1264577998E-03  -8.2625664165E-03  -2.5999251222E-02   2.0720381963E-04
   16     -4.0316428896E-03  -2.6408683824E-02  -2.5655258271E-02  -5.3118161792E-02  -5.7618818979E-03
   17     -1.2368949487E-02  -3.7772024182E-02   1.5525305332E-02   4.2205635765E-02   3.3752618536E-03
   18      2.0871277153E-02   1.7687371361E-02   3.8711851470E-03   1.1983144218E-03  -8.8733929544E-04
   19      1.8219792000E-02   5.8330753339E-02   7.5946098409E-03   8.7116356495E-03   2.5017580110E-03
   20      1.7383390816E-02  -6.3906683847E-02  -7.8196190466E-03  -7.0679062990E-03  -8.2102167834E-03
   21     -1.4335316226E-01   4.4869057848E-03  -5.0173157310E-03  -6.0076947897E-03   2.0191261282E-02
   22      3.2074812676E-02   3.1012827331E-02  -1.4487030840E-02  -1.5801869720E-02   2.3437348631E-02
   23     -5.2591303807E-02   3.1474962012E-02   2.9914547330E-02   3.1071843568E-02  -1.0190310610E-02
   24      3.4088577332E-02  -4.2769301589E-03   1.3610363611E-01  -1.2208768796E-01  -5.8772108569E-02
   25      5.9181444266E-03  -9.2999811712E-03   3.0636843409E-01  -2.6077950367E-01  -1.3225756193E-01
   26     -2.5880392975E-02   3.9296747195E-03  -9.4841130787E-02   9.1199799305E-02   4.7308719324E-02
   27      1.6219891885E-02  -1.2698574569E-02   2.8496044551E-01  -2.4897093342E-01  -1.3142771336E-01
   28      2.8137738679E-02  -1.7022048572E-03   3.3318437619E-02  -2.0042363009E-02   8.5873460409E-03
   29      3.1291240164E-02  -4.0925001465E-03   2.1106922977E-01  -1.6781988226E-01  -4.8609999713E-02
   30      6.2372720125E-02  -3.1182722203E-02  -3.9232195195E-02   6.7749360915E-02   2.1791217715E-01
   31      7.0271090477E-02  -1.6479717950E-02  -2.7599625980E-02   3.7428446938E-02   1.0013274208E-01
   32      6.5560649655E-02   3.4779683771E-03   6.8222880883E-02  -1.0739730299E-01  -2.6295216831E-01
   33      3.1010274919E-02   1.8949473481E-02  -9.5831612508E-02   9.6076875990E-02   1.0907517524E-01
   34      1.1432845679E-01   1.8080641535E-02   2.8482386235E-02  -7.2861877420E-02  -2.4658905077E-01
   35      6.1165532483E-02   2.4548297085E-03  -4.3449522480E-03  -3.3775621449E-03  -2.8233239605E-02
   36      8.5471965576E-02  -1.1924322435E-01   9.7175255862E-02   5.7823397286E-02   6.7103764080E-01
   37      2.4704362851E-02   1.0665989280E-02  -2.2382753162E-02  -2.4504139397E-02  -1.2312812636E-01
   38      1.8333011127E-02   3.0486286740E-02  -4.0294049532E-02  -3.8137130109E-02  -2.4422215618E-01
   39      1.0142539603E-01  -1.6090372284E-02   1.2613290096E-01  -3.4321772006E-02   1.1742608869E-01
   40     -2.8126440459E-02   3.4769206009E-02  -4.0644938008E-01   1.6895621843E-01  -1.3168154574E-01
   41     -3.2603276866E-02   1.5248902412E-02  -2.0141886034E-01   8.6147923808E-02  -6.5415954407E-02
   42      2.3897122520E-01  -1.3603425136E-02  -1.3215650635E-02   1.7905329433E-02  -6.8006783187E-03
   43      7.3743736066E-02  -1.5833566799E-02   1.0560336829E-01  -3.8475877253E-02   4.4448865312E-02
   44      8.6226518579E-03   4.7353078094E-02  -4.7353501505E-01   1.9194781486E-01  -1.9527840897E-01
   45      4.0877803132E-01   2.4342058265E-02   3.6777488780E-02   6.9261389328E-02  -3.8464189878E-02
   46     -1.3823911730E-01  -8.0360417608E-02   5.4233571449E-03   1.3719207360E-02   1.4125802136E-03
   47      2.0631773594E-01   2.5060839252E-01  -2.1789668977E-01  -4.6629128698E-01   2.5614729093E-02
   48      3.0784573142E-01  -1.3682170246E-01   2.2832850196E-02   7.5850331843E-02  -2.9999287789E-02
   49     -1.2351269044E-01  -1.0036622438E-01   2.4167716739E-01   4.9403580517E-01  -2.5149380627E-02
   50      8.8879005390E-02  -3.4838906947E-02  -5.9974801120E-02  -1.0592378336E-01   6.2225813458E-03
   51      1.6221455851E-01  -1.7848971302E-01  -3.6227148248E-02  -3.9247687732E-02  -2.5039813264E-02
   52     -9.5406788342E-02  -5.9158173145E-01  -1.3240050557E-01  -1.5734755585E-01  -2.3796317803E-02
   53      2.0625397733E-02   6.4739406054E-01   1.4413651565E-01   1.6758249652E-01   3.2405227387E-02
   54      3.9009118496E-01   1.0689122719E-01   6.6212159980E-02   6.5158158227E-02  -6.1433416291E-02
   55     -2.7467836737E-02   1.5543274884E-02   2.8338340858E-02   3.5749007881E-02  -1.4491043228E-02
   56      7.2675350252E-02   6.4704346519E-02  -2.3116939420E-01  -2.8321175770E-01   2.3091752521E-01
   57      4.8800609310E-01  -1.3677092419E-01   5.2033284993E-02   6.4642479370E-02  -8.7345928286E-02
   58     -1.0031817118E-02  -1.5826949361E-01   2.1213731352E-01   2.5800425188E-01  -2.6511278550E-01
   59     -2.5501479880E-03   7.3057454213E-02  -2.0888321251E-02  -3.2401351961E-02   5.4742878500E-02
                   45                 46                 47                 48                 49        
    0     -3.6829892306E-02  -2.4175437739E-02   4.2199204288E-02  -2.6233722063E-04   1.3747729696E-03
    1     -1.8062586212E-02  -7.5386297550E-03   3.2556947678E-02  -4.9108845050E-04   1.8050768062E-04
    2     -2.7413207944E-03   2.2279714787E-03   8.3601152556E-03   1.2453162070E-04   9.5261437817E-04
    3      3.6318321444E-02   2.2830378854E-02   5.3404744046E-02  -2.0978066561E-05  -9.7683238568E-04
    4     -1.1260089566E-02  -1.8760448265E-02  -2.6103293951E-02  -4.0535062035E-04   3.5200196699E-04
    5     -1.0656769231E-02   6.2151796600E-03  -3.8771330590E-02   8.5955700228E-04   1.6315804297E-03
    6     -1.8109232113E-02  -3.8323437102E-02  -7.0086170320E-03  -1.7605558590E-04   1.9645760503E-06
    7      8.7047330485E-04   9.3210896575E-03  -1.9907536635E-04   8.4786057483E-05   2.1545496255E-04
    8      5.3135615318E-03   1.6385843134E-02   5.5182964235E-04   3.7169390457E-05  -1.2186647799E-04
    9      2.6276818072E-02  -9.9703966821E-03  -1.5274694511E-02  -1.0287288306E-03   3.2398934683E-03
   10      1.9907054431E-02   2.6927788224E-02   6.6048413712E-03  -9.2367408907E-04  -8.1965733900E-04
   11     -6.5640565432E-03  -3.4876732436E-02  -7.2439686099E-03   1.1134667295E-03   9.9334431683E-04
   12      4.4413936676E-03   8.4529253017E-03  -6.0915010254E-03   1.0943673313E-04   1.5308473327E-03
   13     -1.8479770426E-02  -2.0280775351E-02   1.1822001773E-02  -1.1604586688E-03  -2.0161226404E-03
   14     -3.4912229232E-02  -3.0591115121E-02   2.7532075939E-02   1.7579326896E-03  -7.5190028688E-03
   15     -1.6532696732E-02   9.5813625090E-03   4.9824526942E-03   1.6362378431E-02  -1.0881254660E-02
   16     -3.6323666698E-02   2.1876050505E-02   4.2832447813E-03   4.2433652979E-02  -2.8986847159E-02
   17      3.3940359627E-02  -2.9972944429E-02  -4.9462326500E-03  -3.1812065843E-02   2.0402838106E-02
   18     -3.7140852243E-03   3.0333981012E-03   1.0106261940E-03  -4.4174780897E-04   2.2898070001E-03
   19      2.0579848613E-03   1.4334792290E-03  -8.1284797805E-04   4.3840476826E-04   4.4593487513E-04
   20     -4.3799767358E-03  -2.7981936081E-04  -1.0378303558E-04  -7.9039266119E-04   1.0171327689E-03
   21      1.3256288701E-02   5.5394504929E-04   3.1775027995E-03   3.4206221662E-03   5.6175464442E-03
   22      3.4828064843E-02  -4.4073906720E-02  -1.6546620402E-03   1.9820221134E-02   3.0162905187E-02
   23     -3.3811834778E-02   5.3551713542E-02   3.6895614533E-03  -2.8805302198E-02  -4.8366307086E-02
   24      1.2515514908E-01   7.6568266132E-02  -1.5276803818E-01   2.6818181785E-03  -1.8001259432E-02
   25      2.1841961317E-01   1.1237807552E-01  -3.5722780583E-01  -9.7845931242E-04   4.2721993401E-03
   26     -1.1697949833E-01  -7.7373666927E-02   1.1641627257E-01   2.2456377037E-03  -1.4925845294E-02
   27      2.4330993275E-01   1.4014048545E-01  -3.2830142180E-01   3.1038538568E-04  -1.5138948246E-03
   28      6.7825951181E-03   2.6642035664E-03  -2.1328400473E-02   5.1911770997E-03  -6.7394884567E-03
   29      1.4197169450E-01   7.9432076031E-02  -2.2114328916E-01  -2.8982207711E-03   3.7672598196E-03
   30     -1.4233833728E-01  -1.2308889961E-02  -1.9941463163E-01   5.3344095328E-05   7.5200946754E-03
   31     -9.6566862572E-02  -2.9505918953E-02  -1.1173163559E-01   7.4111639766E-05  -9.7663845302E-03
   32      2.5663360458E-01   9.1977865430E-02   4.7426189987E-01   2.7674708183E-04   3.0137857330E-03
   33     -2.8932962839E-01  -1.7548938900E-01  -4.0671924843E-01   9.5621208981E-04   3.0538271299E-03
   34      1.6315323921E-01   3.0515741087E-02   3.4775317491E-01   3.7950039346E-03   8.4368540374E-03
   35      4.7277134132E-03  -7.4048532890E-03   2.9199223225E-02  -9.6980191912E-03  -2.1052263182E-02
   36      2.1809422550E-01   4.5858248650E-01   1.3643545496E-01   4.6355099385E-03  -3.6740413051E-03
   37     -5.3886670884E-02  -9.5477635962E-02  -2.4113977775E-02  -2.3683995174E-03  -5.7826422671E-04
   38     -9.3267071619E-02  -1.8275387995E-01  -4.5877379466E-02   2.9132461129E-04   2.9527698599E-03
   39     -6.9851677393E-02  -3.9070343239E-02   7.6652557927E-02   1.3032349808E-04   4.4367246409E-03
   40      2.3321726097E-01   2.5906715593E-01  -1.5975313320E-01   1.2240104408E-02  -4.5969885756E-02
   41      1.1544190763E-01   1.3032566521E-01  -7.8208680002E-02  -2.1372990823E-02   7.6582099780E-02
   42     -1.8939214608E-02  -9.1103847373E-03   8.7137608185E-04  -5.3306915988E-04  -2.1068403326E-02
   43     -7.2339087296E-02  -7.4422742716E-02   5.3082943633E-02   2.0792034870E-03   6.8634066422E-02
   44      2.6137452293E-01   2.6163222472E-01  -1.9794800857E-01   5.0443485898E-04   9.4362314827E-03
   45      1.2274972716E-02  -5.7189075356E-02  -1.3682704390E-02  -1.0697036588E-01   6.9146130762E-02
   46      1.1114144598E-02  -8.4317181160E-03   1.4517760921E-03  -6.5156444658E-01   4.2345722091E-01
   47     -2.8756309943E-01   2.6667330416E-01   4.1812553283E-02  -1.0438651922E-01   6.5230353997E-02
   48      6.1533877561E-02  -6.6326177719E-02  -1.1286766098E-02  -6.2713872042E-02   3.8051324341E-02
   49      2.9076500111E-01  -2.5242037817E-01  -4.0773102646E-02   1.4623211226E-01  -8.7879384430E-02
   50     -4.8991027206E-02   3.8670517915E-02   5.7865656912E-03   4.8197613504E-01  -2.9272896621E-01
   51     -8.6819729354E-03  -1.6566555426E-02  -3.3702499606E-03   6.0524510795E-03  -1.9484437963E-02
   52     -2.2354339026E-02  -2.0686034482E-02  -8.9889981891E-04   6.8808932100E-03  -1.2212566933E-02
   53      2.1002814178E-02   3.2273709450E-02   3.2891385985E-03   4.1886722014E-04  -1.8432815070E-02
   54     -4.9651396480E-02   1.3127011182E-02   2.5059386057E-03  -2.7537533362E-02  -4.0416579718E-02
   55     -2.5712429523E-02   3.3095454740E-02   1.8164162282E-04  -3.3679436999E-01  -4.9596382622E-01
   56      3.3558336838E-01  -4.1375023257E-01  -1.4785387161E-03  -6.1855708391E-02  -8.9168181751E-02
   57     -9.9214641614E-02   9.1367018772E-02   6.0053389370E-04  -2.9878230337E-02  -4.8763252049E-02
   58     -3.4307231514E-01   3.9245014585E-01  -3.7030408396E-04   1.0166151416E-01   1.5855039191E-01
   59      4.9425878056E-02  -4.4978565621E-02   3.2620077356E-03   4.0132106885E-01   6.4305389624E-01
                   50                 51                 52                 53                 54        
    0      3.3261533288E-02  -2.1322762512E-02  -3.1301862713E-02   2.7292338442E-02  -3.2014820388E-03
    1      2.3500655174E-02  -1.3001363169E-02  -4.0840196024E-02  -2.2543762163E-02   3.4408964611E-03
    2      5.0259690799E-03  -8.3112937293E-03   7.1678560667E-03   3.4055072337E-02  -4.5751290337E-03
    3     -3.9627684249E-02  -2.4482098868E-02  -2.3681689350E-02  -1.5619430471E-02  -3.8116589997E-03
    4      2.1717118506E-02   1.5626663557E-02   2.1827597055E-02   4.5827144691E-02   9.5900346839E-03
    5      2.8740406099E-02   1.6869446738E-02   5.1883413282E-03  -6.0252948152E-02  -1.1049921191E-02
    6     -5.0576198650E-04  -2.0233989563E-04   1.4112662824E-04   1.4694728864E-03   3.1540236915E-04
    7     -1.3610571168E-03  -5.1564098686E-04  -1.0078574108E-03  -2.3720440269E-03  -2.4121379382E-04
    8      1.9082921324E-06  -7.3058374653E-05   4.6215529716E-04   1.9245588756E-03   1.8626065831E-06
    9      3.8913312242E-04   7.5873228790E-05   9.6829068507E-04  -5.8075425898E-04   6.8108595972E-04
   10     -2.0283135438E-04  -1.6360769444E-03   8.0905824389E-04   3.1610307491E-05   7.9327542024E-04
   11     -2.1003170107E-04  -2.6487953230E-04   2.3141027382E-04  -2.6173990942E-04   1.6120957766E-03
   12      1.0830615534E-03  -6.1167417768E-03   3.3844200015E-03  -4.7997291949E-03   5.5311527511E-03
   13     -3.6503117189E-03   9.3169832390E-03   3.3256356982E-03   1.3677251157E-02  -2.2565570342E-02
   14     -1.1655706788E-02   5.3058209089E-02  -4.1179251442E-02   7.4512363191E-03   9.3735607082E-03
   15      6.3551810251E-04  -1.3205182300E-03   6.7569646847E-04  -4.7905972761E-05  -4.2891600034E-04
   16      2.6552940481E-03  -6.1572622964E-03   4.8017447485E-03  -1.6743117603E-03   1.0597143079E-02
   17     -3.7807011688E-05  -7.0200084527E-04   1.9537472010E-03  -1.5115590513E-03   1.3932309641E-02
   18     -1.8099956704E-04   3.0013217164E-04  -3.0122330813E-04   1.6490666241E-04  -1.0863724392E-03
   19     -9.5142091268E-05   2.6604221826E-04  -2.0890698174E-04   1.6407019905E-04  -2.5116525706E-03
   20     -9.9154492100E-05   1.0813950052E-04  -1.0914196576E-04   2.9843364285E-04  -3.7737373103E-03
   21     -1.8345660685E-04  -1.6458917886E-04   1.1538873511E-04  -1.3496648690E-05   6.3717670017E-04
   22     -8.2922388682E-04   2.4934593246E-04  -4.4913046242E-05  -4.3160861012E-03   7.0993056782E-02
   23      3.1776112526E-03  -5.6106372826E-03   3.9907892917E-03  -5.2121095522E-03   5.5636747690E-02
   24     -3.0875090464E-01   2.2174012776E-01   2.3901886615E-01  -3.6108793451E-01   4.2154312276E-02
   25      8.6162938700E-02  -5.6805598326E-02  -6.9516205454E-02   8.9140771720E-02  -1.0280973690E-02
   26     -2.6922786091E-01   1.9743205052E-01   2.1126674077E-01  -3.0834644057E-01   3.6105801702E-02
   27     -7.2097614081E-02   3.7621646792E-02   1.1123976040E-01   4.4213606156E-02  -7.2776345911E-03
   28     -3.6417953128E-01   1.9928039189E-01   5.4161303059E-01   1.8553558047E-01  -3.2480791295E-02
   29      2.0684907898E-01  -1.1226512768E-01  -3.0171610139E-01  -1.0084947014E-01   1.6851157991E-02
   30      3.9110358065E-01   2.4855715037E-01   2.6094729476E-01   2.8970199652E-01   6.4824678614E-02
   31     -4.3332429665E-01  -2.7658060983E-01  -2.9030993168E-01  -3.1711143051E-01  -7.2118598512E-02
   32      1.2247705077E-01   7.7356359611E-02   7.7220070053E-02   7.5658486970E-02   1.7094179143E-02
   33      7.5375387630E-02   4.3076246288E-02   1.7048544216E-02  -1.1590583070E-01  -2.0685461143E-02
   34      1.8283045734E-01   1.0557011484E-01   4.9853046315E-02  -2.3530879258E-01  -4.2896411544E-02
   35     -4.5686015363E-01  -2.6546126799E-01  -1.2169554745E-01   6.3508675553E-01   1.1518109120E-01
   36     -1.5255929834E-03  -2.1892124889E-03  -1.3011335146E-03  -5.4370589294E-03  -1.0992220449E-03
   37      1.3811750008E-02   8.2178131326E-03   1.3270205197E-02   3.1473383627E-02   2.5135520036E-03
   38     -3.7710247299E-03  -2.8546930039E-04  -7.5157802846E-03  -2.1920210950E-02  -2.9754680021E-03
   39      9.9654654601E-03  -4.5993235894E-02   3.6017313669E-02  -4.2128011679E-03  -1.1253504925E-02
   40     -6.8964722825E-02   3.1754102712E-01  -2.4984883377E-01   2.8149909583E-02   7.8909640072E-02
   41      1.1990084905E-01  -5.6011515612E-01   4.4714528320E-01  -4.6913040068E-02  -1.5087624969E-01
   42     -3.0266490145E-02   1.2267810922E-01  -6.2035730156E-02   5.6357231146E-02  -5.7583458526E-02
   43      1.0993115844E-01  -4.1949172486E-01   2.0188172814E-01  -1.8791177033E-01   1.8586639242E-01
   44      1.6917324475E-02  -6.0000865981E-02   2.6032556961E-02  -3.1145365114E-02   3.2172147990E-02
   45     -5.3545626492E-03   1.4785611972E-02  -1.0964693607E-02   3.2670930687E-03  -1.4904605245E-02
   46     -3.2686345279E-02   7.6974501867E-02  -5.5612907711E-02   1.6107278608E-02  -8.2138142842E-02
   47     -4.7986561080E-03   1.0026589382E-02  -7.4277135139E-03   2.0474202821E-03  -1.1961087525E-02
   48     -1.6033552415E-03   2.0471792431E-03   5.6506949155E-04  -1.6920798068E-03   2.0997787532E-02
   49      1.6196062733E-03   1.7038715274E-04  -4.8139666850E-03   4.6449624795E-03  -4.1398765920E-02
   50      5.3244675708E-03  -7.7497721304E-04  -1.6578347045E-02   1.6148151688E-02  -1.4874403151E-01
   51      1.4440162103E-03  -2.7891438472E-03   2.3115161223E-03  -1.9616288219E-03   2.0875385636E-02
   52      1.1100530869E-03  -3.1801302909E-03   2.3161379112E-03  -2.7747959680E-03   3.3206943853E-02
   53      1.7916147675E-03  -4.4439514152E-03   3.3064619258E-03  -3.3508862461E-03   3.9040727313E-02
   54      1.4073996767E-03  -1.1460126571E-03   4.2809226420E-04   3.3373026054E-03  -5.6566148265E-02
   55      1.8668314806E-02  -1.4925511173E-02   9.5405363430E-03   3.7293143729E-02  -7.2619909883E-01
   56      3.4189343945E-03  -2.6926447449E-03   1.9846485520E-03   6.1235302362E-03  -1.1786392137E-01
   57      2.7739671381E-03  -4.2744679044E-03   2.8240938476E-03  -3.5377907280E-03   3.8292867076E-02
   58     -9.3906173685E-03   1.4289125129E-02  -1.0865467622E-02   1.2035484888E-02  -1.2277339952E-01
   59     -3.9044053683E-02   6.4912018595E-02  -4.7072125135E-02   5.3185445798E-02  -5.4529174844E-01
                   55                 56                 57                 58                 59        
    0      1.6726399067E-03   2.3997550032E-02   1.8894823919E-02  -4.0590823817E-04   4.6044584622E-06
    1     -4.1304024476E-04  -3.1337068566E-02  -3.8098916449E-02   2.3582450739E-04  -6.1594337283E-05
    2      1.3589338511E-03   3.7829640187E-02   3.9847268753E-02  -4.1105189129E-04  -5.2357418716E-06
    3      1.6088608825E-03   1.3247173195E-02   6.0967354629E-03  -3.9026629455E-03  -1.9030491967E-04
    4     -2.2738365352E-03  -2.8982911271E-02  -1.5790892732E-02   2.7011939212E-03   7.4007070773E-05
    5      1.6399932996E-03   3.0960232148E-02   1.8684462785E-02  -4.1867948068E-03  -1.7238156991E-04
    6     -1.5195524629E-04  -7.3940643187E-04  -5.6960816330E-04   3.6225067947E-04   1.7279505303E-05
    7     -4.4644938638E-04   1.4493968363E-03   1.3279991862E-03   6.2760185564E-02   2.1396744752E-03
    8     -8.9230533167E-05  -1.5120427736E-03  -7.5582121806E-04  -3.4336095419E-02  -1.2191429111E-03
    9      4.1026029213E-05  -9.9374536195E-04   8.5590811956E-04  -4.4113368554E-04   5.5365426736E-04
   10      8.4779777674E-04   4.0912782565E-04  -8.9992526260E-04   1.1649290029E-04  -2.5927829716E-04
   11      3.1238243321E-04  -2.5084307482E-04   4.3880561765E-04  -2.9690481699E-03  -2.2427854023E-04
   12     -2.7796241267E-03  -1.4298407530E-02   1.6232069269E-02   1.3509015981E-04   1.1689651083E-04
   13      9.4206281091E-03   5.3291629283E-02  -6.3881510059E-02   3.1533905575E-06  -1.6070423307E-04
   14      1.9599460677E-03  -8.5263519591E-03   2.3188700278E-02  -3.7899081107E-04   5.3598529032E-06
   15     -1.6041078675E-03   6.1620604597E-05  -1.9284463964E-04  -2.0700467748E-04   1.3181132977E-03
   16      6.4697915431E-02  -3.7280055859E-03   2.1349800389E-03   1.6194692118E-04  -6.2984469399E-03
   17      6.9064633141E-02  -3.0475469256E-03   2.4508191672E-03   5.8796567146E-04  -2.1808891359E-03
   18     -1.2000409087E-03  -1.3647325823E-04   7.5929157073E-05   1.2566428533E-03  -3.7747547546E-02
   19     -3.0704369204E-03  -5.5071182585E-04   2.9566166059E-04   1.0564570754E-03  -3.9533778720E-02
   20     -1.5668914541E-03  -9.3968954463E-04   3.4528219132E-04   1.7745061010E-03  -4.6601375423E-02
   21      5.3194878782E-04   2.7171381501E-04  -4.8687123678E-04   5.9853860359E-04   2.2430038900E-03
   22     -1.0488874624E-02   2.2275969871E-02  -9.9420773350E-03  -3.9102709566E-04  -3.2887809041E-03
   23     -1.0498215603E-02   1.7073045839E-02  -6.2882945584E-03   4.5399452263E-04  -5.3710616510E-03
   24     -1.9714704248E-02  -3.4275332355E-01  -3.1497456808E-01   2.2109491675E-03   7.1785098066E-05
   25      4.6330925898E-03   8.2370447464E-02   7.5885917110E-02  -4.2813144075E-04  -3.8867865138E-05
   26     -1.6629875459E-02  -2.9267318408E-01  -2.6719595355E-01   1.5780132663E-03  -8.2027388307E-06
   27      7.2981422453E-04   6.4740199852E-02   8.6374951165E-02  -6.8294662241E-04   4.7090016894E-05
   28      6.6943367190E-04   2.9504470695E-01   3.7857573894E-01  -3.2504559684E-03   1.8720366057E-04
   29     -5.4631137445E-04  -1.5956989109E-01  -2.0772578744E-01   1.4634402254E-03  -1.2035943588E-04
   30     -1.9135599467E-02  -2.0612557009E-01  -1.0646169225E-01   2.7442328325E-02   1.1278685153E-03
   31      2.1057565171E-02   2.2763386185E-01   1.1847775680E-01  -3.3624606296E-02  -1.3271925542E-03
   32     -5.5825569142E-03  -5.4880959077E-02  -2.7661011099E-02   1.0905025955E-02   4.1051500838E-04
   33      2.2038154967E-03   5.7982556028E-02   3.4475628922E-02  -2.0889348337E-03  -7.6276680908E-05
   34      5.2031646995E-03   1.1594868282E-01   6.9906639981E-02  -9.0655997716E-03  -2.2286490967E-04
   35     -1.5339144400E-02  -3.1710125609E-01  -1.9068789126E-01   2.5949135642E-02   7.9721537753E-04
   36      4.7468954988E-03   3.2553508351E-03   2.6790343951E-03   2.1633035600E-02   2.8782073291E-04
   37      2.0164845295E-03  -2.3938134241E-02  -1.3813251011E-02  -8.5111932714E-01  -2.8792443390E-02
   38     -2.0682523342E-03   1.4257249748E-02   1.0969746501E-02   5.1568340181E-01   1.7750284081E-02
   39     -3.1408944325E-03   1.5854074017E-02  -2.6937212951E-02   8.3197858763E-04   2.7384022751E-04
   40      1.9580100836E-03  -1.1000915100E-01   2.0580007367E-01  -7.7613774853E-04   1.9501340512E-04
   41     -2.1357487883E-03   2.0856630278E-01  -3.8413581350E-01   3.5237962964E-03  -3.5299976844E-05
   42      3.3609669392E-02   1.5499654631E-01  -1.6572366952E-01  -4.1589490172E-04  -1.9451932544E-04
   43     -1.1652705636E-01  -5.2308930742E-01   5.5418508313E-01  -1.0937150022E-03   1.5877560172E-03
   44     -1.9085752092E-02  -9.2966357466E-02   9.9456426859E-02  -1.6806598142E-04   4.1031463050E-04
   45     -9.8103857237E-02   5.7320718915E-03  -2.1771824894E-03  -4.3732098224E-03   1.0490527742E-02
   46     -5.5871931799E-01   3.3900266129E-02  -1.5583018182E-02  -3.5952794527E-03   4.2363283164E-02
   47     -7.8176670833E-02   4.5422439934E-03  -2.3074605330E-03   1.8179135990E-03   1.0110917694E-02
   48      1.0689402907E-01  -5.4509217498E-03   5.0935820449E-03  -2.0463770492E-04  -6.7237513137E-03
   49     -2.0858074717E-01   9.8536347045E-03  -7.9035490537E-03  -2.3042703934E-03   7.8315045818E-03
   50     -7.5128879211E-01   3.4750892672E-02  -2.7863961218E-02  -3.5564998139E-03   2.5561780088E-02
   51      1.7415678650E-02   4.7165059219E-03  -1.9341201970E-03  -1.6194218802E-02   4.7054901427E-01
   52      2.8518486724E-02   7.0298714043E-03  -2.6875967978E-03  -1.9594595934E-02   5.7800503644E-01
   53      2.6105231110E-02   9.8089194888E-03  -4.6268576066E-03  -2.2363478842E-02   6.5776229790E-01
   54      7.8079427510E-03  -1.7093815322E-02   6.6124114164E-03  -7.7919275893E-04  -1.1166085640E-03
   55      1.0792765961E-01  -2.3055095714E-01   1.0778618816E-01   4.9762735717E-03   2.6303322289E-02
   56      1.7421162395E-02  -3.6192270627E-02   1.6367269950E-02  -3.3197203421E-05   4.2010028995E-03
   57     -8.2192295629E-03   1.0765814752E-02  -3.4738756721E-03   4.4572548634E-04   1.3462933460E-03
   58      2.4436727465E-02  -3.8820901455E-02   1.3882661968E-02  -6.0216178543E-04   1.2625245812E-02
   59      1.0967096476E-01  -1.6668764257E-01   5.7859443938E-02  -6.4137156357E-05   4.2377069282E-02

#
# The atoms: label  mass x y z (in bohrs)
#
$atoms
20
 C     12.01100      3.549472597344     1.074876224974     0.386071049160
 C     12.01100      3.274517444859    -1.069396019186    -1.540693716986
 N     14.00700      0.691072847175    -2.065470664376    -1.421263025322
 C     12.01100     -0.739071890977    -0.187460832485     0.008692740216
 C     12.01100      1.042561908084     1.228699932276     1.756500441480
 C     12.01100     -3.206865249264    -1.137804105234     1.141394584888
 N     14.00700     -4.747181021024     0.442195915338    -0.532524824539
 C     12.01100     -2.424707602434     1.427121176337    -1.674864272494
 H      1.00800      5.115299671911     0.688805175814     1.733067837419
 H      1.00800      3.932331112077     2.886745642178    -0.608491815123
 H      1.00800      4.675938345775    -2.589680693926    -1.148953489424
 H      1.00800      3.635077191211    -0.340150704106    -3.477096086415
 H      1.00800      0.750410247780    -3.731264251428    -0.352244951363
 H      1.00800      1.186748012103     0.211271381772     3.590101709224
 H      1.00800      0.461849067130     3.216502852547     2.109690255910
 H      1.00800     -3.549472597344    -3.192503330647     0.832424361992
 H      1.00800     -3.474828415054    -0.565972977109     3.145827095139
 H      1.00800     -5.644045044183    -0.731890931668    -1.851175720789
 H      1.00800     -2.252175606407     3.492591840713    -1.331878979188
 H      1.00800     -2.276553073535     0.942973340827    -3.719925894624

$actual_temperature
  0.000000

$frequency_scale_factor
  1.000000

$dipole_derivatives
60
    3.4545829441E-02    4.9074511844E-03    7.4182224402E-02
   -1.5110558439E-02    7.3625486794E-02   -7.8204991398E-02
    2.9732807340E-02   -1.0892369701E-01    2.8121920446E-02
    4.4759969912E-01    6.0373489145E-02   -5.1633054925E-02
    9.8259950083E-02    2.5356846551E-01   -4.1811177665E-02
   -7.5574372463E-02   -1.5696565915E-02    3.0731262123E-01
   -6.5405808274E-01   -8.4896734367E-02    3.0447800124E-02
   -3.5938046499E-03   -4.3262911497E-01   -1.6962475880E-01
   -5.7478971399E-03   -3.2265408190E-01   -4.2885416591E-01
    3.0026339098E-01   -8.5662537414E-02   -1.7584369807E-02
   -1.8690975646E-01    2.4857269888E-01    1.5933063073E-01
    6.0204506616E-02    1.4732973123E-01    1.4548409115E-01
   -5.5195424006E-02   -6.1610103055E-02   -3.0763646016E-02
   -9.5008952117E-04    5.2906629034E-02   -1.0582332533E-01
   -2.1608892063E-02   -7.4837283030E-02    7.8007856488E-02
    1.1698873074E-01   -2.9850398073E-02    6.2544934830E-02
   -8.5343807907E-02    2.9391423824E-01   -5.1873325780E-02
    1.0178660809E-01   -1.0405538519E-01    4.3007439404E-01
   -6.8191157991E-01   -1.1384492595E-02   -1.8441751730E-02
    1.1287136274E-01   -3.7407383526E-01    1.9051559183E-01
    9.1161922519E-02    1.5797129024E-01   -3.8643543481E-01
    2.6035632931E-01    1.3090096210E-01   -9.8367787783E-02
    1.8544016536E-01    3.1742262882E-01   -5.5853129920E-02
   -1.2319280619E-01    8.5120340299E-03    2.0517661709E-01
   -1.1236911154E-01   -1.4043400028E-02   -8.5750068139E-02
    4.9429283619E-02    4.1801618403E-02    2.4462976297E-02
   -1.1971843158E-01   -7.4028476949E-03   -3.6809814858E-02
    2.9629823047E-02   -9.0045733651E-03    1.0795026411E-02
   -7.7994758870E-02   -1.1530159716E-01    5.3211453722E-02
    4.8012785823E-02    8.5513073160E-02   -1.0560273693E-02
   -9.7010371215E-02    8.4027533759E-02    1.6547721405E-02
    1.0998751338E-01   -8.5328669065E-02   -1.3860051414E-02
   -4.4156469043E-02    4.2412733432E-02    4.6982371004E-02
   -1.1483573249E-03   -1.7017447497E-02    2.1912715117E-02
   -6.0345655720E-02   -2.2739138091E-03    7.4732945389E-02
    9.3251467718E-02    3.5272173325E-02   -1.5182524253E-01
    9.6574127590E-02    4.1350949914E-02    1.9416020660E-02
    3.3097419730E-02    9.6627407248E-02    7.6187873786E-02
    3.2736746554E-02    1.9726617772E-01    9.4144219977E-02
    2.6867248823E-03    2.6731480216E-03    7.3872919975E-04
   -3.7922003751E-03   -8.3070221152E-03    1.2507497770E-01
   -1.2015436582E-02    6.1360083105E-02   -1.2823377681E-01
    2.9482079979E-02    6.1673054474E-02    3.1662113500E-02
    5.7751544694E-02   -1.0725190303E-01   -7.3221628727E-02
    1.8233778286E-02   -1.2127611560E-02    3.1826211847E-02
   -1.3232308379E-03    5.9525621887E-03   -1.1037686538E-02
   -3.2399032722E-02   -1.9229143828E-01    4.9640218352E-02
   -3.2611559788E-02   -3.9016822139E-02    2.7567043044E-02
    2.6683525366E-02    3.6128251627E-03   -8.4248067610E-03
    1.8933630090E-02    2.5236850596E-02   -6.3588348121E-02
    1.6276155139E-02    1.2136461978E-02   -1.8487391790E-01
    2.4469119033E-01   -1.8317557593E-02    1.8450694534E-02
   -1.3575829344E-01    8.0591080124E-02   -6.8200906628E-02
   -8.6035402160E-02   -3.6760071918E-02    5.9474509212E-02
    8.3259881515E-03   -4.5805204935E-02    8.8709788023E-03
   -4.3975102162E-02   -2.0242791391E-01    2.3905933838E-02
    4.5000655197E-03   -5.3929528635E-02    3.1025869873E-02
    4.5507220835E-03   -1.7701094343E-02    2.6524192074E-02
   -1.9505721028E-02    3.5886457783E-02   -5.4571955879E-02
    2.5085201315E-02    2.7900465060E-02   -1.5771911890E-01

#
# The IR spectrum
#  wavenumber eps Int TX TY TZ
#
$ir_spectrum
60
      0.00   0.00000000   0.00000000     0.000000     0.000000     0.000000
      0.00   0.00000000   0.00000000     0.000000     0.000000     0.000000
      0.00   0.00000000   0.00000000     0.000000     0.000000     0.000000
      0.00   0.00000000   0.00000000     0.000000     0.000000     0.000000
      0.00   0.00000000   0.00000000     0.000000     0.000000     0.000000
      0.00   0.00000000   0.00000000     0.000000     0.000000     0.000000
     54.67   0.00024683   1.24740253    -0.032061    -0.017845    -0.007904
     76.78   0.00097690   4.93686828    -0.051043    -0.019046    -0.031659
    113.44   0.00010240   0.51747721    -0.007698     0.001803    -0.014805
    312.93   0.00041170   2.08055814    -0.002261     0.007286    -0.018771
    433.58   0.00034348   1.73583090    -0.011208     0.006726    -0.008739
    458.94   0.00062204   3.14351782     0.001277     0.019671    -0.005864
    488.56   0.00049095   2.48104041     0.000897    -0.016524     0.006305
    714.92   0.00011343   0.57320979    -0.000816    -0.002066    -0.006677
    762.36   0.00046647   2.35733964     0.009950     0.009027     0.003233
    868.34   0.00269306  13.60960207    -0.030143     0.007696     0.000043
    896.36   0.00105568   5.33499894     0.004886    -0.016148    -0.009104
    939.79   0.00234478  11.84954843     0.013312     0.016873     0.017796
    964.65   0.00953475  48.18470504     0.024340     0.043259     0.024913
    982.20   0.00051159   2.58534515     0.008747     0.008392    -0.003949
    998.54   0.00261337  13.20690194     0.005176     0.020668     0.019046
   1003.42   0.00358233  18.10362496    -0.012818    -0.028084    -0.012692
   1051.52   0.01605217  81.12108027     0.065594    -0.021071     0.004155
   1086.32   0.00096124   4.85770505    -0.015857    -0.004930    -0.000627
   1111.84   0.00186567   9.42833491    -0.016448     0.012376     0.009997
   1124.66   0.00500218  25.27897148    -0.032558    -0.016102    -0.008289
   1145.01   0.00332898  16.82330943    -0.011654    -0.014760     0.023529
   1149.76   0.00110979   5.60841989    -0.016307     0.004703    -0.003630
   1184.59   0.00093604   4.73037334     0.013710    -0.000281    -0.007651
   1218.53   0.00086314   4.36197158     0.003081     0.010969    -0.009552
   1245.69   0.00170248   8.60365894     0.019429    -0.006482    -0.002647
   1272.23   0.00147196   7.43870427    -0.011160    -0.008558    -0.012778
   1310.73   0.00027310   1.38011970     0.007518    -0.000411    -0.002887
   1319.18   0.00143648   7.25937412    -0.014304     0.008542     0.007888
   1329.42   0.00011546   0.58350217     0.003205     0.004021     0.000816
   1344.70   0.00168126   8.49639298     0.019494     0.003150    -0.000498
   1367.55   0.00083914   4.24069017    -0.003069     0.006917    -0.011585
   1392.92   0.00056074   2.83377480    -0.003830     0.008118     0.006713
   1401.04   0.00018321   0.92586837     0.005160     0.003750    -0.000355
   1432.78   0.00024958   1.26128636    -0.005499    -0.002720     0.004089
   1459.71   0.00135236   6.83426504     0.016152    -0.005310    -0.000170
   1494.29   0.00458198  23.15543750    -0.010474    -0.017751     0.023067
   1513.80   0.00034610   1.74906814     0.005307    -0.001635    -0.006365
   1521.70   0.00024411   1.23362487     0.000853    -0.006133     0.003423
   1531.62   0.00279074  14.10327257     0.016357    -0.015077    -0.008587
   1536.78   0.00187240   9.46233063     0.018011     0.002821     0.006919
   1546.06   0.00002084   0.10532623     0.001887    -0.000482     0.000645
   1558.92   0.00026818   1.35528208    -0.006229    -0.003804    -0.000639
   2910.64   0.02102887 106.27127475     0.008133     0.034264    -0.031850
   2918.40   0.00118479   5.98742867     0.004111     0.005716    -0.008782
   2929.65   0.00539069  27.24231997    -0.006904     0.017933     0.014316
   2938.92   0.01295901  65.48952767    -0.026158     0.000256     0.026301
   2948.58   0.00709361  35.84818333    -0.025770    -0.005056    -0.007816
   2966.61   0.00219061  11.07046816     0.008685     0.010301    -0.006993
   2980.19   0.00648792  32.78731289     0.003600     0.021972     0.013552
   2982.19   0.00537268  27.15130032     0.000857     0.013281     0.019624
   2989.20   0.00368547  18.62487715     0.005629     0.003606     0.018441
   3006.18   0.01231288  62.22424300     0.009018    -0.028832     0.019119
   3209.99   0.00011618   0.58710416    -0.002020     0.001417    -0.002282
   3212.15   0.00002313   0.11690362    -0.000500     0.000973     0.001026


$end
