# Supplementary material for: Novel Sulfonium Reagents for the Modular Synthesis of Spiro[2.3]Hexanes and Heteroatom‐Containing Analogues: Synthesis, Application, and Evaluation as Bioisosteres
Source: Angew Chem Int Ed Engl. 2025 Dec 9;65(5):e21633. doi: 10.1002/anie.202521633 (PMC12851011; doi:10.1002/anie.202521633)
Supplement: Supplementary file 2 — Supporting information [file ANIE-65-e21633-s001.zip › Bioisostere-Analysis/DFT/1362824453517056623779819633394482/file.engrad]

#
# Number of atoms
#
 20
#
# The current total energy in Eh
#
   -345.521670798236
#
# The current gradient in Eh/bohr
#
       0.000013241289
      -0.000071398210
       0.000074297857
      -0.000057714408
       0.000073049123
      -0.000096615471
       0.000085772164
       0.000060571036
       0.000039330317
      -0.000089888969
      -0.000021003055
      -0.000039862976
      -0.000012950031
       0.000068420277
       0.000007679547
       0.000018297432
      -0.000007553161
       0.000059062886
      -0.000059883663
      -0.000010054151
       0.000034133627
       0.000082866835
       0.000023758232
      -0.000046148052
       0.000021527563
       0.000026716859
      -0.000008754903
      -0.000020091980
      -0.000017906441
      -0.000030156705
      -0.000031027652
       0.000005340395
       0.000000105819
       0.000007674883
      -0.000008498746
      -0.000032533277
      -0.000068591659
      -0.000057209203
      -0.000024698081
       0.000019757907
      -0.000008066704
      -0.000034091274
       0.000006923078
      -0.000001996212
       0.000022096517
       0.000010750453
      -0.000010173164
      -0.000026795835
      -0.000019618168
      -0.000010490024
      -0.000013186794
       0.000043629942
      -0.000006826624
      -0.000017622654
      -0.000015328138
      -0.000001934669
       0.000008059856
       0.000018067630
      -0.000001265093
      -0.000023063017
#
# The atomic numbers and current coordinates in Bohr
#
   6     3.5125367    1.2256953    0.3934197 
   6     3.3467222   -0.9953746   -1.5344881 
   7     0.9214913   -2.3014452   -1.1078156 
   6    -0.7279338   -0.3913164    0.0114233 
   6     0.9628959    1.1377306    1.8028842 
   6    -3.3067398   -1.2648680    1.0372912 
   7    -4.5041886    0.9238021   -0.2350193 
   6    -2.2609092    1.2283762   -1.8859543 
   1     5.1147771    1.0190831    1.6857921 
   1     3.7545931    3.0277013   -0.5956323 
   1     4.9117730   -2.3364052   -1.3645065 
   1     3.3723321   -0.2663984   -3.4738224 
   1     1.1718094   -3.7076126    0.1787679 
   1     1.1491944    0.1011125    3.5909854 
   1     0.1847327    3.0050089    2.2335589 
   1    -3.8412557   -3.1097455    0.2450444 
   1    -3.5404228   -1.2916267    3.0966856 
   1    -6.1433129    0.5386434   -1.1506038 
   1    -1.6718171    3.1958962   -2.1667871 
   1    -2.4059000    0.2619318   -3.7165661 
