# Supplementary material for: Novel Sulfonium Reagents for the Modular Synthesis of Spiro[2.3]Hexanes and Heteroatom‐Containing Analogues: Synthesis, Application, and Evaluation as Bioisosteres
Source: Angew Chem Int Ed Engl. 2025 Dec 9;65(5):e21633. doi: 10.1002/anie.202521633 (PMC12851011; doi:10.1002/anie.202521633)
Supplement: Supplementary file 2 — Supporting information [file ANIE-65-e21633-s001.zip › Bioisostere-Analysis/DFT/1362824453517056623779819633394482/file.inp]

! WB97X-D3BJ 6-31++G(d,p) opt
%pal
  nprocs 6
end
%maxcore 3000
%geom
  calc_hess true
  MaxIter 500
end
* xyz 0 1
C      1.878300    0.568800    0.204300
C      1.732800   -0.565900   -0.815300
N      0.365700   -1.093000   -0.752100
C     -0.391100   -0.099200    0.004600
C      0.551700    0.650200    0.929500
C     -1.697000   -0.602100    0.604000
N     -2.512100    0.234000   -0.281800
C     -1.283100    0.755200   -0.886300
H      2.706900    0.364500    0.917100
H      2.080900    1.527600   -0.322000
H      2.474400   -1.370400   -0.608000
H      1.923600   -0.180000   -1.840000
H      0.397100   -1.974500   -0.186400
H      0.628000    0.111800    1.899800
H      0.244400    1.702100    1.116400
H     -1.878300   -1.689400    0.440500
H     -1.838800   -0.299500    1.664700
H     -2.986700   -0.387300   -0.979600
H     -1.191800    1.848200   -0.704800
H     -1.204700    0.499000   -1.968500
*
