# Supplementary material for: Novel Sulfonium Reagents for the Modular Synthesis of Spiro[2.3]Hexanes and Heteroatom‐Containing Analogues: Synthesis, Application, and Evaluation as Bioisosteres
Source: Angew Chem Int Ed Engl. 2025 Dec 9;65(5):e21633. doi: 10.1002/anie.202521633 (PMC12851011; doi:10.1002/anie.202521633)
Supplement: Supplementary file 2 — Supporting information [file ANIE-65-e21633-s001.zip › Bioisostere-Analysis/DFT/1362824453517056623779819633394482/file.opt]

$orca_opt_file

$trust
    0.300000000000

$epredict
    0.000000000000

$ediffsc
  1000.000000000000

$ctyp
  3

$coordinates
 14 60
   3.54947260   1.07487622   0.38607105   3.27451744  -1.06939602  -1.54069372
   0.69107285  -2.06547066  -1.42126303  -0.73907189  -0.18746083   0.00869274
   1.04256191   1.22869993   1.75650044  -3.20686525  -1.13780411   1.14139458
  -4.74718102   0.44219592  -0.53252482  -2.42470760   1.42712118  -1.67486427
   5.11529967   0.68880518   1.73306784   3.93233111   2.88674564  -0.60849182
   4.67593835  -2.58968069  -1.14895349   3.63507719  -0.34015070  -3.47709609
   0.75041025  -3.73126425  -0.35224495   1.18674801   0.21127138   3.59010171
   0.46184907   3.21650285   2.10969026  -3.54947260  -3.19250333   0.83242436
  -3.47482842  -0.56597298   3.14582710  -5.64404504  -0.73189093  -1.85117572
  -2.25217561   3.49259184  -1.33187898  -2.27655307   0.94297334  -3.71992589

   3.60694261   1.10491597   0.37595277   3.31158841  -1.08203186  -1.55798928
   0.71749698  -2.07829591  -1.33495341  -0.76575048  -0.18571172   0.02948499
   1.06278136   1.21497348   1.78165009  -3.26304059  -1.18014433   1.15305243
  -4.79174178   0.42355890  -0.57726169  -2.44093759   1.46521850  -1.71689866
   5.17797203   0.76006510   1.67744069   3.97966748   2.89190000  -0.60149501
   4.68000551  -2.59649740  -1.21362515   3.62887191  -0.39433657  -3.48772914
   0.76020012  -3.68212131  -0.28394666   1.18805864   0.21087824   3.59397432
   0.45805420   3.15760490   2.15678424  -3.56738096  -3.21516088   0.89432327
  -3.55015110  -0.66234317   3.13849451  -5.69416981  -0.68278518  -1.85212853
  -2.27045188   3.50694290  -1.40326580  -2.22763710   1.02355932  -3.72720670

   3.58919555   1.13347289   0.34931015   3.27634820  -1.06720209  -1.57823327
   0.72237400  -2.12431261  -1.23654644  -0.76945064  -0.20056281   0.07403464
   1.07931317   1.17689066   1.82676457  -3.29961970  -1.17229967   1.14691323
  -4.76375876   0.44525013  -0.63003262  -2.37861384   1.45487999  -1.73538789
   5.20856814   0.83546277   1.60046848   3.89898025   2.92796558  -0.63555087
   4.68436636  -2.55683265  -1.30072815   3.49361381  -0.37583313  -3.51966234
   0.80142864  -3.70192224  -0.14472079   1.24073905   0.13580313   3.61451843
   0.45110220   3.09736867   2.27048866  -3.59556259  -3.21019083   0.90354897
  -3.63388443  -0.66962891   3.12903813  -5.71116248  -0.62655677  -1.90621200
  -2.19452284   3.49865654  -1.44894501  -2.09907615   0.99978033  -3.73440859

   3.56337375   1.15670234   0.33351841   3.24742722  -1.05367476  -1.58791030
   0.73106580  -2.17091301  -1.16502451  -0.76808421  -0.22321645   0.10385242
   1.08288581   1.14362868   1.86071942  -3.32458051  -1.16282734   1.13730639
  -4.73140352   0.48871093  -0.65241994  -2.31905079   1.43075451  -1.75612875
   5.22041780   0.90290281   1.54523258   3.80608912   2.95560977  -0.66237775
   4.70055852  -2.51006111  -1.37402200   3.37025144  -0.34980879  -3.53293633
   0.86654298  -3.70330857  -0.01615612   1.28837925   0.05245113   3.61436871
   0.43758026   3.04171172   2.37320260  -3.62936089  -3.19780894   0.87658664
  -3.68963706  -0.67458569   3.11795233  -5.74190367  -0.53311418  -1.91758250
  -2.10026342   3.47707068  -1.51260620  -2.00990993   0.92996524  -3.74091781

   3.54723742   1.17259260   0.33200448   3.23969060  -1.04237177  -1.58751849
   0.74900163  -2.20523162  -1.12614413  -0.76645705  -0.24553885   0.11134817
   1.07660721   1.12492461   1.87455260  -3.33638766  -1.16618067   1.12523920
  -4.70530309   0.54957967  -0.63094786  -2.28303546   1.40313534  -1.78036121
   5.22073213   0.94880667   1.52713181   3.75025056   2.97232248  -0.67051306
   4.72500295  -2.47146336  -1.41736445   3.30034153  -0.32776567  -3.53096088
   0.93483545  -3.68790561   0.08196505   1.30665072   0.00048033   3.60371565
   0.41671487   3.00593639   2.42982664  -3.65925327  -3.19093907   0.81205460
  -3.70540098  -0.72342006   3.11546888  -5.81270667  -0.39969515  -1.87179422
  -2.00956184   3.44976805  -1.60368950  -1.98858109   0.83315466  -3.74935597

   3.53248040   1.18752495   0.33397544   3.24394859  -1.03185846  -1.58316470
   0.77294919  -2.23313581  -1.10699014  -0.76231259  -0.27278757   0.10775545
   1.06348548   1.11286904   1.87723465  -3.34149960  -1.17672598   1.11239767
  -4.67819003   0.61938878  -0.58452500  -2.25794429   1.37299010  -1.80096959
   5.20931175   0.98360620   1.52812976   3.71356910   2.98789356  -0.67181990
   4.75321948  -2.43775823  -1.43141647   3.27234343  -0.31263521  -3.52567454
   0.99585070  -3.67620169   0.14338575   1.30762515  -0.02292390   3.59721184
   0.38594992   2.98340842   2.44630814  -3.69479884  -3.18407263   0.72659676
  -3.69666377  -0.79673742   3.11817530  -5.88803054  -0.24468754  -1.79106177
  -1.91967642   3.41519626  -1.69722631  -2.01123914   0.72683610  -3.75366503

   3.52491192   1.19667196   0.34219112   3.25753617  -1.02327097  -1.57629398
   0.79976355  -2.25438421  -1.10133829  -0.75676563  -0.29798398   0.09404622
   1.04695222   1.10916253   1.86957892  -3.33976171  -1.19139035   1.09885939
  -4.65069801   0.68209782  -0.52754572  -2.24774707   1.34392054  -1.82072406
   5.19455562   1.00090322   1.54793154   3.70290129   2.99765771  -0.66300798
   4.78410783  -2.41111358  -1.43134343   3.27149248  -0.29948601  -3.51734044
   1.04878451  -3.66522423   0.18135542   1.29133998  -0.02338637   3.59179664
   0.35093865   2.97469186   2.43254454  -3.72632872  -3.17631914   0.63623848
  -3.67149596  -0.88039421   3.12095851  -5.96552235  -0.08698985  -1.68810597
  -1.84890207   3.37816136  -1.78893941  -2.06568474   0.62686487  -3.75620418

   3.51434505   1.20792890   0.34808315   3.27669237  -1.01693585  -1.56726227
   0.82922092  -2.27444412  -1.10314799  -0.74865680  -0.32767768   0.07607276
   1.02685122   1.10595239   1.85739680  -3.33508591  -1.20785447   1.08429753
  -4.61665461   0.74495872  -0.46283495  -2.24043664   1.31518239  -1.83625498
   5.17276661   1.02117517   1.57051638   3.69126636   3.00910450  -0.65735734
   4.81749076  -2.38783473  -1.41115109   3.29304943  -0.29479015  -3.50917944
   1.09427264  -3.66582801   0.19793087   1.26890269  -0.01275095   3.58941411
   0.30766821   2.96846171   2.40021425  -3.76476758  -3.16366307   0.54139899
  -3.63675470  -0.96964194   3.12164042  -6.03015944   0.07674690  -1.56956985
  -1.78134664   3.33718271  -1.87213630  -2.13828601   0.53491657  -3.75341376

   3.50894757   1.21607310   0.35824947   3.29960468  -1.01164479  -1.55657706
   0.85944705  -2.28941805  -1.10658446  -0.74172905  -0.35259652   0.05358983
   1.00582225   1.10819754   1.84083875  -3.32738829  -1.22641754   1.06866575
  -4.58209502   0.80413771  -0.39361389  -2.24203407   1.28782681  -1.85381359
   5.15297379   1.03427245   1.60072582   3.69332883   3.01686696  -0.64631626
   4.85059426  -2.36957203  -1.38894919   3.32223275  -0.29092402  -3.49898345
   1.13079138  -3.66937204   0.20546818   1.23711496   0.00711494   3.58561866
   0.26446270   2.96909663   2.35822984  -3.79594051  -3.15080749   0.44904912
  -3.59998152  -1.06583046   3.11793731  -6.08476405   0.23785164  -1.43866977
  -1.73130567   3.29508835  -1.96036868  -2.21970410   0.45024580  -3.74983912

   3.50602453   1.22419108   0.36877736   3.33172861  -1.01090928  -1.54306314
   0.89164623  -2.29494584  -1.11815032  -0.73182183  -0.37628984   0.02522398
   0.98128978   1.11953870   1.81657737  -3.31187698  -1.24727538   1.05481424
  -4.54852732   0.85824463  -0.31322712  -2.25338818   1.26780053  -1.86305538
   5.12864334   1.04359627   1.63890175   3.71072796   3.02323176  -0.63459956
   4.88199294  -2.36440685  -1.33991572   3.38776143  -0.30053866  -3.48856346
   1.13824771  -3.70838512   0.16163385   1.18846601   0.05985705   3.58966686
   0.21199347   2.98327818   2.27854064  -3.82421904  -3.13780059   0.36470721
  -3.54673119  -1.16683170   3.11329382  -6.11998859   0.37477998  -1.29860607
  -1.70170998   3.25965076  -2.02602839  -2.31988097   0.39340329  -3.74227059

   3.49693798   1.23726664   0.37364382   3.34046666  -1.00271887  -1.53284873
   0.91315705  -2.30891281  -1.10282916  -0.73273794  -0.39319058   0.02023552
   0.96882141   1.11732431   1.81527794  -3.31637995  -1.26247619   1.03692167
  -4.50537396   0.91874983  -0.25759481  -2.24463051   1.23814527  -1.88281467
   5.12038080   1.07090750   1.64499610   3.69085503   3.03494305  -0.63424036
   4.90654803  -2.34030345  -1.34426416   3.37273050  -0.29149445  -3.47850319
   1.17458268  -3.69664441   0.20217503   1.18315522   0.05036863   3.58271514
   0.18926338   2.97440343   2.28687085  -3.84706684  -3.11758290   0.26775540
  -3.55743043  -1.26557250   3.09567857  -6.13597393   0.53318008  -1.18642631
  -1.65364705   3.20927958  -2.13541372  -2.36328018   0.29451679  -3.72667762

   3.51387823   1.22599194   0.39378680   3.35462030  -0.99964851  -1.52947702
   0.92292384  -2.29778913  -1.11547004  -0.72890869  -0.38962753   0.00461767
   0.96097673   1.14063566   1.79720996  -3.30333759  -1.26886169   1.03640819
  -4.50492860   0.92272764  -0.22729629  -2.26814550   1.23169503  -1.88675794
   5.11518067   1.02706773   1.68868834   3.75434274   3.02528757  -0.60025336
   4.91433542  -2.34470429  -1.34313585   3.39719419  -0.27772123  -3.47103516
   1.16342721  -3.71084828   0.16489365   1.14334077   0.10507724   3.58612869
   0.18181534   3.00808661   2.22570645  -3.83890968  -3.11304339   0.24285046
  -3.53006061  -1.30055354   3.09637768  -6.15050658   0.54582710  -1.13403651
  -1.68010927   3.19998646  -2.16450153  -2.41675095   0.27060358  -3.72004689

   3.50032642   1.23814948   0.38054336   3.35476878  -1.00247860  -1.52615505
   0.92399564  -2.30469927  -1.11227374  -0.72635042  -0.39873695   0.00991615
   0.96085366   1.12872614   1.80427565  -3.30803015  -1.26699108   1.03327023
  -4.49541040   0.93557481  -0.22395095  -2.25571461   1.23198225  -1.88061500
   5.11107568   1.06189243   1.66643152   3.71370296   3.03542456  -0.62425569
   4.91729015  -2.34214185  -1.32296406   3.40467134  -0.29292764  -3.47213187
   1.16663063  -3.71931093   0.16618909   1.16075152   0.08536737   3.58733309
   0.17493649   2.99040726   2.24417702  -3.85359632  -3.10369444   0.22888912
  -3.53833043  -1.30556692   3.09280023  -6.14039049   0.56432163  -1.13531925
  -1.65739132   3.19681842  -2.15990977  -2.41341118   0.26807230  -3.71159278

   3.51041159   1.22827903   0.38919664   3.34700790  -0.99803839  -1.53278072
   0.91885335  -2.29980389  -1.10897296  -0.72856880  -0.38985872   0.01348587
   0.96476086   1.13616748   1.80503207  -3.30754999  -1.26429349   1.03795809
  -4.50686826   0.92192496  -0.23754759  -2.25971819   1.23245478  -1.88289766
   5.11665635   1.02962381   1.67777108   3.74416605   3.02872811  -0.60488316
   4.90975896  -2.34071942  -1.35423060   3.37955670  -0.27467268  -3.47410188
   1.16488451  -3.71062712   0.17321887   1.15580465   0.09605751   3.59062654
   0.18730277   3.00252720   2.24084832  -3.83972679  -3.11072329   0.24767809
  -3.54317999  -1.28867597   3.09708383  -6.14091426   0.53004069  -1.15914556
  -1.67262944   3.20140082  -2.15750419  -2.39963004   0.27039754  -3.71617780


# redundant internal coordinates
#  nbonds nangles ndihedrals nimpropers ncartesians
# bond  definitions A B
# angle definitions A B C
# dihedral definitions A B C D
# improper torsion definitions A B C D
# cartesian definitions A x/y/z
$redundant_internals
 21 42 69 0 0
   1   0   0
   2   1   0
   3   2   0
   4   3   0
   4   0   0
   5   3   0
   6   5   0
   7   6   0
   7   3   0
   8   0   0
   9   0   0
  10   1   0
  11   1   0
  12   2   0
  13   4   0
  14   4   0
  15   5   0
  16   5   0
  17   6   0
  18   7   0
  19   7   0
   4   0   8   0   0
   1   0   9   0   0
   4   0   9   0   0
   1   0   8   0   0
   1   0   4   0   0
   8   0   9   0   0
   0   1  10   0   0
  10   1  11   0   0
   0   1  11   0   0
   2   1  10   0   0
   2   1  11   0   0
   0   1   2   0   0
   3   2  12   0   0
   1   2  12   0   0
   1   2   3   0   0
   2   3   5   0   0
   4   3   5   0   0
   5   3   7   0   0
   4   3   7   0   0
   2   3   4   0   0
   2   3   7   0   0
  13   4  14   0   0
   3   4  14   0   0
   0   4  14   0   0
   3   4  13   0   0
   0   4  13   0   0
   0   4   3   0   0
   3   5  15   0   0
  15   5  16   0   0
   6   5  16   0   0
   3   5  16   0   0
   6   5  15   0   0
   3   5   6   0   0
   5   6   7   0   0
   7   6  17   0   0
   5   6  17   0   0
   3   7   6   0   0
  18   7  19   0   0
   6   7  19   0   0
   3   7  19   0   0
   6   7  18   0   0
   3   7  18   0   0
  11   1   0   4   0
   2   1   0   9   0
  11   1   0   8   0
  10   1   0   8   0
  10   1   0   9   0
  10   1   0   4   0
   2   1   0   4   0
   2   1   0   8   0
  11   1   0   9   0
  12   2   1   0   0
  12   2   1  11   0
   3   2   1  11   0
  12   2   1  10   0
   3   2   1  10   0
   3   2   1   0   0
   7   3   2  12   0
   7   3   2   1   0
   5   3   2   1   0
   4   3   2  12   0
   4   3   2   1   0
   5   3   2  12   0
  14   4   0   8   0
   0   4   3   2   0
  14   4   0   1   0
  13   4   0   8   0
  13   4   0   1   0
   3   4   0   9   0
  13   4   0   9   0
  14   4   0   9   0
   3   4   0   8   0
   3   4   0   1   0
  14   4   3   5   0
  14   4   3   2   0
  13   4   3   7   0
  13   4   3   5   0
  13   4   3   2   0
   0   4   3   7   0
  14   4   3   7   0
   0   4   3   5   0
  16   5   3   7   0
  16   5   3   2   0
  15   5   3   7   0
  15   5   3   4   0
  15   5   3   2   0
   6   5   3   7   0
  16   5   3   4   0
   6   5   3   4   0
   6   5   3   2   0
  17   6   5  16   0
  17   6   5  15   0
  17   6   5   3   0
   7   6   5  16   0
   7   6   5  15   0
   7   6   5   3   0
  19   7   3   4   0
  19   7   3   2   0
  18   7   3   5   0
  18   7   3   4   0
  18   7   3   2   0
   6   7   3   5   0
   6   7   3   4   0
  19   7   3   5   0
   6   7   3   2   0
  19   7   6  17   0
  19   7   6   5   0
  18   7   6  17   0
  18   7   6   5   0
   3   7   6  17   0
   3   7   6   5   0
$energies
 14
 -345.5082169357567068
 -345.5181833352247622
 -345.5193403932148044
 -345.5198619398158257
 -345.5201709371686434
 -345.5204259954981580
 -345.5206984988305976
 -345.5209813742644656
 -345.5212545642107216
 -345.5214882254842905
 -345.5216379444647714
 -345.5216638750611082
 -345.5216690596710123
 -345.5216700568149690

$gradients
 14 60
  -0.0219714700331471  -0.0158284425267338  -0.0022926293540882  -0.0192130185863050
   0.0082345215732899   0.0182095506239915  -0.0049007069311573   0.0245959669177311
  -0.0263554790463878   0.0091434809689480  -0.0002671837828776  -0.0010151321825764
  -0.0005530993140520   0.0002607220991360  -0.0147205367500617   0.0097627372188875
   0.0201640825963623  -0.0201567235379739   0.0263029784937691   0.0182891210929615
   0.0234023236949216  -0.0006563214953678  -0.0263420000990451   0.0280605370126368
   0.0055151478097317  -0.0058325763335592   0.0088721072236901  -0.0020447950716503
   0.0092424124121248  -0.0062737905687472   0.0084108901770268  -0.0065223084053169
   0.0062796728660528  -0.0003854407049806   0.0049412710869997  -0.0080065838729262
   0.0030846597668785  -0.0195490461633769   0.0126768159097117   0.0039208331545461
  -0.0060117175678731   0.0063238303062749   0.0000382431170956   0.0125605600996091
  -0.0008578815911614  -0.0033832531508022  -0.0087546490696790  -0.0091548066497732
  -0.0016546250635250   0.0097262581571506   0.0071917288715397  -0.0066494143708213
  -0.0181441436201829  -0.0182105800440073  -0.0010408378766515   0.0077952183392557
   0.0073111397413737  -0.0038735212152489  -0.0082650016937219  -0.0111466645363721

  -0.0007363802449152  -0.0010428941212364  -0.0001741951517620  -0.0014495191371393
  -0.0006253511555675   0.0025236196478250  -0.0021792369297781   0.0023749450054399
  -0.0046935844477268   0.0042400785836352  -0.0031173113752996   0.0007330682190435
  -0.0029646032446041   0.0019358824709827   0.0001838949713600   0.0013308080790506
   0.0003402563901760  -0.0002341416561022  -0.0014322104261120   0.0017248295328241
   0.0005339797160163   0.0006035860424428  -0.0026902966174580   0.0024795877922183
  -0.0004772118152846  -0.0013389121306461   0.0005515986886631  -0.0007139080590941
   0.0004585359814004  -0.0002447977315586   0.0005188834362283   0.0004517725167492
   0.0013289932333325   0.0001382741336933   0.0001608617017554  -0.0003521967160125
   0.0006380471937122   0.0008835027579509  -0.0005048237281288   0.0006728772308333
  -0.0002669286564600   0.0002127881225293   0.0008898154959197   0.0009506176920124
  -0.0017822349608302  -0.0010658710639109   0.0002903238016793  -0.0019905332256029
   0.0002459280820031   0.0021226945074514  -0.0003461532201895   0.0035705976814438
  -0.0009710514649753   0.0004378917695111   0.0000565394008621  -0.0000097957034775
   0.0014508607317724  -0.0020373905111364  -0.0013071030050601   0.0000051350258984

  -0.0001190007094981   0.0004344035607775  -0.0005351506398472  -0.0006019112019652
   0.0003395955314981  -0.0004240813360459   0.0004681780126312   0.0019679892633752
  -0.0000904821782350   0.0013334025003440  -0.0008214324593492  -0.0002268874874482
  -0.0002776741408675  -0.0008889299980973   0.0008145462212422   0.0001305129935958
  -0.0005621280738731   0.0002602719355860  -0.0014520060416508   0.0017420023390435
   0.0006016365967594   0.0004105725380930  -0.0004912948837384   0.0004014300251942
  -0.0004435228077888  -0.0003650294146273   0.0000258445270078   0.0002734744664241
   0.0002357236173259   0.0001243664638278  -0.0003935096234778   0.0000900381065015
   0.0006778307071829   0.0006018823317854  -0.0001940110446562  -0.0001743266533662
  -0.0006709645923226  -0.0009438090346888  -0.0005428509459781  -0.0003350545018938
   0.0006478468576371   0.0005495362070394   0.0002448208633016   0.0001666455683537
  -0.0011637101848191  -0.0004751029273844   0.0001383344994660  -0.0000630293183452
   0.0003692361062360   0.0002533061000170  -0.0000140429023367   0.0014659222992011
  -0.0012484974765146  -0.0004936921690365   0.0000998926971090  -0.0001974868623496
   0.0003547077168741  -0.0007843012543758  -0.0000525675703684   0.0000649725848875

  -0.0002616585577227   0.0004724513618734  -0.0003256415109448  -0.0002506210822865
   0.0004664284792287  -0.0008850574361086   0.0008081205846877   0.0007527113988767
   0.0018338823445454   0.0004016466394339   0.0002609159189784  -0.0005372119976077
   0.0003015812818066  -0.0011001137434465   0.0003990614139599   0.0000845336329047
  -0.0003283156439166  -0.0001601696191075  -0.0017928405865841   0.0009265212813176
   0.0001317303823799   0.0001969540355465  -0.0004391286401986  -0.0001797889419560
  -0.0001231439863970  -0.0000749827625468  -0.0000417649212045   0.0002573794749493
   0.0001661185104552   0.0000752751300013  -0.0003090286675443  -0.0001196769389100
   0.0002742496864563   0.0003899305988559  -0.0001479543569423  -0.0001438826776253
  -0.0008163529436930  -0.0008299786386295  -0.0009005353465391  -0.0002926851227172
   0.0004512850325491   0.0004869433085891   0.0000055325758270   0.0000603984159771
  -0.0005217252245752  -0.0000277860209369  -0.0001583884048068   0.0003942347160094
   0.0001172546056331   0.0000209844915023   0.0000330946680183   0.0012957721056139
  -0.0003933594417034   0.0001419825215147  -0.0001345266158985  -0.0001153038195549
   0.0001749808568943   0.0000412369631132   0.0002849382422184  -0.0001266100706982

   0.0000567681953400   0.0001756095552709   0.0001315575852926   0.0002829788459840
   0.0001030413907778  -0.0005535389737342   0.0004263274145946   0.0003461460662256
   0.0011914586363222  -0.0006674843232957   0.0006413796226225  -0.0002661614232742
   0.0003892401495639  -0.0004140376348976   0.0000783520755720   0.0001869119284519
  -0.0005296573933108  -0.0001513689553341  -0.0015333796225829   0.0009037807445336
   0.0005296677799016   0.0000254182054662  -0.0002465185123062  -0.0006650211592537
   0.0001144469495822   0.0001278332618189  -0.0001804195656739   0.0000282698312661
  -0.0000629098805266   0.0000582384797664  -0.0001299005608588  -0.0000710980669016
  -0.0000584695614199   0.0000383073534181  -0.0001704921871762   0.0000332344217286
  -0.0004204407650735  -0.0005920540950128  -0.0004319020279859  -0.0001022972178697
   0.0001835931406151   0.0000138199094667  -0.0000482309841771  -0.0000398531693863
   0.0000288985960689   0.0002160281255009  -0.0002048879640148   0.0006315863193364
  -0.0001006009153405   0.0000302444667206  -0.0001902985245123   0.0008636661188240
  -0.0003602962645794  -0.0000515070046916  -0.0002181609508416  -0.0001431850433785
   0.0000097035544540   0.0005696557430924   0.0005066885356526  -0.0001529214288835

   0.0000689968203159   0.0000133037938278   0.0001869189305210   0.0002895584829320
  -0.0000362426331513  -0.0000101925190715   0.0000135379138455  -0.0000055747901562
   0.0001018801548675  -0.0009192264745337   0.0005687777744265   0.0001028796696093
   0.0003624410983918  -0.0000699517457948  -0.0000750758558026   0.0001382893354633
  -0.0005570289818719  -0.0001099568733016  -0.0013828998609518   0.0008314286111996
   0.0003736762055692   0.0001681612466651  -0.0002508778272920  -0.0006463217163232
   0.0001387589542903   0.0001358223038613  -0.0001441781121468  -0.0000666624219682
  -0.0000733485341171  -0.0000496800015453  -0.0000048557950188  -0.0000532567177701
  -0.0001337060917104  -0.0000947940076496  -0.0000791819714551   0.0000464019644119
  -0.0001144082844653  -0.0000615430379462  -0.0000458430190506   0.0000437323910639
  -0.0000489355072492  -0.0001860702360841   0.0000544778110380  -0.0000246768085199
   0.0002365783400766   0.0002415562319643  -0.0002454117096660   0.0005919626249511
  -0.0001727564484206   0.0002090885975191  -0.0002243926522334   0.0008309973711326
  -0.0003047596174824  -0.0000080477632008  -0.0002296495380439  -0.0000788208929135
   0.0000767201435465   0.0006150310192169   0.0004459528440338  -0.0001921948238172

   0.0001757520980666  -0.0002621188597627   0.0002655424617063   0.0001672184671399
  -0.0001713706455659   0.0005309244726617  -0.0004839633646875  -0.0004175785250156
  -0.0011088112704411  -0.0007643662428984   0.0004038633066763   0.0004985989855585
   0.0003013874390122   0.0002713068820364  -0.0003001646357543   0.0000904005754401
  -0.0003662124090236  -0.0000085725731025  -0.0008046785346687   0.0001363405136755
  -0.0001054590005658   0.0001044169213852  -0.0001160128826460  -0.0002594013734031
   0.0001538193290545   0.0001392034139695  -0.0000679669346811  -0.0001806473149152
  -0.0000886043272057  -0.0001035299974208   0.0001118926165291   0.0000227551151898
  -0.0000985831453693  -0.0001552048888683  -0.0000078124342242   0.0000384068741963
   0.0002384135183085   0.0005182816475492   0.0002793069500125   0.0001545789812002
  -0.0002033109762294  -0.0003136708983875   0.0001055645550404   0.0000092768938142
   0.0003439152109864   0.0001008928526050  -0.0000694448511641   0.0004295775753415
  -0.0001143931333490   0.0003841587884177  -0.0001118922769326   0.0004089424257366
  -0.0002234235797160  -0.0001113553806146  -0.0001032477509599   0.0000781927622825
   0.0002112167832222   0.0003688291011760   0.0002995747580137  -0.0001178483117137

   0.0000071207284249  -0.0002625452244826  -0.0000198581699601  -0.0001960121159090
  -0.0002235266364971   0.0009389886357916  -0.0009503351890316  -0.0006345310914081
  -0.0019498545934715   0.0001787163419975   0.0000459603168003   0.0008307172302156
   0.0001558641489238   0.0002160076464141  -0.0003997670069772  -0.0000447361955955
   0.0002010634258493  -0.0000878377613050   0.0001783163466762  -0.0008742572229657
  -0.0008130582333856   0.0001199298976837  -0.0001324322444046   0.0004351839934655
  -0.0000270826099851   0.0000150065521075   0.0000941718131995  -0.0001891066265268
   0.0000254258762728  -0.0001666065016949   0.0001659100321877   0.0000721819835063
   0.0000638886858141  -0.0000852464863798   0.0001537109128352  -0.0000239274948620
   0.0004737497295150   0.0008874810718454   0.0004901895367339   0.0001836258778736
  -0.0003025715339269  -0.0002032133026634   0.0001831999129833   0.0000679279226235
   0.0002146451511183  -0.0001749044352594   0.0001783839906347   0.0001048823370454
   0.0000749343989013   0.0006098327396697   0.0000982912546170  -0.0000796398180629
  -0.0002210253341540  -0.0001940978287661   0.0000213254860041   0.0002251698537867
   0.0004776761236608  -0.0001786451073398   0.0000994513630228   0.0000506691015281

   0.0000606244727777  -0.0003454155936663  -0.0000102756455710  -0.0003220124689809
  -0.0002188730350993   0.0009425652858056  -0.0011086194091788  -0.0007979379804511
  -0.0021363170617610   0.0005430112284975   0.0000292972475593   0.0008845991717177
   0.0000971773036131   0.0001571064524398  -0.0004913343586723  -0.0000630115005265
   0.0003535349900743  -0.0001269411303573   0.0005850627909384  -0.0014646234124850
  -0.0011470163667778   0.0000009596594256  -0.0001197923555787   0.0005840499989124
  -0.0000738816573076   0.0000089756501821   0.0001562768639591  -0.0002144654794108
   0.0000255286581043  -0.0001477929987194   0.0001690790294242   0.0001205527589652
   0.0001460963278235  -0.0000270714965723   0.0001820033163818  -0.0000390177313531
   0.0006129721647984   0.0010241985858579   0.0005782489895842   0.0001793233516638
  -0.0003059390430408  -0.0001515875039868   0.0001354488942605   0.0000771097935683
   0.0001565820421698  -0.0002887150068030   0.0002884588675238   0.0000670731535624
   0.0002063053443936   0.0006073127398991   0.0001818432461674  -0.0003805703295971
  -0.0000381375450700  -0.0001517462767093   0.0001161104427533   0.0002556621209415
   0.0005272758627474  -0.0003461573834853   0.0001362290279888   0.0001372172189355

  -0.0000465655792496  -0.0000167415013344  -0.0001846661844412  -0.0004838331352440
   0.0002461085234875  -0.0005200083211636  -0.0006894738198664  -0.0003502529441907
   0.0000847528665207   0.0017747538072997  -0.0001023562209835   0.0000604331467823
  -0.0000972886323257  -0.0004945554416484  -0.0001270605114570   0.0001074077916492
   0.0007039656837559  -0.0003767622041433   0.0006968605764728  -0.0008874747111753
  -0.0010521350839117  -0.0000743113942662  -0.0001312030897286   0.0008836503732270
  -0.0002378699814137   0.0000258760069402   0.0001859821635767  -0.0000296198910637
   0.0000553865284700  -0.0000243008010506  -0.0001349155926787   0.0000616196661920
   0.0002778221373506   0.0003205998161783   0.0001361893400019  -0.0000797377186108
   0.0002504487181350   0.0000237730456283   0.0001544122187583  -0.0000753796702732
  -0.0000302554311581   0.0002218094461128  -0.0001317538652222  -0.0000527330163339
  -0.0002554773375285  -0.0004694741695030   0.0000627112065196   0.0001127805365239
   0.0004059083339819   0.0005012036891010   0.0001306313458895  -0.0005822984714716
  -0.0000978273116165  -0.0002223746422179   0.0000132401563211   0.0000439513306360
   0.0006829697567452  -0.0005775038341070   0.0002885681749230  -0.0000071975169502

   0.0000178753691506   0.0000085704520410  -0.0000867144897402   0.0001002541963059
  -0.0001751317519509   0.0003820379376731  -0.0002088187806252  -0.0003263578652586
  -0.0008197486849738  -0.0012375812847475   0.0006413331618429   0.0005089439505917
   0.0002784218893033  -0.0001933878687041  -0.0001762210023838  -0.0001960817003850
  -0.0007964351414450  -0.0000163939720909   0.0000098488543654  -0.0000837166043113
  -0.0000561356671055   0.0003126398013566  -0.0000932804444184  -0.0007389353735366
  -0.0000169967386527   0.0000038987822790   0.0000105693096851  -0.0000508837674903
   0.0000166372198080  -0.0000441688723156   0.0000648573822271   0.0000210778005920
  -0.0000280050062038  -0.0000435127146126   0.0000930474631807   0.0000104265740390
   0.0002482723471111   0.0004312662428862   0.0003177006923076   0.0000748194122599
  -0.0001156697553440  -0.0000715235808483   0.0000160022199885   0.0000388005732710
   0.0001165401160209   0.0000701415825142  -0.0001316024036294   0.0004317426453584
   0.0000708630987697   0.0000261754923685  -0.0000129441660865   0.0001055587214787
   0.0002554680432597   0.0002470863599927   0.0000666683754708   0.0000591851077607
  -0.0000447270774385   0.0002812892518067   0.0003255067096853  -0.0000961719029420

   0.0002398749179361  -0.0003161420221853   0.0003995285571280  -0.0000349488418231
   0.0000757359636614  -0.0002934332557172   0.0002659260493393  -0.0000708126074323
   0.0001198819442952  -0.0005081851840610   0.0001063972011264  -0.0001103153546073
  -0.0000111466665740   0.0002792887214066  -0.0001191474410797   0.0000833469413750
  -0.0001898288081819   0.0002192561954838  -0.0001501990880395  -0.0001454754293480
   0.0000166091013948  -0.0000829917192657   0.0000605994191012  -0.0002435756341092
   0.0001497502421371   0.0001506040755167  -0.0000294896910232  -0.0000821330769353
  -0.0001269620107768   0.0000310577842355  -0.0000448606438267   0.0000510897575496
   0.0000261927352801   0.0000048790207536  -0.0001004854646867  -0.0000470543181862
  -0.0000074364687846   0.0000215256062780  -0.0000777357099925   0.0000104934737551
   0.0000094652330060  -0.0001134488583144  -0.0001081245184773   0.0000030949979708
   0.0000675572532803   0.0000151491943696  -0.0000531012033557   0.0000861993288658
   0.0000197567848881  -0.0000599328246808  -0.0000465900476906   0.0000105817076867
   0.0002144585824639   0.0000901241533451   0.0000396580862593  -0.0000178170052470
   0.0000009093992633   0.0001247591068067   0.0001316246355851  -0.0001350009840441

  -0.0002099144498827   0.0002310954111797  -0.0003182249608676  -0.0000397451180072
  -0.0000147833321805   0.0000464817598268  -0.0000535097522969   0.0000993194111481
   0.0000966664715836   0.0004684305465548  -0.0002867340298522  -0.0001233961548713
  -0.0000926481183067  -0.0001704417194898   0.0001214755491231  -0.0001257108891842
   0.0001877929339459  -0.0000221782491524   0.0002351178414235  -0.0000054272635228
  -0.0001091941507300   0.0000960382203796   0.0000960946387407   0.0001719729780213
  -0.0001280365722361  -0.0001037094452263   0.0000146816500464   0.0000549195107882
   0.0000979753241621  -0.0000263222587618  -0.0000099151136979  -0.0000318373699762
   0.0000079940804537   0.0000250636438805   0.0000826631816427  -0.0000004152169325
  -0.0000156185438455  -0.0000675431627589  -0.0000248141653893  -0.0000239277082253
  -0.0000110926807281   0.0000859451675644   0.0000497680714999  -0.0000129018080938
  -0.0001051359911670  -0.0000524013118835  -0.0000227544982947  -0.0000857923445323
   0.0000551208406508   0.0000471040368902  -0.0000084414369500  -0.0001431591745839
  -0.0000334702681365  -0.0000149642338815  -0.0000243431430028  -0.0000155157820374
   0.0000816655735044  -0.0001334243998076  -0.0000482485981300   0.0000242667773173

   0.0000132412885759  -0.0000713982098107   0.0000742978570892  -0.0000577144084621
   0.0000730491227184  -0.0000966154708319   0.0000857721642810   0.0000605710355542
   0.0000393303173623  -0.0000898889686418  -0.0000210030554772  -0.0000398629756066
  -0.0000129500314760   0.0000684202769276   0.0000076795474081   0.0000182974316794
  -0.0000075531613782   0.0000590628859321  -0.0000598836629274  -0.0000100541512950
   0.0000341336274698   0.0000828668347681   0.0000237582318349  -0.0000461480522512
   0.0000215275628591   0.0000267168588387  -0.0000087549031279  -0.0000200919798572
  -0.0000179064406045  -0.0000301567052263  -0.0000310276523155   0.0000053403954245
   0.0000001058193994   0.0000076748832013  -0.0000084987464076  -0.0000325332770583
  -0.0000685916594177  -0.0000572092032383  -0.0000246980807074   0.0000197579073050
  -0.0000080667037337  -0.0000340912736983   0.0000069230776232  -0.0000019962120320
   0.0000220965168670   0.0000107504527739  -0.0000101731642373  -0.0000267958345778
  -0.0000196181679935  -0.0000104900244822  -0.0000131867943771   0.0000436299422263
  -0.0000068266242988  -0.0000176226538281  -0.0000153281384637  -0.0000019346694364
   0.0000080598556059   0.0000180676299425  -0.0000012650934402  -0.0000230630170781


$redundant_coords
 10 132
   2.8958463800791092   2.7713921372124126   2.7598928225816532   2.8695926655538746
   2.8611780189612999   2.8768333049018886   2.7696532149339976   2.7692778777443001
   2.8779518811128368   2.1012533474160957   2.1020482197874326   2.1044492010173776
   2.1003466848562500   1.9801991930672784   2.1019143886092575   2.1007929213767915
   2.1058564292244331   2.1015577045279157   1.9803245154593629   2.1008510814608661
   2.1068046728091088   1.9345165458939846   1.9184942795699307   1.9175696997152041
   1.9403804523044714   1.8497030955385341   1.9028110457516703   1.9260611568013903
   1.8840169455920548   1.9177443355488053   1.9316827503948739   1.9013262284523111
   1.9028327423295122   1.8841416538427427   1.8730565207959238   1.8346538271528727
   2.0083487435027130   2.0440690392218697   1.4839143038369833   2.0298295854226471
   1.9067432988372486   1.9629366298049464   1.9074339184390272   1.9798477300176385
   1.9536788229550630   1.9124416920120293   1.9089061351495467   1.7984853365570235
   1.9868027249756808   1.9656606621240338   1.9286998313081432   1.9768935134135210
   1.9578440376516837   1.6214700713773269   1.5565876100146423   1.8923102538168215
   1.8924050509890264   1.6211834631527917   1.9591144251050954   1.9580637848609486
   1.9798372938039377   1.9296495007612275   1.9910191741611862   2.1301285547635769
  -2.0236738064196382  -2.0496481096614394   0.0259295397870350   2.1344658491567001
  -2.0774791029675352   0.0475665486357123   2.1509751913902826   0.0588881997082259
  -1.7533264078472437   2.4371199661444636  -1.8432623270941022   0.3683076147956030
   2.3711106287366230   0.2494766060937748  -2.4687469318401249   1.8193571378629525
  -2.8031170532654244   1.5330592408077273  -0.4620219966687797  -0.8080358157889151
   1.7320167524288625   0.4861033058155070  -2.4439561067859730  -0.3845605521436413
   1.7226518958211066   1.7613885014136870  -2.4886816567805252  -0.3721043522080213
  -2.4176757011290149  -0.3104632531642644  -1.3585510233569991   2.6019055294166367
   2.4938881631973264   0.7782335079809979  -1.5444952464249546  -1.7586985917417994
   0.3571036318593301   2.8088320602214578  -1.9808959161091571   2.3387034090680769
   2.0268614450397875  -2.2130653756404044   0.0632754630374360   0.0053738216577537
   0.0623625703902366   2.0486323081571474  -1.9582121603445981  -2.3555631888655393
  -0.1462985795306365   1.8998203504021896   2.0222375640464687  -2.0516831337982158
  -0.0055642038653896   2.2010437802371570  -0.0161768951142011   1.9853451307098602
  -0.0716965913597088  -2.2889172667110667  -0.0053744721086263  -2.0624161941781951
  -2.0250998048728608   2.0035484376500330   0.1383804157031334   2.0438557901665293
   2.3398913537443113  -2.0378185789718790  -1.8999134138853619   0.0055619605780342

   2.9342983395538100   2.7877584945217886   2.7647043367128421   2.8940508483763439
   2.9087547269173508   2.9133756857385187   2.8111880595916472   2.8124913329638996
   2.9294501724536124   2.0690399555960628   2.0706617156463460   2.0699656719472173
   2.0730387234270258   1.9179923462174162   2.0756735680944614   2.0688734628680727
   2.0738505700860199   2.0718423557543564   1.9140687182255185   2.0726961769536896
   2.0692748290511132   1.9459853775989300   1.9285818945678799   1.9314763186971471
   1.9463513000306296   1.8324426480155165   1.8797819379033438   1.9488427674064843
   1.8717076608076209   1.9293013007455699   1.9181175535549746   1.9128755430167950
   1.8831334845768926   1.8901275971416824   1.8985918037676861   1.8692774126157894
   2.0004348712804010   2.0638264318124637   1.5028427593613987   2.0369755638845897
   1.8662149494730891   1.9805333108273289   1.8897258870358837   1.9601101526727032
   1.9593117771392596   1.9098873582424309   1.9292828742103458   1.8149454730478898
   1.9961251792624597   1.9224618406656095   1.9518626817500091   1.9856481112134645
   1.9858045021116613   1.6048333453807055   1.5769642064717695   1.9158684571058058
   1.9141072207334175   1.5984834026726877   1.9270580494130514   1.9831501351369270
   1.9822353005543039   1.9522512498893154   2.0019280591537978   2.1307032853758341
  -2.0437956664241197  -2.0425908940826156   0.0395754408670054   2.1297962183392416
  -2.0703156868541317   0.0392777355620940   2.1491688632832311   0.0476298833896202
  -1.7503409339025571   2.4310767601682848  -1.8128046276555561   0.3783411820453467
   2.4176451014010918   0.2889629854531878  -2.4771588755622687   1.7611524389241073
  -2.8333959638324093   1.5349889209614520  -0.5098850717317621  -0.7885219711391990
   1.7171450033573941   0.5234070901106220  -2.4559081954138113  -0.3948489705382167
   1.7152831378701643   1.7482962541266061  -2.4867659947548639  -0.3747720208592529
  -2.4429720288363330  -0.3328399204279522  -1.3485786927645960   2.6459441423231125
   2.5064388162561939   0.7505305798578468  -1.5381318922340230  -1.7152075085787399
   0.4073295436337512   2.8120695622024994  -1.9983070320342855   2.2937943071115470
   2.0546078936576402  -2.1629774752551976   0.0635239256238862   0.0077127343186615
   0.0672929062324629   2.0733126725854096  -1.9833712337150928  -2.3151651209538837
  -0.1231490596694651   1.9325917878863468   2.0274133082444581  -2.0637559376507095
  -0.0080150900948970   2.1477431069588926  -0.0342721435757192   1.9994712916534050
  -0.0912507374712314  -2.2732659880058432  -0.0077076491149744  -2.0984296782396106
  -2.0447201710960572   2.0027403784053632   0.1052127385558213   2.0441870281714865
   2.3016503960734989  -2.0425606214904226  -1.9310047433756581   0.0079695462400066

   2.9421535424293577   2.7851421444844600   2.7647742755111384   2.8960952865463128
   2.9127763756849117   2.9149779581682691   2.8138420515758344   2.8160396032381230
   2.9332417224293907   2.0679881052340177   2.0702950947124656   2.0684591944604667
   2.0722794737155041   1.9202044250577672   2.0750868451803060   2.0687619164539459
   2.0735980189735082   2.0720110810181334   1.9170231125618657   2.0719463399869356
   2.0691401033738845   1.9498262721115907   1.9311298784570428   1.9361840408313602
   1.9517963505095155   1.8253736027592551   1.8708239691949575   1.9588557802345361
   1.8698200472776925   1.9316615076125547   1.9117750428797164   1.9152755919175135
   1.8765701339919438   1.9011175972331897   1.9217986749636728   1.8638278730090780
   1.9942014318580219   2.0827684696304876   1.5097655746254799   2.0432868786354659
   1.8476978194333951   1.9782739990408333   1.8802953054192748   1.9578834808632177
   1.9652404129240328   1.9096842114986645   1.9417306306983912   1.8090408047905617
   1.9913896408968974   1.9046335123643270   1.9613539354327831   1.9946152636854264
   2.0004749588180406   1.5983823076939729   1.5840603005252756   1.9366356976601353
   1.9349382232262589   1.5909727200859327   1.9161354077305675   1.9985071006685342
   1.9798237113018498   1.9548075262821991   2.0071932365672081   2.1187157340941249
  -2.0588304927604306  -2.0513641717939062   0.0366145914063476   2.1208263464410999
  -2.0764908098852066   0.0270376580928491   2.1401430593844037   0.0328475832408461
  -1.7211487798076790   2.4599718041054821  -1.7616932011329902   0.4118512689114592
   2.4733715708525725   0.3403715221334329  -2.5248406920578521   1.6833236838921843
  -2.9071075666107338   1.4956592812478722  -0.5793616499816782  -0.8320866353811819
   1.6871888591813649   0.5831050468505278  -2.4815870557665187  -0.4256538198338256
   1.6887555723978782   1.7207132913822816  -2.5119651961314506  -0.3991225171162616
  -2.4761606394996796  -0.3617512472679755  -1.2973728732426388   2.7078674179791515
   2.5693031977386473   0.7883200610633809  -1.4896249548944145  -1.6411521076959963
   0.4836102634326278   2.8610500628083235  -2.0135193796798543   2.2786605442176553
   2.0608657978215996  -2.1409512314771675   0.0698604145395223   0.0020621968573972
   0.0678488982009655   2.0834304747382166  -1.9889431864246796  -2.2715653058108201
  -0.0839493121338337   1.9670316609509457   2.0424441264372266  -2.0531251870653726
  -0.0021442139805930   2.1136830387169026  -0.0454797558953018   2.0053574306726074
  -0.1122553459644305  -2.2714181405766349  -0.0020602229197091  -2.1196729995567472
  -2.0518894918256456   2.0043495130106348   0.0680101352432897   2.0356415773965697
   2.2642410870761034  -2.0513127779502023  -1.9655009561898591   0.0021304859634209

   2.9457558325897697   2.7855212266009168   2.7660479546546939   2.8949848511052938
   2.9129597133293519   2.9131716519409596   2.8124455534557447   2.8151491919193283
   2.9326860118592259   2.0684439638549401   2.0704559575053008   2.0684293440280879
   2.0721098762879326   1.9200231252116655   2.0756160054544130   2.0692456332808029
   2.0741301690064859   2.0723427618122892   1.9146470669813516   2.0723370866182553
   2.0702042346763050   1.9546459267698586   1.9291963621880135   1.9346762005971501
   1.9562277539440589   1.8206601584857112   1.8696995405964472   1.9665806107762829
   1.8698283618680658   1.9294586760143493   1.9140356815457498   1.9095329522731228
   1.8742588123981723   1.9025915972273635   1.9253927597499114   1.8512911219650938
   1.9946184743991913   2.0921874193448002   1.5135577334009935   2.0451301378091196
   1.8382924274520338   1.9744845975760064   1.8795305034111240   1.9649176498618108
   1.9728241411029208   1.9047897062987673   1.9401440373962247   1.8012300195108779
   1.9831981684796385   1.9022370979753151   1.9624706872673383   2.0016581502496154
   2.0071605654146993   1.5946154247799507   1.5881518228405784   1.9517250411023566
   1.9509880526362460   1.5866023274029097   1.9132116216587098   2.0074371517963376
   1.9743133639172872   1.9550094170806858   2.0114539033452390   2.0990855515535993
  -2.0633373166371838  -2.0657100044483956   0.0259275948500009   2.1103329339100343
  -2.0924621563275898   0.0170529003047779   2.1354426514823688   0.0186953346116380
  -1.6796833454138658   2.5087461916593559  -1.7164557351067393   0.4626503899767080
   2.5206337703901989   0.3783000349996253  -2.5866344393152749   1.6234645448765537
  -2.9641326643796018   1.4415589491466707  -0.6315273738410899  -0.8910463413918429
   1.6538186499631906   0.6290254732288654  -2.5099280773370376  -0.4622481995001691
   1.6571903803791885   1.6941869501154274  -2.5493247162720105  -0.4332578668086495
  -2.5019218402923165  -0.3824832604129598  -1.2441032589565189   2.7617817801817899
   2.6352005129315454   0.8418120381804221  -1.4354882298608558  -1.5834710911583172
   0.5492852157946047   2.9063257412701429  -2.0324048547321034   2.2621351225774156
   2.0464342243818465  -2.1484832325308991   0.0577888945117809  -0.0157814387356771
   0.0558629955347354   2.0724864115311625  -2.0044267686057440  -2.2255352566644486
  -0.0346880536878853   2.0067833754719659   2.0672826173258620  -2.0250554868771613
   0.0164159422826895   2.1116219341781037  -0.0324671312407808   2.0221274006696044
  -0.1089211418117637  -2.2530102072306479   0.0157637777555074  -2.1152847647258604
  -2.0405148305201148   2.0238114770348417   0.0212100674507022   2.0109159193529988
   2.2210207294227020  -2.0724587258545872  -2.0060099620676084  -0.0163041101653109

   2.9470698430244093   2.7872281712155829   2.7691872395880721   2.8955044178013520
   2.9130294456727861   2.9120610679681205   2.8110417973407160   2.8137321929353458
   2.9320131360121997   2.0685729353801516   2.0700925995364567   2.0681895349774866
   2.0715474269997300   1.9215577514187903   2.0754035255971091   2.0692975803441103
   2.0741198974593469   2.0720091640863569   1.9149843449934802   2.0723672829293851
   2.0708746315514204   1.9589010895511694   1.9264731235660864   1.9324789234587614
   1.9599733433287079   1.8173836044833349   1.8697431226802455   1.9722976924235720
   1.8697517275273678   1.9270133100203848   1.9175615383511193   1.9022099427105537
   1.8744466440776908   1.8944267544900641   1.9172565434067312   1.8418594391482812
   1.9985419526389461   2.0936575752601350   1.5166981717281560   2.0442773458924113
   1.8325040696969634   1.9743330709733653   1.8799710719642955   1.9721436119847466
   1.9797900553011263   1.8980814179943142   1.9348318721807320   1.7978883812587791
   1.9751524952074830   1.9027757400618444   1.9637658416864499   2.0086999156503667
   2.0105309766446879   1.5900787460891841   1.5919372730393844   1.9643887264660360
   1.9647722580900351   1.5819442746827621   1.9114597335987451   2.0123190870628243
   1.9661531808623407   1.9588244438315456   2.0175699403758265   2.0788421760793616
  -2.0676672878751177  -2.0808275094240232   0.0128467135148555   2.0979251001415689
  -2.1106689081613457   0.0069240110015530   2.1304396326777546   0.0042508772026903
  -1.6363473242714570   2.5590087141840812  -1.6852231518733010   0.5152419254141104
   2.5541953665363146   0.4026061168507440  -2.6403164456422266   1.5884918239009185
  -2.9934908946950092   1.3935373401742970  -0.6608396974621460  -0.9391138570585660
   1.6306447231541119   0.6531152545924255  -2.5283137662534645  -0.4870341992541900
   1.6371926185178214   1.6800282255818650  -2.5755058168137643  -0.4578268944054640
  -2.5146854640381457  -0.3904586462661345  -1.2086500179724502   2.7960912641356748
   2.6757679818360791   0.8778452814429057  -1.4005987436285561  -1.5537033271225138
   0.5892726824207241   2.9315592796638872  -2.0668023792657664   2.2258715257868600
   2.0122859541951126  -2.1812726102062725   0.0217745520681534  -0.0493648908163576
   0.0228243635124348   2.0402618519618443  -2.0398762929433172  -2.1661060527017435
   0.0294707412597775   2.0602629538787465   2.1081943081776986  -1.9794142050403662
   0.0513780075786031   2.1406770587700823   0.0055369782151553   2.0589713683716315
  -0.0753460398273296  -2.2104861203822566   0.0493115424522200  -2.0850058657467412
  -2.0081908402105428   2.0630393608779185  -0.0435341547309074   1.9656908109944071
   2.1613279055384336  -2.1126324359158382  -2.0602467248412024  -0.0510217591158892

   2.9469203699640154   2.7884848055913816   2.7704874703504645   2.8956241891094954
   2.9125862089449037   2.9118063607155635   2.8093266264875099   2.8116261948866739
   2.9306534405552336   2.0686591740246945   2.0702039786438320   2.0682070237317096
   2.0715773778889490   1.9223850077176734   2.0755604891857296   2.0692550856388259
   2.0743922576589151   2.0721189171053500   1.9146991739788775   2.0726296857063624
   2.0715689485050333   1.9592326258714683   1.9256483989195370   1.9325031443193381
   1.9613128035174174   1.8156367100399069   1.8705444732683931   1.9744317092243773
   1.8700466006755876   1.9253907283048046   1.9190848996431791   1.8984677092675539
   1.8756077193169272   1.8862249188204572   1.9089089630097820   1.8349608040797623
   2.0069596415781348   2.0900429079543210   1.5177748677653409   2.0387438202177859
   1.8308458165039938   1.9764257530372131   1.8810359188286530   1.9759724914413821
   1.9824325519750523   1.8951529007104226   1.9319983648879251   1.7956678968444604
   1.9682767100768486   1.9052896785919249   1.9669754455490511   2.0140385044420959
   2.0100899097206302   1.5853682549814803   1.5939219131180302   1.9738624645339589
   1.9744149477729283   1.5777961945479679   1.9124885390840896   2.0116723670013021
   1.9584128255359896   1.9637610878605354   2.0235453746398773   2.0670556239901012
  -2.0733701928668022  -2.0925915982396939   0.0017533033222732   2.0881661518603125
  -2.1217847816275177  -0.0001358191750463   2.1234022657747449  -0.0061787497016544
  -1.6055807685454926   2.5931243354359022  -1.6683753752251045   0.5503111835627309
   2.5719967800813111   0.4161048279730899  -2.6795746912784062   1.5663553809506074
  -3.0090751208238897   1.3612228870643324  -0.6760323478862358  -0.9718198858733209
   1.6229627364283215   0.6650722000265897  -2.5353025797095068  -0.4958775653397258
   1.6290424257020306   1.6757520355498861  -2.5856058130498298  -0.4667655112817805
  -2.5177050239195942  -0.3927850328778386  -1.1854836825971893   2.8119140854661460
   2.6958537958684561   0.9027668597832433  -1.3830206793330078  -1.5392386319515368
   0.6076032534880234   2.9508597391428411  -2.1093981797600527   2.1791860112980941
   1.9676562730197480  -2.2327220792741764  -0.0269448431016923  -0.0895186476808770
  -0.0265912248743904   1.9932883072047860  -2.0841197638023168  -2.1062184660284911
   0.0953289666061227   2.1157189331457267   2.1544605192804251  -1.9271773552645473
   0.0932126112750567   2.1902029382103425   0.0601235527699693   2.1038941625677623
  -0.0254546182545341  -2.1555340036949069   0.0894379116651604  -2.0399108691571355
  -1.9636335881469473   2.1131950525820766  -0.1099643075962420   1.9130276631830097
   2.1001849192327882  -2.1600084171675462  -2.1155958194808262  -0.0926038487015743

   2.9462215646392980   2.7896001369160097   2.7711422024865318   2.8958549302161773
   2.9121908653345709   2.9119912730433173   2.8060123852987906   2.8079338987917071
   2.9300548275525196   2.0687787272583504   2.0701823938722841   2.0682211693833037
   2.0716468791472642   1.9229623414567321   2.0756748935353819   2.0691942552484917
   2.0744624488025702   2.0725952463994717   1.9149827631354279   2.0732156966971322
   2.0720518354861972   1.9586495014521113   1.9253045621286964   1.9326053427604941
   1.9621701981946602   1.8148755729804606   1.8712285017596557   1.9746804124918529
   1.8703949874746466   1.9243721511016816   1.9200910642776963   1.8961555278403652
   1.8771884314465357   1.8786032763983462   1.8999741311980449   1.8304575791827731
   2.0158222129243510   2.0828923463407971   1.5168192331100927   2.0323411866101648
   1.8314178909343606   1.9818096249877311   1.8815621255764385   1.9772912455835618
   1.9842973627705733   1.8932834123521542   1.9298430897816887   1.7957030080942882
   1.9626500281282675   1.9085024508305082   1.9720046938219749   2.0181615648713582
   2.0070376133119532   1.5803574784980885   1.5952981910757720   1.9857223490752611
   1.9865668502818894   1.5732231083343680   1.9144952718520529   2.0084514340241033
   1.9517311220322544   1.9701675482402730   2.0285333702399897   2.0552561298849712
  -2.0822782214324791  -2.1051143787305215  -0.0108761783229538   2.0767337431527695
  -2.1336909768870473  -0.0095176342927098   2.1132971642713834  -0.0175044572547984
  -1.5810027345023812   2.6192991942884745  -1.6574230127322256   0.5768405001779177
   2.5833036003368055   0.4254603656565208  -2.7055478208804442   1.5563260143856621
  -3.0129120584027085   1.3393714688151568  -0.6819400030983156  -0.9916005864892364
   1.6253833991609015   0.6663012778480845  -2.5326460462284843  -0.4938619608517375
   1.6312939009384602   1.6802960766140500  -2.5841394264129405  -0.4648940664003005
  -2.5126117650043311  -0.3874559032141316  -1.1740683859608607   2.8161724598993119
   2.6972340285727179   0.9143941399149618  -1.3785503214044537  -1.5410996793543297
   0.6087715026968957   2.9592457391674984  -2.1534631946309415   2.1282003470260040
   1.9205450781816997  -2.2897746792112259  -0.0809766873409404  -0.1295548866575249
  -0.0805976448442818   1.9433106631291348  -2.1310766521801652  -2.0441396550967834
   0.1637508463051221   2.1744388078547487   2.1996727547347801  -1.8756220510428989
   0.1350659105067268   2.2476037253676879   0.1173642681760114   2.1499157871622820
   0.0308702070810972  -2.0993692501105787   0.1294601638746787  -1.9895854162065061
  -1.9165360017307129   2.1633604337814027  -0.1793103650524762   1.8607976306718037
   2.0366149892365035  -2.2064623222188020  -2.1743304078896784  -0.1342224121653983

   2.9453437907400017   2.7904920049471897   2.7695052349376206   2.8949679169013813
   2.9113660768305794   2.9121888485362737   2.8016988722843701   2.8031855944801523
   2.9294015829543421   2.0687150672972394   2.0703732248944853   2.0682828823050516
   2.0719083558093030   1.9232804641746586   2.0760467383384018   2.0690132805175590
   2.0747415412514685   2.0732861178066067   1.9155586924735122   2.0737734670767827
   2.0723771998921983   1.9556747096626239   1.9265064239730669   1.9339748655876550
   1.9614158847826246   1.8149428577628999   1.8723445392449849   1.9730470487701304
   1.8711750177524002   1.9236500618199099   1.9199933755525807   1.8963949456136204
   1.8786545992229715   1.8744458763216427   1.8940511603084060   1.8273484867995720
   2.0274650552097389   2.0729884291911040   1.5139939032187364   2.0222574242893510
   1.8345159855314082   1.9892979859420437   1.8825486993505232   1.9758150552632756
   1.9839169295111414   1.8944214354879378   1.9302563657248044   1.7950387435561983
   1.9587074167075018   1.9127306060947746   1.9779512720472117   2.0205094394942233
   2.0018449571934473   1.5752096395910324   1.5953880967539700   1.9969799681154623
   1.9970290055118842   1.5685516027572046   1.9179144704155608   2.0025318035916171
   1.9472847699809355   1.9762964227396436   2.0323900782190241   2.0518305012046971
  -2.0886841994536276  -2.1125111477426506  -0.0188820524197964   2.0704678395616907
  -2.1377257106520346  -0.0136924424877664   2.1051512157444718  -0.0231612557611638
  -1.5698931363435953   2.6303077810855142  -1.6553578000148523   0.5868252542647258
   2.5843449803439436   0.4276265897356488  -2.7212586064787851   1.5506805231568752
  -3.0118547433892653   1.3291485363633584  -0.6820976411805678  -1.0006085658453403
   1.6346448799332356   0.6646979632386961  -2.5258718786011047  -0.4859226050432345
   1.6367459436020071   1.6867288987577833  -2.5765647845214841  -0.4559972995450101
  -2.5058142289435552  -0.3831456802983135  -1.1661841254249234   2.8128483751394011
   2.6896889391739136   0.9233687642355103  -1.3807840423797511  -1.5480143623872280
   0.6001360495134800   2.9688507698539577  -2.1979406830890715   2.0748400680135335
   1.8716305332969789  -2.3545085260618408  -0.1387740227800011  -0.1694805971828154
  -0.1408944352683063   1.8875656506379499  -2.1798851532597969  -1.9853110575452451
   0.2293061250472967   2.2317552252067863   2.2430749869894835  -1.8254931375975612
   0.1769559625619284   2.3121135572716014   0.1795124566827102   2.1951970326260239
   0.0912640206286709  -2.0413370799602206   0.1693886053271470  -1.9345444066702058
  -1.8671387379106317   2.2160397999204893  -0.2443173603950107   1.8105242522162792
   1.9767452304682578  -2.2515984641000379  -2.2307456326374870  -0.1759040200261971

   2.9450147808317215   2.7909795938456226   2.7678596250308010   2.8951879967293923
   2.9112444888133733   2.9119711583341732   2.7992329846254487   2.8003613301028007
   2.9291793510406827   2.0687245320427441   2.0702674408916111   2.0682442324503074
   2.0719297884162531   1.9233779898759968   2.0760867366731990   2.0688772177082151
   2.0752692872872456   2.0735499019298214   1.9159425671221115   2.0739566900393984
   2.0729094065792943   1.9543063955398803   1.9270986132806658   1.9346947013402176
   1.9611552181451148   1.8151926552794817   1.8724463079485596   1.9721265879433982
   1.8714832621194635   1.9237211631677451   1.9198286601748278   1.8964772447799545
   1.8792979077182044   1.8731058353445802   1.8913717505326508   1.8265679315210690
   2.0373335611170957   2.0625641203346770   1.5110068233510114   2.0137117240788469
   1.8365563437009318   1.9989971415930861   1.8826213187175536   1.9735167206084367
   1.9846414306292615   1.8948905618613128   1.9303496605434285   1.7960024447168217
   1.9548288431272038   1.9147473950331710   1.9835847973572915   2.0241652698096444
   1.9992745238724592   1.5690269553486913   1.5939251491310364   2.0064637099192182
   2.0065370963756228   1.5625258942234432   1.9192239401833115   2.0000022231181309
   1.9431459448351922   1.9820288746525676   2.0368259376928357   2.0453930726493863
  -2.0969164230870181  -2.1205872560527750  -0.0271313714955485   2.0625811514108401
  -2.1443363499729742  -0.0206486172912458   2.0965563611861802  -0.0308747331463867
  -1.5635792287638299   2.6361267691924013  -1.6526221280054829   0.5923180514548241
   2.5867544614365263   0.4308571812178688  -2.7262938372381664   1.5496352222146903
  -3.0057799768634985   1.3268826006559340  -0.6803736470707905  -0.9985237291367740
   1.6452416907501901   0.6590183849399109  -2.5161734339558319  -0.4760042798142622
   1.6457659026593059   1.6958520701532174  -2.5663513703906156  -0.4451053998261641
  -2.4969861464500176  -0.3752159639764521  -1.1644995055468750   2.8074201984890435
   2.6748473191245310   0.9240170388664916  -1.3872485642771766  -1.5620710388379639
   0.5863307747111639   2.9702839880835787  -2.2433024506442876   2.0183757079530014
   1.8237659919930109  -2.4162573126725806  -0.1977411565892864  -0.2109017981782722
  -0.2001404481302928   1.8322602043357228  -2.2324089467605690  -1.9269307427726741
   0.2933352908624170   2.2877818398622227   2.2888920620833866  -1.7740272114611086
   0.2204193375386978   2.3748484037243522   0.2382935124484491   2.2409088354257900
   0.1520995914544952  -1.9844552998214080   0.2108225217306899  -1.8779867222406050
  -1.8195276594839396   2.2686436936630781  -0.3082306488466369   1.7591949001601475
   1.9176335898817236  -2.2981261682910787  -2.2865360526040126  -0.2191105035972290

   2.9457065374831619   2.7874972583796809   2.7607615122566247   2.8992687098003072
   2.9143459165564263   2.9095229016286379   2.8008623954679237   2.8023720355328945
   2.9278985705442060   2.0687943832361078   2.0698919464419112   2.0680578740703828
   2.0719665086523982   1.9222303210981644   2.0752527815967068   2.0682542201721175
   2.0777530217032600   2.0727071209175527   1.9165130939782740   2.0728797471269953
   2.0751013302082901   1.9525620904198735   1.9287028411762148   1.9384771343404836
   1.9572357252553472   1.8179420736451215   1.8702284342892244   1.9740798911505242
   1.8709718664746915   1.9247359062505558   1.9197567441901249   1.8956561682778152
   1.8776624772960260   1.8890809956535908   1.9099388339236518   1.8323037817038761
   2.0534980264331177   2.0468914815210359   1.5017874018511304   1.9976607214326716
   1.8409214827283449   2.0175619941882097   1.8813344160947454   1.9666877052257330
   1.9847082226889510   1.8982614986058171   1.9320380956270178   1.7993824655338810
   1.9392662270379253   1.9158949532935223   1.9964511910998117   2.0421642546255736
   1.9940885036894769   1.5554068783662831   1.5813062233536663   2.0086692214813207
   2.0091711349349914   1.5484583736647688   1.9203004007395115   1.9968360376710830
   1.9289964506741657   1.9934079856636211   2.0532991511570766   2.0202377576739794
  -2.1274905342531829  -2.1482392150393199  -0.0534105291868558   2.0319937461769664
  -2.1681188636531434  -0.0444178369037062   2.0702904975625813  -0.0628349396754977
  -1.5840314589387468   2.6158454473628643  -1.6432451413037630   0.5731704705037952
   2.5972651890167535   0.4400632595742140  -2.6893323314331239   1.5554154948806023
  -2.9914828644536571   1.3682539282272952  -0.6701835526385649  -0.9530453835877958
   1.6857059935941043   0.6320058097744704  -2.4796584068260228  -0.4351703680258018
   1.6826505387336588   1.7316546842765945  -2.5241115468339412  -0.4032351852140359
  -2.4625894440948519  -0.3447685373353923  -1.1792744923043190   2.7789421667456704
   2.6262873856476636   0.9056231488647122  -1.4193454992648844  -1.6055466124925679
   0.5413897444786326   2.9569744579040678  -2.3456449023755317   1.8969247874087365
   1.7184747953336652  -2.5479900258967114  -0.3221408220616538  -0.3017251218431375
  -0.3289244164263220   1.7149953641060731  -2.3423407392384563  -1.8196665014981954
   0.4092680702404047   2.3787076094179573   2.3997486262181313  -1.6545021092228549
   0.3149374299546983   2.5023656172595388   0.3576116330258360   2.3407447451310786
   0.2769662532607642  -1.8677877309729389   0.3015982455521971  -1.7621802463181173
  -1.7170411980497315   2.3762510766277662  -0.4219919443348063   1.6422157113237124
   1.8129884786430284  -2.4059891728780354  -2.3771435618229715  -0.3129359061644506


$redundant_gradients
 10 132
  -0.0133966350517053  -0.0113902214685012  -0.0042749456943155  -0.0074860977930954
  -0.0210801300543056  -0.0173493796605738  -0.0180984037356275  -0.0174740949558891
  -0.0224852249153493   0.0108775892101941   0.0105473637947617   0.0114931960973086
   0.0090376507279536   0.0233819430903512   0.0087058034399568   0.0117055220877088
   0.0104524482355551   0.0097002677083099   0.0258998207316484   0.0087666080819399
   0.0124504213748527  -0.0021101152852317  -0.0015616334736418  -0.0024220305948839
  -0.0010274459294322   0.0038518506593749   0.0031520650289406  -0.0035174895968647
   0.0026592472309886  -0.0024161747208892   0.0002399097420972  -0.0016536333941155
   0.0046125458568175   0.0020027216060695  -0.0005811898332794  -0.0089380348107356
  -0.0007110301765051  -0.0018165599186251  -0.0026389678995505  -0.0001238206591429
   0.0056041293189413  -0.0025259575053663   0.0010668091147932   0.0032239671451612
  -0.0005129829362825   0.0009837173670268  -0.0012400149585748  -0.0038459500418335
  -0.0013612086181048   0.0048876485863998  -0.0026960108927915  -0.0009044370193076
  -0.0032946609660841   0.0023770786020242  -0.0038239482606772  -0.0013873529167598
  -0.0011012430872269   0.0040928712075744   0.0044323981038915  -0.0031316140649735
  -0.0010447543397172  -0.0034758064954715  -0.0015706870449755  -0.0005310809369043
   0.0016241929646765  -0.0012785761602754  -0.0016813453487484   0.0005635107605460
  -0.0009338501253773   0.0001268320787532  -0.0006206631446179   0.0009662799490190
  -0.0000466129186045   0.0011283471083604  -0.0010339964604630  -0.0012497372806200
  -0.0034120808494434  -0.0022089564874279   0.0012763826571593   0.0053211243084051
   0.0005616870443549  -0.0012347749752059   0.0028099666760398  -0.0034830546068909
   0.0005179259602680  -0.0014615572355552   0.0004584107268320   0.0003572768050425
   0.0002977615716065   0.0007337848316559  -0.0006326854948333  -0.0004720363396077
   0.0017237471315316   0.0016642318980956   0.0001183430419898  -0.0028531907224764
   0.0000262778174260   0.0044719364833096   0.0015004027188435  -0.0029356821369727
  -0.0043273156238939   0.0015099765289110   0.0014292058593694   0.0055409848201729
  -0.0034831922524972  -0.0053216755393678   0.0006285867083063  -0.0006303093302732
  -0.0004092774275012  -0.0024687926171438   0.0034814696305304  -0.0028359634585643
  -0.0010064726515494  -0.0022479669915208   0.0000739831455999   0.0019034739526148
   0.0006619796126434   0.0057731935139330   0.0002349645477490  -0.0015825826634777
   0.0018391323298268  -0.0036990966363572   0.0006311311317362   0.0040528461250407
   0.0023514785206285  -0.0014853828411432   0.0019754257964860  -0.0006599791087260
   0.0027400586714206   0.0001046537662086   0.0019840823054536  -0.0006513225997585

  -0.0017441284351053  -0.0011390192846075  -0.0009155501542419  -0.0013566203136513
  -0.0025192917853338  -0.0017690760547802  -0.0023792503070939  -0.0023861521976406
  -0.0028799106135804   0.0002163981566392   0.0003660015457586   0.0002474935453318
   0.0004078871301647  -0.0009969971828285   0.0003656821773821   0.0002831271330360
   0.0001349504454283   0.0001521871290924  -0.0014119670148483   0.0002081714430490
   0.0000664219329240  -0.0004962223745871  -0.0003317703608411  -0.0003111695382948
  -0.0001338000386994   0.0005364028010540   0.0006980037958641  -0.0007556443226973
   0.0004317130116018  -0.0004732502184682   0.0003642638145270  -0.0001227964255750
   0.0005537392302584  -0.0000413670667141  -0.0007562976823808  -0.0010771549797902
   0.0001807743923730  -0.0004884549182058  -0.0005464246254697  -0.0001283302708384
   0.0012048423224343  -0.0006484412037044   0.0005600950432904   0.0006259209009655
  -0.0003178618911537   0.0001048333339826  -0.0005843050195090  -0.0004370243491926
  -0.0000831130243095   0.0012466997238526  -0.0005205814242359  -0.0002720313395861
  -0.0009781098732252   0.0003161387246429  -0.0004856237523765  -0.0007523649787643
  -0.0008613036943335   0.0007170304283032   0.0010072518600738  -0.0009860859995059
  -0.0000195456848527  -0.0006078529041130  -0.0003138361347074   0.0001362937486158
   0.0004520648238502  -0.0002033409300865  -0.0004681888315168   0.0001014411340975
  -0.0001285541528145   0.0002220695369381  -0.0001175651417641   0.0003662890355278
  -0.0001106595565560   0.0002006090978252  -0.0008172555270653  -0.0004670077923909
  -0.0014848724172814  -0.0011285241814465   0.0002230884021171   0.0017016166422349
   0.0007996176619315  -0.0001039776771078   0.0013745505630100  -0.0006789105781864
   0.0004419640829557  -0.0010102860996238   0.0003409030419810   0.0003537342355870
   0.0002526731946123   0.0004049832639008   0.0000097085379319   0.0000979383853006
   0.0007490089615559   0.0006479479205812  -0.0003194372278753  -0.0013314566593248
  -0.0002230190869269   0.0008632489452454  -0.0001487704862041  -0.0010845347003465
  -0.0014057052600475   0.0000017333318257   0.0004198221336068   0.0013721355742763
  -0.0010323469231512  -0.0015979231022943  -0.0000800334824817  -0.0000701992670382
  -0.0001457540455363  -0.0006357754461814   0.0008821141736312  -0.0013219254562174
  -0.0008492882451732  -0.0010444595895050  -0.0002031129657846   0.0002695242452596
   0.0000743529009277   0.0016973285005333   0.0006885980595202  -0.0003191172393870
   0.0005596098669451  -0.0004491205740681   0.0000700670020535   0.0009487941083855
   0.0008186013942013  -0.0000599363326276   0.0012423430097559   0.0000210175227118
   0.0013081787571173   0.0000868532700732   0.0011504630910946  -0.0000708623959495

  -0.0001860114448150  -0.0002192954720667  -0.0005876167826834  -0.0004091526472427
  -0.0001831713522278   0.0001753899512190  -0.0001313128189762  -0.0002545845682679
  -0.0004627947185671  -0.0002714876578376   0.0001719281337010  -0.0002299449907793
   0.0001695621032889   0.0004393821751056   0.0001302644517406  -0.0001932962441385
  -0.0000506197586063  -0.0000236406590414   0.0003006738305541  -0.0001386564194447
  -0.0001543522543575  -0.0003498090687417  -0.0001101779476589   0.0003066844594750
   0.0001604164618517  -0.0000453568923727   0.0000403782769497  -0.0000465051755673
   0.0000569399480601  -0.0001334703249135  -0.0002477074296777   0.0003185910084414
   0.0000590349304427  -0.0000713852380404   0.0002306263150208  -0.0000532471928279
   0.0000004883648229  -0.0001168632647604  -0.0000105072133887  -0.0000609273904393
   0.0003122863922290  -0.0002224754904958   0.0000595055424757   0.0000049016363995
  -0.0002593389795464   0.0000652250465998   0.0002012440608988  -0.0000645067948132
   0.0001386143091598   0.0000641316244696   0.0001310898029469  -0.0000524133318141
  -0.0001673661534867  -0.0001457644714210   0.0000272389133174  -0.0004370951726470
  -0.0005358267222727   0.0001290121613685   0.0001688787558135  -0.0003263570047203
   0.0000920338795056  -0.0000774354283513  -0.0000247700713526   0.0004363193121366
  -0.0001907659071720   0.0000731108583025   0.0000229677336231   0.0001054930165493
   0.0003861761874572   0.0000899172637358  -0.0002732911900983   0.0001556361412287
  -0.0002915481958146  -0.0003495213515953  -0.0003413577996902  -0.0004594574884467
  -0.0004512939365415  -0.0002833846439095   0.0004991250997296   0.0002938226431732
   0.0001686573582181   0.0004919907383387   0.0002866882817824   0.0003739598147745
   0.0003508219212563  -0.0002120857538631   0.0003255449550943   0.0003117590183637
   0.0002864820522017   0.0001506014257077   0.0002865469750899   0.0003256098779825
   0.0001758134689815   0.0001505365028195  -0.0003553448458403  -0.0005629207673748
  -0.0003646546484950  -0.0002341047266061  -0.0004416806481406  -0.0001350597542176
  -0.0004858947677292  -0.0000045098323287  -0.0000549791312636   0.0001957048045294
  -0.0002227339023750  -0.0003292013417781   0.0000279500334180   0.0000047529047507
  -0.0001614465706667  -0.0001017145346525   0.0002554368405436  -0.0006568635842675
  -0.0005954486689179  -0.0005610133810963  -0.0001006470803672  -0.0000392321650176
  -0.0000047968771961   0.0004274379307413   0.0002388810481952  -0.0000306206575630
   0.0001240688574301  -0.0000644880251160  -0.0000048521162089   0.0001498373987842
   0.0002727484157482  -0.0000387194837619   0.0007408160635431   0.0000944214829792
   0.0006369213006699  -0.0000094732798940   0.0006516391899296   0.0000052446093657

   0.0001542738714688   0.0000193147202018  -0.0003450784196108  -0.0001701042667188
   0.0001816845621863   0.0001650413347694   0.0002453540034849   0.0002576896530272
   0.0000248099778070  -0.0001061066882331   0.0001244723146563  -0.0000986868309148
   0.0001173402566304   0.0000588846611641   0.0001561292481460  -0.0000969456290529
   0.0001179920047949   0.0000030339064253  -0.0005721696579907  -0.0001012071197481
   0.0000567609048508  -0.0001283822830184  -0.0000372755504234   0.0001904485292819
   0.0000790493339887  -0.0000400988092167  -0.0000573541194729   0.0001713132535038
  -0.0000476685470510  -0.0000203337851553  -0.0002418971521851   0.0002619533114351
  -0.0001168496713958   0.0001563836259484   0.0004781549825970   0.0000504005278802
  -0.0001179613928211  -0.0000233029013778   0.0000733497197915   0.0000022011179902
   0.0001118858162016  -0.0000759450306987  -0.0000737566348553  -0.0000566167766913
  -0.0001393987840477   0.0000907846177714   0.0002890850724563  -0.0000927797885758
  -0.0000303125318802  -0.0001111861574911   0.0000383617792400   0.0000395570267130
   0.0001312721001345  -0.0000422390712416  -0.0000369724232040  -0.0003181861427139
  -0.0003290153287995   0.0000050517149627  -0.0000378656311352   0.0000666074768767
  -0.0000040113672681  -0.0000895674714789   0.0000710795579807   0.0002213074909422
  -0.0001964601632548   0.0000839097787771   0.0001240601401143   0.0000783874824724
   0.0002614578522793  -0.0000133897934478  -0.0001507875056129   0.0000382371211352
  -0.0003884198439062  -0.0004433635141495   0.0000208034307916  -0.0003981263103428
   0.0000660406345982   0.0000757471010348   0.0005288999805213  -0.0001430025628901
  -0.0001510177843965   0.0004926858902171  -0.0001792166531943   0.0005208847590149
   0.0001922507710421   0.0001176256733180   0.0001924777475578   0.0001754394336818
   0.0001756664101976   0.0000168887870369   0.0002042096306411   0.0002210209680014
  -0.0000118814099224  -0.0000116544334067  -0.0002190349892291  -0.0001408439880861
  -0.0002026999554668  -0.0002862882003721  -0.0002080971992291   0.0001230229170803
  -0.0001354467443238   0.0000394346721750  -0.0000562141085027   0.0000096473675748
   0.0000926981011350   0.0001353058755443   0.0001585595772126  -0.0000252167717585
  -0.0000136063340935   0.0000173910026507   0.0000406447043190  -0.0003718559171640
  -0.0003824521847687  -0.0004047985485525   0.0000578679975212   0.0000472717299165
   0.0000249253661327  -0.0000661025004592  -0.0001575967556668  -0.0000566337144490
  -0.0000721560752312  -0.0001636503304388   0.0000251379102606   0.0000096155494784
  -0.0000505801396769  -0.0000818787057293   0.0004286038114840  -0.0000109938899221
   0.0003539786500264  -0.0000856190513796   0.0004140386325349  -0.0000255590688711

   0.0002828004680440   0.0001216017128687   0.0000161690927308   0.0001844363809423
   0.0004034118050241   0.0001270287754332   0.0003887181359443   0.0005377607702184
   0.0003509504829978  -0.0000181302931719  -0.0000976478653359  -0.0000457288323270
  -0.0000844228379623   0.0001403391838830  -0.0000823547617950  -0.0000329655805846
   0.0000819460665753  -0.0001655441940789  -0.0002924504357704  -0.0001646020983729
   0.0000783353509365   0.0001225925665257   0.0000087812415187  -0.0000161929827651
  -0.0000480730383078   0.0000003112718717  -0.0000649684322795   0.0001811979874527
  -0.0000850565815677   0.0000918252720704  -0.0000490863699130   0.0000156191562728
  -0.0001559756960602   0.0001460495317208   0.0002423972679349   0.0001878468771196
  -0.0001311756911399   0.0000624560369047   0.0001478913505532   0.0000518598818601
  -0.0000883966719406  -0.0000116372740848  -0.0000688170584718  -0.0000270848853767
   0.0000495963898407   0.0000321181047583   0.0000612885804742  -0.0000414529518163
  -0.0001099695320194  -0.0001676078281751  -0.0000869002534785   0.0001341375203978
   0.0002828930681155  -0.0000055238335519  -0.0000096751393813  -0.0002881799218730
  -0.0002514274299144  -0.0001363217921344  -0.0001958855232471   0.0003365148631320
  -0.0000680101896449  -0.0000449221142079   0.0001532249351045  -0.0000611091533473
  -0.0000239888286665   0.0000613091562668   0.0001394102239483   0.0000315187820203
   0.0000169919143342  -0.0000385156963526   0.0000839026132615  -0.0000465822856611
  -0.0002529377915268  -0.0002818087190529   0.0001115331619780  -0.0001601748696947
   0.0002331670113362   0.0001404040895040   0.0002610630086705  -0.0001910102166951
  -0.0000833600045996   0.0002699065689941  -0.0001821666563714   0.0003687132207659
   0.0000002202102846   0.0000602660198631   0.0000094116263417   0.0000092034728018
   0.0000183948888590  -0.0000212489898625   0.0000209236063552   0.0000119403438379
  -0.0000329691234158  -0.0000237777073587  -0.0001435032221314   0.0000786735247494
   0.0000493599808062  -0.0002251873530971  -0.0000030106062163   0.0001126366068856
   0.0001310441117719  -0.0001619107270177   0.0000296629829127  -0.0000087881885961
   0.0002468654450677   0.0004185451732351   0.0002084142735589  -0.0000386080948687
   0.0002013427110802   0.0001330716332988  -0.0000770592663775  -0.0002156279362633
  -0.0002851695749237  -0.0003408111433797   0.0001620969183695   0.0000925552797091
   0.0000369137112531  -0.0004261391053674  -0.0003354974326055  -0.0000515649570063
  -0.0002216294328362  -0.0001309877600743   0.0000358889447448  -0.0001341755310851
  -0.0002560746295375  -0.0000435338583232   0.0002434788115816  -0.0001016022908824
   0.0002174785139893  -0.0001276025884747   0.0003123807865497  -0.0000327003159143

   0.0001212318438860   0.0000291031996830   0.0000870239851415   0.0002972290233261
   0.0002524669548055   0.0001356921998470   0.0003712012855257   0.0004636316704947
   0.0002088549328908   0.0000231940368404  -0.0000640186587210   0.0000300708074674
  -0.0000763679175809   0.0000104071407162  -0.0001020251630774   0.0000064387424902
   0.0001061890119779  -0.0001514698765255  -0.0003815493900775  -0.0001209477118513
   0.0001081608245553   0.0001281138661053   0.0000130472149480  -0.0000500181685079
  -0.0000905550154050   0.0000231985593003  -0.0000240167209094   0.0000879713478532
  -0.0000468178777879   0.0000794284909051   0.0000271963150984  -0.0000958843825317
  -0.0000577330059727   0.0000058399325094   0.0000482005864325   0.0001458468463883
  -0.0000902738859167   0.0000872582067299   0.0001615107918479   0.0000711937637823
  -0.0001147881823858  -0.0000807504557353  -0.0000244470889613   0.0000703368083707
   0.0000411865440750  -0.0000106227107805  -0.0000418197916589  -0.0000372803363537
  -0.0001110294757787  -0.0001269214767061  -0.0001072756240940   0.0001566301862135
   0.0002718171238966  -0.0000491346785760  -0.0000089196456937  -0.0002479817635483
  -0.0002236083759095  -0.0001058183957480  -0.0001582242444037   0.0003237861270152
  -0.0001059127521133  -0.0000551074545178   0.0001404375484610  -0.0000938913930196
   0.0000506274830539   0.0000266142095446   0.0000821613074688   0.0000009619586544
  -0.0000383442950955   0.0000113212293041   0.0001318268318683  -0.0000545851392697
  -0.0000404290457579  -0.0000493176765202   0.0000562220602537   0.0000474307943677
   0.0001529705311417   0.0000651106910160   0.0000163275673263  -0.0001150272115759
  -0.0000072454221997   0.0000671755247848  -0.0000641792541174   0.0001241093567025
  -0.0000885318691179   0.0000000463596802  -0.0001133666516554  -0.0000548896163320
  -0.0000797243988695  -0.0000254196942849  -0.0000757468620083  -0.0001093891147942
  -0.0000045624486086  -0.0000293972311462  -0.0001040485230065   0.0000644605161475
   0.0002220404530009  -0.0000976910310954   0.0000708180080586   0.0001512688046224
   0.0002156829610898  -0.0001684626794739   0.0000917391811603   0.0001166794907615
   0.0002338981226529   0.0004417614886708   0.0002588384322541  -0.0000177543706473
   0.0002996025471782   0.0001901089953706   0.0000071859389538  -0.0001971849352666
  -0.0002361042367943  -0.0003216588497926   0.0001349940198305   0.0000960747183028
   0.0000105201053045  -0.0004787564377586  -0.0003079141201086  -0.0000716716011459
  -0.0002808335721019  -0.0001099912544519   0.0000147976714031  -0.0001943642995530
  -0.0002695944668026  -0.0000235219819030   0.0002010295332700  -0.0001096443860938
   0.0002101310195278  -0.0001005428998360   0.0003025158299598  -0.0000081580894039

  -0.0000696482872265  -0.0000400262122324   0.0002188312857999   0.0003427092082563
   0.0000365960565411   0.0001424341700906   0.0001885403358667   0.0002057556676478
   0.0000644447931167   0.0000810599675625  -0.0000569746733411   0.0000730720644007
  -0.0000473802241319  -0.0001504312844105  -0.0001138821563248   0.0000502478491040
  -0.0000268993125506  -0.0000358823451063  -0.0001209720468444   0.0000441387118322
   0.0000385322890449   0.0001159567466530   0.0000176896522431  -0.0000836904729714
  -0.0000781550493194   0.0000132259176028   0.0000120933557367  -0.0000806620715601
   0.0000079346138800   0.0000559806179921   0.0001039756045347  -0.0001710471376474
   0.0000772461873248  -0.0001382827562944  -0.0002440239001798   0.0000870409990335
  -0.0000026218714753   0.0001197054915426   0.0000438451334335   0.0001101608660527
  -0.0001579601521987  -0.0000749263562244   0.0000335849978617   0.0000962456878628
   0.0000485770516723  -0.0000584225621279  -0.0001882194231061   0.0000550777482734
  -0.0000566675139698  -0.0000286107211124  -0.0000440062871863   0.0000820617954425
   0.0000629744335882  -0.0000066953135977  -0.0000240457204110  -0.0000718320529704
  -0.0000468596597465   0.0000157646079462  -0.0000393978190212   0.0000990798878363
  -0.0000981814615032   0.0000080747616018   0.0000294651042624  -0.0000909055896646
   0.0001202177192828   0.0000153575275257   0.0000107829064662  -0.0000133767115050
  -0.0000954802107241   0.0000381142200636   0.0001443773372539  -0.0000088020904454
   0.0001855811122330   0.0001697728899288  -0.0000559139955095   0.0002008905968839
  -0.0000247962885544  -0.0000401057732053  -0.0001913191466992   0.0001073330079358
   0.0001186463981246  -0.0001610655180068   0.0001375866366282  -0.0001800057565104
  -0.0001602082689420  -0.0001169385945405  -0.0001831109506989  -0.0000983589779839
  -0.0001212616597408  -0.0000137846197267  -0.0001338750053770  -0.0001957242963351
   0.0000217314076664  -0.0000011712740905  -0.0000249810976014   0.0000323827923650
   0.0002457073816831   0.0000378036334373   0.0000951675234036   0.0000336012637390
   0.0001829226506444  -0.0001743024845069   0.0001376030865988   0.0001999666739674
   0.0001577353467667   0.0003433801927329   0.0002200989341352   0.0001040636050692
   0.0003232479325650   0.0002897084510354   0.0001664271924377  -0.0001423020132627
  -0.0001669276429331  -0.0002197913938701  -0.0000377811370986  -0.0000624067667690
  -0.0001152705177060  -0.0003874529571151  -0.0001945970728971  -0.0000798301739443
  -0.0002671802811522  -0.0000743243969342  -0.0001047655411461  -0.0002921156483541
  -0.0002001028499072  -0.0000992597641360   0.0001125226946729   0.0000297916600919
   0.0001514076305781   0.0000686765959971   0.0001936241888429   0.0001108931542619

  -0.0003727480357349  -0.0001852723727156   0.0000790137516421   0.0000588814360288
  -0.0003931271107524   0.0000114015726155  -0.0003758821123884  -0.0004075670021863
  -0.0003155779519051   0.0000440871713957   0.0000777063782975   0.0000924686375093
   0.0000694066839344  -0.0002380936908275   0.0000245663969287   0.0000439624226985
  -0.0001533137202937   0.0001534431222820   0.0002430102261636   0.0002126421116591
  -0.0000929795323727  -0.0000535360984507   0.0000203777394742  -0.0000192862799958
  -0.0000240917005620   0.0000010208415296   0.0000719847324594  -0.0002210387079113
   0.0000925192331917  -0.0000719037751223   0.0000970343441824  -0.0001080595501439
   0.0002094361440291  -0.0002355244481526  -0.0003879710307344  -0.0001047036525084
   0.0000908128262919   0.0000775893960756  -0.0001522099147582   0.0001048174459305
  -0.0000445650355882  -0.0000829440698002   0.0000814229826908   0.0001299368490203
  -0.0000636768009395  -0.0000726847116947  -0.0001595521355720   0.0000729713527551
   0.0000481551915387   0.0001549557343354   0.0000590880136765  -0.0000783270038892
  -0.0002772842610323   0.0000525948672904   0.0000142912233564   0.0001458626273581
   0.0001110430115504   0.0001786247219658   0.0001735250387693  -0.0002789822985119
  -0.0000197122709414   0.0000407372419451  -0.0001283769004740   0.0000509119006186
   0.0001097853628992  -0.0000263183194246  -0.0001069089903384  -0.0000175904404732
  -0.0000296787702952   0.0000976970330773   0.0000204668130340   0.0000630002304406
   0.0003192107628239   0.0003463108973332  -0.0001447906519054   0.0002428025679153
  -0.0002482989813233  -0.0001718907864147  -0.0002838664553941   0.0003090472844434
   0.0001224428906144  -0.0003277708571950   0.0002651428826425  -0.0004704708492231
  -0.0001300131472662  -0.0001127803737414  -0.0001874728746258  -0.0000720930708265
  -0.0001295527981862   0.0000001949267388  -0.0001144544758439  -0.0001723745522836
   0.0000425563317562  -0.0000149033956035   0.0000818314272226  -0.0000706202639451
   0.0001355467536748   0.0002164301996583   0.0000639785084906  -0.0000412121285572
   0.0000009479812391   0.0000396713174263   0.0001928406910878   0.0003495939191336
  -0.0000014137955900   0.0000480528404172   0.0001553394324558   0.0002694076281421
   0.0002423073270951   0.0003188742641493   0.0004261608561879  -0.0001216784072971
  -0.0000950055173868  -0.0000743332737659  -0.0003236311984231  -0.0002969583085128
  -0.0002762860648919  -0.0000678571642758  -0.0000223575405433  -0.0001531007259855
  -0.0001834900194148  -0.0001379903956823  -0.0002674458524259  -0.0002978351458553
  -0.0000374678708464  -0.0002523355221228   0.0000946744736248   0.0002665513750574
   0.0001289660595911   0.0003008429610238   0.0000830012552367   0.0002548781566693

  -0.0004232236049318  -0.0001727193145890   0.0000719983028203  -0.0001134761808173
  -0.0005370591226285  -0.0000338530173111  -0.0005549571593077  -0.0005940731220378
  -0.0003099474152192   0.0000426303057920   0.0000707232185137   0.0000659658607343
   0.0000949355088687  -0.0002515308795717   0.0000574771672273   0.0000583717272453
  -0.0002287967590164   0.0002001323155963   0.0003849165668827   0.0002549343102997
  -0.0001865147410280  -0.0000971252619437   0.0000209020173744  -0.0000160864817811
   0.0000320735147668  -0.0000253904115898   0.0000815626204150  -0.0002928276778792
   0.0001141017682981  -0.0000861360293706   0.0001029642882465  -0.0000644172883931
   0.0002282555490374  -0.0002565675313702  -0.0004875294388892  -0.0001625845917854
   0.0001418236371401   0.0000094038966030  -0.0002021934572669   0.0000802622291841
  -0.0000254087542225  -0.0000149248127510   0.0001007829255328   0.0000700073535340
  -0.0000604930584774  -0.0000807848551659  -0.0001824413047874   0.0001406382278703
   0.0001482413436289   0.0001877046314424   0.0000973114048837  -0.0001941239851239
  -0.0003635610364187   0.0000740033166535   0.0000795346266425   0.0002533576511712
   0.0002233504317146   0.0001833781781122   0.0001996704897028  -0.0003577267186793
   0.0000889731376713   0.0000620371214174  -0.0002203090991498   0.0000897086990991
   0.0001037165967961  -0.0000264682028710  -0.0001373967790166   0.0000017167026571
  -0.0000212198770464   0.0000807800170926  -0.0000353968848776   0.0001126452788027
   0.0003885208185135   0.0003976718968767  -0.0001861930669642   0.0002393943228244
  -0.0003444706410164  -0.0001953441453274  -0.0003611674535576   0.0003787615817082
   0.0001954159257418  -0.0004352317081755   0.0003046973270903  -0.0005445131095240
  -0.0001198583843011  -0.0001171514385205  -0.0001495916693861  -0.0000720884021720
  -0.0001018216872571  -0.0000011082674282  -0.0000996038209778  -0.0001473738031069
   0.0000264071513776  -0.0000033261337074   0.0001252839922150  -0.0000597794085038
   0.0000393502129378   0.0002408514656168   0.0000557880648980  -0.0001335892904807
  -0.0000762172604640   0.0000679119621983   0.0002132338335046   0.0003122870711120
  -0.0000182522205489  -0.0000392045156685   0.0000808010170585   0.0003175194565015
   0.0001922815383850   0.0002965671613819   0.0004165726941089  -0.0000742497522240
  -0.0000458001561782   0.0000827961290185  -0.0004678346397565  -0.0004393850437107
  -0.0003107887585140   0.0000561345578497   0.0000366072419942  -0.0001943275123597
  -0.0001175801751910  -0.0001371074910464  -0.0003147209059073  -0.0002379735687387
  -0.0000206127793190  -0.0002575008845941   0.0000430113415205   0.0004107988502849
   0.0000610396991556   0.0004288272079200  -0.0000795705872291   0.0002882169215352

   0.0000072020185399  -0.0000396239020762  -0.0000348146954487   0.0000458619073464
   0.0000086676259420  -0.0000009749551584   0.0000034729328801   0.0000386982435293
  -0.0000404773835002   0.0000145356597545  -0.0000068096859407  -0.0000208516251463
   0.0000158346205859   0.0000278946752442  -0.0000199541008429   0.0000031594948610
   0.0000109823022878  -0.0000022723550198  -0.0000312067677170  -0.0000109342083810
   0.0000180207588528   0.0000049899397652  -0.0000318776109539  -0.0000031833147036
   0.0000124683579760   0.0000145226689585   0.0000023056175825  -0.0000062774811002
  -0.0000024730553961   0.0000218270923548  -0.0000143033044713  -0.0000015796747041
   0.0000028595140175  -0.0000091173670544   0.0000553445049940  -0.0000028894073791
  -0.0000233195334059   0.0000023519525608   0.0000364751950433  -0.0000128734783127
   0.0000228169260894  -0.0000299755720265  -0.0000064282355777   0.0000264903340902
   0.0000108147217039   0.0000113964020122  -0.0000018064708370  -0.0000405753662421
  -0.0000185394864695  -0.0000028310271946   0.0000085217851656   0.0000313370751813
   0.0000016688201777  -0.0000223914319592   0.0000098790051523  -0.0000230970968277
  -0.0000055322914392  -0.0000201888034740  -0.0000026052107983   0.0000043127417424
  -0.0000082176258670   0.0000124868913582   0.0000121260474536  -0.0000072124472930
  -0.0000078032541411   0.0000146793972980   0.0000227071894607   0.0000122079029413
   0.0000008153448698  -0.0000191958122126   0.0000026960323783   0.0000041801107785
   0.0000065046007759  -0.0000202404925420  -0.0000063375973963  -0.0000082813091597
   0.0000056215859860   0.0000204074959216   0.0000209863257882  -0.0000370343944714
  -0.0000225423233370   0.0000408429174559  -0.0000171778028037   0.0000354783969226
  -0.0000139070221603  -0.0000074691632564   0.0000128727721220  -0.0000118807270880
   0.0000148990671943  -0.0000066677366971  -0.0000159935248914  -0.0000180198199637
  -0.0000025549388937   0.0000242248553886  -0.0000151182831496  -0.0000061438282463
   0.0000402340185597   0.0000010795461720   0.0000100540010753   0.0000227108542280
   0.0000240361892381  -0.0000164436181597  -0.0000027523217568   0.0000157983827719
  -0.0000087320293864  -0.0000033387641294   0.0000098186751422   0.0000020249551516
   0.0000026409435002   0.0000074182204086   0.0000205756596802  -0.0000068641496191
  -0.0000015419235407  -0.0000326399384754   0.0000155087507506   0.0000208309768290
  -0.0000102670381057  -0.0000190680965726  -0.0000143153076065  -0.0000002032054363
  -0.0000181589074651  -0.0000134061184991  -0.0000059010557447  -0.0000238567577735
  -0.0000011123945437  -0.0000191039688075  -0.0000052702621633  -0.0000123342434380
   0.0000065749585473  -0.0000004890227274   0.0000128620443423   0.0000057980630675


$hessian_approx
 60 60
                  0          1          2          3          4          5    
      0       0.566883   0.012852   0.054080  -0.079388   0.002794  -0.009861
      1       0.012852   0.548560  -0.073021   0.000201  -0.151304  -0.055469
      2       0.054080  -0.073021   0.547234  -0.007745  -0.048637  -0.144923
      3      -0.079388   0.000201  -0.007745   0.530650  -0.053154  -0.034782
      4       0.002794  -0.151304  -0.048637  -0.053154   0.534011  -0.052589
      5      -0.009861  -0.055469  -0.144923  -0.034782  -0.052589   0.557042
      6      -0.009213  -0.025600  -0.007211  -0.200779  -0.024897  -0.012766
      7      -0.021321  -0.025698  -0.008081  -0.047530  -0.125082   0.025191
      8      -0.015134  -0.001267  -0.002272   0.044647   0.033957  -0.086599
      9      -0.053113   0.012738  -0.034526  -0.040467   0.000713   0.019081
     10      -0.006617  -0.010429   0.009194   0.006675   0.020174  -0.001333
     11       0.002296   0.007033   0.014248   0.009065  -0.004908  -0.001894
     12      -0.183837  -0.000138   0.057708   0.007557   0.017248   0.008532
     13       0.018285  -0.098759   0.021810   0.011781  -0.002207  -0.018961
     14       0.061454   0.006402  -0.121159   0.015866  -0.012441  -0.014898
     15       0.002014  -0.001714   0.010734  -0.001205   0.009934   0.002662
     16      -0.000817  -0.000813  -0.014713   0.004109  -0.005055  -0.001407
     17      -0.005949  -0.000894   0.008988  -0.006969   0.001154   0.006514
     18       0.008725  -0.015832  -0.016588   0.002210  -0.014745   0.009836
     19      -0.007474   0.009705  -0.002681  -0.004105   0.002910   0.007449
     20       0.015676  -0.027763   0.007164   0.001931  -0.000847  -0.004747
     21      -0.002638   0.006042  -0.008348   0.003377  -0.003908   0.001587
     22      -0.004757   0.006528  -0.000513  -0.002550   0.004946   0.000932
     23       0.002573   0.002640  -0.009944   0.003192  -0.007193   0.000105
     24      -0.184258   0.039321  -0.098359  -0.009352   0.012408   0.005604
     25       0.043360  -0.074415   0.041816  -0.016649   0.009129  -0.020457
     26      -0.122812   0.041956  -0.148208  -0.016676   0.005881  -0.009709
     27      -0.066710  -0.026235   0.009098   0.000194  -0.002194   0.004725
     28      -0.049402  -0.208732   0.090145  -0.007581  -0.019794   0.022149
     29       0.022013   0.093235  -0.106116  -0.001542  -0.020826   0.005294
     30       0.004667  -0.006060   0.001279  -0.147025   0.096917  -0.033127
     31       0.012028  -0.013792   0.005582   0.110501  -0.171316   0.041159
     32       0.015091  -0.016148   0.008596  -0.031793   0.032871  -0.069820
     33       0.004245  -0.000138   0.000755  -0.053887  -0.009072   0.017506
     34       0.001057   0.008879  -0.028969  -0.003659  -0.090250   0.072251
     35      -0.003113   0.009057  -0.029056   0.026436   0.086691  -0.237783
     36      -0.001020  -0.003171  -0.001226  -0.005974  -0.034706   0.024460
     37      -0.000260   0.008758  -0.004987   0.001462   0.006259  -0.004051
     38      -0.000683  -0.008894  -0.000850  -0.004872  -0.012765   0.005931
     39      -0.000054  -0.017905   0.029364  -0.001794  -0.000793  -0.000458
     40       0.002289  -0.003189  -0.002197   0.002204   0.000592  -0.002042
     41      -0.008079   0.020111  -0.016503   0.002315  -0.003347  -0.000092
     42      -0.007022   0.025580  -0.001529  -0.003084  -0.003432   0.003562
     43      -0.007665   0.012911   0.006059  -0.004343   0.000427   0.001853
     44       0.005522  -0.018223   0.003460  -0.000618   0.003613  -0.001465
     45       0.000298  -0.003460  -0.000218  -0.000224   0.003481  -0.000276
     46       0.008298  -0.008754   0.006564   0.000580  -0.005911  -0.010143
     47       0.000034  -0.002301   0.000976   0.000246   0.002121   0.000359
     48      -0.001605   0.003900  -0.003192   0.000542  -0.001155   0.001899
     49      -0.000604   0.002457  -0.003109   0.000429  -0.002171  -0.001489
     50      -0.001538   0.006546  -0.002163   0.005140   0.002283  -0.005671
     51      -0.000277   0.005746   0.009275  -0.001921   0.000038  -0.009166
     52      -0.002201   0.005249   0.003785   0.000447   0.005798  -0.003383
     53      -0.007025   0.010889   0.000081  -0.000402  -0.002095  -0.001793
     54       0.002536  -0.001854   0.002245   0.001909  -0.000311  -0.001239
     55       0.000615  -0.004565   0.000866   0.003577  -0.012376  -0.000116
     56       0.000035   0.000120  -0.003173   0.000588  -0.003666  -0.001943
     57      -0.000332  -0.004501   0.005140  -0.001769   0.005048   0.002049
     58      -0.000058  -0.001752   0.002690  -0.000813   0.002392  -0.001835
     59      -0.003419   0.004447  -0.004909  -0.004298   0.001491   0.006163
                  6          7          8          9         10         11    
      0      -0.009213  -0.021321  -0.015134  -0.053113  -0.006617   0.002296
      1      -0.025600  -0.025698  -0.001267   0.012738  -0.010429   0.007033
      2      -0.007211  -0.008081  -0.002272  -0.034526   0.009194   0.014248
      3      -0.200779  -0.047530   0.044647  -0.040467   0.006675   0.009065
      4      -0.024897  -0.125082   0.033957   0.000713   0.020174  -0.004908
      5      -0.012766   0.025191  -0.086599   0.019081  -0.001333  -0.001894
      6       0.437169  -0.024466  -0.068817  -0.104210   0.045370   0.065626
      7      -0.024466   0.543711  -0.111270   0.038644  -0.171785  -0.041016
      8      -0.068817  -0.111270   0.380560   0.031372  -0.026968  -0.123408
      9      -0.104210   0.038644   0.031372   0.694883  -0.020016   0.011254
     10       0.045370  -0.171785  -0.026968  -0.020016   0.510015   0.010346
     11       0.065626  -0.041016  -0.123408   0.011254   0.010346   0.490181
     12      -0.004765  -0.003297   0.013418  -0.126668  -0.043868  -0.049185
     13       0.000957  -0.009477  -0.049953  -0.055413  -0.100606  -0.027992
     14       0.004064  -0.023976  -0.006833  -0.047618  -0.032530  -0.129324
     15      -0.014658   0.006303   0.011354  -0.175496  -0.060694   0.064522
     16       0.015116   0.014515  -0.017113  -0.036412  -0.100252   0.009367
     17       0.016851   0.008209  -0.022450   0.039467   0.010818  -0.085749
     18      -0.023456  -0.011499  -0.041991  -0.068706  -0.004998   0.008345
     19      -0.000952  -0.019799   0.017930   0.007558  -0.003919   0.011457
     20      -0.004912  -0.025843   0.007720  -0.023617   0.011600  -0.001124
     21      -0.008731   0.020610  -0.001242  -0.095624   0.064545  -0.073862
     22       0.015702  -0.022172   0.016481   0.043641  -0.107162   0.035974
     23       0.006756  -0.002084   0.003322  -0.043054   0.036183  -0.125716
     24       0.001127   0.005349  -0.000132  -0.008706   0.008495  -0.004058
     25      -0.001635  -0.005692   0.000942  -0.009365   0.000429   0.000019
     26       0.000305   0.005218  -0.001308   0.005449   0.000990  -0.007135
     27      -0.002054  -0.004807   0.004090   0.005232  -0.001512  -0.000062
     28      -0.005079   0.000976  -0.006572   0.011914  -0.002171  -0.002166
     29      -0.001341  -0.007159   0.002188  -0.000221  -0.002171   0.001136
     30      -0.015005   0.023279  -0.003642  -0.015358   0.001906  -0.001279
     31      -0.022434   0.017272  -0.006032   0.005089  -0.004971  -0.002878
     32       0.011946  -0.004167   0.003160  -0.005372   0.002339  -0.002692
     33      -0.002625  -0.026058   0.037341  -0.007162   0.001663  -0.000049
     34      -0.001540  -0.005934   0.010426  -0.003509   0.001197   0.001089
     35      -0.017568   0.006618  -0.006769   0.020949  -0.010546   0.003128
     36      -0.060721   0.040292  -0.014812  -0.002199   0.015983  -0.011063
     37       0.007477  -0.195573   0.141106   0.016765  -0.024139   0.002835
     38       0.004225   0.165446  -0.163853  -0.005385  -0.021965   0.017220
     39       0.001331   0.007104  -0.002737  -0.006277   0.013487  -0.020839
     40      -0.000076  -0.008314   0.007131  -0.003314   0.007126  -0.013343
     41       0.002755  -0.004217   0.010522   0.003122   0.009660  -0.022198
     42      -0.004145   0.000035  -0.009097   0.011133  -0.022228   0.001949
     43       0.001880   0.004487   0.000172   0.008648  -0.007789  -0.007144
     44      -0.001861   0.002674  -0.005451   0.002023  -0.011727  -0.001963
     45       0.001694  -0.002059   0.003031  -0.002254  -0.027366  -0.006339
     46       0.006367  -0.007767  -0.002254  -0.008641  -0.000054   0.004133
     47      -0.002730  -0.007954   0.003603   0.000848   0.010178   0.002279
     48      -0.004324  -0.004576  -0.000059  -0.001160   0.010200   0.025861
     49       0.001592   0.012011  -0.001101   0.002981  -0.000659   0.004304
     50       0.006373   0.017501   0.015073  -0.003478  -0.007066  -0.017753
     51       0.012824   0.000728   0.013049   0.002095   0.006626  -0.008255
     52       0.003929   0.017349   0.000529   0.009083   0.003672  -0.002884
     53       0.008401   0.008003  -0.000467   0.009319   0.007143  -0.002714
     54      -0.000148   0.007209  -0.003475  -0.003102   0.018061   0.006326
     55       0.011255  -0.003354  -0.005532  -0.024197  -0.010587  -0.001683
     56       0.001603   0.005634  -0.003135   0.004656   0.011030   0.002501
     57       0.001509  -0.005186   0.003808  -0.003878  -0.004314  -0.019972
     58      -0.001877  -0.006236   0.004197   0.001753   0.002687   0.014780
     59      -0.011635  -0.010805  -0.004305   0.014001  -0.004699  -0.008412
                 12         13         14         15         16         17    
      0      -0.183837   0.018285   0.061454   0.002014  -0.000817  -0.005949
      1      -0.000138  -0.098759   0.006402  -0.001714  -0.000813  -0.000894
      2       0.057708   0.021810  -0.121159   0.010734  -0.014713   0.008988
      3       0.007557   0.011781   0.015866  -0.001205   0.004109  -0.006969
      4       0.017248  -0.002207  -0.012441   0.009934  -0.005055   0.001154
      5       0.008532  -0.018961  -0.014898   0.002662  -0.001407   0.006514
      6      -0.004765   0.000957   0.004064  -0.014658   0.015116   0.016851
      7      -0.003297  -0.009477  -0.023976   0.006303   0.014515   0.008209
      8       0.013418  -0.049953  -0.006833   0.011354  -0.017113  -0.022450
      9      -0.126668  -0.055413  -0.047618  -0.175496  -0.036412   0.039467
     10      -0.043868  -0.100606  -0.032530  -0.060694  -0.100252   0.010818
     11      -0.049185  -0.027992  -0.129324   0.064522   0.009367  -0.085749
     12       0.477615  -0.043090  -0.013883  -0.011117  -0.020620  -0.003004
     13      -0.043090   0.604664  -0.011204   0.002890  -0.014690   0.002449
     14      -0.013883  -0.011204   0.562822   0.004989   0.008683   0.008255
     15      -0.011117   0.002890   0.004989   0.436296   0.035264  -0.033366
     16      -0.020620  -0.014690   0.008683   0.035264   0.589834   0.003520
     17      -0.003004   0.002449   0.008255  -0.033366   0.003520   0.580983
     18      -0.023496  -0.008119  -0.011865  -0.086018   0.047426  -0.030200
     19       0.009745  -0.001460  -0.000499   0.039339  -0.130131   0.012692
     20      -0.016862   0.003689  -0.012618  -0.089336   0.062731  -0.101516
     21      -0.010766   0.000030  -0.012132  -0.022797  -0.010288   0.013058
     22       0.000813   0.006770  -0.009770  -0.017058  -0.031539   0.048558
     23      -0.016710   0.001724  -0.017342   0.009382   0.043757  -0.038323
     24      -0.004471   0.016324  -0.015949  -0.013215   0.009083  -0.020716
     25      -0.001574   0.006025  -0.002158   0.004776  -0.005420   0.005952
     26       0.025730   0.000019   0.014835  -0.010921   0.009368  -0.011459
     27      -0.001730  -0.029477   0.018888  -0.003079   0.003773  -0.005151
     28       0.010804   0.000568   0.003334  -0.011562   0.012681  -0.016857
     29      -0.002291   0.011357  -0.011509   0.005381  -0.005519   0.007059
     30       0.000848   0.001406  -0.002926   0.006584  -0.000306   0.005321
     31      -0.000049  -0.000819   0.001215  -0.006936   0.001029  -0.002803
     32       0.003168   0.001840  -0.000830   0.001663   0.001260   0.000557
     33       0.001346  -0.000030   0.000092   0.003520   0.000780   0.002393
     34       0.000353  -0.005616  -0.001495   0.003640   0.002189   0.002838
     35      -0.007017  -0.006825   0.001192  -0.009615   0.000631  -0.005493
     36      -0.003885  -0.000120  -0.002290  -0.001627   0.000452   0.002896
     37      -0.004099  -0.013969   0.009847  -0.012836  -0.005157   0.004938
     38      -0.001715   0.006769  -0.006968   0.002548   0.003296   0.006579
     39      -0.048728   0.011868  -0.016861   0.001273  -0.000557   0.001507
     40       0.006936  -0.115377   0.097665   0.004088  -0.004313   0.003537
     41      -0.009640   0.094462  -0.222080  -0.003089   0.007913  -0.005604
     42      -0.073940   0.058073   0.009548   0.002957  -0.002588   0.004180
     43       0.072851  -0.262623  -0.032196  -0.009178   0.010133  -0.012648
     44       0.009199  -0.026395  -0.059737  -0.000422  -0.001008   0.000355
     45      -0.003428  -0.001092   0.002096  -0.059062  -0.043593  -0.004010
     46      -0.002269   0.002978  -0.002218  -0.011436  -0.262550  -0.024170
     47      -0.000194   0.000467  -0.001070  -0.002694  -0.044181  -0.059659
     48       0.002507  -0.000905   0.002932  -0.063408   0.009332   0.033171
     49      -0.003031  -0.000492   0.001780   0.002829  -0.076216  -0.068222
     50      -0.001080  -0.003178   0.007915   0.015960  -0.069892  -0.258082
     51       0.005788   0.007420   0.006364   0.009532  -0.003317  -0.010253
     52       0.004301   0.000922   0.004800   0.026518   0.008774   0.017312
     53       0.006866   0.000626   0.006729   0.009670  -0.014880  -0.023747
     54       0.000217   0.002565   0.000758  -0.005347  -0.005554   0.002064
     55      -0.001406   0.004916  -0.004428  -0.008791  -0.007609   0.002156
     56      -0.003398  -0.000255   0.001206  -0.002573   0.001230  -0.000930
     57       0.001677   0.006013  -0.004456  -0.004594  -0.002985  -0.002192
     58       0.000588   0.000496   0.000715   0.005260   0.002979   0.000797
     59       0.000655   0.000559   0.001006   0.013134   0.016776  -0.005734
                 18         19         20         21         22         23    
      0       0.008725  -0.007474   0.015676  -0.002638  -0.004757   0.002573
      1      -0.015832   0.009705  -0.027763   0.006042   0.006528   0.002640
      2      -0.016588  -0.002681   0.007164  -0.008348  -0.000513  -0.009944
      3       0.002210  -0.004105   0.001931   0.003377  -0.002550   0.003192
      4      -0.014745   0.002910  -0.000847  -0.003908   0.004946  -0.007193
      5       0.009836   0.007449  -0.004747   0.001587   0.000932   0.000105
      6      -0.023456  -0.000952  -0.004912  -0.008731   0.015702   0.006756
      7      -0.011499  -0.019799  -0.025843   0.020610  -0.022172  -0.002084
      8      -0.041991   0.017930   0.007720  -0.001242   0.016481   0.003322
      9      -0.068706   0.007558  -0.023617  -0.095624   0.043641  -0.043054
     10      -0.004998  -0.003919   0.011600   0.064545  -0.107162   0.036183
     11       0.008345   0.011457  -0.001124  -0.073862   0.035974  -0.125716
     12      -0.023496   0.009745  -0.016862  -0.010766   0.000813  -0.016710
     13      -0.008119  -0.001460   0.003689   0.000030   0.006770   0.001724
     14      -0.011865  -0.000499  -0.012618  -0.012132  -0.009770  -0.017342
     15      -0.086018   0.039339  -0.089336  -0.022797  -0.017058   0.009382
     16       0.047426  -0.130131   0.062731  -0.010288  -0.031539   0.043757
     17      -0.030200   0.012692  -0.101516   0.013058   0.048558  -0.038323
     18       0.441974   0.092902   0.036558  -0.181126  -0.030233   0.070667
     19       0.092902   0.283565  -0.087563  -0.110144  -0.069986   0.032985
     20       0.036558  -0.087563   0.325325   0.044772   0.008079  -0.121275
     21      -0.181126  -0.110144   0.044772   0.436311   0.024950  -0.015255
     22      -0.030233  -0.069986   0.008079   0.024950   0.596542   0.000122
     23       0.070667   0.032985  -0.121275  -0.015255   0.000122   0.596032
     24       0.035398  -0.021245   0.035222   0.001217  -0.009514   0.009289
     25      -0.010157   0.002517  -0.001945  -0.003613   0.001360  -0.005016
     26       0.027844  -0.011317   0.017973   0.001255  -0.004765   0.006607
     27       0.003392  -0.001087  -0.000148   0.002530  -0.000415   0.003543
     28       0.029086  -0.011116   0.015222   0.005320  -0.005157   0.013436
     29      -0.015510   0.005460  -0.010444  -0.001524   0.004354  -0.004233
     30      -0.003215   0.006442   0.000541  -0.002435   0.003029  -0.005355
     31       0.009492  -0.006003   0.004743   0.001184  -0.004391   0.004200
     32       0.003640   0.000705   0.005819  -0.001499   0.001038  -0.001711
     33      -0.004045   0.004196  -0.000322  -0.001519   0.003164  -0.003059
     34      -0.000372   0.005261  -0.004222  -0.000248   0.003692  -0.001444
     35       0.006541  -0.009181  -0.007211   0.004089  -0.004269   0.008847
     36       0.009515  -0.000151  -0.002971  -0.003663   0.003758   0.001188
     37       0.014754   0.030947   0.026903  -0.001402  -0.015035  -0.014007
     38       0.010732  -0.009470  -0.013265  -0.001353   0.002857   0.004515
     39       0.000363  -0.000231   0.000916  -0.002631  -0.003789  -0.005710
     40      -0.015090   0.003389  -0.008486  -0.001150   0.001548  -0.005301
     41       0.010393   0.003350   0.009430   0.003095  -0.004620   0.003600
     42      -0.009425   0.003522  -0.012224   0.001741   0.000946  -0.001122
     43       0.026828  -0.011899   0.021336   0.001508  -0.004761   0.008490
     44       0.003055  -0.003649   0.002644  -0.001569  -0.003055  -0.000012
     45      -0.010872   0.023907  -0.006018  -0.001615   0.000465   0.000441
     46      -0.037358  -0.007991  -0.010896   0.011054  -0.002053   0.011982
     47      -0.003642   0.030008   0.000343   0.001379   0.002469  -0.000169
     48       0.013716  -0.005413  -0.018850  -0.001291   0.000176  -0.000064
     49       0.012238   0.007373   0.019068  -0.004573  -0.001941  -0.001721
     50       0.016795   0.000768  -0.012557  -0.013836   0.003509  -0.014909
     51      -0.095804  -0.003952   0.005984   0.004910  -0.026459  -0.011323
     52      -0.089073  -0.065025  -0.014032   0.018414  -0.024759  -0.013850
     53      -0.087779  -0.007723  -0.079778   0.039972   0.003754   0.017532
     54      -0.003068  -0.032390  -0.004699  -0.056850  -0.006195  -0.011973
     55       0.006635  -0.018442  -0.007195  -0.025013  -0.262880  -0.053690
     56       0.013271   0.012481   0.000831  -0.009761  -0.042796  -0.068559
     57      -0.008365  -0.000850   0.037907  -0.058081   0.003036   0.004151
     58      -0.007220   0.005773   0.019668   0.007148  -0.070575  -0.052879
     59      -0.009872  -0.004995  -0.012425   0.030877  -0.057984  -0.238111
                 24         25         26         27         28         29    
      0      -0.184258   0.043360  -0.122812  -0.066710  -0.049402   0.022013
      1       0.039321  -0.074415   0.041956  -0.026235  -0.208732   0.093235
      2      -0.098359   0.041816  -0.148208   0.009098   0.090145  -0.106116
      3      -0.009352  -0.016649  -0.016676   0.000194  -0.007581  -0.001542
      4       0.012408   0.009129   0.005881  -0.002194  -0.019794  -0.020826
      5       0.005604  -0.020457  -0.009709   0.004725   0.022149   0.005294
      6       0.001127  -0.001635   0.000305  -0.002054  -0.005079  -0.001341
      7       0.005349  -0.005692   0.005218  -0.004807   0.000976  -0.007159
      8      -0.000132   0.000942  -0.001308   0.004090  -0.006572   0.002188
      9      -0.008706  -0.009365   0.005449   0.005232   0.011914  -0.000221
     10       0.008495   0.000429   0.000990  -0.001512  -0.002171  -0.002171
     11      -0.004058   0.000019  -0.007135  -0.000062  -0.002166   0.001136
     12      -0.004471  -0.001574   0.025730  -0.001730   0.010804  -0.002291
     13       0.016324   0.006025   0.000019  -0.029477   0.000568   0.011357
     14      -0.015949  -0.002158   0.014835   0.018888   0.003334  -0.011509
     15      -0.013215   0.004776  -0.010921  -0.003079  -0.011562   0.005381
     16       0.009083  -0.005420   0.009368   0.003773   0.012681  -0.005519
     17      -0.020716   0.005952  -0.011459  -0.005151  -0.016857   0.007059
     18       0.035398  -0.010157   0.027844   0.003392   0.029086  -0.015510
     19      -0.021245   0.002517  -0.011317  -0.001087  -0.011116   0.005460
     20       0.035222  -0.001945   0.017973  -0.000148   0.015222  -0.010444
     21       0.001217  -0.003613   0.001255   0.002530   0.005320  -0.001524
     22      -0.009514   0.001360  -0.004765  -0.000415  -0.005157   0.004354
     23       0.009289  -0.005016   0.006607   0.003543   0.013436  -0.004233
     24       0.166291  -0.026842   0.101010  -0.000060  -0.025091   0.016425
     25      -0.026842   0.067007  -0.026746   0.020068  -0.004434   0.014923
     26       0.101010  -0.026746   0.149345  -0.012514  -0.008574  -0.001997
     27      -0.000060   0.020068  -0.012514   0.064841   0.038480  -0.023088
     28      -0.025091  -0.004434  -0.008574   0.038480   0.236534  -0.096313
     29       0.016425   0.014923  -0.001997  -0.023088  -0.096313   0.112561
     30       0.009645  -0.000081   0.002096  -0.000023   0.002670  -0.001415
     31      -0.009280   0.001676  -0.004119  -0.000539  -0.006360  -0.000332
     32       0.000290   0.001452  -0.000664  -0.000501  -0.003914   0.000386
     33       0.003495   0.001140  -0.000046   0.001283  -0.000014   0.000370
     34       0.004558  -0.002740  -0.000111   0.001455   0.006526  -0.002367
     35      -0.008348  -0.006719  -0.000567   0.001058   0.000153   0.000679
     36       0.003132  -0.002043   0.002374   0.000140   0.004260  -0.002365
     37      -0.006982  -0.001237  -0.004372   0.005205   0.002601   0.002710
     38       0.008308  -0.001710   0.005532  -0.002315   0.004938  -0.004582
     39       0.002844  -0.000104   0.000118  -0.004531   0.001231   0.003362
     40       0.007182   0.000024   0.004177   0.000597   0.004645  -0.002260
     41      -0.010522  -0.001337  -0.003853   0.002476  -0.003835   0.002966
     42       0.005660  -0.003571   0.006664   0.003523   0.007992  -0.004005
     43      -0.021710   0.004404  -0.014148  -0.002773  -0.011248   0.007459
     44       0.000375   0.002669  -0.001637  -0.001368  -0.004226   0.001085
     45       0.003181   0.000164   0.002036   0.000150   0.000897  -0.000995
     46       0.014224   0.001735   0.006494  -0.000924   0.003663  -0.002169
     47       0.002647   0.000261   0.001791  -0.000322  -0.000742  -0.000529
     48      -0.003584  -0.000892  -0.000999   0.000302  -0.000583   0.000705
     49       0.000300  -0.001364  -0.000074   0.001186   0.003869  -0.000588
     50      -0.003980  -0.000385  -0.004716   0.002082  -0.000254   0.001993
     51      -0.009334   0.004839  -0.009601  -0.001696  -0.008923   0.005738
     52      -0.006245   0.001840  -0.005423  -0.000039  -0.004663   0.003303
     53      -0.010273   0.001025  -0.006609  -0.000363  -0.005939   0.004081
     54       0.002286   0.000098   0.000043  -0.000166   0.000490  -0.000063
     55       0.009029  -0.001249   0.003606  -0.000013   0.003162  -0.003160
     56       0.003047  -0.001588   0.002345   0.001086   0.004364  -0.001540
     57      -0.001261   0.002310  -0.001424  -0.001703  -0.005084   0.000511
     58      -0.000591   0.001336   0.000019  -0.000968  -0.003236   0.000770
     59      -0.009475  -0.000556  -0.000538  -0.001492  -0.004914   0.001575
                 30         31         32         33         34         35    
      0       0.004667   0.012028   0.015091   0.004245   0.001057  -0.003113
      1      -0.006060  -0.013792  -0.016148  -0.000138   0.008879   0.009057
      2       0.001279   0.005582   0.008596   0.000755  -0.028969  -0.029056
      3      -0.147025   0.110501  -0.031793  -0.053887  -0.003659   0.026436
      4       0.096917  -0.171316   0.032871  -0.009072  -0.090250   0.086691
      5      -0.033127   0.041159  -0.069820   0.017506   0.072251  -0.237783
      6      -0.015005  -0.022434   0.011946  -0.002625  -0.001540  -0.017568
      7       0.023279   0.017272  -0.004167  -0.026058  -0.005934   0.006618
      8      -0.003642  -0.006032   0.003160   0.037341   0.010426  -0.006769
      9      -0.015358   0.005089  -0.005372  -0.007162  -0.003509   0.020949
     10       0.001906  -0.004971   0.002339   0.001663   0.001197  -0.010546
     11      -0.001279  -0.002878  -0.002692  -0.000049   0.001089   0.003128
     12       0.000848  -0.000049   0.003168   0.001346   0.000353  -0.007017
     13       0.001406  -0.000819   0.001840  -0.000030  -0.005616  -0.006825
     14      -0.002926   0.001215  -0.000830   0.000092  -0.001495   0.001192
     15       0.006584  -0.006936   0.001663   0.003520   0.003640  -0.009615
     16      -0.000306   0.001029   0.001260   0.000780   0.002189   0.000631
     17       0.005321  -0.002803   0.000557   0.002393   0.002838  -0.005493
     18      -0.003215   0.009492   0.003640  -0.004045  -0.000372   0.006541
     19       0.006442  -0.006003   0.000705   0.004196   0.005261  -0.009181
     20       0.000541   0.004743   0.005819  -0.000322  -0.004222  -0.007211
     21      -0.002435   0.001184  -0.001499  -0.001519  -0.000248   0.004089
     22       0.003029  -0.004391   0.001038   0.003164   0.003692  -0.004269
     23      -0.005355   0.004200  -0.001711  -0.003059  -0.001444   0.008847
     24       0.009645  -0.009280   0.000290   0.003495   0.004558  -0.008348
     25      -0.000081   0.001676   0.001452   0.001140  -0.002740  -0.006719
     26       0.002096  -0.004119  -0.000664  -0.000046  -0.000111  -0.000567
     27      -0.000023  -0.000539  -0.000501   0.001283   0.001455   0.001058
     28       0.002670  -0.006360  -0.003914  -0.000014   0.006526   0.000153
     29      -0.001415  -0.000332   0.000386   0.000370  -0.002367   0.000679
     30       0.162624  -0.110793   0.025702  -0.002236  -0.010531   0.012995
     31      -0.110793   0.185585  -0.030657   0.012454  -0.001401  -0.008652
     32       0.025702  -0.030657   0.060727  -0.023378   0.016896   0.004513
     33      -0.002236   0.012454  -0.023378   0.063610   0.013000  -0.027237
     34      -0.010531  -0.001401   0.016896   0.013000   0.084860  -0.066973
     35       0.012995  -0.008652   0.004513  -0.027237  -0.066973   0.253313
     36       0.001437  -0.000220   0.001509  -0.005355  -0.001788   0.000628
     37       0.005400  -0.008328   0.005730   0.008572   0.006556  -0.012945
     38      -0.000596   0.005164  -0.001424  -0.003605  -0.001214   0.009165
     39       0.000249  -0.000066   0.000175  -0.000410  -0.000183   0.000221
     40      -0.001058   0.001455   0.001509   0.001492  -0.000543  -0.001693
     41      -0.001635  -0.000358  -0.003550  -0.002381  -0.000058   0.006237
     42      -0.001049   0.002348   0.001072  -0.000411   0.000374   0.001984
     43       0.001644  -0.003326  -0.003035  -0.000742   0.001289   0.002362
     44       0.003958  -0.003741   0.000966   0.001982   0.001441  -0.006694
     45       0.002955  -0.002418   0.002005   0.002153   0.001713  -0.005829
     46      -0.005432   0.006471  -0.000891  -0.003172  -0.006580   0.007244
     47       0.001491  -0.000626   0.001012   0.001109   0.000755  -0.003449
     48      -0.002192   0.001598  -0.001086  -0.001035  -0.000528   0.003667
     49      -0.002176   0.000764  -0.001240  -0.001712  -0.000948   0.004705
     50      -0.001434  -0.001914  -0.002366  -0.000272  -0.000307   0.002355
     51      -0.003169  -0.000292  -0.003352  -0.001754  -0.003847   0.005669
     52       0.000994  -0.004245  -0.001025   0.000995   0.001462  -0.000568
     53      -0.003200   0.000057  -0.004534  -0.002554  -0.001581   0.007534
     54      -0.001629   0.001390  -0.000625  -0.001180  -0.001674   0.002233
     55      -0.008381   0.010349  -0.006299  -0.007818  -0.008571   0.013450
     56      -0.003574   0.002993  -0.001202  -0.002020  -0.001971   0.005498
     57       0.004457  -0.003198   0.001465   0.002013   0.001805  -0.008122
     58       0.001296  -0.000586   0.001057   0.001382   0.000404  -0.002875
     59       0.004976  -0.002917   0.003485   0.003721   0.004895  -0.006122
                 36         37         38         39         40         41    
      0      -0.001020  -0.000260  -0.000683  -0.000054   0.002289  -0.008079
      1      -0.003171   0.008758  -0.008894  -0.017905  -0.003189   0.020111
      2      -0.001226  -0.004987  -0.000850   0.029364  -0.002197  -0.016503
      3      -0.005974   0.001462  -0.004872  -0.001794   0.002204   0.002315
      4      -0.034706   0.006259  -0.012765  -0.000793   0.000592  -0.003347
      5       0.024460  -0.004051   0.005931  -0.000458  -0.002042  -0.000092
      6      -0.060721   0.007477   0.004225   0.001331  -0.000076   0.002755
      7       0.040292  -0.195573   0.165446   0.007104  -0.008314  -0.004217
      8      -0.014812   0.141106  -0.163853  -0.002737   0.007131   0.010522
      9      -0.002199   0.016765  -0.005385  -0.006277  -0.003314   0.003122
     10       0.015983  -0.024139  -0.021965   0.013487   0.007126   0.009660
     11      -0.011063   0.002835   0.017220  -0.020839  -0.013343  -0.022198
     12      -0.003885  -0.004099  -0.001715  -0.048728   0.006936  -0.009640
     13      -0.000120  -0.013969   0.006769   0.011868  -0.115377   0.094462
     14      -0.002290   0.009847  -0.006968  -0.016861   0.097665  -0.222080
     15      -0.001627  -0.012836   0.002548   0.001273   0.004088  -0.003089
     16       0.000452  -0.005157   0.003296  -0.000557  -0.004313   0.007913
     17       0.002896   0.004938   0.006579   0.001507   0.003537  -0.005604
     18       0.009515   0.014754   0.010732   0.000363  -0.015090   0.010393
     19      -0.000151   0.030947  -0.009470  -0.000231   0.003389   0.003350
     20      -0.002971   0.026903  -0.013265   0.000916  -0.008486   0.009430
     21      -0.003663  -0.001402  -0.001353  -0.002631  -0.001150   0.003095
     22       0.003758  -0.015035   0.002857  -0.003789   0.001548  -0.004620
     23       0.001188  -0.014007   0.004515  -0.005710  -0.005301   0.003600
     24       0.003132  -0.006982   0.008308   0.002844   0.007182  -0.010522
     25      -0.002043  -0.001237  -0.001710  -0.000104   0.000024  -0.001337
     26       0.002374  -0.004372   0.005532   0.000118   0.004177  -0.003853
     27       0.000140   0.005205  -0.002315  -0.004531   0.000597   0.002476
     28       0.004260   0.002601   0.004938   0.001231   0.004645  -0.003835
     29      -0.002365   0.002710  -0.004582   0.003362  -0.002260   0.002966
     30       0.001437   0.005400  -0.000596   0.000249  -0.001058  -0.001635
     31      -0.000220  -0.008328   0.005164  -0.000066   0.001455  -0.000358
     32       0.001509   0.005730  -0.001424   0.000175   0.001509  -0.003550
     33      -0.005355   0.008572  -0.003605  -0.000410   0.001492  -0.002381
     34      -0.001788   0.006556  -0.001214  -0.000183  -0.000543  -0.000058
     35       0.000628  -0.012945   0.009165   0.000221  -0.001693   0.006237
     36       0.075675  -0.024890  -0.000475   0.000304  -0.002291   0.000808
     37      -0.024890   0.206938  -0.129150  -0.007593   0.006967   0.004985
     38      -0.000475  -0.129150   0.138104   0.003359  -0.006149  -0.004326
     39       0.000304  -0.007593   0.003359   0.059917  -0.007644   0.014586
     40      -0.002291   0.006967  -0.006149  -0.007644   0.111845  -0.105003
     41       0.000808   0.004985  -0.004326   0.014586  -0.105003   0.245140
     42      -0.000529  -0.001015   0.000416  -0.001270  -0.001288   0.005031
     43       0.002936  -0.003339   0.004296   0.003457  -0.006629  -0.010241
     44      -0.000370  -0.010688   0.004898  -0.007184   0.026186   0.004408
     45      -0.002954  -0.001711  -0.001659  -0.000070  -0.000410   0.001487
     46       0.000911   0.011376  -0.003329   0.000314  -0.001793  -0.002190
     47       0.000500   0.004836  -0.001986   0.000809  -0.000292  -0.000347
     48       0.001609   0.004388  -0.000385  -0.000315   0.000942  -0.001463
     49      -0.000961  -0.010977   0.003053  -0.001142   0.000146   0.000677
     50      -0.005899  -0.019100  -0.000755  -0.001459   0.003989  -0.001221
     51      -0.001389  -0.001498  -0.006678  -0.000717   0.006504  -0.006862
     52      -0.001989  -0.028744   0.006217  -0.000592   0.003743  -0.005071
     53       0.000800  -0.010350   0.000822   0.000629   0.003982  -0.004914
     54      -0.001839  -0.001967   0.000505   0.000055   0.000080  -0.001475
     55       0.001529   0.015674  -0.004672   0.002061  -0.001728  -0.000955
     56      -0.000164  -0.000950   0.000979  -0.000388  -0.001266   0.001598
     57      -0.000910   0.001089  -0.000809   0.000482  -0.000107  -0.000737
     58       0.001000   0.005938  -0.002671   0.000871   0.001240  -0.001086
     59       0.006475   0.008643   0.003604   0.000790  -0.000022   0.000500
                 42         43         44         45         46         47    
      0      -0.007022  -0.007665   0.005522   0.000298   0.008298   0.000034
      1       0.025580   0.012911  -0.018223  -0.003460  -0.008754  -0.002301
      2      -0.001529   0.006059   0.003460  -0.000218   0.006564   0.000976
      3      -0.003084  -0.004343  -0.000618  -0.000224   0.000580   0.000246
      4      -0.003432   0.000427   0.003613   0.003481  -0.005911   0.002121
      5       0.003562   0.001853  -0.001465  -0.000276  -0.010143   0.000359
      6      -0.004145   0.001880  -0.001861   0.001694   0.006367  -0.002730
      7       0.000035   0.004487   0.002674  -0.002059  -0.007767  -0.007954
      8      -0.009097   0.000172  -0.005451   0.003031  -0.002254   0.003603
      9       0.011133   0.008648   0.002023  -0.002254  -0.008641   0.000848
     10      -0.022228  -0.007789  -0.011727  -0.027366  -0.000054   0.010178
     11       0.001949  -0.007144  -0.001963  -0.006339   0.004133   0.002279
     12      -0.073940   0.072851   0.009199  -0.003428  -0.002269  -0.000194
     13       0.058073  -0.262623  -0.026395  -0.001092   0.002978   0.000467
     14       0.009548  -0.032196  -0.059737   0.002096  -0.002218  -0.001070
     15       0.002957  -0.009178  -0.000422  -0.059062  -0.011436  -0.002694
     16      -0.002588   0.010133  -0.001008  -0.043593  -0.262550  -0.044181
     17       0.004180  -0.012648   0.000355  -0.004010  -0.024170  -0.059659
     18      -0.009425   0.026828   0.003055  -0.010872  -0.037358  -0.003642
     19       0.003522  -0.011899  -0.003649   0.023907  -0.007991   0.030008
     20      -0.012224   0.021336   0.002644  -0.006018  -0.010896   0.000343
     21       0.001741   0.001508  -0.001569  -0.001615   0.011054   0.001379
     22       0.000946  -0.004761  -0.003055   0.000465  -0.002053   0.002469
     23      -0.001122   0.008490  -0.000012   0.000441   0.011982  -0.000169
     24       0.005660  -0.021710   0.000375   0.003181   0.014224   0.002647
     25      -0.003571   0.004404   0.002669   0.000164   0.001735   0.000261
     26       0.006664  -0.014148  -0.001637   0.002036   0.006494   0.001791
     27       0.003523  -0.002773  -0.001368   0.000150  -0.000924  -0.000322
     28       0.007992  -0.011248  -0.004226   0.000897   0.003663  -0.000742
     29      -0.004005   0.007459   0.001085  -0.000995  -0.002169  -0.000529
     30      -0.001049   0.001644   0.003958   0.002955  -0.005432   0.001491
     31       0.002348  -0.003326  -0.003741  -0.002418   0.006471  -0.000626
     32       0.001072  -0.003035   0.000966   0.002005  -0.000891   0.001012
     33      -0.000411  -0.000742   0.001982   0.002153  -0.003172   0.001109
     34       0.000374   0.001289   0.001441   0.001713  -0.006580   0.000755
     35       0.001984   0.002362  -0.006694  -0.005829   0.007244  -0.003449
     36      -0.000529   0.002936  -0.000370  -0.002954   0.000911   0.000500
     37      -0.001015  -0.003339  -0.010688  -0.001711   0.011376   0.004836
     38       0.000416   0.004296   0.004898  -0.001659  -0.003329  -0.001986
     39      -0.001270   0.003457  -0.007184  -0.000070   0.000314   0.000809
     40      -0.001288  -0.006629   0.026186  -0.000410  -0.001793  -0.000292
     41       0.005031  -0.010241   0.004408   0.001487  -0.002190  -0.000347
     42       0.073177  -0.063123  -0.013500  -0.001846  -0.004751  -0.000855
     43      -0.063123   0.270293   0.038507   0.002840   0.006119   0.002056
     44      -0.013500   0.038507   0.063826   0.000083   0.003191   0.000802
     45      -0.001846   0.002840   0.000083   0.059648   0.034576   0.009290
     46      -0.004751   0.006119   0.003191   0.034576   0.253210   0.032627
     47      -0.000855   0.002056   0.000802   0.009290   0.032627   0.060102
     48       0.001544  -0.002236  -0.000962   0.002283   0.002719  -0.005558
     49       0.000829  -0.000759  -0.001125   0.005095   0.000210  -0.027091
     50       0.002436  -0.005259  -0.001756   0.006630   0.024771   0.003485
     51       0.003734  -0.010125   0.000452   0.004942  -0.021665  -0.004054
     52       0.002889  -0.004348   0.000954   0.003953   0.000070  -0.001080
     53       0.005215  -0.006865   0.000831   0.005058  -0.009927  -0.002866
     54      -0.000076  -0.000217  -0.000072   0.002304   0.007674   0.001870
     55       0.000279   0.004496   0.004321   0.007599   0.022296   0.001943
     56      -0.000712   0.001535  -0.000894  -0.000023   0.005811  -0.000369
     57      -0.000836  -0.000099   0.001597   0.002901   0.009096   0.000427
     58      -0.000697  -0.000001   0.000343  -0.001439  -0.006240  -0.001856
     59       0.000862  -0.002351  -0.003400  -0.006842  -0.033954  -0.004536
                 48         49         50         51         52         53    
      0      -0.001605  -0.000604  -0.001538  -0.000277  -0.002201  -0.007025
      1       0.003900   0.002457   0.006546   0.005746   0.005249   0.010889
      2      -0.003192  -0.003109  -0.002163   0.009275   0.003785   0.000081
      3       0.000542   0.000429   0.005140  -0.001921   0.000447  -0.000402
      4      -0.001155  -0.002171   0.002283   0.000038   0.005798  -0.002095
      5       0.001899  -0.001489  -0.005671  -0.009166  -0.003383  -0.001793
      6      -0.004324   0.001592   0.006373   0.012824   0.003929   0.008401
      7      -0.004576   0.012011   0.017501   0.000728   0.017349   0.008003
      8      -0.000059  -0.001101   0.015073   0.013049   0.000529  -0.000467
      9      -0.001160   0.002981  -0.003478   0.002095   0.009083   0.009319
     10       0.010200  -0.000659  -0.007066   0.006626   0.003672   0.007143
     11       0.025861   0.004304  -0.017753  -0.008255  -0.002884  -0.002714
     12       0.002507  -0.003031  -0.001080   0.005788   0.004301   0.006866
     13      -0.000905  -0.000492  -0.003178   0.007420   0.000922   0.000626
     14       0.002932   0.001780   0.007915   0.006364   0.004800   0.006729
     15      -0.063408   0.002829   0.015960   0.009532   0.026518   0.009670
     16       0.009332  -0.076216  -0.069892  -0.003317   0.008774  -0.014880
     17       0.033171  -0.068222  -0.258082  -0.010253   0.017312  -0.023747
     18       0.013716   0.012238   0.016795  -0.095804  -0.089073  -0.087779
     19      -0.005413   0.007373   0.000768  -0.003952  -0.065025  -0.007723
     20      -0.018850   0.019068  -0.012557   0.005984  -0.014032  -0.079778
     21      -0.001291  -0.004573  -0.013836   0.004910   0.018414   0.039972
     22       0.000176  -0.001941   0.003509  -0.026459  -0.024759   0.003754
     23      -0.000064  -0.001721  -0.014909  -0.011323  -0.013850   0.017532
     24      -0.003584   0.000300  -0.003980  -0.009334  -0.006245  -0.010273
     25      -0.000892  -0.001364  -0.000385   0.004839   0.001840   0.001025
     26      -0.000999  -0.000074  -0.004716  -0.009601  -0.005423  -0.006609
     27       0.000302   0.001186   0.002082  -0.001696  -0.000039  -0.000363
     28      -0.000583   0.003869  -0.000254  -0.008923  -0.004663  -0.005939
     29       0.000705  -0.000588   0.001993   0.005738   0.003303   0.004081
     30      -0.002192  -0.002176  -0.001434  -0.003169   0.000994  -0.003200
     31       0.001598   0.000764  -0.001914  -0.000292  -0.004245   0.000057
     32      -0.001086  -0.001240  -0.002366  -0.003352  -0.001025  -0.004534
     33      -0.001035  -0.001712  -0.000272  -0.001754   0.000995  -0.002554
     34      -0.000528  -0.000948  -0.000307  -0.003847   0.001462  -0.001581
     35       0.003667   0.004705   0.002355   0.005669  -0.000568   0.007534
     36       0.001609  -0.000961  -0.005899  -0.001389  -0.001989   0.000800
     37       0.004388  -0.010977  -0.019100  -0.001498  -0.028744  -0.010350
     38      -0.000385   0.003053  -0.000755  -0.006678   0.006217   0.000822
     39      -0.000315  -0.001142  -0.001459  -0.000717  -0.000592   0.000629
     40       0.000942   0.000146   0.003989   0.006504   0.003743   0.003982
     41      -0.001463   0.000677  -0.001221  -0.006862  -0.005071  -0.004914
     42       0.001544   0.000829   0.002436   0.003734   0.002889   0.005215
     43      -0.002236  -0.000759  -0.005259  -0.010125  -0.004348  -0.006865
     44      -0.000962  -0.001125  -0.001756   0.000452   0.000954   0.000831
     45       0.002283   0.005095   0.006630   0.004942   0.003953   0.005058
     46       0.002719   0.000210   0.024771  -0.021665   0.000070  -0.009927
     47      -0.005558  -0.027091   0.003485  -0.004054  -0.001080  -0.002866
     48       0.061684  -0.011082  -0.034243  -0.002506  -0.000549  -0.007258
     49      -0.011082   0.072683   0.054620   0.002654  -0.001040   0.006420
     50      -0.034243   0.054620   0.258029   0.022299   0.008322   0.012433
     51      -0.002506   0.002654   0.022299   0.060228   0.026106   0.021531
     52      -0.000549  -0.001040   0.008322   0.026106   0.063463   0.003211
     53      -0.007258   0.006420   0.012433   0.021531   0.003211   0.085712
     54      -0.000532  -0.003321  -0.009061   0.004749  -0.001264   0.007665
     55      -0.007225  -0.005379  -0.023506   0.033152   0.022593   0.023070
     56       0.000283  -0.000456  -0.007530   0.003733   0.002949   0.001900
     57      -0.002202  -0.001561  -0.000234   0.010812   0.005100   0.004778
     58       0.000771   0.001872   0.007163  -0.010735  -0.002780  -0.008081
     59       0.005573   0.011577   0.028431  -0.024531  -0.004038  -0.010770
                 54         55         56         57         58         59    
      0       0.002536   0.000615   0.000035  -0.000332  -0.000058  -0.003419
      1      -0.001854  -0.004565   0.000120  -0.004501  -0.001752   0.004447
      2       0.002245   0.000866  -0.003173   0.005140   0.002690  -0.004909
      3       0.001909   0.003577   0.000588  -0.001769  -0.000813  -0.004298
      4      -0.000311  -0.012376  -0.003666   0.005048   0.002392   0.001491
      5      -0.001239  -0.000116  -0.001943   0.002049  -0.001835   0.006163
      6      -0.000148   0.011255   0.001603   0.001509  -0.001877  -0.011635
      7       0.007209  -0.003354   0.005634  -0.005186  -0.006236  -0.010805
      8      -0.003475  -0.005532  -0.003135   0.003808   0.004197  -0.004305
      9      -0.003102  -0.024197   0.004656  -0.003878   0.001753   0.014001
     10       0.018061  -0.010587   0.011030  -0.004314   0.002687  -0.004699
     11       0.006326  -0.001683   0.002501  -0.019972   0.014780  -0.008412
     12       0.000217  -0.001406  -0.003398   0.001677   0.000588   0.000655
     13       0.002565   0.004916  -0.000255   0.006013   0.000496   0.000559
     14       0.000758  -0.004428   0.001206  -0.004456   0.000715   0.001006
     15      -0.005347  -0.008791  -0.002573  -0.004594   0.005260   0.013134
     16      -0.005554  -0.007609   0.001230  -0.002985   0.002979   0.016776
     17       0.002064   0.002156  -0.000930  -0.002192   0.000797  -0.005734
     18      -0.003068   0.006635   0.013271  -0.008365  -0.007220  -0.009872
     19      -0.032390  -0.018442   0.012481  -0.000850   0.005773  -0.004995
     20      -0.004699  -0.007195   0.000831   0.037907   0.019668  -0.012425
     21      -0.056850  -0.025013  -0.009761  -0.058081   0.007148   0.030877
     22      -0.006195  -0.262880  -0.042796   0.003036  -0.070575  -0.057984
     23      -0.011973  -0.053690  -0.068559   0.004151  -0.052879  -0.238111
     24       0.002286   0.009029   0.003047  -0.001261  -0.000591  -0.009475
     25       0.000098  -0.001249  -0.001588   0.002310   0.001336  -0.000556
     26       0.000043   0.003606   0.002345  -0.001424   0.000019  -0.000538
     27      -0.000166  -0.000013   0.001086  -0.001703  -0.000968  -0.001492
     28       0.000490   0.003162   0.004364  -0.005084  -0.003236  -0.004914
     29      -0.000063  -0.003160  -0.001540   0.000511   0.000770   0.001575
     30      -0.001629  -0.008381  -0.003574   0.004457   0.001296   0.004976
     31       0.001390   0.010349   0.002993  -0.003198  -0.000586  -0.002917
     32      -0.000625  -0.006299  -0.001202   0.001465   0.001057   0.003485
     33      -0.001180  -0.007818  -0.002020   0.002013   0.001382   0.003721
     34      -0.001674  -0.008571  -0.001971   0.001805   0.000404   0.004895
     35       0.002233   0.013450   0.005498  -0.008122  -0.002875  -0.006122
     36      -0.001839   0.001529  -0.000164  -0.000910   0.001000   0.006475
     37      -0.001967   0.015674  -0.000950   0.001089   0.005938   0.008643
     38       0.000505  -0.004672   0.000979  -0.000809  -0.002671   0.003604
     39       0.000055   0.002061  -0.000388   0.000482   0.000871   0.000790
     40       0.000080  -0.001728  -0.001266  -0.000107   0.001240  -0.000022
     41      -0.001475  -0.000955   0.001598  -0.000737  -0.001086   0.000500
     42      -0.000076   0.000279  -0.000712  -0.000836  -0.000697   0.000862
     43      -0.000217   0.004496   0.001535  -0.000099  -0.000001  -0.002351
     44      -0.000072   0.004321  -0.000894   0.001597   0.000343  -0.003400
     45       0.002304   0.007599  -0.000023   0.002901  -0.001439  -0.006842
     46       0.007674   0.022296   0.005811   0.009096  -0.006240  -0.033954
     47       0.001870   0.001943  -0.000369   0.000427  -0.001856  -0.004536
     48      -0.000532  -0.007225   0.000283  -0.002202   0.000771   0.005573
     49      -0.003321  -0.005379  -0.000456  -0.001561   0.001872   0.011577
     50      -0.009061  -0.023506  -0.007530  -0.000234   0.007163   0.028431
     51       0.004749   0.033152   0.003733   0.010812  -0.010735  -0.024531
     52      -0.001264   0.022593   0.002949   0.005100  -0.002780  -0.004038
     53       0.007665   0.023070   0.001900   0.004778  -0.008081  -0.010770
     54       0.058447   0.011874  -0.001019   0.001408   0.004479   0.010415
     55       0.011874   0.252018   0.030465  -0.003937   0.002062   0.031331
     56      -0.001019   0.030465   0.061500  -0.004985  -0.026237   0.011009
     57       0.001408  -0.003937  -0.004985   0.059390   0.000783  -0.019108
     58       0.004479   0.002062  -0.026237   0.000783   0.064889   0.045134
     59       0.010415   0.031331   0.011009  -0.019108   0.045134   0.243084

$bmatrix
 132 60
                  0          1          2          3          4          5    
      0       0.055472   0.755784   0.652467  -0.055472  -0.755784  -0.652467
      1       0.000000   0.000000   0.000000   0.871088   0.467002  -0.152039
      2       0.000000   0.000000   0.000000   0.000000   0.000000   0.000000
      3       0.000000   0.000000   0.000000   0.000000   0.000000   0.000000
      4       0.873490   0.031606  -0.485816   0.000000   0.000000   0.000000
      5       0.000000   0.000000   0.000000   0.000000   0.000000   0.000000
      6       0.000000   0.000000   0.000000   0.000000   0.000000   0.000000
      7       0.000000   0.000000   0.000000   0.000000   0.000000   0.000000
      8       0.000000   0.000000   0.000000   0.000000   0.000000   0.000000
      9      -0.776416   0.096025  -0.622862   0.000000   0.000000   0.000000
     10      -0.112931  -0.869828   0.480257   0.000000   0.000000   0.000000
     11       0.000000   0.000000   0.000000  -0.755661   0.649247  -0.086337
     12       0.000000   0.000000   0.000000  -0.015709  -0.349120   0.936946
     13       0.000000   0.000000   0.000000   0.000000   0.000000   0.000000
     14       0.000000   0.000000   0.000000   0.000000   0.000000   0.000000
     15       0.000000   0.000000   0.000000   0.000000   0.000000   0.000000
     16       0.000000   0.000000   0.000000   0.000000   0.000000   0.000000
     17       0.000000   0.000000   0.000000   0.000000   0.000000   0.000000
     18       0.000000   0.000000   0.000000   0.000000   0.000000   0.000000
     19       0.000000   0.000000   0.000000   0.000000   0.000000   0.000000
     20       0.000000   0.000000   0.000000   0.000000   0.000000   0.000000
     21      -0.137555  -0.074956   0.671144   0.000000   0.000000   0.000000
     22       0.025681  -0.013361  -0.680233  -0.033888  -0.219303   0.256910
     23      -0.505133   0.461171   0.049761   0.000000   0.000000   0.000000
     24       0.400658  -0.552889  -0.079833  -0.276897   0.139592  -0.138155
     25      -0.405825  -0.345995  -0.074632   0.310573   0.075800  -0.114207
     26       0.582400   0.506881   0.093293   0.000000   0.000000   0.000000
     27      -0.286939   0.130157  -0.126372   0.472005   0.133225   0.487200
     28       0.000000   0.000000   0.000000   0.505178  -0.196317  -0.557690
     29      -0.012643  -0.221153   0.257247   0.043987   0.672284  -0.088624
     30       0.000000   0.000000   0.000000  -0.140502  -0.663337   0.146228
     31       0.000000   0.000000   0.000000  -0.540366  -0.105348  -0.411175
     32       0.304238   0.085004  -0.124330  -0.382386   0.146329   0.387153
     33       0.000000   0.000000   0.000000   0.000000   0.000000   0.000000
     34       0.000000   0.000000   0.000000  -0.158931   0.220103  -0.234507
     35       0.000000   0.000000   0.000000   0.137971  -0.301759  -0.136393
     36       0.000000   0.000000   0.000000   0.000000   0.000000   0.000000
     37       0.000000   0.000000   0.000000   0.000000   0.000000   0.000000
     38       0.000000   0.000000   0.000000   0.000000   0.000000   0.000000
     39       0.000000   0.000000   0.000000   0.000000   0.000000   0.000000
     40       0.000000   0.000000   0.000000   0.000000   0.000000   0.000000
     41       0.000000   0.000000   0.000000   0.000000   0.000000   0.000000
     42       0.000000   0.000000   0.000000   0.000000   0.000000   0.000000
     43       0.000000   0.000000   0.000000   0.000000   0.000000   0.000000
     44       0.009215  -0.342958  -0.005743   0.000000   0.000000   0.000000
     45       0.000000   0.000000   0.000000   0.000000   0.000000   0.000000
     46      -0.147008   0.179744  -0.252625   0.000000   0.000000   0.000000
     47       0.136028   0.182906   0.256476   0.000000   0.000000   0.000000
     48       0.000000   0.000000   0.000000   0.000000   0.000000   0.000000
     49       0.000000   0.000000   0.000000   0.000000   0.000000   0.000000
     50       0.000000   0.000000   0.000000   0.000000   0.000000   0.000000
     51       0.000000   0.000000   0.000000   0.000000   0.000000   0.000000
     52       0.000000   0.000000   0.000000   0.000000   0.000000   0.000000
     53       0.000000   0.000000   0.000000   0.000000   0.000000   0.000000
     54       0.000000   0.000000   0.000000   0.000000   0.000000   0.000000
     55       0.000000   0.000000   0.000000   0.000000   0.000000   0.000000
     56       0.000000   0.000000   0.000000   0.000000   0.000000   0.000000
     57       0.000000   0.000000   0.000000   0.000000   0.000000   0.000000
     58       0.000000   0.000000   0.000000   0.000000   0.000000   0.000000
     59       0.000000   0.000000   0.000000   0.000000   0.000000   0.000000
     60       0.000000   0.000000   0.000000   0.000000   0.000000   0.000000
     61       0.000000   0.000000   0.000000   0.000000   0.000000   0.000000
     62       0.000000   0.000000   0.000000   0.000000   0.000000   0.000000
     63      -0.050634   0.262246  -0.299468  -0.604277  -0.010273   0.063274
     64       0.591216  -0.003761  -0.045907   0.086860  -0.279184   0.316008
     65      -0.254911  -0.344662   0.420910  -0.558987   0.112847  -0.083192
     66      -0.457053  -0.413230   0.517522   0.435954   0.426357  -0.530934
     67       0.561581  -0.145738   0.121070   0.230269   0.369563  -0.447659
     68      -0.252775   0.193678  -0.202856   0.390663   0.303238  -0.384468
     69      -0.223141   0.335654  -0.369833   0.247255  -0.345509   0.379199
     70      -0.427418  -0.271254   0.350544   0.292545  -0.222390   0.232733
     71       0.763723  -0.077169   0.024458  -0.764672   0.056052   0.000083
     72       0.156752  -0.215468   0.236260  -0.233618   0.364836  -0.217859
     73       0.000000   0.000000   0.000000   0.228797  -0.460465  -0.103499
     74       0.000000   0.000000   0.000000   0.226299  -0.514869  -0.284914
     75       0.000000   0.000000   0.000000   0.013255   0.211082   0.724298
     76       0.000000   0.000000   0.000000   0.010757   0.156678   0.542883
     77       0.156752  -0.215468   0.236260  -0.236116   0.310433  -0.399274
     78       0.000000   0.000000   0.000000   0.000000   0.000000   0.000000
     79       0.000000   0.000000   0.000000   0.113431  -0.101276   0.338811
     80       0.000000   0.000000   0.000000   0.113431  -0.101276   0.338811
     81       0.000000   0.000000   0.000000   0.000000   0.000000   0.000000
     82       0.000000   0.000000   0.000000   0.113431  -0.101276   0.338811
     83       0.000000   0.000000   0.000000   0.000000   0.000000   0.000000
     84      -0.054135   0.654073  -0.054781   0.000000   0.000000   0.000000
     85      -0.099555   0.297862  -0.159620   0.000000   0.000000   0.000000
     86       0.101380  -0.268578   0.164807  -0.140027   0.215523  -0.237746
     87       0.049112   0.764191   0.138020   0.000000   0.000000   0.000000
     88       0.204627  -0.158460   0.357608  -0.140027   0.215523  -0.237746
     89      -0.261168  -0.321443  -0.490489   0.000000   0.000000   0.000000
     90      -0.253752  -0.143592  -0.465584   0.000000   0.000000   0.000000
     91      -0.356999  -0.253710  -0.658385   0.000000   0.000000   0.000000
     92       0.041696   0.586340   0.113115   0.000000   0.000000   0.000000
     93       0.197211  -0.336311   0.332703  -0.140027   0.215523  -0.237746
     94       0.000000   0.000000   0.000000   0.000000   0.000000   0.000000
     95       0.000000   0.000000   0.000000   0.000000   0.000000   0.000000
     96       0.000000   0.000000   0.000000   0.000000   0.000000   0.000000
     97       0.000000   0.000000   0.000000   0.000000   0.000000   0.000000
     98       0.000000   0.000000   0.000000   0.000000   0.000000   0.000000
     99      -0.099555   0.297862  -0.159620   0.000000   0.000000   0.000000
    100       0.000000   0.000000   0.000000   0.000000   0.000000   0.000000
    101      -0.099555   0.297862  -0.159620   0.000000   0.000000   0.000000
    102       0.000000   0.000000   0.000000   0.000000   0.000000   0.000000
    103       0.000000   0.000000   0.000000   0.000000   0.000000   0.000000
    104       0.000000   0.000000   0.000000   0.000000   0.000000   0.000000
    105       0.000000   0.000000   0.000000   0.000000   0.000000   0.000000
    106       0.000000   0.000000   0.000000   0.000000   0.000000   0.000000
    107       0.000000   0.000000   0.000000   0.000000   0.000000   0.000000
    108       0.000000   0.000000   0.000000   0.000000   0.000000   0.000000
    109       0.000000   0.000000   0.000000   0.000000   0.000000   0.000000
    110       0.000000   0.000000   0.000000   0.000000   0.000000   0.000000
    111       0.000000   0.000000   0.000000   0.000000   0.000000   0.000000
    112       0.000000   0.000000   0.000000   0.000000   0.000000   0.000000
    113       0.000000   0.000000   0.000000   0.000000   0.000000   0.000000
    114       0.000000   0.000000   0.000000   0.000000   0.000000   0.000000
    115       0.000000   0.000000   0.000000   0.000000   0.000000   0.000000
    116       0.000000   0.000000   0.000000   0.000000   0.000000   0.000000
    117       0.000000   0.000000   0.000000   0.000000   0.000000   0.000000
    118       0.000000   0.000000   0.000000   0.000000   0.000000   0.000000
    119       0.000000   0.000000   0.000000   0.000000   0.000000   0.000000
    120       0.000000   0.000000   0.000000   0.000000   0.000000   0.000000
    121       0.000000   0.000000   0.000000   0.000000   0.000000   0.000000
    122       0.000000   0.000000   0.000000   0.000000   0.000000   0.000000
    123       0.000000   0.000000   0.000000   0.000000   0.000000   0.000000
    124       0.000000   0.000000   0.000000   0.000000   0.000000   0.000000
    125       0.000000   0.000000   0.000000   0.000000   0.000000   0.000000
    126       0.000000   0.000000   0.000000   0.000000   0.000000   0.000000
    127       0.000000   0.000000   0.000000   0.000000   0.000000   0.000000
    128       0.000000   0.000000   0.000000   0.000000   0.000000   0.000000
    129       0.000000   0.000000   0.000000   0.000000   0.000000   0.000000
    130       0.000000   0.000000   0.000000   0.000000   0.000000   0.000000
    131       0.000000   0.000000   0.000000   0.000000   0.000000   0.000000
                  6          7          8          9         10         11    
      0       0.000000   0.000000   0.000000   0.000000   0.000000   0.000000
      1      -0.871088  -0.467002   0.152039   0.000000   0.000000   0.000000
      2       0.596727  -0.691818  -0.406576  -0.596727   0.691818   0.406576
      3       0.000000   0.000000   0.000000  -0.584054  -0.526349  -0.617930
      4       0.000000   0.000000   0.000000   0.000000   0.000000   0.000000
      5       0.000000   0.000000   0.000000   0.886393   0.300542  -0.352110
      6       0.000000   0.000000   0.000000   0.000000   0.000000   0.000000
      7       0.000000   0.000000   0.000000   0.000000   0.000000   0.000000
      8       0.000000   0.000000   0.000000   0.522952  -0.554088   0.647694
      9       0.000000   0.000000   0.000000   0.000000   0.000000   0.000000
     10       0.000000   0.000000   0.000000   0.000000   0.000000   0.000000
     11       0.000000   0.000000   0.000000   0.000000   0.000000   0.000000
     12       0.000000   0.000000   0.000000   0.000000   0.000000   0.000000
     13      -0.127993   0.733951  -0.667033   0.000000   0.000000   0.000000
     14       0.000000   0.000000   0.000000   0.000000   0.000000   0.000000
     15       0.000000   0.000000   0.000000   0.000000   0.000000   0.000000
     16       0.000000   0.000000   0.000000   0.000000   0.000000   0.000000
     17       0.000000   0.000000   0.000000   0.000000   0.000000   0.000000
     18       0.000000   0.000000   0.000000   0.000000   0.000000   0.000000
     19       0.000000   0.000000   0.000000   0.000000   0.000000   0.000000
     20       0.000000   0.000000   0.000000   0.000000   0.000000   0.000000
     21       0.000000   0.000000   0.000000   0.000000   0.000000   0.000000
     22       0.000000   0.000000   0.000000   0.000000   0.000000   0.000000
     23       0.000000   0.000000   0.000000   0.000000   0.000000   0.000000
     24       0.000000   0.000000   0.000000   0.000000   0.000000   0.000000
     25       0.000000   0.000000   0.000000   0.000000   0.000000   0.000000
     26       0.000000   0.000000   0.000000   0.000000   0.000000   0.000000
     27       0.000000   0.000000   0.000000   0.000000   0.000000   0.000000
     28       0.000000   0.000000   0.000000   0.000000   0.000000   0.000000
     29       0.000000   0.000000   0.000000   0.000000   0.000000   0.000000
     30      -0.174774   0.308810  -0.052805   0.000000   0.000000   0.000000
     31       0.099300  -0.075733   0.336306   0.000000   0.000000   0.000000
     32       0.078148  -0.231333  -0.262823   0.000000   0.000000   0.000000
     33      -0.327317   0.055787   0.639946   0.022404   0.197344  -0.302912
     34       0.662957  -0.097178   0.273050   0.000000   0.000000   0.000000
     35       0.130810   0.543937   0.118798  -0.268781  -0.242177   0.017595
     36       0.249213   0.254226  -0.066816  -0.177315  -0.576807  -0.027528
     37       0.000000   0.000000   0.000000  -0.171346   0.127259   0.547908
     38       0.000000   0.000000   0.000000  -0.450227   0.082061  -0.095670
     39       0.000000   0.000000   0.000000   0.031376   0.576090  -0.017243
     40      -0.279365  -0.128441  -0.191470   0.548709  -0.068887   0.104975
     41       0.106489  -0.102493   0.330693   0.033932  -0.068845  -0.590646
     42       0.000000   0.000000   0.000000   0.000000   0.000000   0.000000
     43       0.000000   0.000000   0.000000   0.224720  -0.261459   0.010309
     44       0.000000   0.000000   0.000000   0.000000   0.000000   0.000000
     45       0.000000   0.000000   0.000000   0.034897   0.244242  -0.241027
     46       0.000000   0.000000   0.000000   0.000000   0.000000   0.000000
     47       0.000000   0.000000   0.000000  -0.262458   0.031044   0.221626
     48       0.000000   0.000000   0.000000  -0.023262   0.287527   0.186859
     49       0.000000   0.000000   0.000000   0.000000   0.000000   0.000000
     50       0.000000   0.000000   0.000000   0.000000   0.000000   0.000000
     51       0.000000   0.000000   0.000000  -0.111423  -0.048111  -0.321558
     52       0.000000   0.000000   0.000000   0.000000   0.000000   0.000000
     53       0.000000   0.000000   0.000000   0.151877  -0.266717   0.154676
     54       0.000000   0.000000   0.000000   0.000000   0.000000   0.000000
     55       0.000000   0.000000   0.000000   0.000000   0.000000   0.000000
     56       0.000000   0.000000   0.000000   0.000000   0.000000   0.000000
     57       0.000000   0.000000   0.000000   0.277932   0.033628  -0.195636
     58       0.000000   0.000000   0.000000   0.000000   0.000000   0.000000
     59       0.000000   0.000000   0.000000   0.000000   0.000000   0.000000
     60       0.000000   0.000000   0.000000  -0.042274   0.239920   0.239378
     61       0.000000   0.000000   0.000000   0.000000   0.000000   0.000000
     62       0.000000   0.000000   0.000000  -0.202755  -0.267101  -0.064794
     63       0.000000   0.000000   0.000000   0.000000   0.000000   0.000000
     64      -0.165649   0.227697  -0.249669   0.000000   0.000000   0.000000
     65       0.000000   0.000000   0.000000   0.000000   0.000000   0.000000
     66       0.000000   0.000000   0.000000   0.000000   0.000000   0.000000
     67       0.000000   0.000000   0.000000   0.000000   0.000000   0.000000
     68       0.000000   0.000000   0.000000   0.000000   0.000000   0.000000
     69      -0.165649   0.227697  -0.249669   0.000000   0.000000   0.000000
     70      -0.165649   0.227697  -0.249669   0.000000   0.000000   0.000000
     71       0.000000   0.000000   0.000000   0.000000   0.000000   0.000000
     72       0.193812  -0.500646  -0.427359   0.000000   0.000000   0.000000
     73       0.094757  -0.328116  -0.464941   0.000000   0.000000   0.000000
     74       0.094839  -0.024692   0.467524  -0.114530   0.102257  -0.342092
     75       0.135663  -0.458269  -0.630351   0.000000   0.000000   0.000000
     76       0.135745  -0.154845   0.302114  -0.114530   0.102257  -0.342092
     77       0.193894  -0.197222   0.505105  -0.114530   0.102257  -0.342092
     78       0.404141   0.200838   0.251414   0.316847   0.310310  -0.062981
     79      -0.272607   0.012435  -0.421261   0.441941   0.340428   0.069370
     80      -0.064650   0.095509  -0.257403  -0.209029   0.071600  -0.428622
     81       0.555925   0.379204   0.170684  -0.196985  -0.344760   0.297520
     82      -0.120823   0.190800  -0.501991  -0.071891  -0.314641   0.429871
     83       0.612098   0.283913   0.415273  -0.334123   0.041481  -0.560973
     84       0.000000   0.000000   0.000000   0.000000   0.000000   0.000000
     85      -0.083261  -0.236411   0.280070   0.081741   0.364331  -0.387595
     86       0.000000   0.000000   0.000000   0.000000   0.000000   0.000000
     87       0.000000   0.000000   0.000000   0.000000   0.000000   0.000000
     88       0.000000   0.000000   0.000000   0.000000   0.000000   0.000000
     89       0.000000   0.000000   0.000000   0.100072  -0.299411   0.160450
     90       0.000000   0.000000   0.000000   0.000000   0.000000   0.000000
     91       0.000000   0.000000   0.000000   0.000000   0.000000   0.000000
     92       0.000000   0.000000   0.000000   0.100072  -0.299411   0.160450
     93       0.000000   0.000000   0.000000   0.100072  -0.299411   0.160450
     94       0.000000   0.000000   0.000000   0.165895  -0.534070   0.298117
     95      -0.083261  -0.236411   0.280070   0.034623   0.240963  -0.237975
     96       0.000000   0.000000   0.000000  -0.305053  -0.022913   0.307846
     97       0.000000   0.000000   0.000000   0.330053  -0.533694   0.142638
     98      -0.083261  -0.236411   0.280070   0.198781   0.241339  -0.393455
     99       0.000000   0.000000   0.000000  -0.422093   0.100079   0.313707
    100       0.000000   0.000000   0.000000  -0.469211  -0.023290   0.463326
    101       0.000000   0.000000   0.000000   0.213013  -0.410702   0.148498
    102       0.000000   0.000000   0.000000  -0.058032  -0.076884  -0.211712
    103      -0.168883   0.069380  -0.365923   0.185375   0.065334   0.522422
    104       0.000000   0.000000   0.000000   0.060632  -0.302943  -0.105942
    105       0.000000   0.000000   0.000000  -0.175226   0.418388  -0.083996
    106      -0.168883   0.069380  -0.365923   0.304039  -0.160726   0.628192
    107       0.000000   0.000000   0.000000   0.000589  -0.239222  -0.202703
    108       0.000000   0.000000   0.000000  -0.293890   0.644448  -0.189766
    109       0.000000   0.000000   0.000000  -0.235269   0.482110  -0.180757
    110      -0.168883   0.069380  -0.365923   0.243996  -0.097004   0.531431
    111       0.000000   0.000000   0.000000   0.000000   0.000000   0.000000
    112       0.000000   0.000000   0.000000   0.000000   0.000000   0.000000
    113       0.000000   0.000000   0.000000   0.047433   0.190603   0.282095
    114       0.000000   0.000000   0.000000   0.000000   0.000000   0.000000
    115       0.000000   0.000000   0.000000   0.000000   0.000000   0.000000
    116       0.000000   0.000000   0.000000   0.047433   0.190603   0.282095
    117       0.000000   0.000000   0.000000   0.293222  -0.089476  -0.313293
    118       0.299885   0.266818  -0.013872  -0.529878  -0.432628   0.057723
    119       0.000000   0.000000   0.000000   0.109564   0.192874   0.076537
    120       0.000000   0.000000   0.000000   0.510468  -0.083402  -0.483503
    121       0.299885   0.266818  -0.013872  -0.312632  -0.426554  -0.112487
    122       0.000000   0.000000   0.000000  -0.001794   0.237604   0.204713
    123       0.000000   0.000000   0.000000   0.399111  -0.038671  -0.355327
    124       0.000000   0.000000   0.000000  -0.107683   0.186799   0.246746
    125       0.299885   0.266818  -0.013872  -0.423989  -0.381823   0.015690
    126       0.000000   0.000000   0.000000   0.000000   0.000000   0.000000
    127       0.000000   0.000000   0.000000   0.000000   0.000000   0.000000
    128       0.000000   0.000000   0.000000   0.000000   0.000000   0.000000
    129       0.000000   0.000000   0.000000   0.000000   0.000000   0.000000
    130       0.000000   0.000000   0.000000  -0.086641  -0.282394  -0.171627
    131       0.000000   0.000000   0.000000  -0.086641  -0.282394  -0.171627
                 12         13         14         15         16         17    
      0       0.000000   0.000000   0.000000   0.000000   0.000000   0.000000
      1       0.000000   0.000000   0.000000   0.000000   0.000000   0.000000
      2       0.000000   0.000000   0.000000   0.000000   0.000000   0.000000
      3       0.584054   0.526349   0.617930   0.000000   0.000000   0.000000
      4      -0.873490  -0.031606   0.485816   0.000000   0.000000   0.000000
      5       0.000000   0.000000   0.000000  -0.886393  -0.300542   0.352110
      6       0.000000   0.000000   0.000000   0.428196  -0.780552   0.455397
      7       0.000000   0.000000   0.000000   0.000000   0.000000   0.000000
      8       0.000000   0.000000   0.000000   0.000000   0.000000   0.000000
      9       0.000000   0.000000   0.000000   0.000000   0.000000   0.000000
     10       0.000000   0.000000   0.000000   0.000000   0.000000   0.000000
     11       0.000000   0.000000   0.000000   0.000000   0.000000   0.000000
     12       0.000000   0.000000   0.000000   0.000000   0.000000   0.000000
     13       0.000000   0.000000   0.000000   0.000000   0.000000   0.000000
     14      -0.092058   0.501197  -0.860423   0.000000   0.000000   0.000000
     15       0.375901  -0.902384  -0.210717   0.000000   0.000000   0.000000
     16       0.000000   0.000000   0.000000   0.256131   0.888667   0.380353
     17       0.000000   0.000000   0.000000   0.113682   0.011764  -0.993448
     18       0.000000   0.000000   0.000000   0.000000   0.000000   0.000000
     19       0.000000   0.000000   0.000000   0.000000   0.000000   0.000000
     20       0.000000   0.000000   0.000000   0.000000   0.000000   0.000000
     21      -0.166753   0.039859  -0.297226   0.000000   0.000000   0.000000
     22       0.000000   0.000000   0.000000   0.000000   0.000000   0.000000
     23       0.073926  -0.315664   0.112382   0.000000   0.000000   0.000000
     24       0.000000   0.000000   0.000000   0.000000   0.000000   0.000000
     25       0.095251   0.270195   0.188839   0.000000   0.000000   0.000000
     26       0.000000   0.000000   0.000000   0.000000   0.000000   0.000000
     27       0.000000   0.000000   0.000000   0.000000   0.000000   0.000000
     28       0.000000   0.000000   0.000000   0.000000   0.000000   0.000000
     29       0.000000   0.000000   0.000000   0.000000   0.000000   0.000000
     30       0.000000   0.000000   0.000000   0.000000   0.000000   0.000000
     31       0.000000   0.000000   0.000000   0.000000   0.000000   0.000000
     32       0.000000   0.000000   0.000000   0.000000   0.000000   0.000000
     33       0.000000   0.000000   0.000000   0.000000   0.000000   0.000000
     34       0.000000   0.000000   0.000000   0.000000   0.000000   0.000000
     35       0.000000   0.000000   0.000000   0.000000   0.000000   0.000000
     36       0.000000   0.000000   0.000000  -0.071898   0.322581   0.094345
     37       0.240105   0.023017  -0.246548  -0.068760  -0.150276  -0.301361
     38       0.000000   0.000000   0.000000   0.159110  -0.198034   0.231508
     39       0.106529  -0.292525   0.148482   0.000000   0.000000   0.000000
     40      -0.269344   0.197328   0.086495   0.000000   0.000000   0.000000
     41       0.000000   0.000000   0.000000   0.000000   0.000000   0.000000
     42      -0.187579   0.264685   0.709304   0.000000   0.000000   0.000000
     43      -0.606746   0.167992  -0.291542   0.000000   0.000000   0.000000
     44       0.372230   0.551313  -0.206058   0.000000   0.000000   0.000000
     45      -0.317060  -0.594147   0.067396   0.000000   0.000000   0.000000
     46       0.613716  -0.254711   0.159022   0.000000   0.000000   0.000000
     47       0.126430  -0.213951  -0.478102   0.000000   0.000000   0.000000
     48       0.000000   0.000000   0.000000   0.432971  -0.297610  -0.439199
     49       0.000000   0.000000   0.000000  -0.253489  -0.617419   0.419582
     50       0.000000   0.000000   0.000000  -0.365571   0.532644   0.291793
     51       0.000000   0.000000   0.000000   0.563462   0.207966   0.375178
     52       0.000000   0.000000   0.000000  -0.450750  -0.003099  -0.545064
     53       0.000000   0.000000   0.000000   0.166985   0.369744  -0.277903
     54       0.000000   0.000000   0.000000  -0.287918  -0.036636   0.207927
     55       0.000000   0.000000   0.000000   0.000000   0.000000   0.000000
     56       0.000000   0.000000   0.000000   0.264532   0.211275   0.113394
     57       0.000000   0.000000   0.000000   0.000000   0.000000   0.000000
     58       0.000000   0.000000   0.000000   0.000000   0.000000   0.000000
     59       0.000000   0.000000   0.000000   0.000000   0.000000   0.000000
     60       0.000000   0.000000   0.000000   0.000000   0.000000   0.000000
     61       0.000000   0.000000   0.000000   0.000000   0.000000   0.000000
     62       0.000000   0.000000   0.000000   0.000000   0.000000   0.000000
     63       0.141534  -0.217842   0.240304   0.000000   0.000000   0.000000
     64       0.000000   0.000000   0.000000   0.000000   0.000000   0.000000
     65       0.000000   0.000000   0.000000   0.000000   0.000000   0.000000
     66       0.000000   0.000000   0.000000   0.000000   0.000000   0.000000
     67       0.000000   0.000000   0.000000   0.000000   0.000000   0.000000
     68       0.141534  -0.217842   0.240304   0.000000   0.000000   0.000000
     69       0.141534  -0.217842   0.240304   0.000000   0.000000   0.000000
     70       0.000000   0.000000   0.000000   0.000000   0.000000   0.000000
     71       0.000000   0.000000   0.000000   0.000000   0.000000   0.000000
     72       0.000000   0.000000   0.000000   0.000000   0.000000   0.000000
     73       0.000000   0.000000   0.000000   0.000000   0.000000   0.000000
     74       0.000000   0.000000   0.000000   0.000000   0.000000   0.000000
     75       0.000000   0.000000   0.000000   0.000000   0.000000   0.000000
     76       0.000000   0.000000   0.000000   0.000000   0.000000   0.000000
     77       0.000000   0.000000   0.000000   0.000000   0.000000   0.000000
     78       0.000000   0.000000   0.000000   0.000000   0.000000   0.000000
     79       0.000000   0.000000   0.000000   0.000000   0.000000   0.000000
     80       0.000000   0.000000   0.000000   0.160248  -0.065833   0.347213
     81       0.079283   0.225117  -0.266690   0.000000   0.000000   0.000000
     82       0.079283   0.225117  -0.266690   0.000000   0.000000   0.000000
     83       0.000000   0.000000   0.000000   0.160248  -0.065833   0.347213
     84       0.325977  -0.137820   0.577136   0.000000   0.000000   0.000000
     85       0.101074  -0.425781   0.267144   0.000000   0.000000   0.000000
     86       0.295355   0.052224   0.534441   0.000000   0.000000   0.000000
     87      -0.153082  -0.685590  -0.319842   0.000000   0.000000   0.000000
     88      -0.183704  -0.495546  -0.362536   0.000000   0.000000   0.000000
     89      -0.064928   0.418553  -0.089509   0.000000   0.000000   0.000000
     90      -0.091376  -0.497192  -0.196639   0.000000   0.000000   0.000000
     91       0.387683   0.050579   0.700339   0.000000   0.000000   0.000000
     92      -0.126634   0.230155  -0.212713   0.000000   0.000000   0.000000
     93      -0.157256   0.420199  -0.255407   0.000000   0.000000   0.000000
     94       0.249252   0.408108  -0.583211  -0.161439   0.327788  -0.126619
     95       0.302346   0.197274  -0.453808   0.000000   0.000000   0.000000
     96      -0.386472   0.285166   0.122382   0.000000   0.000000   0.000000
     97      -0.578485   0.445429   0.167357  -0.161439   0.327788  -0.126619
     98      -0.525390   0.234596   0.296760   0.000000   0.000000   0.000000
     99       0.239993  -0.375211   0.092766   0.000000   0.000000   0.000000
    100       0.441265   0.247844  -0.628186   0.000000   0.000000   0.000000
    101       0.047980  -0.214948   0.137741  -0.161439   0.327788  -0.126619
    102       0.000000   0.000000   0.000000   0.236835  -0.694213   0.003658
    103       0.000000   0.000000   0.000000   0.162462  -0.645600  -0.142071
    104       0.000000   0.000000   0.000000  -0.297053   0.279061  -0.509601
    105       0.162010  -0.328947   0.127067  -0.223053   0.146888  -0.436132
    106       0.000000   0.000000   0.000000  -0.371425   0.327675  -0.655330
    107       0.000000   0.000000   0.000000   0.048532   0.177009   0.273260
    108       0.162010  -0.328947   0.127067   0.310834  -0.826387   0.077127
    109       0.162010  -0.328947   0.127067   0.122532   0.044835   0.346729
    110       0.000000   0.000000   0.000000  -0.025840   0.225622   0.127530
    111       0.000000   0.000000   0.000000   0.498168   0.396048   0.210415
    112       0.000000   0.000000   0.000000  -0.616575  -0.001206   0.577679
    113       0.000000   0.000000   0.000000  -0.133273  -0.153844  -0.138377
    114       0.000000   0.000000   0.000000   0.583235   0.360022   0.068680
    115       0.000000   0.000000   0.000000  -0.531507  -0.037232   0.435944
    116       0.000000   0.000000   0.000000  -0.048205  -0.189870  -0.280112
    117      -0.284436   0.022953   0.249291   0.000000   0.000000   0.000000
    118       0.000000   0.000000   0.000000   0.000000   0.000000   0.000000
    119       0.000000   0.000000   0.000000  -0.000152  -0.261854  -0.223888
    120      -0.284436   0.022953   0.249291   0.000000   0.000000   0.000000
    121       0.000000   0.000000   0.000000   0.000000   0.000000   0.000000
    122       0.000000   0.000000   0.000000  -0.000152  -0.261854  -0.223888
    123      -0.284436   0.022953   0.249291   0.000000   0.000000   0.000000
    124       0.000000   0.000000   0.000000  -0.000152  -0.261854  -0.223888
    125       0.000000   0.000000   0.000000   0.000000   0.000000   0.000000
    126       0.000000   0.000000   0.000000   0.000000   0.000000   0.000000
    127       0.000000   0.000000   0.000000   0.145622   0.220163   0.240436
    128       0.000000   0.000000   0.000000   0.000000   0.000000   0.000000
    129       0.000000   0.000000   0.000000   0.145622   0.220163   0.240436
    130       0.000000   0.000000   0.000000   0.000000   0.000000   0.000000
    131       0.000000   0.000000   0.000000   0.145622   0.220163   0.240436
                 18         19         20         21         22         23    
      0       0.000000   0.000000   0.000000   0.000000   0.000000   0.000000
      1       0.000000   0.000000   0.000000   0.000000   0.000000   0.000000
      2       0.000000   0.000000   0.000000   0.000000   0.000000   0.000000
      3       0.000000   0.000000   0.000000   0.000000   0.000000   0.000000
      4       0.000000   0.000000   0.000000   0.000000   0.000000   0.000000
      5       0.000000   0.000000   0.000000   0.000000   0.000000   0.000000
      6      -0.428196   0.780552  -0.455397   0.000000   0.000000   0.000000
      7      -0.801874  -0.110810   0.587128   0.801874   0.110810  -0.587128
      8       0.000000   0.000000   0.000000  -0.522952   0.554088  -0.647694
      9       0.000000   0.000000   0.000000   0.000000   0.000000   0.000000
     10       0.000000   0.000000   0.000000   0.000000   0.000000   0.000000
     11       0.000000   0.000000   0.000000   0.000000   0.000000   0.000000
     12       0.000000   0.000000   0.000000   0.000000   0.000000   0.000000
     13       0.000000   0.000000   0.000000   0.000000   0.000000   0.000000
     14       0.000000   0.000000   0.000000   0.000000   0.000000   0.000000
     15       0.000000   0.000000   0.000000   0.000000   0.000000   0.000000
     16       0.000000   0.000000   0.000000   0.000000   0.000000   0.000000
     17       0.000000   0.000000   0.000000   0.000000   0.000000   0.000000
     18       0.852614   0.204478   0.480872   0.000000   0.000000   0.000000
     19       0.000000   0.000000   0.000000  -0.283224  -0.949860   0.132476
     20       0.000000   0.000000   0.000000   0.067424   0.463619   0.883465
     21       0.000000   0.000000   0.000000   0.000000   0.000000   0.000000
     22       0.000000   0.000000   0.000000   0.000000   0.000000   0.000000
     23       0.000000   0.000000   0.000000   0.000000   0.000000   0.000000
     24       0.000000   0.000000   0.000000   0.000000   0.000000   0.000000
     25       0.000000   0.000000   0.000000   0.000000   0.000000   0.000000
     26       0.000000   0.000000   0.000000   0.000000   0.000000   0.000000
     27       0.000000   0.000000   0.000000   0.000000   0.000000   0.000000
     28       0.000000   0.000000   0.000000   0.000000   0.000000   0.000000
     29       0.000000   0.000000   0.000000   0.000000   0.000000   0.000000
     30       0.000000   0.000000   0.000000   0.000000   0.000000   0.000000
     31       0.000000   0.000000   0.000000   0.000000   0.000000   0.000000
     32       0.000000   0.000000   0.000000   0.000000   0.000000   0.000000
     33       0.000000   0.000000   0.000000   0.000000   0.000000   0.000000
     34       0.000000   0.000000   0.000000   0.000000   0.000000   0.000000
     35       0.000000   0.000000   0.000000   0.000000   0.000000   0.000000
     36       0.000000   0.000000   0.000000   0.000000   0.000000   0.000000
     37       0.000000   0.000000   0.000000   0.000000   0.000000   0.000000
     38       0.000000   0.000000   0.000000   0.291117   0.115973  -0.135837
     39       0.000000   0.000000   0.000000  -0.137906  -0.283566  -0.131238
     40       0.000000   0.000000   0.000000   0.000000   0.000000   0.000000
     41       0.000000   0.000000   0.000000  -0.140421   0.171339   0.259953
     42       0.000000   0.000000   0.000000   0.000000   0.000000   0.000000
     43       0.000000   0.000000   0.000000   0.000000   0.000000   0.000000
     44       0.000000   0.000000   0.000000   0.000000   0.000000   0.000000
     45       0.000000   0.000000   0.000000   0.000000   0.000000   0.000000
     46       0.000000   0.000000   0.000000   0.000000   0.000000   0.000000
     47       0.000000   0.000000   0.000000   0.000000   0.000000   0.000000
     48       0.000000   0.000000   0.000000   0.000000   0.000000   0.000000
     49       0.000000   0.000000   0.000000   0.000000   0.000000   0.000000
     50       0.113876  -0.121736  -0.315729   0.000000   0.000000   0.000000
     51       0.000000   0.000000   0.000000   0.000000   0.000000   0.000000
     52       0.169176   0.222443   0.222196   0.000000   0.000000   0.000000
     53      -0.318862  -0.103027   0.123227   0.000000   0.000000   0.000000
     54       0.443732  -0.241497  -0.047615  -0.155814   0.278132  -0.160311
     55       0.051729  -0.048165  -0.743298   0.201975   0.062054   0.287560
     56      -0.226332  -0.711102   0.031413   0.000000   0.000000   0.000000
     57      -0.193050   0.196887  -0.226500  -0.084883  -0.230515   0.422137
     58       0.000000   0.000000   0.000000   0.148605   0.334726  -0.700038
     59       0.156283   0.199624   0.251120  -0.595389  -0.359662  -0.133625
     60       0.000000   0.000000   0.000000   0.299202  -0.608671  -0.065476
     61       0.017865  -0.353864  -0.042386  -0.380578   0.501321   0.324211
     62       0.000000   0.000000   0.000000   0.559118   0.205369   0.384049
     63       0.000000   0.000000   0.000000   0.000000   0.000000   0.000000
     64       0.000000   0.000000   0.000000   0.000000   0.000000   0.000000
     65       0.000000   0.000000   0.000000   0.000000   0.000000   0.000000
     66       0.000000   0.000000   0.000000   0.000000   0.000000   0.000000
     67       0.000000   0.000000   0.000000   0.000000   0.000000   0.000000
     68       0.000000   0.000000   0.000000   0.000000   0.000000   0.000000
     69       0.000000   0.000000   0.000000   0.000000   0.000000   0.000000
     70       0.000000   0.000000   0.000000   0.000000   0.000000   0.000000
     71       0.000000   0.000000   0.000000   0.000000   0.000000   0.000000
     72       0.000000   0.000000   0.000000   0.000000   0.000000   0.000000
     73       0.000000   0.000000   0.000000   0.000000   0.000000   0.000000
     74       0.000000   0.000000   0.000000   0.000000   0.000000   0.000000
     75       0.000000   0.000000   0.000000   0.000000   0.000000   0.000000
     76       0.000000   0.000000   0.000000   0.000000   0.000000   0.000000
     77       0.000000   0.000000   0.000000   0.000000   0.000000   0.000000
     78       0.000000   0.000000   0.000000  -0.282766  -0.251587   0.013080
     79       0.000000   0.000000   0.000000  -0.282766  -0.251587   0.013080
     80       0.000000   0.000000   0.000000   0.000000   0.000000   0.000000
     81       0.000000   0.000000   0.000000   0.000000   0.000000   0.000000
     82       0.000000   0.000000   0.000000   0.000000   0.000000   0.000000
     83       0.000000   0.000000   0.000000   0.000000   0.000000   0.000000
     84       0.000000   0.000000   0.000000   0.000000   0.000000   0.000000
     85       0.000000   0.000000   0.000000   0.000000   0.000000   0.000000
     86       0.000000   0.000000   0.000000   0.000000   0.000000   0.000000
     87       0.000000   0.000000   0.000000   0.000000   0.000000   0.000000
     88       0.000000   0.000000   0.000000   0.000000   0.000000   0.000000
     89       0.000000   0.000000   0.000000   0.000000   0.000000   0.000000
     90       0.000000   0.000000   0.000000   0.000000   0.000000   0.000000
     91       0.000000   0.000000   0.000000   0.000000   0.000000   0.000000
     92       0.000000   0.000000   0.000000   0.000000   0.000000   0.000000
     93       0.000000   0.000000   0.000000   0.000000   0.000000   0.000000
     94       0.000000   0.000000   0.000000   0.000000   0.000000   0.000000
     95       0.000000   0.000000   0.000000   0.000000   0.000000   0.000000
     96       0.000000   0.000000   0.000000   0.281655  -0.022729  -0.246853
     97       0.000000   0.000000   0.000000   0.000000   0.000000   0.000000
     98       0.000000   0.000000   0.000000   0.000000   0.000000   0.000000
     99       0.000000   0.000000   0.000000   0.281655  -0.022729  -0.246853
    100       0.000000   0.000000   0.000000   0.281655  -0.022729  -0.246853
    101       0.000000   0.000000   0.000000   0.000000   0.000000   0.000000
    102       0.000000   0.000000   0.000000   0.000151   0.260211   0.222482
    103       0.000000   0.000000   0.000000   0.000000   0.000000   0.000000
    104       0.000000   0.000000   0.000000   0.000151   0.260211   0.222482
    105       0.000000   0.000000   0.000000   0.000000   0.000000   0.000000
    106       0.000000   0.000000   0.000000   0.000000   0.000000   0.000000
    107      -0.049273  -0.197998  -0.293039   0.000151   0.260211   0.222482
    108       0.000000   0.000000   0.000000   0.000000   0.000000   0.000000
    109      -0.049273  -0.197998  -0.293039   0.000000   0.000000   0.000000
    110      -0.049273  -0.197998  -0.293039   0.000000   0.000000   0.000000
    111       0.247889  -0.234587  -0.635165   0.000000   0.000000   0.000000
    112       0.508529  -0.141627  -0.720904   0.000000   0.000000   0.000000
    113       0.383995  -0.152829  -0.623009   0.000000   0.000000   0.000000
    114       0.010209   0.137553   0.226167  -0.145543  -0.220044  -0.240306
    115       0.270849   0.230513   0.140428  -0.145543  -0.220044  -0.240306
    116       0.146315   0.219311   0.238323  -0.145543  -0.220044  -0.240306
    117       0.000000   0.000000   0.000000   0.425160   0.296374  -0.089736
    118       0.000000   0.000000   0.000000   0.663940   0.395662  -0.197589
    119       0.000000   0.000000   0.000000  -0.442508   0.224348   0.549208
    120       0.000000   0.000000   0.000000  -0.559129   0.215816   0.636069
    121       0.000000   0.000000   0.000000  -0.320350   0.315104   0.528216
    122       0.090522   0.295043   0.179315  -0.088576  -0.270793  -0.160141
    123       0.090522   0.295043   0.179315  -0.205197  -0.279326  -0.073280
    124       0.000000   0.000000   0.000000   0.541781   0.304906  -0.176596
    125       0.090522   0.295043   0.179315   0.033583  -0.180038  -0.181133
    126      -0.208067   0.860262  -0.121811   0.312884  -0.731224   0.289319
    127      -0.212972  -0.089445  -0.307749   0.282438  -0.565435   0.279026
    128      -0.046702   0.716664   0.071474  -0.378506  -0.118076  -0.539232
    129      -0.051606  -0.233043  -0.114464  -0.408953   0.047714  -0.549525
    130      -0.140225   0.733821  -0.053018   0.116595   0.112327   0.180441
    131      -0.145129  -0.215885  -0.238956   0.086149   0.278117   0.170148
                 24         25         26         27         28         29    
      0       0.000000   0.000000   0.000000   0.000000   0.000000   0.000000
      1       0.000000   0.000000   0.000000   0.000000   0.000000   0.000000
      2       0.000000   0.000000   0.000000   0.000000   0.000000   0.000000
      3       0.000000   0.000000   0.000000   0.000000   0.000000   0.000000
      4       0.000000   0.000000   0.000000   0.000000   0.000000   0.000000
      5       0.000000   0.000000   0.000000   0.000000   0.000000   0.000000
      6       0.000000   0.000000   0.000000   0.000000   0.000000   0.000000
      7       0.000000   0.000000   0.000000   0.000000   0.000000   0.000000
      8       0.000000   0.000000   0.000000   0.000000   0.000000   0.000000
      9       0.776416  -0.096025   0.622862   0.000000   0.000000   0.000000
     10       0.000000   0.000000   0.000000   0.112931   0.869828  -0.480257
     11       0.000000   0.000000   0.000000   0.000000   0.000000   0.000000
     12       0.000000   0.000000   0.000000   0.000000   0.000000   0.000000
     13       0.000000   0.000000   0.000000   0.000000   0.000000   0.000000
     14       0.000000   0.000000   0.000000   0.000000   0.000000   0.000000
     15       0.000000   0.000000   0.000000   0.000000   0.000000   0.000000
     16       0.000000   0.000000   0.000000   0.000000   0.000000   0.000000
     17       0.000000   0.000000   0.000000   0.000000   0.000000   0.000000
     18       0.000000   0.000000   0.000000   0.000000   0.000000   0.000000
     19       0.000000   0.000000   0.000000   0.000000   0.000000   0.000000
     20       0.000000   0.000000   0.000000   0.000000   0.000000   0.000000
     21       0.304308   0.035097  -0.373918   0.000000   0.000000   0.000000
     22       0.000000   0.000000   0.000000   0.008207   0.232663   0.423323
     23       0.000000   0.000000   0.000000   0.431207  -0.145508  -0.162143
     24      -0.123760   0.413297   0.217987   0.000000   0.000000   0.000000
     25       0.000000   0.000000   0.000000   0.000000   0.000000   0.000000
     26      -0.172990  -0.425702   0.150008  -0.409410  -0.081179  -0.243301
     27       0.000000   0.000000   0.000000   0.000000   0.000000   0.000000
     28       0.000000   0.000000   0.000000   0.000000   0.000000   0.000000
     29       0.000000   0.000000   0.000000   0.000000   0.000000   0.000000
     30       0.000000   0.000000   0.000000   0.000000   0.000000   0.000000
     31       0.000000   0.000000   0.000000   0.000000   0.000000   0.000000
     32       0.000000   0.000000   0.000000   0.000000   0.000000   0.000000
     33       0.000000   0.000000   0.000000   0.000000   0.000000   0.000000
     34       0.000000   0.000000   0.000000   0.000000   0.000000   0.000000
     35       0.000000   0.000000   0.000000   0.000000   0.000000   0.000000
     36       0.000000   0.000000   0.000000   0.000000   0.000000   0.000000
     37       0.000000   0.000000   0.000000   0.000000   0.000000   0.000000
     38       0.000000   0.000000   0.000000   0.000000   0.000000   0.000000
     39       0.000000   0.000000   0.000000   0.000000   0.000000   0.000000
     40       0.000000   0.000000   0.000000   0.000000   0.000000   0.000000
     41       0.000000   0.000000   0.000000   0.000000   0.000000   0.000000
     42       0.000000   0.000000   0.000000   0.000000   0.000000   0.000000
     43       0.000000   0.000000   0.000000   0.000000   0.000000   0.000000
     44       0.000000   0.000000   0.000000   0.000000   0.000000   0.000000
     45       0.000000   0.000000   0.000000   0.000000   0.000000   0.000000
     46       0.000000   0.000000   0.000000   0.000000   0.000000   0.000000
     47       0.000000   0.000000   0.000000   0.000000   0.000000   0.000000
     48       0.000000   0.000000   0.000000   0.000000   0.000000   0.000000
     49       0.000000   0.000000   0.000000   0.000000   0.000000   0.000000
     50       0.000000   0.000000   0.000000   0.000000   0.000000   0.000000
     51       0.000000   0.000000   0.000000   0.000000   0.000000   0.000000
     52       0.000000   0.000000   0.000000   0.000000   0.000000   0.000000
     53       0.000000   0.000000   0.000000   0.000000   0.000000   0.000000
     54       0.000000   0.000000   0.000000   0.000000   0.000000   0.000000
     55       0.000000   0.000000   0.000000   0.000000   0.000000   0.000000
     56       0.000000   0.000000   0.000000   0.000000   0.000000   0.000000
     57       0.000000   0.000000   0.000000   0.000000   0.000000   0.000000
     58       0.000000   0.000000   0.000000   0.000000   0.000000   0.000000
     59       0.000000   0.000000   0.000000   0.000000   0.000000   0.000000
     60       0.000000   0.000000   0.000000   0.000000   0.000000   0.000000
     61       0.000000   0.000000   0.000000   0.000000   0.000000   0.000000
     62       0.000000   0.000000   0.000000   0.000000   0.000000   0.000000
     63       0.000000   0.000000   0.000000   0.000000   0.000000   0.000000
     64       0.000000   0.000000   0.000000  -0.512428   0.055248  -0.020431
     65       0.300521   0.265946  -0.333608   0.000000   0.000000   0.000000
     66       0.300521   0.265946  -0.333608   0.000000   0.000000   0.000000
     67       0.000000   0.000000   0.000000  -0.512428   0.055248  -0.020431
     68       0.000000   0.000000   0.000000   0.000000   0.000000   0.000000
     69       0.000000   0.000000   0.000000   0.000000   0.000000   0.000000
     70       0.300521   0.265946  -0.333608   0.000000   0.000000   0.000000
     71       0.000000   0.000000   0.000000  -0.512428   0.055248  -0.020431
     72       0.000000   0.000000   0.000000   0.000000   0.000000   0.000000
     73       0.000000   0.000000   0.000000   0.000000   0.000000   0.000000
     74       0.000000   0.000000   0.000000   0.000000   0.000000   0.000000
     75       0.000000   0.000000   0.000000   0.000000   0.000000   0.000000
     76       0.000000   0.000000   0.000000   0.000000   0.000000   0.000000
     77       0.000000   0.000000   0.000000   0.000000   0.000000   0.000000
     78       0.000000   0.000000   0.000000   0.000000   0.000000   0.000000
     79       0.000000   0.000000   0.000000   0.000000   0.000000   0.000000
     80       0.000000   0.000000   0.000000   0.000000   0.000000   0.000000
     81       0.000000   0.000000   0.000000   0.000000   0.000000   0.000000
     82       0.000000   0.000000   0.000000   0.000000   0.000000   0.000000
     83       0.000000   0.000000   0.000000   0.000000   0.000000   0.000000
     84      -0.015134  -0.517084  -0.060852   0.000000   0.000000   0.000000
     85       0.000000   0.000000   0.000000   0.000000   0.000000   0.000000
     86       0.000000   0.000000   0.000000   0.000000   0.000000   0.000000
     87      -0.015134  -0.517084  -0.060852   0.000000   0.000000   0.000000
     88       0.000000   0.000000   0.000000   0.000000   0.000000   0.000000
     89       0.000000   0.000000   0.000000   0.226024   0.202300   0.419549
     90       0.000000   0.000000   0.000000   0.226024   0.202300   0.419549
     91       0.000000   0.000000   0.000000   0.226024   0.202300   0.419549
     92      -0.015134  -0.517084  -0.060852   0.000000   0.000000   0.000000
     93       0.000000   0.000000   0.000000   0.000000   0.000000   0.000000
     94       0.000000   0.000000   0.000000   0.000000   0.000000   0.000000
     95       0.000000   0.000000   0.000000   0.000000   0.000000   0.000000
     96       0.000000   0.000000   0.000000   0.000000   0.000000   0.000000
     97       0.000000   0.000000   0.000000   0.000000   0.000000   0.000000
     98       0.000000   0.000000   0.000000   0.000000   0.000000   0.000000
     99       0.000000   0.000000   0.000000   0.000000   0.000000   0.000000
    100       0.000000   0.000000   0.000000   0.000000   0.000000   0.000000
    101       0.000000   0.000000   0.000000   0.000000   0.000000   0.000000
    102       0.000000   0.000000   0.000000   0.000000   0.000000   0.000000
    103       0.000000   0.000000   0.000000   0.000000   0.000000   0.000000
    104       0.000000   0.000000   0.000000   0.000000   0.000000   0.000000
    105       0.000000   0.000000   0.000000   0.000000   0.000000   0.000000
    106       0.000000   0.000000   0.000000   0.000000   0.000000   0.000000
    107       0.000000   0.000000   0.000000   0.000000   0.000000   0.000000
    108       0.000000   0.000000   0.000000   0.000000   0.000000   0.000000
    109       0.000000   0.000000   0.000000   0.000000   0.000000   0.000000
    110       0.000000   0.000000   0.000000   0.000000   0.000000   0.000000
    111       0.000000   0.000000   0.000000   0.000000   0.000000   0.000000
    112       0.000000   0.000000   0.000000   0.000000   0.000000   0.000000
    113       0.000000   0.000000   0.000000   0.000000   0.000000   0.000000
    114       0.000000   0.000000   0.000000   0.000000   0.000000   0.000000
    115       0.000000   0.000000   0.000000   0.000000   0.000000   0.000000
    116       0.000000   0.000000   0.000000   0.000000   0.000000   0.000000
    117       0.000000   0.000000   0.000000   0.000000   0.000000   0.000000
    118       0.000000   0.000000   0.000000   0.000000   0.000000   0.000000
    119       0.000000   0.000000   0.000000   0.000000   0.000000   0.000000
    120       0.000000   0.000000   0.000000   0.000000   0.000000   0.000000
    121       0.000000   0.000000   0.000000   0.000000   0.000000   0.000000
    122       0.000000   0.000000   0.000000   0.000000   0.000000   0.000000
    123       0.000000   0.000000   0.000000   0.000000   0.000000   0.000000
    124       0.000000   0.000000   0.000000   0.000000   0.000000   0.000000
    125       0.000000   0.000000   0.000000   0.000000   0.000000   0.000000
    126       0.000000   0.000000   0.000000   0.000000   0.000000   0.000000
    127       0.000000   0.000000   0.000000   0.000000   0.000000   0.000000
    128       0.000000   0.000000   0.000000   0.000000   0.000000   0.000000
    129       0.000000   0.000000   0.000000   0.000000   0.000000   0.000000
    130       0.000000   0.000000   0.000000   0.000000   0.000000   0.000000
    131       0.000000   0.000000   0.000000   0.000000   0.000000   0.000000
                 30         31         32         33         34         35    
      0       0.000000   0.000000   0.000000   0.000000   0.000000   0.000000
      1       0.000000   0.000000   0.000000   0.000000   0.000000   0.000000
      2       0.000000   0.000000   0.000000   0.000000   0.000000   0.000000
      3       0.000000   0.000000   0.000000   0.000000   0.000000   0.000000
      4       0.000000   0.000000   0.000000   0.000000   0.000000   0.000000
      5       0.000000   0.000000   0.000000   0.000000   0.000000   0.000000
      6       0.000000   0.000000   0.000000   0.000000   0.000000   0.000000
      7       0.000000   0.000000   0.000000   0.000000   0.000000   0.000000
      8       0.000000   0.000000   0.000000   0.000000   0.000000   0.000000
      9       0.000000   0.000000   0.000000   0.000000   0.000000   0.000000
     10       0.000000   0.000000   0.000000   0.000000   0.000000   0.000000
     11       0.755661  -0.649247   0.086337   0.000000   0.000000   0.000000
     12       0.000000   0.000000   0.000000   0.015709   0.349120  -0.936946
     13       0.000000   0.000000   0.000000   0.000000   0.000000   0.000000
     14       0.000000   0.000000   0.000000   0.000000   0.000000   0.000000
     15       0.000000   0.000000   0.000000   0.000000   0.000000   0.000000
     16       0.000000   0.000000   0.000000   0.000000   0.000000   0.000000
     17       0.000000   0.000000   0.000000   0.000000   0.000000   0.000000
     18       0.000000   0.000000   0.000000   0.000000   0.000000   0.000000
     19       0.000000   0.000000   0.000000   0.000000   0.000000   0.000000
     20       0.000000   0.000000   0.000000   0.000000   0.000000   0.000000
     21       0.000000   0.000000   0.000000   0.000000   0.000000   0.000000
     22       0.000000   0.000000   0.000000   0.000000   0.000000   0.000000
     23       0.000000   0.000000   0.000000   0.000000   0.000000   0.000000
     24       0.000000   0.000000   0.000000   0.000000   0.000000   0.000000
     25       0.000000   0.000000   0.000000   0.000000   0.000000   0.000000
     26       0.000000   0.000000   0.000000   0.000000   0.000000   0.000000
     27      -0.185066  -0.263382  -0.360828   0.000000   0.000000   0.000000
     28      -0.121052  -0.079544   0.461341  -0.384125   0.275861   0.096350
     29       0.000000   0.000000   0.000000  -0.031343  -0.451130  -0.168624
     30       0.315276   0.354527  -0.093423   0.000000   0.000000   0.000000
     31       0.000000   0.000000   0.000000   0.441066   0.181082   0.074869
     32       0.000000   0.000000   0.000000   0.000000   0.000000   0.000000
     33       0.000000   0.000000   0.000000   0.000000   0.000000   0.000000
     34       0.000000   0.000000   0.000000   0.000000   0.000000   0.000000
     35       0.000000   0.000000   0.000000   0.000000   0.000000   0.000000
     36       0.000000   0.000000   0.000000   0.000000   0.000000   0.000000
     37       0.000000   0.000000   0.000000   0.000000   0.000000   0.000000
     38       0.000000   0.000000   0.000000   0.000000   0.000000   0.000000
     39       0.000000   0.000000   0.000000   0.000000   0.000000   0.000000
     40       0.000000   0.000000   0.000000   0.000000   0.000000   0.000000
     41       0.000000   0.000000   0.000000   0.000000   0.000000   0.000000
     42       0.000000   0.000000   0.000000   0.000000   0.000000   0.000000
     43       0.000000   0.000000   0.000000   0.000000   0.000000   0.000000
     44       0.000000   0.000000   0.000000   0.000000   0.000000   0.000000
     45       0.000000   0.000000   0.000000   0.000000   0.000000   0.000000
     46       0.000000   0.000000   0.000000   0.000000   0.000000   0.000000
     47       0.000000   0.000000   0.000000   0.000000   0.000000   0.000000
     48       0.000000   0.000000   0.000000   0.000000   0.000000   0.000000
     49       0.000000   0.000000   0.000000   0.000000   0.000000   0.000000
     50       0.000000   0.000000   0.000000   0.000000   0.000000   0.000000
     51       0.000000   0.000000   0.000000   0.000000   0.000000   0.000000
     52       0.000000   0.000000   0.000000   0.000000   0.000000   0.000000
     53       0.000000   0.000000   0.000000   0.000000   0.000000   0.000000
     54       0.000000   0.000000   0.000000   0.000000   0.000000   0.000000
     55       0.000000   0.000000   0.000000   0.000000   0.000000   0.000000
     56       0.000000   0.000000   0.000000   0.000000   0.000000   0.000000
     57       0.000000   0.000000   0.000000   0.000000   0.000000   0.000000
     58       0.000000   0.000000   0.000000   0.000000   0.000000   0.000000
     59       0.000000   0.000000   0.000000   0.000000   0.000000   0.000000
     60       0.000000   0.000000   0.000000   0.000000   0.000000   0.000000
     61       0.000000   0.000000   0.000000   0.000000   0.000000   0.000000
     62       0.000000   0.000000   0.000000   0.000000   0.000000   0.000000
     63       0.000000   0.000000   0.000000   0.513377  -0.034131  -0.004110
     64       0.000000   0.000000   0.000000   0.000000   0.000000   0.000000
     65       0.000000   0.000000   0.000000   0.513377  -0.034131  -0.004110
     66      -0.279422  -0.279073   0.347020   0.000000   0.000000   0.000000
     67      -0.279422  -0.279073   0.347020   0.000000   0.000000   0.000000
     68      -0.279422  -0.279073   0.347020   0.000000   0.000000   0.000000
     69       0.000000   0.000000   0.000000   0.000000   0.000000   0.000000
     70       0.000000   0.000000   0.000000   0.000000   0.000000   0.000000
     71       0.000000   0.000000   0.000000   0.513377  -0.034131  -0.004110
     72       0.000000   0.000000   0.000000   0.000000   0.000000   0.000000
     73       0.000000   0.000000   0.000000  -0.206609   0.437304   0.159482
     74       0.000000   0.000000   0.000000  -0.206609   0.437304   0.159482
     75      -0.031973  -0.104090  -0.502905   0.000000   0.000000   0.000000
     76      -0.031973  -0.104090  -0.502905   0.000000   0.000000   0.000000
     77       0.000000   0.000000   0.000000   0.000000   0.000000   0.000000
     78       0.000000   0.000000   0.000000   0.000000   0.000000   0.000000
     79       0.000000   0.000000   0.000000   0.000000   0.000000   0.000000
     80       0.000000   0.000000   0.000000   0.000000   0.000000   0.000000
     81       0.000000   0.000000   0.000000   0.000000   0.000000   0.000000
     82       0.000000   0.000000   0.000000   0.000000   0.000000   0.000000
     83       0.000000   0.000000   0.000000   0.000000   0.000000   0.000000
     84       0.000000   0.000000   0.000000   0.000000   0.000000   0.000000
     85       0.000000   0.000000   0.000000   0.000000   0.000000   0.000000
     86       0.000000   0.000000   0.000000   0.000000   0.000000   0.000000
     87       0.000000   0.000000   0.000000   0.000000   0.000000   0.000000
     88       0.000000   0.000000   0.000000   0.000000   0.000000   0.000000
     89       0.000000   0.000000   0.000000   0.000000   0.000000   0.000000
     90       0.000000   0.000000   0.000000   0.000000   0.000000   0.000000
     91       0.000000   0.000000   0.000000   0.000000   0.000000   0.000000
     92       0.000000   0.000000   0.000000   0.000000   0.000000   0.000000
     93       0.000000   0.000000   0.000000   0.000000   0.000000   0.000000
     94       0.000000   0.000000   0.000000   0.000000   0.000000   0.000000
     95       0.000000   0.000000   0.000000   0.000000   0.000000   0.000000
     96       0.000000   0.000000   0.000000   0.000000   0.000000   0.000000
     97       0.000000   0.000000   0.000000   0.000000   0.000000   0.000000
     98       0.000000   0.000000   0.000000   0.000000   0.000000   0.000000
     99       0.000000   0.000000   0.000000   0.000000   0.000000   0.000000
    100       0.000000   0.000000   0.000000   0.000000   0.000000   0.000000
    101       0.000000   0.000000   0.000000   0.000000   0.000000   0.000000
    102       0.000000   0.000000   0.000000   0.000000   0.000000   0.000000
    103       0.000000   0.000000   0.000000   0.000000   0.000000   0.000000
    104       0.000000   0.000000   0.000000   0.000000   0.000000   0.000000
    105       0.000000   0.000000   0.000000   0.000000   0.000000   0.000000
    106       0.000000   0.000000   0.000000   0.000000   0.000000   0.000000
    107       0.000000   0.000000   0.000000   0.000000   0.000000   0.000000
    108       0.000000   0.000000   0.000000   0.000000   0.000000   0.000000
    109       0.000000   0.000000   0.000000   0.000000   0.000000   0.000000
    110       0.000000   0.000000   0.000000   0.000000   0.000000   0.000000
    111       0.000000   0.000000   0.000000   0.000000   0.000000   0.000000
    112       0.000000   0.000000   0.000000   0.000000   0.000000   0.000000
    113       0.000000   0.000000   0.000000   0.000000   0.000000   0.000000
    114       0.000000   0.000000   0.000000   0.000000   0.000000   0.000000
    115       0.000000   0.000000   0.000000   0.000000   0.000000   0.000000
    116       0.000000   0.000000   0.000000   0.000000   0.000000   0.000000
    117       0.000000   0.000000   0.000000   0.000000   0.000000   0.000000
    118       0.000000   0.000000   0.000000   0.000000   0.000000   0.000000
    119       0.000000   0.000000   0.000000   0.000000   0.000000   0.000000
    120       0.000000   0.000000   0.000000   0.000000   0.000000   0.000000
    121       0.000000   0.000000   0.000000   0.000000   0.000000   0.000000
    122       0.000000   0.000000   0.000000   0.000000   0.000000   0.000000
    123       0.000000   0.000000   0.000000   0.000000   0.000000   0.000000
    124       0.000000   0.000000   0.000000   0.000000   0.000000   0.000000
    125       0.000000   0.000000   0.000000   0.000000   0.000000   0.000000
    126       0.000000   0.000000   0.000000   0.000000   0.000000   0.000000
    127       0.000000   0.000000   0.000000   0.000000   0.000000   0.000000
    128       0.000000   0.000000   0.000000   0.000000   0.000000   0.000000
    129       0.000000   0.000000   0.000000   0.000000   0.000000   0.000000
    130       0.000000   0.000000   0.000000   0.000000   0.000000   0.000000
    131       0.000000   0.000000   0.000000   0.000000   0.000000   0.000000
                 36         37         38         39         40         41    
      0       0.000000   0.000000   0.000000   0.000000   0.000000   0.000000
      1       0.000000   0.000000   0.000000   0.000000   0.000000   0.000000
      2       0.000000   0.000000   0.000000   0.000000   0.000000   0.000000
      3       0.000000   0.000000   0.000000   0.000000   0.000000   0.000000
      4       0.000000   0.000000   0.000000   0.000000   0.000000   0.000000
      5       0.000000   0.000000   0.000000   0.000000   0.000000   0.000000
      6       0.000000   0.000000   0.000000   0.000000   0.000000   0.000000
      7       0.000000   0.000000   0.000000   0.000000   0.000000   0.000000
      8       0.000000   0.000000   0.000000   0.000000   0.000000   0.000000
      9       0.000000   0.000000   0.000000   0.000000   0.000000   0.000000
     10       0.000000   0.000000   0.000000   0.000000   0.000000   0.000000
     11       0.000000   0.000000   0.000000   0.000000   0.000000   0.000000
     12       0.000000   0.000000   0.000000   0.000000   0.000000   0.000000
     13       0.127993  -0.733951   0.667033   0.000000   0.000000   0.000000
     14       0.000000   0.000000   0.000000   0.092058  -0.501197   0.860423
     15       0.000000   0.000000   0.000000   0.000000   0.000000   0.000000
     16       0.000000   0.000000   0.000000   0.000000   0.000000   0.000000
     17       0.000000   0.000000   0.000000   0.000000   0.000000   0.000000
     18       0.000000   0.000000   0.000000   0.000000   0.000000   0.000000
     19       0.000000   0.000000   0.000000   0.000000   0.000000   0.000000
     20       0.000000   0.000000   0.000000   0.000000   0.000000   0.000000
     21       0.000000   0.000000   0.000000   0.000000   0.000000   0.000000
     22       0.000000   0.000000   0.000000   0.000000   0.000000   0.000000
     23       0.000000   0.000000   0.000000   0.000000   0.000000   0.000000
     24       0.000000   0.000000   0.000000   0.000000   0.000000   0.000000
     25       0.000000   0.000000   0.000000   0.000000   0.000000   0.000000
     26       0.000000   0.000000   0.000000   0.000000   0.000000   0.000000
     27       0.000000   0.000000   0.000000   0.000000   0.000000   0.000000
     28       0.000000   0.000000   0.000000   0.000000   0.000000   0.000000
     29       0.000000   0.000000   0.000000   0.000000   0.000000   0.000000
     30       0.000000   0.000000   0.000000   0.000000   0.000000   0.000000
     31       0.000000   0.000000   0.000000   0.000000   0.000000   0.000000
     32       0.000000   0.000000   0.000000   0.000000   0.000000   0.000000
     33       0.304912  -0.253131  -0.337033   0.000000   0.000000   0.000000
     34      -0.504026  -0.122925  -0.038543   0.000000   0.000000   0.000000
     35       0.000000   0.000000   0.000000   0.000000   0.000000   0.000000
     36       0.000000   0.000000   0.000000   0.000000   0.000000   0.000000
     37       0.000000   0.000000   0.000000   0.000000   0.000000   0.000000
     38       0.000000   0.000000   0.000000   0.000000   0.000000   0.000000
     39       0.000000   0.000000   0.000000   0.000000   0.000000   0.000000
     40       0.000000   0.000000   0.000000   0.000000   0.000000   0.000000
     41       0.000000   0.000000   0.000000   0.000000   0.000000   0.000000
     42       0.000000   0.000000   0.000000   0.175998  -0.379168  -0.239696
     43       0.000000   0.000000   0.000000   0.000000   0.000000   0.000000
     44       0.000000   0.000000   0.000000   0.000000   0.000000   0.000000
     45       0.000000   0.000000   0.000000   0.282163   0.349905   0.173631
     46       0.000000   0.000000   0.000000  -0.466708   0.074967   0.093602
     47       0.000000   0.000000   0.000000   0.000000   0.000000   0.000000
     48       0.000000   0.000000   0.000000   0.000000   0.000000   0.000000
     49       0.000000   0.000000   0.000000   0.000000   0.000000   0.000000
     50       0.000000   0.000000   0.000000   0.000000   0.000000   0.000000
     51       0.000000   0.000000   0.000000   0.000000   0.000000   0.000000
     52       0.000000   0.000000   0.000000   0.000000   0.000000   0.000000
     53       0.000000   0.000000   0.000000   0.000000   0.000000   0.000000
     54       0.000000   0.000000   0.000000   0.000000   0.000000   0.000000
     55       0.000000   0.000000   0.000000   0.000000   0.000000   0.000000
     56       0.000000   0.000000   0.000000   0.000000   0.000000   0.000000
     57       0.000000   0.000000   0.000000   0.000000   0.000000   0.000000
     58       0.000000   0.000000   0.000000   0.000000   0.000000   0.000000
     59       0.000000   0.000000   0.000000   0.000000   0.000000   0.000000
     60       0.000000   0.000000   0.000000   0.000000   0.000000   0.000000
     61       0.000000   0.000000   0.000000   0.000000   0.000000   0.000000
     62       0.000000   0.000000   0.000000   0.000000   0.000000   0.000000
     63       0.000000   0.000000   0.000000   0.000000   0.000000   0.000000
     64       0.000000   0.000000   0.000000   0.000000   0.000000   0.000000
     65       0.000000   0.000000   0.000000   0.000000   0.000000   0.000000
     66       0.000000   0.000000   0.000000   0.000000   0.000000   0.000000
     67       0.000000   0.000000   0.000000   0.000000   0.000000   0.000000
     68       0.000000   0.000000   0.000000   0.000000   0.000000   0.000000
     69       0.000000   0.000000   0.000000   0.000000   0.000000   0.000000
     70       0.000000   0.000000   0.000000   0.000000   0.000000   0.000000
     71       0.000000   0.000000   0.000000   0.000000   0.000000   0.000000
     72      -0.116945   0.351277   0.408958   0.000000   0.000000   0.000000
     73      -0.116945   0.351277   0.408958   0.000000   0.000000   0.000000
     74       0.000000   0.000000   0.000000   0.000000   0.000000   0.000000
     75      -0.116945   0.351277   0.408958   0.000000   0.000000   0.000000
     76       0.000000   0.000000   0.000000   0.000000   0.000000   0.000000
     77       0.000000   0.000000   0.000000   0.000000   0.000000   0.000000
     78      -0.438223  -0.259561  -0.201513   0.000000   0.000000   0.000000
     79       0.000000   0.000000   0.000000   0.000000   0.000000   0.000000
     80       0.000000   0.000000   0.000000   0.000000   0.000000   0.000000
     81      -0.438223  -0.259561  -0.201513   0.000000   0.000000   0.000000
     82       0.000000   0.000000   0.000000   0.000000   0.000000   0.000000
     83      -0.438223  -0.259561  -0.201513   0.000000   0.000000   0.000000
     84       0.000000   0.000000   0.000000   0.000000   0.000000   0.000000
     85       0.000000   0.000000   0.000000   0.000000   0.000000   0.000000
     86       0.000000   0.000000   0.000000   0.000000   0.000000   0.000000
     87       0.000000   0.000000   0.000000   0.119104   0.438483   0.242674
     88       0.000000   0.000000   0.000000   0.119104   0.438483   0.242674
     89       0.000000   0.000000   0.000000   0.000000   0.000000   0.000000
     90       0.000000   0.000000   0.000000   0.119104   0.438483   0.242674
     91       0.000000   0.000000   0.000000   0.000000   0.000000   0.000000
     92       0.000000   0.000000   0.000000   0.000000   0.000000   0.000000
     93       0.000000   0.000000   0.000000   0.000000   0.000000   0.000000
     94       0.000000   0.000000   0.000000   0.000000   0.000000   0.000000
     95       0.000000   0.000000   0.000000   0.000000   0.000000   0.000000
     96       0.000000   0.000000   0.000000   0.409870  -0.239524  -0.183375
     97       0.000000   0.000000   0.000000   0.409870  -0.239524  -0.183375
     98       0.000000   0.000000   0.000000   0.409870  -0.239524  -0.183375
     99       0.000000   0.000000   0.000000   0.000000   0.000000   0.000000
    100       0.000000   0.000000   0.000000   0.000000   0.000000   0.000000
    101       0.000000   0.000000   0.000000   0.000000   0.000000   0.000000
    102       0.000000   0.000000   0.000000   0.000000   0.000000   0.000000
    103       0.000000   0.000000   0.000000   0.000000   0.000000   0.000000
    104       0.000000   0.000000   0.000000   0.000000   0.000000   0.000000
    105       0.000000   0.000000   0.000000   0.000000   0.000000   0.000000
    106       0.000000   0.000000   0.000000   0.000000   0.000000   0.000000
    107       0.000000   0.000000   0.000000   0.000000   0.000000   0.000000
    108       0.000000   0.000000   0.000000   0.000000   0.000000   0.000000
    109       0.000000   0.000000   0.000000   0.000000   0.000000   0.000000
    110       0.000000   0.000000   0.000000   0.000000   0.000000   0.000000
    111       0.000000   0.000000   0.000000   0.000000   0.000000   0.000000
    112       0.000000   0.000000   0.000000   0.000000   0.000000   0.000000
    113       0.000000   0.000000   0.000000   0.000000   0.000000   0.000000
    114       0.000000   0.000000   0.000000   0.000000   0.000000   0.000000
    115       0.000000   0.000000   0.000000   0.000000   0.000000   0.000000
    116       0.000000   0.000000   0.000000   0.000000   0.000000   0.000000
    117       0.000000   0.000000   0.000000   0.000000   0.000000   0.000000
    118       0.000000   0.000000   0.000000   0.000000   0.000000   0.000000
    119       0.000000   0.000000   0.000000   0.000000   0.000000   0.000000
    120       0.000000   0.000000   0.000000   0.000000   0.000000   0.000000
    121       0.000000   0.000000   0.000000   0.000000   0.000000   0.000000
    122       0.000000   0.000000   0.000000   0.000000   0.000000   0.000000
    123       0.000000   0.000000   0.000000   0.000000   0.000000   0.000000
    124       0.000000   0.000000   0.000000   0.000000   0.000000   0.000000
    125       0.000000   0.000000   0.000000   0.000000   0.000000   0.000000
    126       0.000000   0.000000   0.000000   0.000000   0.000000   0.000000
    127       0.000000   0.000000   0.000000   0.000000   0.000000   0.000000
    128       0.000000   0.000000   0.000000   0.000000   0.000000   0.000000
    129       0.000000   0.000000   0.000000   0.000000   0.000000   0.000000
    130       0.000000   0.000000   0.000000   0.000000   0.000000   0.000000
    131       0.000000   0.000000   0.000000   0.000000   0.000000   0.000000
                 42         43         44         45         46         47    
      0       0.000000   0.000000   0.000000   0.000000   0.000000   0.000000
      1       0.000000   0.000000   0.000000   0.000000   0.000000   0.000000
      2       0.000000   0.000000   0.000000   0.000000   0.000000   0.000000
      3       0.000000   0.000000   0.000000   0.000000   0.000000   0.000000
      4       0.000000   0.000000   0.000000   0.000000   0.000000   0.000000
      5       0.000000   0.000000   0.000000   0.000000   0.000000   0.000000
      6       0.000000   0.000000   0.000000   0.000000   0.000000   0.000000
      7       0.000000   0.000000   0.000000   0.000000   0.000000   0.000000
      8       0.000000   0.000000   0.000000   0.000000   0.000000   0.000000
      9       0.000000   0.000000   0.000000   0.000000   0.000000   0.000000
     10       0.000000   0.000000   0.000000   0.000000   0.000000   0.000000
     11       0.000000   0.000000   0.000000   0.000000   0.000000   0.000000
     12       0.000000   0.000000   0.000000   0.000000   0.000000   0.000000
     13       0.000000   0.000000   0.000000   0.000000   0.000000   0.000000
     14       0.000000   0.000000   0.000000   0.000000   0.000000   0.000000
     15      -0.375901   0.902384   0.210717   0.000000   0.000000   0.000000
     16       0.000000   0.000000   0.000000  -0.256131  -0.888667  -0.380353
     17       0.000000   0.000000   0.000000   0.000000   0.000000   0.000000
     18       0.000000   0.000000   0.000000   0.000000   0.000000   0.000000
     19       0.000000   0.000000   0.000000   0.000000   0.000000   0.000000
     20       0.000000   0.000000   0.000000   0.000000   0.000000   0.000000
     21       0.000000   0.000000   0.000000   0.000000   0.000000   0.000000
     22       0.000000   0.000000   0.000000   0.000000   0.000000   0.000000
     23       0.000000   0.000000   0.000000   0.000000   0.000000   0.000000
     24       0.000000   0.000000   0.000000   0.000000   0.000000   0.000000
     25       0.000000   0.000000   0.000000   0.000000   0.000000   0.000000
     26       0.000000   0.000000   0.000000   0.000000   0.000000   0.000000
     27       0.000000   0.000000   0.000000   0.000000   0.000000   0.000000
     28       0.000000   0.000000   0.000000   0.000000   0.000000   0.000000
     29       0.000000   0.000000   0.000000   0.000000   0.000000   0.000000
     30       0.000000   0.000000   0.000000   0.000000   0.000000   0.000000
     31       0.000000   0.000000   0.000000   0.000000   0.000000   0.000000
     32       0.000000   0.000000   0.000000   0.000000   0.000000   0.000000
     33       0.000000   0.000000   0.000000   0.000000   0.000000   0.000000
     34       0.000000   0.000000   0.000000   0.000000   0.000000   0.000000
     35       0.000000   0.000000   0.000000   0.000000   0.000000   0.000000
     36       0.000000   0.000000   0.000000   0.000000   0.000000   0.000000
     37       0.000000   0.000000   0.000000   0.000000   0.000000   0.000000
     38       0.000000   0.000000   0.000000   0.000000   0.000000   0.000000
     39       0.000000   0.000000   0.000000   0.000000   0.000000   0.000000
     40       0.000000   0.000000   0.000000   0.000000   0.000000   0.000000
     41       0.000000   0.000000   0.000000   0.000000   0.000000   0.000000
     42       0.011581   0.114483  -0.469608   0.000000   0.000000   0.000000
     43       0.382026   0.093467   0.281233   0.000000   0.000000   0.000000
     44      -0.381445  -0.208354   0.211801   0.000000   0.000000   0.000000
     45       0.000000   0.000000   0.000000   0.000000   0.000000   0.000000
     46       0.000000   0.000000   0.000000   0.000000   0.000000   0.000000
     47       0.000000   0.000000   0.000000   0.000000   0.000000   0.000000
     48       0.000000   0.000000   0.000000  -0.409710   0.010084   0.252340
     49       0.000000   0.000000   0.000000   0.102457   0.159770  -0.442284
     50       0.000000   0.000000   0.000000   0.000000   0.000000   0.000000
     51       0.000000   0.000000   0.000000   0.000000   0.000000   0.000000
     52       0.000000   0.000000   0.000000   0.281574  -0.219344   0.322868
     53       0.000000   0.000000   0.000000   0.000000   0.000000   0.000000
     54       0.000000   0.000000   0.000000   0.000000   0.000000   0.000000
     55       0.000000   0.000000   0.000000   0.000000   0.000000   0.000000
     56       0.000000   0.000000   0.000000   0.000000   0.000000   0.000000
     57       0.000000   0.000000   0.000000   0.000000   0.000000   0.000000
     58       0.000000   0.000000   0.000000   0.000000   0.000000   0.000000
     59       0.000000   0.000000   0.000000   0.000000   0.000000   0.000000
     60       0.000000   0.000000   0.000000   0.000000   0.000000   0.000000
     61       0.000000   0.000000   0.000000   0.000000   0.000000   0.000000
     62       0.000000   0.000000   0.000000   0.000000   0.000000   0.000000
     63       0.000000   0.000000   0.000000   0.000000   0.000000   0.000000
     64       0.000000   0.000000   0.000000   0.000000   0.000000   0.000000
     65       0.000000   0.000000   0.000000   0.000000   0.000000   0.000000
     66       0.000000   0.000000   0.000000   0.000000   0.000000   0.000000
     67       0.000000   0.000000   0.000000   0.000000   0.000000   0.000000
     68       0.000000   0.000000   0.000000   0.000000   0.000000   0.000000
     69       0.000000   0.000000   0.000000   0.000000   0.000000   0.000000
     70       0.000000   0.000000   0.000000   0.000000   0.000000   0.000000
     71       0.000000   0.000000   0.000000   0.000000   0.000000   0.000000
     72       0.000000   0.000000   0.000000   0.000000   0.000000   0.000000
     73       0.000000   0.000000   0.000000   0.000000   0.000000   0.000000
     74       0.000000   0.000000   0.000000   0.000000   0.000000   0.000000
     75       0.000000   0.000000   0.000000   0.000000   0.000000   0.000000
     76       0.000000   0.000000   0.000000   0.000000   0.000000   0.000000
     77       0.000000   0.000000   0.000000   0.000000   0.000000   0.000000
     78       0.000000   0.000000   0.000000   0.000000   0.000000   0.000000
     79       0.000000   0.000000   0.000000   0.000000   0.000000   0.000000
     80       0.000000   0.000000   0.000000   0.000000   0.000000   0.000000
     81       0.000000   0.000000   0.000000   0.000000   0.000000   0.000000
     82       0.000000   0.000000   0.000000   0.000000   0.000000   0.000000
     83       0.000000   0.000000   0.000000   0.000000   0.000000   0.000000
     84      -0.256708   0.000831  -0.461503   0.000000   0.000000   0.000000
     85       0.000000   0.000000   0.000000   0.000000   0.000000   0.000000
     86      -0.256708   0.000831  -0.461503   0.000000   0.000000   0.000000
     87       0.000000   0.000000   0.000000   0.000000   0.000000   0.000000
     88       0.000000   0.000000   0.000000   0.000000   0.000000   0.000000
     89       0.000000   0.000000   0.000000   0.000000   0.000000   0.000000
     90       0.000000   0.000000   0.000000   0.000000   0.000000   0.000000
     91      -0.256708   0.000831  -0.461503   0.000000   0.000000   0.000000
     92       0.000000   0.000000   0.000000   0.000000   0.000000   0.000000
     93       0.000000   0.000000   0.000000   0.000000   0.000000   0.000000
     94      -0.253708  -0.201826   0.411713   0.000000   0.000000   0.000000
     95      -0.253708  -0.201826   0.411713   0.000000   0.000000   0.000000
     96       0.000000   0.000000   0.000000   0.000000   0.000000   0.000000
     97       0.000000   0.000000   0.000000   0.000000   0.000000   0.000000
     98       0.000000   0.000000   0.000000   0.000000   0.000000   0.000000
     99       0.000000   0.000000   0.000000   0.000000   0.000000   0.000000
    100      -0.253708  -0.201826   0.411713   0.000000   0.000000   0.000000
    101       0.000000   0.000000   0.000000   0.000000   0.000000   0.000000
    102       0.000000   0.000000   0.000000   0.000000   0.000000   0.000000
    103       0.000000   0.000000   0.000000   0.000000   0.000000   0.000000
    104       0.000000   0.000000   0.000000   0.236269  -0.236329   0.393061
    105       0.000000   0.000000   0.000000   0.236269  -0.236329   0.393061
    106       0.000000   0.000000   0.000000   0.236269  -0.236329   0.393061
    107       0.000000   0.000000   0.000000   0.000000   0.000000   0.000000
    108       0.000000   0.000000   0.000000   0.000000   0.000000   0.000000
    109       0.000000   0.000000   0.000000   0.000000   0.000000   0.000000
    110       0.000000   0.000000   0.000000   0.000000   0.000000   0.000000
    111       0.000000   0.000000   0.000000   0.000000   0.000000   0.000000
    112       0.000000   0.000000   0.000000   0.406201   0.026763  -0.336066
    113       0.000000   0.000000   0.000000   0.000000   0.000000   0.000000
    114       0.000000   0.000000   0.000000   0.000000   0.000000   0.000000
    115       0.000000   0.000000   0.000000   0.406201   0.026763  -0.336066
    116       0.000000   0.000000   0.000000   0.000000   0.000000   0.000000
    117       0.000000   0.000000   0.000000   0.000000   0.000000   0.000000
    118       0.000000   0.000000   0.000000   0.000000   0.000000   0.000000
    119       0.000000   0.000000   0.000000   0.000000   0.000000   0.000000
    120       0.000000   0.000000   0.000000   0.000000   0.000000   0.000000
    121       0.000000   0.000000   0.000000   0.000000   0.000000   0.000000
    122       0.000000   0.000000   0.000000   0.000000   0.000000   0.000000
    123       0.000000   0.000000   0.000000   0.000000   0.000000   0.000000
    124       0.000000   0.000000   0.000000   0.000000   0.000000   0.000000
    125       0.000000   0.000000   0.000000   0.000000   0.000000   0.000000
    126       0.000000   0.000000   0.000000   0.000000   0.000000   0.000000
    127       0.000000   0.000000   0.000000   0.000000   0.000000   0.000000
    128       0.000000   0.000000   0.000000   0.000000   0.000000   0.000000
    129       0.000000   0.000000   0.000000   0.000000   0.000000   0.000000
    130       0.000000   0.000000   0.000000   0.000000   0.000000   0.000000
    131       0.000000   0.000000   0.000000   0.000000   0.000000   0.000000
                 48         49         50         51         52         53    
      0       0.000000   0.000000   0.000000   0.000000   0.000000   0.000000
      1       0.000000   0.000000   0.000000   0.000000   0.000000   0.000000
      2       0.000000   0.000000   0.000000   0.000000   0.000000   0.000000
      3       0.000000   0.000000   0.000000   0.000000   0.000000   0.000000
      4       0.000000   0.000000   0.000000   0.000000   0.000000   0.000000
      5       0.000000   0.000000   0.000000   0.000000   0.000000   0.000000
      6       0.000000   0.000000   0.000000   0.000000   0.000000   0.000000
      7       0.000000   0.000000   0.000000   0.000000   0.000000   0.000000
      8       0.000000   0.000000   0.000000   0.000000   0.000000   0.000000
      9       0.000000   0.000000   0.000000   0.000000   0.000000   0.000000
     10       0.000000   0.000000   0.000000   0.000000   0.000000   0.000000
     11       0.000000   0.000000   0.000000   0.000000   0.000000   0.000000
     12       0.000000   0.000000   0.000000   0.000000   0.000000   0.000000
     13       0.000000   0.000000   0.000000   0.000000   0.000000   0.000000
     14       0.000000   0.000000   0.000000   0.000000   0.000000   0.000000
     15       0.000000   0.000000   0.000000   0.000000   0.000000   0.000000
     16       0.000000   0.000000   0.000000   0.000000   0.000000   0.000000
     17      -0.113682  -0.011764   0.993448   0.000000   0.000000   0.000000
     18       0.000000   0.000000   0.000000  -0.852614  -0.204478  -0.480872
     19       0.000000   0.000000   0.000000   0.000000   0.000000   0.000000
     20       0.000000   0.000000   0.000000   0.000000   0.000000   0.000000
     21       0.000000   0.000000   0.000000   0.000000   0.000000   0.000000
     22       0.000000   0.000000   0.000000   0.000000   0.000000   0.000000
     23       0.000000   0.000000   0.000000   0.000000   0.000000   0.000000
     24       0.000000   0.000000   0.000000   0.000000   0.000000   0.000000
     25       0.000000   0.000000   0.000000   0.000000   0.000000   0.000000
     26       0.000000   0.000000   0.000000   0.000000   0.000000   0.000000
     27       0.000000   0.000000   0.000000   0.000000   0.000000   0.000000
     28       0.000000   0.000000   0.000000   0.000000   0.000000   0.000000
     29       0.000000   0.000000   0.000000   0.000000   0.000000   0.000000
     30       0.000000   0.000000   0.000000   0.000000   0.000000   0.000000
     31       0.000000   0.000000   0.000000   0.000000   0.000000   0.000000
     32       0.000000   0.000000   0.000000   0.000000   0.000000   0.000000
     33       0.000000   0.000000   0.000000   0.000000   0.000000   0.000000
     34       0.000000   0.000000   0.000000   0.000000   0.000000   0.000000
     35       0.000000   0.000000   0.000000   0.000000   0.000000   0.000000
     36       0.000000   0.000000   0.000000   0.000000   0.000000   0.000000
     37       0.000000   0.000000   0.000000   0.000000   0.000000   0.000000
     38       0.000000   0.000000   0.000000   0.000000   0.000000   0.000000
     39       0.000000   0.000000   0.000000   0.000000   0.000000   0.000000
     40       0.000000   0.000000   0.000000   0.000000   0.000000   0.000000
     41       0.000000   0.000000   0.000000   0.000000   0.000000   0.000000
     42       0.000000   0.000000   0.000000   0.000000   0.000000   0.000000
     43       0.000000   0.000000   0.000000   0.000000   0.000000   0.000000
     44       0.000000   0.000000   0.000000   0.000000   0.000000   0.000000
     45       0.000000   0.000000   0.000000   0.000000   0.000000   0.000000
     46       0.000000   0.000000   0.000000   0.000000   0.000000   0.000000
     47       0.000000   0.000000   0.000000   0.000000   0.000000   0.000000
     48       0.000000   0.000000   0.000000   0.000000   0.000000   0.000000
     49       0.151032   0.457649   0.022702   0.000000   0.000000   0.000000
     50       0.251694  -0.410908   0.023936   0.000000   0.000000   0.000000
     51      -0.452039  -0.159855  -0.053621   0.000000   0.000000   0.000000
     52       0.000000   0.000000   0.000000   0.000000   0.000000   0.000000
     53       0.000000   0.000000   0.000000   0.000000   0.000000   0.000000
     54       0.000000   0.000000   0.000000   0.000000   0.000000   0.000000
     55       0.000000   0.000000   0.000000  -0.253704  -0.013890   0.455738
     56       0.000000   0.000000   0.000000  -0.038200   0.499827  -0.144807
     57       0.000000   0.000000   0.000000   0.000000   0.000000   0.000000
     58       0.000000   0.000000   0.000000   0.000000   0.000000   0.000000
     59       0.000000   0.000000   0.000000   0.000000   0.000000   0.000000
     60       0.000000   0.000000   0.000000   0.000000   0.000000   0.000000
     61       0.000000   0.000000   0.000000   0.000000   0.000000   0.000000
     62       0.000000   0.000000   0.000000   0.000000   0.000000   0.000000
     63       0.000000   0.000000   0.000000   0.000000   0.000000   0.000000
     64       0.000000   0.000000   0.000000   0.000000   0.000000   0.000000
     65       0.000000   0.000000   0.000000   0.000000   0.000000   0.000000
     66       0.000000   0.000000   0.000000   0.000000   0.000000   0.000000
     67       0.000000   0.000000   0.000000   0.000000   0.000000   0.000000
     68       0.000000   0.000000   0.000000   0.000000   0.000000   0.000000
     69       0.000000   0.000000   0.000000   0.000000   0.000000   0.000000
     70       0.000000   0.000000   0.000000   0.000000   0.000000   0.000000
     71       0.000000   0.000000   0.000000   0.000000   0.000000   0.000000
     72       0.000000   0.000000   0.000000   0.000000   0.000000   0.000000
     73       0.000000   0.000000   0.000000   0.000000   0.000000   0.000000
     74       0.000000   0.000000   0.000000   0.000000   0.000000   0.000000
     75       0.000000   0.000000   0.000000   0.000000   0.000000   0.000000
     76       0.000000   0.000000   0.000000   0.000000   0.000000   0.000000
     77       0.000000   0.000000   0.000000   0.000000   0.000000   0.000000
     78       0.000000   0.000000   0.000000   0.000000   0.000000   0.000000
     79       0.000000   0.000000   0.000000   0.000000   0.000000   0.000000
     80       0.000000   0.000000   0.000000   0.000000   0.000000   0.000000
     81       0.000000   0.000000   0.000000   0.000000   0.000000   0.000000
     82       0.000000   0.000000   0.000000   0.000000   0.000000   0.000000
     83       0.000000   0.000000   0.000000   0.000000   0.000000   0.000000
     84       0.000000   0.000000   0.000000   0.000000   0.000000   0.000000
     85       0.000000   0.000000   0.000000   0.000000   0.000000   0.000000
     86       0.000000   0.000000   0.000000   0.000000   0.000000   0.000000
     87       0.000000   0.000000   0.000000   0.000000   0.000000   0.000000
     88       0.000000   0.000000   0.000000   0.000000   0.000000   0.000000
     89       0.000000   0.000000   0.000000   0.000000   0.000000   0.000000
     90       0.000000   0.000000   0.000000   0.000000   0.000000   0.000000
     91       0.000000   0.000000   0.000000   0.000000   0.000000   0.000000
     92       0.000000   0.000000   0.000000   0.000000   0.000000   0.000000
     93       0.000000   0.000000   0.000000   0.000000   0.000000   0.000000
     94       0.000000   0.000000   0.000000   0.000000   0.000000   0.000000
     95       0.000000   0.000000   0.000000   0.000000   0.000000   0.000000
     96       0.000000   0.000000   0.000000   0.000000   0.000000   0.000000
     97       0.000000   0.000000   0.000000   0.000000   0.000000   0.000000
     98       0.000000   0.000000   0.000000   0.000000   0.000000   0.000000
     99       0.000000   0.000000   0.000000   0.000000   0.000000   0.000000
    100       0.000000   0.000000   0.000000   0.000000   0.000000   0.000000
    101       0.000000   0.000000   0.000000   0.000000   0.000000   0.000000
    102      -0.178954   0.510886  -0.014429   0.000000   0.000000   0.000000
    103      -0.178954   0.510886  -0.014429   0.000000   0.000000   0.000000
    104       0.000000   0.000000   0.000000   0.000000   0.000000   0.000000
    105       0.000000   0.000000   0.000000   0.000000   0.000000   0.000000
    106       0.000000   0.000000   0.000000   0.000000   0.000000   0.000000
    107       0.000000   0.000000   0.000000   0.000000   0.000000   0.000000
    108      -0.178954   0.510886  -0.014429   0.000000   0.000000   0.000000
    109       0.000000   0.000000   0.000000   0.000000   0.000000   0.000000
    110       0.000000   0.000000   0.000000   0.000000   0.000000   0.000000
    111      -0.447901  -0.277531  -0.054541  -0.298156   0.116070   0.479291
    112       0.000000   0.000000   0.000000  -0.298156   0.116070   0.479291
    113       0.000000   0.000000   0.000000  -0.298156   0.116070   0.479291
    114      -0.447901  -0.277531  -0.054541   0.000000   0.000000   0.000000
    115       0.000000   0.000000   0.000000   0.000000   0.000000   0.000000
    116       0.000000   0.000000   0.000000   0.000000   0.000000   0.000000
    117       0.000000   0.000000   0.000000   0.000000   0.000000   0.000000
    118       0.000000   0.000000   0.000000   0.000000   0.000000   0.000000
    119       0.000000   0.000000   0.000000   0.000000   0.000000   0.000000
    120       0.000000   0.000000   0.000000   0.000000   0.000000   0.000000
    121       0.000000   0.000000   0.000000   0.000000   0.000000   0.000000
    122       0.000000   0.000000   0.000000   0.000000   0.000000   0.000000
    123       0.000000   0.000000   0.000000   0.000000   0.000000   0.000000
    124       0.000000   0.000000   0.000000   0.000000   0.000000   0.000000
    125       0.000000   0.000000   0.000000   0.000000   0.000000   0.000000
    126       0.000000   0.000000   0.000000   0.110271  -0.563755   0.044205
    127       0.000000   0.000000   0.000000   0.000000   0.000000   0.000000
    128       0.000000   0.000000   0.000000   0.110271  -0.563755   0.044205
    129       0.000000   0.000000   0.000000   0.000000   0.000000   0.000000
    130       0.000000   0.000000   0.000000   0.110271  -0.563755   0.044205
    131       0.000000   0.000000   0.000000   0.000000   0.000000   0.000000
                 54         55         56         57         58         59    
      0       0.000000   0.000000   0.000000   0.000000   0.000000   0.000000
      1       0.000000   0.000000   0.000000   0.000000   0.000000   0.000000
      2       0.000000   0.000000   0.000000   0.000000   0.000000   0.000000
      3       0.000000   0.000000   0.000000   0.000000   0.000000   0.000000
      4       0.000000   0.000000   0.000000   0.000000   0.000000   0.000000
      5       0.000000   0.000000   0.000000   0.000000   0.000000   0.000000
      6       0.000000   0.000000   0.000000   0.000000   0.000000   0.000000
      7       0.000000   0.000000   0.000000   0.000000   0.000000   0.000000
      8       0.000000   0.000000   0.000000   0.000000   0.000000   0.000000
      9       0.000000   0.000000   0.000000   0.000000   0.000000   0.000000
     10       0.000000   0.000000   0.000000   0.000000   0.000000   0.000000
     11       0.000000   0.000000   0.000000   0.000000   0.000000   0.000000
     12       0.000000   0.000000   0.000000   0.000000   0.000000   0.000000
     13       0.000000   0.000000   0.000000   0.000000   0.000000   0.000000
     14       0.000000   0.000000   0.000000   0.000000   0.000000   0.000000
     15       0.000000   0.000000   0.000000   0.000000   0.000000   0.000000
     16       0.000000   0.000000   0.000000   0.000000   0.000000   0.000000
     17       0.000000   0.000000   0.000000   0.000000   0.000000   0.000000
     18       0.000000   0.000000   0.000000   0.000000   0.000000   0.000000
     19       0.283224   0.949860  -0.132476   0.000000   0.000000   0.000000
     20       0.000000   0.000000   0.000000  -0.067424  -0.463619  -0.883465
     21       0.000000   0.000000   0.000000   0.000000   0.000000   0.000000
     22       0.000000   0.000000   0.000000   0.000000   0.000000   0.000000
     23       0.000000   0.000000   0.000000   0.000000   0.000000   0.000000
     24       0.000000   0.000000   0.000000   0.000000   0.000000   0.000000
     25       0.000000   0.000000   0.000000   0.000000   0.000000   0.000000
     26       0.000000   0.000000   0.000000   0.000000   0.000000   0.000000
     27       0.000000   0.000000   0.000000   0.000000   0.000000   0.000000
     28       0.000000   0.000000   0.000000   0.000000   0.000000   0.000000
     29       0.000000   0.000000   0.000000   0.000000   0.000000   0.000000
     30       0.000000   0.000000   0.000000   0.000000   0.000000   0.000000
     31       0.000000   0.000000   0.000000   0.000000   0.000000   0.000000
     32       0.000000   0.000000   0.000000   0.000000   0.000000   0.000000
     33       0.000000   0.000000   0.000000   0.000000   0.000000   0.000000
     34       0.000000   0.000000   0.000000   0.000000   0.000000   0.000000
     35       0.000000   0.000000   0.000000   0.000000   0.000000   0.000000
     36       0.000000   0.000000   0.000000   0.000000   0.000000   0.000000
     37       0.000000   0.000000   0.000000   0.000000   0.000000   0.000000
     38       0.000000   0.000000   0.000000   0.000000   0.000000   0.000000
     39       0.000000   0.000000   0.000000   0.000000   0.000000   0.000000
     40       0.000000   0.000000   0.000000   0.000000   0.000000   0.000000
     41       0.000000   0.000000   0.000000   0.000000   0.000000   0.000000
     42       0.000000   0.000000   0.000000   0.000000   0.000000   0.000000
     43       0.000000   0.000000   0.000000   0.000000   0.000000   0.000000
     44       0.000000   0.000000   0.000000   0.000000   0.000000   0.000000
     45       0.000000   0.000000   0.000000   0.000000   0.000000   0.000000
     46       0.000000   0.000000   0.000000   0.000000   0.000000   0.000000
     47       0.000000   0.000000   0.000000   0.000000   0.000000   0.000000
     48       0.000000   0.000000   0.000000   0.000000   0.000000   0.000000
     49       0.000000   0.000000   0.000000   0.000000   0.000000   0.000000
     50       0.000000   0.000000   0.000000   0.000000   0.000000   0.000000
     51       0.000000   0.000000   0.000000   0.000000   0.000000   0.000000
     52       0.000000   0.000000   0.000000   0.000000   0.000000   0.000000
     53       0.000000   0.000000   0.000000   0.000000   0.000000   0.000000
     54       0.000000   0.000000   0.000000   0.000000   0.000000   0.000000
     55       0.000000   0.000000   0.000000   0.000000   0.000000   0.000000
     56       0.000000   0.000000   0.000000   0.000000   0.000000   0.000000
     57       0.000000   0.000000   0.000000   0.000000   0.000000   0.000000
     58      -0.015178   0.071041   0.476920  -0.133427  -0.405767   0.223119
     59       0.000000   0.000000   0.000000   0.439106   0.160038  -0.117495
     60       0.000000   0.000000   0.000000  -0.256929   0.368751  -0.173903
     61       0.362713  -0.147457  -0.281825   0.000000   0.000000   0.000000
     62      -0.356364   0.061732  -0.319255   0.000000   0.000000   0.000000
     63       0.000000   0.000000   0.000000   0.000000   0.000000   0.000000
     64       0.000000   0.000000   0.000000   0.000000   0.000000   0.000000
     65       0.000000   0.000000   0.000000   0.000000   0.000000   0.000000
     66       0.000000   0.000000   0.000000   0.000000   0.000000   0.000000
     67       0.000000   0.000000   0.000000   0.000000   0.000000   0.000000
     68       0.000000   0.000000   0.000000   0.000000   0.000000   0.000000
     69       0.000000   0.000000   0.000000   0.000000   0.000000   0.000000
     70       0.000000   0.000000   0.000000   0.000000   0.000000   0.000000
     71       0.000000   0.000000   0.000000   0.000000   0.000000   0.000000
     72       0.000000   0.000000   0.000000   0.000000   0.000000   0.000000
     73       0.000000   0.000000   0.000000   0.000000   0.000000   0.000000
     74       0.000000   0.000000   0.000000   0.000000   0.000000   0.000000
     75       0.000000   0.000000   0.000000   0.000000   0.000000   0.000000
     76       0.000000   0.000000   0.000000   0.000000   0.000000   0.000000
     77       0.000000   0.000000   0.000000   0.000000   0.000000   0.000000
     78       0.000000   0.000000   0.000000   0.000000   0.000000   0.000000
     79       0.000000   0.000000   0.000000   0.000000   0.000000   0.000000
     80       0.000000   0.000000   0.000000   0.000000   0.000000   0.000000
     81       0.000000   0.000000   0.000000   0.000000   0.000000   0.000000
     82       0.000000   0.000000   0.000000   0.000000   0.000000   0.000000
     83       0.000000   0.000000   0.000000   0.000000   0.000000   0.000000
     84       0.000000   0.000000   0.000000   0.000000   0.000000   0.000000
     85       0.000000   0.000000   0.000000   0.000000   0.000000   0.000000
     86       0.000000   0.000000   0.000000   0.000000   0.000000   0.000000
     87       0.000000   0.000000   0.000000   0.000000   0.000000   0.000000
     88       0.000000   0.000000   0.000000   0.000000   0.000000   0.000000
     89       0.000000   0.000000   0.000000   0.000000   0.000000   0.000000
     90       0.000000   0.000000   0.000000   0.000000   0.000000   0.000000
     91       0.000000   0.000000   0.000000   0.000000   0.000000   0.000000
     92       0.000000   0.000000   0.000000   0.000000   0.000000   0.000000
     93       0.000000   0.000000   0.000000   0.000000   0.000000   0.000000
     94       0.000000   0.000000   0.000000   0.000000   0.000000   0.000000
     95       0.000000   0.000000   0.000000   0.000000   0.000000   0.000000
     96       0.000000   0.000000   0.000000   0.000000   0.000000   0.000000
     97       0.000000   0.000000   0.000000   0.000000   0.000000   0.000000
     98       0.000000   0.000000   0.000000   0.000000   0.000000   0.000000
     99       0.000000   0.000000   0.000000   0.000000   0.000000   0.000000
    100       0.000000   0.000000   0.000000   0.000000   0.000000   0.000000
    101       0.000000   0.000000   0.000000   0.000000   0.000000   0.000000
    102       0.000000   0.000000   0.000000   0.000000   0.000000   0.000000
    103       0.000000   0.000000   0.000000   0.000000   0.000000   0.000000
    104       0.000000   0.000000   0.000000   0.000000   0.000000   0.000000
    105       0.000000   0.000000   0.000000   0.000000   0.000000   0.000000
    106       0.000000   0.000000   0.000000   0.000000   0.000000   0.000000
    107       0.000000   0.000000   0.000000   0.000000   0.000000   0.000000
    108       0.000000   0.000000   0.000000   0.000000   0.000000   0.000000
    109       0.000000   0.000000   0.000000   0.000000   0.000000   0.000000
    110       0.000000   0.000000   0.000000   0.000000   0.000000   0.000000
    111       0.000000   0.000000   0.000000   0.000000   0.000000   0.000000
    112       0.000000   0.000000   0.000000   0.000000   0.000000   0.000000
    113       0.000000   0.000000   0.000000   0.000000   0.000000   0.000000
    114       0.000000   0.000000   0.000000   0.000000   0.000000   0.000000
    115       0.000000   0.000000   0.000000   0.000000   0.000000   0.000000
    116       0.000000   0.000000   0.000000   0.000000   0.000000   0.000000
    117       0.000000   0.000000   0.000000  -0.433946  -0.229851   0.153738
    118       0.000000   0.000000   0.000000  -0.433946  -0.229851   0.153738
    119       0.333097  -0.155367  -0.401857   0.000000   0.000000   0.000000
    120       0.333097  -0.155367  -0.401857   0.000000   0.000000   0.000000
    121       0.333097  -0.155367  -0.401857   0.000000   0.000000   0.000000
    122       0.000000   0.000000   0.000000   0.000000   0.000000   0.000000
    123       0.000000   0.000000   0.000000   0.000000   0.000000   0.000000
    124       0.000000   0.000000   0.000000  -0.433946  -0.229851   0.153738
    125       0.000000   0.000000   0.000000   0.000000   0.000000   0.000000
    126       0.000000   0.000000   0.000000  -0.215088   0.434717  -0.211713
    127       0.000000   0.000000   0.000000  -0.215088   0.434717  -0.211713
    128       0.314937  -0.034834   0.423554   0.000000   0.000000   0.000000
    129       0.314937  -0.034834   0.423554   0.000000   0.000000   0.000000
    130       0.000000   0.000000   0.000000   0.000000   0.000000   0.000000
    131       0.000000   0.000000   0.000000   0.000000   0.000000   0.000000
