# Supplementary material for: Novel Sulfonium Reagents for the Modular Synthesis of Spiro[2.3]Hexanes and Heteroatom‐Containing Analogues: Synthesis, Application, and Evaluation as Bioisosteres
Source: Angew Chem Int Ed Engl. 2025 Dec 9;65(5):e21633. doi: 10.1002/anie.202521633 (PMC12851011; doi:10.1002/anie.202521633)
Supplement: Supplementary file 2 — Supporting information [file ANIE-65-e21633-s001.zip › Bioisostere-Analysis/DFT/1362824453517056623779819633394482/file.out]

                                 *****************
                                 * O   R   C   A *
                                 *****************

                                            #,                                       
                                            ###                                      
                                            ####                                     
                                            #####                                    
                                            ######                                   
                                           ########,                                 
                                     ,,################,,,,,                         
                               ,,#################################,,                 
                          ,,##########################################,,             
                       ,#########################################, ''#####,          
                    ,#############################################,,   '####,        
                  ,##################################################,,,,####,       
                ,###########''''           ''''###############################       
              ,#####''   ,,,,##########,,,,          '''####'''          '####       
            ,##' ,,,,###########################,,,                        '##       
           ' ,,###''''                  '''############,,,                           
         ,,##''                                '''############,,,,        ,,,,,,###''
      ,#''                                            '''#######################'''  
     '                                                          ''''####''''         
             ,#######,   #######,   ,#######,      ##                                
            ,#'     '#,  ##    ##  ,#'     '#,    #''#        ######   ,####,        
            ##       ##  ##   ,#'  ##            #'  '#       #        #'  '#        
            ##       ##  #######   ##           ,######,      #####,   #    #        
            '#,     ,#'  ##    ##  '#,     ,#' ,#      #,         ##   #,  ,#        
             '#######'   ##     ##  '#######'  #'      '#     #####' # '####'        


                  #######################################################
                  #                        -***-                        #
                  #          Department of theory and spectroscopy      #
                  #    Directorship and core code : Frank Neese         #
                  #        Max Planck Institute fuer Kohlenforschung    #
                  #                Kaiser Wilhelm Platz 1               #
                  #                 D-45470 Muelheim/Ruhr               #
                  #                      Germany                        #
                  #                                                     #
                  #                  All rights reserved                #
                  #                        -***-                        #
                  #######################################################


                         Program Version 5.0.4 -  RELEASE  -


 With contributions from (in alphabetic order):
   Daniel Aravena         : Magnetic Suceptibility
   Michael Atanasov       : Ab Initio Ligand Field Theory (pilot matlab implementation)
   Alexander A. Auer      : GIAO ZORA, VPT2 properties, NMR spectrum
   Ute Becker             : Parallelization
   Giovanni Bistoni       : ED, misc. LED, open-shell LED, HFLD
   Martin Brehm           : Molecular dynamics
   Dmytro Bykov           : SCF Hessian
   Vijay G. Chilkuri      : MRCI spin determinant printing, contributions to CSF-ICE
   Dipayan Datta          : RHF DLPNO-CCSD density
   Achintya Kumar Dutta   : EOM-CC, STEOM-CC
   Dmitry Ganyushin       : Spin-Orbit,Spin-Spin,Magnetic field MRCI
   Miquel Garcia          : C-PCM and meta-GGA Hessian, CC/C-PCM, Gaussian charge scheme
   Yang Guo               : DLPNO-NEVPT2, F12-NEVPT2, CIM, IAO-localization
   Andreas Hansen         : Spin unrestricted coupled pair/coupled cluster methods
   Benjamin Helmich-Paris : MC-RPA, TRAH-SCF, COSX integrals
   Lee Huntington         : MR-EOM, pCC
   Robert Izsak           : Overlap fitted RIJCOSX, COSX-SCS-MP3, EOM
   Marcus Kettner         : VPT2
   Christian Kollmar      : KDIIS, OOCD, Brueckner-CCSD(T), CCSD density, CASPT2, CASPT2-K
   Simone Kossmann        : Meta GGA functionals, TD-DFT gradient, OOMP2, MP2 Hessian
   Martin Krupicka        : Initial AUTO-CI
   Lucas Lang             : DCDCAS
   Marvin Lechner         : AUTO-CI (C++ implementation), FIC-MRCC
   Dagmar Lenk            : GEPOL surface, SMD
   Dimitrios Liakos       : Extrapolation schemes; Compound Job, initial MDCI parallelization
   Dimitrios Manganas     : Further ROCIS development; embedding schemes
   Dimitrios Pantazis     : SARC Basis sets
   Anastasios Papadopoulos: AUTO-CI, single reference methods and gradients
   Taras Petrenko         : DFT Hessian,TD-DFT gradient, ASA, ECA, R-Raman, ABS, FL, XAS/XES, NRVS
   Peter Pinski           : DLPNO-MP2, DLPNO-MP2 Gradient
   Christoph Reimann      : Effective Core Potentials
   Marius Retegan         : Local ZFS, SOC
   Christoph Riplinger    : Optimizer, TS searches, QM/MM, DLPNO-CCSD(T), (RO)-DLPNO pert. Triples
   Tobias Risthaus        : Range-separated hybrids, TD-DFT gradient, RPA, STAB
   Michael Roemelt        : Original ROCIS implementation
   Masaaki Saitow         : Open-shell DLPNO-CCSD energy and density
   Barbara Sandhoefer     : DKH picture change effects
   Avijit Sen             : IP-ROCIS
   Kantharuban Sivalingam : CASSCF convergence, NEVPT2, FIC-MRCI
   Bernardo de Souza      : ESD, SOC TD-DFT
   Georgi Stoychev        : AutoAux, RI-MP2 NMR, DLPNO-MP2 response
   Willem Van den Heuvel  : Paramagnetic NMR
   Boris Wezisla          : Elementary symmetry handling
   Frank Wennmohs         : Technical directorship


 We gratefully acknowledge several colleagues who have allowed us to
 interface, adapt or use parts of their codes:
   Stefan Grimme, W. Hujo, H. Kruse, P. Pracht,  : VdW corrections, initial TS optimization,
                  C. Bannwarth, S. Ehlert          DFT functionals, gCP, sTDA/sTD-DF
   Ed Valeev, F. Pavosevic, A. Kumar             : LibInt (2-el integral package), F12 methods
   Garnet Chan, S. Sharma, J. Yang, R. Olivares  : DMRG
   Ulf Ekstrom                                   : XCFun DFT Library
   Mihaly Kallay                                 : mrcc  (arbitrary order and MRCC methods)
   Jiri Pittner, Ondrej Demel                    : Mk-CCSD
   Frank Weinhold                                : gennbo (NPA and NBO analysis)
   Christopher J. Cramer and Donald G. Truhlar   : smd solvation model
   Lars Goerigk                                  : TD-DFT with DH, B97 family of functionals
   V. Asgeirsson, H. Jonsson                     : NEB implementation
   FAccTs GmbH                                   : IRC, NEB, NEB-TS, DLPNO-Multilevel, CI-OPT
                                                   MM, QMMM, 2- and 3-layer-ONIOM, Crystal-QMMM,
                                                   LR-CPCM, SF, NACMEs, symmetry and pop. for TD-DFT,
                                                   nearIR, NL-DFT gradient (VV10), updates on ESD,
                                                   ML-optimized integration grids
   S Lehtola, MJT Oliveira, MAL Marques          : LibXC Library
   Liviu Ungur et al                             : ANISO software


 Your calculation uses the libint2 library for the computation of 2-el integrals
 For citations please refer to: http://libint.valeyev.net

 Your ORCA version has been built with support for libXC version: 5.1.0
 For citations please refer to: https://tddft.org/programs/libxc/

 This ORCA versions uses:
   CBLAS   interface :  Fast vector & matrix operations
   LAPACKE interface :  Fast linear algebra routines
   SCALAPACK package :  Parallel linear algebra routines
   Shared memory     :  Shared parallel matrices
   BLAS/LAPACK       :  OpenBLAS 0.3.15  USE64BITINT DYNAMIC_ARCH NO_AFFINITY Sandybridge SINGLE_THREADED
        Core in use  :  Sandybridge
   Copyright (c) 2011-2014, The OpenBLAS Project


Your calculation utilizes the atom-pairwise dispersion correction
with the Becke-Johnson damping scheme (D3BJ)
Cite in your paper:
S.Grimme, S.Ehrlich, L.Goerigk, J Comput Chem, (2011), 32, 1456–1465 
S.Grimme, J.Antony, S.Ehrlich and H.Krieg, J.Chem.Phys., 132, (2010), 154104 
   

================================================================================

----- Orbital basis set information -----
Your calculation utilizes the basis: 6-31++G(d,p)
   H-He, Li-Ne : W. J. Hehre, R. Ditchfield and J.A. Pople, J. Chem. Phys. 56, 2257 (1972).
                 Note: He and Ne are unpublished basis sets taken from the Gaussian program.
                 Note: Li and B from J. D. Dill and J. A. Pople, J. Chem. Phys. 62, 2921 (1975).
   Na - Ar     : M. M. Francl, W. J. Pietro, W. J. Hehre, J. S. Binkley, M. S. Gordon, 
                 D. J. DeFrees and J. A. Pople, J. Chem. Phys. 77, 3654 (1982).
   K - Zn      : V. A. Rassolov, J. A. Pople, M. A. Ratner, and T. L. Windus, J. Chem. Phys. 109, 1223 (1998).
   Additional Pol./Diff. from the 6-311G equivalent.

----- AuxJ basis set information -----
Your calculation utilizes the auxiliary basis: def2/J
   F. Weigend, Phys. Chem. Chem. Phys. 8, 1057 (2006).

================================================================================
                                        WARNINGS
                       Please study these warnings very carefully!
================================================================================


WARNING: Geometry Optimization
  ===> : Switching off AutoStart
         For restart on a previous wavefunction, please use MOREAD

INFO   : the flag for use of the SHARK integral package has been found!

================================================================================
                                       INPUT FILE
================================================================================
NAME = file.inp
|  1> 
|  2> ! WB97X-D3BJ 6-31++G(d,p) opt
|  3> %pal
|  4>   nprocs 6
|  5> end
|  6> %maxcore 3000
|  7> %geom
|  8>   calc_hess true
|  9>   MaxIter 500
| 10> end
| 11> * xyz 0 1
| 12> C      1.878300    0.568800    0.204300
| 13> C      1.732800   -0.565900   -0.815300
| 14> N      0.365700   -1.093000   -0.752100
| 15> C     -0.391100   -0.099200    0.004600
| 16> C      0.551700    0.650200    0.929500
| 17> C     -1.697000   -0.602100    0.604000
| 18> N     -2.512100    0.234000   -0.281800
| 19> C     -1.283100    0.755200   -0.886300
| 20> H      2.706900    0.364500    0.917100
| 21> H      2.080900    1.527600   -0.322000
| 22> H      2.474400   -1.370400   -0.608000
| 23> H      1.923600   -0.180000   -1.840000
| 24> H      0.397100   -1.974500   -0.186400
| 25> H      0.628000    0.111800    1.899800
| 26> H      0.244400    1.702100    1.116400
| 27> H     -1.878300   -1.689400    0.440500
| 28> H     -1.838800   -0.299500    1.664700
| 29> H     -2.986700   -0.387300   -0.979600
| 30> H     -1.191800    1.848200   -0.704800
| 31> H     -1.204700    0.499000   -1.968500
| 32> *
| 33> 
| 34>                          ****END OF INPUT****
================================================================================

                       *****************************
                       * Geometry Optimization Run *
                       *****************************

Geometry optimization settings:
Update method            Update   .... BFGS
Choice of coordinates    CoordSys .... Z-matrix Internals
Initial Hessian          InHess   .... Almoef's Model

Convergence Tolerances:
Energy Change            TolE     ....  5.0000e-06 Eh
Max. Gradient            TolMAXG  ....  3.0000e-04 Eh/bohr
RMS Gradient             TolRMSG  ....  1.0000e-04 Eh/bohr
Max. Displacement        TolMAXD  ....  4.0000e-03 bohr
RMS Displacement         TolRMSD  ....  2.0000e-03 bohr
Strict Convergence                ....  False
------------------------------------------------------------------------------
                        ORCA OPTIMIZATION COORDINATE SETUP
------------------------------------------------------------------------------

The optimization will be done in new redundant internal coordinates
Making redundant internal coordinates   ...  (new redundants) done
Evaluating the initial hessian          ...  (Is done on the fly) done
Evaluating the coordinates              ...  done
Calculating the B-matrix                .... done
Calculating the G-matrix                .... done
Diagonalizing the G-matrix              .... done
The first mode is                       ....   78
The number of degrees of freedom        ....   54

    -----------------------------------------------------------------
                    Redundant Internal Coordinates


    -----------------------------------------------------------------
         Definition                    Initial Value    d2E/dq (diagonal element)
    -----------------------------------------------------------------
      1. B(C   1,C   0)                  1.5324         0.000000   
      2. B(N   2,C   1)                  1.4666         0.000000   
      3. B(C   3,N   2)                  1.4605         0.000000   
      4. B(C   4,C   3)                  1.5185         0.000000   
      5. B(C   4,C   0)                  1.5141         0.000000   
      6. B(C   5,C   3)                  1.5224         0.000000   
      7. B(N   6,C   5)                  1.4656         0.000000   
      8. B(C   7,N   6)                  1.4654         0.000000   
      9. B(C   7,C   3)                  1.5229         0.000000   
     10. B(H   8,C   0)                  1.1119         0.000000   
     11. B(H   9,C   0)                  1.1124         0.000000   
     12. B(H  10,C   1)                  1.1136         0.000000   
     13. B(H  11,C   1)                  1.1115         0.000000   
     14. B(H  12,N   2)                  1.0479         0.000000   
     15. B(H  13,C   4)                  1.1123         0.000000   
     16. B(H  14,C   4)                  1.1117         0.000000   
     17. B(H  15,C   5)                  1.1144         0.000000   
     18. B(H  16,C   5)                  1.1121         0.000000   
     19. B(H  17,N   6)                  1.0479         0.000000   
     20. B(H  18,C   7)                  1.1117         0.000000   
     21. B(H  19,C   7)                  1.1149         0.000000   
     22. A(C   4,C   0,H   8)          110.8396         0.000000   
     23. A(C   1,C   0,H   9)          109.9216         0.000000   
     24. A(C   4,C   0,H   9)          109.8687         0.000000   
     25. A(C   1,C   0,H   8)          111.1756         0.000000   
     26. A(C   1,C   0,C   4)          105.9802         0.000000   
     27. A(H   8,C   0,H   9)          109.0230         0.000000   
     28. A(C   0,C   1,H  10)          110.3552         0.000000   
     29. A(H  10,C   1,H  11)          107.9462         0.000000   
     30. A(C   0,C   1,H  11)          109.8787         0.000000   
     31. A(N   2,C   1,H  10)          110.6773         0.000000   
     32. A(N   2,C   1,H  11)          108.9380         0.000000   
     33. A(C   0,C   1,N   2)          109.0243         0.000000   
     34. A(C   3,N   2,H  12)          107.9534         0.000000   
     35. A(C   1,N   2,H  12)          107.3182         0.000000   
     36. A(C   1,N   2,C   3)          105.1179         0.000000   
     37. A(N   2,C   3,C   5)          115.0699         0.000000   
     38. A(C   4,C   3,C   5)          117.1165         0.000000   
     39. A(C   5,C   3,C   7)           85.0220         0.000000   
     40. A(C   4,C   3,C   7)          116.3007         0.000000   
     41. A(N   2,C   3,C   4)          109.2483         0.000000   
     42. A(N   2,C   3,C   7)          112.4680         0.000000   
     43. A(H  13,C   4,H  14)          109.2879         0.000000   
     44. A(C   3,C   4,H  14)          113.4369         0.000000   
     45. A(C   0,C   4,H  14)          111.9376         0.000000   
     46. A(C   3,C   4,H  13)          109.5748         0.000000   
     47. A(C   0,C   4,H  13)          109.3723         0.000000   
     48. A(C   0,C   4,C   3)          103.0456         0.000000   
     49. A(C   3,C   5,H  15)          113.8354         0.000000   
     50. A(H  15,C   5,H  16)          112.6241         0.000000   
     51. A(N   6,C   5,H  16)          110.5064         0.000000   
     52. A(C   3,C   5,H  16)          113.2677         0.000000   
     53. A(N   6,C   5,H  15)          112.1762         0.000000   
     54. A(C   3,C   5,N   6)           92.9034         0.000000   
     55. A(C   5,N   6,C   7)           89.1859         0.000000   
     56. A(C   7,N   6,H  17)          108.4214         0.000000   
     57. A(C   5,N   6,H  17)          108.4268         0.000000   
     58. A(C   3,C   7,N   6)           92.8870         0.000000   
     59. A(H  18,C   7,H  19)          112.2490         0.000000   
     60. A(N   6,C   7,H  19)          112.1888         0.000000   
     61. A(C   3,C   7,H  19)          113.4363         0.000000   
     62. A(N   6,C   7,H  18)          110.5608         0.000000   
     63. A(C   3,C   7,H  18)          114.0770         0.000000   
     64. D(H  11,C   1,C   0,C   4)    122.0474         0.000000   
     65. D(N   2,C   1,C   0,H   9)   -115.9480         0.000000   
     66. D(H  11,C   1,C   0,H   8)   -117.4362         0.000000   
     67. D(H  10,C   1,C   0,H   8)      1.4857         0.000000   
     68. D(H  10,C   1,C   0,H   9)    122.2959         0.000000   
     69. D(H  10,C   1,C   0,C   4)   -119.0308         0.000000   
     70. D(N   2,C   1,C   0,C   4)      2.7254         0.000000   
     71. D(N   2,C   1,C   0,H   8)    123.2418         0.000000   
     72. D(H  11,C   1,C   0,H   9)      3.3740         0.000000   
     73. D(H  12,N   2,C   1,C   0)   -100.4582         0.000000   
     74. D(H  12,N   2,C   1,H  11)    139.6367         0.000000   
     75. D(C   3,N   2,C   1,H  11)   -105.6112         0.000000   
     76. D(H  12,N   2,C   1,H  10)     21.1025         0.000000   
     77. D(C   3,N   2,C   1,H  10)    135.8546         0.000000   
     78. D(C   3,N   2,C   1,C   0)     14.2940         0.000000   
     79. D(C   7,C   3,N   2,H  12)   -141.4488         0.000000   
     80. D(C   7,C   3,N   2,C   1)    104.2415         0.000000   
     81. D(C   5,C   3,N   2,C   1)   -160.6068         0.000000   
     82. D(C   4,C   3,N   2,H  12)     87.8378         0.000000   
     83. D(C   4,C   3,N   2,C   1)    -26.4719         0.000000   
     84. D(C   5,C   3,N   2,H  12)    -46.2970         0.000000   
     85. D(H  14,C   4,C   0,H   8)     99.2372         0.000000   
     86. D(C   0,C   4,C   3,N   2)     27.8517         0.000000   
     87. D(H  14,C   4,C   0,C   1)   -140.0284         0.000000   
     88. D(H  13,C   4,C   0,H   8)    -22.0337         0.000000   
     89. D(H  13,C   4,C   0,C   1)     98.7007         0.000000   
     90. D(C   3,C   4,C   0,H   9)    100.9201         0.000000   
     91. D(H  13,C   4,C   0,H   9)   -142.5910         0.000000   
     92. D(H  14,C   4,C   0,H   9)    -21.3200         0.000000   
     93. D(C   3,C   4,C   0,H   8)   -138.5226         0.000000   
     94. D(C   3,C   4,C   0,C   1)    -17.7882         0.000000   
     95. D(H  14,C   4,C   3,C   5)    -77.8392         0.000000   
     96. D(H  14,C   4,C   3,N   2)    149.0782         0.000000   
     97. D(H  13,C   4,C   3,C   7)    142.8893         0.000000   
     98. D(H  13,C   4,C   3,C   5)     44.5895         0.000000   
     99. D(H  13,C   4,C   3,N   2)    -88.4931         0.000000   
    100. D(C   0,C   4,C   3,C   7)   -100.7660         0.000000   
    101. D(H  14,C   4,C   3,C   7)     20.4605         0.000000   
    102. D(C   0,C   4,C   3,C   5)    160.9342         0.000000   
    103. D(H  16,C   5,C   3,C   7)   -113.4970         0.000000   
    104. D(H  16,C   5,C   3,N   2)    133.9978         0.000000   
    105. D(H  15,C   5,C   3,C   7)    116.1306         0.000000   
    106. D(H  15,C   5,C   3,C   4)   -126.7993         0.000000   
    107. D(H  15,C   5,C   3,N   2)      3.6254         0.000000   
    108. D(N   6,C   5,C   3,C   7)      0.3079         0.000000   
    109. D(H  16,C   5,C   3,C   4)      3.5731         0.000000   
    110. D(N   6,C   5,C   3,C   4)    117.3780         0.000000   
    111. D(N   6,C   5,C   3,N   2)   -112.1973         0.000000   
    112. D(H  17,N   6,C   5,H  16)   -134.9638         0.000000   
    113. D(H  17,N   6,C   5,H  15)     -8.3823         0.000000   
    114. D(H  17,N   6,C   5,C   3)    108.8517         0.000000   
    115. D(C   7,N   6,C   5,H  16)    115.8657         0.000000   
    116. D(C   7,N   6,C   5,H  15)   -117.5528         0.000000   
    117. D(C   7,N   6,C   5,C   3)     -0.3188         0.000000   
    118. D(H  19,C   7,C   3,C   4)    126.1105         0.000000   
    119. D(H  19,C   7,C   3,N   2)     -0.9269         0.000000   
    120. D(H  18,C   7,C   3,C   5)    113.7519         0.000000   
    121. D(H  18,C   7,C   3,C   4)     -4.1079         0.000000   
    122. D(H  18,C   7,C   3,N   2)   -131.1453         0.000000   
    123. D(N   6,C   7,C   3,C   5)     -0.3079         0.000000   
    124. D(N   6,C   7,C   3,C   4)   -118.1677         0.000000   
    125. D(H  19,C   7,C   3,C   5)   -116.0297         0.000000   
    126. D(N   6,C   7,C   3,N   2)    114.7949         0.000000   
    127. D(H  19,C   7,N   6,H  17)      7.9286         0.000000   
    128. D(H  19,C   7,N   6,C   5)    117.1043         0.000000   
    129. D(H  18,C   7,N   6,H  17)    134.0659         0.000000   
    130. D(H  18,C   7,N   6,C   5)   -116.7584         0.000000   
    131. D(C   3,C   7,N   6,H  17)   -108.8570         0.000000   
    132. D(C   3,C   7,N   6,C   5)      0.3187         0.000000   
    -----------------------------------------------------------------

Number of atoms                         .... 20
Number of degrees of freedom            .... 132

         *************************************************************
         *                GEOMETRY OPTIMIZATION CYCLE   1            *
         *************************************************************
---------------------------------
CARTESIAN COORDINATES (ANGSTROEM)
---------------------------------
  C      1.878300    0.568800    0.204300
  C      1.732800   -0.565900   -0.815300
  N      0.365700   -1.093000   -0.752100
  C     -0.391100   -0.099200    0.004600
  C      0.551700    0.650200    0.929500
  C     -1.697000   -0.602100    0.604000
  N     -2.512100    0.234000   -0.281800
  C     -1.283100    0.755200   -0.886300
  H      2.706900    0.364500    0.917100
  H      2.080900    1.527600   -0.322000
  H      2.474400   -1.370400   -0.608000
  H      1.923600   -0.180000   -1.840000
  H      0.397100   -1.974500   -0.186400
  H      0.628000    0.111800    1.899800
  H      0.244400    1.702100    1.116400
  H     -1.878300   -1.689400    0.440500
  H     -1.838800   -0.299500    1.664700
  H     -2.986700   -0.387300   -0.979600
  H     -1.191800    1.848200   -0.704800
  H     -1.204700    0.499000   -1.968500

----------------------------
CARTESIAN COORDINATES (A.U.)
----------------------------
  NO LB      ZA    FRAG     MASS         X           Y           Z
   0 C     6.0000    0    12.011    3.549473    1.074876    0.386071
   1 C     6.0000    0    12.011    3.274517   -1.069396   -1.540694
   2 N     7.0000    0    14.007    0.691073   -2.065471   -1.421263
   3 C     6.0000    0    12.011   -0.739072   -0.187461    0.008693
   4 C     6.0000    0    12.011    1.042562    1.228700    1.756500
   5 C     6.0000    0    12.011   -3.206865   -1.137804    1.141395
   6 N     7.0000    0    14.007   -4.747181    0.442196   -0.532525
   7 C     6.0000    0    12.011   -2.424708    1.427121   -1.674864
   8 H     1.0000    0     1.008    5.115300    0.688805    1.733068
   9 H     1.0000    0     1.008    3.932331    2.886746   -0.608492
  10 H     1.0000    0     1.008    4.675938   -2.589681   -1.148953
  11 H     1.0000    0     1.008    3.635077   -0.340151   -3.477096
  12 H     1.0000    0     1.008    0.750410   -3.731264   -0.352245
  13 H     1.0000    0     1.008    1.186748    0.211271    3.590102
  14 H     1.0000    0     1.008    0.461849    3.216503    2.109690
  15 H     1.0000    0     1.008   -3.549473   -3.192503    0.832424
  16 H     1.0000    0     1.008   -3.474828   -0.565973    3.145827
  17 H     1.0000    0     1.008   -5.644045   -0.731891   -1.851176
  18 H     1.0000    0     1.008   -2.252176    3.492592   -1.331879
  19 H     1.0000    0     1.008   -2.276553    0.942973   -3.719926

--------------------------------
INTERNAL COORDINATES (ANGSTROEM)
--------------------------------
 C      0   0   0     0.000000000000     0.00000000     0.00000000
 C      1   0   0     1.532415903076     0.00000000     0.00000000
 N      2   1   0     1.466557554275   109.02428525     0.00000000
 C      3   2   1     1.460472379061   105.11792116    14.29395662
 C      1   2   3     1.514070196523   105.98018073     2.72536248
 C      4   3   2     1.522354617032   115.06990679   199.39322337
 N      6   4   3     1.465637356238    92.90339170   247.80270782
 C      7   6   4     1.465438736352    89.18590050   359.68119460
 H      1   2   3     1.111935380317   111.17561057   123.24180030
 H      1   2   3     1.112356008659   109.92162524   244.05203178
 H      2   1   3     1.113626553204   110.35517537   238.24385289
 H      2   1   3     1.111455595154   109.87865661   119.32201353
 H      3   2   1     1.047876280865   107.31823343   259.54179672
 H      5   1   2     1.112285188250   109.37226503    98.70068320
 H      5   1   2     1.111691733351   111.93755108   219.97162977
 H      6   4   3     1.114371226298   113.83541087     3.62541698
 H      6   4   3     1.112096439163   113.26765487   133.99783487
 H      7   6   4     1.047942598619   108.42682255   108.85168791
 H      8   7   6     1.111722510341   110.56077233   243.24159601
 H      8   7   6     1.114873015191   112.18879089   117.10431071

---------------------------
INTERNAL COORDINATES (A.U.)
---------------------------
 C      0   0   0     0.000000000000     0.00000000     0.00000000
 C      1   0   0     2.895846380079     0.00000000     0.00000000
 N      2   1   0     2.771392137212   109.02428525     0.00000000
 C      3   2   1     2.759892822582   105.11792116    14.29395662
 C      1   2   3     2.861178018961   105.98018073     2.72536248
 C      4   3   2     2.876833304902   115.06990679   199.39322337
 N      6   4   3     2.769653214934    92.90339170   247.80270782
 C      7   6   4     2.769277877744    89.18590050   359.68119460
 H      1   2   3     2.101253347416   111.17561057   123.24180030
 H      1   2   3     2.102048219787   109.92162524   244.05203178
 H      2   1   3     2.104449201017   110.35517537   238.24385289
 H      2   1   3     2.100346684856   109.87865661   119.32201353
 H      3   2   1     1.980199193067   107.31823343   259.54179672
 H      5   1   2     2.101914388609   109.37226503    98.70068320
 H      5   1   2     2.100792921377   111.93755108   219.97162977
 H      6   4   3     2.105856429224   113.83541087     3.62541698
 H      6   4   3     2.101557704528   113.26765487   133.99783487
 H      7   6   4     1.980324515459   108.42682255   108.85168791
 H      8   7   6     2.100851081461   110.56077233   243.24159601
 H      8   7   6     2.106804672809   112.18879089   117.10431071

---------------------
BASIS SET INFORMATION
---------------------
There are 3 groups of distinct atoms

 Group   1 Type C   : 11s5p1d contracted to 4s3p1d pattern {6311/311/1}
 Group   2 Type N   : 11s5p1d contracted to 4s3p1d pattern {6311/311/1}
 Group   3 Type H   : 5s1p contracted to 3s1p pattern {311/1}

Atom   0C    basis set group =>   1
Atom   1C    basis set group =>   1
Atom   2N    basis set group =>   2
Atom   3C    basis set group =>   1
Atom   4C    basis set group =>   1
Atom   5C    basis set group =>   1
Atom   6N    basis set group =>   2
Atom   7C    basis set group =>   1
Atom   8H    basis set group =>   3
Atom   9H    basis set group =>   3
Atom  10H    basis set group =>   3
Atom  11H    basis set group =>   3
Atom  12H    basis set group =>   3
Atom  13H    basis set group =>   3
Atom  14H    basis set group =>   3
Atom  15H    basis set group =>   3
Atom  16H    basis set group =>   3
Atom  17H    basis set group =>   3
Atom  18H    basis set group =>   3
Atom  19H    basis set group =>   3
---------------------------------
AUXILIARY/J BASIS SET INFORMATION
---------------------------------
There are 3 groups of distinct atoms

 Group   1 Type C   : 12s5p4d2f1g contracted to 6s4p3d1f1g pattern {711111/2111/211/2/1}
 Group   2 Type N   : 12s5p4d2f1g contracted to 6s4p3d1f1g pattern {711111/2111/211/2/1}
 Group   3 Type H   : 5s2p1d contracted to 3s1p1d pattern {311/2/1}

Atom   0C    basis set group =>   1
Atom   1C    basis set group =>   1
Atom   2N    basis set group =>   2
Atom   3C    basis set group =>   1
Atom   4C    basis set group =>   1
Atom   5C    basis set group =>   1
Atom   6N    basis set group =>   2
Atom   7C    basis set group =>   1
Atom   8H    basis set group =>   3
Atom   9H    basis set group =>   3
Atom  10H    basis set group =>   3
Atom  11H    basis set group =>   3
Atom  12H    basis set group =>   3
Atom  13H    basis set group =>   3
Atom  14H    basis set group =>   3
Atom  15H    basis set group =>   3
Atom  16H    basis set group =>   3
Atom  17H    basis set group =>   3
Atom  18H    basis set group =>   3
Atom  19H    basis set group =>   3


           ************************************************************
           *        Program running with 6 parallel MPI-processes     *
           *              working on a common directory               *
           ************************************************************
------------------------------------------------------------------------------
                           ORCA GTO INTEGRAL CALCULATION
                           -- RI-GTO INTEGRALS CHOSEN --
------------------------------------------------------------------------------
------------------------------------------------------------------------------
                   ___                                                        
                  /   \      - P O W E R E D   B Y -                         
                 /     \                                                     
                 |  |  |   _    _      __       _____    __    __             
                 |  |  |  | |  | |    /  \     |  _  \  |  |  /  |          
                  \  \/   | |  | |   /    \    | | | |  |  | /  /          
                 / \  \   | |__| |  /  /\  \   | |_| |  |  |/  /          
                |  |  |   |  __  | /  /__\  \  |    /   |      \           
                |  |  |   | |  | | |   __   |  |    \   |  |\   \          
                \     /   | |  | | |  |  |  |  | |\  \  |  | \   \       
                 \___/    |_|  |_| |__|  |__|  |_| \__\ |__|  \__/        
                                                                              
                      - O R C A' S   B I G   F R I E N D -                    
                                      &                                       
                       - I N T E G R A L  F E E D E R -                       
                                                                              
 v1 FN, 2020, v2 2021                                                         
------------------------------------------------------------------------------


Reading SHARK input file file.SHARKINP.tmp ... ok
----------------------
SHARK INTEGRAL PACKAGE
----------------------

Number of atoms                             ...     20
Number of basis functions                   ...    216
Number of shells                            ...    112
Maximum angular momentum                    ...      2
Integral batch strategy                     ... SHARK/LIBINT Hybrid
RI-J (if used) integral strategy            ... SPLIT-RIJ (Revised 2003 algorithm where possible)
Printlevel                                  ...      1
Contraction scheme used                     ... SEGMENTED contraction
Coulomb Range Separation                    ... NOT USED
Exchange Range Separation                   ... Long Range
   Mu parameter                             ...  0.300000
   Scaling (regular/separated)              ...  0.167000  0.833000
Finite Nucleus Model                        ... NOT USED
Auxiliary Coulomb fitting basis             ... AVAILABLE
   # of basis functions in Aux-J            ...    524
   # of shells in Aux-J                     ...    180
   Maximum angular momentum in Aux-J        ...      4
Auxiliary J/K fitting basis                 ... NOT available
Auxiliary Correlation fitting basis         ... NOT available
Auxiliary 'external' fitting basis          ... NOT available
Integral threshold                          ...     2.500000e-11
Primitive cut-off                           ...     2.500000e-12
Primitive pair pre-selection threshold      ...     2.500000e-12

Calculating pre-screening integrals         ... done (  0.0 sec) Dimension = 112
Organizing shell pair data                  ... done (  0.0 sec)
Shell pair information
Total number of shell pairs                 ...      6328
Shell pairs after pre-screening             ...      6136
Total number of primitive shell pairs       ...     21940
Primitive shell pairs kept                  ...     16389
          la=0 lb=0:   2288 shell pairs
          la=1 lb=0:   2362 shell pairs
          la=1 lb=1:    638 shell pairs
          la=2 lb=0:    533 shell pairs
          la=2 lb=1:    279 shell pairs
          la=2 lb=2:     36 shell pairs

Calculating one electron integrals          ... done (  0.0 sec)
Calculating RI/J V-Matrix + Cholesky decomp.... done (  0.0 sec)
Calculating Nuclear repulsion               ... done (  0.0 sec) ENN=    405.751338335245 Eh

SHARK setup successfully completed in   0.3 seconds

Maximum memory used throughout the entire GTOINT-calculation: 15.4 MB


           ************************************************************
           *        Program running with 6 parallel MPI-processes     *
           *              working on a common directory               *
           ************************************************************
-------------------------------------------------------------------------------
                                 ORCA SCF
-------------------------------------------------------------------------------

------------
SCF SETTINGS
------------
Hamiltonian:
 Density Functional     Method          .... DFT(GTOs)
 Exchange Functional    Exchange        .... WB97X-V
 Correlation Functional Correlation     .... WB97X-V
 Gradients option       PostSCFGGA      .... off
 Hybrid DFT is turned on
   Fraction HF Exchange ScalHFX         ....  0.167000
   Scaling of DF-GGA-X  ScalDFX         ....  0.000000
   Scaling of DF-GGA-C  ScalDFC         ....  1.000000
   Scaling of DF-LDA-C  ScalLDAC        ....  1.000000
   Perturbative correction              ....  0.000000
   Density functional embedding theory  .... OFF
 Long-range corrected/Screened/Range-Separated Hybrid DFT is turned on
   Amount of maximum screened exact exchange              ....  0.833000
   Range separation parameter mu (erf(mu*r12)/r12)        ....  0.300000
 RI-approximation to the Coulomb term is turned on
   Number of AuxJ basis functions       .... 524
   RIJ-COSX (HFX calculated with COS-X)).... on


General Settings:
 Integral files         IntName         .... file
 Hartree-Fock type      HFTyp           .... RHF
 Total Charge           Charge          ....    0
 Multiplicity           Mult            ....    1
 Number of Electrons    NEL             ....   62
 Basis Dimension        Dim             ....  216
 Nuclear Repulsion      ENuc            ....    405.7513383352 Eh

Convergence Acceleration:
 DIIS                   CNVDIIS         .... on
   Start iteration      DIISMaxIt       ....    12
   Startup error        DIISStart       ....  0.200000
   # of expansion vecs  DIISMaxEq       ....     5
   Bias factor          DIISBfac        ....   1.050
   Max. coefficient     DIISMaxC        ....  10.000
 Trust-Rad. Augm. Hess. CNVTRAH         .... auto
   Auto Start mean grad. ratio tolernc. ....  1.125000
   Auto Start start iteration           ....    20
   Auto Start num. interpolation iter.  ....    10
   Max. Number of Micro iterations      ....    16
   Max. Number of Macro iterations      .... Maxiter - #DIIS iter
   Number of Davidson start vectors     ....     2
   Converg. threshold I  (grad. norm)   ....   1.000e-05
   Converg. threshold II (energy diff.) ....   1.000e-08
   Grad. Scal. Fac. for Micro threshold ....   0.100
   Minimum threshold for Micro iter.    ....   0.010
   NR start threshold (gradient norm)   ....   0.001
   Initial trust radius                 ....   0.400
   Minimum AH scaling param. (alpha)    ....   1.000
   Maximum AH scaling param. (alpha)    .... 1000.000
   Orbital update algorithm             .... Taylor
   White noise on init. David. guess    .... on
   Maximum white noise                  ....   0.010
   Quad. conv. algorithm                .... NR
 SOSCF                  CNVSOSCF        .... on
   Start iteration      SOSCFMaxIt      ....   150
   Startup grad/error   SOSCFStart      ....  0.003300
 Level Shifting         CNVShift        .... on
   Level shift para.    LevelShift      ....    0.2500
   Turn off err/grad.   ShiftErr        ....    0.0010
 Zerner damping         CNVZerner       .... off
 Static damping         CNVDamp         .... on
   Fraction old density DampFac         ....    0.7000
   Max. Damping (<1)    DampMax         ....    0.9800
   Min. Damping (>=0)   DampMin         ....    0.0000
   Turn off err/grad.   DampErr         ....    0.1000
 Fernandez-Rico         CNVRico         .... off

SCF Procedure:
 Maximum # iterations   MaxIter         ....   125
 SCF integral mode      SCFMode         .... Direct
   Integral package                     .... SHARK and LIBINT hybrid scheme
 Reset frequency        DirectResetFreq ....    20
 Integral Threshold     Thresh          ....  2.500e-11 Eh
 Primitive CutOff       TCut            ....  2.500e-12 Eh

Convergence Tolerance:
 Convergence Check Mode ConvCheckMode   .... Total+1el-Energy
 Convergence forced     ConvForced      .... 0
 Energy Change          TolE            ....  1.000e-08 Eh
 1-El. energy change                    ....  1.000e-05 Eh
 Orbital Gradient       TolG            ....  1.000e-05
 Orbital Rotation angle TolX            ....  1.000e-05
 DIIS Error             TolErr          ....  5.000e-07


Diagonalization of the overlap matrix:
Smallest eigenvalue                        ... 1.168e-05
Time for diagonalization                   ...    0.012 sec
Threshold for overlap eigenvalues          ... 1.000e-08
Number of eigenvalues below threshold      ... 0
Time for construction of square roots      ...    0.016 sec
Total time needed                          ...    0.029 sec

Time for model grid setup =    0.152 sec

------------------------------
INITIAL GUESS: MODEL POTENTIAL
------------------------------
Loading Hartree-Fock densities                     ... done
Calculating cut-offs                               ... done
Initializing the effective Hamiltonian             ... done
Setting up the integral package (SHARK)            ... done
Starting the Coulomb interaction                   ... done (   0.1 sec)
Reading the grid                                   ... done
Mapping shells                                     ... done
Starting the XC term evaluation                    ... done (   0.1 sec)
  promolecular density results
     # of electrons  =     61.999032872
     EX              =    -31.554050232
     EC              =     -2.518206002
     EX+EC           =    -34.072256234
Transforming the Hamiltonian                       ... done (   0.0 sec)
Diagonalizing the Hamiltonian                      ... done (   0.0 sec)
Back transforming the eigenvectors                 ... done (   0.0 sec)
Now organizing SCF variables                       ... done
                      ------------------
                      INITIAL GUESS DONE (   0.4 sec)
                      ------------------
-------------------
DFT GRID GENERATION
-------------------

General Integration Accuracy     IntAcc      ... 4.388
Radial Grid Type                 RadialGrid  ... OptM3 with GC (2021)
Angular Grid (max. ang.)         AngularGrid ... 4 (Lebedev-302)
Angular grid pruning method      GridPruning ... 4 (adaptive)
Weight generation scheme         WeightScheme... Becke
Basis function cutoff            BFCut       ... 1.0000e-11
Integration weight cutoff        WCut        ... 1.0000e-14
Angular grids for H and He will be reduced by one unit
Partially contracted basis set               ... off
Rotationally invariant grid construction     ... off

Total number of grid points                  ...    90286
Total number of batches                      ...     1420
Average number of points per batch           ...       63
Average number of grid points per atom       ...     4514
Time for grid setup =    0.593 sec

--------------------
COSX GRID GENERATION
--------------------

GRIDX 1
-------
General Integration Accuracy     IntAcc      ... 3.816
Radial Grid Type                 RadialGrid  ... OptM3 with GC (2021)
Angular Grid (max. ang.)         AngularGrid ... 1 (Lebedev-50)
Angular grid pruning method      GridPruning ... 4 (adaptive)
Weight generation scheme         WeightScheme... Becke
Basis function cutoff            BFCut       ... 1.0000e-11
Integration weight cutoff        WCut        ... 1.0000e-14
Angular grids for H and He will be reduced by one unit
Partially contracted basis set               ... on
Rotationally invariant grid construction     ... off

Total number of grid points                  ...    11286
Total number of batches                      ...      187
Average number of points per batch           ...       60
Average number of grid points per atom       ...      564
UseSFitting                                  ... on

GRIDX 2
-------
General Integration Accuracy     IntAcc      ... 4.020
Radial Grid Type                 RadialGrid  ... OptM3 with GC (2021)
Angular Grid (max. ang.)         AngularGrid ... 2 (Lebedev-110)
Angular grid pruning method      GridPruning ... 4 (adaptive)
Weight generation scheme         WeightScheme... Becke
Basis function cutoff            BFCut       ... 1.0000e-11
Integration weight cutoff        WCut        ... 1.0000e-14
Angular grids for H and He will be reduced by one unit
Partially contracted basis set               ... on
Rotationally invariant grid construction     ... off

Total number of grid points                  ...    26255
Total number of batches                      ...      419
Average number of points per batch           ...       62
Average number of grid points per atom       ...     1313
UseSFitting                                  ... on

GRIDX 3
-------
General Integration Accuracy     IntAcc      ... 4.338
Radial Grid Type                 RadialGrid  ... OptM3 with GC (2021)
Angular Grid (max. ang.)         AngularGrid ... 3 (Lebedev-194)
Angular grid pruning method      GridPruning ... 4 (adaptive)
Weight generation scheme         WeightScheme... Becke
Basis function cutoff            BFCut       ... 1.0000e-11
Integration weight cutoff        WCut        ... 1.0000e-14
Angular grids for H and He will be reduced by one unit
Partially contracted basis set               ... on
Rotationally invariant grid construction     ... off

Total number of grid points                  ...    58881
Total number of batches                      ...      929
Average number of points per batch           ...       63
Average number of grid points per atom       ...     2944
UseSFitting                                  ... on

Time for X-Grid setup             =    0.629 sec

--------------
SCF ITERATIONS
--------------
ITER       Energy         Delta-E        Max-DP      RMS-DP      [F,P]     Damp
               ***  Starting incremental Fock matrix formation  ***
  0   -345.4431707861   0.000000000000 0.65515613  0.00435039  0.0636971 0.7000
                      *** Initiating the SOSCF procedure ***
                      *** Re-Reading the Fockian *** 
                      *** Removing any level shift *** 
ITER      Energy       Delta-E        Grad      Rot      Max-DP    RMS-DP
  1   -345.45285707  -0.0096862794  0.002128  0.002128  2.100053  0.013847
               *** Restarting incremental Fock matrix formation ***
  2   -345.47234960  -0.0194925320  0.006531  0.005440  0.892455  0.005880
  3   -345.47369406  -0.0013444626  0.003995  0.001697  0.094720  0.000944
  4   -345.47465251  -0.0009584502  0.000319  0.000722  0.033981  0.000325
  5   -345.47466460  -0.0000120887  0.000273  0.000304  0.019094  0.000148
  6   -345.47467030  -0.0000057051  0.000035  0.000057  0.002046  0.000030
  7   -345.47467043  -0.0000001244  0.000014  0.000032  0.000653  0.000008
  8   -345.47467046  -0.0000000332  0.000004  0.000011  0.000860  0.000008
                  ***Gradient check signals convergence***
              ***Rediagonalizing the Fockian in SOSCF/NRSCF***

               *****************************************************
               *                     SUCCESS                       *
               *           SCF CONVERGED AFTER   9 CYCLES          *
               *****************************************************

Old exchange energy                            =    -16.188889463 Eh
New exchange energy                            =    -16.188895038 Eh
Exchange energy change after final integration =     -0.000005575 Eh
Total energy after final integration           =   -345.474676043 Eh
Final COS-X integration done in                =     8.846 sec

----------------
TOTAL SCF ENERGY
----------------

Total Energy       :         -345.47467604 Eh           -9400.84386 eV

Components:
Nuclear Repulsion  :          405.75133834 Eh           11041.05523 eV
Electronic Energy  :         -751.22601438 Eh          -20441.89910 eV
One Electron Energy:        -1269.67659274 Eh          -34549.65656 eV
Two Electron Energy:          518.45057836 Eh           14107.75746 eV
Max COSX asymmetry :            0.00000542 Eh               0.00015 eV

Virial components:
Potential Energy   :         -688.21589107 Eh          -18727.30647 eV
Kinetic Energy     :          342.74121503 Eh            9326.46261 eV
Virial Ratio       :            2.00797529


DFT components:
N(Alpha)           :       31.000065890024 electrons
N(Beta)            :       31.000065890024 electrons
N(Total)           :       62.000131780048 electrons
E(X)               :      -32.361315345099 Eh       
E(C)               :       -2.538123250612 Eh       
E(XC)              :      -34.899438595711 Eh       
DFET-embed. en.    :        0.000000000000 Eh       

---------------
SCF CONVERGENCE
---------------

  Last Energy change         ...   -6.1039e-09  Tolerance :   1.0000e-08
  Last MAX-Density change    ...    7.1054e-15  Tolerance :   1.0000e-07
  Last RMS-Density change    ...    4.9361e-17  Tolerance :   5.0000e-09
  Last Orbital Gradient      ...    2.0110e-06  Tolerance :   1.0000e-05
  Last Orbital Rotation      ...    2.4773e-06  Tolerance :   1.0000e-05

             **** THE GBW FILE WAS UPDATED (file.gbw) ****
             **** DENSITY file.scfp WAS UPDATED ****
             **** ENERGY FILE WAS UPDATED (file.en.tmp) ****
             **** THE GBW FILE WAS UPDATED (file.gbw) ****
             **** DENSITY file.scfp WAS UPDATED ****
----------------
ORBITAL ENERGIES
----------------

  NO   OCC          E(Eh)            E(eV) 
   0   2.0000     -14.422404      -392.4536 
   1   2.0000     -14.407351      -392.0440 
   2   2.0000     -10.308383      -280.5054 
   3   2.0000     -10.307213      -280.4735 
   4   2.0000     -10.304247      -280.3928 
   5   2.0000     -10.295230      -280.1474 
   6   2.0000     -10.282889      -279.8116 
   7   2.0000     -10.282139      -279.7912 
   8   2.0000      -1.092208       -29.7205 
   9   2.0000      -1.040853       -28.3231 
  10   2.0000      -0.905085       -24.6286 
  11   2.0000      -0.864780       -23.5319 
  12   2.0000      -0.805694       -21.9240 
  13   2.0000      -0.762052       -20.7365 
  14   2.0000      -0.707233       -19.2448 
  15   2.0000      -0.661945       -18.0124 
  16   2.0000      -0.622598       -16.9418 
  17   2.0000      -0.605541       -16.4776 
  18   2.0000      -0.592830       -16.1317 
  19   2.0000      -0.560182       -15.2433 
  20   2.0000      -0.536451       -14.5976 
  21   2.0000      -0.516714       -14.0605 
  22   2.0000      -0.500378       -13.6160 
  23   2.0000      -0.484819       -13.1926 
  24   2.0000      -0.473066       -12.8728 
  25   2.0000      -0.452375       -12.3097 
  26   2.0000      -0.435459       -11.8494 
  27   2.0000      -0.413400       -11.2492 
  28   2.0000      -0.402898       -10.9634 
  29   2.0000      -0.343902        -9.3580 
  30   2.0000      -0.326498        -8.8845 
  31   0.0000       0.033552         0.9130 
  32   0.0000       0.048329         1.3151 
  33   0.0000       0.049260         1.3404 
  34   0.0000       0.053458         1.4547 
  35   0.0000       0.067020         1.8237 
  36   0.0000       0.073285         1.9942 
  37   0.0000       0.074198         2.0190 
  38   0.0000       0.077083         2.0975 
  39   0.0000       0.086550         2.3551 
  40   0.0000       0.101638         2.7657 
  41   0.0000       0.105287         2.8650 
  42   0.0000       0.115915         3.1542 
  43   0.0000       0.121469         3.3053 
  44   0.0000       0.129236         3.5167 
  45   0.0000       0.136909         3.7255 
  46   0.0000       0.148703         4.0464 
  47   0.0000       0.150548         4.0966 
  48   0.0000       0.160513         4.3678 
  49   0.0000       0.173625         4.7246 
  50   0.0000       0.174823         4.7572 
  51   0.0000       0.181669         4.9435 
  52   0.0000       0.185761         5.0548 
  53   0.0000       0.190249         5.1769 
  54   0.0000       0.194174         5.2838 
  55   0.0000       0.199718         5.4346 
  56   0.0000       0.201336         5.4786 
  57   0.0000       0.207978         5.6594 
  58   0.0000       0.213625         5.8130 
  59   0.0000       0.221756         6.0343 
  60   0.0000       0.226217         6.1557 
  61   0.0000       0.229345         6.2408 
  62   0.0000       0.236569         6.4374 
  63   0.0000       0.245881         6.6908 
  64   0.0000       0.248678         6.7669 
  65   0.0000       0.259130         7.0513 
  66   0.0000       0.263887         7.1807 
  67   0.0000       0.271691         7.3931 
  68   0.0000       0.278295         7.5728 
  69   0.0000       0.282378         7.6839 
  70   0.0000       0.284605         7.7445 
  71   0.0000       0.306918         8.3517 
  72   0.0000       0.312101         8.4927 
  73   0.0000       0.321469         8.7476 
  74   0.0000       0.333341         9.0707 
  75   0.0000       0.348625         9.4866 
  76   0.0000       0.356373         9.6974 
  77   0.0000       0.361834         9.8460 
  78   0.0000       0.371334        10.1045 
  79   0.0000       0.384381        10.4595 
  80   0.0000       0.393309        10.7025 
  81   0.0000       0.399834        10.8800 
  82   0.0000       0.411026        11.1846 
  83   0.0000       0.415209        11.2984 
  84   0.0000       0.419695        11.4205 
  85   0.0000       0.434737        11.8298 
  86   0.0000       0.457595        12.4518 
  87   0.0000       0.464864        12.6496 
  88   0.0000       0.469677        12.7806 
  89   0.0000       0.473058        12.8726 
  90   0.0000       0.477650        12.9975 
  91   0.0000       0.496246        13.5035 
  92   0.0000       0.510260        13.8849 
  93   0.0000       0.527083        14.3426 
  94   0.0000       0.549349        14.9485 
  95   0.0000       0.583330        15.8732 
  96   0.0000       0.764919        20.8145 
  97   0.0000       0.784227        21.3399 
  98   0.0000       0.811297        22.0765 
  99   0.0000       0.813769        22.1438 
 100   0.0000       0.828315        22.5396 
 101   0.0000       0.841860        22.9082 
 102   0.0000       0.852429        23.1958 
 103   0.0000       0.876557        23.8523 
 104   0.0000       0.885493        24.0955 
 105   0.0000       0.904763        24.6199 
 106   0.0000       0.916510        24.9395 
 107   0.0000       0.922204        25.0945 
 108   0.0000       0.930542        25.3213 
 109   0.0000       0.945596        25.7310 
 110   0.0000       0.962767        26.1982 
 111   0.0000       0.976134        26.5619 
 112   0.0000       0.988304        26.8931 
 113   0.0000       1.020400        27.7665 
 114   0.0000       1.061804        28.8931 
 115   0.0000       1.090912        29.6852 
 116   0.0000       1.100351        29.9421 
 117   0.0000       1.106720        30.1154 
 118   0.0000       1.121932        30.5293 
 119   0.0000       1.145709        31.1763 
 120   0.0000       1.150876        31.3169 
 121   0.0000       1.155882        31.4532 
 122   0.0000       1.170832        31.8600 
 123   0.0000       1.184363        32.2282 
 124   0.0000       1.186198        32.2781 
 125   0.0000       1.212671        32.9985 
 126   0.0000       1.225310        33.3424 
 127   0.0000       1.238201        33.6932 
 128   0.0000       1.247257        33.9396 
 129   0.0000       1.261115        34.3167 
 130   0.0000       1.281783        34.8791 
 131   0.0000       1.300607        35.3913 
 132   0.0000       1.395146        37.9638 
 133   0.0000       1.434982        39.0479 
 134   0.0000       1.501350        40.8538 
 135   0.0000       1.507404        41.0185 
 136   0.0000       1.566900        42.6375 
 137   0.0000       1.589005        43.2390 
 138   0.0000       1.604453        43.6594 
 139   0.0000       1.679395        45.6987 
 140   0.0000       1.721645        46.8483 
 141   0.0000       1.761963        47.9454 
 142   0.0000       1.777723        48.3743 
 143   0.0000       1.819050        49.4989 
 144   0.0000       1.828666        49.7605 
 145   0.0000       1.880382        51.1678 
 146   0.0000       1.893153        51.5153 
 147   0.0000       1.906488        51.8782 
 148   0.0000       1.918389        52.2020 
 149   0.0000       1.941158        52.8216 
 150   0.0000       1.970114        53.6095 
 151   0.0000       2.009653        54.6854 
 152   0.0000       2.029240        55.2184 
 153   0.0000       2.051362        55.8204 
 154   0.0000       2.076591        56.5069 
 155   0.0000       2.091238        56.9055 
 156   0.0000       2.107297        57.3425 
 157   0.0000       2.154769        58.6343 
 158   0.0000       2.170664        59.0668 
 159   0.0000       2.178504        59.2801 
 160   0.0000       2.192726        59.6671 
 161   0.0000       2.200846        59.8881 
 162   0.0000       2.223393        60.5016 
 163   0.0000       2.253783        61.3286 
 164   0.0000       2.281322        62.0779 
 165   0.0000       2.304107        62.6979 
 166   0.0000       2.360449        64.2311 
 167   0.0000       2.376420        64.6657 
 168   0.0000       2.380297        64.7712 
 169   0.0000       2.432508        66.1919 
 170   0.0000       2.467990        67.1574 
 171   0.0000       2.495834        67.9151 
 172   0.0000       2.525866        68.7323 
 173   0.0000       2.534180        68.9585 
 174   0.0000       2.547098        69.3101 
 175   0.0000       2.557953        69.6054 
 176   0.0000       2.585490        70.3548 
 177   0.0000       2.600507        70.7634 
 178   0.0000       2.611577        71.0646 
 179   0.0000       2.622012        71.3486 
 180   0.0000       2.639043        71.8120 
 181   0.0000       2.658920        72.3529 
 182   0.0000       2.682376        72.9912 
 183   0.0000       2.683239        73.0146 
 184   0.0000       2.706885        73.6581 
 185   0.0000       2.735014        74.4235 
 186   0.0000       2.779487        75.6337 
 187   0.0000       2.790548        75.9347 
 188   0.0000       2.841670        77.3258 
 189   0.0000       2.854503        77.6750 
 190   0.0000       2.862256        77.8859 
 191   0.0000       2.886587        78.5480 
 192   0.0000       2.895720        78.7965 
 193   0.0000       2.921810        79.5065 
 194   0.0000       2.931832        79.7792 
 195   0.0000       2.952476        80.3410 
 196   0.0000       2.955170        80.4143 
 197   0.0000       3.004041        81.7441 
 198   0.0000       3.020779        82.1996 
 199   0.0000       3.080877        83.8349 
 200   0.0000       3.118915        84.8700 
 201   0.0000       3.134117        85.2837 
 202   0.0000       3.144201        85.5581 
 203   0.0000       3.171908        86.3120 
 204   0.0000       3.359097        91.4057 
 205   0.0000       3.393219        92.3342 
 206   0.0000       3.421332        93.0992 
 207   0.0000       3.442055        93.6631 
 208   0.0000       3.479122        94.6717 
 209   0.0000       3.539698        96.3201 
 210   0.0000       3.562871        96.9506 
 211   0.0000       3.569138        97.1212 
 212   0.0000       3.610519        98.2472 
 213   0.0000       3.628399        98.7338 
 214   0.0000       3.685362       100.2838 
 215   0.0000       3.696491       100.5866 

                    ********************************
                    * MULLIKEN POPULATION ANALYSIS *
                    ********************************

-----------------------
MULLIKEN ATOMIC CHARGES
-----------------------
   0 C :   -0.272143
   1 C :   -0.319267
   2 N :   -0.287249
   3 C :   -0.015355
   4 C :   -0.250482
   5 C :   -0.311950
   6 N :   -0.360114
   7 C :   -0.332203
   8 H :    0.153908
   9 H :    0.156448
  10 H :    0.137992
  11 H :    0.167675
  12 H :    0.305719
  13 H :    0.152537
  14 H :    0.181855
  15 H :    0.131427
  16 H :    0.161966
  17 H :    0.298321
  18 H :    0.144523
  19 H :    0.156394
Sum of atomic charges:    0.0000000

--------------------------------
MULLIKEN REDUCED ORBITAL CHARGES
--------------------------------
  0 C s       :     3.243216  s :     3.243216
      pz      :     0.991318  p :     2.991777
      px      :     0.981663
      py      :     1.018797
      dz2     :     0.004153  d :     0.037150
      dxz     :     0.009625
      dyz     :     0.009295
      dx2y2   :     0.010132
      dxy     :     0.003945
  1 C s       :     3.354297  s :     3.354297
      pz      :     1.045134  p :     2.913214
      px      :     0.868234
      py      :     0.999846
      dz2     :     0.011206  d :     0.051757
      dxz     :     0.008718
      dyz     :     0.009572
      dx2y2   :     0.009370
      dxy     :     0.012891
  2 N s       :     3.431083  s :     3.431083
      pz      :     1.615322  p :     3.819941
      px      :     1.110295
      py      :     1.094324
      dz2     :     0.004546  d :     0.036224
      dxz     :     0.005471
      dyz     :     0.011388
      dx2y2   :     0.008090
      dxy     :     0.006730
  3 C s       :     3.094898  s :     3.094898
      pz      :     0.951799  p :     2.854641
      px      :     1.024373
      py      :     0.878469
      dz2     :     0.008819  d :     0.065816
      dxz     :     0.015082
      dyz     :     0.014778
      dx2y2   :     0.010519
      dxy     :     0.016618
  4 C s       :     3.235972  s :     3.235972
      pz      :     1.008325  p :     2.977124
      px      :     0.905597
      py      :     1.063202
      dz2     :     0.007185  d :     0.037387
      dxz     :     0.008321
      dyz     :     0.007598
      dx2y2   :     0.008078
      dxy     :     0.006205
  5 C s       :     3.363419  s :     3.363419
      pz      :     1.006048  p :     2.894368
      px      :     0.858105
      py      :     1.030215
      dz2     :     0.015380  d :     0.054163
      dxz     :     0.010125
      dyz     :     0.008648
      dx2y2   :     0.011231
      dxy     :     0.008779
  6 N s       :     3.577192  s :     3.577192
      pz      :     1.157611  p :     3.743931
      px      :     1.278748
      py      :     1.307571
      dz2     :     0.004099  d :     0.038990
      dxz     :     0.009734
      dyz     :     0.008962
      dx2y2   :     0.008154
      dxy     :     0.008041
  7 C s       :     3.383566  s :     3.383566
      pz      :     1.071124  p :     2.894990
      px      :     0.805119
      py      :     1.018747
      dz2     :     0.011427  d :     0.053648
      dxz     :     0.010129
      dyz     :     0.006959
      dx2y2   :     0.014506
      dxy     :     0.010627
  8 H s       :     0.835076  s :     0.835076
      pz      :     0.004105  p :     0.011016
      px      :     0.004752
      py      :     0.002159
  9 H s       :     0.832579  s :     0.832579
      pz      :     0.003102  p :     0.010972
      px      :     0.002212
      py      :     0.005659
 10 H s       :     0.851296  s :     0.851296
      pz      :     0.002294  p :     0.010712
      px      :     0.004005
      py      :     0.004413
 11 H s       :     0.821832  s :     0.821832
      pz      :     0.006374  p :     0.010493
      px      :     0.001594
      py      :     0.002525
 12 H s       :     0.671466  s :     0.671466
      pz      :     0.008253  p :     0.022815
      px      :     0.004249
      py      :     0.010313
 13 H s       :     0.836499  s :     0.836499
      pz      :     0.005720  p :     0.010965
      px      :     0.002153
      py      :     0.003091
 14 H s       :     0.807037  s :     0.807037
      pz      :     0.002045  p :     0.011108
      px      :     0.002429
      py      :     0.006634
 15 H s       :     0.857694  s :     0.857694
      pz      :     0.001883  p :     0.010879
      px      :     0.002066
      py      :     0.006930
 16 H s       :     0.827369  s :     0.827369
      pz      :     0.006651  p :     0.010665
      px      :     0.001855
      py      :     0.002159
 17 H s       :     0.678880  s :     0.678880
      pz      :     0.007770  p :     0.022799
      px      :     0.007553
      py      :     0.007476
 18 H s       :     0.844865  s :     0.844865
      pz      :     0.001940  p :     0.010611
      px      :     0.001587
      py      :     0.007085
 19 H s       :     0.832802  s :     0.832802
      pz      :     0.006899  p :     0.010803
      px      :     0.001726
      py      :     0.002178


                     *******************************
                     * LOEWDIN POPULATION ANALYSIS *
                     *******************************

----------------------
LOEWDIN ATOMIC CHARGES
----------------------
   0 C :   -0.225621
   1 C :   -0.124391
   2 N :   -0.354682
   3 C :   -0.145142
   4 C :   -0.212620
   5 C :   -0.095276
   6 N :   -0.371995
   7 C :   -0.095079
   8 H :    0.118081
   9 H :    0.123262
  10 H :    0.120019
  11 H :    0.120701
  12 H :    0.194992
  13 H :    0.129010
  14 H :    0.131974
  15 H :    0.125025
  16 H :    0.123965
  17 H :    0.184114
  18 H :    0.120361
  19 H :    0.133301

-------------------------------
LOEWDIN REDUCED ORBITAL CHARGES
-------------------------------
  0 C s       :     2.883327  s :     2.883327
      pz      :     1.089860  p :     3.262036
      px      :     1.080443
      py      :     1.091733
      dz2     :     0.008416  d :     0.080258
      dxz     :     0.021045
      dyz     :     0.020555
      dx2y2   :     0.022354
      dxy     :     0.007888
  1 C s       :     2.863910  s :     2.863910
      pz      :     1.096581  p :     3.151174
      px      :     0.978131
      py      :     1.076462
      dz2     :     0.022810  d :     0.109307
      dxz     :     0.017070
      dyz     :     0.021709
      dx2y2   :     0.020851
      dxy     :     0.026866
  2 N s       :     3.196764  s :     3.196764
      pz      :     1.589173  p :     4.080965
      px      :     1.277560
      py      :     1.214232
      dz2     :     0.008178  d :     0.076952
      dxz     :     0.011111
      dyz     :     0.019873
      dx2y2   :     0.020280
      dxy     :     0.017511
  3 C s       :     2.828643  s :     2.828643
      pz      :     1.071063  p :     3.167828
      px      :     1.050883
      py      :     1.045882
      dz2     :     0.016596  d :     0.148671
      dxz     :     0.036900
      dyz     :     0.034371
      dx2y2   :     0.020330
      dxy     :     0.040474
  4 C s       :     2.873241  s :     2.873241
      pz      :     1.086321  p :     3.256867
      px      :     1.071804
      py      :     1.098742
      dz2     :     0.015161  d :     0.082512
      dxz     :     0.020533
      dyz     :     0.015175
      dx2y2   :     0.017968
      dxy     :     0.013675
  5 C s       :     2.864208  s :     2.864208
      pz      :     1.060752  p :     3.117606
      px      :     0.998996
      py      :     1.057858
      dz2     :     0.032413  d :     0.113463
      dxz     :     0.022154
      dyz     :     0.015669
      dx2y2   :     0.023784
      dxy     :     0.019444
  6 N s       :     3.230174  s :     3.230174
      pz      :     1.293121  p :     4.063558
      px      :     1.359157
      py      :     1.411280
      dz2     :     0.008885  d :     0.078264
      dxz     :     0.021177
      dyz     :     0.016755
      dx2y2   :     0.014038
      dxy     :     0.017409
  7 C s       :     2.867725  s :     2.867725
      pz      :     1.074303  p :     3.114022
      px      :     0.963497
      py      :     1.076222
      dz2     :     0.024126  d :     0.113332
      dxz     :     0.022873
      dyz     :     0.012226
      dx2y2   :     0.030248
      dxy     :     0.023859
  8 H s       :     0.843778  s :     0.843778
      pz      :     0.014344  p :     0.038141
      px      :     0.016786
      py      :     0.007011
  9 H s       :     0.838736  s :     0.838736
      pz      :     0.010505  p :     0.038002
      px      :     0.007071
      py      :     0.020426
 10 H s       :     0.842848  s :     0.842848
      pz      :     0.007145  p :     0.037133
      px      :     0.014239
      py      :     0.015749
 11 H s       :     0.842048  s :     0.842048
      pz      :     0.023359  p :     0.037251
      px      :     0.005404
      py      :     0.008489
 12 H s       :     0.731699  s :     0.731699
      pz      :     0.027056  p :     0.073308
      px      :     0.011507
      py      :     0.034746
 13 H s       :     0.833200  s :     0.833200
      pz      :     0.020608  p :     0.037789
      px      :     0.006576
      py      :     0.010605
 14 H s       :     0.829739  s :     0.829739
      pz      :     0.006522  p :     0.038287
      px      :     0.007879
      py      :     0.023885
 15 H s       :     0.836907  s :     0.836907
      pz      :     0.006533  p :     0.038068
      px      :     0.006333
      py      :     0.025202
 16 H s       :     0.838313  s :     0.838313
      pz      :     0.024491  p :     0.037722
      px      :     0.005907
      py      :     0.007323
 17 H s       :     0.742655  s :     0.742655
      pz      :     0.025681  p :     0.073231
      px      :     0.022882
      py      :     0.024668
 18 H s       :     0.842148  s :     0.842148
      pz      :     0.006555  p :     0.037491
      px      :     0.005066
      py      :     0.025871
 19 H s       :     0.828474  s :     0.828474
      pz      :     0.025602  p :     0.038225
      px      :     0.005536
      py      :     0.007088


                      *****************************
                      * MAYER POPULATION ANALYSIS *
                      *****************************

  NA   - Mulliken gross atomic population
  ZA   - Total nuclear charge
  QA   - Mulliken gross atomic charge
  VA   - Mayer's total valence
  BVA  - Mayer's bonded valence
  FA   - Mayer's free valence

  ATOM       NA         ZA         QA         VA         BVA        FA
  0 C      6.2721     6.0000    -0.2721     3.5257     3.5257    -0.0000
  1 C      6.3193     6.0000    -0.3193     3.7206     3.7206     0.0000
  2 N      7.2872     7.0000    -0.2872     2.7331     2.7331     0.0000
  3 C      6.0154     6.0000    -0.0154     3.9999     3.9999     0.0000
  4 C      6.2505     6.0000    -0.2505     3.5175     3.5175    -0.0000
  5 C      6.3120     6.0000    -0.3120     3.8007     3.8007    -0.0000
  6 N      7.3601     7.0000    -0.3601     2.6758     2.6758     0.0000
  7 C      6.3322     6.0000    -0.3322     3.8322     3.8322     0.0000
  8 H      0.8461     1.0000     0.1539     0.9584     0.9584     0.0000
  9 H      0.8436     1.0000     0.1564     0.9625     0.9625     0.0000
 10 H      0.8620     1.0000     0.1380     0.9643     0.9643     0.0000
 11 H      0.8323     1.0000     0.1677     0.9280     0.9280    -0.0000
 12 H      0.6943     1.0000     0.3057     0.8435     0.8435    -0.0000
 13 H      0.8475     1.0000     0.1525     0.9686     0.9686    -0.0000
 14 H      0.8181     1.0000     0.1819     0.9311     0.9311    -0.0000
 15 H      0.8686     1.0000     0.1314     0.9497     0.9497    -0.0000
 16 H      0.8380     1.0000     0.1620     0.8961     0.8961     0.0000
 17 H      0.7017     1.0000     0.2983     0.8501     0.8501     0.0000
 18 H      0.8555     1.0000     0.1445     0.9155     0.9155     0.0000
 19 H      0.8436     1.0000     0.1564     0.9426     0.9426     0.0000

  Mayer bond orders larger than 0.100000
B(  0-C ,  1-C ) :   0.8703 B(  0-C ,  4-C ) :   0.8534 B(  0-C ,  8-H ) :   0.9869 
B(  0-C ,  9-H ) :   0.9949 B(  1-C ,  2-N ) :   0.8335 B(  1-C , 10-H ) :   0.9885 
B(  1-C , 11-H ) :   0.9997 B(  2-N ,  3-C ) :   1.4864 B(  2-N ,  4-C ) :  -0.1063 
B(  2-N ,  7-C ) :  -0.2678 B(  2-N , 12-H ) :   0.8733 B(  3-C ,  4-C ) :   0.8479 
B(  3-C ,  5-C ) :   0.8982 B(  3-C ,  6-N ) :  -0.1595 B(  3-C ,  7-C ) :   1.0179 
B(  4-C , 13-H ) :   1.0037 B(  4-C , 14-H ) :   0.9728 B(  5-C ,  6-N ) :   1.0269 
B(  5-C , 15-H ) :   0.9798 B(  5-C , 16-H ) :   0.9688 B(  6-N ,  7-C ) :   1.0349 
B(  6-N , 17-H ) :   0.8701 B(  7-C , 18-H ) :   0.9669 B(  7-C , 19-H ) :   0.9620 


-------
TIMINGS
-------

Total SCF time: 0 days 0 hours 0 min 50 sec 

Total time                  ....      50.990 sec
Sum of individual times     ....      50.660 sec  ( 99.4%)

Fock matrix formation       ....      48.913 sec  ( 95.9%)
  Split-RI-J                ....       1.967 sec  (  4.0% of F)
  Chain of spheres X        ....      43.439 sec  ( 88.8% of F)
  XC integration            ....       3.496 sec  (  7.1% of F)
    Basis function eval.    ....       0.989 sec  ( 28.3% of XC)
    Density eval.           ....       0.939 sec  ( 26.8% of XC)
    XC-Functional eval.     ....       0.420 sec  ( 12.0% of XC)
    XC-Potential eval.      ....       0.956 sec  ( 27.3% of XC)
Diagonalization             ....       0.035 sec  (  0.1%)
Density matrix formation    ....       0.007 sec  (  0.0%)
Population analysis         ....       0.013 sec  (  0.0%)
Initial guess               ....       0.223 sec  (  0.4%)
Orbital Transformation      ....       0.000 sec  (  0.0%)
Orbital Orthonormalization  ....       0.000 sec  (  0.0%)
DIIS solution               ....       0.012 sec  (  0.0%)
SOSCF solution              ....       0.083 sec  (  0.2%)
Grid generation             ....       1.374 sec  (  2.7%)

Maximum memory used throughout the entire SCF-calculation: 61.3 MB


-------------------------------------------------------------------------------
                          DFT DISPERSION CORRECTION                            
                                                                               
                              DFTD3 V3.1  Rev 1                                
                          USING Becke-Johnson damping                          
-------------------------------------------------------------------------------
The WB97X-D3BJ functional is recognized
Active option DFTDOPT                   ...         4   

molecular C6(AA) [au] = 2969.018539 


            DFT-D V3
 parameters
 s6 scaling factor         :     1.0000 
 a1 scaling factor         :     0.0000 
 s8 scaling factor         :     0.2641 
 a2 scaling factor         :     5.4959 
 ad hoc parameters k1-k3   :    16.0000     1.3333    -4.0000 

 Edisp/kcal,au: -21.047230248683  -0.033540892805 
 E6   /kcal   : -17.695702268 
 E8   /kcal   :  -3.351527981 
 % E8         :  15.923843382 

-------------------------   ----------------
Dispersion correction           -0.033540893
-------------------------   ----------------


-------------------------   --------------------
FINAL SINGLE POINT ENERGY      -345.508216935757
-------------------------   --------------------


           ************************************************************
           *        Program running with 6 parallel MPI-processes     *
           *              working on a common directory               *
           ************************************************************
------------------------------------------------------------------------------
                         ORCA SCF GRADIENT CALCULATION
------------------------------------------------------------------------------

 ... reading COSX grid (gridx3)
Gradient of the Kohn-Sham DFT energy:
Kohn-Sham wavefunction type      ... RKS
Hartree-Fock exchange scaling    ...    0.167
Number of operators              ...    1
Number of atoms                  ...   20
Basis set dimensions             ...  216
Integral neglect threshold       ... 2.5e-11
Integral primitive cutoff        ... 2.5e-12
SHARK Integral package           ... ON

Nuc. rep. gradient       (SHARK) ... done (  0.0 sec)
HCore & Overlap gradient (SHARK) ... done (  0.1 sec)
RI-J gradient            (SHARK) ... done (  0.6 sec)
COSX-gradient                    ... done ( 10.0 sec)
Exchange-correlation gradient    ... done
Dispersion correction            ... done

------------------
CARTESIAN GRADIENT
------------------

   1   C   :   -0.021971470   -0.015828443   -0.002292629
   2   C   :   -0.019213019    0.008234522    0.018209551
   3   N   :   -0.004900707    0.024595967   -0.026355479
   4   C   :    0.009143481   -0.000267184   -0.001015132
   5   C   :   -0.000553099    0.000260722   -0.014720537
   6   C   :    0.009762737    0.020164083   -0.020156724
   7   N   :    0.026302978    0.018289121    0.023402324
   8   C   :   -0.000656321   -0.026342000    0.028060537
   9   H   :    0.005515148   -0.005832576    0.008872107
  10   H   :   -0.002044795    0.009242412   -0.006273791
  11   H   :    0.008410890   -0.006522308    0.006279673
  12   H   :   -0.000385441    0.004941271   -0.008006584
  13   H   :    0.003084660   -0.019549046    0.012676816
  14   H   :    0.003920833   -0.006011718    0.006323830
  15   H   :    0.000038243    0.012560560   -0.000857882
  16   H   :   -0.003383253   -0.008754649   -0.009154807
  17   H   :   -0.001654625    0.009726258    0.007191729
  18   H   :   -0.006649414   -0.018144144   -0.018210580
  19   H   :   -0.001040838    0.007795218    0.007311140
  20   H   :   -0.003873521   -0.008265002   -0.011146665

Difference to translation invariance:
           :   -0.0001475331    0.0002930651    0.0001368981

Difference to rotation invariance:
           :   -0.0005619783    0.0000849574    0.0002993157

Norm of the cartesian gradient     ...    0.0987984519
RMS gradient                       ...    0.0127548253
MAX gradient                       ...    0.0280605370

-------
TIMINGS
-------

Total SCF gradient time            ...       13.875 sec

One electron gradient       ....       0.099 sec  (  0.7%)
RI-J Coulomb gradient       ....       0.563 sec  (  4.1%)
COSX gradient               ....      10.030 sec  ( 72.3%)
XC gradient                 ....       2.701 sec  ( 19.5%)

Maximum memory used throughout the entire SCFGRAD-calculation: 47.3 MB


           ************************************************************
           *        Program running with 6 parallel MPI-processes     *
           *              working on a common directory               *
           ************************************************************

-------------------------------------------------------------------------------
                               ORCA SCF HESSIAN
-------------------------------------------------------------------------------

                   --------- SHARK INITIALIZATION DONE ---------

Hessian of the Kohn-Sham DFT energy:
Kohn-Sham wavefunction type                      ... RKS
Hartree-Fock exchange scaling                    ...    0.167
Number of operators                              ...    1
Number of atoms                                  ...   20
Basis set dimensions                             ...  216
Integral neglect threshold                       ... 2.5e-11
Integral primitive cutoff                        ... 2.5e-12

Setting up DFT Hessian calculations              ... 

HESS GRID
---------

General Integration Accuracy     IntAcc      ... 4.629
Radial Grid Type                 RadialGrid  ... OptM3 with GC (2021)
Angular Grid (max. ang.)         AngularGrid ... 5 (Lebedev-434)
Angular grid pruning method      GridPruning ... 4 (adaptive)
Weight generation scheme         WeightScheme... Becke
Basis function cutoff            BFCut       ... 1.0000e-11
Integration weight cutoff        WCut        ... 1.0000e-14
Angular grids for H and He will be reduced by one unit
Partially contracted basis set               ... off
Rotationally invariant grid construction     ... off

Total number of grid points                  ...   141451
Total number of batches                      ...     2222
Average number of points per batch           ...       63
Average number of grid points per atom       ...     7073

Building densities                               ... done   (      0.0 sec)
Calculating rho(r) on the grid                   ... done   (      0.3 sec)
Building xc-kernel on the grid                   ... done   (      0.1 sec)
                                                     done   (      1.7 sec)

Nuclear repulsion Hessian  (SHARK)               ... done   (      0.0 sec)

----------------------------------------------
Forming right-hand sides of CP-SCF equations     ...
----------------------------------------------
One electron integral derivatives  (SHARK)       ... done   (      0.1 sec)
Transforming the overlap derivative matrices     ... done   (      0.0 sec)
Making the Q(x) pseudodensities                  ... done   (      0.0 sec)
Adding the E*S(x)*S(y) terms to the Hessian      ... done   (      0.0 sec)
Calculating energy weighted overlap derivatives  ... done   (      0.0 sec)
Two electron integral derivatives (SHARK-RI)     ... done   (     19.9 sec)
Exchange-correlation integral derivatives        ... done   (     53.9 sec)
tr(F(y)Q(x)) contribution to the Hessian         ... done   (      0.0 sec)
Response fock operator R(S(x)) (SHARK-RIJCOSX)   ... done   (     13.3 sec)
XC Response fock operator R(S(x))                ... done   (     18.2 sec)
tr(F(y)S(x)) contribution to the Hessian         ... done   (      0.0 sec)
Transforming and finalizing RHSs                 ... done   (      0.2 sec)

----------------------------------------------
Solving the CP-SCF equations (RIJCOSX)           ...
----------------------------------------------
     CP-SCF ITERATION   0:   1.1389e-01 (   6.4 sec   0/ 60 done)
     CP-SCF ITERATION   1:   2.4644e-02 (   6.7 sec   0/ 60 done)
     CP-SCF ITERATION   2:   8.3314e-03 (   6.5 sec   0/ 60 done)
     CP-SCF ITERATION   3:   2.6387e-03 (   6.6 sec   0/ 60 done)
     CP-SCF ITERATION   4:   8.8238e-04 (   6.6 sec   0/ 60 done)
     CP-SCF ITERATION   5:   3.0457e-04 (   6.6 sec  28/ 60 done)
     CP-SCF ITERATION   6:   1.0206e-04 (   4.3 sec  59/ 60 done)
     CP-SCF ITERATION   7:   2.9880e-05 (   1.5 sec  60/ 60 done)
                    *** THE CP-SCF HAS CONVERGED ***

                                                 ... done   (     45.4 sec)
Forming perturbed density Hessian contributions  ... done   (      0.0 sec)
2nd integral derivative contribs (SHARK-RI)      ... done   (    127.8 sec)
Exchange-correlation Hessian                     ... done   (     33.8 sec)
Dispersion correction in the Hessian             ... done   (      0.9 sec)
Dipole derivatives                               ... (center of mass: -0.323291, -0.057056 -0.245399)done   (      0.2 sec)

Total SCF Hessian time: 0 days 0 hours 5 min 16 sec 

Writing the Hessian file to the disk             ... done


Maximum memory used throughout the entire SCFHESS-calculation: 223.6 MB

-----------------------
VIBRATIONAL FREQUENCIES
-----------------------

Scaling factor for frequencies =  1.000000000  (already applied!)

   0:         0.00 cm**-1
   1:         0.00 cm**-1
   2:         0.00 cm**-1
   3:         0.00 cm**-1
   4:         0.00 cm**-1
   5:         0.00 cm**-1
   6:        54.67 cm**-1
   7:        76.78 cm**-1
   8:       113.44 cm**-1
   9:       312.93 cm**-1
  10:       433.58 cm**-1
  11:       458.94 cm**-1
  12:       488.56 cm**-1
  13:       714.92 cm**-1
  14:       762.36 cm**-1
  15:       868.34 cm**-1
  16:       896.36 cm**-1
  17:       939.79 cm**-1
  18:       964.65 cm**-1
  19:       982.20 cm**-1
  20:       998.54 cm**-1
  21:      1003.42 cm**-1
  22:      1051.52 cm**-1
  23:      1086.32 cm**-1
  24:      1111.84 cm**-1
  25:      1124.66 cm**-1
  26:      1145.01 cm**-1
  27:      1149.76 cm**-1
  28:      1184.59 cm**-1
  29:      1218.53 cm**-1
  30:      1245.69 cm**-1
  31:      1272.23 cm**-1
  32:      1310.73 cm**-1
  33:      1319.18 cm**-1
  34:      1329.42 cm**-1
  35:      1344.70 cm**-1
  36:      1367.55 cm**-1
  37:      1392.92 cm**-1
  38:      1401.04 cm**-1
  39:      1432.78 cm**-1
  40:      1459.71 cm**-1
  41:      1494.29 cm**-1
  42:      1513.80 cm**-1
  43:      1521.70 cm**-1
  44:      1531.62 cm**-1
  45:      1536.78 cm**-1
  46:      1546.06 cm**-1
  47:      1558.92 cm**-1
  48:      2910.64 cm**-1
  49:      2918.40 cm**-1
  50:      2929.65 cm**-1
  51:      2938.92 cm**-1
  52:      2948.58 cm**-1
  53:      2966.61 cm**-1
  54:      2980.19 cm**-1
  55:      2982.19 cm**-1
  56:      2989.20 cm**-1
  57:      3006.18 cm**-1
  58:      3209.99 cm**-1
  59:      3212.15 cm**-1


------------
NORMAL MODES
------------

These modes are the Cartesian displacements weighted by the diagonal matrix
M(i,i)=1/sqrt(m[i]) where m[i] is the mass of the displaced atom
Thus, these vectors are normalized but *not* orthogonal

                  0          1          2          3          4          5    
      0       0.000000   0.000000   0.000000   0.000000   0.000000   0.000000
      1       0.000000   0.000000   0.000000   0.000000   0.000000   0.000000
      2       0.000000   0.000000   0.000000   0.000000   0.000000   0.000000
      3       0.000000   0.000000   0.000000   0.000000   0.000000   0.000000
      4       0.000000   0.000000   0.000000   0.000000   0.000000   0.000000
      5       0.000000   0.000000   0.000000   0.000000   0.000000   0.000000
      6       0.000000   0.000000   0.000000   0.000000   0.000000   0.000000
      7       0.000000   0.000000   0.000000   0.000000   0.000000   0.000000
      8       0.000000   0.000000   0.000000   0.000000   0.000000   0.000000
      9       0.000000   0.000000   0.000000   0.000000   0.000000   0.000000
     10       0.000000   0.000000   0.000000   0.000000   0.000000   0.000000
     11       0.000000   0.000000   0.000000   0.000000   0.000000   0.000000
     12       0.000000   0.000000   0.000000   0.000000   0.000000   0.000000
     13       0.000000   0.000000   0.000000   0.000000   0.000000   0.000000
     14       0.000000   0.000000   0.000000   0.000000   0.000000   0.000000
     15       0.000000   0.000000   0.000000   0.000000   0.000000   0.000000
     16       0.000000   0.000000   0.000000   0.000000   0.000000   0.000000
     17       0.000000   0.000000   0.000000   0.000000   0.000000   0.000000
     18       0.000000   0.000000   0.000000   0.000000   0.000000   0.000000
     19       0.000000   0.000000   0.000000   0.000000   0.000000   0.000000
     20       0.000000   0.000000   0.000000   0.000000   0.000000   0.000000
     21       0.000000   0.000000   0.000000   0.000000   0.000000   0.000000
     22       0.000000   0.000000   0.000000   0.000000   0.000000   0.000000
     23       0.000000   0.000000   0.000000   0.000000   0.000000   0.000000
     24       0.000000   0.000000   0.000000   0.000000   0.000000   0.000000
     25       0.000000   0.000000   0.000000   0.000000   0.000000   0.000000
     26       0.000000   0.000000   0.000000   0.000000   0.000000   0.000000
     27       0.000000   0.000000   0.000000   0.000000   0.000000   0.000000
     28       0.000000   0.000000   0.000000   0.000000   0.000000   0.000000
     29       0.000000   0.000000   0.000000   0.000000   0.000000   0.000000
     30       0.000000   0.000000   0.000000   0.000000   0.000000   0.000000
     31       0.000000   0.000000   0.000000   0.000000   0.000000   0.000000
     32       0.000000   0.000000   0.000000   0.000000   0.000000   0.000000
     33       0.000000   0.000000   0.000000   0.000000   0.000000   0.000000
     34       0.000000   0.000000   0.000000   0.000000   0.000000   0.000000
     35       0.000000   0.000000   0.000000   0.000000   0.000000   0.000000
     36       0.000000   0.000000   0.000000   0.000000   0.000000   0.000000
     37       0.000000   0.000000   0.000000   0.000000   0.000000   0.000000
     38       0.000000   0.000000   0.000000   0.000000   0.000000   0.000000
     39       0.000000   0.000000   0.000000   0.000000   0.000000   0.000000
     40       0.000000   0.000000   0.000000   0.000000   0.000000   0.000000
     41       0.000000   0.000000   0.000000   0.000000   0.000000   0.000000
     42       0.000000   0.000000   0.000000   0.000000   0.000000   0.000000
     43       0.000000   0.000000   0.000000   0.000000   0.000000   0.000000
     44       0.000000   0.000000   0.000000   0.000000   0.000000   0.000000
     45       0.000000   0.000000   0.000000   0.000000   0.000000   0.000000
     46       0.000000   0.000000   0.000000   0.000000   0.000000   0.000000
     47       0.000000   0.000000   0.000000   0.000000   0.000000   0.000000
     48       0.000000   0.000000   0.000000   0.000000   0.000000   0.000000
     49       0.000000   0.000000   0.000000   0.000000   0.000000   0.000000
     50       0.000000   0.000000   0.000000   0.000000   0.000000   0.000000
     51       0.000000   0.000000   0.000000   0.000000   0.000000   0.000000
     52       0.000000   0.000000   0.000000   0.000000   0.000000   0.000000
     53       0.000000   0.000000   0.000000   0.000000   0.000000   0.000000
     54       0.000000   0.000000   0.000000   0.000000   0.000000   0.000000
     55       0.000000   0.000000   0.000000   0.000000   0.000000   0.000000
     56       0.000000   0.000000   0.000000   0.000000   0.000000   0.000000
     57       0.000000   0.000000   0.000000   0.000000   0.000000   0.000000
     58       0.000000   0.000000   0.000000   0.000000   0.000000   0.000000
     59       0.000000   0.000000   0.000000   0.000000   0.000000   0.000000
                  6          7          8          9         10         11    
      0      -0.093249   0.025693  -0.044932   0.024644   0.063877   0.063283
      1       0.135958  -0.052201   0.035011  -0.014360  -0.006146   0.012233
      2      -0.112376   0.109412  -0.011067  -0.056963  -0.010629  -0.013350
      3       0.055391   0.056093  -0.092014  -0.048288  -0.031623   0.101929
      4      -0.057519   0.019182   0.145443  -0.048667  -0.004646   0.012331
      5       0.085205   0.026473  -0.137383  -0.007914   0.005769  -0.008480
      6       0.027389   0.066802   0.026790  -0.028504  -0.037235   0.155342
      7      -0.026228  -0.007583  -0.102777  -0.015286   0.072224  -0.128238
      8      -0.017926  -0.037780   0.119942   0.116728   0.102930   0.159198
      9      -0.001365  -0.005372   0.002547  -0.000348  -0.004880  -0.012256
     10      -0.054744  -0.021867  -0.090033   0.028250   0.144528  -0.025763
     11      -0.007090  -0.096570   0.062264   0.060429   0.003138  -0.118065
     12      -0.021648  -0.074824  -0.021177   0.022922   0.109333   0.012668
     13      -0.078453   0.060597  -0.049555   0.144324  -0.079422  -0.088592
     14       0.023022  -0.079299   0.052727  -0.030993   0.096538  -0.087009
     15      -0.021294   0.035293  -0.062253  -0.013037   0.040224  -0.042006
     16      -0.044135  -0.053189   0.008632  -0.174064  -0.011611   0.054680
     17      -0.043747  -0.033589  -0.001283  -0.138048  -0.068039  -0.048616
     18       0.017371  -0.023597   0.056059   0.016801  -0.038393  -0.137833
     19       0.116037   0.133588   0.110215   0.006382  -0.017499   0.017631
     20       0.065082   0.188861  -0.021135  -0.000440   0.007493  -0.002276
     21       0.042214  -0.063948   0.129168   0.024195  -0.090827  -0.142713
     22       0.004536  -0.079158  -0.084411   0.074088  -0.036404   0.119366
     23       0.010898  -0.093034  -0.046131   0.085033  -0.132990   0.055723
     24       0.031838  -0.095351  -0.026717   0.006453   0.141540   0.027597
     25       0.420893  -0.172112  -0.047878  -0.051971   0.027860   0.033527
     26      -0.178911   0.217581  -0.055530  -0.046368  -0.091114   0.035087
     27      -0.376510   0.205524  -0.050031   0.111477  -0.041252   0.052773
     28       0.113584  -0.051378   0.087745  -0.055304   0.009367   0.028146
     29      -0.267044   0.183094   0.084379  -0.096656  -0.025777   0.010086
     30       0.018861   0.067308   0.080506  -0.040508  -0.063005   0.207135
     31      -0.027618   0.016182   0.237288  -0.047528  -0.041319   0.081362
     32       0.345229  -0.028550  -0.411971  -0.032698  -0.028923  -0.124289
     33       0.219156   0.055837  -0.400939  -0.117610  -0.073339  -0.092234
     34      -0.246470   0.096299   0.308647  -0.081886  -0.022697   0.047210
     35       0.046125   0.054752  -0.135187  -0.034373  -0.009564  -0.031567
     36      -0.018282   0.054960   0.215043  -0.026938  -0.055896   0.224504
     37      -0.052408  -0.003495  -0.031719   0.023752   0.129752   0.018772
     38      -0.059030  -0.030714   0.225493   0.176136   0.193262   0.385543
     39       0.105001  -0.200512   0.040455   0.037365   0.131285   0.004543
     40      -0.190668   0.157399  -0.057660   0.318477  -0.366740  -0.226071
     41      -0.046463  -0.018027   0.043352   0.061692  -0.060077  -0.159392
     42      -0.097470  -0.073887  -0.075593   0.066620   0.208231   0.018188
     43      -0.126096   0.084846  -0.069450   0.187983  -0.102812  -0.114866
     44       0.161891  -0.212327   0.073088  -0.206503   0.400385   0.065230
     45      -0.081023  -0.003478  -0.138888   0.095635   0.201155  -0.100653
     46      -0.016546  -0.022352   0.028640  -0.144830  -0.017296   0.054822
     47      -0.170589  -0.213408  -0.048672  -0.472246  -0.227982   0.033999
     48       0.007743   0.145908  -0.087785  -0.137536  -0.024906   0.051805
     49      -0.163401  -0.240892  -0.015780  -0.490331  -0.180417   0.130234
     50      -0.007140   0.032015   0.001709  -0.067523  -0.030181  -0.057004
     51      -0.085428  -0.266513  -0.026802  -0.023020  -0.151161  -0.024229
     52       0.201936   0.230947   0.157466   0.130353   0.000082  -0.027489
     53       0.059054   0.268889  -0.006075  -0.081794   0.070672  -0.044833
     54       0.134428   0.058647   0.239140   0.005620  -0.168820  -0.126514
     55       0.003379  -0.055964  -0.075380   0.060780   0.012065   0.068792
     56      -0.030731  -0.307684  -0.162716   0.171912  -0.383339   0.354988
     57      -0.004239  -0.226309   0.136833   0.064847  -0.078908  -0.258679
     58      -0.040237  -0.281483  -0.209265   0.160184  -0.283352   0.438593
     59       0.017669  -0.059782  -0.017219   0.066506  -0.076189  -0.029388
                 12         13         14         15         16         17    
      0       0.164624  -0.217369   0.010842   0.042421   0.026256  -0.019435
      1       0.010434  -0.203613   0.038708  -0.027588  -0.060805   0.011978
      2      -0.039111  -0.071729   0.075646   0.042172   0.033986   0.031168
      3       0.130532   0.167947  -0.067232   0.035508  -0.019108   0.088495
      4       0.029056  -0.103278  -0.016393  -0.008730   0.004464  -0.060085
      5      -0.018098  -0.193635   0.035768   0.027300   0.071871  -0.003648
      6       0.069036   0.177174  -0.024687   0.007067  -0.007182  -0.021265
      7       0.093928   0.094621  -0.206101  -0.037692   0.113746  -0.092580
      8      -0.060664   0.049020  -0.139399  -0.030267   0.053217  -0.072045
      9      -0.044607   0.031198   0.122452  -0.057199   0.001565  -0.006685
     10      -0.065170   0.082622  -0.040390   0.000017  -0.010898   0.102696
     11       0.143409   0.071944  -0.011247  -0.018774  -0.015005   0.047450
     12       0.140971  -0.117848   0.114952   0.037967  -0.000086  -0.034778
     13       0.027097   0.037774   0.099702   0.001970  -0.084220   0.042245
     14       0.001602   0.179325   0.211097   0.039176  -0.102592  -0.069708
     15      -0.276005   0.015755   0.078973  -0.115644   0.041378  -0.016561
     16      -0.016904   0.045723   0.089138  -0.085290   0.017080   0.056403
     17       0.017778  -0.013233  -0.129076   0.103279  -0.036590   0.072621
     18      -0.161063  -0.038687  -0.142500   0.158132  -0.052689  -0.018031
     19       0.047977   0.003181   0.024204  -0.033432   0.015418  -0.000218
     20      -0.052895  -0.000975  -0.007207   0.011743  -0.005879  -0.014850
     21      -0.033883  -0.029055  -0.066646  -0.059654   0.041418   0.023501
     22      -0.132317   0.016649  -0.032701   0.120151  -0.055716  -0.009693
     23       0.058305   0.010635   0.017777  -0.133171   0.060801   0.045232
     24       0.154450  -0.086880   0.256383   0.239404   0.192566  -0.120169
     25      -0.022328  -0.013378   0.245886   0.349157   0.410709   0.200479
     26      -0.035364  -0.173918  -0.151678  -0.082436  -0.034330   0.204069
     27       0.199315  -0.434898  -0.272755  -0.333660  -0.409562  -0.009486
     28       0.012087  -0.162286  -0.001201  -0.064858  -0.115027  -0.051184
     29      -0.021511  -0.084468  -0.114063  -0.181819  -0.241260  -0.084409
     30       0.062459   0.175528   0.073715   0.104185  -0.015058   0.232889
     31      -0.020415  -0.094049   0.070438  -0.017669  -0.082346  -0.005592
     32       0.044279  -0.158053  -0.135905  -0.260922  -0.311303  -0.309067
     33       0.220098   0.201169  -0.178683  -0.132423  -0.218578  -0.133048
     34      -0.018523  -0.076966   0.169733   0.224119   0.288254   0.205202
     35      -0.019081  -0.185444   0.086299   0.082792   0.139228   0.054655
     36       0.077386   0.171980  -0.000545  -0.010100  -0.114534  -0.034834
     37      -0.031406   0.084101  -0.198591  -0.029961   0.035994  -0.048937
     38      -0.261276   0.019402  -0.103220  -0.013160  -0.076088   0.020867
     39       0.235746  -0.226779   0.058034  -0.082501  -0.169821   0.013771
     40       0.154143   0.231608   0.357101   0.160305   0.083900  -0.246259
     41       0.064453   0.291581   0.356815   0.133132  -0.000438  -0.229996
     42       0.183281   0.081280   0.085875   0.149520   0.055299  -0.025859
     43       0.056846   0.146999   0.150413   0.072663  -0.029078  -0.013559
     44      -0.078537  -0.083773  -0.089292  -0.149427  -0.332204   0.246598
     45      -0.356752   0.051366   0.096070  -0.237593   0.068018   0.269631
     46      -0.001545   0.038728   0.084640  -0.072448   0.010035   0.063792
     47      -0.008128   0.009264  -0.100498   0.113313  -0.004096  -0.321658
     48      -0.387040   0.002775   0.151504  -0.199621   0.108362  -0.279161
     49      -0.017435   0.062992   0.090810  -0.069252   0.051489  -0.316729
     50       0.004222  -0.019559  -0.123866   0.095065  -0.040800   0.139570
     51      -0.163661  -0.002270  -0.052680  -0.076630   0.037001   0.100384
     52       0.078056  -0.024672  -0.051372   0.094881  -0.021731  -0.097028
     53      -0.081318  -0.003376  -0.013224   0.079659  -0.042551  -0.013831
     54       0.011117  -0.096293  -0.075154  -0.148755   0.101565  -0.021737
     55      -0.112348   0.045043  -0.036957   0.131671  -0.064629   0.008582
     56      -0.085736  -0.126612   0.037739  -0.104650   0.058711  -0.049305
     57       0.069703   0.018500  -0.122358  -0.178028   0.107347   0.142130
     58      -0.287830  -0.118152   0.001584   0.203387  -0.097292  -0.119691
     59       0.103190   0.046231   0.005398  -0.168874   0.078722   0.083005
                 18         19         20         21         22         23    
      0       0.012890   0.147498  -0.019442   0.059255   0.030359   0.015956
      1      -0.008625   0.120758  -0.055577   0.047710  -0.006017  -0.008757
      2       0.015186   0.078851   0.018551   0.023166  -0.004733   0.000993
      3       0.023469   0.068807  -0.020463   0.007475  -0.031561  -0.083274
      4       0.073746  -0.121069   0.023495  -0.031613   0.001064  -0.011608
      5      -0.024232  -0.138617   0.004990  -0.068702   0.000021   0.015806
      6      -0.057678  -0.082874  -0.008237  -0.011373   0.027469   0.056026
      7      -0.049927   0.012180   0.013652   0.038864   0.013579   0.031825
      8      -0.044916  -0.004396  -0.050999   0.053656   0.006469  -0.013883
      9      -0.013243  -0.003382  -0.010704   0.008353  -0.031019   0.093510
     10       0.029277   0.009570   0.035968  -0.034295  -0.027565  -0.006083
     11       0.026656  -0.038905  -0.090963   0.014086  -0.045585  -0.036070
     12       0.018485  -0.098855   0.018129  -0.034143  -0.010375  -0.023775
     13      -0.112613   0.016433   0.086350  -0.025524   0.024437   0.013511
     14      -0.030998   0.059656   0.020081   0.030641   0.035473  -0.002061
     15       0.004417  -0.003563  -0.031155   0.006379   0.012718  -0.075263
     16       0.034339  -0.058935  -0.030608   0.086014  -0.050362   0.113240
     17       0.027393  -0.037154   0.032340   0.041724   0.080606  -0.066291
     18      -0.005937  -0.005132  -0.006438   0.008119  -0.101752   0.164150
     19      -0.002083  -0.001147   0.016851   0.006463   0.042672  -0.026849
     20      -0.003738   0.009587  -0.004648  -0.008977   0.010659   0.013958
     21      -0.001349   0.020064   0.048563  -0.003015   0.049664  -0.106912
     22       0.025844   0.004383  -0.117980  -0.076178   0.054416  -0.066358
     23       0.016612   0.050338   0.001168  -0.078605  -0.049209   0.120747
     24       0.076797   0.168826   0.091447   0.106477   0.103762   0.075889
     25       0.000231   0.278256   0.058215   0.044905  -0.019960  -0.020282
     26      -0.059051   0.110157  -0.080224  -0.028646  -0.093378  -0.073525
     27      -0.157917   0.025200  -0.140085  -0.025680   0.007882   0.011499
     28       0.102677   0.133996  -0.087368   0.100827  -0.022661  -0.061138
     29       0.151255   0.036648  -0.090664   0.080633  -0.046410  -0.095328
     30      -0.072126  -0.073097  -0.121717  -0.066549  -0.072169  -0.158487
     31       0.059887  -0.284372  -0.053611  -0.083680  -0.030084  -0.077796
     32       0.274680  -0.240077   0.061902   0.008081   0.022068   0.014789
     33       0.245017  -0.000787   0.130295   0.034757   0.003229  -0.027694
     34      -0.139618  -0.172548   0.014795  -0.145460  -0.034118  -0.021835
     35      -0.053925  -0.171935   0.033789  -0.110514  -0.008245   0.021605
     36       0.241308  -0.020257   0.230601  -0.110703   0.014735   0.089613
     37       0.244612   0.211530   0.317462  -0.157358  -0.013908   0.099843
     38       0.437176   0.318729   0.436129  -0.267944  -0.046476   0.088327
     39      -0.149660  -0.197295  -0.082115  -0.142356  -0.043181  -0.076899
     40       0.223423  -0.011352  -0.152926   0.070510  -0.005710  -0.082933
     41       0.161181   0.055333  -0.101503   0.090912   0.022463  -0.050086
     42       0.038903  -0.341335   0.242441  -0.157501   0.007907  -0.184280
     43      -0.038244  -0.050853   0.111325  -0.036249   0.026914  -0.045108
     44      -0.414904   0.063737   0.264237  -0.101364   0.067152   0.046034
     45       0.173045  -0.156747  -0.063750   0.190588  -0.128766  -0.369149
     46       0.036761  -0.072132  -0.025969   0.104247  -0.001809   0.198698
     47      -0.182314   0.246962   0.031376  -0.324828  -0.090634  -0.326856
     48      -0.123389   0.135513  -0.004625  -0.125616   0.110329  -0.168939
     49      -0.154390   0.221839  -0.012318  -0.277291  -0.241780  -0.090628
     50       0.061401  -0.094101   0.030896   0.122035   0.139248  -0.018067
     51       0.073221   0.007926  -0.099439  -0.086948   0.707449   0.404035
     52      -0.061279   0.079323   0.035869  -0.103684  -0.414445  -0.129495
     53      -0.007214  -0.071902   0.040848   0.156513  -0.178061  -0.033520
     54      -0.051935   0.057382   0.202890   0.008804   0.217137  -0.094847
     55       0.049460   0.023923  -0.196983  -0.150065   0.053775  -0.029007
     56      -0.107641  -0.111380   0.399075   0.399759  -0.179475  -0.101385
     57       0.058450   0.061781  -0.002426  -0.107975  -0.131866  -0.418312
     58      -0.100884  -0.167026   0.262950   0.407224  -0.029894  -0.213933
     59       0.050635   0.093497  -0.087774  -0.196387  -0.043734   0.132269
                 24         25         26         27         28         29    
      0       0.102498   0.053628  -0.055501  -0.072591   0.040962  -0.006590
      1      -0.039539  -0.007861   0.045997   0.066748  -0.089568   0.005095
      2      -0.094811   0.043176   0.036465   0.116892   0.073568  -0.008135
      3      -0.058018  -0.092793  -0.070445  -0.179537   0.007245   0.002726
      4       0.016761   0.020258  -0.074921  -0.108433   0.081600  -0.006408
      5       0.090732  -0.042058  -0.007657  -0.059043  -0.074601   0.005619
      6       0.074647   0.084482   0.066282   0.160435  -0.043691  -0.002640
      7       0.004808  -0.053058   0.038447   0.034566  -0.024638   0.007906
      8      -0.059094   0.019194  -0.026104  -0.035270   0.028213  -0.002885
      9      -0.019525   0.004568   0.038269   0.056899  -0.056440   0.008386
     10      -0.006984   0.063210  -0.021112  -0.007080  -0.121805   0.007413
     11       0.032227  -0.048606   0.030876   0.013271   0.134472   0.006963
     12      -0.116657  -0.025460   0.057635   0.094638  -0.032058   0.007044
     13      -0.007781   0.029478  -0.034410  -0.012532   0.080709  -0.009047
     14       0.057856  -0.026144  -0.009138  -0.066612  -0.064090   0.004026
     15       0.012474  -0.002991   0.117689  -0.072572   0.054079  -0.023371
     16       0.021658  -0.033423  -0.122676   0.035667   0.028206   0.001165
     17       0.026938   0.052068   0.161588  -0.009270  -0.052647  -0.029213
     18      -0.027529  -0.001409   0.021961  -0.071574   0.017678  -0.010274
     19      -0.012393   0.009946   0.183449  -0.083544   0.009555  -0.031645
     20      -0.005408  -0.034988  -0.197291   0.079430  -0.008453   0.042127
     21       0.021316  -0.007496  -0.174851   0.101514  -0.040937   0.026988
     22       0.037897   0.011606  -0.059588   0.087321   0.042491   0.011974
     23      -0.021016   0.065731   0.038433  -0.064723  -0.023649  -0.005148
     24       0.199150   0.279197  -0.197405  -0.195737   0.111368  -0.031864
     25      -0.131668  -0.003003   0.057994   0.198211   0.326291  -0.011103
     26      -0.232237  -0.217969   0.205001   0.296286   0.107716   0.016576
     27       0.257847  -0.207148   0.059560  -0.081368  -0.181210   0.026169
     28      -0.208254   0.074118   0.000809   0.035047  -0.203503   0.002231
     29      -0.339942   0.080019   0.005917   0.056814  -0.228377   0.000159
     30      -0.081993  -0.083770  -0.174405  -0.407568  -0.252164   0.002593
     31      -0.041218   0.100590  -0.201482  -0.318532  -0.099314  -0.014002
     32      -0.067884   0.247503  -0.132260  -0.064297   0.158922  -0.024415
     33      -0.072037   0.044928  -0.039676   0.035625   0.417153  -0.008944
     34       0.103033  -0.199958   0.018813  -0.094121   0.010679   0.021569
     35       0.120252  -0.103809   0.030587  -0.021747  -0.022268   0.014075
     36       0.226984  -0.060179   0.178392   0.290177   0.288820   0.021290
     37       0.130927  -0.255086   0.131347   0.115265  -0.099821   0.001573
     38       0.146817  -0.320422   0.120476   0.069572  -0.101034  -0.010568
     39      -0.012555  -0.437819   0.287209   0.234668   0.219949  -0.013673
     40       0.012978  -0.173717   0.108246   0.029652  -0.148495   0.018272
     41       0.065404  -0.108611   0.052745  -0.057164  -0.198328   0.018314
     42      -0.515769   0.144915  -0.184175  -0.039093  -0.047259  -0.031129
     43      -0.121601   0.064554  -0.090374  -0.056183   0.013362  -0.014761
     44       0.039915   0.067453  -0.120519  -0.080140   0.286268  -0.023910
     45       0.236810   0.176682   0.301311  -0.044174   0.148420   0.433481
     46      -0.009794  -0.070108  -0.147156   0.030861   0.012798  -0.102369
     47      -0.013567   0.090027   0.131189  -0.039673  -0.013652   0.150392
     48      -0.070606  -0.161415  -0.029149  -0.138644   0.128899  -0.438191
     49      -0.028619   0.017300  -0.060814  -0.048772   0.072329   0.189033
     50       0.030642   0.017704   0.112633   0.012857  -0.059633  -0.139208
     51      -0.242359  -0.151638   0.024524  -0.208323   0.036397   0.063596
     52       0.065522   0.186660   0.275347  -0.087584  -0.000031   0.102662
     53       0.074294  -0.084561  -0.286839   0.172735  -0.010210  -0.128882
     54      -0.081392   0.001967  -0.123966  -0.088668  -0.042222   0.477799
     55       0.047117   0.036761  -0.043799   0.103491   0.056173  -0.014602
     56      -0.017129  -0.094331  -0.000663  -0.087106  -0.084385  -0.060785
     57       0.191237   0.140500  -0.289323   0.262060  -0.143168  -0.502594
     58       0.024697  -0.171230   0.045674   0.038163   0.011364   0.029913
     59      -0.005624   0.120183   0.000321  -0.043805  -0.026806  -0.048584
                 30         31         32         33         34         35    
      0      -0.030773  -0.052576  -0.037414   0.013346   0.011173   0.006389
      1      -0.066670  -0.019385   0.037519  -0.028357   0.008980  -0.009793
      2       0.034219   0.049301  -0.000050   0.043419  -0.067475   0.000896
      3       0.021844   0.053071   0.035025  -0.026700  -0.000247   0.029044
      4       0.032285   0.025274  -0.050326  -0.050433   0.013009   0.024905
      5      -0.019895  -0.021421   0.045832   0.005681   0.016165   0.026833
      6      -0.061536  -0.040351  -0.007448   0.031152  -0.030609  -0.025349
      7       0.003781   0.025609   0.011773   0.033397  -0.006163   0.057497
      8       0.025982   0.055227  -0.007373  -0.050879   0.004150  -0.018303
      9       0.189268   0.002871  -0.013303  -0.036507   0.113482   0.084108
     10       0.046504  -0.087489  -0.067631   0.009561  -0.006500  -0.161082
     11       0.009062  -0.175512   0.053232   0.090545   0.065775  -0.034100
     12       0.053337   0.050863   0.021339   0.012836  -0.002040  -0.048094
     13       0.032110   0.043546   0.046876   0.018049  -0.004155   0.020930
     14      -0.043625   0.023563  -0.047347  -0.043455   0.004910   0.008388
     15      -0.015431  -0.023629   0.004727  -0.009549   0.021886   0.006289
     16      -0.066250   0.052689   0.008630   0.011174  -0.001632   0.016049
     17       0.017446   0.078909  -0.015457  -0.008789   0.040137   0.025603
     18      -0.054572  -0.007542   0.001891   0.001812  -0.044794  -0.023093
     19       0.029710  -0.070298   0.009918  -0.022995  -0.046058   0.013883
     20       0.021972  -0.056481   0.001467  -0.029061  -0.058354  -0.008663
     21       0.035054   0.000545   0.002692  -0.001626   0.021508   0.049614
     22      -0.008718   0.060931   0.012670   0.010913   0.043333   0.028956
     23      -0.039771   0.062295  -0.010102  -0.007965   0.001513   0.009107
     24       0.097030   0.119754   0.241241   0.120229  -0.173955  -0.042674
     25      -0.037402  -0.103094  -0.381007  -0.000322   0.055295   0.057829
     26      -0.115451  -0.178910  -0.447941  -0.073339   0.160480   0.077908
     27      -0.168171  -0.054821  -0.208111  -0.179479   0.069671   0.016887
     28      -0.074869  -0.061466   0.287967   0.063748   0.030503  -0.040008
     29      -0.026616  -0.025669   0.389031   0.135170  -0.003938  -0.049412
     30       0.131223  -0.038199  -0.093706   0.366888  -0.116371   0.055181
     31       0.178492  -0.057891  -0.246211   0.346101  -0.106739   0.049716
     32       0.155773  -0.018826  -0.254797   0.164234  -0.052588   0.023884
     33       0.075859   0.115329   0.054723  -0.394526   0.122643  -0.431447
     34       0.023633   0.048131   0.184730  -0.282582   0.149122  -0.362474
     35      -0.008724  -0.000878   0.136076  -0.146274   0.091433  -0.196201
     36      -0.137966  -0.191015   0.092414   0.027701   0.094271  -0.049619
     37      -0.002679   0.010811   0.053901   0.122404  -0.014809   0.148698
     38       0.017576   0.022232   0.064879   0.105597  -0.009690   0.137629
     39       0.011037   0.407885  -0.139236   0.079540  -0.501466  -0.075458
     40      -0.116695   0.108804  -0.113336  -0.013744  -0.148381  -0.069114
     41      -0.126808   0.034144  -0.123222  -0.063618  -0.035649  -0.033296
     42      -0.659839  -0.271819  -0.007644  -0.173016   0.112766   0.372072
     43      -0.188345  -0.054192   0.014932  -0.053488   0.031268   0.124561
     44      -0.047659   0.046323   0.069784   0.047368  -0.017614   0.115573
     45      -0.212461   0.099341   0.103968  -0.052320  -0.329425   0.190267
     46      -0.058996   0.067106  -0.009924   0.026455   0.071043  -0.014838
     47       0.148709  -0.201339   0.006628  -0.043194  -0.072052  -0.012933
     48      -0.289317   0.087064   0.016404   0.374833   0.218104  -0.257793
     49       0.037308  -0.237806   0.029195  -0.061571  -0.170748  -0.023061
     50      -0.043349   0.176901  -0.020833   0.066137   0.124396  -0.000991
     51       0.051133  -0.359219   0.027957  -0.110901  -0.332800  -0.068359
     52      -0.022589   0.156145  -0.020857   0.019212   0.109364   0.004086
     53      -0.022708   0.006619   0.008522   0.021795   0.014331   0.024087
     54      -0.281576   0.354881  -0.143524   0.272046   0.240640  -0.447618
     55       0.015719   0.071532   0.031043  -0.004560   0.059152   0.093898
     56      -0.005213  -0.177484  -0.042687  -0.019594  -0.147595  -0.147981
     57      -0.021757   0.025238  -0.022949  -0.214717  -0.331435  -0.105767
     58       0.147322  -0.227521   0.014244   0.040456   0.028630  -0.007508
     59      -0.084711   0.130113  -0.014465  -0.029984  -0.025447  -0.001187
                 36         37         38         39         40         41    
      0      -0.010428   0.076406  -0.050857   0.045616   0.014659   0.000365
      1       0.009997  -0.068377   0.082176   0.004293   0.004623  -0.001227
      2       0.001171  -0.065834   0.116808  -0.018663  -0.006668   0.001967
      3      -0.008017  -0.003466   0.015355  -0.082166  -0.017743   0.000191
      4      -0.002438   0.044500   0.000390  -0.118012  -0.023281   0.008659
      5      -0.017451   0.037429  -0.022043  -0.053745  -0.002423  -0.004407
      6       0.001753   0.018049  -0.000124  -0.009457  -0.037724   0.011554
      7      -0.010817  -0.036005  -0.016528   0.037131   0.019775  -0.007229
      8       0.011950  -0.006215  -0.002677   0.016114   0.007198  -0.003471
      9      -0.012791   0.047254   0.047515  -0.004422   0.207671  -0.006211
     10       0.031042   0.077461   0.065631  -0.049335  -0.029772   0.006424
     11      -0.025420  -0.011670   0.050565  -0.027854   0.017647   0.000577
     12       0.030702  -0.123638  -0.105141  -0.052727  -0.088764   0.003817
     13      -0.005561  -0.005419  -0.065025  -0.005366  -0.015053  -0.002956
     14       0.014140  -0.006539  -0.044382   0.001666  -0.015267  -0.005563
     15      -0.138528  -0.011413   0.020561   0.037854  -0.148064   0.005126
     16       0.002658  -0.009646  -0.015137   0.007405  -0.004032  -0.026409
     17      -0.012964   0.011109   0.005307   0.015995  -0.012369  -0.037772
     18       0.013717  -0.014328  -0.020514  -0.010228   0.020871   0.017687
     19       0.014094  -0.006596  -0.008497  -0.000431   0.018220   0.058331
     20      -0.011267  -0.008006  -0.013144  -0.007041   0.017383  -0.063907
     21       0.102308   0.048262   0.036322   0.032803  -0.143353   0.004487
     22      -0.028951  -0.017942  -0.009567   0.005339   0.032075   0.031013
     23       0.035568   0.012031  -0.001624   0.012462  -0.052591   0.031475
     24      -0.033053  -0.026983   0.313836   0.050545   0.034089  -0.004277
     25       0.010295   0.101420  -0.234114   0.093660   0.005918  -0.009300
     26       0.028241   0.103753  -0.396507   0.012860  -0.025880   0.003930
     27       0.080905  -0.327988   0.256403   0.021028   0.016220  -0.012699
     28      -0.063301   0.292636  -0.242098   0.102466   0.028138  -0.001702
     29      -0.095282   0.429065  -0.357948   0.135357   0.031291  -0.004093
     30       0.004990  -0.228776  -0.013979   0.381081   0.062373  -0.031183
     31       0.020931  -0.182168  -0.038546   0.387964   0.070271  -0.016480
     32       0.028140  -0.067196  -0.041765   0.253522   0.065561   0.003478
     33       0.132995  -0.037046   0.061630   0.318386   0.031010   0.018949
     34       0.107578  -0.044111  -0.028569   0.499343   0.114328   0.018081
     35       0.048213   0.000066  -0.029487   0.252484   0.061166   0.002455
     36      -0.034499  -0.106187  -0.068212   0.023459   0.085472  -0.119243
     37      -0.035207  -0.061146  -0.017813   0.080098   0.024704   0.010666
     38      -0.030770  -0.042397   0.000178   0.072577   0.018333   0.030486
     39      -0.088864   0.584438   0.325761   0.129327   0.101425  -0.016090
     40      -0.015487   0.145430   0.031152   0.056905  -0.028126   0.034769
     41       0.018126   0.021013  -0.033630   0.025221  -0.032603   0.015249
     42      -0.072456   0.070337   0.360999   0.166496   0.238971  -0.013603
     43      -0.023765   0.043640   0.077239   0.051052   0.073744  -0.015834
     44      -0.057079   0.051465  -0.111115   0.059596   0.008623   0.047353
     45       0.450913  -0.083078  -0.204136  -0.054024   0.408778   0.024342
     46      -0.111680  -0.001045   0.023574   0.033361  -0.138239  -0.080360
     47       0.095390   0.027919   0.003422  -0.059026   0.206318   0.250608
     48       0.555912   0.050022   0.017517  -0.183765   0.307846  -0.136822
     49      -0.064705  -0.033698  -0.016075   0.021296  -0.123513  -0.100366
     50       0.104288   0.026595   0.006795  -0.022167   0.088879  -0.034839
     51       0.036808  -0.054156  -0.084439  -0.059101   0.162215  -0.178490
     52      -0.008189   0.041887   0.034002   0.006353  -0.095407  -0.591582
     53      -0.006121  -0.023664  -0.006603   0.018794   0.020625   0.647394
     54      -0.440102  -0.080425  -0.009904  -0.151976   0.390091   0.106891
     55       0.029115  -0.000134   0.000042   0.027075  -0.027468   0.015543
     56      -0.071459  -0.029235  -0.023051  -0.046808   0.072675   0.064704
     57      -0.370562  -0.209896  -0.236801  -0.093357   0.488006  -0.136771
     58       0.028497   0.044091   0.062266  -0.014570  -0.010032  -0.158269
     59      -0.012139  -0.020055  -0.037215   0.007275  -0.002550   0.073057
                 42         43         44         45         46         47    
      0      -0.031672   0.029615   0.015290  -0.036830  -0.024175   0.042199
      1      -0.027074   0.022240   0.010424  -0.018063  -0.007539   0.032557
      2      -0.008544   0.005856   0.004807  -0.002741   0.002228   0.008360
      3       0.009236  -0.009676  -0.016268   0.036318   0.022830   0.053405
      4      -0.002618   0.001625  -0.018213  -0.011260  -0.018760  -0.026103
      5       0.000220   0.008689   0.039971  -0.010657   0.006215  -0.038771
      6      -0.006358  -0.010509  -0.061862  -0.018109  -0.038323  -0.007009
      7       0.001105   0.001934   0.019803   0.000870   0.009321  -0.000199
      8       0.000841   0.005661   0.023438   0.005314   0.016386   0.000552
      9      -0.009964   0.021242   0.005578   0.026277  -0.009970  -0.015275
     10       0.003299   0.008184   0.025126   0.019907   0.026928   0.006605
     11      -0.008192  -0.009037  -0.045582  -0.006564  -0.034877  -0.007244
     12      -0.004941  -0.004177  -0.008567   0.004441   0.008453  -0.006092
     13       0.025127  -0.011957   0.006755  -0.018480  -0.020281   0.011822
     14       0.056502  -0.021111   0.027417  -0.034912  -0.030591   0.027532
     15      -0.008263  -0.025999   0.000207  -0.016533   0.009581   0.004982
     16      -0.025655  -0.053118  -0.005762  -0.036324   0.021876   0.004283
     17       0.015525   0.042206   0.003375   0.033940  -0.029973  -0.004946
     18       0.003871   0.001198  -0.000887  -0.003714   0.003033   0.001011
     19       0.007595   0.008712   0.002502   0.002058   0.001433  -0.000813
     20      -0.007820  -0.007068  -0.008210  -0.004380  -0.000280  -0.000104
     21      -0.005017  -0.006008   0.020191   0.013256   0.000554   0.003178
     22      -0.014487  -0.015802   0.023437   0.034828  -0.044074  -0.001655
     23       0.029915   0.031072  -0.010190  -0.033812   0.053552   0.003690
     24       0.136104  -0.122088  -0.058772   0.125155   0.076568  -0.152768
     25       0.306368  -0.260780  -0.132258   0.218420   0.112378  -0.357228
     26      -0.094841   0.091200   0.047309  -0.116979  -0.077374   0.116416
     27       0.284960  -0.248971  -0.131428   0.243310   0.140140  -0.328301
     28       0.033318  -0.020042   0.008587   0.006783   0.002664  -0.021328
     29       0.211069  -0.167820  -0.048610   0.141972   0.079432  -0.221143
     30      -0.039232   0.067749   0.217912  -0.142338  -0.012309  -0.199415
     31      -0.027600   0.037428   0.100133  -0.096567  -0.029506  -0.111732
     32       0.068223  -0.107397  -0.262952   0.256634   0.091978   0.474262
     33      -0.095832   0.096077   0.109075  -0.289330  -0.175489  -0.406719
     34       0.028482  -0.072862  -0.246589   0.163153   0.030516   0.347753
     35      -0.004345  -0.003378  -0.028233   0.004728  -0.007405   0.029199
     36       0.097175   0.057823   0.671038   0.218094   0.458582   0.136435
     37      -0.022383  -0.024504  -0.123128  -0.053887  -0.095478  -0.024114
     38      -0.040294  -0.038137  -0.244222  -0.093267  -0.182754  -0.045877
     39       0.126133  -0.034322   0.117426  -0.069852  -0.039070   0.076653
     40      -0.406449   0.168956  -0.131682   0.233217   0.259067  -0.159753
     41      -0.201419   0.086148  -0.065416   0.115442   0.130326  -0.078209
     42      -0.013216   0.017905  -0.006801  -0.018939  -0.009110   0.000871
     43       0.105603  -0.038476   0.044449  -0.072339  -0.074423   0.053083
     44      -0.473535   0.191948  -0.195278   0.261375   0.261632  -0.197948
     45       0.036777   0.069261  -0.038464   0.012275  -0.057189  -0.013683
     46       0.005423   0.013719   0.001413   0.011114  -0.008432   0.001452
     47      -0.217897  -0.466291   0.025615  -0.287563   0.266673   0.041813
     48       0.022833   0.075850  -0.029999   0.061534  -0.066326  -0.011287
     49       0.241677   0.494036  -0.025149   0.290765  -0.252420  -0.040773
     50      -0.059975  -0.105924   0.006223  -0.048991   0.038671   0.005787
     51      -0.036227  -0.039248  -0.025040  -0.008682  -0.016567  -0.003370
     52      -0.132401  -0.157348  -0.023796  -0.022354  -0.020686  -0.000899
     53       0.144137   0.167582   0.032405   0.021003   0.032274   0.003289
     54       0.066212   0.065158  -0.061433  -0.049651   0.013127   0.002506
     55       0.028338   0.035749  -0.014491  -0.025712   0.033095   0.000182
     56      -0.231169  -0.283212   0.230918   0.335583  -0.413750  -0.001479
     57       0.052033   0.064642  -0.087346  -0.099215   0.091367   0.000601
     58       0.212137   0.258004  -0.265113  -0.343072   0.392450  -0.000370
     59      -0.020888  -0.032401   0.054743   0.049426  -0.044979   0.003262
                 48         49         50         51         52         53    
      0      -0.000262   0.001375   0.033262  -0.021323  -0.031302   0.027292
      1      -0.000491   0.000181   0.023501  -0.013001  -0.040840  -0.022544
      2       0.000125   0.000953   0.005026  -0.008311   0.007168   0.034055
      3      -0.000021  -0.000977  -0.039628  -0.024482  -0.023682  -0.015619
      4      -0.000405   0.000352   0.021717   0.015627   0.021828   0.045827
      5       0.000860   0.001632   0.028740   0.016869   0.005188  -0.060253
      6      -0.000176   0.000002  -0.000506  -0.000202   0.000141   0.001469
      7       0.000085   0.000215  -0.001361  -0.000516  -0.001008  -0.002372
      8       0.000037  -0.000122   0.000002  -0.000073   0.000462   0.001925
      9      -0.001029   0.003240   0.000389   0.000076   0.000968  -0.000581
     10      -0.000924  -0.000820  -0.000203  -0.001636   0.000809   0.000032
     11       0.001113   0.000993  -0.000210  -0.000265   0.000231  -0.000262
     12       0.000109   0.001531   0.001083  -0.006117   0.003384  -0.004800
     13      -0.001160  -0.002016  -0.003650   0.009317   0.003326   0.013677
     14       0.001758  -0.007519  -0.011656   0.053058  -0.041179   0.007451
     15       0.016362  -0.010881   0.000636  -0.001321   0.000676  -0.000048
     16       0.042434  -0.028987   0.002655  -0.006157   0.004802  -0.001674
     17      -0.031812   0.020403  -0.000038  -0.000702   0.001954  -0.001512
     18      -0.000442   0.002290  -0.000181   0.000300  -0.000301   0.000165
     19       0.000438   0.000446  -0.000095   0.000266  -0.000209   0.000164
     20      -0.000790   0.001017  -0.000099   0.000108  -0.000109   0.000298
     21       0.003421   0.005618  -0.000183  -0.000165   0.000115  -0.000013
     22       0.019820   0.030163  -0.000829   0.000249  -0.000045  -0.004316
     23      -0.028805  -0.048366   0.003178  -0.005611   0.003991  -0.005212
     24       0.002682  -0.018001  -0.308751   0.221740   0.239019  -0.361088
     25      -0.000978   0.004272   0.086163  -0.056806  -0.069516   0.089141
     26       0.002246  -0.014926  -0.269228   0.197432   0.211267  -0.308346
     27       0.000310  -0.001514  -0.072098   0.037622   0.111240   0.044214
     28       0.005191  -0.006739  -0.364180   0.199280   0.541613   0.185536
     29      -0.002898   0.003767   0.206849  -0.112265  -0.301716  -0.100849
     30       0.000053   0.007520   0.391104   0.248557   0.260947   0.289702
     31       0.000074  -0.009766  -0.433324  -0.276581  -0.290310  -0.317111
     32       0.000277   0.003014   0.122477   0.077356   0.077220   0.075658
     33       0.000956   0.003054   0.075375   0.043076   0.017049  -0.115906
     34       0.003795   0.008437   0.182830   0.105570   0.049853  -0.235309
     35      -0.009698  -0.021052  -0.456860  -0.265461  -0.121696   0.635087
     36       0.004636  -0.003674  -0.001526  -0.002189  -0.001301  -0.005437
     37      -0.002368  -0.000578   0.013812   0.008218   0.013270   0.031473
     38       0.000291   0.002953  -0.003771  -0.000285  -0.007516  -0.021920
     39       0.000130   0.004437   0.009965  -0.045993   0.036017  -0.004213
     40       0.012240  -0.045970  -0.068965   0.317541  -0.249849   0.028150
     41      -0.021373   0.076582   0.119901  -0.560115   0.447145  -0.046913
     42      -0.000533  -0.021068  -0.030266   0.122678  -0.062036   0.056357
     43       0.002079   0.068634   0.109931  -0.419492   0.201882  -0.187912
     44       0.000504   0.009436   0.016917  -0.060001   0.026033  -0.031145
     45      -0.106970   0.069146  -0.005355   0.014786  -0.010965   0.003267
     46      -0.651564   0.423457  -0.032686   0.076975  -0.055613   0.016107
     47      -0.104387   0.065230  -0.004799   0.010027  -0.007428   0.002047
     48      -0.062714   0.038051  -0.001603   0.002047   0.000565  -0.001692
     49       0.146232  -0.087879   0.001620   0.000170  -0.004814   0.004645
     50       0.481976  -0.292729   0.005324  -0.000775  -0.016578   0.016148
     51       0.006052  -0.019484   0.001444  -0.002789   0.002312  -0.001962
     52       0.006881  -0.012213   0.001110  -0.003180   0.002316  -0.002775
     53       0.000419  -0.018433   0.001792  -0.004444   0.003306  -0.003351
     54      -0.027538  -0.040417   0.001407  -0.001146   0.000428   0.003337
     55      -0.336794  -0.495964   0.018668  -0.014926   0.009541   0.037293
     56      -0.061856  -0.089168   0.003419  -0.002693   0.001985   0.006124
     57      -0.029878  -0.048763   0.002774  -0.004274   0.002824  -0.003538
     58       0.101662   0.158550  -0.009391   0.014289  -0.010865   0.012035
     59       0.401321   0.643054  -0.039044   0.064912  -0.047072   0.053185
                 54         55         56         57         58         59    
      0      -0.003201   0.001673   0.023998   0.018895  -0.000406   0.000005
      1       0.003441  -0.000413  -0.031337  -0.038099   0.000236  -0.000062
      2      -0.004575   0.001359   0.037830   0.039847  -0.000411  -0.000005
      3      -0.003812   0.001609   0.013247   0.006097  -0.003903  -0.000190
      4       0.009590  -0.002274  -0.028983  -0.015791   0.002701   0.000074
      5      -0.011050   0.001640   0.030960   0.018684  -0.004187  -0.000172
      6       0.000315  -0.000152  -0.000739  -0.000570   0.000362   0.000017
      7      -0.000241  -0.000446   0.001449   0.001328   0.062760   0.002140
      8       0.000002  -0.000089  -0.001512  -0.000756  -0.034336  -0.001219
      9       0.000681   0.000041  -0.000994   0.000856  -0.000441   0.000554
     10       0.000793   0.000848   0.000409  -0.000900   0.000116  -0.000259
     11       0.001612   0.000312  -0.000251   0.000439  -0.002969  -0.000224
     12       0.005531  -0.002780  -0.014298   0.016232   0.000135   0.000117
     13      -0.022566   0.009421   0.053292  -0.063882   0.000003  -0.000161
     14       0.009374   0.001960  -0.008526   0.023189  -0.000379   0.000005
     15      -0.000429  -0.001604   0.000062  -0.000193  -0.000207   0.001318
     16       0.010597   0.064698  -0.003728   0.002135   0.000162  -0.006298
     17       0.013932   0.069065  -0.003048   0.002451   0.000588  -0.002181
     18      -0.001086  -0.001200  -0.000136   0.000076   0.001257  -0.037748
     19      -0.002512  -0.003070  -0.000551   0.000296   0.001056  -0.039534
     20      -0.003774  -0.001567  -0.000940   0.000345   0.001775  -0.046601
     21       0.000637   0.000532   0.000272  -0.000487   0.000599   0.002243
     22       0.070993  -0.010489   0.022276  -0.009942  -0.000391  -0.003289
     23       0.055637  -0.010498   0.017073  -0.006288   0.000454  -0.005371
     24       0.042154  -0.019715  -0.342753  -0.314975   0.002211   0.000072
     25      -0.010281   0.004633   0.082370   0.075886  -0.000428  -0.000039
     26       0.036106  -0.016630  -0.292673  -0.267196   0.001578  -0.000008
     27      -0.007278   0.000730   0.064740   0.086375  -0.000683   0.000047
     28      -0.032481   0.000669   0.295045   0.378576  -0.003250   0.000187
     29       0.016851  -0.000546  -0.159570  -0.207726   0.001463  -0.000120
     30       0.064825  -0.019136  -0.206126  -0.106462   0.027442   0.001128
     31      -0.072119   0.021058   0.227634   0.118478  -0.033625  -0.001327
     32       0.017094  -0.005583  -0.054881  -0.027661   0.010905   0.000411
     33      -0.020685   0.002204   0.057983   0.034476  -0.002089  -0.000076
     34      -0.042896   0.005203   0.115949   0.069907  -0.009066  -0.000223
     35       0.115181  -0.015339  -0.317101  -0.190688   0.025949   0.000797
     36      -0.001099   0.004747   0.003255   0.002679   0.021633   0.000288
     37       0.002514   0.002016  -0.023938  -0.013813  -0.851119  -0.028792
     38      -0.002975  -0.002068   0.014257   0.010970   0.515683   0.017750
     39      -0.011254  -0.003141   0.015854  -0.026937   0.000832   0.000274
     40       0.078910   0.001958  -0.110009   0.205800  -0.000776   0.000195
     41      -0.150876  -0.002136   0.208566  -0.384136   0.003524  -0.000035
     42      -0.057583   0.033610   0.154997  -0.165724  -0.000416  -0.000195
     43       0.185866  -0.116527  -0.523089   0.554185  -0.001094   0.001588
     44       0.032172  -0.019086  -0.092966   0.099456  -0.000168   0.000410
     45      -0.014905  -0.098104   0.005732  -0.002177  -0.004373   0.010491
     46      -0.082138  -0.558719   0.033900  -0.015583  -0.003595   0.042363
     47      -0.011961  -0.078177   0.004542  -0.002307   0.001818   0.010111
     48       0.020998   0.106894  -0.005451   0.005094  -0.000205  -0.006724
     49      -0.041399  -0.208581   0.009854  -0.007904  -0.002304   0.007832
     50      -0.148744  -0.751289   0.034751  -0.027864  -0.003556   0.025562
     51       0.020875   0.017416   0.004717  -0.001934  -0.016194   0.470549
     52       0.033207   0.028518   0.007030  -0.002688  -0.019595   0.578005
     53       0.039041   0.026105   0.009809  -0.004627  -0.022363   0.657762
     54      -0.056566   0.007808  -0.017094   0.006612  -0.000779  -0.001117
     55      -0.726199   0.107928  -0.230551   0.107786   0.004976   0.026303
     56      -0.117864   0.017421  -0.036192   0.016367  -0.000033   0.004201
     57       0.038293  -0.008219   0.010766  -0.003474   0.000446   0.001346
     58      -0.122773   0.024437  -0.038821   0.013883  -0.000602   0.012625
     59      -0.545292   0.109671  -0.166688   0.057859  -0.000064   0.042377


-----------
IR SPECTRUM
-----------

 Mode   freq       eps      Int      T**2         TX        TY        TZ
       cm**-1   L/(mol*cm) km/mol    a.u.
----------------------------------------------------------------------------
  6:     54.67   0.000247    1.25  0.001409  (-0.032061 -0.017845 -0.007904)
  7:     76.78   0.000977    4.94  0.003970  (-0.051043 -0.019046 -0.031659)
  8:    113.44   0.000102    0.52  0.000282  (-0.007698  0.001803 -0.014805)
  9:    312.93   0.000412    2.08  0.000411  (-0.002261  0.007286 -0.018771)
 10:    433.58   0.000343    1.74  0.000247  (-0.011208  0.006726 -0.008739)
 11:    458.94   0.000622    3.14  0.000423  ( 0.001277  0.019671 -0.005864)
 12:    488.56   0.000491    2.48  0.000314  ( 0.000897 -0.016524  0.006305)
 13:    714.92   0.000113    0.57  0.000050  (-0.000816 -0.002066 -0.006677)
 14:    762.36   0.000466    2.36  0.000191  ( 0.009950  0.009027  0.003233)
 15:    868.34   0.002693   13.61  0.000968  (-0.030143  0.007696  0.000043)
 16:    896.36   0.001056    5.33  0.000368  ( 0.004886 -0.016148 -0.009104)
 17:    939.79   0.002345   11.85  0.000779  ( 0.013312  0.016873  0.017796)
 18:    964.65   0.009535   48.18  0.003084  ( 0.024340  0.043259  0.024913)
 19:    982.20   0.000512    2.59  0.000163  ( 0.008747  0.008392 -0.003949)
 20:    998.54   0.002613   13.21  0.000817  ( 0.005176  0.020668  0.019046)
 21:   1003.42   0.003582   18.10  0.001114  (-0.012818 -0.028084 -0.012692)
 22:   1051.52   0.016052   81.12  0.004764  ( 0.065594 -0.021071  0.004155)
 23:   1086.32   0.000961    4.86  0.000276  (-0.015857 -0.004930 -0.000627)
 24:   1111.84   0.001866    9.43  0.000524  (-0.016448  0.012376  0.009997)
 25:   1124.66   0.005002   25.28  0.001388  (-0.032558 -0.016102 -0.008289)
 26:   1145.01   0.003329   16.82  0.000907  (-0.011654 -0.014760  0.023529)
 27:   1149.76   0.001110    5.61  0.000301  (-0.016307  0.004703 -0.003630)
 28:   1184.59   0.000936    4.73  0.000247  ( 0.013710 -0.000281 -0.007651)
 29:   1218.53   0.000863    4.36  0.000221  ( 0.003081  0.010969 -0.009552)
 30:   1245.69   0.001702    8.60  0.000426  ( 0.019429 -0.006482 -0.002647)
 31:   1272.23   0.001472    7.44  0.000361  (-0.011160 -0.008558 -0.012778)
 32:   1310.73   0.000273    1.38  0.000065  ( 0.007518 -0.000411 -0.002887)
 33:   1319.18   0.001436    7.26  0.000340  (-0.014304  0.008542  0.007888)
 34:   1329.42   0.000115    0.58  0.000027  ( 0.003205  0.004021  0.000816)
 35:   1344.70   0.001681    8.50  0.000390  ( 0.019494  0.003150 -0.000498)
 36:   1367.55   0.000839    4.24  0.000191  (-0.003069  0.006917 -0.011585)
 37:   1392.92   0.000561    2.83  0.000126  (-0.003830  0.008118  0.006713)
 38:   1401.04   0.000183    0.93  0.000041  ( 0.005160  0.003750 -0.000355)
 39:   1432.78   0.000250    1.26  0.000054  (-0.005499 -0.002720  0.004089)
 40:   1459.71   0.001352    6.83  0.000289  ( 0.016152 -0.005310 -0.000170)
 41:   1494.29   0.004582   23.16  0.000957  (-0.010474 -0.017751  0.023067)
 42:   1513.80   0.000346    1.75  0.000071  ( 0.005307 -0.001635 -0.006365)
 43:   1521.70   0.000244    1.23  0.000050  ( 0.000853 -0.006133  0.003423)
 44:   1531.62   0.002791   14.10  0.000569  ( 0.016357 -0.015077 -0.008587)
 45:   1536.78   0.001872    9.46  0.000380  ( 0.018011  0.002821  0.006919)
 46:   1546.06   0.000021    0.11  0.000004  ( 0.001887 -0.000482  0.000645)
 47:   1558.92   0.000268    1.36  0.000054  (-0.006229 -0.003804 -0.000639)
 48:   2910.64   0.021029  106.27  0.002255  ( 0.008133  0.034264 -0.031850)
 49:   2918.40   0.001185    5.99  0.000127  ( 0.004111  0.005716 -0.008782)
 50:   2929.65   0.005391   27.24  0.000574  (-0.006904  0.017933  0.014316)
 51:   2938.92   0.012959   65.49  0.001376  (-0.026158  0.000256  0.026301)
 52:   2948.58   0.007094   35.85  0.000751  (-0.025770 -0.005056 -0.007816)
 53:   2966.61   0.002191   11.07  0.000230  ( 0.008685  0.010301 -0.006993)
 54:   2980.19   0.006488   32.79  0.000679  ( 0.003600  0.021972  0.013552)
 55:   2982.19   0.005373   27.15  0.000562  ( 0.000857  0.013281  0.019624)
 56:   2989.20   0.003685   18.62  0.000385  ( 0.005629  0.003606  0.018441)
 57:   3006.18   0.012313   62.22  0.001278  ( 0.009018 -0.028832  0.019119)
 58:   3209.99   0.000116    0.59  0.000011  (-0.002020  0.001417 -0.002282)
 59:   3212.15   0.000023    0.12  0.000002  (-0.000500  0.000973  0.001026)

* The epsilon (eps) is given for a Dirac delta lineshape.
** The dipole moment derivative (T) already includes vibrational overlap.

The first frequency considered to be a vibration is 6
The total number of vibrations considered is 54


--------------------------
THERMOCHEMISTRY AT 298.15K
--------------------------

Temperature         ... 298.15 K
Pressure            ... 1.00 atm
Total Mass          ... 112.18 AMU

Throughout the following assumptions are being made:
  (1) The electronic state is orbitally nondegenerate
  (2) There are no thermally accessible electronically excited states
  (3) Hindered rotations indicated by low frequency modes are not
      treated as such but are treated as vibrations and this may
      cause some error
  (4) All equations used are the standard statistical mechanics
      equations for an ideal gas
  (5) All vibrations are strictly harmonic

freq.      54.67  E(vib)   ...       0.52 
freq.      76.78  E(vib)   ...       0.49 
freq.     113.44  E(vib)   ...       0.45 
freq.     312.93  E(vib)   ...       0.25 
freq.     433.58  E(vib)   ...       0.17 
freq.     458.94  E(vib)   ...       0.16 
freq.     488.56  E(vib)   ...       0.15 
freq.     714.92  E(vib)   ...       0.07 
freq.     762.36  E(vib)   ...       0.06 
freq.     868.34  E(vib)   ...       0.04 
freq.     896.36  E(vib)   ...       0.03 
freq.     939.79  E(vib)   ...       0.03 
freq.     964.65  E(vib)   ...       0.03 
freq.     982.20  E(vib)   ...       0.02 
freq.     998.54  E(vib)   ...       0.02 
freq.    1003.42  E(vib)   ...       0.02 
freq.    1051.52  E(vib)   ...       0.02 
freq.    1086.32  E(vib)   ...       0.02 
freq.    1111.84  E(vib)   ...       0.01 
freq.    1124.66  E(vib)   ...       0.01 
freq.    1145.01  E(vib)   ...       0.01 
freq.    1149.76  E(vib)   ...       0.01 
freq.    1184.59  E(vib)   ...       0.01 
freq.    1218.53  E(vib)   ...       0.01 
freq.    1245.69  E(vib)   ...       0.01 
freq.    1272.23  E(vib)   ...       0.01 
freq.    1310.73  E(vib)   ...       0.01 
freq.    1319.18  E(vib)   ...       0.01 
freq.    1329.42  E(vib)   ...       0.01 
freq.    1344.70  E(vib)   ...       0.01 
freq.    1367.55  E(vib)   ...       0.01 
freq.    1392.92  E(vib)   ...       0.00 
freq.    1401.04  E(vib)   ...       0.00 
freq.    1432.78  E(vib)   ...       0.00 
freq.    1459.71  E(vib)   ...       0.00 
freq.    1494.29  E(vib)   ...       0.00 
freq.    1513.80  E(vib)   ...       0.00 
freq.    1521.70  E(vib)   ...       0.00 
freq.    1531.62  E(vib)   ...       0.00 
freq.    1536.78  E(vib)   ...       0.00 
freq.    1546.06  E(vib)   ...       0.00 
freq.    1558.92  E(vib)   ...       0.00 
freq.    2910.64  E(vib)   ...       0.00 
freq.    2918.40  E(vib)   ...       0.00 
freq.    2929.65  E(vib)   ...       0.00 
freq.    2938.92  E(vib)   ...       0.00 
freq.    2948.58  E(vib)   ...       0.00 
freq.    2966.61  E(vib)   ...       0.00 
freq.    2980.19  E(vib)   ...       0.00 
freq.    2982.19  E(vib)   ...       0.00 
freq.    2989.20  E(vib)   ...       0.00 
freq.    3006.18  E(vib)   ...       0.00 
freq.    3209.99  E(vib)   ...       0.00 
freq.    3212.15  E(vib)   ...       0.00 

------------
INNER ENERGY
------------

The inner energy is: U= E(el) + E(ZPE) + E(vib) + E(rot) + E(trans)
    E(el)   - is the total energy from the electronic structure calculation
              = E(kin-el) + E(nuc-el) + E(el-el) + E(nuc-nuc)
    E(ZPE)  - the the zero temperature vibrational energy from the frequency calculation
    E(vib)  - the the finite temperature correction to E(ZPE) due to population
              of excited vibrational states
    E(rot)  - is the rotational thermal energy
    E(trans)- is the translational thermal energy

Summary of contributions to the inner energy U:
Electronic energy                ...   -345.50821694 Eh
Zero point energy                ...      0.18387894 Eh     115.39 kcal/mol
Thermal vibrational correction   ...      0.00431072 Eh       2.71 kcal/mol
Thermal rotational correction    ...      0.00141627 Eh       0.89 kcal/mol
Thermal translational correction ...      0.00141627 Eh       0.89 kcal/mol
-----------------------------------------------------------------------
Total thermal energy                   -345.31719473 Eh


Summary of corrections to the electronic energy:
(perhaps to be used in another calculation)
Total thermal correction                  0.00714326 Eh       4.48 kcal/mol
Non-thermal (ZPE) correction              0.18387894 Eh     115.39 kcal/mol
-----------------------------------------------------------------------
Total correction                          0.19102221 Eh     119.87 kcal/mol


--------
ENTHALPY
--------

The enthalpy is H = U + kB*T
                kB is Boltzmann's constant
Total free energy                 ...   -345.31719473 Eh 
Thermal Enthalpy correction       ...      0.00094421 Eh       0.59 kcal/mol
-----------------------------------------------------------------------
Total Enthalpy                    ...   -345.31625052 Eh


Note: Only C1 symmetry has been detected, increase convergence thresholds 
      if your molecule has a higher symmetry. Symmetry factor of 1.0 is   
      used for the rotational entropy correction. 
 

Note: Rotational entropy computed according to Herzberg 
Infrared and Raman Spectra, Chapter V,1, Van Nostrand Reinhold, 1945 
Point Group:  C1, Symmetry Number:   1  
Rotational constants in cm-1:     0.143707     0.053868     0.049950 

Vibrational entropy computed according to the QRRHO of S. Grimme
Chem.Eur.J. 2012 18 9955


-------
ENTROPY
-------

The entropy contributions are T*S = T*(S(el)+S(vib)+S(rot)+S(trans))
     S(el)   - electronic entropy
     S(vib)  - vibrational entropy
     S(rot)  - rotational entropy
     S(trans)- translational entropy
The entropies will be listed as multiplied by the temperature to get
units of energy

Electronic entropy                ...      0.00000000 Eh      0.00 kcal/mol
Vibrational entropy               ...      0.00745346 Eh      4.68 kcal/mol
Rotational entropy                ...      0.01322047 Eh      8.30 kcal/mol
Translational entropy             ...      0.01903397 Eh     11.94 kcal/mol
-----------------------------------------------------------------------
Final entropy term                ...      0.03970790 Eh     24.92 kcal/mol

In case the symmetry of your molecule has not been determined correctly
or in case you have a reason to use a different symmetry number we print 
out the resulting rotational entropy values for sn=1,12 :
 --------------------------------------------------------
|  sn= 1 | S(rot)=       0.01322047 Eh      8.30 kcal/mol|
|  sn= 2 | S(rot)=       0.01256601 Eh      7.89 kcal/mol|
|  sn= 3 | S(rot)=       0.01218318 Eh      7.65 kcal/mol|
|  sn= 4 | S(rot)=       0.01191155 Eh      7.47 kcal/mol|
|  sn= 5 | S(rot)=       0.01170087 Eh      7.34 kcal/mol|
|  sn= 6 | S(rot)=       0.01152872 Eh      7.23 kcal/mol|
|  sn= 7 | S(rot)=       0.01138317 Eh      7.14 kcal/mol|
|  sn= 8 | S(rot)=       0.01125710 Eh      7.06 kcal/mol|
|  sn= 9 | S(rot)=       0.01114589 Eh      6.99 kcal/mol|
|  sn=10 | S(rot)=       0.01104641 Eh      6.93 kcal/mol|
|  sn=11 | S(rot)=       0.01095642 Eh      6.88 kcal/mol|
|  sn=12 | S(rot)=       0.01087426 Eh      6.82 kcal/mol|
 --------------------------------------------------------


-------------------
GIBBS FREE ENERGY
-------------------

The Gibbs free energy is G = H - T*S

Total enthalpy                    ...   -345.31625052 Eh 
Total entropy correction          ...     -0.03970790 Eh    -24.92 kcal/mol
-----------------------------------------------------------------------
Final Gibbs free energy         ...   -345.35595842 Eh

For completeness - the Gibbs free energy minus the electronic energy
G-E(el)                           ...      0.15225852 Eh     95.54 kcal/mol

Actual Hessian File stored as file.001.hess
------------------------------------------------------------------------------
                         ORCA GEOMETRY RELAXATION STEP
------------------------------------------------------------------------------

Reading the OPT-File                    .... done
Getting information on internals        .... done
Copying old internal coords+grads       .... done
Making the new internal coordinates     .... (new redundants).... done
Validating the new internal coordinates .... (new redundants).... done
Calculating the B-matrix                .... done
Calculating the G,G- and P matrices     .... done
Transforming gradient to internals      .... done
Projecting the internal gradient        .... done
Number of atoms                         ....  20
Number of internal coordinates          .... 132
Current Energy                          ....  -345.508216936 Eh
Current gradient norm                   ....     0.098798452 Eh/bohr
Maximum allowed component of the step   ....  0.300
Current trust radius                    ....  0.300
Evaluating the initial hessian          ....  (read) 
(Reading Exact Hessian)...  
InHessName: file.hess	The file <file.hess> is opened as a .hess file
done
done
Diagonalizing the Hessian               .... done
Dimension of the hessian                .... 132
Lowest eigenvalues of the non projected Hessian:
 -0.000011542 -0.000009186 -0.000008413 -0.000005906 -0.000005709
done
Projecting the Hessian                  .... done
Forming the augmented Hessian           .... done
Diagonalizing the augmented Hessian     .... done
Last element of RFO vector              ....  0.945712677
Lowest eigenvalues of augmented Hessian:
 -0.018508697  0.000244767  0.000869342  0.002504854  0.018141567
Length of the computed step             ....  0.343660295
Warning: the length of the step is outside the trust region - taking restricted step instead
The input lambda is                     ....    -0.018509
   iter:   1  x=   -0.025456  g=    4.044875 f(x)=     0.028102
   iter:   2  x=   -0.028332  g=    2.355493 f(x)=     0.006774
   iter:   3  x=   -0.028618  g=    1.980437 f(x)=     0.000566
   iter:   4  x=   -0.028621  g=    1.948813 f(x)=     0.000005
   iter:   5  x=   -0.028621  g=    1.948559 f(x)=     0.000000
   iter:   6  x=   -0.028621  g=    1.948559 f(x)=    -0.000000
The output lambda is                    ....    -0.028621 (6 iterations)
The final length of the internal step   ....  0.300000000
Converting the step to cartesian space:
 Initial RMS(Int)=    0.0261116484
Transforming coordinates:
 Iter   0:  RMS(Cart)=    0.0418997601 RMS(Int)=    0.0262513196
 Iter   1:  RMS(Cart)=    0.0009881682 RMS(Int)=    0.0005351809
 Iter   2:  RMS(Cart)=    0.0000267814 RMS(Int)=    0.0000203890
 Iter   3:  RMS(Cart)=    0.0000011254 RMS(Int)=    0.0000007717
 Iter   4:  RMS(Cart)=    0.0000000334 RMS(Int)=    0.0000000260
done
Storing new coordinates                 .... done

                                .--------------------.
          ----------------------|Geometry convergence|-------------------------
          Item                value                   Tolerance       Converged
          ---------------------------------------------------------------------
          RMS gradient        0.0063438263            0.0001000000      NO
          MAX gradient        0.0258998207            0.0003000000      NO
          RMS step            0.0261116484            0.0020000000      NO
          MAX step            0.0662557992            0.0040000000      NO
          ........................................................
          Max(Bonds)      0.0351      Max(Angles)    2.47
          Max(Dihed)        3.30      Max(Improp)    0.00
          ---------------------------------------------------------------------

The optimization has not yet converged - more geometry cycles are needed


    ---------------------------------------------------------------------------
                         Redundant Internal Coordinates
                            (Angstroem and degrees)

        Definition                    Value    dE/dq     Step     New-Value
    ----------------------------------------------------------------------------
     1. B(C   1,C   0)                1.5324 -0.013397  0.0203    1.5527   
     2. B(N   2,C   1)                1.4666 -0.011390  0.0085    1.4751   
     3. B(C   3,N   2)                1.4605 -0.004275  0.0026    1.4630   
     4. B(C   4,C   3)                1.5185 -0.007486  0.0130    1.5316   
     5. B(C   4,C   0)                1.5141 -0.021080  0.0253    1.5393   
     6. B(C   5,C   3)                1.5224 -0.017349  0.0194    1.5417   
     7. B(N   6,C   5)                1.4656 -0.018098  0.0220    1.4876   
     8. B(C   7,N   6)                1.4654 -0.017474  0.0229    1.4883   
     9. B(C   7,C   3)                1.5229 -0.022485  0.0272    1.5502   
    10. B(H   8,C   0)                1.1119  0.010878 -0.0170    1.0949   
    11. B(H   9,C   0)                1.1124  0.010547 -0.0166    1.0957   
    12. B(H  10,C   1)                1.1136  0.011493 -0.0182    1.0954   
    13. B(H  11,C   1)                1.1115  0.009038 -0.0145    1.0970   
    14. B(H  12,N   2)                1.0479  0.023382 -0.0329    1.0150   
    15. B(H  13,C   4)                1.1123  0.008706 -0.0139    1.0984   
    16. B(H  14,C   4)                1.1117  0.011706 -0.0169    1.0948   
    17. B(H  15,C   5)                1.1144  0.010452 -0.0169    1.0974   
    18. B(H  16,C   5)                1.1121  0.009700 -0.0157    1.0964   
    19. B(H  17,N   6)                1.0479  0.025900 -0.0351    1.0129   
    20. B(H  18,C   7)                1.1117  0.008767 -0.0149    1.0968   
    21. B(H  19,C   7)                1.1149  0.012450 -0.0199    1.0950   
    22. A(C   4,C   0,H   8)          110.84 -0.002110    0.66    111.50   
    23. A(C   1,C   0,H   9)          109.92 -0.001562    0.57    110.49   
    24. A(C   4,C   0,H   9)          109.87 -0.002422    0.78    110.65   
    25. A(C   1,C   0,H   8)          111.18 -0.001027    0.34    111.51   
    26. A(C   1,C   0,C   4)          105.98  0.003852   -0.97    105.01   
    27. A(H   8,C   0,H   9)          109.02  0.003152   -1.31    107.71   
    28. A(C   0,C   1,H  10)          110.36 -0.003517    1.32    111.68   
    29. A(H  10,C   1,H  11)          107.95  0.002659   -0.70    107.25   
    30. A(C   0,C   1,H  11)          109.88 -0.002416    0.66    110.54   
    31. A(N   2,C   1,H  10)          110.68  0.000240   -0.80    109.88   
    32. A(N   2,C   1,H  11)          108.94 -0.001654    0.67    109.61   
    33. A(C   0,C   1,N   2)          109.02  0.004613   -1.14    107.89   
    34. A(C   3,N   2,H  12)          107.95  0.002003    0.39    108.35   
    35. A(C   1,N   2,H  12)          107.32 -0.000581    1.48    108.80   
    36. A(C   1,N   2,C   3)          105.12 -0.008938    2.03    107.15   
    37. A(N   2,C   3,C   5)          115.07 -0.000711   -0.45    114.62   
    38. A(C   4,C   3,C   5)          117.12 -0.001817    1.16    118.27   
    39. A(C   5,C   3,C   7)           85.02 -0.002639    1.10     86.12   
    40. A(C   4,C   3,C   7)          116.30 -0.000124    0.43    116.73   
    41. A(N   2,C   3,C   4)          109.25  0.005604   -2.32    106.93   
    42. A(N   2,C   3,C   7)          112.47 -0.002526    1.00    113.47   
    43. A(H  13,C   4,H  14)          109.29  0.001067   -1.00    108.29   
    44. A(C   3,C   4,H  14)          113.44  0.003224   -1.13    112.31   
    45. A(C   0,C   4,H  14)          111.94 -0.000513    0.29    112.23   
    46. A(C   3,C   4,H  13)          109.57  0.000984   -0.13    109.45   
    47. A(C   0,C   4,H  13)          109.37 -0.001240    1.19    110.56   
    48. A(C   0,C   4,C   3)          103.05 -0.003846    0.96    104.01   
    49. A(C   3,C   5,H  15)          113.84 -0.001361    0.53    114.36   
    50. A(H  15,C   5,H  16)          112.62  0.004888   -2.47    110.16   
    51. A(N   6,C   5,H  16)          110.51 -0.002696    1.32    111.83   
    52. A(C   3,C   5,H  16)          113.27 -0.000904    0.50    113.77   
    53. A(N   6,C   5,H  15)          112.18 -0.003295    1.61    113.79   
    54. A(C   3,C   5,N   6)           92.90  0.002377   -0.96     91.94   
    55. A(C   5,N   6,C   7)           89.19 -0.003824    1.18     90.37   
    56. A(C   7,N   6,H  17)          108.42 -0.001387    1.38    109.80   
    57. A(C   5,N   6,H  17)          108.43 -0.001101    1.28    109.71   
    58. A(C   3,C   7,N   6)           92.89  0.004093   -1.32     91.57   
    59. A(H  18,C   7,H  19)          112.25  0.004432   -1.83    110.42   
    60. A(N   6,C   7,H  19)          112.19 -0.003132    1.44    113.63   
    61. A(C   3,C   7,H  19)          113.44 -0.001045    0.13    113.56   
    62. A(N   6,C   7,H  18)          110.56 -0.003476    1.30    111.86   
    63. A(C   3,C   7,H  18)          114.08 -0.001571    0.62    114.70   
    64. D(H  11,C   1,C   0,C   4)    122.05 -0.000531    0.02    122.07   
    65. D(N   2,C   1,C   0,H   9)   -115.95  0.001624   -1.16   -117.11   
    66. D(H  11,C   1,C   0,H   8)   -117.44 -0.001279    0.41   -117.03   
    67. D(H  10,C   1,C   0,H   8)      1.49 -0.001681    0.78      2.26   
    68. D(H  10,C   1,C   0,H   9)    122.30  0.000564   -0.28    122.02   
    69. D(H  10,C   1,C   0,C   4)   -119.03 -0.000934    0.39   -118.64   
    70. D(N   2,C   1,C   0,C   4)      2.73  0.000127   -0.50      2.23   
    71. D(N   2,C   1,C   0,H   8)    123.24 -0.000621   -0.11    123.13   
    72. D(H  11,C   1,C   0,H   9)      3.37  0.000966   -0.64      2.73   
    73. D(H  12,N   2,C   1,C   0)   -100.46 -0.000047    0.19   -100.27   
    74. D(H  12,N   2,C   1,H  11)    139.64  0.001128   -0.33    139.31   
    75. D(C   3,N   2,C   1,H  11)   -105.61 -0.001034    1.72   -103.89   
    76. D(H  12,N   2,C   1,H  10)     21.10 -0.001250    0.58     21.69   
    77. D(C   3,N   2,C   1,H  10)    135.85 -0.003412    2.63    138.49   
    78. D(C   3,N   2,C   1,C   0)     14.29 -0.002209    2.24     16.53   
    79. D(C   7,C   3,N   2,H  12)   -141.45  0.001276   -0.48   -141.92   
    80. D(C   7,C   3,N   2,C   1)    104.24  0.005321   -3.30    100.94   
    81. D(C   5,C   3,N   2,C   1)   -160.61  0.000562   -1.69   -162.30   
    82. D(C   4,C   3,N   2,H  12)     87.84 -0.001235    0.09     87.93   
    83. D(C   4,C   3,N   2,C   1)    -26.47  0.002810   -2.74    -29.21   
    84. D(C   5,C   3,N   2,H  12)    -46.30 -0.003483    1.14    -45.16   
    85. D(H  14,C   4,C   0,H   8)     99.24  0.000518   -0.85     98.38   
    86. D(C   0,C   4,C   3,N   2)     27.85 -0.001462    2.16     30.01   
    87. D(H  14,C   4,C   0,C   1)   -140.03  0.000458   -0.67   -140.70   
    88. D(H  13,C   4,C   0,H   8)    -22.03  0.000357   -0.60    -22.63   
    89. D(H  13,C   4,C   0,C   1)     98.70  0.000298   -0.42     98.28   
    90. D(C   3,C   4,C   0,H   9)    100.92  0.000734   -0.75    100.17   
    91. D(H  13,C   4,C   0,H   9)   -142.59 -0.000633    0.11   -142.48   
    92. D(H  14,C   4,C   0,H   9)    -21.32 -0.000472   -0.15    -21.47   
    93. D(C   3,C   4,C   0,H   8)   -138.52  0.001724   -1.45   -139.98   
    94. D(C   3,C   4,C   0,C   1)    -17.79  0.001664   -1.27    -19.06   
    95. D(H  14,C   4,C   3,C   5)    -77.84  0.000118    0.59    -77.25   
    96. D(H  14,C   4,C   3,N   2)    149.08 -0.002853    2.54    151.61   
    97. D(H  13,C   4,C   3,C   7)    142.89  0.000026    0.72    143.61   
    98. D(H  13,C   4,C   3,C   5)     44.59  0.004472   -1.58     43.01   
    99. D(H  13,C   4,C   3,N   2)    -88.49  0.001500    0.36    -88.13   
   100. D(C   0,C   4,C   3,C   7)   -100.77 -0.002936    2.52    -98.25   
   101. D(H  14,C   4,C   3,C   7)     20.46 -0.004327    2.89     23.35   
   102. D(C   0,C   4,C   3,C   5)    160.93  0.001510    0.22    161.15   
   103. D(H  16,C   5,C   3,C   7)   -113.50  0.001429   -0.99   -114.49   
   104. D(H  16,C   5,C   3,N   2)    134.00  0.005541   -2.57    131.42   
   105. D(H  15,C   5,C   3,C   7)    116.13 -0.003483    1.60    117.73   
   106. D(H  15,C   5,C   3,C   4)   -126.80 -0.005322    2.85   -123.94   
   107. D(H  15,C   5,C   3,N   2)      3.63  0.000629    0.01      3.64   
   108. D(N   6,C   5,C   3,C   7)      0.31 -0.000630    0.13      0.44   
   109. D(H  16,C   5,C   3,C   4)      3.57 -0.000409    0.27      3.84   
   110. D(N   6,C   5,C   3,C   4)    117.38 -0.002469    1.39    118.77   
   111. D(N   6,C   5,C   3,N   2)   -112.20  0.003481   -1.45   -113.65   
   112. D(H  17,N   6,C   5,H  16)   -134.96 -0.002836    2.31   -132.65   
   113. D(H  17,N   6,C   5,H  15)     -8.38 -0.001006    1.31     -7.07   
   114. D(H  17,N   6,C   5,C   3)    108.85 -0.002248    1.87    110.72   
   115. D(C   7,N   6,C   5,H  16)    115.87  0.000074    0.30    116.17   
   116. D(C   7,N   6,C   5,H  15)   -117.55  0.001903   -0.69   -118.24   
   117. D(C   7,N   6,C   5,C   3)     -0.32  0.000662   -0.14     -0.46   
   118. D(H  19,C   7,C   3,C   4)    126.11  0.005773   -3.05    123.06   
   119. D(H  19,C   7,C   3,N   2)     -0.93  0.000235   -1.05     -1.98   
   120. D(H  18,C   7,C   3,C   5)    113.75 -0.001583    0.82    114.57   
   121. D(H  18,C   7,C   3,C   4)     -4.11  0.001839   -1.12     -5.23   
   122. D(H  18,C   7,C   3,N   2)   -131.15 -0.003699    0.88   -130.26   
   123. D(N   6,C   7,C   3,C   5)     -0.31  0.000631   -0.13     -0.44   
   124. D(N   6,C   7,C   3,C   4)   -118.17  0.004053   -2.07   -120.23   
   125. D(H  19,C   7,C   3,C   5)   -116.03  0.002351   -1.11   -117.14   
   126. D(N   6,C   7,C   3,N   2)    114.79 -0.001485   -0.07    114.73   
   127. D(H  19,C   7,N   6,H  17)      7.93  0.001975   -1.88      6.04   
   128. D(H  19,C   7,N   6,C   5)    117.10 -0.000660    0.02    117.12   
   129. D(H  18,C   7,N   6,H  17)    134.07  0.002740   -2.19    131.88   
   130. D(H  18,C   7,N   6,C   5)   -116.76  0.000105   -0.28   -117.04   
   131. D(C   3,C   7,N   6,H  17)   -108.86  0.001984   -1.77   -110.63   
   132. D(C   3,C   7,N   6,C   5)      0.32 -0.000651    0.13      0.45   
    ----------------------------------------------------------------------------

         *************************************************************
         *                GEOMETRY OPTIMIZATION CYCLE   2            *
         *************************************************************
---------------------------------
CARTESIAN COORDINATES (ANGSTROEM)
---------------------------------
  C      1.908712    0.584696    0.198946
  C      1.752417   -0.572587   -0.824452
  N      0.379683   -1.099787   -0.706427
  C     -0.405218   -0.098274    0.015603
  C      0.562400    0.642936    0.942809
  C     -1.726727   -0.624505    0.610169
  N     -2.535681    0.224138   -0.305474
  C     -1.291689    0.775360   -0.908544
  H      2.740065    0.402209    0.887663
  H      2.105949    1.530328   -0.318297
  H      2.476552   -1.374007   -0.642223
  H      1.920316   -0.208674   -1.845627
  H      0.402281   -1.948495   -0.150258
  H      0.628694    0.111592    1.901849
  H      0.242392    1.670933    1.141321
  H     -1.887777   -1.701390    0.473255
  H     -1.878659   -0.350497    1.660820
  H     -3.013225   -0.361314   -0.980104
  H     -1.201471    1.855794   -0.742576
  H     -1.178815    0.541644   -1.972353

----------------------------
CARTESIAN COORDINATES (A.U.)
----------------------------
  NO LB      ZA    FRAG     MASS         X           Y           Z
   0 C     6.0000    0    12.011    3.606943    1.104916    0.375953
   1 C     6.0000    0    12.011    3.311588   -1.082032   -1.557989
   2 N     7.0000    0    14.007    0.717497   -2.078296   -1.334953
   3 C     6.0000    0    12.011   -0.765750   -0.185712    0.029485
   4 C     6.0000    0    12.011    1.062781    1.214973    1.781650
   5 C     6.0000    0    12.011   -3.263041   -1.180144    1.153052
   6 N     7.0000    0    14.007   -4.791742    0.423559   -0.577262
   7 C     6.0000    0    12.011   -2.440938    1.465219   -1.716899
   8 H     1.0000    0     1.008    5.177972    0.760065    1.677441
   9 H     1.0000    0     1.008    3.979667    2.891900   -0.601495
  10 H     1.0000    0     1.008    4.680006   -2.596497   -1.213625
  11 H     1.0000    0     1.008    3.628872   -0.394337   -3.487729
  12 H     1.0000    0     1.008    0.760200   -3.682121   -0.283947
  13 H     1.0000    0     1.008    1.188059    0.210878    3.593974
  14 H     1.0000    0     1.008    0.458054    3.157605    2.156784
  15 H     1.0000    0     1.008   -3.567381   -3.215161    0.894323
  16 H     1.0000    0     1.008   -3.550151   -0.662343    3.138495
  17 H     1.0000    0     1.008   -5.694170   -0.682785   -1.852129
  18 H     1.0000    0     1.008   -2.270452    3.506943   -1.403266
  19 H     1.0000    0     1.008   -2.227637    1.023559   -3.727207

--------------------------------
INTERNAL COORDINATES (ANGSTROEM)
--------------------------------
 C      0   0   0     0.000000000000     0.00000000     0.00000000
 C      1   0   0     1.552763803644     0.00000000     0.00000000
 N      2   1   0     1.475218257546   107.89560093     0.00000000
 C      3   2   1     1.463018522677   107.10170648    16.55635950
 C      4   3   2     1.531465748622   106.92624027   330.78573735
 C      4   3   2     1.541692012108   114.61647532   197.65836958
 N      6   4   3     1.487616649381    91.95017751   246.36119910
 C      7   6   4     1.488306311946    90.35339347   359.54076917
 H      1   2   3     1.094888787563   111.51771494   123.13830533
 H      1   2   3     1.095746986019   110.49960300   242.89913413
 H      2   1   3     1.095378655558   111.66046551   239.12920041
 H      2   1   3     1.097004844361   110.54082194   119.82985717
 H      3   2   1     1.014957835312   108.78129737   259.71285178
 H      5   4   3     1.098399144106   109.42848497   271.87153424
 H      5   4   3     1.094800683406   112.30603913   151.60143218
 H      6   4   3     1.097434455109   114.36954815     3.63965284
 H      6   4   3     1.096371753856   113.76925637   131.42473287
 H      7   6   4     1.012881540805   109.67026528   110.72935297
 H      8   7   6     1.096823576574   111.85575717   242.96989699
 H      8   7   6     1.095013077243   113.62613288   117.12328925

---------------------------
INTERNAL COORDINATES (A.U.)
---------------------------
 C      0   0   0     0.000000000000     0.00000000     0.00000000
 C      1   0   0     2.934298339554     0.00000000     0.00000000
 N      2   1   0     2.787758494522   107.89560093     0.00000000
 C      3   2   1     2.764704336713   107.10170648    16.55635950
 C      4   3   2     2.894050848376   106.92624027   330.78573735
 C      4   3   2     2.913375685739   114.61647532   197.65836958
 N      6   4   3     2.811188059592    91.95017751   246.36119910
 C      7   6   4     2.812491332964    90.35339347   359.54076917
 H      1   2   3     2.069039955596   111.51771494   123.13830533
 H      1   2   3     2.070661715646   110.49960300   242.89913413
 H      2   1   3     2.069965671947   111.66046551   239.12920041
 H      2   1   3     2.073038723427   110.54082194   119.82985717
 H      3   2   1     1.917992346217   108.78129737   259.71285178
 H      5   4   3     2.075673568094   109.42848497   271.87153424
 H      5   4   3     2.068873462868   112.30603913   151.60143218
 H      6   4   3     2.073850570086   114.36954815     3.63965284
 H      6   4   3     2.071842355754   113.76925637   131.42473287
 H      7   6   4     1.914068718226   109.67026528   110.72935297
 H      8   7   6     2.072696176954   111.85575717   242.96989699
 H      8   7   6     2.069274829051   113.62613288   117.12328925


           ************************************************************
           *        Program running with 6 parallel MPI-processes     *
           *              working on a common directory               *
           ************************************************************
------------------------------------------------------------------------------
                   ___                                                        
                  /   \      - P O W E R E D   B Y -                         
                 /     \                                                     
                 |  |  |   _    _      __       _____    __    __             
                 |  |  |  | |  | |    /  \     |  _  \  |  |  /  |          
                  \  \/   | |  | |   /    \    | | | |  |  | /  /          
                 / \  \   | |__| |  /  /\  \   | |_| |  |  |/  /          
                |  |  |   |  __  | /  /__\  \  |    /   |      \           
                |  |  |   | |  | | |   __   |  |    \   |  |\   \          
                \     /   | |  | | |  |  |  |  | |\  \  |  | \   \       
                 \___/    |_|  |_| |__|  |__|  |_| \__\ |__|  \__/        
                                                                              
                      - O R C A' S   B I G   F R I E N D -                    
                                      &                                       
                       - I N T E G R A L  F E E D E R -                       
                                                                              
 v1 FN, 2020, v2 2021                                                         
------------------------------------------------------------------------------


Reading SHARK input file file.SHARKINP.tmp ... ok
----------------------
SHARK INTEGRAL PACKAGE
----------------------

Number of atoms                             ...     20
Number of basis functions                   ...    216
Number of shells                            ...    112
Maximum angular momentum                    ...      2
Integral batch strategy                     ... SHARK/LIBINT Hybrid
RI-J (if used) integral strategy            ... SPLIT-RIJ (Revised 2003 algorithm where possible)
Printlevel                                  ...      1
Contraction scheme used                     ... SEGMENTED contraction
Coulomb Range Separation                    ... NOT USED
Exchange Range Separation                   ... Long Range
   Mu parameter                             ...  0.300000
   Scaling (regular/separated)              ...  0.167000  0.833000
Finite Nucleus Model                        ... NOT USED
Auxiliary Coulomb fitting basis             ... AVAILABLE
   # of basis functions in Aux-J            ...    524
   # of shells in Aux-J                     ...    180
   Maximum angular momentum in Aux-J        ...      4
Auxiliary J/K fitting basis                 ... NOT available
Auxiliary Correlation fitting basis         ... NOT available
Auxiliary 'external' fitting basis          ... NOT available
Integral threshold                          ...     2.500000e-11
Primitive cut-off                           ...     2.500000e-12
Primitive pair pre-selection threshold      ...     2.500000e-12

Calculating pre-screening integrals         ... done (  0.0 sec) Dimension = 112
Organizing shell pair data                  ... done (  0.0 sec)
Shell pair information
Total number of shell pairs                 ...      6328
Shell pairs after pre-screening             ...      6130
Total number of primitive shell pairs       ...     21940
Primitive shell pairs kept                  ...     16333
          la=0 lb=0:   2286 shell pairs
          la=1 lb=0:   2362 shell pairs
          la=1 lb=1:    638 shell pairs
          la=2 lb=0:    533 shell pairs
          la=2 lb=1:    275 shell pairs
          la=2 lb=2:     36 shell pairs

Calculating one electron integrals          ... done (  0.0 sec)
Calculating RI/J V-Matrix + Cholesky decomp.... done (  0.0 sec)
Calculating Nuclear repulsion               ... done (  0.0 sec) ENN=    402.817921894270 Eh

SHARK setup successfully completed in   0.3 seconds

Maximum memory used throughout the entire GTOINT-calculation: 15.4 MB


           ************************************************************
           *        Program running with 6 parallel MPI-processes     *
           *              working on a common directory               *
           ************************************************************

Diagonalization of the overlap matrix:
Smallest eigenvalue                        ... 1.320e-05
Time for diagonalization                   ...    0.013 sec
Threshold for overlap eigenvalues          ... 1.000e-08
Number of eigenvalues below threshold      ... 0
Time for construction of square roots      ...    0.012 sec
Total time needed                          ...    0.026 sec

-------------------
DFT GRID GENERATION
-------------------

General Integration Accuracy     IntAcc      ... 4.388
Radial Grid Type                 RadialGrid  ... OptM3 with GC (2021)
Angular Grid (max. ang.)         AngularGrid ... 4 (Lebedev-302)
Angular grid pruning method      GridPruning ... 4 (adaptive)
Weight generation scheme         WeightScheme... Becke
Basis function cutoff            BFCut       ... 1.0000e-11
Integration weight cutoff        WCut        ... 1.0000e-14
Angular grids for H and He will be reduced by one unit
Partially contracted basis set               ... off
Rotationally invariant grid construction     ... off

Total number of grid points                  ...    90334
Total number of batches                      ...     1422
Average number of points per batch           ...       63
Average number of grid points per atom       ...     4517
Time for grid setup =    0.622 sec

--------------------
COSX GRID GENERATION
--------------------

GRIDX 1
-------
General Integration Accuracy     IntAcc      ... 3.816
Radial Grid Type                 RadialGrid  ... OptM3 with GC (2021)
Angular Grid (max. ang.)         AngularGrid ... 1 (Lebedev-50)
Angular grid pruning method      GridPruning ... 4 (adaptive)
Weight generation scheme         WeightScheme... Becke
Basis function cutoff            BFCut       ... 1.0000e-11
Integration weight cutoff        WCut        ... 1.0000e-14
Angular grids for H and He will be reduced by one unit
Partially contracted basis set               ... on
Rotationally invariant grid construction     ... off

Total number of grid points                  ...    11292
Total number of batches                      ...      187
Average number of points per batch           ...       60
Average number of grid points per atom       ...      565
UseSFitting                                  ... on

GRIDX 2
-------
General Integration Accuracy     IntAcc      ... 4.020
Radial Grid Type                 RadialGrid  ... OptM3 with GC (2021)
Angular Grid (max. ang.)         AngularGrid ... 2 (Lebedev-110)
Angular grid pruning method      GridPruning ... 4 (adaptive)
Weight generation scheme         WeightScheme... Becke
Basis function cutoff            BFCut       ... 1.0000e-11
Integration weight cutoff        WCut        ... 1.0000e-14
Angular grids for H and He will be reduced by one unit
Partially contracted basis set               ... on
Rotationally invariant grid construction     ... off

Total number of grid points                  ...    26279
Total number of batches                      ...      421
Average number of points per batch           ...       62
Average number of grid points per atom       ...     1314
UseSFitting                                  ... on

GRIDX 3
-------
General Integration Accuracy     IntAcc      ... 4.338
Radial Grid Type                 RadialGrid  ... OptM3 with GC (2021)
Angular Grid (max. ang.)         AngularGrid ... 3 (Lebedev-194)
Angular grid pruning method      GridPruning ... 4 (adaptive)
Weight generation scheme         WeightScheme... Becke
Basis function cutoff            BFCut       ... 1.0000e-11
Integration weight cutoff        WCut        ... 1.0000e-14
Angular grids for H and He will be reduced by one unit
Partially contracted basis set               ... on
Rotationally invariant grid construction     ... off

Total number of grid points                  ...    58937
Total number of batches                      ...      930
Average number of points per batch           ...       63
Average number of grid points per atom       ...     2947
UseSFitting                                  ... on

Time for X-Grid setup             =    0.631 sec

--------------
SCF ITERATIONS
--------------
ITER       Energy         Delta-E        Max-DP      RMS-DP      [F,P]     Damp
               ***  Starting incremental Fock matrix formation  ***
  0   -345.4814796113   0.000000000000 0.03601188  0.00052292  0.0138057 0.7000
                      *** Initiating the SOSCF procedure ***
                      *** Re-Reading the Fockian *** 
                      *** Removing any level shift *** 
ITER      Energy       Delta-E        Grad      Rot      Max-DP    RMS-DP
  1   -345.48236582  -0.0008862075  0.000813  0.000813  0.119828  0.001698
               *** Restarting incremental Fock matrix formation ***
  2   -345.48482105  -0.0024552354  0.000875  0.000996  0.078425  0.000781
  3   -345.48498512  -0.0001640640  0.000498  0.000787  0.026087  0.000397
  4   -345.48501731  -0.0000321887  0.000191  0.000129  0.012014  0.000127
  5   -345.48502180  -0.0000044978  0.000037  0.000095  0.003841  0.000032
  6   -345.48502196  -0.0000001594  0.000021  0.000047  0.001477  0.000011
  7   -345.48502203  -0.0000000626  0.000006  0.000023  0.000494  0.000006
                  ***Gradient check signals convergence***
              ***Rediagonalizing the Fockian in SOSCF/NRSCF***

               *****************************************************
               *                     SUCCESS                       *
               *           SCF CONVERGED AFTER   8 CYCLES          *
               *****************************************************

Old exchange energy                            =    -16.193136639 Eh
New exchange energy                            =    -16.193137201 Eh
Exchange energy change after final integration =     -0.000000562 Eh
Total energy after final integration           =   -345.485022589 Eh
Final COS-X integration done in                =     8.789 sec
Total Energy       :         -345.48502259 Eh           -9401.12541 eV
  Last Energy change         ...   -7.0509e-10  Tolerance :   1.0000e-08
  Last MAX-Density change    ...    2.2204e-15  Tolerance :   1.0000e-07
             **** THE GBW FILE WAS UPDATED (file.gbw) ****
             **** DENSITY file.scfp WAS UPDATED ****
             **** ENERGY FILE WAS UPDATED (file.en.tmp) ****
             **** THE GBW FILE WAS UPDATED (file.gbw) ****
             **** DENSITY file.scfp WAS UPDATED ****
Total SCF time: 0 days 0 hours 0 min 45 sec 

Maximum memory used throughout the entire SCF-calculation: 61.0 MB


-------------------------------------------------------------------------------
                          DFT DISPERSION CORRECTION                            
                                                                               
                              DFTD3 V3.1  Rev 1                                
                          USING Becke-Johnson damping                          
-------------------------------------------------------------------------------
-------------------------   ----------------
Dispersion correction           -0.033160746
-------------------------   ----------------


-------------------------   --------------------
FINAL SINGLE POINT ENERGY      -345.518183335225
-------------------------   --------------------


           ************************************************************
           *        Program running with 6 parallel MPI-processes     *
           *              working on a common directory               *
           ************************************************************
------------------------------------------------------------------------------
                         ORCA SCF GRADIENT CALCULATION
------------------------------------------------------------------------------

 ... reading COSX grid (gridx3)
Gradient of the Kohn-Sham DFT energy:
Kohn-Sham wavefunction type      ... RKS
Hartree-Fock exchange scaling    ...    0.167
Number of operators              ...    1
Number of atoms                  ...   20
Basis set dimensions             ...  216
Integral neglect threshold       ... 2.5e-11
Integral primitive cutoff        ... 2.5e-12
SHARK Integral package           ... ON

Nuc. rep. gradient       (SHARK) ... done (  0.0 sec)
HCore & Overlap gradient (SHARK) ... done (  0.1 sec)
RI-J gradient            (SHARK) ... done (  0.6 sec)
COSX-gradient                    ... done (  9.9 sec)
Exchange-correlation gradient    ... done
Dispersion correction            ... done

------------------
CARTESIAN GRADIENT
------------------

   1   C   :   -0.000736380   -0.001042894   -0.000174195
   2   C   :   -0.001449519   -0.000625351    0.002523620
   3   N   :   -0.002179237    0.002374945   -0.004693584
   4   C   :    0.004240079   -0.003117311    0.000733068
   5   C   :   -0.002964603    0.001935882    0.000183895
   6   C   :    0.001330808    0.000340256   -0.000234142
   7   N   :   -0.001432210    0.001724830    0.000533980
   8   C   :    0.000603586   -0.002690297    0.002479588
   9   H   :   -0.000477212   -0.001338912    0.000551599
  10   H   :   -0.000713908    0.000458536   -0.000244798
  11   H   :    0.000518883    0.000451773    0.001328993
  12   H   :    0.000138274    0.000160862   -0.000352197
  13   H   :    0.000638047    0.000883503   -0.000504824
  14   H   :    0.000672877   -0.000266929    0.000212788
  15   H   :    0.000889815    0.000950618   -0.001782235
  16   H   :   -0.001065871    0.000290324   -0.001990533
  17   H   :    0.000245928    0.002122695   -0.000346153
  18   H   :    0.003570598   -0.000971051    0.000437892
  19   H   :    0.000056539   -0.000009796    0.001450861
  20   H   :   -0.002037391   -0.001307103    0.000005135

Difference to translation invariance:
           :   -0.0001508961    0.0003245781    0.0001187571

Difference to rotation invariance:
           :   -0.0004457925   -0.0001034959    0.0004653985

Norm of the cartesian gradient     ...    0.0122009994
RMS gradient                       ...    0.0015751422
MAX gradient                       ...    0.0046935844

-------
TIMINGS
-------

Total SCF gradient time            ...       13.697 sec

One electron gradient       ....       0.097 sec  (  0.7%)
RI-J Coulomb gradient       ....       0.566 sec  (  4.1%)
COSX gradient               ....       9.920 sec  ( 72.4%)
XC gradient                 ....       2.622 sec  ( 19.1%)

Maximum memory used throughout the entire SCFGRAD-calculation: 47.3 MB
------------------------------------------------------------------------------
                         ORCA GEOMETRY RELAXATION STEP
------------------------------------------------------------------------------

Reading the OPT-File                    .... done
Getting information on internals        .... done
Copying old internal coords+grads       .... done
Making the new internal coordinates     .... (new redundants).... done
Validating the new internal coordinates .... (new redundants).... done
Calculating the B-matrix                .... done
Calculating the G,G- and P matrices     .... done
Transforming gradient to internals      .... done
Projecting the internal gradient        .... done
Number of atoms                         ....  20
Number of internal coordinates          .... 132
Current Energy                          ....  -345.518183335 Eh
Current gradient norm                   ....     0.012200999 Eh/bohr
Maximum allowed component of the step   ....  0.300
Current trust radius                    ....  0.300
Updating the Hessian (BFGS)             .... done
Forming the augmented Hessian           .... done
Diagonalizing the augmented Hessian     .... done
Last element of RFO vector              ....  0.863574906
Lowest eigenvalues of augmented Hessian:
 -0.002476606  0.000288101  0.000863242  0.003426105  0.018147316
Length of the computed step             ....  0.583875892
Warning: the length of the step is outside the trust region - taking restricted step instead
The input lambda is                     ....    -0.002477
   iter:   1  x=   -0.004216  g=  144.224514 f(x)=     0.250911
   iter:   2  x=   -0.006011  g=   53.652992 f(x)=     0.096316
   iter:   3  x=   -0.007164  g=   25.558281 f(x)=     0.029449
   iter:   4  x=   -0.007459  g=   17.371217 f(x)=     0.005134
   iter:   5  x=   -0.007474  g=   15.867869 f(x)=     0.000227
   iter:   6  x=   -0.007474  g=   15.799806 f(x)=     0.000000
   iter:   7  x=   -0.007474  g=   15.799660 f(x)=     0.000000
   iter:   8  x=   -0.007474  g=   15.799660 f(x)=    -0.000000
The output lambda is                    ....    -0.007474 (8 iterations)
The final length of the internal step   ....  0.300000000
Converting the step to cartesian space:
 Initial RMS(Int)=    0.0261116484
Transforming coordinates:
 Iter   0:  RMS(Cart)=    0.0526973447 RMS(Int)=    0.0260865980
 Iter   1:  RMS(Cart)=    0.0013131877 RMS(Int)=    0.0006046384
 Iter   2:  RMS(Cart)=    0.0000477260 RMS(Int)=    0.0000235605
 Iter   3:  RMS(Cart)=    0.0000026218 RMS(Int)=    0.0000011796
 Iter   4:  RMS(Cart)=    0.0000001025 RMS(Int)=    0.0000000540
 Iter   5:  RMS(Cart)=    0.0000000059 RMS(Int)=    0.0000000027
done
Storing new coordinates                 .... done

                                .--------------------.
          ----------------------|Geometry convergence|-------------------------
          Item                value                   Tolerance       Converged
          ---------------------------------------------------------------------
          Energy change      -0.0099663995            0.0000050000      NO
          RMS gradient        0.0008521192            0.0001000000      NO
          MAX gradient        0.0028799106            0.0003000000      NO
          RMS step            0.0261116484            0.0020000000      NO
          MAX step            0.0775486367            0.0040000000      NO
          ........................................................
          Max(Bonds)      0.0038      Max(Angles)    1.31
          Max(Dihed)        4.44      Max(Improp)    0.00
          ---------------------------------------------------------------------

The optimization has not yet converged - more geometry cycles are needed


    ---------------------------------------------------------------------------
                         Redundant Internal Coordinates
                            (Angstroem and degrees)

        Definition                    Value    dE/dq     Step     New-Value
    ----------------------------------------------------------------------------
     1. B(C   1,C   0)                1.5528 -0.001744  0.0038    1.5565   
     2. B(N   2,C   1)                1.4752 -0.001139 -0.0016    1.4736   
     3. B(C   3,N   2)                1.4630 -0.000916  0.0003    1.4633   
     4. B(C   4,C   3)                1.5315 -0.001357  0.0014    1.5329   
     5. B(C   4,C   0)                1.5392 -0.002519  0.0021    1.5414   
     6. B(C   5,C   3)                1.5417 -0.001769  0.0008    1.5425   
     7. B(N   6,C   5)                1.4876 -0.002379  0.0015    1.4891   
     8. B(C   7,N   6)                1.4883 -0.002386  0.0019    1.4902   
     9. B(C   7,C   3)                1.5502 -0.002880  0.0019    1.5521   
    10. B(H   8,C   0)                1.0949  0.000216 -0.0006    1.0943   
    11. B(H   9,C   0)                1.0957  0.000366 -0.0002    1.0956   
    12. B(H  10,C   1)                1.0954  0.000247 -0.0008    1.0946   
    13. B(H  11,C   1)                1.0970  0.000408 -0.0004    1.0966   
    14. B(H  12,N   2)                1.0150 -0.000997  0.0012    1.0161   
    15. B(H  13,C   4)                1.0984  0.000366 -0.0003    1.0981   
    16. B(H  14,C   4)                1.0948  0.000283 -0.0001    1.0947   
    17. B(H  15,C   5)                1.0974  0.000135 -0.0001    1.0973   
    18. B(H  16,C   5)                1.0964  0.000152  0.0001    1.0965   
    19. B(H  17,N   6)                1.0129 -0.001412  0.0016    1.0144   
    20. B(H  18,C   7)                1.0968  0.000208 -0.0004    1.0964   
    21. B(H  19,C   7)                1.0950  0.000066 -0.0001    1.0949   
    22. A(C   4,C   0,H   8)          111.50 -0.000496    0.22    111.71   
    23. A(C   1,C   0,H   9)          110.50 -0.000332    0.12    110.62   
    24. A(C   4,C   0,H   9)          110.67 -0.000311    0.24    110.90   
    25. A(C   1,C   0,H   8)          111.52 -0.000134    0.30    111.82   
    26. A(C   1,C   0,C   4)          104.99  0.000536   -0.36    104.63   
    27. A(H   8,C   0,H   9)          107.70  0.000698   -0.50    107.20   
    28. A(C   0,C   1,H  10)          111.66 -0.000756    0.58    112.24   
    29. A(H  10,C   1,H  11)          107.24  0.000432   -0.10    107.15   
    30. A(C   0,C   1,H  11)          110.54 -0.000473    0.12    110.66   
    31. A(N   2,C   1,H  10)          109.90  0.000364   -0.40    109.50   
    32. A(N   2,C   1,H  11)          109.60 -0.000123    0.14    109.74   
    33. A(C   0,C   1,N   2)          107.90  0.000554   -0.35    107.55   
    34. A(C   3,N   2,H  12)          108.30 -0.000041    0.63    108.93   
    35. A(C   1,N   2,H  12)          108.78 -0.000756    1.31    110.10   
    36. A(C   1,N   2,C   3)          107.10 -0.001077   -0.14    106.96   
    37. A(N   2,C   3,C   5)          114.62  0.000181   -0.41    114.21   
    38. A(C   4,C   3,C   5)          118.25 -0.000488    1.10    119.34   
    39. A(C   5,C   3,C   7)           86.11 -0.000546    0.43     86.54   
    40. A(C   4,C   3,C   7)          116.71 -0.000128    0.40    117.11   
    41. A(N   2,C   3,C   4)          106.93  0.001205   -1.02    105.90   
    42. A(N   2,C   3,C   7)          113.48 -0.000648   -0.15    113.32   
    43. A(H  13,C   4,H  14)          108.27  0.000560   -0.51    107.76   
    44. A(C   3,C   4,H  14)          112.31  0.000626   -0.15    112.16   
    45. A(C   0,C   4,H  14)          112.26 -0.000318    0.28    112.54   
    46. A(C   3,C   4,H  13)          109.43  0.000105   -0.04    109.39   
    47. A(C   0,C   4,H  13)          110.54 -0.000584    0.72    111.26   
    48. A(C   0,C   4,C   3)          103.99 -0.000437   -0.24    103.74   
    49. A(C   3,C   5,H  15)          114.37 -0.000083   -0.28    114.09   
    50. A(H  15,C   5,H  16)          110.15  0.001247   -1.01    109.13   
    51. A(N   6,C   5,H  16)          111.83 -0.000521    0.54    112.37   
    52. A(C   3,C   5,H  16)          113.77 -0.000272    0.53    114.29   
    53. A(N   6,C   5,H  15)          113.78 -0.000978    0.86    114.64   
    54. A(C   3,C   5,N   6)           91.95  0.000316   -0.40     91.55   
    55. A(C   5,N   6,C   7)           90.35 -0.000486    0.43     90.79   
    56. A(C   7,N   6,H  17)          109.77 -0.000752    1.25    111.03   
    57. A(C   5,N   6,H  17)          109.67 -0.000861    1.26    110.93   
    58. A(C   3,C   7,N   6)           91.59  0.000717   -0.46     91.13   
    59. A(H  18,C   7,H  19)          110.41  0.001007   -0.62    109.79   
    60. A(N   6,C   7,H  19)          113.63 -0.000986    0.89    114.52   
    61. A(C   3,C   7,H  19)          113.57 -0.000020   -0.15    113.43   
    62. A(N   6,C   7,H  18)          111.86 -0.000608    0.15    112.01   
    63. A(C   3,C   7,H  18)          114.70 -0.000314    0.31    115.01   
    64. D(H  11,C   1,C   0,C   4)    122.08  0.000136   -0.70    121.38   
    65. D(N   2,C   1,C   0,H   9)   -117.10  0.000452   -0.88   -117.98   
    66. D(H  11,C   1,C   0,H   8)   -117.03 -0.000203   -0.49   -117.52   
    67. D(H  10,C   1,C   0,H   8)      2.27 -0.000468   -0.17      2.09   
    68. D(H  10,C   1,C   0,H   9)    122.03  0.000101   -0.53    121.50   
    69. D(H  10,C   1,C   0,C   4)   -118.62 -0.000129   -0.38   -119.00   
    70. D(N   2,C   1,C   0,C   4)      2.25  0.000222   -0.73      1.52   
    71. D(N   2,C   1,C   0,H   8)    123.14 -0.000118   -0.52    122.62   
    72. D(H  11,C   1,C   0,H   9)      2.73  0.000366   -0.85      1.88   
    73. D(H  12,N   2,C   1,C   0)   -100.29 -0.000111    1.68    -98.61   
    74. D(H  12,N   2,C   1,H  11)    139.29  0.000201    1.66    140.95   
    75. D(C   3,N   2,C   1,H  11)   -103.87 -0.000817    2.90   -100.96   
    76. D(H  12,N   2,C   1,H  10)     21.68 -0.000467    1.92     23.60   
    77. D(C   3,N   2,C   1,H  10)    138.52 -0.001485    3.17    141.69   
    78. D(C   3,N   2,C   1,C   0)     16.56 -0.001129    2.93     19.48   
    79. D(C   7,C   3,N   2,H  12)   -141.93  0.000223   -2.72   -144.65   
    80. D(C   7,C   3,N   2,C   1)    100.91  0.001702   -4.44     96.46   
    81. D(C   5,C   3,N   2,C   1)   -162.34  0.000800   -4.20   -166.54   
    82. D(C   4,C   3,N   2,H  12)     87.95 -0.000104   -2.27     85.68   
    83. D(C   4,C   3,N   2,C   1)    -29.21  0.001375   -3.99    -33.21   
    84. D(C   5,C   3,N   2,H  12)    -45.18 -0.000679   -2.47    -47.65   
    85. D(H  14,C   4,C   0,H   8)     98.39  0.000442   -1.73     96.66   
    86. D(C   0,C   4,C   3,N   2)     29.99 -0.001010    3.47     33.46   
    87. D(H  14,C   4,C   0,C   1)   -140.71  0.000341   -1.47   -142.18   
    88. D(H  13,C   4,C   0,H   8)    -22.62  0.000354   -1.76    -24.38   
    89. D(H  13,C   4,C   0,C   1)     98.28  0.000253   -1.50     96.78   
    90. D(C   3,C   4,C   0,H   9)    100.17  0.000405   -1.58     98.59   
    91. D(H  13,C   4,C   0,H   9)   -142.48  0.000010   -1.43   -143.91   
    92. D(H  14,C   4,C   0,H   9)    -21.47  0.000098   -1.40    -22.87   
    93. D(C   3,C   4,C   0,H   8)   -139.97  0.000749   -1.91   -141.88   
    94. D(C   3,C   4,C   0,C   1)    -19.07  0.000648   -1.65    -20.72   
    95. D(H  14,C   4,C   3,C   5)    -77.27 -0.000319    2.97    -74.30   
    96. D(H  14,C   4,C   3,N   2)    151.60 -0.001331    3.57    155.17   
    97. D(H  13,C   4,C   3,C   7)    143.61 -0.000223    3.59    147.20   
    98. D(H  13,C   4,C   3,C   5)     43.00  0.000863    2.18     45.18   
    99. D(H  13,C   4,C   3,N   2)    -88.13 -0.000149    2.78    -85.35   
   100. D(C   0,C   4,C   3,C   7)    -98.27 -0.001085    4.27    -94.00   
   101. D(H  14,C   4,C   3,C   7)     23.34 -0.001406    4.38     27.72   
   102. D(C   0,C   4,C   3,C   5)    161.12  0.000002    2.86    163.98   
   103. D(H  16,C   5,C   3,C   7)   -114.49  0.000420   -0.86   -115.36   
   104. D(H  16,C   5,C   3,N   2)    131.42  0.001372   -0.86    130.57   
   105. D(H  15,C   5,C   3,C   7)    117.72 -0.001032    0.36    118.08   
   106. D(H  15,C   5,C   3,C   4)   -123.93 -0.001598    1.23   -122.70   
   107. D(H  15,C   5,C   3,N   2)      3.64 -0.000080    0.37      4.01   
   108. D(N   6,C   5,C   3,C   7)      0.44 -0.000070   -0.33      0.11   
   109. D(H  16,C   5,C   3,C   4)      3.86 -0.000146    0.00      3.86   
   110. D(N   6,C   5,C   3,C   4)    118.79 -0.000636    0.54    119.33   
   111. D(N   6,C   5,C   3,N   2)   -113.64  0.000882   -0.32   -113.96   
   112. D(H  17,N   6,C   5,H  16)   -132.65 -0.001322    2.48   -130.17   
   113. D(H  17,N   6,C   5,H  15)     -7.06 -0.000849    2.23     -4.83   
   114. D(H  17,N   6,C   5,C   3)    110.73 -0.001044    1.95    112.68   
   115. D(C   7,N   6,C   5,H  16)    116.16 -0.000203    0.87    117.03   
   116. D(C   7,N   6,C   5,H  15)   -118.24  0.000270    0.61   -117.63   
   117. D(C   7,N   6,C   5,C   3)     -0.46  0.000074    0.34     -0.12   
   118. D(H  19,C   7,C   3,C   4)    123.06  0.001697   -1.92    121.13   
   119. D(H  19,C   7,C   3,N   2)     -1.96  0.000689   -0.68     -2.64   
   120. D(H  18,C   7,C   3,C   5)    114.56 -0.000319    0.35    114.91   
   121. D(H  18,C   7,C   3,C   4)     -5.23  0.000560   -1.18     -6.41   
   122. D(H  18,C   7,C   3,N   2)   -130.25 -0.000449    0.07   -130.18   
   123. D(N   6,C   7,C   3,C   5)     -0.44  0.000070    0.33     -0.11   
   124. D(N   6,C   7,C   3,C   4)   -120.23  0.000949   -1.20   -121.43   
   125. D(H  19,C   7,C   3,C   5)   -117.15  0.000819   -0.40   -117.55   
   126. D(N   6,C   7,C   3,N   2)    114.75 -0.000060    0.05    114.80   
   127. D(H  19,C   7,N   6,H  17)      6.03  0.001242   -2.11      3.92   
   128. D(H  19,C   7,N   6,C   5)    117.12  0.000021   -0.50    116.63   
   129. D(H  18,C   7,N   6,H  17)    131.87  0.001308   -2.13    129.75   
   130. D(H  18,C   7,N   6,C   5)   -117.03  0.000087   -0.51   -117.54   
   131. D(C   3,C   7,N   6,H  17)   -110.64  0.001150   -1.96   -112.60   
   132. D(C   3,C   7,N   6,C   5)      0.46 -0.000071   -0.34      0.12   
    ----------------------------------------------------------------------------

         *************************************************************
         *                GEOMETRY OPTIMIZATION CYCLE   3            *
         *************************************************************
---------------------------------
CARTESIAN COORDINATES (ANGSTROEM)
---------------------------------
  C      1.899320    0.599808    0.184847
  C      1.733769   -0.564739   -0.835165
  N      0.382264   -1.124138   -0.654352
  C     -0.407176   -0.106133    0.039177
  C      0.571148    0.622784    0.966682
  C     -1.746084   -0.620354    0.606920
  N     -2.520873    0.235616   -0.333399
  C     -1.258708    0.769889   -0.918328
  H      2.756256    0.442108    0.846931
  H      2.063251    1.549413   -0.336319
  H      2.478860   -1.353018   -0.688316
  H      1.848741   -0.198882   -1.862525
  H      0.424098   -1.958973   -0.076583
  H      0.656571    0.071864    1.912721
  H      0.238713    1.639057    1.201491
  H     -1.902690   -1.698760    0.478138
  H     -1.922969   -0.354352    1.655816
  H     -3.022217   -0.331560   -1.008724
  H     -1.161291    1.851409   -0.766749
  H     -1.110783    0.529061   -1.976164

----------------------------
CARTESIAN COORDINATES (A.U.)
----------------------------
  NO LB      ZA    FRAG     MASS         X           Y           Z
   0 C     6.0000    0    12.011    3.589196    1.133473    0.349310
   1 C     6.0000    0    12.011    3.276348   -1.067202   -1.578233
   2 N     7.0000    0    14.007    0.722374   -2.124313   -1.236546
   3 C     6.0000    0    12.011   -0.769451   -0.200563    0.074035
   4 C     6.0000    0    12.011    1.079313    1.176891    1.826765
   5 C     6.0000    0    12.011   -3.299620   -1.172300    1.146913
   6 N     7.0000    0    14.007   -4.763759    0.445250   -0.630033
   7 C     6.0000    0    12.011   -2.378614    1.454880   -1.735388
   8 H     1.0000    0     1.008    5.208568    0.835463    1.600468
   9 H     1.0000    0     1.008    3.898980    2.927966   -0.635551
  10 H     1.0000    0     1.008    4.684366   -2.556833   -1.300728
  11 H     1.0000    0     1.008    3.493614   -0.375833   -3.519662
  12 H     1.0000    0     1.008    0.801429   -3.701922   -0.144721
  13 H     1.0000    0     1.008    1.240739    0.135803    3.614518
  14 H     1.0000    0     1.008    0.451102    3.097369    2.270489
  15 H     1.0000    0     1.008   -3.595563   -3.210191    0.903549
  16 H     1.0000    0     1.008   -3.633884   -0.669629    3.129038
  17 H     1.0000    0     1.008   -5.711162   -0.626557   -1.906212
  18 H     1.0000    0     1.008   -2.194523    3.498657   -1.448945
  19 H     1.0000    0     1.008   -2.099076    0.999780   -3.734409

--------------------------------
INTERNAL COORDINATES (ANGSTROEM)
--------------------------------
 C      0   0   0     0.000000000000     0.00000000     0.00000000
 C      1   0   0     1.556920597973     0.00000000     0.00000000
 N      2   1   0     1.473833744737   107.51954864     0.00000000
 C      3   2   1     1.463055532695   106.78947086    19.50185168
 C      4   3   2     1.532547618705   105.86528687   326.80502264
 C      4   3   2     1.542539898160   114.25932554   193.43500584
 N      6   4   3     1.489021081450    91.58056028   246.04194973
 C      7   6   4     1.490183975704    90.75996971   359.87714559
 H      1   2   3     1.094332172325   111.82969335   122.62116486
 H      1   2   3     1.095552978577   110.64559173   242.03770203
 H      2   1   3     1.094581462007   112.23416888   239.47669670
 H      2   1   3     1.096603066718   110.67605183   119.84432585
 H      3   2   1     1.016128417017   110.11095315   261.38543900
 H      5   4   3     1.098088663713   109.41684552   274.65077703
 H      5   4   3     1.094741655586   112.17846023   155.14937453
 H      6   4   3     1.097300810817   114.09822179     4.00270691
 H      6   4   3     1.096461039420   114.28303636   130.55763213
 H      7   6   4     1.014444938952   110.86379381   112.70261234
 H      8   7   6     1.096426779942   112.00222102   242.46843536
 H      8   7   6     1.094941783485   114.50602220   116.63367099

---------------------------
INTERNAL COORDINATES (A.U.)
---------------------------
 C      0   0   0     0.000000000000     0.00000000     0.00000000
 C      1   0   0     2.942153542429     0.00000000     0.00000000
 N      2   1   0     2.785142144484   107.51954864     0.00000000
 C      3   2   1     2.764774275511   106.78947086    19.50185168
 C      4   3   2     2.896095286546   105.86528687   326.80502264
 C      4   3   2     2.914977958168   114.25932554   193.43500584
 N      6   4   3     2.813842051576    91.58056028   246.04194973
 C      7   6   4     2.816039603238    90.75996971   359.87714559
 H      1   2   3     2.067988105234   111.82969335   122.62116486
 H      1   2   3     2.070295094712   110.64559173   242.03770203
 H      2   1   3     2.068459194460   112.23416888   239.47669670
 H      2   1   3     2.072279473716   110.67605183   119.84432585
 H      3   2   1     1.920204425058   110.11095315   261.38543900
 H      5   4   3     2.075086845180   109.41684552   274.65077703
 H      5   4   3     2.068761916454   112.17846023   155.14937453
 H      6   4   3     2.073598018974   114.09822179     4.00270691
 H      6   4   3     2.072011081018   114.28303636   130.55763213
 H      7   6   4     1.917023112562   110.86379381   112.70261234
 H      8   7   6     2.071946339987   112.00222102   242.46843536
 H      8   7   6     2.069140103374   114.50602220   116.63367099


           ************************************************************
           *        Program running with 6 parallel MPI-processes     *
           *              working on a common directory               *
           ************************************************************
------------------------------------------------------------------------------
                   ___                                                        
                  /   \      - P O W E R E D   B Y -                         
                 /     \                                                     
                 |  |  |   _    _      __       _____    __    __             
                 |  |  |  | |  | |    /  \     |  _  \  |  |  /  |          
                  \  \/   | |  | |   /    \    | | | |  |  | /  /          
                 / \  \   | |__| |  /  /\  \   | |_| |  |  |/  /          
                |  |  |   |  __  | /  /__\  \  |    /   |      \           
                |  |  |   | |  | | |   __   |  |    \   |  |\   \          
                \     /   | |  | | |  |  |  |  | |\  \  |  | \   \       
                 \___/    |_|  |_| |__|  |__|  |_| \__\ |__|  \__/        
                                                                              
                      - O R C A' S   B I G   F R I E N D -                    
                                      &                                       
                       - I N T E G R A L  F E E D E R -                       
                                                                              
 v1 FN, 2020, v2 2021                                                         
------------------------------------------------------------------------------


Reading SHARK input file file.SHARKINP.tmp ... ok
----------------------
SHARK INTEGRAL PACKAGE
----------------------

Number of atoms                             ...     20
Number of basis functions                   ...    216
Number of shells                            ...    112
Maximum angular momentum                    ...      2
Integral batch strategy                     ... SHARK/LIBINT Hybrid
RI-J (if used) integral strategy            ... SPLIT-RIJ (Revised 2003 algorithm where possible)
Printlevel                                  ...      1
Contraction scheme used                     ... SEGMENTED contraction
Coulomb Range Separation                    ... NOT USED
Exchange Range Separation                   ... Long Range
   Mu parameter                             ...  0.300000
   Scaling (regular/separated)              ...  0.167000  0.833000
Finite Nucleus Model                        ... NOT USED
Auxiliary Coulomb fitting basis             ... AVAILABLE
   # of basis functions in Aux-J            ...    524
   # of shells in Aux-J                     ...    180
   Maximum angular momentum in Aux-J        ...      4
Auxiliary J/K fitting basis                 ... NOT available
Auxiliary Correlation fitting basis         ... NOT available
Auxiliary 'external' fitting basis          ... NOT available
Integral threshold                          ...     2.500000e-11
Primitive cut-off                           ...     2.500000e-12
Primitive pair pre-selection threshold      ...     2.500000e-12

Calculating pre-screening integrals         ... done (  0.0 sec) Dimension = 112
Organizing shell pair data                  ... done (  0.0 sec)
Shell pair information
Total number of shell pairs                 ...      6328
Shell pairs after pre-screening             ...      6132
Total number of primitive shell pairs       ...     21940
Primitive shell pairs kept                  ...     16331
          la=0 lb=0:   2286 shell pairs
          la=1 lb=0:   2362 shell pairs
          la=1 lb=1:    638 shell pairs
          la=2 lb=0:    533 shell pairs
          la=2 lb=1:    277 shell pairs
          la=2 lb=2:     36 shell pairs

Calculating one electron integrals          ... done (  0.0 sec)
Calculating RI/J V-Matrix + Cholesky decomp.... done (  0.0 sec)
Calculating Nuclear repulsion               ... done (  0.0 sec) ENN=    402.892003543675 Eh

SHARK setup successfully completed in   0.3 seconds

Maximum memory used throughout the entire GTOINT-calculation: 15.4 MB


           ************************************************************
           *        Program running with 6 parallel MPI-processes     *
           *              working on a common directory               *
           ************************************************************

Diagonalization of the overlap matrix:
Smallest eigenvalue                        ... 1.370e-05
Time for diagonalization                   ...    0.013 sec
Threshold for overlap eigenvalues          ... 1.000e-08
Number of eigenvalues below threshold      ... 0
Time for construction of square roots      ...    0.009 sec
Total time needed                          ...    0.022 sec

-------------------
DFT GRID GENERATION
-------------------

General Integration Accuracy     IntAcc      ... 4.388
Radial Grid Type                 RadialGrid  ... OptM3 with GC (2021)
Angular Grid (max. ang.)         AngularGrid ... 4 (Lebedev-302)
Angular grid pruning method      GridPruning ... 4 (adaptive)
Weight generation scheme         WeightScheme... Becke
Basis function cutoff            BFCut       ... 1.0000e-11
Integration weight cutoff        WCut        ... 1.0000e-14
Angular grids for H and He will be reduced by one unit
Partially contracted basis set               ... off
Rotationally invariant grid construction     ... off

Total number of grid points                  ...    90351
Total number of batches                      ...     1419
Average number of points per batch           ...       63
Average number of grid points per atom       ...     4518
Time for grid setup =    0.625 sec

--------------------
COSX GRID GENERATION
--------------------

GRIDX 1
-------
General Integration Accuracy     IntAcc      ... 3.816
Radial Grid Type                 RadialGrid  ... OptM3 with GC (2021)
Angular Grid (max. ang.)         AngularGrid ... 1 (Lebedev-50)
Angular grid pruning method      GridPruning ... 4 (adaptive)
Weight generation scheme         WeightScheme... Becke
Basis function cutoff            BFCut       ... 1.0000e-11
Integration weight cutoff        WCut        ... 1.0000e-14
Angular grids for H and He will be reduced by one unit
Partially contracted basis set               ... on
Rotationally invariant grid construction     ... off

Total number of grid points                  ...    11293
Total number of batches                      ...      187
Average number of points per batch           ...       60
Average number of grid points per atom       ...      565
UseSFitting                                  ... on

GRIDX 2
-------
General Integration Accuracy     IntAcc      ... 4.020
Radial Grid Type                 RadialGrid  ... OptM3 with GC (2021)
Angular Grid (max. ang.)         AngularGrid ... 2 (Lebedev-110)
Angular grid pruning method      GridPruning ... 4 (adaptive)
Weight generation scheme         WeightScheme... Becke
Basis function cutoff            BFCut       ... 1.0000e-11
Integration weight cutoff        WCut        ... 1.0000e-14
Angular grids for H and He will be reduced by one unit
Partially contracted basis set               ... on
Rotationally invariant grid construction     ... off

Total number of grid points                  ...    26284
Total number of batches                      ...      423
Average number of points per batch           ...       62
Average number of grid points per atom       ...     1314
UseSFitting                                  ... on

GRIDX 3
-------
General Integration Accuracy     IntAcc      ... 4.338
Radial Grid Type                 RadialGrid  ... OptM3 with GC (2021)
Angular Grid (max. ang.)         AngularGrid ... 3 (Lebedev-194)
Angular grid pruning method      GridPruning ... 4 (adaptive)
Weight generation scheme         WeightScheme... Becke
Basis function cutoff            BFCut       ... 1.0000e-11
Integration weight cutoff        WCut        ... 1.0000e-14
Angular grids for H and He will be reduced by one unit
Partially contracted basis set               ... on
Rotationally invariant grid construction     ... off

Total number of grid points                  ...    58918
Total number of batches                      ...      929
Average number of points per batch           ...       63
Average number of grid points per atom       ...     2946
UseSFitting                                  ... on

Time for X-Grid setup             =    0.634 sec

--------------
SCF ITERATIONS
--------------
ITER       Energy         Delta-E        Max-DP      RMS-DP      [F,P]     Damp
               ***  Starting incremental Fock matrix formation  ***
  0   -345.4828706720   0.000000000000 0.04020787  0.00045941  0.0180126 0.7000
                      *** Initiating the SOSCF procedure ***
                      *** Re-Reading the Fockian *** 
                      *** Removing any level shift *** 
ITER      Energy       Delta-E        Grad      Rot      Max-DP    RMS-DP
  1   -345.48362345  -0.0007527748  0.000974  0.000974  0.122835  0.001406
               *** Restarting incremental Fock matrix formation ***
  2   -345.48593232  -0.0023088771  0.001062  0.001473  0.029057  0.000433
  3   -345.48612930  -0.0001969747  0.000336  0.001033  0.026906  0.000230
  4   -345.48614744  -0.0000181384  0.000274  0.000184  0.017258  0.000124
  5   -345.48615245  -0.0000050091  0.000063  0.000058  0.001017  0.000021
  6   -345.48615278  -0.0000003334  0.000014  0.000031  0.000387  0.000007
  7   -345.48615279  -0.0000000139  0.000006  0.000013  0.001420  0.000010
                  ***Gradient check signals convergence***
              ***Rediagonalizing the Fockian in SOSCF/NRSCF***

               *****************************************************
               *                     SUCCESS                       *
               *           SCF CONVERGED AFTER   8 CYCLES          *
               *****************************************************

Old exchange energy                            =    -16.191149500 Eh
New exchange energy                            =    -16.191150210 Eh
Exchange energy change after final integration =     -0.000000710 Eh
Total energy after final integration           =   -345.486153508 Eh
Final COS-X integration done in                =     8.821 sec
Total Energy       :         -345.48615351 Eh           -9401.15618 eV
  Last Energy change         ...   -4.1815e-09  Tolerance :   1.0000e-08
  Last MAX-Density change    ...    3.5527e-15  Tolerance :   1.0000e-07
             **** THE GBW FILE WAS UPDATED (file.gbw) ****
             **** DENSITY file.scfp WAS UPDATED ****
             **** ENERGY FILE WAS UPDATED (file.en.tmp) ****
             **** THE GBW FILE WAS UPDATED (file.gbw) ****
             **** DENSITY file.scfp WAS UPDATED ****
Total SCF time: 0 days 0 hours 0 min 45 sec 

Maximum memory used throughout the entire SCF-calculation: 61.0 MB


-------------------------------------------------------------------------------
                          DFT DISPERSION CORRECTION                            
                                                                               
                              DFTD3 V3.1  Rev 1                                
                          USING Becke-Johnson damping                          
-------------------------------------------------------------------------------
-------------------------   ----------------
Dispersion correction           -0.033186886
-------------------------   ----------------


-------------------------   --------------------
FINAL SINGLE POINT ENERGY      -345.519340393215
-------------------------   --------------------


           ************************************************************
           *        Program running with 6 parallel MPI-processes     *
           *              working on a common directory               *
           ************************************************************
------------------------------------------------------------------------------
                         ORCA SCF GRADIENT CALCULATION
------------------------------------------------------------------------------

 ... reading COSX grid (gridx3)
Gradient of the Kohn-Sham DFT energy:
Kohn-Sham wavefunction type      ... RKS
Hartree-Fock exchange scaling    ...    0.167
Number of operators              ...    1
Number of atoms                  ...   20
Basis set dimensions             ...  216
Integral neglect threshold       ... 2.5e-11
Integral primitive cutoff        ... 2.5e-12
SHARK Integral package           ... ON

Nuc. rep. gradient       (SHARK) ... done (  0.0 sec)
HCore & Overlap gradient (SHARK) ... done (  0.1 sec)
RI-J gradient            (SHARK) ... done (  0.5 sec)
COSX-gradient                    ... done (  9.9 sec)
Exchange-correlation gradient    ... done
Dispersion correction            ... done

------------------
CARTESIAN GRADIENT
------------------

   1   C   :   -0.000119001    0.000434404   -0.000535151
   2   C   :   -0.000601911    0.000339596   -0.000424081
   3   N   :    0.000468178    0.001967989   -0.000090482
   4   C   :    0.001333403   -0.000821432   -0.000226887
   5   C   :   -0.000277674   -0.000888930    0.000814546
   6   C   :    0.000130513   -0.000562128    0.000260272
   7   N   :   -0.001452006    0.001742002    0.000601637
   8   C   :    0.000410573   -0.000491295    0.000401430
   9   H   :   -0.000443523   -0.000365029    0.000025845
  10   H   :    0.000273474    0.000235724    0.000124366
  11   H   :   -0.000393510    0.000090038    0.000677831
  12   H   :    0.000601882   -0.000194011   -0.000174327
  13   H   :   -0.000670965   -0.000943809   -0.000542851
  14   H   :   -0.000335055    0.000647847    0.000549536
  15   H   :    0.000244821    0.000166646   -0.001163710
  16   H   :   -0.000475103    0.000138334   -0.000063029
  17   H   :    0.000369236    0.000253306   -0.000014043
  18   H   :    0.001465922   -0.001248497   -0.000493692
  19   H   :    0.000099893   -0.000197487    0.000354708
  20   H   :   -0.000784301   -0.000052568    0.000064973

Difference to translation invariance:
           :   -0.0001551530    0.0002506986    0.0001468892

Difference to rotation invariance:
           :   -0.0004621140   -0.0001479113    0.0005834669

Norm of the cartesian gradient     ...    0.0051378308
RMS gradient                       ...    0.0006632911
MAX gradient                       ...    0.0019679893

-------
TIMINGS
-------

Total SCF gradient time            ...       13.760 sec

One electron gradient       ....       0.097 sec  (  0.7%)
RI-J Coulomb gradient       ....       0.543 sec  (  3.9%)
COSX gradient               ....       9.948 sec  ( 72.3%)
XC gradient                 ....       2.612 sec  ( 19.0%)

Maximum memory used throughout the entire SCFGRAD-calculation: 47.3 MB
------------------------------------------------------------------------------
                         ORCA GEOMETRY RELAXATION STEP
------------------------------------------------------------------------------

Reading the OPT-File                    .... done
Getting information on internals        .... done
Copying old internal coords+grads       .... done
Making the new internal coordinates     .... (new redundants).... done
Validating the new internal coordinates .... (new redundants).... done
Calculating the B-matrix                .... done
Calculating the G,G- and P matrices     .... done
Transforming gradient to internals      .... done
Projecting the internal gradient        .... done
Number of atoms                         ....  20
Number of internal coordinates          .... 132
Current Energy                          ....  -345.519340393 Eh
Current gradient norm                   ....     0.005137831 Eh/bohr
Maximum allowed component of the step   ....  0.300
Current trust radius                    ....  0.300
Updating the Hessian (BFGS)             .... done
Forming the augmented Hessian           .... done
Diagonalizing the augmented Hessian     .... done
Last element of RFO vector              ....  0.895136155
Lowest eigenvalues of augmented Hessian:
 -0.000998930  0.000272745  0.000926620  0.003249097  0.015649307
Length of the computed step             ....  0.498016807
Warning: the length of the step is outside the trust region - taking restricted step instead
The input lambda is                     ....    -0.000999
   iter:   1  x=   -0.001936  g=  168.671987 f(x)=     0.158021
   iter:   2  x=   -0.002777  g=   68.354048 f(x)=     0.057500
   iter:   3  x=   -0.003150  g=   38.406617 f(x)=     0.014316
   iter:   4  x=   -0.003197  g=   30.923991 f(x)=     0.001465
   iter:   5  x=   -0.003198  g=   30.123409 f(x)=     0.000019
   iter:   6  x=   -0.003198  g=   30.112903 f(x)=     0.000000
   iter:   7  x=   -0.003198  g=   30.112901 f(x)=     0.000000
The output lambda is                    ....    -0.003198 (7 iterations)
The final length of the internal step   ....  0.300000000
Converting the step to cartesian space:
 Initial RMS(Int)=    0.0261116484
Transforming coordinates:
 Iter   0:  RMS(Cart)=    0.0497012436 RMS(Int)=    0.0260880214
 Iter   1:  RMS(Cart)=    0.0010987886 RMS(Int)=    0.0005461904
 Iter   2:  RMS(Cart)=    0.0000374883 RMS(Int)=    0.0000239226
 Iter   3:  RMS(Cart)=    0.0000018493 RMS(Int)=    0.0000010147
 Iter   4:  RMS(Cart)=    0.0000000721 RMS(Int)=    0.0000000518
done
Storing new coordinates                 .... done

                                .--------------------.
          ----------------------|Geometry convergence|-------------------------
          Item                value                   Tolerance       Converged
          ---------------------------------------------------------------------
          Energy change      -0.0011570580            0.0000050000      NO
          RMS gradient        0.0002774555            0.0001000000      NO
          MAX gradient        0.0007408161            0.0003000000      NO
          RMS step            0.0261116484            0.0020000000      NO
          MAX step            0.0657803020            0.0040000000      NO
          ........................................................
          Max(Bonds)      0.0016      Max(Angles)    0.96
          Max(Dihed)        3.77      Max(Improp)    0.00
          ---------------------------------------------------------------------

The optimization has not yet converged - more geometry cycles are needed


    ---------------------------------------------------------------------------
                         Redundant Internal Coordinates
                            (Angstroem and degrees)

        Definition                    Value    dE/dq     Step     New-Value
    ----------------------------------------------------------------------------
     1. B(C   1,C   0)                1.5569 -0.000186  0.0016    1.5585   
     2. B(N   2,C   1)                1.4738 -0.000219  0.0002    1.4740   
     3. B(C   3,N   2)                1.4631 -0.000588  0.0010    1.4640   
     4. B(C   4,C   3)                1.5325 -0.000409 -0.0003    1.5322   
     5. B(C   4,C   0)                1.5414 -0.000183 -0.0001    1.5413   
     6. B(C   5,C   3)                1.5425  0.000175 -0.0010    1.5416   
     7. B(N   6,C   5)                1.4890 -0.000131 -0.0007    1.4883   
     8. B(C   7,N   6)                1.4902 -0.000255 -0.0004    1.4897   
     9. B(C   7,C   3)                1.5522 -0.000463 -0.0003    1.5519   
    10. B(H   8,C   0)                1.0943 -0.000271  0.0002    1.0946   
    11. B(H   9,C   0)                1.0956  0.000172  0.0001    1.0956   
    12. B(H  10,C   1)                1.0946 -0.000230 -0.0000    1.0946   
    13. B(H  11,C   1)                1.0966  0.000170 -0.0001    1.0965   
    14. B(H  12,N   2)                1.0161  0.000439 -0.0001    1.0160   
    15. B(H  13,C   4)                1.0981  0.000130  0.0003    1.0984   
    16. B(H  14,C   4)                1.0947 -0.000193  0.0003    1.0950   
    17. B(H  15,C   5)                1.0973 -0.000051  0.0003    1.0976   
    18. B(H  16,C   5)                1.0965 -0.000024  0.0002    1.0966   
    19. B(H  17,N   6)                1.0144  0.000301 -0.0013    1.0132   
    20. B(H  18,C   7)                1.0964 -0.000139  0.0002    1.0966   
    21. B(H  19,C   7)                1.0949 -0.000154  0.0006    1.0955   
    22. A(C   4,C   0,H   8)          111.72 -0.000350    0.27    111.98   
    23. A(C   1,C   0,H   9)          110.65 -0.000110   -0.12    110.53   
    24. A(C   4,C   0,H   9)          110.94  0.000307   -0.09    110.84   
    25. A(C   1,C   0,H   8)          111.83  0.000160    0.24    112.07   
    26. A(C   1,C   0,C   4)          104.59 -0.000045   -0.24    104.35   
    27. A(H   8,C   0,H   9)          107.19  0.000040   -0.06    107.13   
    28. A(C   0,C   1,H  10)          112.23 -0.000047    0.42    112.66   
    29. A(H  10,C   1,H  11)          107.13  0.000057    0.01    107.14   
    30. A(C   0,C   1,H  11)          110.68 -0.000133   -0.13    110.54   
    31. A(N   2,C   1,H  10)          109.54 -0.000248    0.11    109.65   
    32. A(N   2,C   1,H  11)          109.74  0.000319   -0.34    109.40   
    33. A(C   0,C   1,N   2)          107.52  0.000059   -0.09    107.43   
    34. A(C   3,N   2,H  12)          108.93 -0.000071    0.00    108.93   
    35. A(C   1,N   2,H  12)          110.11  0.000231    0.15    110.26   
    36. A(C   1,N   2,C   3)          106.79 -0.000053   -0.60    106.19   
    37. A(N   2,C   3,C   5)          114.26  0.000000   -0.01    114.24   
    38. A(C   4,C   3,C   5)          119.33 -0.000117    0.51    119.85   
    39. A(C   5,C   3,C   7)           86.50 -0.000011    0.24     86.74   
    40. A(C   4,C   3,C   7)          117.07 -0.000061    0.11    117.18   
    41. A(N   2,C   3,C   4)          105.87  0.000312   -0.48    105.38   
    42. A(N   2,C   3,C   7)          113.35 -0.000222   -0.24    113.11   
    43. A(H  13,C   4,H  14)          107.73  0.000060   -0.03    107.71   
    44. A(C   3,C   4,H  14)          112.18  0.000005    0.37    112.55   
    45. A(C   0,C   4,H  14)          112.60 -0.000259    0.40    113.00   
    46. A(C   3,C   4,H  13)          109.42  0.000065   -0.32    109.10   
    47. A(C   0,C   4,H  13)          111.25  0.000201   -0.11    111.14   
    48. A(C   0,C   4,C   3)          103.65 -0.000065   -0.36    103.29   
    49. A(C   3,C   5,H  15)          114.10  0.000139   -0.48    113.62   
    50. A(H  15,C   5,H  16)          109.13  0.000064   -0.14    108.99   
    51. A(N   6,C   5,H  16)          112.38  0.000131    0.06    112.44   
    52. A(C   3,C   5,H  16)          114.28 -0.000052    0.41    114.69   
    53. A(N   6,C   5,H  15)          114.62 -0.000167    0.39    115.01   
    54. A(C   3,C   5,N   6)           91.58 -0.000146   -0.23     91.35   
    55. A(C   5,N   6,C   7)           90.76  0.000027    0.26     91.02   
    56. A(C   7,N   6,H  17)          110.96 -0.000437    0.91    111.87   
    57. A(C   5,N   6,H  17)          110.86 -0.000536    0.96    111.82   
    58. A(C   3,C   7,N   6)           91.16  0.000129   -0.26     90.89   
    59. A(H  18,C   7,H  19)          109.79  0.000169   -0.16    109.62   
    60. A(N   6,C   7,H  19)          114.51 -0.000326    0.52    115.03   
    61. A(C   3,C   7,H  19)          113.44  0.000092   -0.32    113.11   
    62. A(N   6,C   7,H  18)          112.00 -0.000077    0.01    112.01   
    63. A(C   3,C   7,H  18)          115.00 -0.000025    0.25    115.25   
    64. D(H  11,C   1,C   0,C   4)    121.39  0.000436   -1.12    120.27   
    65. D(N   2,C   1,C   0,H   9)   -117.96 -0.000191   -0.26   -118.23   
    66. D(H  11,C   1,C   0,H   8)   -117.53  0.000073   -0.82   -118.35   
    67. D(H  10,C   1,C   0,H   8)      2.10  0.000023   -0.61      1.48   
    68. D(H  10,C   1,C   0,H   9)    121.51  0.000105   -0.61    120.91   
    69. D(H  10,C   1,C   0,C   4)   -118.97  0.000386   -0.92   -119.89   
    70. D(N   2,C   1,C   0,C   4)      1.55  0.000090   -0.58      0.97   
    71. D(N   2,C   1,C   0,H   8)    122.62 -0.000273   -0.27    122.35   
    72. D(H  11,C   1,C   0,H   9)      1.88  0.000156   -0.81      1.07   
    73. D(H  12,N   2,C   1,C   0)    -98.61 -0.000292    2.35    -96.26   
    74. D(H  12,N   2,C   1,H  11)    140.95 -0.000350    2.77    143.72   
    75. D(C   3,N   2,C   1,H  11)   -100.94 -0.000341    2.61    -98.33   
    76. D(H  12,N   2,C   1,H  10)     23.60 -0.000459    2.90     26.50   
    77. D(C   3,N   2,C   1,H  10)    141.71 -0.000451    2.74    144.45   
    78. D(C   3,N   2,C   1,C   0)     19.50 -0.000283    2.19     21.69   
    79. D(C   7,C   3,N   2,H  12)   -144.66  0.000499   -3.53   -148.19   
    80. D(C   7,C   3,N   2,C   1)     96.45  0.000294   -3.45     93.00   
    81. D(C   5,C   3,N   2,C   1)   -166.56  0.000169   -3.29   -169.86   
    82. D(C   4,C   3,N   2,H  12)     85.69  0.000492   -3.09     82.60   
    83. D(C   4,C   3,N   2,C   1)    -33.19  0.000287   -3.01    -36.21   
    84. D(C   5,C   3,N   2,H  12)    -47.68  0.000374   -3.37    -51.05   
    85. D(H  14,C   4,C   0,H   8)     96.67  0.000351   -1.92     94.75   
    86. D(C   0,C   4,C   3,N   2)     33.41 -0.000212    2.65     36.06   
    87. D(H  14,C   4,C   0,C   1)   -142.18  0.000326   -1.63   -143.82   
    88. D(H  13,C   4,C   0,H   8)    -24.39  0.000312   -2.09    -26.47   
    89. D(H  13,C   4,C   0,C   1)     96.76  0.000286   -1.80     94.96   
    90. D(C   3,C   4,C   0,H   9)     98.59  0.000151   -1.53     97.06   
    91. D(H  13,C   4,C   0,H   9)   -143.93  0.000287   -2.12   -146.05   
    92. D(H  14,C   4,C   0,H   9)    -22.87  0.000326   -1.96    -24.83   
    93. D(C   3,C   4,C   0,H   8)   -141.87  0.000176   -1.49   -143.36   
    94. D(C   3,C   4,C   0,C   1)    -20.73  0.000151   -1.20    -21.93   
    95. D(H  14,C   4,C   3,C   5)    -74.33 -0.000355    3.06    -71.27   
    96. D(H  14,C   4,C   3,N   2)    155.15 -0.000563    3.10    158.25   
    97. D(H  13,C   4,C   3,C   7)    147.21 -0.000365    3.77    150.98   
    98. D(H  13,C   4,C   3,C   5)     45.17 -0.000234    3.06     48.23   
    99. D(H  13,C   4,C   3,N   2)    -85.35 -0.000442    3.10    -82.25   
   100. D(C   0,C   4,C   3,C   7)    -94.03 -0.000135    3.31    -90.72   
   101. D(H  14,C   4,C   3,C   7)     27.71 -0.000486    3.77     31.48   
   102. D(C   0,C   4,C   3,C   5)    163.93 -0.000005    2.60    166.53   
   103. D(H  16,C   5,C   3,C   7)   -115.37 -0.000055   -1.09   -116.45   
   104. D(H  16,C   5,C   3,N   2)    130.56  0.000196   -0.93    129.63   
   105. D(H  15,C   5,C   3,C   7)    118.08 -0.000223   -0.83    117.25   
   106. D(H  15,C   5,C   3,C   4)   -122.67 -0.000329   -0.45   -123.12   
   107. D(H  15,C   5,C   3,N   2)      4.00  0.000028   -0.68      3.32   
   108. D(N   6,C   5,C   3,C   7)      0.12  0.000005   -1.03     -0.91   
   109. D(H  16,C   5,C   3,C   4)      3.89 -0.000161   -0.70      3.18   
   110. D(N   6,C   5,C   3,C   4)    119.37 -0.000102   -0.64    118.73   
   111. D(N   6,C   5,C   3,N   2)   -113.96  0.000255   -0.87   -114.83   
   112. D(H  17,N   6,C   5,H  16)   -130.15 -0.000657    2.63   -127.52   
   113. D(H  17,N   6,C   5,H  15)     -4.81 -0.000595    2.81     -2.00   
   114. D(H  17,N   6,C   5,C   3)    112.70 -0.000561    2.26    114.97   
   115. D(C   7,N   6,C   5,H  16)    117.02 -0.000101    1.43    118.45   
   116. D(C   7,N   6,C   5,H  15)   -117.64 -0.000039    1.61   -116.03   
   117. D(C   7,N   6,C   5,C   3)     -0.12 -0.000005    1.06      0.94   
   118. D(H  19,C   7,C   3,C   4)    121.11  0.000427   -0.09    121.02   
   119. D(H  19,C   7,C   3,N   2)     -2.61  0.000239    0.72     -1.89   
   120. D(H  18,C   7,C   3,C   5)    114.90 -0.000031    0.96    115.86   
   121. D(H  18,C   7,C   3,C   4)     -6.43  0.000124    0.22     -6.21   
   122. D(H  18,C   7,C   3,N   2)   -130.14 -0.000064    1.03   -129.12   
   123. D(N   6,C   7,C   3,C   5)     -0.12 -0.000005    1.03      0.91   
   124. D(N   6,C   7,C   3,C   4)   -121.45  0.000150    0.28   -121.17   
   125. D(H  19,C   7,C   3,C   5)   -117.56  0.000273    0.66   -116.91   
   126. D(N   6,C   7,C   3,N   2)    114.84 -0.000039    1.09    115.93   
   127. D(H  19,C   7,N   6,H  17)      3.90  0.000741   -2.67      1.23   
   128. D(H  19,C   7,N   6,C   5)    116.63  0.000094   -1.42    115.21   
   129. D(H  18,C   7,N   6,H  17)    129.73  0.000637   -2.47    127.26   
   130. D(H  18,C   7,N   6,C   5)   -117.53 -0.000009   -1.22   -118.75   
   131. D(C   3,C   7,N   6,H  17)   -112.61  0.000652   -2.31   -114.93   
   132. D(C   3,C   7,N   6,C   5)      0.12  0.000005   -1.06     -0.94   
    ----------------------------------------------------------------------------

         *************************************************************
         *                GEOMETRY OPTIMIZATION CYCLE   4            *
         *************************************************************
---------------------------------
CARTESIAN COORDINATES (ANGSTROEM)
---------------------------------
  C      1.885656    0.612101    0.176490
  C      1.718464   -0.557581   -0.840286
  N      0.386863   -1.148798   -0.616504
  C     -0.406453   -0.118121    0.054956
  C      0.573038    0.605182    0.984650
  C     -1.759292   -0.615342    0.601837
  N     -2.503751    0.258615   -0.345246
  C     -1.227189    0.757123   -0.929303
  H      2.762526    0.477796    0.817702
  H      2.014096    1.564041   -0.350515
  H      2.487428   -1.328267   -0.727101
  H      1.783460   -0.185111   -1.869549
  H      0.458555   -1.959706   -0.008549
  H      0.681781    0.027756    1.912642
  H      0.231558    1.609605    1.255845
  H     -1.920575   -1.692208    0.463870
  H     -1.952472   -0.356975    1.649949
  H     -3.038485   -0.282112   -1.014741
  H     -1.111412    1.839987   -0.800437
  H     -1.063599    0.492116   -1.979608

----------------------------
CARTESIAN COORDINATES (A.U.)
----------------------------
  NO LB      ZA    FRAG     MASS         X           Y           Z
   0 C     6.0000    0    12.011    3.563374    1.156702    0.333518
   1 C     6.0000    0    12.011    3.247427   -1.053675   -1.587910
   2 N     7.0000    0    14.007    0.731066   -2.170913   -1.165025
   3 C     6.0000    0    12.011   -0.768084   -0.223216    0.103852
   4 C     6.0000    0    12.011    1.082886    1.143629    1.860719
   5 C     6.0000    0    12.011   -3.324581   -1.162827    1.137306
   6 N     7.0000    0    14.007   -4.731404    0.488711   -0.652420
   7 C     6.0000    0    12.011   -2.319051    1.430755   -1.756129
   8 H     1.0000    0     1.008    5.220418    0.902903    1.545233
   9 H     1.0000    0     1.008    3.806089    2.955610   -0.662378
  10 H     1.0000    0     1.008    4.700559   -2.510061   -1.374022
  11 H     1.0000    0     1.008    3.370251   -0.349809   -3.532936
  12 H     1.0000    0     1.008    0.866543   -3.703309   -0.016156
  13 H     1.0000    0     1.008    1.288379    0.052451    3.614369
  14 H     1.0000    0     1.008    0.437580    3.041712    2.373203
  15 H     1.0000    0     1.008   -3.629361   -3.197809    0.876587
  16 H     1.0000    0     1.008   -3.689637   -0.674586    3.117952
  17 H     1.0000    0     1.008   -5.741904   -0.533114   -1.917582
  18 H     1.0000    0     1.008   -2.100263    3.477071   -1.512606
  19 H     1.0000    0     1.008   -2.009910    0.929965   -3.740918

--------------------------------
INTERNAL COORDINATES (ANGSTROEM)
--------------------------------
 C      0   0   0     0.000000000000     0.00000000     0.00000000
 C      1   0   0     1.558826847823     0.00000000     0.00000000
 N      2   1   0     1.474034346353   107.38711967     0.00000000
 C      3   2   1     1.463729534668   106.07116794    21.67499540
 C      4   3   2     1.531960001579   105.32639760   323.81614683
 C      4   3   2     1.541584042073   114.28322032   190.16770841
 N      6   4   3     1.488282086473    91.36473379   245.15480582
 C      7   6   4     1.489712790328    90.99439667     0.94056421
 H      1   2   3     1.094573402318   112.08359407   122.35185132
 H      1   2   3     1.095638103501   110.53480941   241.77948004
 H      2   1   3     1.094565665839   112.67676907   239.13369044
 H      2   1   3     1.096513319625   110.54983888   119.29168372
 H      3   2   1     1.016032477271   110.31687904   263.76123339
 H      5   4   3     1.098368683269   109.13641103   277.75258289
 H      5   4   3     1.094997627507   112.58148843   158.23843994
 H      6   4   3     1.097582412486   113.62888499     3.31105976
 H      6   4   3     1.096636557337   114.68656404   129.61079521
 H      7   6   4     1.013187589785   111.78338130   114.98021781
 H      8   7   6     1.096633554153   112.01378851   241.25686179
 H      8   7   6     1.095504897517   115.01767644   115.21699513

---------------------------
INTERNAL COORDINATES (A.U.)
---------------------------
 C      0   0   0     0.000000000000     0.00000000     0.00000000
 C      1   0   0     2.945755832590     0.00000000     0.00000000
 N      2   1   0     2.785521226601   107.38711967     0.00000000
 C      3   2   1     2.766047954655   106.07116794    21.67499540
 C      4   3   2     2.894984851105   105.32639760   323.81614683
 C      4   3   2     2.913171651941   114.28322032   190.16770841
 N      6   4   3     2.812445553456    91.36473379   245.15480582
 C      7   6   4     2.815149191919    90.99439667     0.94056421
 H      1   2   3     2.068443963855   112.08359407   122.35185132
 H      1   2   3     2.070455957505   110.53480941   241.77948004
 H      2   1   3     2.068429344028   112.67676907   239.13369044
 H      2   1   3     2.072109876288   110.54983888   119.29168372
 H      3   2   1     1.920023125212   110.31687904   263.76123339
 H      5   4   3     2.075616005454   109.13641103   277.75258289
 H      5   4   3     2.069245633281   112.58148843   158.23843994
 H      6   4   3     2.074130169006   113.62888499     3.31105976
 H      6   4   3     2.072342761812   114.68656404   129.61079521
 H      7   6   4     1.914647066981   111.78338130   114.98021781
 H      8   7   6     2.072337086618   112.01378851   241.25686179
 H      8   7   6     2.070204234676   115.01767644   115.21699513


           ************************************************************
           *        Program running with 6 parallel MPI-processes     *
           *              working on a common directory               *
           ************************************************************
------------------------------------------------------------------------------
                   ___                                                        
                  /   \      - P O W E R E D   B Y -                         
                 /     \                                                     
                 |  |  |   _    _      __       _____    __    __             
                 |  |  |  | |  | |    /  \     |  _  \  |  |  /  |          
                  \  \/   | |  | |   /    \    | | | |  |  | /  /          
                 / \  \   | |__| |  /  /\  \   | |_| |  |  |/  /          
                |  |  |   |  __  | /  /__\  \  |    /   |      \           
                |  |  |   | |  | | |   __   |  |    \   |  |\   \          
                \     /   | |  | | |  |  |  |  | |\  \  |  | \   \       
                 \___/    |_|  |_| |__|  |__|  |_| \__\ |__|  \__/        
                                                                              
                      - O R C A' S   B I G   F R I E N D -                    
                                      &                                       
                       - I N T E G R A L  F E E D E R -                       
                                                                              
 v1 FN, 2020, v2 2021                                                         
------------------------------------------------------------------------------


Reading SHARK input file file.SHARKINP.tmp ... ok
----------------------
SHARK INTEGRAL PACKAGE
----------------------

Number of atoms                             ...     20
Number of basis functions                   ...    216
Number of shells                            ...    112
Maximum angular momentum                    ...      2
Integral batch strategy                     ... SHARK/LIBINT Hybrid
RI-J (if used) integral strategy            ... SPLIT-RIJ (Revised 2003 algorithm where possible)
Printlevel                                  ...      1
Contraction scheme used                     ... SEGMENTED contraction
Coulomb Range Separation                    ... NOT USED
Exchange Range Separation                   ... Long Range
   Mu parameter                             ...  0.300000
   Scaling (regular/separated)              ...  0.167000  0.833000
Finite Nucleus Model                        ... NOT USED
Auxiliary Coulomb fitting basis             ... AVAILABLE
   # of basis functions in Aux-J            ...    524
   # of shells in Aux-J                     ...    180
   Maximum angular momentum in Aux-J        ...      4
Auxiliary J/K fitting basis                 ... NOT available
Auxiliary Correlation fitting basis         ... NOT available
Auxiliary 'external' fitting basis          ... NOT available
Integral threshold                          ...     2.500000e-11
Primitive cut-off                           ...     2.500000e-12
Primitive pair pre-selection threshold      ...     2.500000e-12

Calculating pre-screening integrals         ... done (  0.0 sec) Dimension = 112
Organizing shell pair data                  ... done (  0.0 sec)
Shell pair information
Total number of shell pairs                 ...      6328
Shell pairs after pre-screening             ...      6134
Total number of primitive shell pairs       ...     21940
Primitive shell pairs kept                  ...     16342
          la=0 lb=0:   2287 shell pairs
          la=1 lb=0:   2363 shell pairs
          la=1 lb=1:    638 shell pairs
          la=2 lb=0:    533 shell pairs
          la=2 lb=1:    277 shell pairs
          la=2 lb=2:     36 shell pairs

Calculating one electron integrals          ... done (  0.0 sec)
Calculating RI/J V-Matrix + Cholesky decomp.... done (  0.0 sec)
Calculating Nuclear repulsion               ... done (  0.0 sec) ENN=    403.346114226153 Eh

SHARK setup successfully completed in   0.3 seconds

Maximum memory used throughout the entire GTOINT-calculation: 15.4 MB


           ************************************************************
           *        Program running with 6 parallel MPI-processes     *
           *              working on a common directory               *
           ************************************************************

Diagonalization of the overlap matrix:
Smallest eigenvalue                        ... 1.393e-05
Time for diagonalization                   ...    0.012 sec
Threshold for overlap eigenvalues          ... 1.000e-08
Number of eigenvalues below threshold      ... 0
Time for construction of square roots      ...    0.009 sec
Total time needed                          ...    0.022 sec

-------------------
DFT GRID GENERATION
-------------------

General Integration Accuracy     IntAcc      ... 4.388
Radial Grid Type                 RadialGrid  ... OptM3 with GC (2021)
Angular Grid (max. ang.)         AngularGrid ... 4 (Lebedev-302)
Angular grid pruning method      GridPruning ... 4 (adaptive)
Weight generation scheme         WeightScheme... Becke
Basis function cutoff            BFCut       ... 1.0000e-11
Integration weight cutoff        WCut        ... 1.0000e-14
Angular grids for H and He will be reduced by one unit
Partially contracted basis set               ... off
Rotationally invariant grid construction     ... off

Total number of grid points                  ...    90334
Total number of batches                      ...     1424
Average number of points per batch           ...       63
Average number of grid points per atom       ...     4517
Time for grid setup =    0.624 sec

--------------------
COSX GRID GENERATION
--------------------

GRIDX 1
-------
General Integration Accuracy     IntAcc      ... 3.816
Radial Grid Type                 RadialGrid  ... OptM3 with GC (2021)
Angular Grid (max. ang.)         AngularGrid ... 1 (Lebedev-50)
Angular grid pruning method      GridPruning ... 4 (adaptive)
Weight generation scheme         WeightScheme... Becke
Basis function cutoff            BFCut       ... 1.0000e-11
Integration weight cutoff        WCut        ... 1.0000e-14
Angular grids for H and He will be reduced by one unit
Partially contracted basis set               ... on
Rotationally invariant grid construction     ... off

Total number of grid points                  ...    11278
Total number of batches                      ...      186
Average number of points per batch           ...       60
Average number of grid points per atom       ...      564
UseSFitting                                  ... on

GRIDX 2
-------
General Integration Accuracy     IntAcc      ... 4.020
Radial Grid Type                 RadialGrid  ... OptM3 with GC (2021)
Angular Grid (max. ang.)         AngularGrid ... 2 (Lebedev-110)
Angular grid pruning method      GridPruning ... 4 (adaptive)
Weight generation scheme         WeightScheme... Becke
Basis function cutoff            BFCut       ... 1.0000e-11
Integration weight cutoff        WCut        ... 1.0000e-14
Angular grids for H and He will be reduced by one unit
Partially contracted basis set               ... on
Rotationally invariant grid construction     ... off

Total number of grid points                  ...    26274
Total number of batches                      ...      420
Average number of points per batch           ...       62
Average number of grid points per atom       ...     1314
UseSFitting                                  ... on

GRIDX 3
-------
General Integration Accuracy     IntAcc      ... 4.338
Radial Grid Type                 RadialGrid  ... OptM3 with GC (2021)
Angular Grid (max. ang.)         AngularGrid ... 3 (Lebedev-194)
Angular grid pruning method      GridPruning ... 4 (adaptive)
Weight generation scheme         WeightScheme... Becke
Basis function cutoff            BFCut       ... 1.0000e-11
Integration weight cutoff        WCut        ... 1.0000e-14
Angular grids for H and He will be reduced by one unit
Partially contracted basis set               ... on
Rotationally invariant grid construction     ... off

Total number of grid points                  ...    58881
Total number of batches                      ...      929
Average number of points per batch           ...       63
Average number of grid points per atom       ...     2944
UseSFitting                                  ... on

Time for X-Grid setup             =    0.629 sec

--------------
SCF ITERATIONS
--------------
ITER       Energy         Delta-E        Max-DP      RMS-DP      [F,P]     Damp
               ***  Starting incremental Fock matrix formation  ***
  0   -345.4837606462   0.000000000000 0.04207176  0.00044887  0.0142554 0.7000
                      *** Initiating the SOSCF procedure ***
                      *** Re-Reading the Fockian *** 
                      *** Removing any level shift *** 
ITER      Energy       Delta-E        Grad      Rot      Max-DP    RMS-DP
  1   -345.48440526  -0.0006446089  0.000885  0.000885  0.118103  0.001400
               *** Restarting incremental Fock matrix formation ***
  2   -345.48638169  -0.0019764323  0.000946  0.001318  0.026247  0.000413
  3   -345.48654886  -0.0001671689  0.000285  0.000723  0.028473  0.000239
  4   -345.48656461  -0.0000157500  0.000211  0.000189  0.008823  0.000092
  5   -345.48656865  -0.0000040398  0.000058  0.000055  0.000948  0.000022
  6   -345.48656898  -0.0000003353  0.000011  0.000027  0.000509  0.000007
  7   -345.48656900  -0.0000000134  0.000006  0.000014  0.001915  0.000015
                  ***Gradient check signals convergence***
              ***Rediagonalizing the Fockian in SOSCF/NRSCF***

               *****************************************************
               *                     SUCCESS                       *
               *           SCF CONVERGED AFTER   8 CYCLES          *
               *****************************************************

Old exchange energy                            =    -16.190824176 Eh
New exchange energy                            =    -16.190831584 Eh
Exchange energy change after final integration =     -0.000007408 Eh
Total energy after final integration           =   -345.486576406 Eh
Final COS-X integration done in                =     9.000 sec
Total Energy       :         -345.48657641 Eh           -9401.16769 eV
  Last Energy change         ...   -3.2523e-09  Tolerance :   1.0000e-08
  Last MAX-Density change    ...    2.6645e-15  Tolerance :   1.0000e-07
             **** THE GBW FILE WAS UPDATED (file.gbw) ****
             **** DENSITY file.scfp WAS UPDATED ****
             **** ENERGY FILE WAS UPDATED (file.en.tmp) ****
             **** THE GBW FILE WAS UPDATED (file.gbw) ****
             **** DENSITY file.scfp WAS UPDATED ****
Total SCF time: 0 days 0 hours 0 min 45 sec 

Maximum memory used throughout the entire SCF-calculation: 61.1 MB


-------------------------------------------------------------------------------
                          DFT DISPERSION CORRECTION                            
                                                                               
                              DFTD3 V3.1  Rev 1                                
                          USING Becke-Johnson damping                          
-------------------------------------------------------------------------------
-------------------------   ----------------
Dispersion correction           -0.033285534
-------------------------   ----------------


-------------------------   --------------------
FINAL SINGLE POINT ENERGY      -345.519861939816
-------------------------   --------------------


           ************************************************************
           *        Program running with 6 parallel MPI-processes     *
           *              working on a common directory               *
           ************************************************************
------------------------------------------------------------------------------
                         ORCA SCF GRADIENT CALCULATION
------------------------------------------------------------------------------

 ... reading COSX grid (gridx3)
Gradient of the Kohn-Sham DFT energy:
Kohn-Sham wavefunction type      ... RKS
Hartree-Fock exchange scaling    ...    0.167
Number of operators              ...    1
Number of atoms                  ...   20
Basis set dimensions             ...  216
Integral neglect threshold       ... 2.5e-11
Integral primitive cutoff        ... 2.5e-12
SHARK Integral package           ... ON

Nuc. rep. gradient       (SHARK) ... done (  0.0 sec)
HCore & Overlap gradient (SHARK) ... done (  0.1 sec)
RI-J gradient            (SHARK) ... done (  0.5 sec)
COSX-gradient                    ... done ( 10.2 sec)
Exchange-correlation gradient    ... done
Dispersion correction            ... done

------------------
CARTESIAN GRADIENT
------------------

   1   C   :   -0.000261659    0.000472451   -0.000325642
   2   C   :   -0.000250621    0.000466428   -0.000885057
   3   N   :    0.000808121    0.000752711    0.001833882
   4   C   :    0.000401647    0.000260916   -0.000537212
   5   C   :    0.000301581   -0.001100114    0.000399061
   6   C   :    0.000084534   -0.000328316   -0.000160170
   7   N   :   -0.001792841    0.000926521    0.000131730
   8   C   :    0.000196954   -0.000439129   -0.000179789
   9   H   :   -0.000123144   -0.000074983   -0.000041765
  10   H   :    0.000257379    0.000166119    0.000075275
  11   H   :   -0.000309029   -0.000119677    0.000274250
  12   H   :    0.000389931   -0.000147954   -0.000143883
  13   H   :   -0.000816353   -0.000829979   -0.000900535
  14   H   :   -0.000292685    0.000451285    0.000486943
  15   H   :    0.000005533    0.000060398   -0.000521725
  16   H   :   -0.000027786   -0.000158388    0.000394235
  17   H   :    0.000117255    0.000020984    0.000033095
  18   H   :    0.001295772   -0.000393359    0.000141983
  19   H   :   -0.000134527   -0.000115304    0.000174981
  20   H   :    0.000041237    0.000284938   -0.000126610

Difference to translation invariance:
           :   -0.0001087011    0.0001555507    0.0001230473

Difference to rotation invariance:
           :   -0.0007552192   -0.0000348304    0.0006040638

Norm of the cartesian gradient     ...    0.0042660193
RMS gradient                       ...    0.0005507407
MAX gradient                       ...    0.0018338823

-------
TIMINGS
-------

Total SCF gradient time            ...       14.029 sec

One electron gradient       ....       0.103 sec  (  0.7%)
RI-J Coulomb gradient       ....       0.539 sec  (  3.8%)
COSX gradient               ....      10.206 sec  ( 72.8%)
XC gradient                 ....       2.669 sec  ( 19.0%)

Maximum memory used throughout the entire SCFGRAD-calculation: 47.3 MB
------------------------------------------------------------------------------
                         ORCA GEOMETRY RELAXATION STEP
------------------------------------------------------------------------------

Reading the OPT-File                    .... done
Getting information on internals        .... done
Copying old internal coords+grads       .... done
Making the new internal coordinates     .... (new redundants).... done
Validating the new internal coordinates .... (new redundants).... done
Calculating the B-matrix                .... done
Calculating the G,G- and P matrices     .... done
Transforming gradient to internals      .... done
Projecting the internal gradient        .... done
Number of atoms                         ....  20
Number of internal coordinates          .... 132
Current Energy                          ....  -345.519861940 Eh
Current gradient norm                   ....     0.004266019 Eh/bohr
Maximum allowed component of the step   ....  0.300
Current trust radius                    ....  0.300
Updating the Hessian (BFGS)             .... done
Forming the augmented Hessian           .... done
Diagonalizing the augmented Hessian     .... done
Last element of RFO vector              ....  0.886374202
Lowest eigenvalues of augmented Hessian:
 -0.000572020  0.000265579  0.001045897  0.003262330  0.011926874
Length of the computed step             ....  0.522318358
Warning: the length of the step is outside the trust region - taking restricted step instead
The input lambda is                     ....    -0.000572
   iter:   1  x=   -0.001089  g=  353.418866 f(x)=     0.182816
   iter:   2  x=   -0.001559  g=  141.215227 f(x)=     0.066302
   iter:   3  x=   -0.001789  g=   75.982314 f(x)=     0.017501
   iter:   4  x=   -0.001825  g=   58.804723 f(x)=     0.002096
   iter:   5  x=   -0.001825  g=   56.644423 f(x)=     0.000039
   iter:   6  x=   -0.001825  g=   56.603964 f(x)=     0.000000
   iter:   7  x=   -0.001825  g=   56.603950 f(x)=     0.000000
The output lambda is                    ....    -0.001825 (7 iterations)
The final length of the internal step   ....  0.300000000
Converting the step to cartesian space:
 Initial RMS(Int)=    0.0261116484
Transforming coordinates:
 Iter   0:  RMS(Cart)=    0.0428207494 RMS(Int)=    0.0260764973
 Iter   1:  RMS(Cart)=    0.0009581624 RMS(Int)=    0.0005465788
 Iter   2:  RMS(Cart)=    0.0000450705 RMS(Int)=    0.0000340575
 Iter   3:  RMS(Cart)=    0.0000025461 RMS(Int)=    0.0000017254
 Iter   4:  RMS(Cart)=    0.0000001575 RMS(Int)=    0.0000001296
 Iter   5:  RMS(Cart)=    0.0000000096 RMS(Int)=    0.0000000070
done
Storing new coordinates                 .... done

                                .--------------------.
          ----------------------|Geometry convergence|-------------------------
          Item                value                   Tolerance       Converged
          ---------------------------------------------------------------------
          Energy change      -0.0005215466            0.0000050000      NO
          RMS gradient        0.0001928144            0.0001000000      NO
          MAX gradient        0.0005721697            0.0003000000      NO
          RMS step            0.0261116484            0.0020000000      NO
          MAX step            0.0644862612            0.0040000000      NO
          ........................................................
          Max(Bonds)      0.0016      Max(Angles)    0.81
          Max(Dihed)        3.69      Max(Improp)    0.00
          ---------------------------------------------------------------------

The optimization has not yet converged - more geometry cycles are needed


    ---------------------------------------------------------------------------
                         Redundant Internal Coordinates
                            (Angstroem and degrees)

        Definition                    Value    dE/dq     Step     New-Value
    ----------------------------------------------------------------------------
     1. B(C   1,C   0)                1.5588  0.000154  0.0007    1.5596   
     2. B(N   2,C   1)                1.4740  0.000019  0.0010    1.4750   
     3. B(C   3,N   2)                1.4637 -0.000345  0.0016    1.4654   
     4. B(C   4,C   3)                1.5320 -0.000170  0.0002    1.5322   
     5. B(C   4,C   0)                1.5415  0.000182 -0.0000    1.5415   
     6. B(C   5,C   3)                1.5416  0.000165 -0.0005    1.5411   
     7. B(N   6,C   5)                1.4883  0.000245 -0.0009    1.4874   
     8. B(C   7,N   6)                1.4897  0.000258 -0.0009    1.4888   
     9. B(C   7,C   3)                1.5519  0.000025 -0.0002    1.5517   
    10. B(H   8,C   0)                1.0946 -0.000106  0.0001    1.0946   
    11. B(H   9,C   0)                1.0956  0.000124 -0.0002    1.0954   
    12. B(H  10,C   1)                1.0946 -0.000099 -0.0001    1.0944   
    13. B(H  11,C   1)                1.0965  0.000117 -0.0003    1.0962   
    14. B(H  12,N   2)                1.0160  0.000059  0.0008    1.0168   
    15. B(H  13,C   4)                1.0984  0.000156 -0.0001    1.0983   
    16. B(H  14,C   4)                1.0950 -0.000097  0.0000    1.0950   
    17. B(H  15,C   5)                1.0976  0.000118 -0.0000    1.0976   
    18. B(H  16,C   5)                1.0966  0.000003 -0.0002    1.0965   
    19. B(H  17,N   6)                1.0132 -0.000572  0.0002    1.0134   
    20. B(H  18,C   7)                1.0966 -0.000101  0.0000    1.0966   
    21. B(H  19,C   7)                1.0955  0.000057  0.0004    1.0959   
    22. A(C   4,C   0,H   8)          111.99 -0.000128    0.24    112.24   
    23. A(C   1,C   0,H   9)          110.53 -0.000037   -0.15    110.38   
    24. A(C   4,C   0,H   9)          110.85  0.000190   -0.12    110.73   
    25. A(C   1,C   0,H   8)          112.08  0.000079    0.22    112.30   
    26. A(C   1,C   0,C   4)          104.32 -0.000040   -0.19    104.12   
    27. A(H   8,C   0,H   9)          107.13 -0.000057    0.00    107.13   
    28. A(C   0,C   1,H  10)          112.68  0.000171    0.32    113.00   
    29. A(H  10,C   1,H  11)          107.13 -0.000048   -0.00    107.13   
    30. A(C   0,C   1,H  11)          110.55 -0.000020   -0.14    110.41   
    31. A(N   2,C   1,H  10)          109.67 -0.000242    0.20    109.87   
    32. A(N   2,C   1,H  11)          109.41  0.000262   -0.42    108.99   
    33. A(C   0,C   1,N   2)          107.39 -0.000117    0.02    107.41   
    34. A(C   3,N   2,H  12)          109.01  0.000156   -0.49    108.52   
    35. A(C   1,N   2,H  12)          110.32  0.000478   -0.47    109.84   
    36. A(C   1,N   2,C   3)          106.07  0.000050   -0.55    105.52   
    37. A(N   2,C   3,C   5)          114.28 -0.000118    0.23    114.51   
    38. A(C   4,C   3,C   5)          119.87 -0.000023    0.07    119.94   
    39. A(C   5,C   3,C   7)           86.72  0.000073    0.20     86.92   
    40. A(C   4,C   3,C   7)          117.18  0.000002   -0.07    117.11   
    41. A(N   2,C   3,C   4)          105.33  0.000112   -0.32    105.01   
    42. A(N   2,C   3,C   7)          113.13 -0.000076   -0.01    113.12   
    43. A(H  13,C   4,H  14)          107.69 -0.000074    0.02    107.71   
    44. A(C   3,C   4,H  14)          112.58 -0.000057    0.42    113.00   
    45. A(C   0,C   4,H  14)          113.03 -0.000139    0.41    113.44   
    46. A(C   3,C   4,H  13)          109.14  0.000091   -0.38    108.76   
    47. A(C   0,C   4,H  13)          111.16  0.000289   -0.30    110.86   
    48. A(C   0,C   4,C   3)          103.20 -0.000093   -0.20    103.00   
    49. A(C   3,C   5,H  15)          113.63 -0.000030   -0.48    113.15   
    50. A(H  15,C   5,H  16)          108.99 -0.000111    0.04    109.03   
    51. A(N   6,C   5,H  16)          112.44  0.000038    0.06    112.50   
    52. A(C   3,C   5,H  16)          114.69  0.000040    0.40    115.08   
    53. A(N   6,C   5,H  15)          115.00  0.000131    0.19    115.19   
    54. A(C   3,C   5,N   6)           91.36 -0.000042   -0.22     91.14   
    55. A(C   5,N   6,C   7)           90.99 -0.000037    0.25     91.25   
    56. A(C   7,N   6,H  17)          111.83 -0.000318    0.75    112.58   
    57. A(C   5,N   6,H  17)          111.78 -0.000329    0.81    112.59   
    58. A(C   3,C   7,N   6)           90.91  0.000005   -0.23     90.68   
    59. A(H  18,C   7,H  19)          109.62 -0.000038   -0.09    109.53   
    60. A(N   6,C   7,H  19)          115.02  0.000067    0.28    115.30   
    61. A(C   3,C   7,H  19)          113.12 -0.000004   -0.48    112.64   
    62. A(N   6,C   7,H  18)          112.01 -0.000090    0.20    112.22   
    63. A(C   3,C   7,H  18)          115.25  0.000071    0.34    115.59   
    64. D(H  11,C   1,C   0,C   4)    120.27  0.000221   -1.16    119.11   
    65. D(N   2,C   1,C   0,H   9)   -118.22 -0.000196   -0.25   -118.47   
    66. D(H  11,C   1,C   0,H   8)   -118.36  0.000084   -0.87   -119.22   
    67. D(H  10,C   1,C   0,H   8)      1.49  0.000124   -0.75      0.74   
    68. D(H  10,C   1,C   0,H   9)    120.91  0.000078   -0.71    120.20   
    69. D(H  10,C   1,C   0,C   4)   -119.89  0.000261   -1.04   -120.93   
    70. D(N   2,C   1,C   0,C   4)      0.98 -0.000013   -0.58      0.40   
    71. D(N   2,C   1,C   0,H   8)    122.35 -0.000151   -0.29    122.07   
    72. D(H  11,C   1,C   0,H   9)      1.07  0.000038   -0.83      0.24   
    73. D(H  12,N   2,C   1,C   0)    -96.24 -0.000388    2.47    -93.77   
    74. D(H  12,N   2,C   1,H  11)    143.74 -0.000443    2.87    146.61   
    75. D(C   3,N   2,C   1,H  11)    -98.35  0.000021    1.79    -96.55   
    76. D(H  12,N   2,C   1,H  10)     26.51 -0.000398    3.01     29.52   
    77. D(C   3,N   2,C   1,H  10)    144.42  0.000066    1.93    146.35   
    78. D(C   3,N   2,C   1,C   0)     21.67  0.000076    1.39     23.07   
    79. D(C   7,C   3,N   2,H  12)   -148.20  0.000529   -3.09   -151.29   
    80. D(C   7,C   3,N   2,C   1)     93.02 -0.000143   -2.02     91.00   
    81. D(C   5,C   3,N   2,C   1)   -169.83 -0.000151   -1.68   -171.52   
    82. D(C   4,C   3,N   2,H  12)     82.60  0.000493   -2.75     79.85   
    83. D(C   4,C   3,N   2,C   1)    -36.18 -0.000179   -1.69    -37.87   
    84. D(C   5,C   3,N   2,H  12)    -51.05  0.000521   -2.75    -53.80   
    85. D(H  14,C   4,C   0,H   8)     94.76  0.000192   -1.33     93.43   
    86. D(C   0,C   4,C   3,N   2)     36.04  0.000118    1.37     37.41   
    87. D(H  14,C   4,C   0,C   1)   -143.81  0.000192   -1.05   -144.86   
    88. D(H  13,C   4,C   0,H   8)    -26.48  0.000175   -1.42    -27.91   
    89. D(H  13,C   4,C   0,C   1)     94.95  0.000176   -1.15     93.80   
    90. D(C   3,C   4,C   0,H   9)     97.07  0.000017   -0.81     96.26   
    91. D(H  13,C   4,C   0,H   9)   -146.07  0.000204   -1.50   -147.57   
    92. D(H  14,C   4,C   0,H   9)    -24.82  0.000221   -1.41    -26.23   
    93. D(C   3,C   4,C   0,H   8)   -143.35 -0.000012   -0.73   -144.08   
    94. D(C   3,C   4,C   0,C   1)    -21.91 -0.000012   -0.46    -22.37   
    95. D(H  14,C   4,C   3,C   5)    -71.28 -0.000219    2.01    -69.27   
    96. D(H  14,C   4,C   3,N   2)    158.24 -0.000141    1.96    160.20   
    97. D(H  13,C   4,C   3,C   7)    150.99 -0.000203    2.34    153.33   
    98. D(H  13,C   4,C   3,C   5)     48.23 -0.000286    2.05     50.28   
    99. D(H  13,C   4,C   3,N   2)    -82.25 -0.000208    2.00    -80.25   
   100. D(C   0,C   4,C   3,C   7)    -90.73  0.000123    1.71    -89.01   
   101. D(H  14,C   4,C   3,C   7)     31.47 -0.000135    2.31     33.78   
   102. D(C   0,C   4,C   3,C   5)    166.52  0.000039    1.42    167.94   
   103. D(H  16,C   5,C   3,C   7)   -116.45 -0.000056   -1.98   -118.43   
   104. D(H  16,C   5,C   3,N   2)    129.61  0.000010   -2.08    127.53   
   105. D(H  15,C   5,C   3,C   7)    117.25  0.000093   -1.96    115.29   
   106. D(H  15,C   5,C   3,C   4)   -123.10  0.000135   -1.87   -124.97   
   107. D(H  15,C   5,C   3,N   2)      3.31  0.000159   -2.06      1.25   
   108. D(N   6,C   5,C   3,C   7)     -0.90 -0.000025   -1.93     -2.83   
   109. D(H  16,C   5,C   3,C   4)      3.20 -0.000014   -1.89      1.31   
   110. D(N   6,C   5,C   3,C   4)    118.74  0.000017   -1.84    116.90   
   111. D(N   6,C   5,C   3,N   2)   -114.85  0.000041   -2.03   -116.88   
   112. D(H  17,N   6,C   5,H  16)   -127.51 -0.000372    3.41   -124.11   
   113. D(H  17,N   6,C   5,H  15)     -1.99 -0.000382    3.66      1.68   
   114. D(H  17,N   6,C   5,C   3)    114.98 -0.000405    3.06    118.04   
   115. D(C   7,N   6,C   5,H  16)    118.45  0.000058    2.35    120.80   
   116. D(C   7,N   6,C   5,H  15)   -116.03  0.000047    2.61   -113.42   
   117. D(C   7,N   6,C   5,C   3)      0.94  0.000025    2.00      2.94   
   118. D(H  19,C   7,C   3,C   4)    120.99 -0.000066    1.66    122.65   
   119. D(H  19,C   7,C   3,N   2)     -1.86 -0.000158    2.18      0.32   
   120. D(H  18,C   7,C   3,C   5)    115.86 -0.000057    2.12    117.98   
   121. D(H  18,C   7,C   3,C   4)     -6.24 -0.000072    1.93     -4.31   
   122. D(H  18,C   7,C   3,N   2)   -129.09 -0.000164    2.44   -126.64   
   123. D(N   6,C   7,C   3,C   5)      0.90  0.000025    1.93      2.83   
   124. D(N   6,C   7,C   3,C   4)   -121.20  0.000010    1.74   -119.46   
   125. D(H  19,C   7,C   3,C   5)   -116.91 -0.000051    1.85   -115.06   
   126. D(N   6,C   7,C   3,N   2)    115.96 -0.000082    2.25    118.21   
   127. D(H  19,C   7,N   6,H  17)      1.22  0.000429   -3.69     -2.48   
   128. D(H  19,C   7,N   6,C   5)    115.22 -0.000011   -2.58    112.63   
   129. D(H  18,C   7,N   6,H  17)    127.26  0.000354   -3.42    123.83   
   130. D(H  18,C   7,N   6,C   5)   -118.74 -0.000086   -2.31   -121.06   
   131. D(C   3,C   7,N   6,H  17)   -114.94  0.000414   -3.10   -118.04   
   132. D(C   3,C   7,N   6,C   5)     -0.93 -0.000026   -1.99     -2.93   
    ----------------------------------------------------------------------------

         *************************************************************
         *                GEOMETRY OPTIMIZATION CYCLE   5            *
         *************************************************************
---------------------------------
CARTESIAN COORDINATES (ANGSTROEM)
---------------------------------
  C      1.877117    0.620509    0.175689
  C      1.714370   -0.551599   -0.840079
  N      0.396355   -1.166958   -0.595930
  C     -0.405592   -0.129934    0.058923
  C      0.569716    0.595284    0.991971
  C     -1.765540   -0.617116    0.595451
  N     -2.489939    0.290825   -0.333883
  C     -1.208130    0.742507   -0.942127
  H      2.762692    0.502087    0.808123
  H      1.984547    1.572885   -0.354820
  H      2.500364   -1.307842   -0.750037
  H      1.746466   -0.173446   -1.868504
  H      0.494694   -1.951556    0.043374
  H      0.691450    0.000254    1.907004
  H      0.220516    1.590673    1.285809
  H     -1.936393   -1.688572    0.429721
  H     -1.960814   -0.382817    1.648635
  H     -3.075952   -0.211510   -0.990511
  H     -1.063414    1.825539   -0.848636
  H     -1.052312    0.440886   -1.984074

----------------------------
CARTESIAN COORDINATES (A.U.)
----------------------------
  NO LB      ZA    FRAG     MASS         X           Y           Z
   0 C     6.0000    0    12.011    3.547237    1.172593    0.332004
   1 C     6.0000    0    12.011    3.239691   -1.042372   -1.587518
   2 N     7.0000    0    14.007    0.749002   -2.205232   -1.126144
   3 C     6.0000    0    12.011   -0.766457   -0.245539    0.111348
   4 C     6.0000    0    12.011    1.076607    1.124925    1.874553
   5 C     6.0000    0    12.011   -3.336388   -1.166181    1.125239
   6 N     7.0000    0    14.007   -4.705303    0.549580   -0.630948
   7 C     6.0000    0    12.011   -2.283035    1.403135   -1.780361
   8 H     1.0000    0     1.008    5.220732    0.948807    1.527132
   9 H     1.0000    0     1.008    3.750251    2.972322   -0.670513
  10 H     1.0000    0     1.008    4.725003   -2.471463   -1.417364
  11 H     1.0000    0     1.008    3.300342   -0.327766   -3.530961
  12 H     1.0000    0     1.008    0.934835   -3.687906    0.081965
  13 H     1.0000    0     1.008    1.306651    0.000480    3.603716
  14 H     1.0000    0     1.008    0.416715    3.005936    2.429827
  15 H     1.0000    0     1.008   -3.659253   -3.190939    0.812055
  16 H     1.0000    0     1.008   -3.705401   -0.723420    3.115469
  17 H     1.0000    0     1.008   -5.812707   -0.399695   -1.871794
  18 H     1.0000    0     1.008   -2.009562    3.449768   -1.603690
  19 H     1.0000    0     1.008   -1.988581    0.833155   -3.749356

--------------------------------
INTERNAL COORDINATES (ANGSTROEM)
--------------------------------
 C      0   0   0     0.000000000000     0.00000000     0.00000000
 C      1   0   0     1.559522192197     0.00000000     0.00000000
 N      2   1   0     1.474937622539   107.39788163     0.00000000
 C      3   2   1     1.465390772705   105.53077232    23.06763130
 C      4   3   2     1.532234944432   104.99474913   322.13667440
 C      4   3   2     1.540996346346   114.50801907   188.48560572
 N      6   4   3     1.487539250731    91.10480124   243.12369769
 C      7   6   4     1.488962946761    91.21128699     2.94374299
 H      1   2   3     1.094641651109   112.29820053   122.06519946
 H      1   2   3     1.095445822745   110.37877933   241.53139097
 H      2   1   3     1.094438764355   113.00433372   238.67086301
 H      2   1   3     1.096215684281   110.40972973   118.71216636
 H      3   2   1     1.016844566483   109.85070818   266.24420450
 H      5   4   3     1.098256243771   108.75205442   279.75160320
 H      5   4   3     1.095025116708   112.99550556   160.20422857
 H      6   4   3     1.097576977017   113.16790187     1.24758993
 H      6   4   3     1.096460025023   115.09002748   127.53304417
 H      7   6   4     1.013366069622   112.57315809   118.04437194
 H      8   7   6     1.096649533353   112.23237344   238.95507776
 H      8   7   6     1.095859656264   115.29739072   112.62578730

---------------------------
INTERNAL COORDINATES (A.U.)
---------------------------
 C      0   0   0     0.000000000000     0.00000000     0.00000000
 C      1   0   0     2.947069843024     0.00000000     0.00000000
 N      2   1   0     2.787228171216   107.39788163     0.00000000
 C      3   2   1     2.769187239588   105.53077232    23.06763130
 C      4   3   2     2.895504417801   104.99474913   322.13667440
 C      4   3   2     2.912061067968   114.50801907   188.48560572
 N      6   4   3     2.811041797341    91.10480124   243.12369769
 C      7   6   4     2.813732192935    91.21128699     2.94374299
 H      1   2   3     2.068572935380   112.29820053   122.06519946
 H      1   2   3     2.070092599536   110.37877933   241.53139097
 H      2   1   3     2.068189534977   113.00433372   238.67086301
 H      2   1   3     2.071547427000   110.40972973   118.71216636
 H      3   2   1     1.921557751419   109.85070818   266.24420450
 H      5   4   3     2.075403525597   108.75205442   279.75160320
 H      5   4   3     2.069297580344   112.99550556   160.20422857
 H      6   4   3     2.074119897459   113.16790187     1.24758993
 H      6   4   3     2.072009164086   115.09002748   127.53304417
 H      7   6   4     1.914984344993   112.57315809   118.04437194
 H      8   7   6     2.072367282929   112.23237344   238.95507776
 H      8   7   6     2.070874631551   115.29739072   112.62578730


           ************************************************************
           *        Program running with 6 parallel MPI-processes     *
           *              working on a common directory               *
           ************************************************************
------------------------------------------------------------------------------
                   ___                                                        
                  /   \      - P O W E R E D   B Y -                         
                 /     \                                                     
                 |  |  |   _    _      __       _____    __    __             
                 |  |  |  | |  | |    /  \     |  _  \  |  |  /  |          
                  \  \/   | |  | |   /    \    | | | |  |  | /  /          
                 / \  \   | |__| |  /  /\  \   | |_| |  |  |/  /          
                |  |  |   |  __  | /  /__\  \  |    /   |      \           
                |  |  |   | |  | | |   __   |  |    \   |  |\   \          
                \     /   | |  | | |  |  |  |  | |\  \  |  | \   \       
                 \___/    |_|  |_| |__|  |__|  |_| \__\ |__|  \__/        
                                                                              
                      - O R C A' S   B I G   F R I E N D -                    
                                      &                                       
                       - I N T E G R A L  F E E D E R -                       
                                                                              
 v1 FN, 2020, v2 2021                                                         
------------------------------------------------------------------------------


Reading SHARK input file file.SHARKINP.tmp ... ok
----------------------
SHARK INTEGRAL PACKAGE
----------------------

Number of atoms                             ...     20
Number of basis functions                   ...    216
Number of shells                            ...    112
Maximum angular momentum                    ...      2
Integral batch strategy                     ... SHARK/LIBINT Hybrid
RI-J (if used) integral strategy            ... SPLIT-RIJ (Revised 2003 algorithm where possible)
Printlevel                                  ...      1
Contraction scheme used                     ... SEGMENTED contraction
Coulomb Range Separation                    ... NOT USED
Exchange Range Separation                   ... Long Range
   Mu parameter                             ...  0.300000
   Scaling (regular/separated)              ...  0.167000  0.833000
Finite Nucleus Model                        ... NOT USED
Auxiliary Coulomb fitting basis             ... AVAILABLE
   # of basis functions in Aux-J            ...    524
   # of shells in Aux-J                     ...    180
   Maximum angular momentum in Aux-J        ...      4
Auxiliary J/K fitting basis                 ... NOT available
Auxiliary Correlation fitting basis         ... NOT available
Auxiliary 'external' fitting basis          ... NOT available
Integral threshold                          ...     2.500000e-11
Primitive cut-off                           ...     2.500000e-12
Primitive pair pre-selection threshold      ...     2.500000e-12

Calculating pre-screening integrals         ... done (  0.0 sec) Dimension = 112
Organizing shell pair data                  ... done (  0.0 sec)
Shell pair information
Total number of shell pairs                 ...      6328
Shell pairs after pre-screening             ...      6137
Total number of primitive shell pairs       ...     21940
Primitive shell pairs kept                  ...     16349
          la=0 lb=0:   2288 shell pairs
          la=1 lb=0:   2365 shell pairs
          la=1 lb=1:    638 shell pairs
          la=2 lb=0:    533 shell pairs
          la=2 lb=1:    277 shell pairs
          la=2 lb=2:     36 shell pairs

Calculating one electron integrals          ... done (  0.0 sec)
Calculating RI/J V-Matrix + Cholesky decomp.... done (  0.0 sec)
Calculating Nuclear repulsion               ... done (  0.0 sec) ENN=    403.593093911206 Eh

SHARK setup successfully completed in   0.3 seconds

Maximum memory used throughout the entire GTOINT-calculation: 15.4 MB


           ************************************************************
           *        Program running with 6 parallel MPI-processes     *
           *              working on a common directory               *
           ************************************************************

Diagonalization of the overlap matrix:
Smallest eigenvalue                        ... 1.398e-05
Time for diagonalization                   ...    0.012 sec
Threshold for overlap eigenvalues          ... 1.000e-08
Number of eigenvalues below threshold      ... 0
Time for construction of square roots      ...    0.009 sec
Total time needed                          ...    0.022 sec

-------------------
DFT GRID GENERATION
-------------------

General Integration Accuracy     IntAcc      ... 4.388
Radial Grid Type                 RadialGrid  ... OptM3 with GC (2021)
Angular Grid (max. ang.)         AngularGrid ... 4 (Lebedev-302)
Angular grid pruning method      GridPruning ... 4 (adaptive)
Weight generation scheme         WeightScheme... Becke
Basis function cutoff            BFCut       ... 1.0000e-11
Integration weight cutoff        WCut        ... 1.0000e-14
Angular grids for H and He will be reduced by one unit
Partially contracted basis set               ... off
Rotationally invariant grid construction     ... off

Total number of grid points                  ...    90326
Total number of batches                      ...     1421
Average number of points per batch           ...       63
Average number of grid points per atom       ...     4516
Time for grid setup =    0.622 sec

--------------------
COSX GRID GENERATION
--------------------

GRIDX 1
-------
General Integration Accuracy     IntAcc      ... 3.816
Radial Grid Type                 RadialGrid  ... OptM3 with GC (2021)
Angular Grid (max. ang.)         AngularGrid ... 1 (Lebedev-50)
Angular grid pruning method      GridPruning ... 4 (adaptive)
Weight generation scheme         WeightScheme... Becke
Basis function cutoff            BFCut       ... 1.0000e-11
Integration weight cutoff        WCut        ... 1.0000e-14
Angular grids for H and He will be reduced by one unit
Partially contracted basis set               ... on
Rotationally invariant grid construction     ... off

Total number of grid points                  ...    11274
Total number of batches                      ...      186
Average number of points per batch           ...       60
Average number of grid points per atom       ...      564
UseSFitting                                  ... on

GRIDX 2
-------
General Integration Accuracy     IntAcc      ... 4.020
Radial Grid Type                 RadialGrid  ... OptM3 with GC (2021)
Angular Grid (max. ang.)         AngularGrid ... 2 (Lebedev-110)
Angular grid pruning method      GridPruning ... 4 (adaptive)
Weight generation scheme         WeightScheme... Becke
Basis function cutoff            BFCut       ... 1.0000e-11
Integration weight cutoff        WCut        ... 1.0000e-14
Angular grids for H and He will be reduced by one unit
Partially contracted basis set               ... on
Rotationally invariant grid construction     ... off

Total number of grid points                  ...    26279
Total number of batches                      ...      421
Average number of points per batch           ...       62
Average number of grid points per atom       ...     1314
UseSFitting                                  ... on

GRIDX 3
-------
General Integration Accuracy     IntAcc      ... 4.338
Radial Grid Type                 RadialGrid  ... OptM3 with GC (2021)
Angular Grid (max. ang.)         AngularGrid ... 3 (Lebedev-194)
Angular grid pruning method      GridPruning ... 4 (adaptive)
Weight generation scheme         WeightScheme... Becke
Basis function cutoff            BFCut       ... 1.0000e-11
Integration weight cutoff        WCut        ... 1.0000e-14
Angular grids for H and He will be reduced by one unit
Partially contracted basis set               ... on
Rotationally invariant grid construction     ... off

Total number of grid points                  ...    58864
Total number of batches                      ...      929
Average number of points per batch           ...       63
Average number of grid points per atom       ...     2943
UseSFitting                                  ... on

Time for X-Grid setup             =    0.630 sec

--------------
SCF ITERATIONS
--------------
ITER       Energy         Delta-E        Max-DP      RMS-DP      [F,P]     Damp
               ***  Starting incremental Fock matrix formation  ***
  0   -345.4843682295   0.000000000000 0.03566474  0.00040890  0.0160245 0.7000
                      *** Initiating the SOSCF procedure ***
                      *** Re-Reading the Fockian *** 
                      *** Removing any level shift *** 
ITER      Energy       Delta-E        Grad      Rot      Max-DP    RMS-DP
  1   -345.48492781  -0.0005595791  0.001008  0.001008  0.107638  0.001355
               *** Restarting incremental Fock matrix formation ***
  2   -345.48664269  -0.0017148783  0.000957  0.001444  0.026564  0.000463
  3   -345.48678994  -0.0001472519  0.000319  0.001021  0.013580  0.000224
  4   -345.48680378  -0.0000138443  0.000391  0.000198  0.003904  0.000085
  5   -345.48680867  -0.0000048895  0.000051  0.000046  0.001126  0.000026
  6   -345.48680889  -0.0000002139  0.000014  0.000037  0.002204  0.000019
  7   -345.48680890  -0.0000000096  0.000005  0.000021  0.002056  0.000017
                  ***Gradient check signals convergence***
              ***Rediagonalizing the Fockian in SOSCF/NRSCF***

               *****************************************************
               *                     SUCCESS                       *
               *           SCF CONVERGED AFTER   8 CYCLES          *
               *****************************************************

Old exchange energy                            =    -16.190560495 Eh
New exchange energy                            =    -16.190571160 Eh
Exchange energy change after final integration =     -0.000010665 Eh
Total energy after final integration           =   -345.486819562 Eh
Final COS-X integration done in                =     8.912 sec
Total Energy       :         -345.48681956 Eh           -9401.17431 eV
  Last Energy change         ...   -1.4908e-09  Tolerance :   1.0000e-08
  Last MAX-Density change    ...    2.6645e-15  Tolerance :   1.0000e-07
             **** THE GBW FILE WAS UPDATED (file.gbw) ****
             **** DENSITY file.scfp WAS UPDATED ****
             **** ENERGY FILE WAS UPDATED (file.en.tmp) ****
             **** THE GBW FILE WAS UPDATED (file.gbw) ****
             **** DENSITY file.scfp WAS UPDATED ****
Total SCF time: 0 days 0 hours 0 min 46 sec 

Maximum memory used throughout the entire SCF-calculation: 61.0 MB


-------------------------------------------------------------------------------
                          DFT DISPERSION CORRECTION                            
                                                                               
                              DFTD3 V3.1  Rev 1                                
                          USING Becke-Johnson damping                          
-------------------------------------------------------------------------------
-------------------------   ----------------
Dispersion correction           -0.033351375
-------------------------   ----------------


-------------------------   --------------------
FINAL SINGLE POINT ENERGY      -345.520170937169
-------------------------   --------------------


           ************************************************************
           *        Program running with 6 parallel MPI-processes     *
           *              working on a common directory               *
           ************************************************************
------------------------------------------------------------------------------
                         ORCA SCF GRADIENT CALCULATION
------------------------------------------------------------------------------

 ... reading COSX grid (gridx3)
Gradient of the Kohn-Sham DFT energy:
Kohn-Sham wavefunction type      ... RKS
Hartree-Fock exchange scaling    ...    0.167
Number of operators              ...    1
Number of atoms                  ...   20
Basis set dimensions             ...  216
Integral neglect threshold       ... 2.5e-11
Integral primitive cutoff        ... 2.5e-12
SHARK Integral package           ... ON

Nuc. rep. gradient       (SHARK) ... done (  0.0 sec)
HCore & Overlap gradient (SHARK) ... done (  0.1 sec)
RI-J gradient            (SHARK) ... done (  0.5 sec)
COSX-gradient                    ... done ( 10.0 sec)
Exchange-correlation gradient    ... done
Dispersion correction            ... done

------------------
CARTESIAN GRADIENT
------------------

   1   C   :    0.000056768    0.000175610    0.000131558
   2   C   :    0.000282979    0.000103041   -0.000553539
   3   N   :    0.000426327    0.000346146    0.001191459
   4   C   :   -0.000667484    0.000641380   -0.000266161
   5   C   :    0.000389240   -0.000414038    0.000078352
   6   C   :    0.000186912   -0.000529657   -0.000151369
   7   N   :   -0.001533380    0.000903781    0.000529668
   8   C   :    0.000025418   -0.000246519   -0.000665021
   9   H   :    0.000114447    0.000127833   -0.000180420
  10   H   :    0.000028270   -0.000062910    0.000058238
  11   H   :   -0.000129901   -0.000071098   -0.000058470
  12   H   :    0.000038307   -0.000170492    0.000033234
  13   H   :   -0.000420441   -0.000592054   -0.000431902
  14   H   :   -0.000102297    0.000183593    0.000013820
  15   H   :   -0.000048231   -0.000039853    0.000028899
  16   H   :    0.000216028   -0.000204888    0.000631586
  17   H   :   -0.000100601    0.000030244   -0.000190299
  18   H   :    0.000863666   -0.000360296   -0.000051507
  19   H   :   -0.000218161   -0.000143185    0.000009704
  20   H   :    0.000569656    0.000506689   -0.000152921

Difference to translation invariance:
           :   -0.0000224765    0.0001833266    0.0000049087

Difference to rotation invariance:
           :   -0.0008053984   -0.0000782340    0.0004957672

Norm of the cartesian gradient     ...    0.0032700437
RMS gradient                       ...    0.0004221608
MAX gradient                       ...    0.0015333796

-------
TIMINGS
-------

Total SCF gradient time            ...       13.840 sec

One electron gradient       ....       0.100 sec  (  0.7%)
RI-J Coulomb gradient       ....       0.545 sec  (  3.9%)
COSX gradient               ....       9.995 sec  ( 72.2%)
XC gradient                 ....       2.596 sec  ( 18.8%)

Maximum memory used throughout the entire SCFGRAD-calculation: 47.2 MB
------------------------------------------------------------------------------
                         ORCA GEOMETRY RELAXATION STEP
------------------------------------------------------------------------------

Reading the OPT-File                    .... done
Getting information on internals        .... done
Copying old internal coords+grads       .... done
Making the new internal coordinates     .... (new redundants).... done
Validating the new internal coordinates .... (new redundants).... done
Calculating the B-matrix                .... done
Calculating the G,G- and P matrices     .... done
Transforming gradient to internals      .... done
Projecting the internal gradient        .... done
Number of atoms                         ....  20
Number of internal coordinates          .... 132
Current Energy                          ....  -345.520170937 Eh
Current gradient norm                   ....     0.003270044 Eh/bohr
Maximum allowed component of the step   ....  0.300
Current trust radius                    ....  0.300
Updating the Hessian (BFGS)             .... done
Forming the augmented Hessian           .... done
Diagonalizing the augmented Hessian     .... done
Last element of RFO vector              ....  0.820967853
Lowest eigenvalues of augmented Hessian:
 -0.000545441  0.000265740  0.000959043  0.003528215  0.013011370
Length of the computed step             ....  0.695489372
Warning: the length of the step is outside the trust region - taking restricted step instead
The input lambda is                     ....    -0.000545
   iter:   1  x=   -0.000963  g=  942.089135 f(x)=     0.393705
   iter:   2  x=   -0.001423  g=  336.740884 f(x)=     0.154900
   iter:   3  x=   -0.001775  g=  146.826444 f(x)=     0.051656
   iter:   4  x=   -0.001905  g=   88.370404 f(x)=     0.011441
   iter:   5  x=   -0.001917  g=   74.786878 f(x)=     0.000912
   iter:   6  x=   -0.001917  g=   73.655362 f(x)=     0.000007
   iter:   7  x=   -0.001917  g=   73.646730 f(x)=     0.000000
   iter:   8  x=   -0.001917  g=   73.646730 f(x)=     0.000000
The output lambda is                    ....    -0.001917 (8 iterations)
The final length of the internal step   ....  0.300000000
Converting the step to cartesian space:
 Initial RMS(Int)=    0.0261116484
Transforming coordinates:
 Iter   0:  RMS(Cart)=    0.0426997568 RMS(Int)=    0.0260552866
 Iter   1:  RMS(Cart)=    0.0011434533 RMS(Int)=    0.0006554243
 Iter   2:  RMS(Cart)=    0.0000601871 RMS(Int)=    0.0000429811
 Iter   3:  RMS(Cart)=    0.0000036825 RMS(Int)=    0.0000023906
 Iter   4:  RMS(Cart)=    0.0000002381 RMS(Int)=    0.0000001922
 Iter   5:  RMS(Cart)=    0.0000000157 RMS(Int)=    0.0000000112
done
Storing new coordinates                 .... done

                                .--------------------.
          ----------------------|Geometry convergence|-------------------------
          Item                value                   Tolerance       Converged
          ---------------------------------------------------------------------
          Energy change      -0.0003089974            0.0000050000      NO
          RMS gradient        0.0001728478            0.0001000000      NO
          MAX gradient        0.0005377608            0.0003000000      NO
          RMS step            0.0261116484            0.0020000000      NO
          MAX step            0.0662020717            0.0040000000      NO
          ........................................................
          Max(Bonds)      0.0013      Max(Angles)    0.56
          Max(Dihed)        3.79      Max(Improp)    0.00
          ---------------------------------------------------------------------

The optimization has not yet converged - more geometry cycles are needed


    ---------------------------------------------------------------------------
                         Redundant Internal Coordinates
                            (Angstroem and degrees)

        Definition                    Value    dE/dq     Step     New-Value
    ----------------------------------------------------------------------------
     1. B(C   1,C   0)                1.5595  0.000283 -0.0000    1.5595   
     2. B(N   2,C   1)                1.4749  0.000122  0.0007    1.4756   
     3. B(C   3,N   2)                1.4654  0.000016  0.0007    1.4660   
     4. B(C   4,C   3)                1.5322  0.000184  0.0000    1.5323   
     5. B(C   4,C   0)                1.5415  0.000403 -0.0002    1.5413   
     6. B(C   5,C   3)                1.5410  0.000127  0.0000    1.5410   
     7. B(N   6,C   5)                1.4875  0.000389 -0.0011    1.4865   
     8. B(C   7,N   6)                1.4890  0.000538 -0.0013    1.4877   
     9. B(C   7,C   3)                1.5516  0.000351 -0.0006    1.5510   
    10. B(H   8,C   0)                1.0946 -0.000018  0.0000    1.0947   
    11. B(H   9,C   0)                1.0954 -0.000098  0.0001    1.0955   
    12. B(H  10,C   1)                1.0944 -0.000046  0.0000    1.0944   
    13. B(H  11,C   1)                1.0962 -0.000084  0.0000    1.0962   
    14. B(H  12,N   2)                1.0168  0.000140  0.0004    1.0173   
    15. B(H  13,C   4)                1.0983 -0.000082  0.0001    1.0983   
    16. B(H  14,C   4)                1.0950 -0.000033 -0.0000    1.0950   
    17. B(H  15,C   5)                1.0976  0.000082  0.0001    1.0977   
    18. B(H  16,C   5)                1.0965 -0.000166  0.0001    1.0965   
    19. B(H  17,N   6)                1.0134 -0.000292 -0.0002    1.0132   
    20. B(H  18,C   7)                1.0966 -0.000165  0.0001    1.0968   
    21. B(H  19,C   7)                1.0959  0.000078  0.0004    1.0962   
    22. A(C   4,C   0,H   8)          112.24  0.000123    0.02    112.25   
    23. A(C   1,C   0,H   9)          110.38  0.000009   -0.05    110.33   
    24. A(C   4,C   0,H   9)          110.72 -0.000016   -0.00    110.72   
    25. A(C   1,C   0,H   8)          112.30 -0.000048    0.08    112.37   
    26. A(C   1,C   0,C   4)          104.13  0.000000   -0.10    104.03   
    27. A(H   8,C   0,H   9)          107.13 -0.000065    0.05    107.18   
    28. A(C   0,C   1,H  10)          113.00  0.000181    0.12    113.13   
    29. A(H  10,C   1,H  11)          107.13 -0.000085    0.02    107.15   
    30. A(C   0,C   1,H  11)          110.41  0.000092   -0.10    110.31   
    31. A(N   2,C   1,H  10)          109.87 -0.000049    0.09    109.95   
    32. A(N   2,C   1,H  11)          108.99  0.000016   -0.22    108.77   
    33. A(C   0,C   1,N   2)          107.40 -0.000156    0.08    107.47   
    34. A(C   3,N   2,H  12)          108.54  0.000146   -0.46    108.08   
    35. A(C   1,N   2,H  12)          109.85  0.000242   -0.47    109.38   
    36. A(C   1,N   2,C   3)          105.53  0.000188   -0.39    105.14   
    37. A(N   2,C   3,C   5)          114.51 -0.000131    0.48    114.98   
    38. A(C   4,C   3,C   5)          119.96  0.000062   -0.24    119.72   
    39. A(C   5,C   3,C   7)           86.90  0.000148    0.10     87.00   
    40. A(C   4,C   3,C   7)          117.13  0.000052   -0.35    116.78   
    41. A(N   2,C   3,C   4)          104.99 -0.000088   -0.07    104.92   
    42. A(N   2,C   3,C   7)          113.12 -0.000012    0.12    113.24   
    43. A(H  13,C   4,H  14)          107.71 -0.000069    0.06    107.77   
    44. A(C   3,C   4,H  14)          113.00 -0.000027    0.22    113.21   
    45. A(C   0,C   4,H  14)          113.43  0.000050    0.15    113.59   
    46. A(C   3,C   4,H  13)          108.75  0.000032   -0.17    108.59   
    47. A(C   0,C   4,H  13)          110.86  0.000061   -0.16    110.70   
    48. A(C   0,C   4,C   3)          103.01 -0.000041   -0.13    102.88   
    49. A(C   3,C   5,H  15)          113.17 -0.000110   -0.42    112.75   
    50. A(H  15,C   5,H  16)          109.02 -0.000168    0.16    109.18   
    51. A(N   6,C   5,H  16)          112.52 -0.000087    0.16    112.68   
    52. A(C   3,C   5,H  16)          115.09  0.000134    0.29    115.38   
    53. A(N   6,C   5,H  15)          115.19  0.000283   -0.04    115.16   
    54. A(C   3,C   5,N   6)           91.10 -0.000006   -0.20     90.91   
    55. A(C   5,N   6,C   7)           91.21 -0.000010    0.18     91.39   
    56. A(C   7,N   6,H  17)          112.55 -0.000288    0.55    113.10   
    57. A(C   5,N   6,H  17)          112.57 -0.000251    0.56    113.13   
    58. A(C   3,C   7,N   6)           90.64 -0.000136   -0.16     90.48   
    59. A(H  18,C   7,H  19)          109.52 -0.000196    0.07    109.59   
    60. A(N   6,C   7,H  19)          115.30  0.000337   -0.05    115.25   
    61. A(C   3,C   7,H  19)          112.65 -0.000068   -0.46    112.19   
    62. A(N   6,C   7,H  18)          112.23 -0.000045    0.26    112.49   
    63. A(C   3,C   7,H  18)          115.60  0.000153    0.32    115.92   
    64. D(H  11,C   1,C   0,C   4)    119.11 -0.000061   -0.67    118.43   
    65. D(N   2,C   1,C   0,H   9)   -118.47 -0.000024   -0.33   -118.79   
    66. D(H  11,C   1,C   0,H   8)   -119.22  0.000061   -0.67   -119.90   
    67. D(H  10,C   1,C   0,H   8)      0.74  0.000139   -0.64      0.10   
    68. D(H  10,C   1,C   0,H   9)    120.20  0.000032   -0.56    119.64   
    69. D(H  10,C   1,C   0,C   4)   -120.93  0.000017   -0.64   -121.57   
    70. D(N   2,C   1,C   0,C   4)      0.40 -0.000039   -0.40     -0.01   
    71. D(N   2,C   1,C   0,H   8)    122.07  0.000084   -0.40    121.66   
    72. D(H  11,C   1,C   0,H   9)      0.24 -0.000047   -0.60     -0.35   
    73. D(H  12,N   2,C   1,C   0)    -93.76 -0.000253    1.76    -91.99   
    74. D(H  12,N   2,C   1,H  11)    146.62 -0.000282    1.95    148.58   
    75. D(C   3,N   2,C   1,H  11)    -96.56  0.000112    0.96    -95.60   
    76. D(H  12,N   2,C   1,H  10)     29.52 -0.000160    2.01     31.53   
    77. D(C   3,N   2,C   1,H  10)    146.34  0.000233    1.02    147.36   
    78. D(C   3,N   2,C   1,C   0)     23.07  0.000140    0.77     23.84   
    79. D(C   7,C   3,N   2,H  12)   -151.28  0.000261   -2.27   -153.55   
    80. D(C   7,C   3,N   2,C   1)     91.01 -0.000191   -1.29     89.73   
    81. D(C   5,C   3,N   2,C   1)   -171.51 -0.000083   -0.89   -172.40   
    82. D(C   4,C   3,N   2,H  12)     79.84  0.000270   -1.85     77.99   
    83. D(C   4,C   3,N   2,C   1)    -37.86 -0.000182   -0.87    -38.73   
    84. D(C   5,C   3,N   2,H  12)    -53.81  0.000369   -1.87    -55.67   
    85. D(H  14,C   4,C   0,H   8)     93.43  0.000000   -0.44     92.99   
    86. D(C   0,C   4,C   3,N   2)     37.42  0.000060    0.68     38.10   
    87. D(H  14,C   4,C   0,C   1)   -144.86  0.000009   -0.40   -145.26   
    88. D(H  13,C   4,C   0,H   8)    -27.91  0.000009   -0.51    -28.41   
    89. D(H  13,C   4,C   0,C   1)     93.80  0.000018   -0.47     93.34   
    90. D(C   3,C   4,C   0,H   9)     96.26 -0.000021   -0.24     96.02   
    91. D(H  13,C   4,C   0,H   9)   -147.57  0.000021   -0.58   -148.14   
    92. D(H  14,C   4,C   0,H   9)    -26.23  0.000012   -0.51    -26.74   
    93. D(C   3,C   4,C   0,H   8)   -144.08 -0.000033   -0.17   -144.25   
    94. D(C   3,C   4,C   0,C   1)    -22.37 -0.000024   -0.13    -22.50   
    95. D(H  14,C   4,C   3,C   5)    -69.25 -0.000144    1.30    -67.95   
    96. D(H  14,C   4,C   3,N   2)    160.20  0.000079    0.90    161.11   
    97. D(H  13,C   4,C   3,C   7)    153.31  0.000049    1.18    154.49   
    98. D(H  13,C   4,C   3,C   5)     50.30 -0.000225    1.40     51.70   
    99. D(H  13,C   4,C   3,N   2)    -80.25 -0.000003    1.01    -79.24   
   100. D(C   0,C   4,C   3,C   7)    -89.02  0.000113    0.85    -88.17   
   101. D(H  14,C   4,C   3,C   7)     33.76  0.000131    1.08     34.84   
   102. D(C   0,C   4,C   3,C   5)    167.97 -0.000162    1.08    169.04   
   103. D(H  16,C   5,C   3,C   7)   -118.42  0.000030   -2.45   -120.87   
   104. D(H  16,C   5,C   3,N   2)    127.53 -0.000009   -2.69    124.85   
   105. D(H  15,C   5,C   3,C   7)    115.30  0.000247   -2.56    112.74   
   106. D(H  15,C   5,C   3,C   4)   -124.98  0.000419   -2.94   -127.91   
   107. D(H  15,C   5,C   3,N   2)      1.25  0.000208   -2.79     -1.54   
   108. D(N   6,C   5,C   3,C   7)     -2.83 -0.000039   -2.30     -5.13   
   109. D(H  16,C   5,C   3,C   4)      1.31  0.000201   -2.83     -1.53   
   110. D(N   6,C   5,C   3,C   4)    116.90  0.000133   -2.68    114.21   
   111. D(N   6,C   5,C   3,N   2)   -116.88 -0.000077   -2.54   -119.42   
   112. D(H  17,N   6,C   5,H  16)   -124.11 -0.000216    3.44   -120.67   
   113. D(H  17,N   6,C   5,H  15)      1.69 -0.000285    3.76      5.45   
   114. D(H  17,N   6,C   5,C   3)    118.04 -0.000341    3.17    121.22   
   115. D(C   7,N   6,C   5,H  16)    120.79  0.000162    2.66    123.45   
   116. D(C   7,N   6,C   5,H  15)   -113.41  0.000093    2.98   -110.43   
   117. D(C   7,N   6,C   5,C   3)      2.94  0.000037    2.39      5.34   
   118. D(H  19,C   7,C   3,C   4)    122.65 -0.000426    2.83    125.48   
   119. D(H  19,C   7,C   3,N   2)      0.32 -0.000335    3.12      3.44   
   120. D(H  18,C   7,C   3,C   5)    117.97 -0.000052    2.58    120.55   
   121. D(H  18,C   7,C   3,C   4)     -4.32 -0.000222    2.87     -1.45   
   122. D(H  18,C   7,C   3,N   2)   -126.65 -0.000131    3.16   -123.49   
   123. D(N   6,C   7,C   3,C   5)      2.83  0.000036    2.30      5.13   
   124. D(N   6,C   7,C   3,C   4)   -119.46 -0.000134    2.58   -116.88   
   125. D(H  19,C   7,C   3,C   5)   -115.06 -0.000256    2.55   -112.51   
   126. D(N   6,C   7,C   3,N   2)    118.20 -0.000044    2.88    121.08   
   127. D(H  19,C   7,N   6,H  17)     -2.49  0.000243   -3.79     -6.29   
   128. D(H  19,C   7,N   6,C   5)    112.63 -0.000102   -3.01    109.62   
   129. D(H  18,C   7,N   6,H  17)    123.83  0.000217   -3.51    120.32   
   130. D(H  18,C   7,N   6,C   5)   -121.04 -0.000128   -2.72   -123.77   
   131. D(C   3,C   7,N   6,H  17)   -118.04  0.000312   -3.17   -121.21   
   132. D(C   3,C   7,N   6,C   5)     -2.92 -0.000033   -2.38     -5.31   
    ----------------------------------------------------------------------------

         *************************************************************
         *                GEOMETRY OPTIMIZATION CYCLE   6            *
         *************************************************************
---------------------------------
CARTESIAN COORDINATES (ANGSTROEM)
---------------------------------
  C      1.869308    0.628411    0.176732
  C      1.716624   -0.546036   -0.837775
  N      0.409027   -1.181725   -0.585794
  C     -0.403398   -0.144353    0.057022
  C      0.562772    0.588905    0.993390
  C     -1.768245   -0.622697    0.588655
  N     -2.475592    0.327766   -0.309317
  C     -1.194853    0.726555   -0.953032
  H      2.756649    0.520502    0.808651
  H      1.965136    1.581125   -0.355512
  H      2.515295   -1.290006   -0.757473
  H      1.731650   -0.165439   -1.865707
  H      0.526981   -1.945362    0.075876
  H      0.691965   -0.012131    1.903563
  H      0.204236    1.578752    1.294531
  H     -1.955203   -1.684939    0.384498
  H     -1.956190   -0.421615    1.650067
  H     -3.115812   -0.129483   -0.947789
  H     -1.015849    1.807244   -0.898133
  H     -1.064302    0.384625   -1.986354

----------------------------
CARTESIAN COORDINATES (A.U.)
----------------------------
  NO LB      ZA    FRAG     MASS         X           Y           Z
   0 C     6.0000    0    12.011    3.532480    1.187525    0.333975
   1 C     6.0000    0    12.011    3.243949   -1.031858   -1.583165
   2 N     7.0000    0    14.007    0.772949   -2.233136   -1.106990
   3 C     6.0000    0    12.011   -0.762313   -0.272788    0.107755
   4 C     6.0000    0    12.011    1.063485    1.112869    1.877235
   5 C     6.0000    0    12.011   -3.341500   -1.176726    1.112398
   6 N     7.0000    0    14.007   -4.678190    0.619389   -0.584525
   7 C     6.0000    0    12.011   -2.257944    1.372990   -1.800970
   8 H     1.0000    0     1.008    5.209312    0.983606    1.528130
   9 H     1.0000    0     1.008    3.713569    2.987894   -0.671820
  10 H     1.0000    0     1.008    4.753219   -2.437758   -1.431416
  11 H     1.0000    0     1.008    3.272343   -0.312635   -3.525675
  12 H     1.0000    0     1.008    0.995851   -3.676202    0.143386
  13 H     1.0000    0     1.008    1.307625   -0.022924    3.597212
  14 H     1.0000    0     1.008    0.385950    2.983408    2.446308
  15 H     1.0000    0     1.008   -3.694799   -3.184073    0.726597
  16 H     1.0000    0     1.008   -3.696664   -0.796737    3.118175
  17 H     1.0000    0     1.008   -5.888031   -0.244688   -1.791062
  18 H     1.0000    0     1.008   -1.919676    3.415196   -1.697226
  19 H     1.0000    0     1.008   -2.011239    0.726836   -3.753665

--------------------------------
INTERNAL COORDINATES (ANGSTROEM)
--------------------------------
 C      0   0   0     0.000000000000     0.00000000     0.00000000
 C      1   0   0     1.559443094460     0.00000000     0.00000000
 N      2   1   0     1.475602604810   107.46440634     0.00000000
 C      3   2   1     1.466078825190   105.13550965    23.84105048
 C      4   3   2     1.532298324679   104.89973822   321.26619965
 C      4   3   2     1.540861561074   114.99031712   187.59269534
 N      6   4   3     1.486631621408    90.83490998   240.58873353
 C      7   6   4     1.487848500593    91.32499850     5.34068922
 H      1   2   3     1.094687286635   112.37494595   121.66198804
 H      1   2   3     1.095504762030   110.33152608   241.20463858
 H      2   1   3     1.094448019005   113.12660388   238.43846884
 H      2   1   3     1.096231533609   110.31676265   118.44134514
 H      3   2   1     1.017282331662   109.37242706   268.00699829
 H      5   4   3     1.098339305325   108.58426274   280.75875209
 H      5   4   3     1.095002629479   113.21488419   161.11080945
 H      6   4   3     1.097721103827   112.77394840   358.45617421
 H      6   4   3     1.096518103819   115.39590608   124.85816122
 H      7   6   4     1.013215163620   113.12564351   121.22176551
 H      8   7   6     1.096788390922   112.51522231   236.24063398
 H      8   7   6     1.096227072971   115.26033639   109.60841119

---------------------------
INTERNAL COORDINATES (A.U.)
---------------------------
 C      0   0   0     0.000000000000     0.00000000     0.00000000
 C      1   0   0     2.946920369964     0.00000000     0.00000000
 N      2   1   0     2.788484805591   107.46440634     0.00000000
 C      3   2   1     2.770487470350   105.13550965    23.84105048
 C      4   3   2     2.895624189109   104.89973822   321.26619965
 C      4   3   2     2.911806360716   114.99031712   187.59269534
 N      6   4   3     2.809326626488    90.83490998   240.58873353
 C      7   6   4     2.811626194887    91.32499850     5.34068922
 H      1   2   3     2.068659174025   112.37494595   121.66198804
 H      1   2   3     2.070203978644   110.33152608   241.20463858
 H      2   1   3     2.068207023732   113.12660388   238.43846884
 H      2   1   3     2.071577377889   110.31676265   118.44134514
 H      3   2   1     1.922385007718   109.37242706   268.00699829
 H      5   4   3     2.075560489186   108.58426274   280.75875209
 H      5   4   3     2.069255085639   113.21488419   161.11080945
 H      6   4   3     2.074392257659   112.77394840   358.45617421
 H      6   4   3     2.072118917105   115.39590608   124.85816122
 H      7   6   4     1.914699173979   113.12564351   121.22176551
 H      8   7   6     2.072629685706   112.51522231   236.24063398
 H      8   7   6     2.071568948505   115.26033639   109.60841119


           ************************************************************
           *        Program running with 6 parallel MPI-processes     *
           *              working on a common directory               *
           ************************************************************
------------------------------------------------------------------------------
                   ___                                                        
                  /   \      - P O W E R E D   B Y -                         
                 /     \                                                     
                 |  |  |   _    _      __       _____    __    __             
                 |  |  |  | |  | |    /  \     |  _  \  |  |  /  |          
                  \  \/   | |  | |   /    \    | | | |  |  | /  /          
                 / \  \   | |__| |  /  /\  \   | |_| |  |  |/  /          
                |  |  |   |  __  | /  /__\  \  |    /   |      \           
                |  |  |   | |  | | |   __   |  |    \   |  |\   \          
                \     /   | |  | | |  |  |  |  | |\  \  |  | \   \       
                 \___/    |_|  |_| |__|  |__|  |_| \__\ |__|  \__/        
                                                                              
                      - O R C A' S   B I G   F R I E N D -                    
                                      &                                       
                       - I N T E G R A L  F E E D E R -                       
                                                                              
 v1 FN, 2020, v2 2021                                                         
------------------------------------------------------------------------------


Reading SHARK input file file.SHARKINP.tmp ... ok
----------------------
SHARK INTEGRAL PACKAGE
----------------------

Number of atoms                             ...     20
Number of basis functions                   ...    216
Number of shells                            ...    112
Maximum angular momentum                    ...      2
Integral batch strategy                     ... SHARK/LIBINT Hybrid
RI-J (if used) integral strategy            ... SPLIT-RIJ (Revised 2003 algorithm where possible)
Printlevel                                  ...      1
Contraction scheme used                     ... SEGMENTED contraction
Coulomb Range Separation                    ... NOT USED
Exchange Range Separation                   ... Long Range
   Mu parameter                             ...  0.300000
   Scaling (regular/separated)              ...  0.167000  0.833000
Finite Nucleus Model                        ... NOT USED
Auxiliary Coulomb fitting basis             ... AVAILABLE
   # of basis functions in Aux-J            ...    524
   # of shells in Aux-J                     ...    180
   Maximum angular momentum in Aux-J        ...      4
Auxiliary J/K fitting basis                 ... NOT available
Auxiliary Correlation fitting basis         ... NOT available
Auxiliary 'external' fitting basis          ... NOT available
Integral threshold                          ...     2.500000e-11
Primitive cut-off                           ...     2.500000e-12
Primitive pair pre-selection threshold      ...     2.500000e-12

Calculating pre-screening integrals         ... done (  0.0 sec) Dimension = 112
Organizing shell pair data                  ... done (  0.0 sec)
Shell pair information
Total number of shell pairs                 ...      6328
Shell pairs after pre-screening             ...      6135
Total number of primitive shell pairs       ...     21940
Primitive shell pairs kept                  ...     16346
          la=0 lb=0:   2288 shell pairs
          la=1 lb=0:   2365 shell pairs
          la=1 lb=1:    637 shell pairs
          la=2 lb=0:    532 shell pairs
          la=2 lb=1:    277 shell pairs
          la=2 lb=2:     36 shell pairs

Calculating one electron integrals          ... done (  0.0 sec)
Calculating RI/J V-Matrix + Cholesky decomp.... done (  0.0 sec)
Calculating Nuclear repulsion               ... done (  0.0 sec) ENN=    403.825592075093 Eh

SHARK setup successfully completed in   0.3 seconds

Maximum memory used throughout the entire GTOINT-calculation: 15.4 MB


           ************************************************************
           *        Program running with 6 parallel MPI-processes     *
           *              working on a common directory               *
           ************************************************************

Diagonalization of the overlap matrix:
Smallest eigenvalue                        ... 1.389e-05
Time for diagonalization                   ...    0.013 sec
Threshold for overlap eigenvalues          ... 1.000e-08
Number of eigenvalues below threshold      ... 0
Time for construction of square roots      ...    0.016 sec
Total time needed                          ...    0.029 sec

-------------------
DFT GRID GENERATION
-------------------

General Integration Accuracy     IntAcc      ... 4.388
Radial Grid Type                 RadialGrid  ... OptM3 with GC (2021)
Angular Grid (max. ang.)         AngularGrid ... 4 (Lebedev-302)
Angular grid pruning method      GridPruning ... 4 (adaptive)
Weight generation scheme         WeightScheme... Becke
Basis function cutoff            BFCut       ... 1.0000e-11
Integration weight cutoff        WCut        ... 1.0000e-14
Angular grids for H and He will be reduced by one unit
Partially contracted basis set               ... off
Rotationally invariant grid construction     ... off

Total number of grid points                  ...    90314
Total number of batches                      ...     1420
Average number of points per batch           ...       63
Average number of grid points per atom       ...     4516
Time for grid setup =    0.621 sec

--------------------
COSX GRID GENERATION
--------------------

GRIDX 1
-------
General Integration Accuracy     IntAcc      ... 3.816
Radial Grid Type                 RadialGrid  ... OptM3 with GC (2021)
Angular Grid (max. ang.)         AngularGrid ... 1 (Lebedev-50)
Angular grid pruning method      GridPruning ... 4 (adaptive)
Weight generation scheme         WeightScheme... Becke
Basis function cutoff            BFCut       ... 1.0000e-11
Integration weight cutoff        WCut        ... 1.0000e-14
Angular grids for H and He will be reduced by one unit
Partially contracted basis set               ... on
Rotationally invariant grid construction     ... off

Total number of grid points                  ...    11282
Total number of batches                      ...      187
Average number of points per batch           ...       60
Average number of grid points per atom       ...      564
UseSFitting                                  ... on

GRIDX 2
-------
General Integration Accuracy     IntAcc      ... 4.020
Radial Grid Type                 RadialGrid  ... OptM3 with GC (2021)
Angular Grid (max. ang.)         AngularGrid ... 2 (Lebedev-110)
Angular grid pruning method      GridPruning ... 4 (adaptive)
Weight generation scheme         WeightScheme... Becke
Basis function cutoff            BFCut       ... 1.0000e-11
Integration weight cutoff        WCut        ... 1.0000e-14
Angular grids for H and He will be reduced by one unit
Partially contracted basis set               ... on
Rotationally invariant grid construction     ... off

Total number of grid points                  ...    26293
Total number of batches                      ...      421
Average number of points per batch           ...       62
Average number of grid points per atom       ...     1315
UseSFitting                                  ... on

GRIDX 3
-------
General Integration Accuracy     IntAcc      ... 4.338
Radial Grid Type                 RadialGrid  ... OptM3 with GC (2021)
Angular Grid (max. ang.)         AngularGrid ... 3 (Lebedev-194)
Angular grid pruning method      GridPruning ... 4 (adaptive)
Weight generation scheme         WeightScheme... Becke
Basis function cutoff            BFCut       ... 1.0000e-11
Integration weight cutoff        WCut        ... 1.0000e-14
Angular grids for H and He will be reduced by one unit
Partially contracted basis set               ... on
Rotationally invariant grid construction     ... off

Total number of grid points                  ...    58855
Total number of batches                      ...      930
Average number of points per batch           ...       63
Average number of grid points per atom       ...     2943
UseSFitting                                  ... on

Time for X-Grid setup             =    0.633 sec

--------------
SCF ITERATIONS
--------------
ITER       Energy         Delta-E        Max-DP      RMS-DP      [F,P]     Damp
               ***  Starting incremental Fock matrix formation  ***
  0   -345.4843740834   0.000000000000 0.03299999  0.00040619  0.0174174 0.7000
                      *** Initiating the SOSCF procedure ***
                      *** Re-Reading the Fockian *** 
                      *** Removing any level shift *** 
ITER      Energy       Delta-E        Grad      Rot      Max-DP    RMS-DP
  1   -345.48497617  -0.0006020895  0.001150  0.001150  0.109107  0.001389
               *** Restarting incremental Fock matrix formation ***
  2   -345.48682576  -0.0018495831  0.001085  0.001645  0.033719  0.000496
  3   -345.48698842  -0.0001626650  0.000332  0.001196  0.012052  0.000231
  4   -345.48700329  -0.0000148663  0.000384  0.000253  0.006473  0.000106
  5   -345.48700973  -0.0000064431  0.000045  0.000035  0.002568  0.000031
  6   -345.48700989  -0.0000001623  0.000016  0.000041  0.001369  0.000012
  7   -345.48700990  -0.0000000104  0.000005  0.000022  0.000716  0.000008
                  ***Gradient check signals convergence***
              ***Rediagonalizing the Fockian in SOSCF/NRSCF***

               *****************************************************
               *                     SUCCESS                       *
               *           SCF CONVERGED AFTER   8 CYCLES          *
               *****************************************************

Old exchange energy                            =    -16.190636011 Eh
New exchange energy                            =    -16.190644959 Eh
Exchange energy change after final integration =     -0.000008948 Eh
Total energy after final integration           =   -345.487018851 Eh
Final COS-X integration done in                =     8.831 sec
Total Energy       :         -345.48701885 Eh           -9401.17973 eV
  Last Energy change         ...    1.2523e-10  Tolerance :   1.0000e-08
  Last MAX-Density change    ...    6.2172e-15  Tolerance :   1.0000e-07
             **** THE GBW FILE WAS UPDATED (file.gbw) ****
             **** DENSITY file.scfp WAS UPDATED ****
             **** ENERGY FILE WAS UPDATED (file.en.tmp) ****
             **** THE GBW FILE WAS UPDATED (file.gbw) ****
             **** DENSITY file.scfp WAS UPDATED ****
Total SCF time: 0 days 0 hours 0 min 45 sec 

Maximum memory used throughout the entire SCF-calculation: 61.0 MB


-------------------------------------------------------------------------------
                          DFT DISPERSION CORRECTION                            
                                                                               
                              DFTD3 V3.1  Rev 1                                
                          USING Becke-Johnson damping                          
-------------------------------------------------------------------------------
-------------------------   ----------------
Dispersion correction           -0.033407144
-------------------------   ----------------


-------------------------   --------------------
FINAL SINGLE POINT ENERGY      -345.520425995498
-------------------------   --------------------


           ************************************************************
           *        Program running with 6 parallel MPI-processes     *
           *              working on a common directory               *
           ************************************************************
------------------------------------------------------------------------------
                         ORCA SCF GRADIENT CALCULATION
------------------------------------------------------------------------------

 ... reading COSX grid (gridx3)
Gradient of the Kohn-Sham DFT energy:
Kohn-Sham wavefunction type      ... RKS
Hartree-Fock exchange scaling    ...    0.167
Number of operators              ...    1
Number of atoms                  ...   20
Basis set dimensions             ...  216
Integral neglect threshold       ... 2.5e-11
Integral primitive cutoff        ... 2.5e-12
SHARK Integral package           ... ON

Nuc. rep. gradient       (SHARK) ... done (  0.0 sec)
HCore & Overlap gradient (SHARK) ... done (  0.1 sec)
RI-J gradient            (SHARK) ... done (  0.5 sec)
COSX-gradient                    ... done (  9.9 sec)
Exchange-correlation gradient    ... done
Dispersion correction            ... done

------------------
CARTESIAN GRADIENT
------------------

   1   C   :    0.000068997    0.000013304    0.000186919
   2   C   :    0.000289558   -0.000036243   -0.000010193
   3   N   :    0.000013538   -0.000005575    0.000101880
   4   C   :   -0.000919226    0.000568778    0.000102880
   5   C   :    0.000362441   -0.000069952   -0.000075076
   6   C   :    0.000138289   -0.000557029   -0.000109957
   7   N   :   -0.001382900    0.000831429    0.000373676
   8   C   :    0.000168161   -0.000250878   -0.000646322
   9   H   :    0.000138759    0.000135822   -0.000144178
  10   H   :   -0.000066662   -0.000073349   -0.000049680
  11   H   :   -0.000004856   -0.000053257   -0.000133706
  12   H   :   -0.000094794   -0.000079182    0.000046402
  13   H   :   -0.000114408   -0.000061543   -0.000045843
  14   H   :    0.000043732   -0.000048936   -0.000186070
  15   H   :    0.000054478   -0.000024677    0.000236578
  16   H   :    0.000241556   -0.000245412    0.000591963
  17   H   :   -0.000172756    0.000209089   -0.000224393
  18   H   :    0.000830997   -0.000304760   -0.000008048
  19   H   :   -0.000229650   -0.000078821    0.000076720
  20   H   :    0.000615031    0.000445953   -0.000192195

Difference to translation invariance:
           :   -0.0000197142    0.0003147631   -0.0001086416

Difference to rotation invariance:
           :   -0.0005056784   -0.0000463565   -0.0000813363

Norm of the cartesian gradient     ...    0.0027077970
RMS gradient                       ...    0.0003495751
MAX gradient                       ...    0.0013828999

-------
TIMINGS
-------

Total SCF gradient time            ...       13.720 sec

One electron gradient       ....       0.098 sec  (  0.7%)
RI-J Coulomb gradient       ....       0.547 sec  (  4.0%)
COSX gradient               ....       9.947 sec  ( 72.5%)
XC gradient                 ....       2.620 sec  ( 19.1%)

Maximum memory used throughout the entire SCFGRAD-calculation: 47.3 MB
------------------------------------------------------------------------------
                         ORCA GEOMETRY RELAXATION STEP
------------------------------------------------------------------------------

Reading the OPT-File                    .... done
Getting information on internals        .... done
Copying old internal coords+grads       .... done
Making the new internal coordinates     .... (new redundants).... done
Validating the new internal coordinates .... (new redundants).... done
Calculating the B-matrix                .... done
Calculating the G,G- and P matrices     .... done
Transforming gradient to internals      .... done
Projecting the internal gradient        .... done
Number of atoms                         ....  20
Number of internal coordinates          .... 132
Current Energy                          ....  -345.520425995 Eh
Current gradient norm                   ....     0.002707797 Eh/bohr
Maximum allowed component of the step   ....  0.300
Current trust radius                    ....  0.300
Updating the Hessian (BFGS)             .... done
Forming the augmented Hessian           .... done
Diagonalizing the augmented Hessian     .... done
Last element of RFO vector              ....  0.738486687
Lowest eigenvalues of augmented Hessian:
 -0.000742080  0.000289148  0.000805035  0.006178101  0.016351572
Length of the computed step             ....  0.913040234
Warning: the length of the step is outside the trust region - taking restricted step instead
The input lambda is                     ....    -0.000742
   iter:   1  x=   -0.001118  g= 1976.928590 f(x)=     0.743642
   iter:   2  x=   -0.001592  g=  652.812187 f(x)=     0.309047
   iter:   3  x=   -0.002074  g=  243.973409 f(x)=     0.117582
   iter:   4  x=   -0.002388  g=  115.112631 f(x)=     0.036186
   iter:   5  x=   -0.002473  g=   76.808868 f(x)=     0.006561
   iter:   6  x=   -0.002478  g=   69.424039 f(x)=     0.000322
   iter:   7  x=   -0.002478  g=   69.050125 f(x)=     0.000001
   iter:   8  x=   -0.002478  g=   69.049115 f(x)=     0.000000
   iter:   9  x=   -0.002478  g=   69.049115 f(x)=    -0.000000
The output lambda is                    ....    -0.002478 (9 iterations)
The final length of the internal step   ....  0.300000000
Converting the step to cartesian space:
 Initial RMS(Int)=    0.0261116484
Transforming coordinates:
 Iter   0:  RMS(Cart)=    0.0423469090 RMS(Int)=    0.0260467074
 Iter   1:  RMS(Cart)=    0.0012203680 RMS(Int)=    0.0007151619
 Iter   2:  RMS(Cart)=    0.0000697729 RMS(Int)=    0.0000511105
 Iter   3:  RMS(Cart)=    0.0000046064 RMS(Int)=    0.0000030723
 Iter   4:  RMS(Cart)=    0.0000003271 RMS(Int)=    0.0000002719
 Iter   5:  RMS(Cart)=    0.0000000235 RMS(Int)=    0.0000000170
done
Storing new coordinates                 .... done

                                .--------------------.
          ----------------------|Geometry convergence|-------------------------
          Item                value                   Tolerance       Converged
          ---------------------------------------------------------------------
          Energy change      -0.0002550583            0.0000050000      NO
          RMS gradient        0.0001548690            0.0001000000      NO
          MAX gradient        0.0004787564            0.0003000000      NO
          RMS step            0.0261116484            0.0020000000      NO
          MAX step            0.0691674271            0.0040000000      NO
          ........................................................
          Max(Bonds)      0.0021      Max(Angles)    0.72
          Max(Dihed)        3.96      Max(Improp)    0.00
          ---------------------------------------------------------------------

The optimization has not yet converged - more geometry cycles are needed


    ---------------------------------------------------------------------------
                         Redundant Internal Coordinates
                            (Angstroem and degrees)

        Definition                    Value    dE/dq     Step     New-Value
    ----------------------------------------------------------------------------
     1. B(C   1,C   0)                1.5594  0.000121 -0.0003    1.5592   
     2. B(N   2,C   1)                1.4756  0.000029  0.0006    1.4762   
     3. B(C   3,N   2)                1.4661  0.000087  0.0003    1.4663   
     4. B(C   4,C   3)                1.5323  0.000297  0.0000    1.5323   
     5. B(C   4,C   0)                1.5413  0.000252 -0.0002    1.5411   
     6. B(C   5,C   3)                1.5409  0.000136  0.0002    1.5411   
     7. B(N   6,C   5)                1.4866  0.000371 -0.0019    1.4848   
     8. B(C   7,N   6)                1.4878  0.000464 -0.0021    1.4858   
     9. B(C   7,C   3)                1.5508  0.000209 -0.0002    1.5506   
    10. B(H   8,C   0)                1.0947  0.000023  0.0001    1.0948   
    11. B(H   9,C   0)                1.0955 -0.000064 -0.0000    1.0955   
    12. B(H  10,C   1)                1.0944  0.000030  0.0000    1.0945   
    13. B(H  11,C   1)                1.0962 -0.000076  0.0000    1.0963   
    14. B(H  12,N   2)                1.0173  0.000010  0.0003    1.0176   
    15. B(H  13,C   4)                1.0983 -0.000102  0.0001    1.0984   
    16. B(H  14,C   4)                1.0950  0.000006 -0.0000    1.0950   
    17. B(H  15,C   5)                1.0977  0.000106  0.0000    1.0978   
    18. B(H  16,C   5)                1.0965 -0.000151  0.0003    1.0968   
    19. B(H  17,N   6)                1.0132 -0.000382  0.0002    1.0134   
    20. B(H  18,C   7)                1.0968 -0.000121  0.0003    1.0971   
    21. B(H  19,C   7)                1.0962  0.000108  0.0003    1.0965   
    22. A(C   4,C   0,H   8)          112.26  0.000128   -0.03    112.23   
    23. A(C   1,C   0,H   9)          110.33  0.000013   -0.02    110.31   
    24. A(C   4,C   0,H   9)          110.72 -0.000050    0.01    110.73   
    25. A(C   1,C   0,H   8)          112.37 -0.000091    0.05    112.43   
    26. A(C   1,C   0,C   4)          104.03  0.000023   -0.05    103.98   
    27. A(H   8,C   0,H   9)          107.17 -0.000024    0.04    107.21   
    28. A(C   0,C   1,H  10)          113.13  0.000088    0.02    113.14   
    29. A(H  10,C   1,H  11)          107.15 -0.000047    0.02    107.17   
    30. A(C   0,C   1,H  11)          110.32  0.000079   -0.06    110.26   
    31. A(N   2,C   1,H  10)          109.96  0.000027    0.06    110.01   
    32. A(N   2,C   1,H  11)          108.77 -0.000096   -0.13    108.64   
    33. A(C   0,C   1,N   2)          107.46 -0.000058    0.09    107.55   
    34. A(C   3,N   2,H  12)          108.07  0.000006   -0.43    107.65   
    35. A(C   1,N   2,H  12)          109.37  0.000048   -0.50    108.87   
    36. A(C   1,N   2,C   3)          105.14  0.000146   -0.28    104.85   
    37. A(N   2,C   3,C   5)          114.99 -0.000090    0.51    115.50   
    38. A(C   4,C   3,C   5)          119.75  0.000087   -0.41    119.34   
    39. A(C   5,C   3,C   7)           86.96  0.000162   -0.03     86.93   
    40. A(C   4,C   3,C   7)          116.81  0.000071   -0.38    116.43   
    41. A(N   2,C   3,C   4)          104.90 -0.000115    0.03    104.92   
    42. A(N   2,C   3,C   7)          113.24 -0.000081    0.30    113.54   
    43. A(H  13,C   4,H  14)          107.78 -0.000024    0.03    107.80   
    44. A(C   3,C   4,H  14)          113.21  0.000070    0.09    113.30   
    45. A(C   0,C   4,H  14)          113.59  0.000041    0.12    113.70   
    46. A(C   3,C   4,H  13)          108.58 -0.000011   -0.10    108.49   
    47. A(C   0,C   4,H  13)          110.70 -0.000042   -0.12    110.58   
    48. A(C   0,C   4,C   3)          102.88 -0.000037   -0.03    102.86   
    49. A(C   3,C   5,H  15)          112.77 -0.000111   -0.33    112.44   
    50. A(H  15,C   5,H  16)          109.17 -0.000127    0.19    109.36   
    51. A(N   6,C   5,H  16)          112.70 -0.000107    0.27    112.97   
    52. A(C   3,C   5,H  16)          115.40  0.000157    0.23    115.62   
    53. A(N   6,C   5,H  15)          115.17  0.000272   -0.18    114.99   
    54. A(C   3,C   5,N   6)           90.83 -0.000049   -0.24     90.59   
    55. A(C   5,N   6,C   7)           91.32 -0.000009    0.12     91.45   
    56. A(C   7,N   6,H  17)          113.09 -0.000248    0.71    113.80   
    57. A(C   5,N   6,H  17)          113.13 -0.000224    0.72    113.85   
    58. A(C   3,C   7,N   6)           90.40 -0.000106   -0.22     90.18   
    59. A(H  18,C   7,H  19)          109.58 -0.000158    0.12    109.70   
    60. A(N   6,C   7,H  19)          115.26  0.000324   -0.19    115.07   
    61. A(C   3,C   7,H  19)          112.21 -0.000106   -0.39    111.82   
    62. A(N   6,C   7,H  18)          112.52 -0.000055    0.35    112.87   
    63. A(C   3,C   7,H  18)          115.94  0.000140    0.28    116.22   
    64. D(H  11,C   1,C   0,C   4)    118.43 -0.000094   -0.68    117.76   
    65. D(N   2,C   1,C   0,H   9)   -118.80  0.000051   -0.51   -119.31   
    66. D(H  11,C   1,C   0,H   8)   -119.90  0.000027   -0.72   -120.62   
    67. D(H  10,C   1,C   0,H   8)      0.10  0.000082   -0.72     -0.62   
    68. D(H  10,C   1,C   0,H   9)    119.64  0.000001   -0.65    118.99   
    69. D(H  10,C   1,C   0,C   4)   -121.57 -0.000038   -0.68   -122.25   
    70. D(N   2,C   1,C   0,C   4)     -0.01  0.000011   -0.54     -0.55   
    71. D(N   2,C   1,C   0,H   8)    121.66  0.000132   -0.58    121.08   
    72. D(H  11,C   1,C   0,H   9)     -0.35 -0.000055   -0.65     -1.00   
    73. D(H  12,N   2,C   1,C   0)    -91.99 -0.000040    1.41    -90.58   
    74. D(H  12,N   2,C   1,H  11)    148.58 -0.000049    1.50    150.08   
    75. D(C   3,N   2,C   1,H  11)    -95.59  0.000056    0.62    -94.97   
    76. D(H  12,N   2,C   1,H  10)     31.53  0.000047    1.52     33.05   
    77. D(C   3,N   2,C   1,H  10)    147.36  0.000153    0.64    148.01   
    78. D(C   3,N   2,C   1,C   0)     23.84  0.000065    0.53     24.37   
    79. D(C   7,C   3,N   2,H  12)   -153.53  0.000016   -1.50   -155.03   
    80. D(C   7,C   3,N   2,C   1)     89.75 -0.000115   -0.58     89.17   
    81. D(C   5,C   3,N   2,C   1)   -172.41 -0.000007   -0.20   -172.61   
    82. D(C   4,C   3,N   2,H  12)     77.99  0.000067   -1.26     76.74   
    83. D(C   4,C   3,N   2,C   1)    -38.73 -0.000064   -0.33    -39.07   
    84. D(C   5,C   3,N   2,H  12)    -55.68  0.000124   -1.13    -56.81   
    85. D(H  14,C   4,C   0,H   8)     92.99 -0.000089    0.14     93.13   
    86. D(C   0,C   4,C   3,N   2)     38.11  0.000000    0.07     38.17   
    87. D(H  14,C   4,C   0,C   1)   -145.26 -0.000113    0.16   -145.11   
    88. D(H  13,C   4,C   0,H   8)    -28.41 -0.000055    0.11    -28.30   
    89. D(H  13,C   4,C   0,C   1)     93.34 -0.000080    0.13     93.46   
    90. D(C   3,C   4,C   0,H   9)     96.01 -0.000025    0.26     96.27   
    91. D(H  13,C   4,C   0,H   9)   -148.14 -0.000076    0.08   -148.06   
    92. D(H  14,C   4,C   0,H   9)    -26.74 -0.000109    0.11    -26.63   
    93. D(C   3,C   4,C   0,H   8)   -144.25 -0.000005    0.29   -143.96   
    94. D(C   3,C   4,C   0,C   1)    -22.50 -0.000029    0.31    -22.20   
    95. D(H  14,C   4,C   3,C   5)    -67.92 -0.000104    0.64    -67.28   
    96. D(H  14,C   4,C   3,N   2)    161.11  0.000064    0.24    161.35   
    97. D(H  13,C   4,C   3,C   7)    154.46  0.000222    0.09    154.55   
    98. D(H  13,C   4,C   3,C   5)     51.72 -0.000098    0.66     52.38   
    99. D(H  13,C   4,C   3,N   2)    -79.24  0.000071    0.26    -78.98   
   100. D(C   0,C   4,C   3,C   7)    -88.19  0.000151   -0.10    -88.29   
   101. D(H  14,C   4,C   3,C   7)     34.81  0.000216    0.08     34.89   
   102. D(C   0,C   4,C   3,C   5)    169.07 -0.000168    0.47    169.54   
   103. D(H  16,C   5,C   3,C   7)   -120.86  0.000092   -2.53   -123.39   
   104. D(H  16,C   5,C   3,N   2)    124.86  0.000117   -2.93    121.93   
   105. D(H  15,C   5,C   3,C   7)    112.74  0.000234   -2.70    110.04   
   106. D(H  15,C   5,C   3,C   4)   -127.93  0.000442   -3.26   -131.19   
   107. D(H  15,C   5,C   3,N   2)     -1.54  0.000259   -3.10     -4.64   
   108. D(N   6,C   5,C   3,C   7)     -5.13 -0.000018   -2.30     -7.43   
   109. D(H  16,C   5,C   3,C   4)     -1.52  0.000300   -3.09     -4.62   
   110. D(N   6,C   5,C   3,C   4)    114.21  0.000190   -2.86    111.35   
   111. D(N   6,C   5,C   3,N   2)   -119.41  0.000007   -2.70   -122.11   
   112. D(H  17,N   6,C   5,H  16)   -120.68 -0.000197    3.56   -117.12   
   113. D(H  17,N   6,C   5,H  15)      5.46 -0.000236    3.91      9.37   
   114. D(H  17,N   6,C   5,C   3)    121.22 -0.000322    3.35    124.58   
   115. D(C   7,N   6,C   5,H  16)    123.44  0.000135    2.60    126.04   
   116. D(C   7,N   6,C   5,H  15)   -110.42  0.000096    2.95   -107.47   
   117. D(C   7,N   6,C   5,C   3)      5.34  0.000011    2.40      7.74   
   118. D(H  19,C   7,C   3,C   4)    125.49 -0.000479    3.28    128.77   
   119. D(H  19,C   7,C   3,N   2)      3.44 -0.000308    3.29      6.73   
   120. D(H  18,C   7,C   3,C   5)    120.54 -0.000072    2.64    123.19   
   121. D(H  18,C   7,C   3,C   4)     -1.46 -0.000281    3.22      1.76   
   122. D(H  18,C   7,C   3,N   2)   -123.50 -0.000110    3.23   -120.27   
   123. D(N   6,C   7,C   3,C   5)      5.12  0.000015    2.30      7.42   
   124. D(N   6,C   7,C   3,C   4)   -116.88 -0.000194    2.88   -114.00   
   125. D(H  19,C   7,C   3,C   5)   -112.51 -0.000270    2.70   -109.81   
   126. D(N   6,C   7,C   3,N   2)    121.08 -0.000024    2.89    123.96   
   127. D(H  19,C   7,N   6,H  17)     -6.30  0.000201   -3.96    -10.26   
   128. D(H  19,C   7,N   6,C   5)    109.61 -0.000110   -2.99    106.62   
   129. D(H  18,C   7,N   6,H  17)    120.33  0.000210   -3.64    116.69   
   130. D(H  18,C   7,N   6,C   5)   -123.76 -0.000101   -2.67   -126.43   
   131. D(C   3,C   7,N   6,H  17)   -121.21  0.000303   -3.36   -124.57   
   132. D(C   3,C   7,N   6,C   5)     -5.31 -0.000008   -2.38     -7.69   
    ----------------------------------------------------------------------------

         *************************************************************
         *                GEOMETRY OPTIMIZATION CYCLE   7            *
         *************************************************************
---------------------------------
CARTESIAN COORDINATES (ANGSTROEM)
---------------------------------
  C      1.865303    0.633252    0.181080
  C      1.723814   -0.541492   -0.834139
  N      0.423217   -1.192969   -0.582803
  C     -0.400463   -0.157686    0.049767
  C      0.554023    0.586944    0.989339
  C     -1.767326   -0.630457    0.581491
  N     -2.461043    0.360951   -0.279165
  C     -1.189457    0.711172   -0.963486
  H      2.748840    0.529655    0.819130
  H      1.959491    1.586292   -0.350849
  H      2.531641   -1.275906   -0.757434
  H      1.731199   -0.158481   -1.861296
  H      0.554993   -1.939553    0.095969
  H      0.683348   -0.012376    1.900697
  H      0.185709    1.574139    1.287247
  H     -1.971888   -1.680836    0.336683
  H     -1.942872   -0.465885    1.651540
  H     -3.156818   -0.046033   -0.893307
  H     -0.978397    1.787646   -0.946666
  H     -1.093113    0.331723   -1.987698

----------------------------
CARTESIAN COORDINATES (A.U.)
----------------------------
  NO LB      ZA    FRAG     MASS         X           Y           Z
   0 C     6.0000    0    12.011    3.524912    1.196672    0.342191
   1 C     6.0000    0    12.011    3.257536   -1.023271   -1.576294
   2 N     7.0000    0    14.007    0.799764   -2.254384   -1.101338
   3 C     6.0000    0    12.011   -0.756766   -0.297984    0.094046
   4 C     6.0000    0    12.011    1.046952    1.109163    1.869579
   5 C     6.0000    0    12.011   -3.339762   -1.191390    1.098859
   6 N     7.0000    0    14.007   -4.650698    0.682098   -0.527546
   7 C     6.0000    0    12.011   -2.247747    1.343921   -1.820724
   8 H     1.0000    0     1.008    5.194556    1.000903    1.547932
   9 H     1.0000    0     1.008    3.702901    2.997658   -0.663008
  10 H     1.0000    0     1.008    4.784108   -2.411114   -1.431343
  11 H     1.0000    0     1.008    3.271492   -0.299486   -3.517340
  12 H     1.0000    0     1.008    1.048785   -3.665224    0.181355
  13 H     1.0000    0     1.008    1.291340   -0.023386    3.591797
  14 H     1.0000    0     1.008    0.350939    2.974692    2.432545
  15 H     1.0000    0     1.008   -3.726329   -3.176319    0.636238
  16 H     1.0000    0     1.008   -3.671496   -0.880394    3.120959
  17 H     1.0000    0     1.008   -5.965522   -0.086990   -1.688106
  18 H     1.0000    0     1.008   -1.848902    3.378161   -1.788939
  19 H     1.0000    0     1.008   -2.065685    0.626865   -3.756204

--------------------------------
INTERNAL COORDINATES (ANGSTROEM)
--------------------------------
 C      0   0   0     0.000000000000     0.00000000     0.00000000
 C      1   0   0     1.559073302609     0.00000000     0.00000000
 N      2   1   0     1.476192812727   107.55497447     0.00000000
 C      3   2   1     1.466425294514   104.87749386    24.37708330
 C      4   3   2     1.532420427614   104.93251568   320.92771594
 C      4   3   2     1.540959412463   115.49810505   187.37285501
 N      6   4   3     1.484877800508    90.54781364   237.89830201
 C      7   6   4     1.485894621654    91.40385341     7.73870663
 H      1   2   3     1.094750551481   112.42407104   121.08300837
 H      1   2   3     1.095493339861   110.31182569   240.69424614
 H      2   1   3     1.094455504561   113.14085352   238.29383252
 H      2   1   3     1.096268312091   110.25840247   118.30282234
 H      3   2   1     1.017587843518   108.86049890   269.41521591
 H      5   4   3     1.098399845499   108.47714895   281.01488474
 H      5   4   3     1.094970439423   113.29044324   161.35479633
 H      6   4   3     1.097758247381   112.45156327   355.36037758
 H      6   4   3     1.096770166426   115.63214004   121.93689784
 H      7   6   4     1.013365232539   113.82189624   124.58616650
 H      8   7   6     1.097098494582   112.88228545   233.57902128
 H      8   7   6     1.096482605755   115.07579053   106.61585077

---------------------------
INTERNAL COORDINATES (A.U.)
---------------------------
 C      0   0   0     0.000000000000     0.00000000     0.00000000
 C      1   0   0     2.946221564639     0.00000000     0.00000000
 N      2   1   0     2.789600136916   107.55497447     0.00000000
 C      3   2   1     2.771142202487   104.87749386    24.37708330
 C      4   3   2     2.895854930216   104.93251568   320.92771594
 C      4   3   2     2.911991273043   115.49810505   187.37285501
 N      6   4   3     2.806012385299    90.54781364   237.89830201
 C      7   6   4     2.807933898792    91.40385341     7.73870663
 H      1   2   3     2.068778727258   112.42407104   121.08300837
 H      1   2   3     2.070182393872   110.31182569   240.69424614
 H      2   1   3     2.068221169383   113.14085352   238.29383252
 H      2   1   3     2.071646879147   110.25840247   118.30282234
 H      3   2   1     1.922962341457   108.86049890   269.41521591
 H      5   4   3     2.075674893535   108.47714895   281.01488474
 H      5   4   3     2.069194255248   113.29044324   161.35479633
 H      6   4   3     2.074462448803   112.45156327   355.36037758
 H      6   4   3     2.072595246399   115.63214004   121.93689784
 H      7   6   4     1.914982763135   113.82189624   124.58616650
 H      8   7   6     2.073215696697   112.88228545   233.57902128
 H      8   7   6     2.072051835486   115.07579053   106.61585077


           ************************************************************
           *        Program running with 6 parallel MPI-processes     *
           *              working on a common directory               *
           ************************************************************
------------------------------------------------------------------------------
                   ___                                                        
                  /   \      - P O W E R E D   B Y -                         
                 /     \                                                     
                 |  |  |   _    _      __       _____    __    __             
                 |  |  |  | |  | |    /  \     |  _  \  |  |  /  |          
                  \  \/   | |  | |   /    \    | | | |  |  | /  /          
                 / \  \   | |__| |  /  /\  \   | |_| |  |  |/  /          
                |  |  |   |  __  | /  /__\  \  |    /   |      \           
                |  |  |   | |  | | |   __   |  |    \   |  |\   \          
                \     /   | |  | | |  |  |  |  | |\  \  |  | \   \       
                 \___/    |_|  |_| |__|  |__|  |_| \__\ |__|  \__/        
                                                                              
                      - O R C A' S   B I G   F R I E N D -                    
                                      &                                       
                       - I N T E G R A L  F E E D E R -                       
                                                                              
 v1 FN, 2020, v2 2021                                                         
------------------------------------------------------------------------------


Reading SHARK input file file.SHARKINP.tmp ... ok
----------------------
SHARK INTEGRAL PACKAGE
----------------------

Number of atoms                             ...     20
Number of basis functions                   ...    216
Number of shells                            ...    112
Maximum angular momentum                    ...      2
Integral batch strategy                     ... SHARK/LIBINT Hybrid
RI-J (if used) integral strategy            ... SPLIT-RIJ (Revised 2003 algorithm where possible)
Printlevel                                  ...      1
Contraction scheme used                     ... SEGMENTED contraction
Coulomb Range Separation                    ... NOT USED
Exchange Range Separation                   ... Long Range
   Mu parameter                             ...  0.300000
   Scaling (regular/separated)              ...  0.167000  0.833000
Finite Nucleus Model                        ... NOT USED
Auxiliary Coulomb fitting basis             ... AVAILABLE
   # of basis functions in Aux-J            ...    524
   # of shells in Aux-J                     ...    180
   Maximum angular momentum in Aux-J        ...      4
Auxiliary J/K fitting basis                 ... NOT available
Auxiliary Correlation fitting basis         ... NOT available
Auxiliary 'external' fitting basis          ... NOT available
Integral threshold                          ...     2.500000e-11
Primitive cut-off                           ...     2.500000e-12
Primitive pair pre-selection threshold      ...     2.500000e-12

Calculating pre-screening integrals         ... done (  0.0 sec) Dimension = 112
Organizing shell pair data                  ... done (  0.0 sec)
Shell pair information
Total number of shell pairs                 ...      6328
Shell pairs after pre-screening             ...      6135
Total number of primitive shell pairs       ...     21940
Primitive shell pairs kept                  ...     16356
          la=0 lb=0:   2289 shell pairs
          la=1 lb=0:   2364 shell pairs
          la=1 lb=1:    637 shell pairs
          la=2 lb=0:    532 shell pairs
          la=2 lb=1:    277 shell pairs
          la=2 lb=2:     36 shell pairs

Calculating one electron integrals          ... done (  0.0 sec)
Calculating RI/J V-Matrix + Cholesky decomp.... done (  0.0 sec)
Calculating Nuclear repulsion               ... done (  0.0 sec) ENN=    403.982332868944 Eh

SHARK setup successfully completed in   0.3 seconds

Maximum memory used throughout the entire GTOINT-calculation: 15.4 MB


           ************************************************************
           *        Program running with 6 parallel MPI-processes     *
           *              working on a common directory               *
           ************************************************************

Diagonalization of the overlap matrix:
Smallest eigenvalue                        ... 1.367e-05
Time for diagonalization                   ...    0.013 sec
Threshold for overlap eigenvalues          ... 1.000e-08
Number of eigenvalues below threshold      ... 0
Time for construction of square roots      ...    0.009 sec
Total time needed                          ...    0.023 sec

-------------------
DFT GRID GENERATION
-------------------

General Integration Accuracy     IntAcc      ... 4.388
Radial Grid Type                 RadialGrid  ... OptM3 with GC (2021)
Angular Grid (max. ang.)         AngularGrid ... 4 (Lebedev-302)
Angular grid pruning method      GridPruning ... 4 (adaptive)
Weight generation scheme         WeightScheme... Becke
Basis function cutoff            BFCut       ... 1.0000e-11
Integration weight cutoff        WCut        ... 1.0000e-14
Angular grids for H and He will be reduced by one unit
Partially contracted basis set               ... off
Rotationally invariant grid construction     ... off

Total number of grid points                  ...    90315
Total number of batches                      ...     1421
Average number of points per batch           ...       63
Average number of grid points per atom       ...     4516
Time for grid setup =    0.620 sec

--------------------
COSX GRID GENERATION
--------------------

GRIDX 1
-------
General Integration Accuracy     IntAcc      ... 3.816
Radial Grid Type                 RadialGrid  ... OptM3 with GC (2021)
Angular Grid (max. ang.)         AngularGrid ... 1 (Lebedev-50)
Angular grid pruning method      GridPruning ... 4 (adaptive)
Weight generation scheme         WeightScheme... Becke
Basis function cutoff            BFCut       ... 1.0000e-11
Integration weight cutoff        WCut        ... 1.0000e-14
Angular grids for H and He will be reduced by one unit
Partially contracted basis set               ... on
Rotationally invariant grid construction     ... off

Total number of grid points                  ...    11287
Total number of batches                      ...      186
Average number of points per batch           ...       60
Average number of grid points per atom       ...      564
UseSFitting                                  ... on

GRIDX 2
-------
General Integration Accuracy     IntAcc      ... 4.020
Radial Grid Type                 RadialGrid  ... OptM3 with GC (2021)
Angular Grid (max. ang.)         AngularGrid ... 2 (Lebedev-110)
Angular grid pruning method      GridPruning ... 4 (adaptive)
Weight generation scheme         WeightScheme... Becke
Basis function cutoff            BFCut       ... 1.0000e-11
Integration weight cutoff        WCut        ... 1.0000e-14
Angular grids for H and He will be reduced by one unit
Partially contracted basis set               ... on
Rotationally invariant grid construction     ... off

Total number of grid points                  ...    26301
Total number of batches                      ...      422
Average number of points per batch           ...       62
Average number of grid points per atom       ...     1315
UseSFitting                                  ... on

GRIDX 3
-------
General Integration Accuracy     IntAcc      ... 4.338
Radial Grid Type                 RadialGrid  ... OptM3 with GC (2021)
Angular Grid (max. ang.)         AngularGrid ... 3 (Lebedev-194)
Angular grid pruning method      GridPruning ... 4 (adaptive)
Weight generation scheme         WeightScheme... Becke
Basis function cutoff            BFCut       ... 1.0000e-11
Integration weight cutoff        WCut        ... 1.0000e-14
Angular grids for H and He will be reduced by one unit
Partially contracted basis set               ... on
Rotationally invariant grid construction     ... off

Total number of grid points                  ...    58850
Total number of batches                      ...      929
Average number of points per batch           ...       63
Average number of grid points per atom       ...     2942
UseSFitting                                  ... on

Time for X-Grid setup             =    0.633 sec

--------------
SCF ITERATIONS
--------------
ITER       Energy         Delta-E        Max-DP      RMS-DP      [F,P]     Damp
               ***  Starting incremental Fock matrix formation  ***
  0   -345.4846175540   0.000000000000 0.03148091  0.00040673  0.0167958 0.7000
                      *** Initiating the SOSCF procedure ***
                      *** Re-Reading the Fockian *** 
                      *** Removing any level shift *** 
ITER      Energy       Delta-E        Grad      Rot      Max-DP    RMS-DP
  1   -345.48521983  -0.0006022720  0.001223  0.001223  0.110247  0.001391
               *** Restarting incremental Fock matrix formation ***
  2   -345.48707022  -0.0018503961  0.001144  0.001624  0.036511  0.000491
  3   -345.48723278  -0.0001625546  0.000338  0.001201  0.012860  0.000231
  4   -345.48724763  -0.0000148494  0.000348  0.000224  0.008004  0.000107
  5   -345.48725369  -0.0000060609  0.000054  0.000040  0.003447  0.000032
  6   -345.48725387  -0.0000001797  0.000016  0.000041  0.000690  0.000011
  7   -345.48725388  -0.0000000098  0.000006  0.000023  0.002101  0.000013
                  ***Gradient check signals convergence***
              ***Rediagonalizing the Fockian in SOSCF/NRSCF***

               *****************************************************
               *                     SUCCESS                       *
               *           SCF CONVERGED AFTER   8 CYCLES          *
               *****************************************************

Old exchange energy                            =    -16.190817608 Eh
New exchange energy                            =    -16.190823462 Eh
Exchange energy change after final integration =     -0.000005854 Eh
Total energy after final integration           =   -345.487259731 Eh
Final COS-X integration done in                =     8.993 sec
Total Energy       :         -345.48725973 Eh           -9401.18628 eV
  Last Energy change         ...    1.1920e-10  Tolerance :   1.0000e-08
  Last MAX-Density change    ...    2.0522e-15  Tolerance :   1.0000e-07
             **** THE GBW FILE WAS UPDATED (file.gbw) ****
             **** DENSITY file.scfp WAS UPDATED ****
             **** ENERGY FILE WAS UPDATED (file.en.tmp) ****
             **** THE GBW FILE WAS UPDATED (file.gbw) ****
             **** DENSITY file.scfp WAS UPDATED ****
Total SCF time: 0 days 0 hours 0 min 45 sec 

Maximum memory used throughout the entire SCF-calculation: 61.0 MB


-------------------------------------------------------------------------------
                          DFT DISPERSION CORRECTION                            
                                                                               
                              DFTD3 V3.1  Rev 1                                
                          USING Becke-Johnson damping                          
-------------------------------------------------------------------------------
-------------------------   ----------------
Dispersion correction           -0.033438768
-------------------------   ----------------


-------------------------   --------------------
FINAL SINGLE POINT ENERGY      -345.520698498831
-------------------------   --------------------


           ************************************************************
           *        Program running with 6 parallel MPI-processes     *
           *              working on a common directory               *
           ************************************************************
------------------------------------------------------------------------------
                         ORCA SCF GRADIENT CALCULATION
------------------------------------------------------------------------------

 ... reading COSX grid (gridx3)
Gradient of the Kohn-Sham DFT energy:
Kohn-Sham wavefunction type      ... RKS
Hartree-Fock exchange scaling    ...    0.167
Number of operators              ...    1
Number of atoms                  ...   20
Basis set dimensions             ...  216
Integral neglect threshold       ... 2.5e-11
Integral primitive cutoff        ... 2.5e-12
SHARK Integral package           ... ON

Nuc. rep. gradient       (SHARK) ... done (  0.0 sec)
HCore & Overlap gradient (SHARK) ... done (  0.1 sec)
RI-J gradient            (SHARK) ... done (  0.5 sec)
COSX-gradient                    ... done ( 10.0 sec)
Exchange-correlation gradient    ... done
Dispersion correction            ... done

------------------
CARTESIAN GRADIENT
------------------

   1   C   :    0.000175752   -0.000262119    0.000265542
   2   C   :    0.000167218   -0.000171371    0.000530924
   3   N   :   -0.000483963   -0.000417579   -0.001108811
   4   C   :   -0.000764366    0.000403863    0.000498599
   5   C   :    0.000301387    0.000271307   -0.000300165
   6   C   :    0.000090401   -0.000366212   -0.000008573
   7   N   :   -0.000804679    0.000136341   -0.000105459
   8   C   :    0.000104417   -0.000116013   -0.000259401
   9   H   :    0.000153819    0.000139203   -0.000067967
  10   H   :   -0.000180647   -0.000088604   -0.000103530
  11   H   :    0.000111893    0.000022755   -0.000098583
  12   H   :   -0.000155205   -0.000007812    0.000038407
  13   H   :    0.000238414    0.000518282    0.000279307
  14   H   :    0.000154579   -0.000203311   -0.000313671
  15   H   :    0.000105565    0.000009277    0.000343915
  16   H   :    0.000100893   -0.000069445    0.000429578
  17   H   :   -0.000114393    0.000384159   -0.000111892
  18   H   :    0.000408942   -0.000223424   -0.000111355
  19   H   :   -0.000103248    0.000078193    0.000211217
  20   H   :    0.000368829    0.000299575   -0.000117848

Difference to translation invariance:
           :   -0.0001243923    0.0003370646   -0.0001097665

Difference to rotation invariance:
           :   -0.0002244688    0.0001271336   -0.0004364736

Norm of the cartesian gradient     ...    0.0024609489
RMS gradient                       ...    0.0003177071
MAX gradient                       ...    0.0011088113

-------
TIMINGS
-------

Total SCF gradient time            ...       13.807 sec

One electron gradient       ....       0.128 sec  (  0.9%)
RI-J Coulomb gradient       ....       0.545 sec  (  3.9%)
COSX gradient               ....       9.956 sec  ( 72.1%)
XC gradient                 ....       2.662 sec  ( 19.3%)

Maximum memory used throughout the entire SCFGRAD-calculation: 47.3 MB
------------------------------------------------------------------------------
                         ORCA GEOMETRY RELAXATION STEP
------------------------------------------------------------------------------

Reading the OPT-File                    .... done
Getting information on internals        .... done
Copying old internal coords+grads       .... done
Making the new internal coordinates     .... (new redundants).... done
Validating the new internal coordinates .... (new redundants).... done
Calculating the B-matrix                .... done
Calculating the G,G- and P matrices     .... done
Transforming gradient to internals      .... done
Projecting the internal gradient        .... done
Number of atoms                         ....  20
Number of internal coordinates          .... 132
Current Energy                          ....  -345.520698499 Eh
Current gradient norm                   ....     0.002460949 Eh/bohr
Maximum allowed component of the step   ....  0.300
Current trust radius                    ....  0.300
Updating the Hessian (BFGS)             .... done
Forming the augmented Hessian           .... done
Diagonalizing the augmented Hessian     .... done
Last element of RFO vector              ....  0.725086874
Lowest eigenvalues of augmented Hessian:
 -0.000836786  0.000277677  0.000813343  0.005422333  0.012689046
Length of the computed step             ....  0.949758479
Warning: the length of the step is outside the trust region - taking restricted step instead
The input lambda is                     ....    -0.000837
   iter:   1  x=   -0.001231  g= 2060.696376 f(x)=     0.812041
   iter:   2  x=   -0.001735  g=  673.479144 f(x)=     0.339770
   iter:   3  x=   -0.002268  g=  246.591651 f(x)=     0.131319
   iter:   4  x=   -0.002641  g=  112.312009 f(x)=     0.041948
   iter:   5  x=   -0.002758  g=   71.705264 f(x)=     0.008339
   iter:   6  x=   -0.002766  g=   63.161939 f(x)=     0.000511
   iter:   7  x=   -0.002766  g=   62.619643 f(x)=     0.000002
   iter:   8  x=   -0.002766  g=   62.617304 f(x)=     0.000000
   iter:   9  x=   -0.002766  g=   62.617304 f(x)=    -0.000000
The output lambda is                    ....    -0.002766 (9 iterations)
The final length of the internal step   ....  0.300000000
Converting the step to cartesian space:
 Initial RMS(Int)=    0.0261116484
Transforming coordinates:
 Iter   0:  RMS(Cart)=    0.0440252467 RMS(Int)=    0.0260353874
 Iter   1:  RMS(Cart)=    0.0013112153 RMS(Int)=    0.0007633989
 Iter   2:  RMS(Cart)=    0.0000747885 RMS(Int)=    0.0000532706
 Iter   3:  RMS(Cart)=    0.0000049670 RMS(Int)=    0.0000032680
 Iter   4:  RMS(Cart)=    0.0000003485 RMS(Int)=    0.0000002856
 Iter   5:  RMS(Cart)=    0.0000000252 RMS(Int)=    0.0000000181
done
Storing new coordinates                 .... done

                                .--------------------.
          ----------------------|Geometry convergence|-------------------------
          Item                value                   Tolerance       Converged
          ---------------------------------------------------------------------
          Energy change      -0.0002725033            0.0000050000      NO
          RMS gradient        0.0001341659            0.0001000000      NO
          MAX gradient        0.0003874530            0.0003000000      NO
          RMS step            0.0261116484            0.0020000000      NO
          MAX step            0.0655740991            0.0040000000      NO
          ........................................................
          Max(Bonds)      0.0025      Max(Angles)    0.66
          Max(Dihed)        3.76      Max(Improp)    0.00
          ---------------------------------------------------------------------

The optimization has not yet converged - more geometry cycles are needed


    ---------------------------------------------------------------------------
                         Redundant Internal Coordinates
                            (Angstroem and degrees)

        Definition                    Value    dE/dq     Step     New-Value
    ----------------------------------------------------------------------------
     1. B(C   1,C   0)                1.5591 -0.000070 -0.0006    1.5585   
     2. B(N   2,C   1)                1.4762 -0.000040  0.0004    1.4766   
     3. B(C   3,N   2)                1.4664  0.000219 -0.0008    1.4656   
     4. B(C   4,C   3)                1.5324  0.000343 -0.0004    1.5320   
     5. B(C   4,C   0)                1.5411  0.000037 -0.0004    1.5407   
     6. B(C   5,C   3)                1.5410  0.000142  0.0001    1.5411   
     7. B(N   6,C   5)                1.4849  0.000189 -0.0023    1.4826   
     8. B(C   7,N   6)                1.4859  0.000206 -0.0025    1.4834   
     9. B(C   7,C   3)                1.5505  0.000064 -0.0003    1.5502   
    10. B(H   8,C   0)                1.0948  0.000081 -0.0000    1.0947   
    11. B(H   9,C   0)                1.0955 -0.000057  0.0001    1.0956   
    12. B(H  10,C   1)                1.0945  0.000073  0.0000    1.0945   
    13. B(H  11,C   1)                1.0963 -0.000047  0.0001    1.0964   
    14. B(H  12,N   2)                1.0176 -0.000150  0.0002    1.0178   
    15. B(H  13,C   4)                1.0984 -0.000114  0.0002    1.0986   
    16. B(H  14,C   4)                1.0950  0.000050 -0.0001    1.0949   
    17. B(H  15,C   5)                1.0978 -0.000027  0.0001    1.0979   
    18. B(H  16,C   5)                1.0968 -0.000036  0.0004    1.0971   
    19. B(H  17,N   6)                1.0134 -0.000121  0.0003    1.0137   
    20. B(H  18,C   7)                1.0971  0.000044  0.0003    1.0974   
    21. B(H  19,C   7)                1.0965  0.000039  0.0002    1.0967   
    22. A(C   4,C   0,H   8)          112.22  0.000116   -0.17    112.05   
    23. A(C   1,C   0,H   9)          110.31  0.000018    0.07    110.38   
    24. A(C   4,C   0,H   9)          110.73 -0.000084    0.08    110.81   
    25. A(C   1,C   0,H   8)          112.42 -0.000078   -0.05    112.38   
    26. A(C   1,C   0,C   4)          103.98  0.000013    0.01    104.00   
    27. A(H   8,C   0,H   9)          107.21  0.000012    0.07    107.28   
    28. A(C   0,C   1,H  10)          113.14 -0.000081   -0.10    113.04   
    29. A(H  10,C   1,H  11)          107.17  0.000008    0.04    107.21   
    30. A(C   0,C   1,H  11)          110.26  0.000056   -0.04    110.22   
    31. A(N   2,C   1,H  10)          110.01  0.000104   -0.01    110.01   
    32. A(N   2,C   1,H  11)          108.64 -0.000171    0.01    108.65   
    33. A(C   0,C   1,N   2)          107.55  0.000077    0.08    107.64   
    34. A(C   3,N   2,H  12)          107.64 -0.000138   -0.24    107.39   
    35. A(C   1,N   2,H  12)          108.86 -0.000244   -0.35    108.51   
    36. A(C   1,N   2,C   3)          104.88  0.000087   -0.16    104.72   
    37. A(N   2,C   3,C   5)          115.50 -0.000003    0.66    116.15   
    38. A(C   4,C   3,C   5)          119.34  0.000120   -0.58    118.76   
    39. A(C   5,C   3,C   7)           86.91  0.000044   -0.14     86.77   
    40. A(C   4,C   3,C   7)          116.44  0.000110   -0.58    115.86   
    41. A(N   2,C   3,C   4)          104.93 -0.000158    0.20    105.13   
    42. A(N   2,C   3,C   7)          113.55 -0.000075    0.43    113.98   
    43. A(H  13,C   4,H  14)          107.81  0.000034    0.06    107.87   
    44. A(C   3,C   4,H  14)          113.29  0.000096   -0.10    113.19   
    45. A(C   0,C   4,H  14)          113.69  0.000049   -0.03    113.66   
    46. A(C   3,C   4,H  13)          108.48 -0.000058    0.06    108.53   
    47. A(C   0,C   4,H  13)          110.57 -0.000188    0.02    110.59   
    48. A(C   0,C   4,C   3)          102.89  0.000055   -0.01    102.87   
    49. A(C   3,C   5,H  15)          112.45 -0.000057   -0.23    112.22   
    50. A(H  15,C   5,H  16)          109.35 -0.000029    0.25    109.60   
    51. A(N   6,C   5,H  16)          112.99 -0.000044    0.33    113.32   
    52. A(C   3,C   5,H  16)          115.63  0.000082    0.13    115.76   
    53. A(N   6,C   5,H  15)          114.99  0.000063   -0.30    114.69   
    54. A(C   3,C   5,N   6)           90.55 -0.000007   -0.27     90.28   
    55. A(C   5,N   6,C   7)           91.40 -0.000024    0.03     91.43   
    56. A(C   7,N   6,H  17)          113.77 -0.000072    0.63    114.40   
    57. A(C   5,N   6,H  17)          113.82 -0.000047    0.59    114.41   
    58. A(C   3,C   7,N   6)           90.14  0.000016   -0.24     89.90   
    59. A(H  18,C   7,H  19)          109.69 -0.000039    0.20    109.89   
    60. A(N   6,C   7,H  19)          115.08  0.000099   -0.35    114.73   
    61. A(C   3,C   7,H  19)          111.83 -0.000098   -0.26    111.57   
    62. A(N   6,C   7,H  18)          112.88  0.000008    0.34    113.22   
    63. A(C   3,C   7,H  18)          116.23  0.000029    0.22    116.44   
    64. D(H  11,C   1,C   0,C   4)    117.76 -0.000091   -0.19    117.56   
    65. D(N   2,C   1,C   0,H   9)   -119.31  0.000120   -0.37   -119.67   
    66. D(H  11,C   1,C   0,H   8)   -120.61  0.000015   -0.42   -121.04   
    67. D(H  10,C   1,C   0,H   8)     -0.62  0.000011   -0.46     -1.08   
    68. D(H  10,C   1,C   0,H   9)    118.99 -0.000013   -0.36    118.63   
    69. D(H  10,C   1,C   0,C   4)   -122.25 -0.000095   -0.23   -122.48   
    70. D(N   2,C   1,C   0,C   4)     -0.55  0.000038   -0.24     -0.78   
    71. D(N   2,C   1,C   0,H   8)    121.08  0.000144   -0.47    120.62   
    72. D(H  11,C   1,C   0,H   9)     -1.00 -0.000009   -0.33     -1.33   
    73. D(H  12,N   2,C   1,C   0)    -90.58  0.000186    0.64    -89.95   
    74. D(H  12,N   2,C   1,H  11)    150.07  0.000170    0.63    150.70   
    75. D(C   3,N   2,C   1,H  11)    -94.96 -0.000056    0.12    -94.84   
    76. D(H  12,N   2,C   1,H  10)     33.05  0.000201    0.57     33.62   
    77. D(C   3,N   2,C   1,H  10)    148.01 -0.000025    0.06    148.08   
    78. D(C   3,N   2,C   1,C   0)     24.38 -0.000040    0.13     24.51   
    79. D(C   7,C   3,N   2,H  12)   -155.02 -0.000191   -0.90   -155.92   
    80. D(C   7,C   3,N   2,C   1)     89.17  0.000107   -0.33     88.84   
    81. D(C   5,C   3,N   2,C   1)   -172.63  0.000119    0.06   -172.57   
    82. D(C   4,C   3,N   2,H  12)     76.74 -0.000161   -0.58     76.16   
    83. D(C   4,C   3,N   2,C   1)    -39.07  0.000138   -0.01    -39.08   
    84. D(C   5,C   3,N   2,H  12)    -56.81 -0.000180   -0.51    -57.33   
    85. D(H  14,C   4,C   0,H   8)     93.13 -0.000160    0.53     93.65   
    86. D(C   0,C   4,C   3,N   2)     38.18 -0.000117   -0.09     38.09   
    87. D(H  14,C   4,C   0,C   1)   -145.11 -0.000183    0.38   -144.73   
    88. D(H  13,C   4,C   0,H   8)    -28.30 -0.000098    0.46    -27.84   
    89. D(H  13,C   4,C   0,C   1)     93.47 -0.000121    0.31     93.78   
    90. D(C   3,C   4,C   0,H   9)     96.27 -0.000014    0.37     96.64   
    91. D(H  13,C   4,C   0,H   9)   -148.06 -0.000134    0.44   -147.62   
    92. D(H  14,C   4,C   0,H   9)    -26.64 -0.000196    0.51    -26.13   
    93. D(C   3,C   4,C   0,H   8)   -143.96  0.000022    0.39   -143.57   
    94. D(C   3,C   4,C   0,C   1)    -22.20 -0.000001    0.24    -21.96   
    95. D(H  14,C   4,C   3,C   5)    -67.27 -0.000025    0.45    -66.82   
    96. D(H  14,C   4,C   3,N   2)    161.35  0.000032   -0.19    161.16   
    97. D(H  13,C   4,C   3,C   7)    154.54  0.000246   -0.43    154.11   
    98. D(H  13,C   4,C   3,C   5)     52.39  0.000038    0.51     52.90   
    99. D(H  13,C   4,C   3,N   2)    -78.99  0.000095   -0.13    -79.12   
   100. D(C   0,C   4,C   3,C   7)    -88.30  0.000034   -0.39    -88.68   
   101. D(H  14,C   4,C   3,C   7)     34.88  0.000183   -0.49     34.39   
   102. D(C   0,C   4,C   3,C   5)    169.55 -0.000174    0.55    170.10   
   103. D(H  16,C   5,C   3,C   7)   -123.38  0.000138   -2.55   -125.94   
   104. D(H  16,C   5,C   3,N   2)    121.94  0.000200   -3.06    118.88   
   105. D(H  15,C   5,C   3,C   7)    110.04  0.000158   -2.80    107.24   
   106. D(H  15,C   5,C   3,C   4)   -131.19  0.000343   -3.71   -134.90   
   107. D(H  15,C   5,C   3,N   2)     -4.64  0.000220   -3.31     -7.95   
   108. D(N   6,C   5,C   3,C   7)     -7.42  0.000104   -2.29     -9.71   
   109. D(H  16,C   5,C   3,C   4)     -4.62  0.000323   -3.46     -8.08   
   110. D(N   6,C   5,C   3,C   4)    111.34  0.000290   -3.20    108.14   
   111. D(N   6,C   5,C   3,N   2)   -122.10  0.000166   -2.79   -124.90   
   112. D(H  17,N   6,C   5,H  16)   -117.12 -0.000142    3.38   -113.74   
   113. D(H  17,N   6,C   5,H  15)      9.38 -0.000167    3.76     13.14   
   114. D(H  17,N   6,C   5,C   3)    124.59 -0.000220    3.29    127.87   
   115. D(C   7,N   6,C   5,H  16)    126.03 -0.000038    2.49    128.52   
   116. D(C   7,N   6,C   5,H  15)   -107.47 -0.000062    2.87   -104.60   
   117. D(C   7,N   6,C   5,C   3)      7.74 -0.000115    2.40     10.13   
   118. D(H  19,C   7,C   3,C   4)    128.78 -0.000387    3.70    132.48   
   119. D(H  19,C   7,C   3,N   2)      6.72 -0.000195    3.55     10.28   
   120. D(H  18,C   7,C   3,C   5)    123.18 -0.000080    2.60    125.78   
   121. D(H  18,C   7,C   3,C   4)      1.77 -0.000267    3.47      5.24   
   122. D(H  18,C   7,C   3,N   2)   -120.28 -0.000074    3.32   -116.96   
   123. D(N   6,C   7,C   3,C   5)      7.42 -0.000105    2.29      9.71   
   124. D(N   6,C   7,C   3,C   4)   -113.99 -0.000292    3.16   -110.83   
   125. D(H  19,C   7,C   3,C   5)   -109.81 -0.000200    2.83   -106.98   
   126. D(N   6,C   7,C   3,N   2)    123.95 -0.000099    3.01    126.96   
   127. D(H  19,C   7,N   6,H  17)    -10.27  0.000113   -3.73    -14.00   
   128. D(H  19,C   7,N   6,C   5)    106.62  0.000030   -2.88    103.74   
   129. D(H  18,C   7,N   6,H  17)    116.69  0.000151   -3.43    113.25   
   130. D(H  18,C   7,N   6,C   5)   -126.42  0.000069   -2.59   -129.01   
   131. D(C   3,C   7,N   6,H  17)   -124.58  0.000194   -3.23   -127.81   
   132. D(C   3,C   7,N   6,C   5)     -7.69  0.000111   -2.39    -10.08   
    ----------------------------------------------------------------------------

         *************************************************************
         *                GEOMETRY OPTIMIZATION CYCLE   8            *
         *************************************************************
---------------------------------
CARTESIAN COORDINATES (ANGSTROEM)
---------------------------------
  C      1.859711    0.639208    0.184198
  C      1.733951   -0.538139   -0.829359
  N      0.438805   -1.203584   -0.583761
  C     -0.396172   -0.173400    0.040256
  C      0.543386    0.585245    0.982892
  C     -1.764851   -0.639169    0.573786
  N     -2.443028    0.394215   -0.244922
  C     -1.185588    0.695965   -0.971704
  H      2.737310    0.540383    0.831081
  H      1.953334    1.592350   -0.347859
  H      2.549306   -1.263588   -0.746749
  H      1.742607   -0.155996   -1.856978
  H      0.579064   -1.939873    0.104741
  H      0.671474   -0.006748    1.899436
  H      0.162811    1.570842    1.270139
  H     -1.992229   -1.674138    0.286496
  H     -1.924488   -0.513112    1.651901
  H     -3.191023    0.040613   -0.830581
  H     -0.942648    1.765961   -0.990692
  H     -1.131532    0.283066   -1.986221

----------------------------
CARTESIAN COORDINATES (A.U.)
----------------------------
  NO LB      ZA    FRAG     MASS         X           Y           Z
   0 C     6.0000    0    12.011    3.514345    1.207929    0.348083
   1 C     6.0000    0    12.011    3.276692   -1.016936   -1.567262
   2 N     7.0000    0    14.007    0.829221   -2.274444   -1.103148
   3 C     6.0000    0    12.011   -0.748657   -0.327678    0.076073
   4 C     6.0000    0    12.011    1.026851    1.105952    1.857397
   5 C     6.0000    0    12.011   -3.335086   -1.207854    1.084298
   6 N     7.0000    0    14.007   -4.616655    0.744959   -0.462835
   7 C     6.0000    0    12.011   -2.240437    1.315182   -1.836255
   8 H     1.0000    0     1.008    5.172767    1.021175    1.570516
   9 H     1.0000    0     1.008    3.691266    3.009104   -0.657357
  10 H     1.0000    0     1.008    4.817491   -2.387835   -1.411151
  11 H     1.0000    0     1.008    3.293049   -0.294790   -3.509179
  12 H     1.0000    0     1.008    1.094273   -3.665828    0.197931
  13 H     1.0000    0     1.008    1.268903   -0.012751    3.589414
  14 H     1.0000    0     1.008    0.307668    2.968462    2.400214
  15 H     1.0000    0     1.008   -3.764768   -3.163663    0.541399
  16 H     1.0000    0     1.008   -3.636755   -0.969642    3.121640
  17 H     1.0000    0     1.008   -6.030159    0.076747   -1.569570
  18 H     1.0000    0     1.008   -1.781347    3.337183   -1.872136
  19 H     1.0000    0     1.008   -2.138286    0.534917   -3.753414

--------------------------------
INTERNAL COORDINATES (ANGSTROEM)
--------------------------------
 C      0   0   0     0.000000000000     0.00000000     0.00000000
 C      1   0   0     1.558608804668     0.00000000     0.00000000
 N      2   1   0     1.476664768961   107.63897970     0.00000000
 C      3   2   1     1.465559048597   104.69935599    24.50119880
 C      4   3   2     1.531951040384   105.11002342   320.91868394
 C      4   3   2     1.541063964911   116.16519077   187.43343470
 N      6   4   3     1.482595187733    90.25286420   235.10178089
 C      7   6   4     1.483381927234    91.40900463    10.13882981
 H      1   2   3     1.094716864080   112.38085207   120.61627990
 H      1   2   3     1.095594323289   110.38068730   240.32721064
 H      2   1   3     1.094488161633   113.04726868   238.30185819
 H      2   1   3     1.096406679581   110.21702980   118.34574716
 H      3   2   1     1.017756186810   108.52113767   270.05174900
 H      5   4   3     1.098596617294   108.54235287   280.88690195
 H      5   4   3     1.094874671720   113.20586376   161.16434031
 H      6   4   3     1.097905936743   112.22566828   352.04883419
 H      6   4   3     1.097135759828   115.76666335   118.87957906
 H      7   6   4     1.013670001218   114.42133358   127.87015531
 H      8   7   6     1.097393653954   113.23344409   230.99291085
 H      8   7   6     1.096654781184   114.73662069   103.73539836

---------------------------
INTERNAL COORDINATES (A.U.)
---------------------------
 C      0   0   0     0.000000000000     0.00000000     0.00000000
 C      1   0   0     2.945343790740     0.00000000     0.00000000
 N      2   1   0     2.790492004947   107.63897970     0.00000000
 C      3   2   1     2.769505234938   104.69935599    24.50119880
 C      4   3   2     2.894967916901   105.11002342   320.91868394
 C      4   3   2     2.912188848536   116.16519077   187.43343470
 N      6   4   3     2.801698872284    90.25286420   235.10178089
 C      7   6   4     2.803185594480    91.40900463    10.13882981
 H      1   2   3     2.068715067297   112.38085207   120.61627990
 H      1   2   3     2.070373224894   110.38068730   240.32721064
 H      2   1   3     2.068282882305   113.04726868   238.30185819
 H      2   1   3     2.071908355809   110.21702980   118.34574716
 H      3   2   1     1.923280464175   108.52113767   270.05174900
 H      5   4   3     2.076046738338   108.54235287   280.88690195
 H      5   4   3     2.069013280518   113.20586376   161.16434031
 H      6   4   3     2.074741541251   112.22566828   352.04883419
 H      6   4   3     2.073286117807   115.76666335   118.87957906
 H      7   6   4     1.915558692474   114.42133358   127.87015531
 H      8   7   6     2.073773467077   113.23344409   230.99291085
 H      8   7   6     2.072377199892   114.73662069   103.73539836


           ************************************************************
           *        Program running with 6 parallel MPI-processes     *
           *              working on a common directory               *
           ************************************************************
------------------------------------------------------------------------------
                   ___                                                        
                  /   \      - P O W E R E D   B Y -                         
                 /     \                                                     
                 |  |  |   _    _      __       _____    __    __             
                 |  |  |  | |  | |    /  \     |  _  \  |  |  /  |          
                  \  \/   | |  | |   /    \    | | | |  |  | /  /          
                 / \  \   | |__| |  /  /\  \   | |_| |  |  |/  /          
                |  |  |   |  __  | /  /__\  \  |    /   |      \           
                |  |  |   | |  | | |   __   |  |    \   |  |\   \          
                \     /   | |  | | |  |  |  |  | |\  \  |  | \   \       
                 \___/    |_|  |_| |__|  |__|  |_| \__\ |__|  \__/        
                                                                              
                      - O R C A' S   B I G   F R I E N D -                    
                                      &                                       
                       - I N T E G R A L  F E E D E R -                       
                                                                              
 v1 FN, 2020, v2 2021                                                         
------------------------------------------------------------------------------


Reading SHARK input file file.SHARKINP.tmp ... ok
----------------------
SHARK INTEGRAL PACKAGE
----------------------

Number of atoms                             ...     20
Number of basis functions                   ...    216
Number of shells                            ...    112
Maximum angular momentum                    ...      2
Integral batch strategy                     ... SHARK/LIBINT Hybrid
RI-J (if used) integral strategy            ... SPLIT-RIJ (Revised 2003 algorithm where possible)
Printlevel                                  ...      1
Contraction scheme used                     ... SEGMENTED contraction
Coulomb Range Separation                    ... NOT USED
Exchange Range Separation                   ... Long Range
   Mu parameter                             ...  0.300000
   Scaling (regular/separated)              ...  0.167000  0.833000
Finite Nucleus Model                        ... NOT USED
Auxiliary Coulomb fitting basis             ... AVAILABLE
   # of basis functions in Aux-J            ...    524
   # of shells in Aux-J                     ...    180
   Maximum angular momentum in Aux-J        ...      4
Auxiliary J/K fitting basis                 ... NOT available
Auxiliary Correlation fitting basis         ... NOT available
Auxiliary 'external' fitting basis          ... NOT available
Integral threshold                          ...     2.500000e-11
Primitive cut-off                           ...     2.500000e-12
Primitive pair pre-selection threshold      ...     2.500000e-12

Calculating pre-screening integrals         ... done (  0.0 sec) Dimension = 112
Organizing shell pair data                  ... done (  0.0 sec)
Shell pair information
Total number of shell pairs                 ...      6328
Shell pairs after pre-screening             ...      6132
Total number of primitive shell pairs       ...     21940
Primitive shell pairs kept                  ...     16356
          la=0 lb=0:   2286 shell pairs
          la=1 lb=0:   2364 shell pairs
          la=1 lb=1:    637 shell pairs
          la=2 lb=0:    532 shell pairs
          la=2 lb=1:    277 shell pairs
          la=2 lb=2:     36 shell pairs

Calculating one electron integrals          ... done (  0.0 sec)
Calculating RI/J V-Matrix + Cholesky decomp.... done (  0.0 sec)
Calculating Nuclear repulsion               ... done (  0.0 sec) ENN=    404.216869187572 Eh

SHARK setup successfully completed in   0.3 seconds

Maximum memory used throughout the entire GTOINT-calculation: 15.4 MB


           ************************************************************
           *        Program running with 6 parallel MPI-processes     *
           *              working on a common directory               *
           ************************************************************

Diagonalization of the overlap matrix:
Smallest eigenvalue                        ... 1.338e-05
Time for diagonalization                   ...    0.013 sec
Threshold for overlap eigenvalues          ... 1.000e-08
Number of eigenvalues below threshold      ... 0
Time for construction of square roots      ...    0.009 sec
Total time needed                          ...    0.023 sec

-------------------
DFT GRID GENERATION
-------------------

General Integration Accuracy     IntAcc      ... 4.388
Radial Grid Type                 RadialGrid  ... OptM3 with GC (2021)
Angular Grid (max. ang.)         AngularGrid ... 4 (Lebedev-302)
Angular grid pruning method      GridPruning ... 4 (adaptive)
Weight generation scheme         WeightScheme... Becke
Basis function cutoff            BFCut       ... 1.0000e-11
Integration weight cutoff        WCut        ... 1.0000e-14
Angular grids for H and He will be reduced by one unit
Partially contracted basis set               ... off
Rotationally invariant grid construction     ... off

Total number of grid points                  ...    90284
Total number of batches                      ...     1420
Average number of points per batch           ...       63
Average number of grid points per atom       ...     4514
Time for grid setup =    0.623 sec

--------------------
COSX GRID GENERATION
--------------------

GRIDX 1
-------
General Integration Accuracy     IntAcc      ... 3.816
Radial Grid Type                 RadialGrid  ... OptM3 with GC (2021)
Angular Grid (max. ang.)         AngularGrid ... 1 (Lebedev-50)
Angular grid pruning method      GridPruning ... 4 (adaptive)
Weight generation scheme         WeightScheme... Becke
Basis function cutoff            BFCut       ... 1.0000e-11
Integration weight cutoff        WCut        ... 1.0000e-14
Angular grids for H and He will be reduced by one unit
Partially contracted basis set               ... on
Rotationally invariant grid construction     ... off

Total number of grid points                  ...    11286
Total number of batches                      ...      186
Average number of points per batch           ...       60
Average number of grid points per atom       ...      564
UseSFitting                                  ... on

GRIDX 2
-------
General Integration Accuracy     IntAcc      ... 4.020
Radial Grid Type                 RadialGrid  ... OptM3 with GC (2021)
Angular Grid (max. ang.)         AngularGrid ... 2 (Lebedev-110)
Angular grid pruning method      GridPruning ... 4 (adaptive)
Weight generation scheme         WeightScheme... Becke
Basis function cutoff            BFCut       ... 1.0000e-11
Integration weight cutoff        WCut        ... 1.0000e-14
Angular grids for H and He will be reduced by one unit
Partially contracted basis set               ... on
Rotationally invariant grid construction     ... off

Total number of grid points                  ...    26305
Total number of batches                      ...      422
Average number of points per batch           ...       62
Average number of grid points per atom       ...     1315
UseSFitting                                  ... on

GRIDX 3
-------
General Integration Accuracy     IntAcc      ... 4.338
Radial Grid Type                 RadialGrid  ... OptM3 with GC (2021)
Angular Grid (max. ang.)         AngularGrid ... 3 (Lebedev-194)
Angular grid pruning method      GridPruning ... 4 (adaptive)
Weight generation scheme         WeightScheme... Becke
Basis function cutoff            BFCut       ... 1.0000e-11
Integration weight cutoff        WCut        ... 1.0000e-14
Angular grids for H and He will be reduced by one unit
Partially contracted basis set               ... on
Rotationally invariant grid construction     ... off

Total number of grid points                  ...    58839
Total number of batches                      ...      930
Average number of points per batch           ...       63
Average number of grid points per atom       ...     2942
UseSFitting                                  ... on

Time for X-Grid setup             =    0.637 sec

--------------
SCF ITERATIONS
--------------
ITER       Energy         Delta-E        Max-DP      RMS-DP      [F,P]     Damp
               ***  Starting incremental Fock matrix formation  ***
  0   -345.4846682283   0.000000000000 0.03473277  0.00039211  0.0169210 0.7000
                      *** Initiating the SOSCF procedure ***
                      *** Re-Reading the Fockian *** 
                      *** Removing any level shift *** 
ITER      Energy       Delta-E        Grad      Rot      Max-DP    RMS-DP
  1   -345.48531523  -0.0006470042  0.001209  0.001209  0.126051  0.001324
               *** Restarting incremental Fock matrix formation ***
  2   -345.48730460  -0.0019893681  0.001122  0.001572  0.048153  0.000457
  3   -345.48747992  -0.0001753244  0.000336  0.001192  0.012291  0.000224
  4   -345.48749563  -0.0000157061  0.000380  0.000210  0.008238  0.000104
  5   -345.48750244  -0.0000068081  0.000052  0.000040  0.002641  0.000027
  6   -345.48750260  -0.0000001657  0.000016  0.000040  0.000557  0.000010
  7   -345.48750261  -0.0000000090  0.000005  0.000021  0.001440  0.000011
                 **** Energy Check signals convergence ****
              ***Rediagonalizing the Fockian in SOSCF/NRSCF***

               *****************************************************
               *                     SUCCESS                       *
               *           SCF CONVERGED AFTER   8 CYCLES          *
               *****************************************************

Old exchange energy                            =    -16.191278866 Eh
New exchange energy                            =    -16.191282077 Eh
Exchange energy change after final integration =     -0.000003212 Eh
Total energy after final integration           =   -345.487505824 Eh
Final COS-X integration done in                =     8.971 sec
Total Energy       :         -345.48750582 Eh           -9401.19298 eV
  Last Energy change         ...    1.5424e-09  Tolerance :   1.0000e-08
  Last MAX-Density change    ...    2.6645e-15  Tolerance :   1.0000e-07
             **** THE GBW FILE WAS UPDATED (file.gbw) ****
             **** DENSITY file.scfp WAS UPDATED ****
             **** ENERGY FILE WAS UPDATED (file.en.tmp) ****
             **** THE GBW FILE WAS UPDATED (file.gbw) ****
             **** DENSITY file.scfp WAS UPDATED ****
Total SCF time: 0 days 0 hours 0 min 45 sec 

Maximum memory used throughout the entire SCF-calculation: 61.0 MB


-------------------------------------------------------------------------------
                          DFT DISPERSION CORRECTION                            
                                                                               
                              DFTD3 V3.1  Rev 1                                
                          USING Becke-Johnson damping                          
-------------------------------------------------------------------------------
-------------------------   ----------------
Dispersion correction           -0.033475550
-------------------------   ----------------


-------------------------   --------------------
FINAL SINGLE POINT ENERGY      -345.520981374264
-------------------------   --------------------


           ************************************************************
           *        Program running with 6 parallel MPI-processes     *
           *              working on a common directory               *
           ************************************************************
------------------------------------------------------------------------------
                         ORCA SCF GRADIENT CALCULATION
------------------------------------------------------------------------------

 ... reading COSX grid (gridx3)
Gradient of the Kohn-Sham DFT energy:
Kohn-Sham wavefunction type      ... RKS
Hartree-Fock exchange scaling    ...    0.167
Number of operators              ...    1
Number of atoms                  ...   20
Basis set dimensions             ...  216
Integral neglect threshold       ... 2.5e-11
Integral primitive cutoff        ... 2.5e-12
SHARK Integral package           ... ON

Nuc. rep. gradient       (SHARK) ... done (  0.0 sec)
HCore & Overlap gradient (SHARK) ... done (  0.1 sec)
RI-J gradient            (SHARK) ... done (  0.5 sec)
COSX-gradient                    ... done ( 10.1 sec)
Exchange-correlation gradient    ... done
Dispersion correction            ... done

------------------
CARTESIAN GRADIENT
------------------

   1   C   :    0.000007121   -0.000262545   -0.000019858
   2   C   :   -0.000196012   -0.000223527    0.000938989
   3   N   :   -0.000950335   -0.000634531   -0.001949855
   4   C   :    0.000178716    0.000045960    0.000830717
   5   C   :    0.000155864    0.000216008   -0.000399767
   6   C   :   -0.000044736    0.000201063   -0.000087838
   7   N   :    0.000178316   -0.000874257   -0.000813058
   8   C   :    0.000119930   -0.000132432    0.000435184
   9   H   :   -0.000027083    0.000015007    0.000094172
  10   H   :   -0.000189107    0.000025426   -0.000166607
  11   H   :    0.000165910    0.000072182    0.000063889
  12   H   :   -0.000085246    0.000153711   -0.000023927
  13   H   :    0.000473750    0.000887481    0.000490190
  14   H   :    0.000183626   -0.000302572   -0.000203213
  15   H   :    0.000183200    0.000067928    0.000214645
  16   H   :   -0.000174904    0.000178384    0.000104882
  17   H   :    0.000074934    0.000609833    0.000098291
  18   H   :   -0.000079640   -0.000221025   -0.000194098
  19   H   :    0.000021325    0.000225170    0.000477676
  20   H   :   -0.000178645    0.000099451    0.000050669

Difference to translation invariance:
           :   -0.0001830157    0.0001467144   -0.0000589170

Difference to rotation invariance:
           :   -0.0001143506    0.0002102648    0.0000165183

Norm of the cartesian gradient     ...    0.0033694656
RMS gradient                       ...    0.0004349961
MAX gradient                       ...    0.0019498546

-------
TIMINGS
-------

Total SCF gradient time            ...       13.831 sec

One electron gradient       ....       0.098 sec  (  0.7%)
RI-J Coulomb gradient       ....       0.541 sec  (  3.9%)
COSX gradient               ....      10.060 sec  ( 72.7%)
XC gradient                 ....       2.640 sec  ( 19.1%)

Maximum memory used throughout the entire SCFGRAD-calculation: 47.3 MB
------------------------------------------------------------------------------
                         ORCA GEOMETRY RELAXATION STEP
------------------------------------------------------------------------------

Reading the OPT-File                    .... done
Getting information on internals        .... done
Copying old internal coords+grads       .... done
Making the new internal coordinates     .... (new redundants).... done
Validating the new internal coordinates .... (new redundants).... done
Calculating the B-matrix                .... done
Calculating the G,G- and P matrices     .... done
Transforming gradient to internals      .... done
Projecting the internal gradient        .... done
Number of atoms                         ....  20
Number of internal coordinates          .... 132
Current Energy                          ....  -345.520981374 Eh
Current gradient norm                   ....     0.003369466 Eh/bohr
Maximum allowed component of the step   ....  0.300
Current trust radius                    ....  0.300
Updating the Hessian (BFGS)             .... done
Forming the augmented Hessian           .... done
Diagonalizing the augmented Hessian     .... done
Last element of RFO vector              ....  0.720681369
Lowest eigenvalues of augmented Hessian:
 -0.000877570  0.000284854  0.000835034  0.003638446  0.013061431
Length of the computed step             ....  0.961959718
Warning: the length of the step is outside the trust region - taking restricted step instead
The input lambda is                     ....    -0.000878
   iter:   1  x=   -0.001285  g= 2048.464297 f(x)=     0.835366
   iter:   2  x=   -0.001810  g=  667.394670 f(x)=     0.350290
   iter:   3  x=   -0.002370  g=  243.060884 f(x)=     0.135955
   iter:   4  x=   -0.002769  g=  109.746555 f(x)=     0.043821
   iter:   5  x=   -0.002897  g=   69.298145 f(x)=     0.008901
   iter:   6  x=   -0.002907  g=   60.618126 f(x)=     0.000574
   iter:   7  x=   -0.002907  g=   60.037150 f(x)=     0.000003
   iter:   8  x=   -0.002907  g=   60.034351 f(x)=     0.000000
   iter:   9  x=   -0.002907  g=   60.034351 f(x)=    -0.000000
The output lambda is                    ....    -0.002907 (9 iterations)
The final length of the internal step   ....  0.300000000
Converting the step to cartesian space:
 Initial RMS(Int)=    0.0261116484
Transforming coordinates:
 Iter   0:  RMS(Cart)=    0.0443060071 RMS(Int)=    0.0260256067
 Iter   1:  RMS(Cart)=    0.0013178536 RMS(Int)=    0.0007536351
 Iter   2:  RMS(Cart)=    0.0000729538 RMS(Int)=    0.0000506490
 Iter   3:  RMS(Cart)=    0.0000047957 RMS(Int)=    0.0000030665
 Iter   4:  RMS(Cart)=    0.0000003227 RMS(Int)=    0.0000002579
 Iter   5:  RMS(Cart)=    0.0000000229 RMS(Int)=    0.0000000162
done
Storing new coordinates                 .... done

                                .--------------------.
          ----------------------|Geometry convergence|-------------------------
          Item                value                   Tolerance       Converged
          ---------------------------------------------------------------------
          Energy change      -0.0002828754            0.0000050000      NO
          RMS gradient        0.0001840884            0.0001000000      NO
          MAX gradient        0.0004704708            0.0003000000      NO
          RMS step            0.0261116484            0.0020000000      NO
          MAX step            0.0638313275            0.0040000000      NO
          ........................................................
          Max(Bonds)      0.0016      Max(Angles)    0.60
          Max(Dihed)        3.66      Max(Improp)    0.00
          ---------------------------------------------------------------------

The optimization has not yet converged - more geometry cycles are needed


    ---------------------------------------------------------------------------
                         Redundant Internal Coordinates
                            (Angstroem and degrees)

        Definition                    Value    dE/dq     Step     New-Value
    ----------------------------------------------------------------------------
     1. B(C   1,C   0)                1.5586 -0.000373 -0.0000    1.5586   
     2. B(N   2,C   1)                1.4767 -0.000185  0.0003    1.4770   
     3. B(C   3,N   2)                1.4656  0.000079 -0.0010    1.4646   
     4. B(C   4,C   3)                1.5320  0.000059 -0.0000    1.5319   
     5. B(C   4,C   0)                1.5406 -0.000393 -0.0001    1.5406   
     6. B(C   5,C   3)                1.5411  0.000011  0.0000    1.5411   
     7. B(N   6,C   5)                1.4826 -0.000376 -0.0015    1.4811   
     8. B(C   7,N   6)                1.4834 -0.000408 -0.0016    1.4817   
     9. B(C   7,C   3)                1.5502 -0.000316  0.0000    1.5502   
    10. B(H   8,C   0)                1.0947  0.000044  0.0000    1.0947   
    11. B(H   9,C   0)                1.0956  0.000078 -0.0001    1.0955   
    12. B(H  10,C   1)                1.0945  0.000092 -0.0000    1.0945   
    13. B(H  11,C   1)                1.0964  0.000069  0.0000    1.0964   
    14. B(H  12,N   2)                1.0178 -0.000238  0.0001    1.0178   
    15. B(H  13,C   4)                1.0986  0.000025  0.0000    1.0986   
    16. B(H  14,C   4)                1.0949  0.000044 -0.0001    1.0948   
    17. B(H  15,C   5)                1.0979 -0.000153  0.0003    1.0982   
    18. B(H  16,C   5)                1.0971  0.000153  0.0001    1.0973   
    19. B(H  17,N   6)                1.0137  0.000243  0.0002    1.0139   
    20. B(H  18,C   7)                1.0974  0.000213  0.0001    1.0975   
    21. B(H  19,C   7)                1.0967 -0.000093  0.0003    1.0969   
    22. A(C   4,C   0,H   8)          112.05 -0.000054   -0.07    111.98   
    23. A(C   1,C   0,H   9)          110.38  0.000020    0.03    110.41   
    24. A(C   4,C   0,H   9)          110.81 -0.000019    0.04    110.85   
    25. A(C   1,C   0,H   8)          112.38 -0.000024   -0.01    112.37   
    26. A(C   1,C   0,C   4)          103.99  0.000001    0.01    104.00   
    27. A(H   8,C   0,H   9)          107.28  0.000072    0.00    107.28   
    28. A(C   0,C   1,H  10)          113.05 -0.000221   -0.05    113.00   
    29. A(H  10,C   1,H  11)          107.21  0.000093    0.02    107.23   
    30. A(C   0,C   1,H  11)          110.22 -0.000072   -0.00    110.22   
    31. A(N   2,C   1,H  10)          110.01  0.000097   -0.01    110.00   
    32. A(N   2,C   1,H  11)          108.66 -0.000108    0.01    108.66   
    33. A(C   0,C   1,N   2)          107.64  0.000209    0.04    107.68   
    34. A(C   3,N   2,H  12)          107.40 -0.000236   -0.08    107.32   
    35. A(C   1,N   2,H  12)          108.52 -0.000388   -0.15    108.37   
    36. A(C   1,N   2,C   3)          104.70 -0.000105   -0.07    104.63   
    37. A(N   2,C   3,C   5)          116.17  0.000091    0.57    116.73   
    38. A(C   4,C   3,C   5)          118.77  0.000078   -0.60    118.17   
    39. A(C   5,C   3,C   7)           86.75 -0.000152   -0.11     86.63   
    40. A(C   4,C   3,C   7)          115.87  0.000105   -0.51    115.36   
    41. A(N   2,C   3,C   4)          105.11 -0.000045    0.11    105.22   
    42. A(N   2,C   3,C   7)          113.98 -0.000083    0.54    114.52   
    43. A(H  13,C   4,H  14)          107.86  0.000081   -0.00    107.86   
    44. A(C   3,C   4,H  14)          113.21  0.000130   -0.11    113.09   
    45. A(C   0,C   4,H  14)          113.67 -0.000064    0.05    113.72   
    46. A(C   3,C   4,H  13)          108.54 -0.000073    0.04    108.58   
    47. A(C   0,C   4,H  13)          110.60 -0.000160    0.01    110.61   
    48. A(C   0,C   4,C   3)          102.85  0.000073    0.02    102.87   
    49. A(C   3,C   5,H  15)          112.23  0.000048   -0.25    111.98   
    50. A(H  15,C   5,H  16)          109.59  0.000155    0.13    109.72   
    51. A(N   6,C   5,H  16)          113.33  0.000059    0.29    113.62   
    52. A(C   3,C   5,H  16)          115.77 -0.000078    0.18    115.95   
    53. A(N   6,C   5,H  15)          114.70 -0.000277   -0.17    114.53   
    54. A(C   3,C   5,N   6)           90.25  0.000053   -0.26     89.99   
    55. A(C   5,N   6,C   7)           91.41  0.000014    0.00     91.41   
    56. A(C   7,N   6,H  17)          114.42  0.000146    0.53    114.95   
    57. A(C   5,N   6,H  17)          114.42  0.000111    0.52    114.94   
    58. A(C   3,C   7,N   6)           89.87  0.000179   -0.25     89.62   
    59. A(H  18,C   7,H  19)          109.89  0.000174    0.09    109.98   
    60. A(N   6,C   7,H  19)          114.74 -0.000279   -0.16    114.57   
    61. A(C   3,C   7,H  19)          111.57 -0.000020   -0.26    111.31   
    62. A(N   6,C   7,H  18)          113.23  0.000041    0.30    113.53   
    63. A(C   3,C   7,H  18)          116.45 -0.000128    0.23    116.67   
    64. D(H  11,C   1,C   0,C   4)    117.56  0.000051   -0.37    117.19   
    65. D(N   2,C   1,C   0,H   9)   -119.67  0.000110   -0.47   -120.14   
    66. D(H  11,C   1,C   0,H   8)   -121.04 -0.000026   -0.46   -121.50   
    67. D(H  10,C   1,C   0,H   8)     -1.08 -0.000107   -0.47     -1.56   
    68. D(H  10,C   1,C   0,H   9)    118.63 -0.000018   -0.45    118.18   
    69. D(H  10,C   1,C   0,C   4)   -122.48 -0.000030   -0.38   -122.87   
    70. D(N   2,C   1,C   0,C   4)     -0.78  0.000098   -0.40     -1.19   
    71. D(N   2,C   1,C   0,H   8)    120.62  0.000020   -0.49    120.12   
    72. D(H  11,C   1,C   0,H   9)     -1.33  0.000063   -0.44     -1.77   
    73. D(H  12,N   2,C   1,C   0)    -89.95  0.000319    0.36    -89.59   
    74. D(H  12,N   2,C   1,H  11)    150.71  0.000346    0.33    151.04   
    75. D(C   3,N   2,C   1,H  11)    -94.85 -0.000145    0.15    -94.70   
    76. D(H  12,N   2,C   1,H  10)     33.62  0.000243    0.32     33.94   
    77. D(C   3,N   2,C   1,H  10)    148.07 -0.000248    0.13    148.20   
    78. D(C   3,N   2,C   1,C   0)     24.50 -0.000172    0.17     24.67   
    79. D(C   7,C   3,N   2,H  12)   -155.92 -0.000284   -0.31   -156.23   
    80. D(C   7,C   3,N   2,C   1)     88.85  0.000309   -0.07     88.77   
    81. D(C   5,C   3,N   2,C   1)   -172.57  0.000122    0.37   -172.19   
    82. D(C   4,C   3,N   2,H  12)     76.15 -0.000328   -0.13     76.02   
    83. D(C   4,C   3,N   2,C   1)    -39.08  0.000265    0.10    -38.98   
    84. D(C   5,C   3,N   2,H  12)    -57.33 -0.000470    0.14    -57.19   
    85. D(H  14,C   4,C   0,H   8)     93.66 -0.000130    0.61     94.27   
    86. D(C   0,C   4,C   3,N   2)     38.08 -0.000113   -0.32     37.76   
    87. D(H  14,C   4,C   0,C   1)   -144.72 -0.000187    0.56   -144.16   
    88. D(H  13,C   4,C   0,H   8)    -27.84 -0.000072    0.56    -27.28   
    89. D(H  13,C   4,C   0,C   1)     93.78 -0.000130    0.52     94.30   
    90. D(C   3,C   4,C   0,H   9)     96.64  0.000000    0.52     97.17   
    91. D(H  13,C   4,C   0,H   9)   -147.63 -0.000114    0.58   -147.05   
    92. D(H  14,C   4,C   0,H   9)    -26.13 -0.000172    0.63    -25.50   
    93. D(C   3,C   4,C   0,H   8)   -143.57  0.000043    0.51   -143.06   
    94. D(C   3,C   4,C   0,C   1)    -21.95 -0.000015    0.46    -21.49   
    95. D(H  14,C   4,C   3,C   5)    -66.82  0.000082    0.07    -66.75   
    96. D(H  14,C   4,C   3,N   2)    161.16 -0.000071   -0.31    160.85   
    97. D(H  13,C   4,C   3,C   7)    154.11  0.000136   -0.83    153.28   
    98. D(H  13,C   4,C   3,C   5)     52.91  0.000216    0.02     52.92   
    99. D(H  13,C   4,C   3,N   2)    -79.11  0.000064   -0.37    -79.48   
   100. D(C   0,C   4,C   3,C   7)    -88.69 -0.000041   -0.79    -89.48   
   101. D(H  14,C   4,C   3,C   7)     34.39  0.000001   -0.77     33.61   
   102. D(C   0,C   4,C   3,C   5)    170.10  0.000040    0.06    170.16   
   103. D(H  16,C   5,C   3,C   7)   -125.93  0.000193   -2.61   -128.54   
   104. D(H  16,C   5,C   3,N   2)    118.88  0.000350   -3.25    115.63   
   105. D(H  15,C   5,C   3,C   7)    107.24 -0.000001   -2.74    104.50   
   106. D(H  15,C   5,C   3,C   4)   -134.90  0.000048   -3.52   -138.43   
   107. D(H  15,C   5,C   3,N   2)     -7.95  0.000155   -3.38    -11.33
[truncated: 260,276 more chars]
