# Supplementary material for: Novel Sulfonium Reagents for the Modular Synthesis of Spiro[2.3]Hexanes and Heteroatom‐Containing Analogues: Synthesis, Application, and Evaluation as Bioisosteres
Source: Angew Chem Int Ed Engl. 2025 Dec 9;65(5):e21633. doi: 10.1002/anie.202521633 (PMC12851011; doi:10.1002/anie.202521633)
Supplement: Supplementary file 2 — Supporting information [file ANIE-65-e21633-s001.zip › Bioisostere-Analysis/DFT/1362824453517056623779819633394482/file.wfx]

   ########################################
   #                                      #
   #   WFX format file produced by ORCA   #
   #                                      #
   ########################################


Warning: this subroutine still in the testing stage. 
<Title> 
Name  ./data/DFT/1362824453517056623779819633394482/file    Run Type  GeometryOpt    Method  DFGTO    Basis Set  Gauss 
</Title> 
 
<Keywords> 
  GTO 
</Keywords> 
 
<Number of Nuclei> 
20 
</Number of Nuclei> 
 
<Number of Primitives> 
352 
</Number of Primitives> 
 
<Number of Occupied Molecular Orbitals> 
31 
</Number of Occupied Molecular Orbitals> 
 
<Number of Perturbations> 
0 
</Number of Perturbations> 
 
<Nuclear Names> 
C1 
C2 
N3 
C4 
C5 
C6 
N7 
C8 
H9 
H10 
H11 
H12 
H13 
H14 
H15 
H16 
H17 
H18 
H19 
H20 
</Nuclear Names> 
 
<Atomic Numbers> 
6 
6 
7 
6 
6 
6 
7 
6 
1 
1 
1 
1 
1 
1 
1 
1 
1 
1 
1 
1 
</Atomic Numbers> 
 
<Nuclear Charges> 
 6.00000000000000E+00 
 6.00000000000000E+00 
 7.00000000000000E+00 
 6.00000000000000E+00 
 6.00000000000000E+00 
 6.00000000000000E+00 
 7.00000000000000E+00 
 6.00000000000000E+00 
 1.00000000000000E+00 
 1.00000000000000E+00 
 1.00000000000000E+00 
 1.00000000000000E+00 
 1.00000000000000E+00 
 1.00000000000000E+00 
 1.00000000000000E+00 
 1.00000000000000E+00 
 1.00000000000000E+00 
 1.00000000000000E+00 
 1.00000000000000E+00 
 1.00000000000000E+00 
</Nuclear Charges> 
 
<Nuclear Cartesian Coordinates> 
 3.51253671418806E+00  1.22569530317717E+00  3.93419732453391E-01 
 3.34672223125132E+00 -9.95374562166036E-01 -1.53448808238145E+00 
 9.21491349959180E-01 -2.30144519319381E+00 -1.10781555523911E+00 
-7.27933786066870E-01 -3.91316384777185E-01  1.14233314723860E-02 
 9.62895884167447E-01  1.13773060210147E+00  1.80288419375693E+00 
-3.30673976481645E+00 -1.26486796086047E+00  1.03729124638868E+00 
-4.50418864717040E+00  9.23802054606467E-01 -2.35019314685067E-01 
-2.26090923507159E+00  1.22837623590154E+00 -1.88595434337498E+00 
 5.11477706807689E+00  1.01908310619768E+00  1.68579207112938E+00 
 3.75459309452273E+00  3.02770131128463E+00 -5.95632251305283E-01 
 4.91177300686281E+00 -2.33640515884671E+00 -1.36450650424964E+00 
 3.37233214855126E+00 -2.66398389994672E-01 -3.47382235134569E+00 
 1.17180936288980E+00 -3.70761255866527E+00  1.78767882661901E-01 
 1.14919440997018E+00  1.01112521220119E-01  3.59098536642858E+00 
 1.84732661156476E-01  3.00500886685068E+00  2.23355893908991E+00 
-3.84125566753011E+00 -3.10974546658026E+00  2.45044384228652E-01 
-3.54042281480775E+00 -1.29162671683834E+00  3.09668559827251E+00 
-6.14331293771095E+00  5.38643414801072E-01 -1.15060378448828E+00 
-1.67181714140869E+00  3.19589615225438E+00 -2.16678714427634E+00 
-2.40589999178655E+00  2.61931796140932E-01 -3.71656611537592E+00 
</Nuclear Cartesian Coordinates> 
 
<Net Charge> 
0.0 
</Net Charge> 
 
<Number of Electrons> 
62 
</Number of Electrons> 
 
<Number of Alpha Electrons> 
31 
</Number of Alpha Electrons> 
 
<Number of Beta Electrons> 
31 
</Number of Beta Electrons> 
 
<Electronic Spin Multiplicity> 
1 
</Electronic Spin Multiplicity> 
 
<Primitive Centers> 
1  1  1  1  1  1  1  1  1  1   
1  1  1  1  1  1  1  1  1  1   
1  1  1  1  1  1  1  1  1  1   
1  1  2  2  2  2  2  2  2  2   
2  2  2  2  2  2  2  2  2  2   
2  2  2  2  2  2  2  2  2  2   
2  2  2  2  3  3  3  3  3  3   
3  3  3  3  3  3  3  3  3  3   
3  3  3  3  3  3  3  3  3  3   
3  3  3  3  3  3  4  4  4  4   
4  4  4  4  4  4  4  4  4  4   
4  4  4  4  4  4  4  4  4  4   
4  4  4  4  4  4  4  4  5  5   
5  5  5  5  5  5  5  5  5  5   
5  5  5  5  5  5  5  5  5  5   
5  5  5  5  5  5  5  5  5  5   
6  6  6  6  6  6  6  6  6  6   
6  6  6  6  6  6  6  6  6  6   
6  6  6  6  6  6  6  6  6  6   
6  6  7  7  7  7  7  7  7  7   
7  7  7  7  7  7  7  7  7  7   
7  7  7  7  7  7  7  7  7  7   
7  7  7  7  8  8  8  8  8  8   
8  8  8  8  8  8  8  8  8  8   
8  8  8  8  8  8  8  8  8  8   
8  8  8  8  8  8  9  9  9  9   
9  9  9  9  10 10 10 10 10 10  
10 10 11 11 11 11 11 11 11 11  
12 12 12 12 12 12 12 12 13 13  
13 13 13 13 13 13 14 14 14 14  
14 14 14 14 15 15 15 15 15 15  
15 15 16 16 16 16 16 16 16 16  
17 17 17 17 17 17 17 17 18 18  
18 18 18 18 18 18 19 19 19 19  
19 19 19 19 20 20 20 20 20 20  
20 20 
</Primitive Centers> 
 
<Primitive Types> 
1  1  1  1  1  1  1  1  1  4   
2  3  4  2  3  4  2  3  1  4   
2  3  1  4  2  3  5  6  7  8   
9  10 1  1  1  1  1  1  1  1   
1  4  2  3  4  2  3  4  2  3   
1  4  2  3  1  4  2  3  5  6   
7  8  9  10 1  1  1  1  1  1   
1  1  1  4  2  3  4  2  3  4   
2  3  1  4  2  3  1  4  2  3   
5  6  7  8  9  10 1  1  1  1   
1  1  1  1  1  4  2  3  4  2   
3  4  2  3  1  4  2  3  1  4   
2  3  5  6  7  8  9  10 1  1   
1  1  1  1  1  1  1  4  2  3   
4  2  3  4  2  3  1  4  2  3   
1  4  2  3  5  6  7  8  9  10  
1  1  1  1  1  1  1  1  1  4   
2  3  4  2  3  4  2  3  1  4   
2  3  1  4  2  3  5  6  7  8   
9  10 1  1  1  1  1  1  1  1   
1  4  2  3  4  2  3  4  2  3   
1  4  2  3  1  4  2  3  5  6   
7  8  9  10 1  1  1  1  1  1   
1  1  1  4  2  3  4  2  3  4   
2  3  1  4  2  3  1  4  2  3   
5  6  7  8  9  10 1  1  1  1   
1  4  2  3  1  1  1  1  1  4   
2  3  1  1  1  1  1  4  2  3   
1  1  1  1  1  4  2  3  1  1   
1  1  1  4  2  3  1  1  1  1   
1  4  2  3  1  1  1  1  1  4   
2  3  1  1  1  1  1  4  2  3   
1  1  1  1  1  4  2  3  1  1   
1  1  1  4  2  3  1  1  1  1   
1  4  2  3  1  1  1  1  1  4   
2  3  
</Primitive Types> 
 
<Primitive Exponents> 
 3.04752490000000E+03  4.57369510000000E+02  1.03948690000000E+02  2.92101550000000E+01  
 9.28666300000000E+00  3.16392700000000E+00  7.86827240000000E+00  1.88128850000000E+00  
 5.44249300000000E-01  7.86827240000000E+00  7.86827240000000E+00  7.86827240000000E+00  
 1.88128850000000E+00  1.88128850000000E+00  1.88128850000000E+00  5.44249300000000E-01  
 5.44249300000000E-01  5.44249300000000E-01  1.68714400000000E-01  1.68714400000000E-01  
 1.68714400000000E-01  1.68714400000000E-01  4.38000000000000E-02  4.38000000000000E-02  
 4.38000000000000E-02  4.38000000000000E-02  8.00000000000000E-01  8.00000000000000E-01  
 8.00000000000000E-01  8.00000000000000E-01  8.00000000000000E-01  8.00000000000000E-01  
 3.04752490000000E+03  4.57369510000000E+02  1.03948690000000E+02  2.92101550000000E+01  
 9.28666300000000E+00  3.16392700000000E+00  7.86827240000000E+00  1.88128850000000E+00  
 5.44249300000000E-01  7.86827240000000E+00  7.86827240000000E+00  7.86827240000000E+00  
 1.88128850000000E+00  1.88128850000000E+00  1.88128850000000E+00  5.44249300000000E-01  
 5.44249300000000E-01  5.44249300000000E-01  1.68714400000000E-01  1.68714400000000E-01  
 1.68714400000000E-01  1.68714400000000E-01  4.38000000000000E-02  4.38000000000000E-02  
 4.38000000000000E-02  4.38000000000000E-02  8.00000000000000E-01  8.00000000000000E-01  
 8.00000000000000E-01  8.00000000000000E-01  8.00000000000000E-01  8.00000000000000E-01  
 4.17351100000000E+03  6.27457900000000E+02  1.42902100000000E+02  4.02343300000000E+01  
 1.28202100000000E+01  4.39043700000000E+00  1.16263580000000E+01  2.71628000000000E+00  
 7.72218000000000E-01  1.16263580000000E+01  1.16263580000000E+01  1.16263580000000E+01  
 2.71628000000000E+00  2.71628000000000E+00  2.71628000000000E+00  7.72218000000000E-01  
 7.72218000000000E-01  7.72218000000000E-01  2.12031300000000E-01  2.12031300000000E-01  
 2.12031300000000E-01  2.12031300000000E-01  6.39000000000000E-02  6.39000000000000E-02  
 6.39000000000000E-02  6.39000000000000E-02  8.00000000000000E-01  8.00000000000000E-01  
 8.00000000000000E-01  8.00000000000000E-01  8.00000000000000E-01  8.00000000000000E-01  
 3.04752490000000E+03  4.57369510000000E+02  1.03948690000000E+02  2.92101550000000E+01  
 9.28666300000000E+00  3.16392700000000E+00  7.86827240000000E+00  1.88128850000000E+00  
 5.44249300000000E-01  7.86827240000000E+00  7.86827240000000E+00  7.86827240000000E+00  
 1.88128850000000E+00  1.88128850000000E+00  1.88128850000000E+00  5.44249300000000E-01  
 5.44249300000000E-01  5.44249300000000E-01  1.68714400000000E-01  1.68714400000000E-01  
 1.68714400000000E-01  1.68714400000000E-01  4.38000000000000E-02  4.38000000000000E-02  
 4.38000000000000E-02  4.38000000000000E-02  8.00000000000000E-01  8.00000000000000E-01  
 8.00000000000000E-01  8.00000000000000E-01  8.00000000000000E-01  8.00000000000000E-01  
 3.04752490000000E+03  4.57369510000000E+02  1.03948690000000E+02  2.92101550000000E+01  
 9.28666300000000E+00  3.16392700000000E+00  7.86827240000000E+00  1.88128850000000E+00  
 5.44249300000000E-01  7.86827240000000E+00  7.86827240000000E+00  7.86827240000000E+00  
 1.88128850000000E+00  1.88128850000000E+00  1.88128850000000E+00  5.44249300000000E-01  
 5.44249300000000E-01  5.44249300000000E-01  1.68714400000000E-01  1.68714400000000E-01  
 1.68714400000000E-01  1.68714400000000E-01  4.38000000000000E-02  4.38000000000000E-02  
 4.38000000000000E-02  4.38000000000000E-02  8.00000000000000E-01  8.00000000000000E-01  
 8.00000000000000E-01  8.00000000000000E-01  8.00000000000000E-01  8.00000000000000E-01  
 3.04752490000000E+03  4.57369510000000E+02  1.03948690000000E+02  2.92101550000000E+01  
 9.28666300000000E+00  3.16392700000000E+00  7.86827240000000E+00  1.88128850000000E+00  
 5.44249300000000E-01  7.86827240000000E+00  7.86827240000000E+00  7.86827240000000E+00  
 1.88128850000000E+00  1.88128850000000E+00  1.88128850000000E+00  5.44249300000000E-01  
 5.44249300000000E-01  5.44249300000000E-01  1.68714400000000E-01  1.68714400000000E-01  
 1.68714400000000E-01  1.68714400000000E-01  4.38000000000000E-02  4.38000000000000E-02  
 4.38000000000000E-02  4.38000000000000E-02  8.00000000000000E-01  8.00000000000000E-01  
 8.00000000000000E-01  8.00000000000000E-01  8.00000000000000E-01  8.00000000000000E-01  
 4.17351100000000E+03  6.27457900000000E+02  1.42902100000000E+02  4.02343300000000E+01  
 1.28202100000000E+01  4.39043700000000E+00  1.16263580000000E+01  2.71628000000000E+00  
 7.72218000000000E-01  1.16263580000000E+01  1.16263580000000E+01  1.16263580000000E+01  
 2.71628000000000E+00  2.71628000000000E+00  2.71628000000000E+00  7.72218000000000E-01  
 7.72218000000000E-01  7.72218000000000E-01  2.12031300000000E-01  2.12031300000000E-01  
 2.12031300000000E-01  2.12031300000000E-01  6.39000000000000E-02  6.39000000000000E-02  
 6.39000000000000E-02  6.39000000000000E-02  8.00000000000000E-01  8.00000000000000E-01  
 8.00000000000000E-01  8.00000000000000E-01  8.00000000000000E-01  8.00000000000000E-01  
 3.04752490000000E+03  4.57369510000000E+02  1.03948690000000E+02  2.92101550000000E+01  
 9.28666300000000E+00  3.16392700000000E+00  7.86827240000000E+00  1.88128850000000E+00  
 5.44249300000000E-01  7.86827240000000E+00  7.86827240000000E+00  7.86827240000000E+00  
 1.88128850000000E+00  1.88128850000000E+00  1.88128850000000E+00  5.44249300000000E-01  
 5.44249300000000E-01  5.44249300000000E-01  1.68714400000000E-01  1.68714400000000E-01  
 1.68714400000000E-01  1.68714400000000E-01  4.38000000000000E-02  4.38000000000000E-02  
 4.38000000000000E-02  4.38000000000000E-02  8.00000000000000E-01  8.00000000000000E-01  
 8.00000000000000E-01  8.00000000000000E-01  8.00000000000000E-01  8.00000000000000E-01  
 1.87311370000000E+01  2.82539370000000E+00  6.40121700000000E-01  1.61277800000000E-01  
 3.60000000000000E-02  1.10000000000000E+00  1.10000000000000E+00  1.10000000000000E+00  
 1.87311370000000E+01  2.82539370000000E+00  6.40121700000000E-01  1.61277800000000E-01  
 3.60000000000000E-02  1.10000000000000E+00  1.10000000000000E+00  1.10000000000000E+00  
 1.87311370000000E+01  2.82539370000000E+00  6.40121700000000E-01  1.61277800000000E-01  
 3.60000000000000E-02  1.10000000000000E+00  1.10000000000000E+00  1.10000000000000E+00  
 1.87311370000000E+01  2.82539370000000E+00  6.40121700000000E-01  1.61277800000000E-01  
 3.60000000000000E-02  1.10000000000000E+00  1.10000000000000E+00  1.10000000000000E+00  
 1.87311370000000E+01  2.82539370000000E+00  6.40121700000000E-01  1.61277800000000E-01  
 3.60000000000000E-02  1.10000000000000E+00  1.10000000000000E+00  1.10000000000000E+00  
 1.87311370000000E+01  2.82539370000000E+00  6.40121700000000E-01  1.61277800000000E-01  
 3.60000000000000E-02  1.10000000000000E+00  1.10000000000000E+00  1.10000000000000E+00  
 1.87311370000000E+01  2.82539370000000E+00  6.40121700000000E-01  1.61277800000000E-01  
 3.60000000000000E-02  1.10000000000000E+00  1.10000000000000E+00  1.10000000000000E+00  
 1.87311370000000E+01  2.82539370000000E+00  6.40121700000000E-01  1.61277800000000E-01  
 3.60000000000000E-02  1.10000000000000E+00  1.10000000000000E+00  1.10000000000000E+00  
 1.87311370000000E+01  2.82539370000000E+00  6.40121700000000E-01  1.61277800000000E-01  
 3.60000000000000E-02  1.10000000000000E+00  1.10000000000000E+00  1.10000000000000E+00  
 1.87311370000000E+01  2.82539370000000E+00  6.40121700000000E-01  1.61277800000000E-01  
 3.60000000000000E-02  1.10000000000000E+00  1.10000000000000E+00  1.10000000000000E+00  
 1.87311370000000E+01  2.82539370000000E+00  6.40121700000000E-01  1.61277800000000E-01  
 3.60000000000000E-02  1.10000000000000E+00  1.10000000000000E+00  1.10000000000000E+00  
 1.87311370000000E+01  2.82539370000000E+00  6.40121700000000E-01  1.61277800000000E-01  
 3.60000000000000E-02  1.10000000000000E+00  1.10000000000000E+00  1.10000000000000E+00  
</Primitive Exponents> 
 
<Molecular Orbital Occupation Numbers> 
 2.00000000000000E+00 
 2.00000000000000E+00 
 2.00000000000000E+00 
 2.00000000000000E+00 
 2.00000000000000E+00 
 2.00000000000000E+00 
 2.00000000000000E+00 
 2.00000000000000E+00 
 2.00000000000000E+00 
 2.00000000000000E+00 
 2.00000000000000E+00 
 2.00000000000000E+00 
 2.00000000000000E+00 
 2.00000000000000E+00 
 2.00000000000000E+00 
 2.00000000000000E+00 
 2.00000000000000E+00 
 2.00000000000000E+00 
 2.00000000000000E+00 
 2.00000000000000E+00 
 2.00000000000000E+00 
 2.00000000000000E+00 
 2.00000000000000E+00 
 2.00000000000000E+00 
 2.00000000000000E+00 
 2.00000000000000E+00 
 2.00000000000000E+00 
 2.00000000000000E+00 
 2.00000000000000E+00 
 2.00000000000000E+00 
 2.00000000000000E+00 
</Molecular Orbital Occupation Numbers> 
 
<Molecular Orbital Energies> 
-1.44149444817341E+01 
-1.44115070286720E+01 
-1.03135690689782E+01 
-1.03042098115263E+01 
-1.03036078378832E+01 
-1.02980509382845E+01 
-1.02799524501416E+01 
-1.02774774388836E+01 
-1.08245262328001E+00 
-1.03584296476493E+00 
-8.93851140128036E-01 
-8.59621029118399E-01 
-8.05793296393992E-01 
-7.70518300570311E-01 
-7.09829881486649E-01 
-6.61133744565076E-01 
-6.32887194005507E-01 
-5.92596252114376E-01 
-5.86403007316508E-01 
-5.65003424221240E-01 
-5.30834537921655E-01 
-5.17887136667294E-01 
-5.02869277562449E-01 
-4.80654483114626E-01 
-4.61092448657483E-01 
-4.49006120481536E-01 
-4.36722405364684E-01 
-4.15963483797435E-01 
-4.09338381993071E-01 
-3.40330584057297E-01 
-3.26668515129722E-01 
</Molecular Orbital Energies> 
 
<Molecular Orbital Spin Types> 
Alpha and Beta 
Alpha and Beta 
Alpha and Beta 
Alpha and Beta 
Alpha and Beta 
Alpha and Beta 
Alpha and Beta 
Alpha and Beta 
Alpha and Beta 
Alpha and Beta 
Alpha and Beta 
Alpha and Beta 
Alpha and Beta 
Alpha and Beta 
Alpha and Beta 
Alpha and Beta 
Alpha and Beta 
Alpha and Beta 
Alpha and Beta 
Alpha and Beta 
Alpha and Beta 
Alpha and Beta 
Alpha and Beta 
Alpha and Beta 
Alpha and Beta 
Alpha and Beta 
Alpha and Beta 
Alpha and Beta 
Alpha and Beta 
Alpha and Beta 
Alpha and Beta 
</Molecular Orbital Spin Types> 
 
<Molecular Orbital Primitive Coefficients>
<MO Number>
1
</MO Number>
 -6.05636631E-05  -1.11730210E-04  -1.80367446E-04  -2.34784845E-04  -2.00342352E-04 
 -6.91734102E-05   2.32044324E-04   1.06949065E-04  -2.99896263E-04  -8.54136109E-05 
 -8.81250659E-05  -3.37179393E-04  -6.54897134E-05  -6.75686843E-05  -2.58527670E-04 
 -3.26839572E-05  -3.37215094E-05  -1.29023428E-04   1.19386458E-03  -1.72169696E-04 
 -3.07987248E-04  -2.51391909E-04   5.75205488E-04   1.23660139E-04   5.43020626E-05 
 -6.39275099E-05  -6.49782077E-05   7.45601813E-05  -9.58197355E-06   1.58060962E-05 
  1.57234432E-04   5.00137415E-05   4.21685295E-05   7.77941495E-05   1.25584048E-04 
  1.63473131E-04   1.39491932E-04   4.81632193E-05  -2.53229755E-04  -1.16713414E-04 
  3.27276512E-04  -5.91477353E-06   6.43258395E-04   2.91704116E-04  -4.53507139E-06 
  4.93209542E-04   2.23660126E-04  -2.26331849E-06   2.46146131E-04   1.11622080E-04 
 -1.92736857E-03  -3.90309843E-04   5.05452201E-04   1.39176357E-05  -7.43807382E-04 
 -2.00675636E-05  -4.00769442E-05   2.84211809E-05   2.57143505E-04   3.37917924E-05 
 -2.90935297E-04   8.02997586E-04   1.09664639E-04  -6.54371570E-05  -6.76047558E-01 
 -1.24501244E+00  -2.01156055E+00  -2.63268451E+00  -2.25512883E+00  -7.75790061E-01 
  1.71994242E-02   8.50259207E-03  -2.24292150E-02  -3.70244892E-03  -1.35966326E-03 
 -1.00815957E-03  -2.88240350E-03  -1.05851512E-03  -7.84865028E-04  -1.36866713E-03 
 -5.02620417E-04  -3.72681675E-04   7.21412208E-03   6.29480306E-04   1.07885009E-05 
  1.34199716E-03  -2.89460837E-03   1.05283545E-05   2.08861156E-04  -3.23329983E-04 
  6.80970523E-04  -1.92112591E-04  -4.88857932E-04   7.92986208E-05  -6.31112874E-04 
  1.68009973E-03   3.19683658E-05   5.89764893E-05   9.52064688E-05   1.23930545E-04 
  1.05750169E-04   3.65129975E-05  -2.84539007E-04  -1.31143827E-04   3.67740883E-04 
  2.97222749E-04  -3.17064857E-04   3.46931993E-04   2.27891462E-04  -2.43105126E-04 
  2.66005342E-04   1.13733813E-04  -1.21326497E-04   1.32755310E-04  -1.93654628E-03 
  5.53165180E-04  -2.40278748E-04   8.31179110E-04   2.81812325E-03  -2.73465628E-04 
  8.00681630E-04  -3.14245290E-04  -1.99200461E-04   1.60050380E-04   3.91500817E-05 
 -1.64488298E-04  -1.20213459E-04   3.06437164E-04   7.37331172E-05   1.36025733E-04 
  2.19588007E-04   2.85838366E-04   2.43906418E-04   8.42150374E-05  -5.49536645E-04 
 -2.53281050E-04   7.10226319E-04  -3.03525074E-04  -1.80758871E-04  -4.07323490E-04 
 -2.32723683E-04  -1.38594383E-04  -3.12309693E-04  -1.16145430E-04  -6.91683112E-05 
 -1.55864427E-04  -8.67563734E-04   2.14312650E-04  -5.13047230E-05   1.70063120E-04 
 -1.63662870E-03   6.65164683E-05  -1.91904737E-04   2.30439046E-04  -1.02014201E-04 
  5.74996591E-05   4.45145422E-05   2.00464723E-04   1.51916432E-04  -1.49767661E-04 
 -5.06384802E-05  -9.34198453E-05  -1.50808800E-04  -1.96308267E-04  -1.67510215E-04 
 -5.78372605E-05   1.95908622E-04   9.02941449E-05  -2.53194142E-04  -7.11139974E-05 
  1.60442933E-04   1.58560871E-04  -5.45256811E-05   1.23017416E-04   1.21574371E-04 
 -2.72121366E-05   6.13943129E-05   6.06741322E-05   8.01098044E-04  -3.36802208E-04 
  2.34189976E-04  -6.65970631E-05   6.35883657E-04   1.88189939E-05  -2.21094425E-05 
  6.68819858E-05   1.63080049E-04  -1.85838697E-04   2.27586483E-05  -2.41268145E-04 
 -3.28916507E-04  -1.29277181E-04   1.40281119E-03   2.58342385E-03   4.17402536E-03 
  5.46286906E-03   4.67943404E-03   1.60977873E-03  -2.35070261E-04  -1.16207759E-04 
  3.06547555E-04   4.89932977E-05   1.89002010E-04  -1.78216794E-05   3.81419045E-05 
  1.47140465E-04  -1.38744038E-05   1.81111253E-05   6.98674970E-05  -6.58805764E-06 
 -4.61433816E-04   6.95973281E-06  -3.06615781E-04   1.58226195E-04  -2.64222927E-05 
  5.69375355E-05   5.66862434E-05  -9.99909471E-06  -8.21585288E-05   1.55774806E-06 
  8.06007808E-05   1.44564765E-04  -1.31251644E-05  -6.61989716E-05  -3.12057905E-05 
 -5.75696606E-05  -9.29354081E-05  -1.20974299E-04  -1.03227598E-04  -3.56420143E-05 
  6.86106329E-05   3.16225921E-05  -8.86730260E-05   1.97480264E-04   6.78136720E-05 
 -1.95452497E-04   1.51415281E-04   5.19952019E-05  -1.49860518E-04   7.55668380E-05 
  2.59492502E-05  -7.47909025E-05   6.11224658E-04   1.70731189E-05   8.17352108E-05 
 -2.27804343E-04   2.35772865E-04   4.83539458E-05  -1.41640515E-04  -1.23956212E-05 
  7.40921846E-05   1.32839923E-04  -2.06932108E-04  -1.59014957E-04  -2.29723027E-05 
 -2.66459818E-04  -3.40806329E-05  -5.78072001E-05  -6.58114677E-05   1.59769796E-05 
 -2.38715471E-04   6.79653286E-06   7.93503701E-05   8.99068824E-05  -6.08163927E-05 
 -1.03156106E-04  -1.17439605E-04  -7.29791307E-05   1.47413653E-04   6.21856712E-05 
  2.05710415E-04   1.36580150E-04   9.85885761E-05   1.67224874E-04   1.90379648E-04 
  2.41016752E-04   2.21116225E-04   2.04440939E-04  -4.30481955E-04   1.20106305E-04 
  1.01224495E-04   1.71695891E-04   1.95469743E-04   1.97485235E-04   3.78074948E-05 
  2.80664059E-04  -2.22833363E-04  -4.97576789E-05   1.08797315E-04   1.84540827E-04 
  2.10093252E-04  -4.77218613E-04  -3.73799000E-04  -2.11319521E-03  -4.34968168E-04 
  1.65387008E-03   1.63960099E-05   2.78107343E-05   3.16615445E-05   2.42771584E-04 
  2.99475883E-04  -2.67894057E-04  -3.01744443E-05  -2.47203951E-04   3.76190728E-05 
  6.38090636E-05   7.26443784E-05  -1.10711948E-04  -2.15514985E-04   2.01725161E-05 
  4.25813360E-05   4.33051627E-05  -3.41796624E-05  -5.79751729E-05  -6.60026988E-05 
 -1.52616557E-04   1.05754393E-05   1.88545520E-05   1.10067002E-04  -2.91653351E-06 
 -2.17997667E-05  -3.69765280E-05  -4.20964789E-05   1.24364421E-04  -7.47692015E-05 
  3.71079262E-05  -1.28270919E-04   6.49438728E-05  -3.52923652E-07  -5.98625274E-07 
 -6.81513856E-07  -2.70687254E-05  -3.69271810E-05  -4.99009085E-05   2.96904286E-05 
 -6.61887557E-05  -2.53119955E-05  -4.29339325E-05  -4.88787746E-05  -3.79534121E-05 
  5.93357337E-05  -9.81080923E-06  -9.15538164E-05   1.44695485E-04  -3.39708107E-07 
 -5.76209210E-07  -6.55993953E-07  -1.19831263E-04  -1.57346491E-04   9.49025906E-05 
  1.38319409E-04  -1.23332957E-04 
<MO Number>
2
</MO Number>
 -5.86230856E-06  -1.08150157E-05  -1.74588123E-05  -2.27261882E-05  -1.93922994E-05 
 -6.69569597E-06   1.75206212E-05   8.07524187E-06  -2.26438152E-05   7.20811777E-05 
 -5.74921183E-05  -2.58636364E-05   5.52672533E-05  -4.40812923E-05  -1.98305881E-05 
  2.75822332E-05  -2.19996546E-05  -9.89685340E-06   1.83784719E-04  -7.88632529E-05 
 -7.22477099E-05   3.55518466E-06   1.01607571E-03   7.48378560E-06  -7.03001010E-05 
 -2.06823088E-05   1.58281359E-05   2.02014836E-05  -3.60296196E-05   4.32118612E-06 
 -3.81785247E-05  -5.95828648E-05   6.52611861E-06   1.20396384E-05   1.94357357E-05 
  2.52995553E-05   2.15881584E-05   7.45387343E-06  -2.12463669E-05  -9.79243546E-06 
  2.74590041E-05  -1.92190570E-05   2.13493536E-06  -2.00077458E-06  -1.47359481E-05 
  1.63693237E-06  -1.53406644E-06  -7.35427096E-06   8.16943989E-07  -7.65606677E-07 
 -4.56494643E-05  -1.53131204E-05   5.82077601E-05  -1.24653890E-04  -1.23271300E-03 
 -5.37348636E-05   1.37350331E-04  -4.56777607E-05  -2.81549567E-05   2.72509171E-05 
  9.04039617E-07  -2.00457942E-06   2.57022504E-05  -3.35110449E-05   1.34249780E-03 
  2.47235042E-03   3.99456456E-03   5.22799486E-03   4.47824337E-03   1.54056684E-03 
  2.00492200E-04   9.91139799E-05  -2.61455419E-04   5.94886391E-06   8.59346777E-05 
 -1.50479755E-05   4.63126610E-06   6.69012379E-05  -1.17150401E-05   2.19908895E-06 
  3.17670740E-05  -5.56271537E-06   6.82319539E-04   1.78000675E-05  -4.19779221E-04 
  1.26383999E-04  -7.63176875E-04  -8.79008951E-06   1.92812999E-04  -2.59358475E-05 
  1.81231092E-04  -4.81265669E-05  -1.33104525E-04  -2.59559062E-04  -7.00304250E-05 
 -2.56776013E-04   4.52064442E-05   8.33986132E-05   1.34631402E-04   1.75250100E-04 
  1.49541241E-04   5.16330048E-05  -2.94146287E-04  -1.35571815E-04   3.80157422E-04 
 -2.27677143E-04  -2.49995106E-04  -1.15318676E-04  -1.74568323E-04  -1.91680315E-04 
 -8.84190112E-05  -8.71218290E-05  -9.56619123E-05  -4.41272840E-05  -1.50910340E-03 
  7.31286913E-04   9.39914086E-04   5.05318340E-04   8.75978419E-04  -4.21891577E-04 
  3.22358692E-04  -1.97156570E-04   2.48367824E-04  -8.78124226E-05  -1.60555401E-04 
 -2.50216127E-04   2.12957564E-04   2.64963295E-04   6.42694435E-05   1.18566779E-04 
  1.91403802E-04   2.49150902E-04   2.12600936E-04   7.34060053E-05  -4.02435260E-04 
 -1.85482126E-04   5.20111107E-04  -5.48849229E-05  -9.41171807E-05  -1.62870213E-06 
 -4.20822611E-05  -7.21630561E-05  -1.24878499E-06  -2.10019979E-05  -3.60144230E-05 
 -6.23231240E-07  -1.13339697E-03   2.96734331E-04   2.75805721E-04   2.06122874E-04 
 -3.39836926E-04   3.60643669E-05  -1.56387888E-04  -1.47743250E-05  -2.77676954E-05 
  1.88039952E-05   8.96370019E-06  -7.18070119E-05  -1.50927074E-04  -1.58138254E-04 
 -5.65139887E-05  -1.04259213E-04  -1.68306924E-04  -2.19085626E-04  -1.86946179E-04 
 -6.45480329E-05   2.99875784E-04   1.38212536E-04  -3.87562278E-04  -3.75575997E-04 
 -3.62766337E-04   6.55070159E-04  -2.87967739E-04  -2.78146108E-04   5.02266050E-04 
 -1.43716086E-04  -1.38814403E-04   2.50665963E-04   2.46461561E-03  -7.37416650E-04 
  5.63819887E-05   4.31599987E-04   7.28488249E-04   5.92882608E-05   5.90979970E-05 
 -3.10432007E-05  -7.65701045E-05  -2.12147343E-04   2.88717447E-04   4.18997881E-04 
 -3.81044301E-04   4.82583843E-04   6.76031753E-01   1.24498334E+00   2.01151353E+00 
  2.63262296E+00   2.25507611E+00   7.75771924E-01  -1.70667474E-02  -8.43700282E-03 
  2.22561954E-02  -2.68476707E-03   3.15961620E-04  -3.23042096E-03  -2.09012526E-03 
  2.45980134E-04  -2.51492374E-03  -9.92465399E-04   1.16800068E-04  -1.19417474E-03 
 -6.91383778E-03   4.22650272E-04  -1.33249606E-03   9.76565376E-04   1.51359803E-03 
  6.18592969E-05   3.47022375E-04  -1.21031155E-05   5.24829310E-04  -4.46301346E-04 
 -7.85279649E-05   8.97279870E-04   1.62744194E-03   5.99516156E-04  -5.26061803E-05 
 -9.70499352E-05  -1.56668899E-04  -2.03936374E-04  -1.74019294E-04  -6.00846894E-05 
  2.63961154E-04   1.21659509E-04  -3.41145874E-04   4.97442150E-04  -6.36542119E-04 
 -1.15340125E-04   3.81406939E-04  -4.88059930E-04  -8.84354572E-05   1.90348796E-04 
 -2.43576114E-04  -4.41354917E-05   2.38961625E-03   4.89814386E-04  -4.60661775E-04 
 -5.51798112E-04  -1.12270330E-03  -1.19680766E-04   2.80440931E-05   1.08300761E-04 
 -3.30946333E-04   4.02384421E-04  -7.14380882E-05   6.86689984E-05   4.21973961E-04 
  6.78172501E-05   6.39585512E-06   1.08485801E-05   1.23507276E-05   1.80903968E-05 
  4.27767897E-06   1.53296866E-07   9.84427177E-06   5.39229129E-06  -1.21449247E-05 
 -2.06000896E-05  -2.34524787E-05  -9.73450764E-05  -3.03252440E-05   2.76203116E-05 
  4.48188124E-05   6.13118432E-05  -6.69892876E-06  -1.13626504E-05  -1.29359785E-05 
 -1.14131651E-04  -1.63991561E-05   1.86418610E-05   1.41791841E-05  -7.47082314E-06 
  8.36478111E-06   1.41882511E-05   1.61528257E-05  -4.83503097E-06  -1.60325579E-05 
  1.17922204E-05  -3.08574036E-06   2.46744081E-05  -2.73308908E-05  -4.63583607E-05 
 -5.27773659E-05   1.08882193E-05  -1.07892149E-04   1.58034558E-05   7.26963967E-05 
 -8.59863215E-05   1.88130496E-05   3.19104909E-05   3.63289734E-05   1.25356741E-04 
  7.08070087E-05  -5.64021642E-05  -1.19127242E-04  -5.03483485E-05   4.33872478E-05 
  7.35929796E-05   8.37830233E-05   6.06938247E-05   1.16800139E-04  -1.01000932E-05 
  2.36918794E-05  -2.30139460E-05  -1.62385569E-04  -2.75436643E-04  -3.13574947E-04 
 -4.13946858E-04  -9.93837527E-05   2.45665793E-04   5.83137731E-05  -5.70105644E-04 
 -8.63213335E-05  -1.46417310E-04  -1.66690967E-04  -1.33189309E-04  -1.31955210E-04 
  4.46301072E-04  -1.03358909E-05  -3.68334239E-04  -1.75547000E-04  -2.97760919E-04 
 -3.38990351E-04   6.23180165E-04   2.57520794E-04  -1.59680549E-03  -2.03105674E-03 
 -1.00087036E-03  -8.37250548E-05  -1.42013531E-04  -1.61677418E-04  -1.62089839E-04 
 -8.83267512E-05  -4.01037142E-04   3.01140690E-04   3.41057870E-04  -1.59413099E-04 
 -2.70394770E-04  -3.07834952E-04  -3.75725358E-04  -6.41099910E-05  -5.08701984E-04 
  3.61384499E-04   8.89801153E-05 
<MO Number>
3
</MO Number>
 -7.55664193E-05  -1.39407880E-04  -2.25047848E-04  -2.92945458E-04  -2.49970913E-04 
 -8.63089623E-05   5.84320326E-05   2.69312824E-05  -7.55181074E-05   1.41088097E-05 
  2.32279607E-04  -3.61043564E-05   1.08177361E-05   1.78097199E-04  -2.76825196E-05 
  5.39880855E-06   8.88829855E-05  -1.38155176E-05  -3.78620399E-04   4.15076789E-05 
  7.20386732E-05   1.61678688E-04  -6.17899042E-04  -1.81275367E-04   8.06573821E-05 
 -4.43880744E-05   1.01418352E-04  -2.09497468E-05  -8.04686057E-05   1.70686108E-04 
  2.19439629E-04   6.02892207E-05  -5.69973745E-04  -1.05150982E-03  -1.69746517E-03 
 -2.20959550E-03  -1.88545202E-03  -6.51001370E-04   3.38482371E-04   1.56006285E-04 
 -4.37457794E-04   1.30802112E-04   1.60722965E-04  -1.70652910E-04   1.00290723E-04 
  1.23232127E-04  -1.30845776E-04   5.00521003E-05   6.15014686E-05  -6.53012132E-05 
  5.07899917E-04  -6.84536618E-05  -2.77133917E-04   2.64514004E-04   5.93685054E-05 
 -6.76744425E-05  -7.84006421E-05  -5.14347559E-05   1.44645351E-04  -9.39083105E-05 
 -5.07370402E-05  -2.87588954E-04  -2.05308990E-04   1.76879431E-04   1.86479969E-05 
  3.43422410E-05   5.54865919E-05   7.26195842E-05   6.22051436E-05   2.13992795E-05 
 -1.39537686E-06  -6.89809148E-07   1.81966600E-06  -1.69825170E-04   3.64353116E-04 
 -2.76244311E-04  -1.32211051E-04   2.83653528E-04  -2.15059705E-04  -6.27784834E-05 
  1.34688728E-04  -1.02117954E-04   7.22268372E-04   2.43639270E-04  -4.93728763E-04 
  1.51557082E-04   1.56626647E-03   1.45322251E-04  -2.42759470E-05   2.19017753E-04 
  4.37444667E-05  -2.48770728E-04   2.05026261E-04   9.79806896E-04   8.74055686E-04 
 -1.37387511E-03   5.34197251E-01   9.85507944E-01   1.59091754E+00   2.07090213E+00 
  1.76710470E+00   6.10138880E-01  -1.59940169E-02  -7.37163106E-03   2.06708176E-02 
 -4.27417440E-04   4.87684592E-05  -1.27043738E-04  -3.27716454E-04   3.73925465E-05 
 -9.74090420E-05  -1.63553481E-04   1.86615016E-05  -4.86139395E-05  -9.55804017E-03 
  1.16407267E-04   4.59303473E-04  -4.92291014E-04   8.45097101E-06   2.42494875E-05 
 -9.11472363E-04   2.73841610E-05   1.01489290E-04  -2.82956104E-06  -9.86597289E-05 
 -2.70299581E-04  -3.57292228E-04   2.48117429E-04   9.54507890E-04   1.76091342E-03 
  2.84266410E-03   3.70030436E-03   3.15747671E-03   1.09020100E-03   4.68767811E-04 
  2.16054752E-04  -6.05839919E-04   1.52850960E-05  -3.07535031E-05  -3.69874480E-05 
  1.17196375E-05  -2.35798263E-05  -2.83596179E-05   5.84892057E-06  -1.17679860E-05 
 -1.41534371E-05   2.27282118E-03  -4.83872846E-04  -6.23964157E-04  -2.39552512E-04 
  2.31617742E-03  -1.61583145E-04   2.60468722E-04  -7.87004150E-05   4.79901702E-05 
  1.64468863E-05  -6.44370564E-05  -8.36466458E-04  -5.59357489E-04  -8.74854407E-04 
  3.36008169E-03   6.19880988E-03   1.00068147E-02   1.30259006E-02   1.11150257E-02 
  3.83775183E-03   3.20325559E-04   1.47637823E-04  -4.13991760E-04  -1.27036268E-04 
  7.81765563E-05   3.92409309E-05  -9.74033143E-05   5.99408011E-05   3.00874450E-05 
 -4.86110809E-05   2.99146611E-05   1.50157439E-05   2.38470046E-03  -1.40167420E-04 
  6.24678654E-04   3.09929661E-04  -1.22781274E-03   1.01630780E-04  -1.05580982E-04 
  1.11489095E-05  -5.94996993E-04   2.60706152E-04   3.34290842E-04  -5.10317147E-04 
  8.77292967E-04   5.42489971E-04   2.06715329E-05   3.80687946E-05   6.15075664E-05 
  8.04996981E-05   6.89551633E-05   2.37213633E-05  -2.43654131E-04  -1.20451223E-04 
  3.17741503E-04  -1.18208983E-04   9.07107316E-05  -1.57467498E-04  -9.20271943E-05 
  7.06194565E-05  -1.22590447E-04  -4.36977668E-05   3.35326157E-05  -5.82102804E-05 
 -8.84123515E-04   1.26125629E-04  -2.50599879E-04   1.99215228E-04  -2.80762774E-04 
 -9.75414421E-05  -5.40135075E-05  -2.14467251E-05   4.48628539E-04  -2.30279125E-04 
 -2.18349414E-04  -1.90459926E-04   4.79620696E-04   1.59359318E-04   1.80965817E-03 
  3.33852804E-03   5.38942669E-03   7.01543286E-03   5.98628213E-03   2.06691967E-03 
  5.41930206E-04   2.49775248E-04  -7.00395686E-04   1.35223371E-04   5.52372801E-05 
 -1.31208527E-04   1.03680663E-04   4.23524261E-05  -1.00602336E-04   5.17439180E-05 
  2.11368292E-05  -5.02076172E-05   2.90280184E-03   6.67986185E-04   5.11972007E-04 
 -4.16694856E-04  -8.47094321E-04  -9.04673876E-05   3.97799603E-05   1.58587288E-04 
  6.96849106E-05   6.62984934E-05  -1.35983404E-04   6.54493708E-04  -5.07743793E-04 
  9.65194344E-04  -2.25583193E-06  -3.82631768E-06  -4.35612833E-06   8.86399392E-05 
  6.89340649E-05   1.68320252E-05  -8.31120818E-05  -1.15669306E-04   3.01484992E-05 
  5.11375576E-05   5.82183138E-05  -1.78457116E-04  -4.99886408E-05  -2.60505361E-05 
  8.97916491E-05   4.86363140E-05  -6.37265162E-07  -1.08092226E-06  -1.23059204E-06 
  1.65303234E-04  -2.34174002E-05   4.52837255E-05  -1.29519856E-05  -1.02749386E-05 
 -4.10148107E-05  -6.95688773E-05  -7.92017242E-05  -3.58278651E-04  -7.52492169E-05 
 -1.79652888E-04   2.77135887E-04  -7.94529099E-05  -8.50611193E-05  -1.44279749E-04 
 -1.64257428E-04  -1.55212208E-04   1.79784538E-04   2.64903667E-04  -4.51947175E-05 
 -7.81026122E-06  -1.03525354E-04  -1.75598584E-04  -1.99912822E-04  -1.33053557E-04 
 -2.64530012E-05   1.46206999E-04   1.19967044E-04  -1.41206457E-04  -1.18764080E-04 
 -2.01446346E-04  -2.29339592E-04  -3.58706040E-04   1.03217771E-04   1.65379537E-04 
 -1.37742636E-05   2.73444046E-04  -1.01850712E-04  -1.72758074E-04  -1.96679002E-04 
 -2.11639373E-04   5.11368817E-05  -1.05109985E-04  -1.44099670E-04  -2.67748295E-04 
 -1.15528783E-04  -1.95958670E-04  -2.23092065E-04  -3.92887327E-04  -9.45597673E-05 
  3.84821222E-04  -3.00108280E-04  -1.63416189E-04   2.52585498E-05   4.28432784E-05 
  4.87755682E-05  -5.23429597E-05  -2.94177023E-05  -1.58428986E-04  -5.03842380E-05 
 -1.57367126E-04  -1.23555422E-04  -2.09573367E-04  -2.38591920E-04  -3.67549803E-04 
 -2.40002422E-04  -3.62146093E-04  -1.26620517E-04   4.10852409E-04  -1.33546422E-04 
 -2.26519993E-04  -2.57885059E-04  -1.77017532E-04   9.17291366E-05  -2.95982308E-04 
 -6.76622250E-05  -4.57138353E-05 
<MO Number>
4
</MO Number>
 -1.11996528E-03  -2.06615567E-03  -3.33542040E-03  -4.34172672E-03  -3.70480363E-03 
 -1.27917985E-03  -4.03514142E-04  -1.85979382E-04   5.21505465E-04  -2.45793276E-05 
  2.04571916E-04   2.23490373E-06  -1.88458620E-05   1.56852708E-04   1.71358175E-06 
 -9.40540605E-06   7.82804950E-05   8.55197401E-07  -2.39949828E-03   3.50646922E-04 
  1.35259283E-04   5.53685260E-04  -4.99336679E-03   4.27468082E-05   3.17293096E-04 
  2.72146106E-04  -3.29014857E-04   1.75395128E-04   1.53619729E-04  -3.65873480E-05 
 -1.26178219E-04   1.18511049E-03  -5.34080203E-01  -9.85292009E-01  -1.59056895E+00 
 -2.07044837E+00  -1.76671751E+00  -6.10005192E-01   1.54701895E-02   7.13019936E-03 
 -1.99938181E-02   1.58344783E-04   6.61682175E-04   4.89793782E-04   1.21408688E-04 
  5.07335723E-04   3.75542657E-04   6.05914451E-05   2.53196085E-04   1.87422108E-04 
  8.00450525E-03   6.08923447E-04  -8.15858655E-04   1.76753947E-04   4.57478941E-03 
  2.90221448E-04  -2.43249077E-04   6.42028283E-05   1.95617987E-05   1.64139226E-04 
 -1.83701025E-04   1.08127483E-03  -2.35703913E-04   9.94605545E-04  -1.05373522E-05 
 -1.94056386E-05  -3.13535960E-05  -4.10348703E-05  -3.51500223E-05  -1.20920089E-05 
  2.12610551E-05   1.05104727E-05  -2.77258569E-05   2.50730135E-04   1.62169622E-04 
  1.85198883E-04   1.95196594E-04   1.26251110E-04   1.44179683E-04   9.26862470E-05 
  5.99484925E-05   6.84616129E-05  -7.90603937E-04  -2.45126050E-04  -6.51829031E-04 
 -7.04789561E-05  -3.42407978E-03  -1.47007248E-04  -5.52110682E-04  -4.13077604E-04 
  6.32366329E-04  -1.14098534E-04  -5.18267795E-04   1.04308095E-03  -3.63553846E-04 
  1.79424476E-04  -4.57846512E-04  -8.44653121E-04  -1.36353388E-03  -1.77491613E-03 
 -1.51453929E-03  -5.22934099E-04  -3.26768463E-04  -1.50607353E-04   4.22318628E-04 
 -2.98797382E-04   3.38934287E-04   7.45168207E-05  -2.29098790E-04   2.59873211E-04 
  5.71347492E-05  -1.14336354E-04   1.29694947E-04   2.85142445E-05  -3.65276757E-04 
  3.65510733E-04  -4.48703041E-04  -4.63841049E-04  -1.13407385E-03   3.38328286E-04 
  6.82102084E-04   2.41477298E-04  -2.09477893E-04   1.82667754E-04   2.68101387E-05 
 -7.37424267E-05   1.89534855E-05  -9.74014163E-05  -1.18552397E-04  -2.18710090E-04 
 -3.53066377E-04  -4.59587560E-04  -3.92166934E-04  -1.35405838E-04   2.12493672E-04 
  9.79381827E-05  -2.74628816E-04  -8.74670771E-05   3.03331291E-07   6.12045279E-05 
 -6.70641804E-05   2.32575102E-07   4.69277314E-05  -3.34697266E-05   1.16071277E-07 
  2.34202272E-05   1.13956400E-03  -4.35897792E-04   2.27430787E-04  -2.01881003E-04 
  6.87747383E-04  -3.86088674E-05   2.99791704E-04   1.05102699E-05   5.45163314E-05 
 -1.81796306E-04   1.27279974E-04   2.95544387E-05   1.16593597E-04  -2.66048678E-04 
  4.10235530E-04   7.56818522E-04   1.22174141E-03   1.59034445E-03   1.35704392E-03 
  4.68554726E-04  -1.03150826E-04  -4.75421424E-05   1.33313095E-04  -5.58892200E-05 
 -4.90433843E-05   4.09513230E-05  -4.28522921E-05  -3.76033416E-05   3.13988646E-05 
 -2.13862973E-05  -1.87667031E-05   1.56702342E-05  -3.64433787E-04   1.38461566E-04 
 -1.69631091E-04  -3.96728350E-05   1.34468239E-03  -8.02137668E-05   9.59023212E-05 
  5.89562009E-05  -6.30892667E-05   4.26671368E-05   2.04221298E-05  -1.62233120E-05 
  2.49454782E-05   1.43612197E-05   2.90574499E-06   5.35123399E-06   8.64596275E-06 
  1.13156386E-05   9.69285257E-06   3.33445193E-06  -2.10895781E-05  -1.04257024E-05 
  2.75022393E-05   7.60669641E-05   3.79341950E-05  -1.96856620E-05   5.92190976E-05 
  2.95322525E-05  -1.53255379E-05   2.81193221E-05   1.40229580E-05  -7.27710745E-06 
 -2.81108039E-05  -8.45469311E-06  -1.19800877E-04  -6.45706213E-06  -1.33318449E-04 
  2.44735773E-06   3.23372399E-05   9.91525678E-06  -4.33118288E-05   2.47384645E-05 
  1.85733643E-05   2.57776758E-05   1.17090836E-04  -2.27037664E-05  -4.81493370E-04 
 -8.88277767E-04  -1.43395768E-03  -1.86658700E-03  -1.59276222E-03  -5.49942600E-04 
  3.09723212E-04   1.42751209E-04  -4.00289186E-04   2.14265702E-05   6.50731594E-05 
  7.14378246E-05   1.64285285E-05   4.98939515E-05   5.47739711E-05   8.19898721E-06 
  2.49005789E-05   2.73360508E-05   8.23674264E-04   1.86224393E-04   2.54549920E-04 
 -2.39664554E-04   1.43255160E-03   5.38960128E-05  -2.70330711E-05  -2.07693628E-04 
  1.84445395E-04  -1.10122603E-04  -7.43227914E-05  -2.08346300E-04   9.72428118E-05 
 -4.71008025E-05   9.68383396E-05   1.64256142E-04   1.86999851E-04   4.54873874E-04 
  7.04975803E-05  -2.24691280E-04  -2.89240705E-04  -1.14259471E-04   8.14359298E-05 
  1.38130742E-04   1.57256999E-04   3.97031322E-04   4.25464153E-05   1.05409186E-04 
 -4.80860898E-05  -2.99497519E-04   1.55150207E-04   2.63164100E-04   2.99603087E-04 
 -8.65603492E-04  -1.61553337E-04  -4.91926748E-04  -1.36445333E-03   1.25783955E-03 
  1.21117427E-04   2.05438068E-04   2.33884027E-04  -9.79189135E-04  -3.16427811E-05 
  1.59133773E-03   3.30991527E-04  -8.34984176E-04   9.99007387E-05   1.69450550E-04 
  1.92913502E-04   6.91611807E-04  -2.77893751E-04  -4.38744010E-05  -1.33148988E-04 
  2.73224902E-04  -3.59567041E-05  -6.09893718E-05  -6.94342584E-05   3.97145141E-05 
 -1.55777560E-04   4.82140023E-05   4.98394163E-05  -2.06905260E-05  -6.16174148E-06 
 -1.04514791E-05  -1.18986420E-05   6.06938902E-05   3.67527797E-05   1.77482023E-04 
 -3.91769593E-05  -1.16664312E-04   8.93214892E-06   1.51506142E-05   1.72484423E-05 
  1.24060422E-04   1.14066973E-04  -7.44922119E-05   4.55759522E-05   3.39946984E-05 
  8.27693548E-06   1.40392483E-05   1.59831912E-05  -9.10829209E-05   6.92092136E-05 
  3.46650209E-05   1.48023442E-05   4.13405824E-06  -1.17163599E-05  -1.98731626E-05 
 -2.26248979E-05  -3.39028547E-05  -4.71651685E-05  -3.02248681E-05  -1.28112202E-05 
 -3.02049560E-05  -2.95902231E-05  -5.01906157E-05  -5.71402537E-05   4.94611716E-05 
  2.23583939E-04  -3.47148569E-05  -7.83757455E-05  -5.15502964E-05  -3.52002856E-05 
 -5.97063430E-05  -6.79735751E-05  -8.77132489E-06  -2.34400929E-04   1.23046893E-05 
  4.90216183E-05   1.55723404E-05 
<MO Number>
5
</MO Number>
 -6.49257763E-05  -1.19777607E-04  -1.93358457E-04  -2.51695283E-04  -2.14772061E-04 
 -7.41556426E-05   1.26372114E-04   5.82448177E-05  -1.63324506E-04  -2.12810002E-06 
  1.14450974E-05   2.64288172E-05  -1.63169147E-06   8.77537130E-06   2.02639327E-05 
 -8.14328413E-07   4.37952535E-06   1.01131228E-05   2.35046597E-04   6.95185070E-05 
 -1.15600171E-04  -7.75123375E-05   1.64333912E-04  -5.64520782E-05   1.55330835E-05 
 -4.05542156E-05   9.45017222E-05  -3.87684208E-05  -5.57333015E-05   1.11827774E-04 
 -5.36930542E-05  -1.63014032E-05   3.74424115E-04   6.90752225E-04   1.11508978E-03 
  1.45151570E-03   1.23858109E-03   4.27652351E-04   1.06870557E-04   4.92565641E-05 
 -1.38120511E-04   3.62658287E-05  -2.92013869E-05  -5.54629486E-05   2.78063262E-05 
 -2.23897624E-05  -4.25254543E-05   1.38773058E-05  -1.11740608E-05  -2.12231824E-05 
  2.16693578E-04  -4.79121488E-05  -1.56691052E-04   4.08855647E-05   6.16206673E-04 
  1.67077029E-06  -1.31510036E-04   1.58939217E-05   1.04999521E-04  -8.06154903E-05 
 -2.43840305E-05   2.53915151E-05  -1.12104871E-04  -1.66989862E-05   3.00040427E-05 
  5.52555897E-05   8.92761878E-05   1.16842636E-04   1.00086127E-04   3.44307702E-05 
 -1.08707752E-04  -5.37400353E-05   1.41762277E-04  -1.56252137E-04   3.02891942E-04 
  3.51222422E-05  -1.21644273E-04   2.35805223E-04   2.73431116E-05  -5.77610034E-05 
  1.11968660E-04   1.29834765E-05  -5.56154555E-04  -3.60201538E-05   1.86294742E-04 
 -2.30316091E-04  -5.77491957E-04   5.25875163E-05   4.35045005E-05   2.58300113E-06 
 -1.55556931E-04   1.33072157E-04   2.24847745E-05   2.62255638E-04   1.04890859E-04 
 -8.60745403E-05  -3.46672576E-03  -6.39555102E-03  -1.03244163E-02  -1.34393236E-02 
 -1.14678003E-02  -3.95955645E-03   5.06227681E-04   2.33319980E-04  -6.54253407E-04 
 -1.33421216E-04   1.95417366E-04   1.99283384E-04  -1.02298886E-04   1.49833582E-04 
  1.52797798E-04  -5.10543142E-05   7.47774594E-05   7.62568111E-05   2.42779091E-03 
  2.65199912E-04  -9.62211396E-04  -4.94841344E-04   7.77178894E-03   1.75125971E-04 
 -1.16333634E-03  -1.27574609E-04  -3.47825922E-04   2.52945436E-04   9.48804861E-05 
 -5.74547294E-04   4.58705872E-04   4.35556222E-04  -2.11147940E-04  -3.89533964E-04 
 -6.28829448E-04  -8.18549174E-04  -6.98469559E-04  -2.41164790E-04   7.37664686E-05 
  3.39989131E-05  -9.53364764E-05   9.77650847E-06   3.54590353E-04   5.59194725E-06 
  7.49600363E-06   2.71877284E-04   4.28754878E-06   3.74103122E-06   1.35685821E-04 
  2.13978736E-06  -1.49383384E-04   1.06118132E-04  -8.62326259E-05   2.21241405E-04 
 -5.55102924E-04   2.09570540E-05   1.65316230E-04   5.50711340E-05  -1.32145794E-04 
  3.75858258E-05   9.45599685E-05  -2.10742868E-04  -1.37355591E-04   3.22950681E-05 
  5.34058373E-01   9.85251737E-01   1.59050394E+00   2.07036374E+00   1.76664530E+00 
  6.09980259E-01  -1.54446439E-02  -7.11842541E-03   1.99608027E-02  -4.35406408E-04 
 -2.19318451E-04   3.61276235E-04  -3.33841885E-04  -1.68159411E-04   2.77003593E-04 
 -1.66610500E-04  -8.39233325E-05   1.38244208E-04  -8.11398629E-03   8.95324426E-04 
 -6.33965298E-04  -7.18379026E-04  -6.94794024E-03   3.41957185E-04  -3.53330879E-04 
 -2.18505232E-04  -9.19126026E-04   2.59266771E-04   6.59859256E-04   3.70713495E-04 
  9.43191525E-05   6.47971973E-04  -2.31676514E-06  -4.26656584E-06  -6.89346970E-06 
 -9.02201571E-06  -7.72816024E-06  -2.65857534E-06   4.58963585E-05   2.26890161E-05 
 -5.98519625E-05   3.89623440E-06  -2.91289775E-05   3.35444317E-04   3.03326796E-06 
 -2.26772789E-05   2.61147661E-04   1.44030291E-06  -1.07679741E-05   1.24002146E-04 
  1.47765479E-03  -2.22065396E-05   2.03762062E-04  -6.28626730E-04   2.32180321E-03 
  2.15025776E-05   6.62357839E-05  -3.30637240E-04   3.14981086E-04  -4.75995516E-04 
  1.61014430E-04   1.31543145E-03  -1.81285683E-04   1.12395006E-03   1.04823044E-03 
  1.93381644E-03   3.12178355E-03   4.06363500E-03   3.46750743E-03   1.19724717E-03 
 -2.79409608E-04  -1.28779690E-04   3.61111600E-04   2.09492362E-04  -1.31162403E-04 
  2.43824651E-05   1.60625392E-04  -1.00566971E-04   1.86949203E-05   8.01633291E-05 
 -5.01899676E-05   9.33007558E-06  -1.00904161E-03  -3.01990308E-04   1.06602545E-04 
  1.02646786E-05  -2.16135716E-03  -1.18544393E-04  -1.85273597E-05   1.91962658E-04 
 -3.41540490E-04   2.43272876E-04   9.82676138E-05   3.92739991E-04  -1.30117855E-04 
 -3.80477662E-04  -7.06878610E-06  -1.19899984E-05  -1.36501922E-05  -3.55468996E-05 
 -4.91907966E-05  -3.50326903E-05   5.47223955E-05   3.93916651E-05   2.12590573E-06 
  3.60593826E-06   4.10523409E-06   1.35493166E-05  -2.32937934E-05   2.79168327E-05 
  5.89057955E-05   8.16521835E-06   6.21328252E-06   1.05389025E-05   1.19981704E-05 
  3.97680765E-05   1.15151601E-04   3.67148773E-06   3.49244161E-05   3.14229957E-05 
 -1.17635808E-05  -1.99532583E-05  -2.27160840E-05  -1.25622767E-04  -7.73448924E-05 
 -6.46076511E-05   6.82285685E-05  -2.72460920E-05  -1.64799996E-05  -2.79531967E-05 
 -3.18237330E-05  -1.42508669E-04  -1.01065145E-04  -3.65194566E-05   1.39822652E-04 
 -1.05894999E-04   6.09278311E-06   1.03345127E-05   1.17654798E-05  -9.97889503E-05 
  1.87157930E-05   5.06777685E-05   2.32831850E-04  -6.42130665E-06  -1.23715847E-05 
 -2.09845479E-05  -2.38901709E-05  -3.86034998E-04   1.11977317E-04   7.55963650E-05 
  1.85519382E-04   2.59826845E-04  -1.17194840E-04  -1.98784617E-04  -2.26309307E-04 
  1.07388456E-03   2.61794101E-04  -1.10927229E-03  -3.10157235E-04  -1.45660649E-03 
 -1.67409771E-04  -2.83958639E-04  -3.23276940E-04   7.24406340E-04   4.71350470E-05 
  1.95230620E-03   1.09990893E-05   3.19886984E-04  -1.06631223E-04  -1.80866724E-04 
 -2.05910415E-04  -6.61391346E-04   1.37370847E-04  -9.16554877E-05  -4.85568269E-04 
  1.17017101E-04   2.46203759E-05   4.17608148E-05   4.75432214E-05  -8.16958930E-05 
 -6.24942130E-05   4.59170746E-05  -2.74307342E-06   1.51807935E-04   2.88893395E-06 
  4.90017846E-06   5.57868112E-06  -3.08238528E-04   1.19232951E-04  -1.64867771E-04 
  7.28136355E-06   1.09053542E-04 
<MO Number>
6
</MO Number>
  3.26500384E-04   6.02340655E-04   9.72365895E-04   1.26573160E-03   1.08005117E-03 
  3.72915769E-04  -3.42146744E-04  -1.57695192E-04   4.42193664E-04  -1.47152553E-04 
 -1.58105504E-04  -7.18680006E-05  -1.12827199E-04  -1.21225225E-04  -5.51038027E-05 
 -5.63086807E-05  -6.04998838E-05  -2.75006598E-05  -6.19737764E-04   1.19428445E-04 
  3.21321311E-04   2.50298391E-05  -5.64576870E-05   2.22446448E-06   5.69203670E-05 
 -2.79850907E-05  -1.15703094E-04   6.18047143E-05   5.38983802E-05  -3.08735496E-06 
 -1.42855195E-05  -2.16471000E-05  -3.95837649E-04  -7.30256749E-04  -1.17886241E-03 
 -1.53452873E-03  -1.30941627E-03  -4.52110039E-04  -1.98351027E-04  -9.14198477E-05 
  2.56350729E-04   1.35645645E-04  -4.68187828E-06   8.17611019E-05   1.04004436E-04 
 -3.58976589E-06   6.26892023E-05   5.19055034E-05  -1.79154479E-06   3.12863059E-05 
 -3.70529142E-04  -5.08953254E-05   1.51669731E-04   9.43732836E-05  -1.09786789E-03 
 -6.43323946E-05   1.22831421E-04  -3.58089328E-05  -1.46060376E-04   4.53312344E-05 
  1.00729142E-04   7.78115088E-05  -1.30795887E-05   5.46051379E-05   2.10659325E-05 
  3.87951228E-05   6.26810914E-05   8.20355809E-05   7.02707836E-05   2.41739517E-05 
 -1.93408022E-05  -9.56118933E-06   2.52217171E-05   2.52417240E-05   1.68031777E-04 
 -3.26695170E-04   1.96510027E-05   1.30814872E-04  -2.54336339E-04   9.33099112E-06 
  6.21155281E-05  -1.20767889E-04  -4.28462684E-04   1.94439430E-05   3.39071690E-04 
 -1.50893297E-04  -2.50442082E-04   8.55951402E-05   1.33792662E-04   5.49807807E-05 
 -6.18175926E-05  -9.57712878E-05   1.57588880E-04   2.02179844E-04   1.17010288E-04 
 -1.02706558E-05  -1.94354327E-03  -3.58552450E-03  -5.78815609E-03  -7.53446012E-03 
 -6.42916907E-03  -2.21983791E-03   5.12744617E-04   2.36323630E-04  -6.62675956E-04 
  1.87531437E-04  -2.30246523E-04  -1.27417983E-04   1.43787155E-04  -1.76538360E-04 
 -9.76959890E-05   7.17598684E-05  -8.81050156E-05  -4.87571461E-05   2.04852905E-03 
 -8.78544360E-04  -5.01505417E-04   4.97115375E-04   6.98622247E-03  -6.14498038E-04 
 -4.66130564E-05   4.30761169E-04  -1.81377536E-05   2.72878877E-05  -9.15013407E-06 
  2.01225887E-04  -5.78931430E-04   8.61345684E-04  -3.29631319E-04  -6.08116727E-04 
 -9.81690278E-04  -1.27786917E-03  -1.09040818E-03  -3.76491798E-04   1.83256035E-04 
  8.44625765E-05  -2.36841819E-04   3.53556634E-04   3.19036326E-04  -1.57286706E-05 
  2.71084695E-04   2.44616723E-04  -1.20597422E-05   1.35290263E-04   1.22080890E-04 
 -6.01865666E-06  -3.54731037E-05  -1.11606688E-04   1.39953741E-04   4.91881921E-05 
 -1.06832173E-03   6.42502201E-05   1.10564476E-04  -1.83396541E-05  -7.14830354E-06 
  1.44915641E-04  -1.37767337E-04  -1.07848685E-04  -1.71712135E-04   2.20810367E-05 
 -1.01757013E-03  -1.87725310E-03  -3.03047267E-03  -3.94477534E-03  -3.36608426E-03 
 -1.16222818E-03  -1.96752855E-04  -9.06832516E-05   2.54285237E-04  -2.59313060E-05 
 -7.05429637E-06   2.26463057E-04  -1.98824728E-05  -5.40878488E-06   1.73637439E-04 
 -9.92274753E-06  -2.69936276E-06   8.66572527E-05  -8.67005059E-04   5.60819943E-06 
 -2.10030533E-05  -2.69391836E-04  -8.41183754E-05   5.22681791E-05  -1.63393967E-07 
  1.13392937E-05  -3.02622837E-04  -5.07650013E-06   3.07699338E-04   3.89285910E-04 
 -2.73112627E-04  -3.17079218E-04   7.69085047E-06   1.41635073E-05   2.28839099E-05 
  2.99499387E-05   2.56547908E-05   8.82554088E-06  -2.15366165E-05  -1.06466973E-05 
  2.80852077E-05   2.56043849E-04  -1.61314049E-04   7.98065954E-05   1.99333388E-04 
 -1.25585036E-04   6.21304481E-05   9.46505431E-05  -5.96322169E-05   2.95017343E-05 
  1.24636416E-03  -4.41225418E-04   3.54885766E-04  -1.89925869E-04   2.43397852E-03 
 -2.63102119E-04   2.40733937E-04  -5.28717232E-05  -3.73878627E-04   3.50816871E-04 
  2.30617562E-05   3.17236800E-07   1.79630244E-03   2.87979772E-04   5.34072703E-01 
  9.85278173E-01   1.59054662E+00   2.07041929E+00   1.76669270E+00   6.09996625E-01 
 -1.55105485E-02  -7.14880080E-03   2.00459784E-02   3.09420427E-04  -4.19447931E-04 
 -1.89505769E-04   2.37243864E-04  -3.21605942E-04  -1.45300947E-04   1.18401317E-04 
 -1.60503907E-04  -7.25153568E-05  -8.13107039E-03  -9.45838048E-04  -9.51990604E-05 
  8.57797720E-04  -6.27770284E-03  -3.23247666E-04  -1.10679421E-04   3.60608048E-04 
 -7.25341666E-04   5.48361633E-04   1.76980033E-04   9.91678595E-04  -4.22427529E-04 
  7.43499888E-04  -5.96628794E-06  -1.01199530E-05  -1.15212111E-05  -1.28468294E-04 
 -9.16138606E-05   3.51506911E-05   3.44037043E-06  -1.65254738E-05   3.77177649E-05 
  6.39764640E-05   7.28349579E-05   3.62025284E-05   4.17277945E-05  -4.59519418E-05 
 -6.51135355E-05  -5.30786647E-06   1.68500641E-05   2.85808961E-05   3.25383467E-05 
 -1.73651486E-05  -3.81894900E-05  -6.69418057E-06  -4.45906219E-05   5.25371815E-06 
 -5.85738886E-06  -9.93523951E-06  -1.13109213E-05  -6.99873270E-05  -3.08867565E-05 
 -2.73118074E-05   5.59201991E-05  -2.74431545E-05   2.39470000E-05   4.06186419E-05 
  4.62428976E-05  -2.09268279E-04   1.31971895E-04  -1.46790619E-05  -1.52605217E-04 
 -3.54467966E-05   1.29644258E-05   2.19901185E-05   2.50349778E-05   5.43739346E-05 
  6.54070103E-05  -5.63991935E-05  -1.11413141E-04   9.83095785E-05  -5.50908224E-05 
 -9.34444559E-05  -1.06383232E-04  -4.87325751E-05   2.32969006E-04   2.02604386E-04 
  8.68882798E-05   4.38879085E-05   1.06853526E-05   1.81243793E-05   2.06339695E-05 
 -3.99912023E-04   2.77678905E-05   1.38724466E-04  -1.24340256E-04  -1.60908838E-04 
  2.73850189E-05   4.64501722E-05   5.28818901E-05  -6.88669972E-05   3.27173576E-05 
  1.23361407E-04  -2.96088505E-05   5.83094820E-05  -9.32014885E-05  -1.58087355E-04 
 -1.79976903E-04  -5.91931659E-04   1.25248260E-04  -6.48045746E-05  -4.51130578E-04 
  1.04291616E-04  -1.52366855E-04  -2.58443009E-04  -2.94228291E-04   7.14263425E-04 
  1.09775033E-05   1.05100483E-04   6.75858004E-04   1.87107607E-03  -1.15500881E-04 
 -1.95911342E-04  -2.23038184E-04   1.09729604E-03   2.87537717E-04  -1.37060849E-03 
 -1.57125891E-04  -1.22634683E-03 
<MO Number>
7
</MO Number>
  5.33904777E-01   9.84968377E-01   1.59004651E+00   2.06976830E+00   1.76613721E+00 
  6.09804828E-01  -1.53786174E-02  -7.08799385E-03   1.98754694E-02  -2.25188089E-05 
  1.67672973E-05   2.53301953E-04  -1.72659876E-05   1.28560950E-05   1.94215795E-04 
 -8.61693799E-06   6.41609250E-06   9.69272944E-05  -7.87012260E-03   2.42353044E-04 
  9.00151457E-04   5.61764584E-04  -2.56574811E-03   9.50582076E-05   1.88539205E-04 
  2.38683552E-05  -8.40401016E-05   1.33055967E-04  -4.90158658E-05  -4.21639192E-05 
  1.24202551E-03  -1.35915222E-03  -1.24724155E-03  -2.30095990E-03  -3.71446774E-03 
 -4.83513378E-03  -4.12582880E-03  -1.42454975E-03   4.60528719E-04   2.12257360E-04 
 -5.95191640E-04   1.43848971E-06  -2.33357482E-04  -1.18546849E-04   1.10294223E-06 
 -1.78923645E-04  -9.08941691E-05   5.50445481E-07  -8.92954398E-05  -4.53625613E-05 
  2.32101321E-03   4.81502422E-04   3.76757087E-06   6.56798906E-04   7.92312740E-04 
 -1.10723593E-05   7.83788147E-06   1.45679028E-04   2.97917847E-04  -2.78646136E-04 
 -1.92717112E-05  -2.68946169E-04  -8.45187367E-05  -1.04283623E-03   1.69901896E-05 
  3.12892151E-05   5.05538328E-05   6.61637018E-05   5.66751052E-05   1.94968831E-05 
 -7.24002118E-05  -3.57912834E-05   9.44147838E-05  -1.50496048E-04  -1.01050798E-04 
  2.50880328E-05  -1.17163085E-04  -7.86693299E-05   1.95313522E-05  -5.56331766E-05 
 -3.73549803E-05   9.27417682E-06  -4.89392430E-04   1.74233878E-04  -1.46878194E-04 
 -4.07892039E-04  -3.76213810E-04   7.45534214E-05   2.13674757E-04  -2.29153125E-05 
 -9.15607108E-05  -6.38187630E-05   1.55379474E-04  -2.09808095E-05  -3.39159261E-05 
  2.40962384E-04   2.12248568E-05   3.91564445E-05   6.32107279E-05   8.22815937E-05 
  7.02110396E-05   2.42421883E-05   1.83360569E-04   8.45107564E-05  -2.36976921E-04 
 -3.80279655E-05  -2.53022926E-04  -3.31965752E-04  -2.91574204E-05  -1.94001854E-04 
 -2.54530182E-04  -1.45515964E-05  -9.68205230E-05  -1.27028401E-04   6.17873162E-06 
 -4.22841535E-04   6.14467351E-05   3.08191116E-04   3.73135742E-03  -4.90773449E-04 
 -4.74358520E-05   3.44551254E-04   1.41980918E-04  -1.14885591E-04  -2.70953267E-05 
 -9.41721436E-05  -1.07110907E-04  -1.10610478E-04   1.28717138E-02   2.37462401E-02 
  3.83338461E-02   4.98992822E-02   4.25791519E-02   1.47015601E-02   8.85285793E-05 
  4.08027594E-05  -1.14415167E-04   1.40703937E-04  -6.15573067E-05   1.05957369E-05 
  1.07882812E-04  -4.71982197E-05   8.12413582E-06   5.38410846E-05  -2.35552198E-05 
  4.05451320E-06   1.92351765E-03  -3.38599914E-04   7.88651884E-04   7.64821959E-06 
  1.67970958E-03  -1.65019731E-04   8.38034365E-05  -3.53780831E-05  -5.52253255E-04 
  4.94456443E-04   5.77968116E-05  -2.48568658E-04   6.48744489E-04  -1.03699849E-04 
  2.75130471E-05   5.07571434E-05   8.19378780E-05   1.06658781E-04   9.10121397E-05 
  3.14243094E-05   1.32785134E-04   6.12005741E-05  -1.71612754E-04   3.75170491E-05 
  2.74273214E-05  -1.36889346E-05   2.87656823E-05   2.10295221E-05  -1.04958026E-05 
  1.43560917E-05   1.04952055E-05  -5.23814118E-06   3.59282771E-04  -7.20215667E-05 
  7.56665631E-05   1.68271224E-05   7.23446343E-04  -9.00662730E-05   5.30754388E-05 
  1.53014729E-06   4.76129214E-05  -1.16996466E-05  -3.59132748E-05   1.37990488E-05 
  5.52406237E-05  -2.71171226E-05   1.62529767E-08   2.99315603E-08   4.83602766E-08 
  6.32928255E-08   5.42159439E-08   1.86509036E-08  -1.15174525E-05  -5.69369059E-06 
  1.50195387E-05  -1.16879847E-06   9.27880610E-06   2.96899947E-06  -9.09924451E-07 
  7.22366839E-06   2.31140380E-06  -4.32064313E-07   3.43005325E-06   1.09753628E-06 
  6.21149329E-06  -4.98923289E-05   4.24490335E-05   4.84774341E-05  -9.71151697E-05 
 -6.91639623E-06  -6.40825185E-05   3.31133146E-05   6.98846395E-05  -1.77794921E-05 
 -5.21051474E-05   5.05273415E-05  -6.43558551E-05   3.90354241E-05  -2.06172599E-04 
 -3.80355260E-04  -6.14012154E-04  -7.99261459E-04  -6.82011315E-04  -2.35482153E-04 
 -3.76888657E-04  -1.73707715E-04   4.87094438E-04   5.68999565E-05   1.30885082E-04 
 -3.05273840E-05   4.36272604E-05   1.00354340E-04  -2.34064526E-05   2.17730608E-05 
  5.00838494E-05  -1.16814604E-05  -9.73905974E-04  -2.30665778E-04  -3.32451314E-04 
  1.32488133E-04  -3.86710777E-03  -2.47916668E-04  -2.36486855E-04   2.12611800E-04 
 -9.34277874E-05   4.84673027E-05   4.49604847E-05   6.79967784E-05  -1.72798908E-04 
  8.44782085E-05  -1.73530818E-04  -2.94341093E-04  -3.35096999E-04   9.45080417E-04 
 -1.11305127E-04   1.35047943E-03   1.39522167E-03  -5.61576577E-04  -1.31418968E-04 
 -2.22911429E-04  -2.53776835E-04   1.15164325E-03   1.81776339E-04  -1.12708224E-03 
 -1.89316142E-04   1.55818289E-03  -9.88034539E-05  -1.67589348E-04  -1.90794588E-04 
 -2.88333836E-04   6.30460737E-05  -1.38871417E-04   1.77515202E-04  -2.46617394E-04 
 -9.43674663E-05  -1.60065074E-04  -1.82228466E-04  -4.79876940E-04  -2.03169618E-04 
 -3.19071343E-04   7.72079788E-05  -2.93078361E-06   1.68205645E-05   2.85308591E-05 
  3.24813814E-05  -5.31679467E-04   5.94411264E-05   1.81973372E-05  -1.23666786E-04 
 -1.95814473E-04  -1.01819166E-04  -1.72704566E-04  -1.96618085E-04  -3.15109588E-04 
  6.09674994E-05   2.49401655E-04  -6.73883478E-05  -7.33211802E-05  -7.53096982E-05 
 -1.27739494E-04  -1.45426929E-04  -4.00080294E-04  -1.95442810E-05   2.26737407E-04 
 -2.58429640E-04   2.53878294E-04   3.92534890E-06   6.65813426E-06   7.58005208E-06 
 -2.12243578E-04  -1.07108719E-04   2.00519018E-05  -5.33995849E-05  -7.19508372E-05 
 -9.21684030E-06  -1.56335046E-05  -1.77981961E-05  -7.90735485E-05   1.71420572E-04 
 -6.02275147E-08  -5.02183589E-05  -2.51355727E-05   4.78648948E-06   8.11879158E-06 
  9.24295915E-06  -1.02143251E-05  -7.37034643E-05   8.17725196E-06  -3.25552663E-05 
 -2.36048547E-05   2.61031711E-05   4.42759160E-05   5.04065757E-05   1.38461526E-04 
  1.53702667E-05  -2.86496711E-06  -1.26940877E-05  -8.10866154E-05   1.71034145E-05 
  2.90106263E-05   3.30275794E-05   1.21195601E-04   7.17964368E-05   3.82543637E-05 
  7.59631004E-05  -3.66665425E-05 
<MO Number>
8
</MO Number>
  1.30051294E-02   2.39923705E-02   3.87311774E-02   5.04164896E-02   4.30204859E-02 
  1.48539422E-02  -9.35827676E-04  -4.31322312E-04   1.20947247E-03   1.24488610E-04 
 -1.06515549E-05   1.08779640E-04   9.54499323E-05  -8.16693344E-06   8.34052956E-05 
  4.76362064E-05  -4.07587222E-06   4.16250885E-05  -2.87283032E-03  -2.37986401E-04 
  8.46526693E-04   1.96696063E-04  -1.81690748E-03   4.37815366E-05  -6.46763459E-06 
  1.30545946E-04   4.09123008E-04  -3.91644476E-04  -1.74785322E-05  -1.41002658E-04 
 -1.16950812E-03   1.47174932E-04  -1.11899384E-05  -2.06436351E-05  -3.33252730E-05 
 -4.33796076E-05  -3.70159012E-05  -1.27807031E-05   2.80517532E-04   1.29290332E-04 
 -3.62543492E-04   2.40812167E-04   4.10879996E-05  -3.03678715E-05   1.84639422E-04 
  3.15036595E-05  -2.32841485E-05   9.21480133E-05   1.57225342E-05  -1.16204221E-05 
  1.37004865E-03   2.43812725E-04  -4.84601327E-04   2.28580553E-04   1.75750521E-03 
  1.13014981E-04  -8.66230747E-05   1.24789241E-04  -3.42948097E-05   4.40850110E-05 
 -9.79020128E-06   2.36992456E-04   9.27287352E-05  -1.45565717E-04   6.89238650E-05 
  1.26930522E-04   2.05081028E-04   2.68405365E-04   2.29913108E-04   7.90927336E-05 
 -5.70469813E-04  -2.82013633E-04   7.43931305E-04   4.79972747E-04   5.06995420E-05 
  4.09634437E-04   3.73664879E-04   3.94702373E-05   3.18905612E-04   1.77429301E-04 
  1.87418647E-05   1.51427664E-04  -9.59860429E-04  -3.28245226E-04  -1.68786641E-04 
 -3.47356262E-04  -1.04061932E-03  -1.47641644E-04  -7.12759409E-05  -4.80984041E-05 
 -1.70649036E-05  -3.04369145E-05   4.75018181E-05  -2.00545986E-04  -1.09770201E-04 
 -2.64362230E-04   1.04563233E-03   1.92902334E-03   3.11404600E-03   4.05356301E-03 
  3.45891298E-03   1.19427971E-03  -3.74513463E-04  -1.72612990E-04   4.84024715E-04 
  1.00590786E-04  -1.03193208E-04   1.17002899E-04   7.71266042E-05  -7.91219751E-05 
  8.97103667E-05   3.84915814E-05  -3.94874113E-05   4.47717609E-05  -1.26540812E-03 
 -8.74679371E-04  -5.24531670E-04  -9.14003174E-04  -6.28402373E-03   2.58210287E-05 
  5.80800925E-05  -6.56024848E-04  -1.96425624E-05   1.51856012E-05   4.45696119E-06 
  1.60802655E-04   4.65265825E-04   7.24102987E-04  -5.33935122E-01  -9.85024359E-01 
 -1.59013688E+00  -2.06988594E+00  -1.76623759E+00  -6.09839487E-01   1.56725970E-02 
  7.22348883E-03  -2.02554114E-02  -1.25329451E-04   1.85723798E-04   2.02132989E-04 
 -9.60946360E-05   1.42401172E-04   1.54982694E-04  -4.79579587E-05   7.10681659E-05 
  7.73472271E-05   8.59381348E-03  -1.06035451E-03   1.11698460E-05  -6.74319421E-04 
  3.65203880E-03  -1.36201998E-04  -2.04298917E-04  -1.61726008E-04   7.41575661E-04 
 -6.24520868E-04  -1.17054794E-04   1.10922128E-03   1.91860078E-04   6.67937332E-04 
 -1.87124236E-04  -3.45214097E-04  -5.57283344E-04  -7.25417397E-04  -6.19000037E-04 
 -2.13725870E-04  -1.70060764E-04  -7.83808856E-05   2.19788128E-04   3.24149204E-05 
  3.00336877E-04   1.53089447E-04   2.48536952E-05   2.30279177E-04   1.17379231E-04 
  1.24037359E-05   1.14925450E-04   5.85804637E-05  -2.72583982E-04   2.82053881E-04 
  1.38648764E-04  -1.82145211E-04   1.95364396E-05   3.98307699E-05   1.52198301E-05 
 -1.29318459E-05   1.81260295E-04  -2.84207928E-05  -1.52839503E-04   3.11581959E-04 
  5.73001628E-05   1.42052743E-04  -5.91070400E-05  -1.08851810E-04  -1.75871340E-04 
 -2.30176393E-04  -1.97166587E-04  -6.78275568E-05   4.29894000E-04   2.12519516E-04 
 -5.60610916E-04  -3.61261289E-05  -2.46429812E-04  -1.65193273E-05  -2.81246501E-05 
 -1.91848738E-04  -1.28605061E-05  -1.33545786E-05  -9.10965666E-05  -6.10662317E-06 
  9.98819665E-04  -1.79733121E-05   5.18431014E-04  -1.64630678E-04   6.14137018E-04 
  5.22783322E-05   1.01405188E-04  -7.35685132E-05   2.30988668E-04  -1.09080509E-04 
 -1.21908160E-04  -6.17465282E-05   8.07148153E-05  -1.49461807E-04  -2.90902262E-04 
 -5.36667849E-04  -8.66349480E-04  -1.12772971E-03  -9.62293897E-04  -3.32257007E-04 
 -2.37396341E-04  -1.09415806E-04   3.06813260E-04   3.02855459E-04   3.06286026E-04 
  2.30526951E-05   2.32210265E-04   2.34840605E-04   1.76753375E-05   1.15889198E-04 
  1.17201922E-04   8.82123228E-06  -2.66690303E-04  -2.33445796E-04   2.91372544E-04 
  9.04259850E-05   3.01940976E-03   2.24687058E-04   1.68707854E-04  -5.85294825E-05 
 -2.11424105E-05  -8.62339114E-05   1.07376322E-04  -1.92590017E-04   3.13902735E-04 
  9.28498341E-05   9.02715400E-05   1.53117608E-04   1.74319020E-04   2.98776324E-04 
  2.26086251E-04  -7.22160838E-05  -3.30483483E-04  -1.05270381E-04   1.21214891E-04 
  2.05603384E-04   2.34072233E-04   2.73908199E-04   5.37764372E-05   3.15490250E-05 
 -1.96054697E-04  -2.06803634E-04  -2.64329363E-05  -4.48352601E-05  -5.10433694E-05 
  2.55259789E-04   6.65416245E-05  -8.32469909E-05  -3.53574363E-05   6.37811368E-05 
 -7.29523272E-05  -1.23740947E-04  -1.40874723E-04  -1.91896225E-06  -9.62890621E-05 
 -8.55596780E-05   1.24302242E-04  -2.82538780E-05   5.68618599E-05   9.64484705E-05 
  1.09803197E-04   5.98966953E-04  -1.28122236E-04   1.82869997E-04   2.31791409E-06 
  4.19148092E-04   1.13911427E-04   1.93215328E-04   2.19968867E-04  -1.18596605E-03 
 -2.61804114E-04  -1.37425248E-03  -2.29151393E-04   1.32706785E-03   1.24927071E-04 
  2.11899944E-04   2.41240647E-04  -8.85784864E-04  -6.36495007E-05  -2.84814534E-05 
  7.87469707E-04  -1.86802364E-03  -1.96557850E-06  -3.33399295E-06  -3.79563391E-06 
  9.61974713E-05  -5.19038998E-05  -1.61731621E-04  -7.25491516E-05   3.03600036E-05 
  2.07196040E-05   3.51443677E-05   4.00106286E-05  -7.85565596E-05  -5.31814702E-05 
 -4.25626635E-05   7.04634050E-05   1.67745372E-04  -2.16341240E-05  -3.66955666E-05 
 -4.17766142E-05   5.94965119E-05   7.10179158E-05   2.28878754E-05  -1.30378050E-04 
  6.41522687E-05   5.71768246E-05   9.69827102E-05   1.10411410E-04  -9.75525316E-05 
 -1.61014805E-04   2.46881046E-04   1.64836769E-05  -1.08149075E-05  -1.05524898E-05 
 -1.78990188E-05  -2.03774044E-05  -2.39924680E-05   1.85526749E-05  -2.45986948E-05 
 -1.22913590E-04  -1.40522729E-04 
<MO Number>
9
</MO Number>
  1.43914807E-02   2.65499654E-02   4.28599343E-02   5.57909048E-02   4.76064846E-02 
  1.64373776E-02   1.87286445E-02   8.63201897E-03  -2.42050759E-02   7.07726105E-03 
  2.37496910E-02   2.06064906E-02   5.42639273E-03   1.82097495E-02   1.57997438E-02 
  2.70815032E-03   9.08794135E-03   7.88517956E-03  -6.97774336E-03   4.75567612E-04 
  1.02912965E-03   6.99988148E-04   5.01278678E-03  -6.66448884E-04  -3.45911639E-04 
 -4.05753365E-04  -7.61627786E-04   8.67317655E-05   6.74896020E-04  -2.60552110E-03 
  9.69206640E-04  -3.75108851E-03   2.56947597E-02   4.74026959E-02   7.65227523E-02 
  9.96098958E-02   8.49973125E-02   2.93475338E-02   3.46471381E-02   1.59688414E-02 
 -4.47782865E-02  -2.26374636E-02   5.68275723E-02   1.44502374E-02  -1.73569644E-02 
  4.35717608E-02   1.10795211E-02  -8.66234180E-03   2.17453626E-02   5.52945760E-03 
 -8.91875470E-03  -3.79506095E-04   2.71084279E-04  -7.41363083E-05  -7.07338741E-03 
 -4.01708753E-04   6.17663586E-04  -5.20172942E-04  -5.23763521E-03   1.55375710E-03 
  3.68387811E-03  -7.95480273E-03   6.17261706E-03  -2.90695184E-04   6.68035579E-02 
  1.23025754E-01   1.98772114E-01   2.60148402E-01   2.22840284E-01   7.66596014E-02 
  1.01476817E-01   5.01653988E-02  -1.32332647E-01  -8.68466182E-02  -8.62095763E-03 
 -8.92810020E-02  -6.76111952E-02  -6.71152500E-03  -6.95063939E-02  -3.21041868E-02 
 -3.18686945E-03  -3.30040942E-02  -4.51294193E-02  -4.24305026E-03  -1.33274177E-03 
 -5.29606310E-03   2.14574272E-03  -1.49582785E-05   7.41343327E-04   1.17360841E-03 
 -1.64634740E-03  -2.25966465E-03   3.90601205E-03   2.27817500E-03   6.28087193E-03 
 -4.22821695E-03   5.42282077E-02   1.00042315E-01   1.61499534E-01   2.10224426E-01 
  1.79384901E-01   6.19373047E-02   7.21395248E-02   3.32490559E-02  -9.32337991E-02 
  2.64521609E-02   1.07922943E-02   2.00517194E-02   2.02818312E-02   8.27484350E-03 
  1.53743806E-02   1.01220553E-02   4.12972690E-03   7.67289351E-03  -2.46992054E-02 
 -2.30641639E-04   1.33123808E-03  -1.13350323E-03   2.14784665E-02  -1.27962729E-03 
 -2.76645138E-03   3.56516586E-04  -8.02871407E-03   1.98144764E-03   6.04726643E-03 
  1.22687578E-02   2.29342811E-03  -3.55700266E-03   2.06085016E-02   3.80193684E-02 
  6.13751319E-02   7.98921929E-02   6.81721594E-02   2.35382119E-02   2.75291796E-02 
  1.26881794E-02  -3.55789702E-02   3.45805282E-02   1.30596311E-02   2.63407727E-02 
  2.65141452E-02   1.00132928E-02   2.01964258E-02   1.32324168E-02   4.99733496E-03 
  1.00794321E-02  -8.20137825E-03   6.88852429E-04   9.89893699E-05   5.69475180E-04 
 -9.40091953E-04   1.70967103E-04   6.62869629E-04  -2.01239547E-04  -6.37494520E-04 
  1.19639970E-03  -5.58905180E-04  -3.67631893E-03  -2.88263130E-03  -6.02143723E-03 
  3.99740779E-02   7.37457396E-02   1.19048650E-01   1.54965985E-01   1.32232768E-01 
  4.56568039E-02   5.42253940E-02   2.49924456E-02  -7.00814082E-02   6.11877616E-02 
 -1.63716585E-02  -6.83877359E-02   4.69148761E-02  -1.25527444E-02  -5.24353575E-02 
  2.34138115E-02  -6.26469929E-03  -2.61689187E-02  -1.50521446E-02   1.02988429E-03 
 -7.85039077E-04   1.98776810E-04  -8.49528056E-03   5.50399183E-04  -4.26742130E-04 
 -2.40456343E-04   2.05137006E-04  -1.87707006E-03   1.67193306E-03   2.33307069E-03 
  2.06357894E-03   1.71448319E-02   7.05956469E-02   1.30009284E-01   2.10055368E-01 
  2.74915668E-01   2.35489762E-01   8.10111664E-02   1.06578022E-01   5.26871963E-02 
 -1.38984964E-01   4.67225775E-02  -1.05847221E-01   1.00610854E-01   3.63741199E-02 
 -8.24034061E-02   7.83268275E-02   1.72717187E-02  -3.91280517E-02   3.71923481E-02 
 -4.86061883E-02   2.41626425E-03  -5.80837450E-03   5.12170472E-03   5.51137553E-03 
 -1.99756662E-04   1.14772701E-03  -3.57419503E-04  -5.74007048E-03   2.02953358E-03 
  3.71053690E-03   9.57336587E-03   3.74087231E-03   6.28240087E-03   3.95589118E-02 
  7.29798248E-02   1.17812225E-01   1.53356526E-01   1.30859413E-01   4.51826176E-02 
  5.39526581E-02   2.48667419E-02  -6.97289217E-02  -7.39527199E-02   3.10554703E-02 
  4.66141538E-02  -5.67022326E-02   2.38113555E-02   3.57407624E-02  -2.82983884E-02 
  1.18835353E-02   1.78371456E-02  -1.43604013E-02  -1.77483748E-04  -5.05210124E-04 
  8.50333403E-04  -1.57464638E-02  -1.08515351E-03  -8.71205695E-05   1.33738804E-03 
 -2.01099113E-03   3.98856331E-03  -1.97757218E-03  -4.98431922E-04   9.16390757E-03 
  1.35737218E-02  -1.94731001E-03  -3.30300613E-03  -3.76035651E-03  -5.12177157E-04 
  3.43335409E-04   1.15770779E-03   1.59493939E-03  -5.29058824E-05  -2.06234203E-03 
 -3.49812220E-03  -3.98248930E-03  -5.11392708E-04  -3.26095480E-04  -9.49743096E-04 
  4.29167364E-04   1.88841548E-03  -3.80702164E-03  -6.45742885E-03  -7.35155602E-03 
 -6.50692334E-04  -6.53269083E-04  -5.14040606E-05   3.31346795E-03  -1.97173170E-03 
 -4.03430228E-03  -6.84293980E-03  -7.79044669E-03  -8.70314202E-04   1.38001497E-04 
 -3.89113713E-03   9.20041166E-04   1.41499301E-03  -1.27000722E-02  -2.15417248E-02 
 -2.45244973E-02   2.13812040E-04   1.00296509E-03   6.91093821E-03   1.60617903E-03 
 -9.95626068E-03  -3.47588117E-03  -5.89575197E-03  -6.71210661E-03  -4.75705674E-04 
 -3.46814017E-04   3.18247604E-03   4.62322453E-04  -9.19924098E-04  -3.16458249E-03 
 -5.36773052E-03  -6.11097273E-03  -6.12649284E-04   1.07485141E-03   1.11118262E-03 
 -4.56061045E-04   2.79992652E-03  -6.33286187E-03  -1.07417317E-02  -1.22290844E-02 
 -5.75377065E-04  -3.77220360E-06  -1.45868310E-03  -1.90959121E-03  -5.90812756E-03 
 -5.29456759E-03  -8.98058816E-03  -1.02240843E-02  -1.26267268E-03   5.06716397E-05 
  5.32631559E-03  -7.16750035E-04  -1.36708697E-03  -1.18019310E-02  -2.00183075E-02 
 -2.27901403E-02   1.63237705E-04   1.08811755E-03  -4.51747218E-03  -1.04373442E-02 
 -8.72805541E-04  -5.23390331E-03  -8.87769007E-03  -1.01069384E-02  -1.05845340E-03 
 -7.85648909E-04  -2.01885311E-03   1.67456369E-03   4.81470607E-03  -6.32190866E-03 
 -1.07231530E-02  -1.22079331E-02  -5.83174584E-04   5.93064071E-04  -6.16663971E-03 
 -3.57862482E-04  -1.83345763E-03 
<MO Number>
10
</MO Number>
  2.07088612E-02   3.82045156E-02   6.16740172E-02   8.02812529E-02   6.85041450E-02 
  2.36528386E-02   2.75117457E-02   1.26801441E-02  -3.55564384E-02   1.42597585E-02 
  2.43657764E-02   3.24990249E-02   1.09334741E-02   1.86821245E-02   2.49181811E-02 
  5.45656990E-03   9.32368958E-03   1.24359189E-02  -1.01364649E-02   6.92511077E-04 
  1.29012344E-03   7.21463517E-04   1.87958090E-03  -2.52209816E-04  -2.46380554E-04 
 -2.70421349E-04   1.65345296E-04  -7.93078254E-04   6.27732958E-04  -3.62734625E-03 
  4.74408763E-04  -5.71984098E-03   4.01013782E-02   7.39805881E-02   1.19427769E-01 
  1.55459485E-01   1.32653872E-01   4.58022012E-02   5.45326848E-02   2.51340758E-02 
 -7.04785537E-02  -3.22236220E-02   7.69450961E-02   2.47344328E-02  -2.47070197E-02 
  5.89965959E-02   1.89647867E-02  -1.23305346E-02   2.94434365E-02   9.46475784E-03 
 -1.58532478E-02  -6.90885627E-04   4.60168074E-04   1.23697942E-04  -1.75110920E-03 
 -1.76572568E-04   1.94075910E-04  -7.10829801E-05  -6.51413562E-03   1.58525748E-03 
  4.92887814E-03  -1.18645247E-02   8.22511078E-03  -2.82330966E-04   8.43678298E-02 
  1.55372202E-01   2.51034112E-01   3.28547712E-01   2.81430386E-01   9.68152655E-02 
  1.28780293E-01   6.36629621E-02  -1.67938231E-01  -9.98390583E-02  -8.18496919E-02 
 -8.21335252E-02  -7.77259748E-02  -6.37210246E-02  -6.39419925E-02  -3.69070420E-02 
 -3.02569962E-02  -3.03619196E-02  -6.02542184E-02  -5.19781440E-03  -2.96721950E-03 
 -5.80670733E-03   7.08972968E-03  -2.63414841E-04   9.88657507E-05   1.12186077E-03 
 -2.32056868E-03  -2.05878008E-03   4.37934877E-03  -3.44499091E-03   3.92898390E-03 
 -1.22176434E-03   1.27257518E-02   2.34769638E-02   3.78991501E-02   4.93334371E-02 
  4.20963152E-02   1.45348482E-02   1.82023539E-02   8.38945201E-03  -2.35248930E-02 
  1.58179157E-02  -1.37101129E-01   6.43562767E-02   1.21281697E-02  -1.05120408E-01 
  4.93442915E-02   6.05280674E-03  -5.24624518E-02   2.46262601E-02  -5.06394668E-04 
 -1.49770150E-03  -3.65537722E-03  -3.08552689E-04  -1.87820094E-03   9.77519992E-04 
 -2.64017277E-03   1.23718012E-03   1.63615512E-03  -3.49658432E-03   1.86042920E-03 
  9.09031487E-03   7.11583122E-03  -1.27243518E-02   1.52694236E-02   2.81696288E-02 
  4.54745767E-02   5.91943927E-02   5.05106872E-02   1.74401291E-02   2.11420468E-02 
  9.74435440E-03  -2.73241798E-02   2.65234042E-02  -1.85191668E-02   2.30943154E-02 
  2.03364560E-02  -1.41993169E-02   1.77072492E-02   1.01493169E-02  -7.08645438E-03 
  8.83715848E-03  -5.20741050E-03   6.64648256E-05  -7.26150026E-04   9.92722563E-06 
  1.75151264E-03  -2.18841779E-04   4.78035341E-04  -3.60146225E-04   3.96481070E-04 
  4.07214989E-04  -8.03696060E-04  -1.67965336E-04   2.91296680E-03  -4.10311812E-03 
 -2.98637071E-02  -5.50937327E-02  -8.89384873E-02  -1.15771495E-01  -9.87880359E-02 
 -3.41091399E-02  -4.18177261E-02  -1.92737603E-02   5.40456218E-02  -4.94470385E-02 
 -3.38941452E-02   7.10569458E-02  -3.79128378E-02  -2.59878705E-02   5.44819376E-02 
 -1.89211634E-02  -1.29697689E-02   2.71903055E-02   8.40587943E-03   7.75150651E-04 
 -6.41014333E-04  -2.86136592E-05  -1.71939782E-03  -4.13416702E-04  -5.16883962E-05 
  1.21807027E-05  -4.60238795E-03   4.76022905E-03  -1.57841096E-04  -6.33154511E-03 
  5.72863932E-03  -1.62940626E-02  -7.80967155E-02  -1.43823288E-01  -2.32374587E-01 
 -3.04126552E-01  -2.60511487E-01  -8.96189254E-02  -1.19005979E-01  -5.88309980E-02 
  1.55191863E-01  -5.72269864E-02   7.80198453E-02  -1.02811018E-01  -4.45519357E-02 
  6.07394404E-02  -8.00396829E-02  -2.11548348E-02   2.88412346E-02  -3.80056724E-02 
  5.72435898E-02  -3.06366288E-03   6.10129065E-03  -6.25882550E-03  -4.24188471E-03 
 -3.63963509E-04  -1.52272620E-03   3.29156244E-04   4.98982682E-03  -1.86557264E-03 
 -3.12425418E-03  -7.37214413E-03  -2.34184201E-03  -5.93469516E-03  -2.85672552E-02 
 -5.27019877E-02  -8.50774641E-02  -1.10745590E-01  -9.44994212E-02  -3.26283841E-02 
 -3.94585349E-02  -1.81864108E-02   5.09965809E-02   5.47895638E-02  -7.35353368E-02 
 -1.78858970E-02   4.20091458E-02  -5.63822098E-02  -1.37137660E-02   2.09655082E-02 
 -2.81386746E-02  -6.84413043E-03   8.07989878E-03  -3.27218279E-04  -2.82288837E-04 
  6.58195948E-04  -1.51011689E-03  -1.11161859E-04   2.51882903E-05   3.07161460E-05 
  2.65820737E-03  -4.83455807E-03   2.17635071E-03   7.51676957E-03  -1.61793993E-02 
 -6.64785305E-03  -3.23144944E-03  -5.48114953E-03  -6.24009628E-03  -9.63544092E-04 
  2.38200704E-04   1.85245236E-03   2.43013673E-03   6.98894448E-05  -3.17398437E-03 
 -5.38367790E-03  -6.12912825E-03  -1.71953264E-04  -1.90664587E-05  -1.30875285E-03 
  3.03772893E-04   2.56917473E-03  -6.72153317E-03  -1.14009917E-02  -1.29796288E-02 
 -8.90949619E-04  -4.77962799E-04   5.33031622E-05   5.14547955E-03  -3.30216055E-03 
 -6.61839400E-03  -1.12260482E-02  -1.27804617E-02  -1.06020569E-03   7.24007209E-05 
 -5.84172371E-03   8.53585804E-04   2.36477177E-03  -1.75727599E-02  -2.98067249E-02 
 -3.39339098E-02   4.64895633E-05   1.56503177E-03   9.47282946E-03   8.77737602E-04 
 -1.27595027E-02  -2.92876240E-03  -4.96773505E-03  -5.65559193E-03  -7.89683983E-04 
 -5.85781079E-04   2.71648656E-03  -8.01506008E-06  -4.92555176E-04  -1.54781964E-03 
 -2.62539489E-03  -2.98891990E-03   9.95378871E-05   2.35768620E-04   3.05231376E-04 
 -1.14260126E-03   1.24995327E-03   4.70883284E-03   7.98707122E-03   9.09300015E-03 
  8.26143742E-04   8.39269539E-05   9.52543689E-04   3.32180953E-04   4.80110502E-03 
  4.21731698E-03   7.15336735E-03   8.14385756E-03   3.95097584E-04   6.72004320E-04 
 -4.25564271E-03   2.97605346E-05   1.35353149E-03   1.49436225E-02   2.53472105E-02 
  2.88569091E-02  -2.36025733E-04  -1.06314478E-03   5.63708067E-03   1.18914857E-02 
  1.54971843E-03   3.90566540E-03   6.62474732E-03   7.54204221E-03   5.69262904E-04 
 -1.42730402E-04   1.51192421E-03  -2.18660760E-03  -3.38445087E-03   4.35786848E-03 
  7.39176929E-03   8.41526980E-03   5.70174676E-04   6.19150081E-04   4.03520798E-03 
 -1.33163895E-03   1.98517138E-03 
<MO Number>
11
</MO Number>
  6.97411401E-02   1.28661178E-01   2.07699315E-01   2.70362820E-01   2.30701106E-01 
  7.96555598E-02   9.54036826E-02   4.39714897E-02  -1.23300615E-01  -2.73511679E-02 
  5.88331888E-02  -1.36338569E-04  -2.09711325E-02   4.51095397E-02  -1.04535726E-04 
 -1.04660650E-02   2.25128221E-02  -5.21706541E-05  -3.96816545E-02  -1.06279216E-04 
  1.75963218E-03   6.13635229E-04  -2.04776455E-04   2.34746424E-04   2.99779743E-04 
 -3.52020583E-04  -4.80880153E-03   3.62541144E-03   1.18339009E-03  -1.62469758E-03 
  7.88624982E-03  -6.95245615E-04   9.96021224E-03   1.83749884E-02   2.96629688E-02 
  3.86123752E-02   3.29480128E-02   1.13761588E-02   1.31498317E-02   6.06074811E-03 
 -1.69949659E-02  -4.24051073E-02  -6.09259690E-02  -1.06769438E-01  -3.25135338E-02 
 -4.67141502E-02  -8.18640003E-02  -1.62265323E-02  -2.33136352E-02  -4.08558741E-02 
 -7.74887225E-03  -1.31234218E-03   6.04678946E-05  -1.83237292E-03  -3.82041695E-03 
 -3.76435861E-04   1.30545271E-04   7.76008570E-05   8.16182018E-03  -2.74221629E-03 
 -5.41960389E-03   1.17347810E-02  -2.48829996E-03  -1.44938747E-02  -6.43022436E-02 
 -1.18419322E-01  -1.91329523E-01  -2.50407710E-01  -2.14496512E-01  -7.37892488E-02 
 -1.02142716E-01  -5.04945884E-02   1.33201025E-01   6.68160032E-02   9.79685598E-03 
 -5.71253446E-02   5.20171071E-02   7.62697680E-03  -4.44728063E-02   2.46995622E-02 
  3.62155834E-03  -2.11172614E-02   5.17095895E-02   4.34027498E-03   1.30043737E-03 
 -4.07075872E-04   3.68176994E-04   6.98313977E-04   7.88225809E-04  -1.44540662E-04 
  1.55067588E-03  -8.58630429E-04  -6.92045455E-04  -4.84375572E-03  -4.19808077E-03 
 -9.35993631E-03   9.54630370E-03   1.76113938E-02   2.84302886E-02   3.70077918E-02 
  3.15788187E-02   1.09034089E-02   1.22691256E-02   5.65483130E-03  -1.58567331E-02 
 -7.58368368E-02  -1.79031948E-02  -1.19485252E-01  -5.81468534E-02  -1.37270288E-02 
 -9.16136764E-02  -2.90193554E-02  -6.85074952E-03  -4.57216458E-02  -8.31372571E-03 
 -1.38756331E-03  -1.39209230E-03  -2.27208024E-03   8.83110557E-03  -1.50779142E-03 
  1.20585091E-03   2.62949086E-05  -1.48164603E-03   3.63396693E-03  -2.15232090E-03 
 -1.77083471E-02  -1.32386537E-02  -5.45777194E-06   6.96588168E-02   1.28509305E-01 
  2.07454144E-01   2.70043681E-01   2.30428784E-01   7.95615334E-02   9.49281246E-02 
  4.37523054E-02  -1.22685999E-01   3.82114100E-02  -5.35251543E-02  -4.57143247E-03 
  2.92980740E-02  -4.10396772E-02  -3.50508308E-03   1.46217924E-02  -2.04816754E-02 
 -1.74928213E-03  -3.97639569E-02   1.62573014E-03  -1.32394596E-03   6.85995529E-04 
 -2.15904963E-03   7.91012006E-06  -1.74115559E-04   5.05693684E-04  -4.15609330E-03 
  4.12707744E-03   2.90158533E-05   2.77850438E-05   8.53655331E-03  -1.06278729E-03 
 -3.31170394E-03  -6.10956073E-03  -9.86273869E-03  -1.28383565E-02  -1.09549939E-02 
 -3.78249669E-03  -4.57207839E-03  -2.10726769E-03   5.90899703E-03  -1.61040987E-02 
 -1.34750131E-02  -9.57153762E-03  -1.23475966E-02  -1.03317813E-02  -7.33884505E-03 
 -6.16231614E-03  -5.15628301E-03  -3.66259807E-03   1.58877976E-03  -4.88213317E-04 
 -9.33467753E-05  -5.09490957E-04   2.89341417E-03   7.85730145E-05   1.37033012E-04 
  3.00079464E-04  -4.60745688E-04  -1.05439676E-04   5.66185364E-04  -4.19037611E-03 
 -3.35298686E-04  -6.36745407E-04  -9.64244220E-03  -1.77575680E-02  -2.86908164E-02 
 -3.75498852E-02  -3.21648221E-02  -1.10650660E-02  -1.52885248E-02  -7.55793263E-03 
  1.99372727E-02  -1.31319373E-02  -2.17133996E-02  -2.29902759E-02  -1.02233800E-02 
 -1.69041573E-02  -1.78982217E-02  -4.85442241E-03  -8.02669179E-03  -8.49870873E-03 
  7.53438851E-03  -7.89679411E-04  -5.68765714E-04  -1.21529021E-03   8.70208276E-04 
 -1.16547966E-04   9.88290500E-05   2.14277866E-05  -8.80877722E-04   8.07115880E-04 
  7.37618419E-05  -3.71843283E-04   1.61213816E-04  -1.86706997E-04   3.76557048E-03 
  6.94687143E-03   1.12144196E-02   1.45978436E-02   1.24563675E-02   4.30088501E-03 
  5.22249498E-03   2.40704423E-03  -6.74960153E-03  -1.37098387E-02  -2.31742273E-02 
 -1.25277523E-02  -1.05118306E-02  -1.77685206E-02  -9.60548204E-03  -5.24614025E-03 
 -8.86773719E-03  -4.79380880E-03  -2.74710161E-03  -6.03000826E-04  -2.71055737E-04 
 -2.77620752E-04  -6.06569662E-03  -2.22161374E-04  -4.71962623E-04   3.43999717E-04 
  5.72053890E-04   9.35369252E-04  -1.50742314E-03  -2.10256580E-04  -4.10092289E-03 
  2.63533661E-04  -1.62271398E-02  -2.75242986E-02  -3.13354476E-02  -3.33315456E-03 
 -6.93078947E-04   6.34518445E-03   9.08759703E-03  -1.21525304E-03  -1.66936117E-02 
 -2.83155232E-02  -3.22362290E-02  -3.16416344E-03   6.87477806E-04  -5.81195384E-03 
  2.08396707E-03   9.71214274E-03  -1.46353404E-03  -2.48243057E-03  -2.82616005E-03 
 -4.62063755E-04   5.10447964E-04  -5.90664242E-04  -4.19681583E-04  -2.15971178E-03 
 -2.54422384E-03  -4.31548490E-03  -4.91302804E-03  -7.14936384E-04  -3.43420487E-04 
 -2.03503969E-03  -1.07656637E-03  -1.20632092E-03   1.86043888E-02   3.15565627E-02 
  3.59260386E-02   6.69274856E-04  -3.17098067E-04  -9.14144118E-03  -2.04680159E-03 
  9.41137111E-03  -1.58250315E-02  -2.68422469E-02  -3.05589557E-02  -2.82166243E-03 
  8.97814881E-04   9.44309885E-03   2.28115174E-04  -5.80224614E-03  -1.63842615E-02 
 -2.77908068E-02  -3.16388578E-02  -3.67713324E-03  -5.66513666E-04   2.76635811E-03 
 -4.96362129E-03   9.90777953E-03   2.14258517E-03   3.63422974E-03   4.13744296E-03 
  2.67753679E-04   2.54936336E-04   1.38608171E-04   6.29390006E-04   1.02994673E-03 
 -1.77087439E-04  -3.00373795E-04  -3.41965019E-04  -1.29171602E-04  -1.33578622E-04 
 -2.19199206E-04  -5.87234651E-04  -2.28828536E-04   3.54052117E-03   6.00539364E-03 
  6.83692980E-03   2.46983838E-04  -1.50305419E-04   1.35203046E-03   2.27824496E-03 
  3.41018206E-04  -2.28664296E-03  -3.87857901E-03  -4.41562602E-03  -8.57115085E-04 
  1.59292777E-04  -6.94525600E-04  -6.84132909E-04   1.28587001E-03   3.81845454E-04 
  6.47682121E-04   7.37363354E-04   1.12453441E-04   1.60348833E-04   2.45192329E-04 
 -6.88903841E-05  -4.76481251E-04 
<MO Number>
12
</MO Number>
 -3.51295405E-02  -6.48083479E-02  -1.04620909E-01  -1.36185351E-01  -1.16207218E-01 
 -4.01235657E-02  -4.87119959E-02  -2.24513244E-02   6.29558407E-02  -5.94783148E-02 
  4.39699932E-02  -4.46642758E-02  -4.56041812E-02   3.37133886E-02  -3.42457202E-02 
 -2.27596829E-02   1.68253439E-02  -1.70910147E-02   2.07954409E-02  -1.22424307E-03 
  4.90941390E-04  -7.80616701E-04  -6.61301006E-03  -2.96259867E-04   5.89426666E-04 
  4.33411692E-04  -5.90122246E-03   3.98734970E-03   1.91387277E-03  -8.10618574E-05 
  4.62982985E-03   9.01579368E-03  -6.13502078E-02  -1.13181258E-01  -1.82709891E-01 
 -2.37834013E-01  -2.02944213E-01  -7.00717702E-02  -8.61485040E-02  -3.97057844E-02 
  1.11339135E-01   1.08800496E-02   1.30597562E-02   5.65814506E-03   8.34212862E-03 
  1.00133887E-02   4.33830504E-03   4.16330689E-03   4.99738283E-03   2.16511829E-03 
  3.73437194E-02   1.34778531E-03   4.06001462E-04   7.18062478E-04   8.42437248E-03 
  4.34453781E-04  -6.72852930E-04  -2.74421174E-04  -1.52736537E-03   2.47723463E-03 
 -9.49869256E-04   3.59778771E-03   1.20977577E-03   3.44886549E-03  -2.72698730E-03 
 -5.02203295E-03  -8.11407424E-03  -1.06195151E-02  -9.09656074E-03  -3.12932074E-03 
 -4.23422939E-03  -2.09320526E-03   5.52172214E-03  -9.18193443E-02   2.45747563E-01 
 -2.92495960E-02  -7.14825256E-02   1.91317599E-01  -2.27711820E-02  -3.39424315E-02 
  9.08443626E-02  -1.08125626E-02   2.07815259E-03  -3.46288697E-03   9.60609635E-03 
 -8.70429391E-04   2.08482546E-04   4.87598181E-04  -1.60918179E-03  -1.06165381E-04 
  6.64275364E-03  -2.30062693E-03  -4.34212670E-03   1.77813742E-02   7.63300163E-03 
 -8.36903575E-03   5.96664070E-02   1.10074917E-01   1.77695287E-01   2.31306486E-01 
  1.97374262E-01   6.81485999E-02   8.41709642E-02   3.87943378E-02  -1.08783344E-01 
 -3.02682335E-02   2.21027768E-02   2.91754165E-03  -2.32077524E-02   1.69470007E-02 
  2.23698500E-03  -1.15822951E-02   8.45774116E-03   1.11641231E-03  -3.66008259E-02 
 -2.19658861E-03  -1.94719241E-04  -8.19664072E-04  -1.16589943E-03   5.72440407E-04 
 -1.21850840E-03   1.46763502E-03  -2.70436169E-04  -6.43615717E-04   9.14051886E-04 
 -1.68052992E-03  -3.04814807E-03  -3.96006464E-03   2.98329457E-02   5.50369830E-02 
  8.88468755E-02   1.15652244E-01   9.86862784E-02   3.40740055E-02   4.18780189E-02 
  1.93015492E-02  -5.41235447E-02   7.99399897E-03   8.92105010E-02   3.26725529E-02 
  6.12928895E-03   6.84009268E-02   2.50512314E-02   3.05894479E-03   3.41368568E-02 
  1.25023203E-02  -1.64147399E-02   1.01418997E-04   1.30598072E-03   2.80817976E-04 
  2.56106671E-03  -1.03553222E-04   1.01657025E-03  -3.66659239E-04   2.52483833E-03 
 -1.89782143E-03  -6.27016899E-04  -6.29327291E-03  -1.17343352E-02  -4.71608909E-03 
  2.13118269E-02   3.93168903E-02   6.34697374E-02   8.26187472E-02   7.04987333E-02 
  2.43415221E-02   2.98790506E-02   1.37712332E-02  -3.86159654E-02  -9.53754411E-03 
 -1.19377678E-01   2.62522668E-02  -7.31278099E-03  -9.15311954E-02   2.01285651E-02 
 -3.64959028E-03  -4.56804820E-02   1.00455648E-02  -1.55991935E-02   1.16698880E-03 
 -2.61673477E-03   4.65424144E-05  -3.86328243E-03   2.38627097E-04   3.61495134E-05 
 -1.44005465E-04  -4.41208115E-03   3.88980159E-03   5.22279564E-04  -1.57670415E-02 
  1.38397875E-02  -4.35770523E-03  -5.91342099E-02  -1.08901846E-01  -1.75952184E-01 
 -2.30282199E-01  -1.97257220E-01  -6.78587353E-02  -9.40093480E-02  -4.64738311E-02 
  1.22594562E-01  -9.79081028E-02  -1.24480361E-01  -2.87492710E-02  -7.62227015E-02 
 -9.69095418E-02  -2.23816726E-02  -3.61932346E-02  -4.60160781E-02  -1.06276098E-02 
  5.00856522E-02  -5.02053335E-03  -2.19120123E-03  -3.40135621E-03   2.72128404E-03 
 -1.75658591E-04  -2.33719588E-04  -4.73756715E-04  -3.65448813E-04  -1.66888961E-03 
  2.03433843E-03   7.89239823E-03   2.64409179E-03  -8.08394142E-04   8.27268416E-03 
  1.52617707E-02   2.46372633E-02   3.20703994E-02   2.73657325E-02   9.44873122E-03 
  1.12087863E-02   5.16612164E-03  -1.44863406E-02  -2.26563592E-02  -1.03005547E-01 
  3.64017626E-02  -1.73714524E-02  -7.89780892E-02   2.79105517E-02  -8.66957231E-03 
 -3.94156022E-02   1.39293216E-02  -7.88951724E-03  -1.32985143E-03  -1.19821964E-03 
  1.58399521E-03  -1.25721098E-03   5.10548638E-05  -8.27624489E-05  -1.04143848E-04 
  7.28965892E-03  -4.03739844E-03  -3.25226048E-03   6.90714870E-03  -1.55768294E-02 
  8.15629803E-03   9.53062538E-03   1.61657435E-02   1.84041314E-02   2.74780553E-03 
  1.28119057E-04  -4.92326436E-03  -4.07448558E-03  -1.69507297E-04   9.02037493E-03 
  1.53002622E-02   1.74188113E-02   2.19661875E-03  -2.69931272E-04   1.78053269E-03 
  3.11337115E-04  -5.78330201E-03   1.70256965E-02   2.88788018E-02   3.28775019E-02 
  4.42537341E-03  -5.80725393E-04  -1.03712559E-03  -7.68424529E-03   7.11552362E-03 
  1.56835487E-02   2.66022653E-02   3.02857450E-02   4.09105738E-03   1.55214181E-04 
  9.63969980E-03   7.87427826E-04  -3.44654234E-03   1.69824025E-04   2.88053671E-04 
  3.27938991E-04   2.26285883E-04   9.24407097E-05  -1.86309689E-03   4.22983981E-03 
 -3.05093129E-04  -8.13744738E-03  -1.38026500E-02  -1.57138324E-02  -2.25571625E-03 
 -4.21758421E-04   4.57978653E-03   2.38658103E-03  -1.95928805E-03  -8.17258792E-03 
 -1.38622551E-02  -1.57816907E-02  -1.69590924E-03   4.94535645E-04   1.12148401E-03 
 -4.76024044E-04   5.26867272E-03  -5.07245933E-03  -8.60385055E-03  -9.79518175E-03 
 -7.46798381E-04   6.50769960E-04  -1.40796824E-03  -2.90805984E-03  -1.91103251E-03 
 -5.69127251E-03  -9.65347475E-03  -1.09901421E-02  -1.80892145E-03   2.30456309E-04 
  2.78374832E-03  -2.61064292E-03   6.19527388E-04   2.14940744E-02   3.64580160E-02 
  4.15061711E-02   2.65295625E-03  -8.12041339E-05   6.96973528E-03   1.22643698E-02 
  3.46323982E-03  -1.78529140E-03  -3.02819192E-03  -3.44749018E-03  -6.93766993E-04 
  2.94200764E-04  -3.10599941E-04  -1.70187205E-03   1.10497881E-03  -1.50611140E-03 
 -2.55464983E-03  -2.90837914E-03  -5.17465182E-05   1.65891124E-04  -9.14635156E-04 
 -1.69934917E-03   1.53608867E-04 
<MO Number>
13
</MO Number>
 -8.47707389E-03  -1.56388369E-02  -2.52459658E-02  -3.28627493E-02  -2.80418461E-02 
 -9.68217705E-03  -1.17804941E-02  -5.42962137E-03   1.52252211E-02   1.21501205E-02 
  8.41557068E-03  -3.81855777E-03   9.31593807E-03   6.45252327E-03  -2.92782674E-03 
  4.64930606E-03   3.22026138E-03  -1.46119076E-03   5.84800788E-03   4.83278807E-04 
  6.65544896E-05   1.26769168E-04   1.04407808E-03  -3.24099512E-05  -1.38555576E-04 
  9.37176679E-05  -3.19447844E-04   1.14683360E-04   2.04764484E-04   2.86752944E-05 
 -1.61938343E-03  -3.30927774E-04  -1.32114703E-03  -2.43730362E-03  -3.93456908E-03 
 -5.12164035E-03  -4.37030540E-03  -1.50896166E-03  -2.01931638E-03  -9.30701487E-04 
  2.60978344E-03   1.52097199E-02   1.79898462E-02  -1.72039484E-03   1.16618439E-02 
  1.37934676E-02  -1.31908912E-03   5.82007748E-03   6.88390713E-03  -6.58317927E-04 
 -3.16746640E-05   7.18323628E-04   8.99278199E-04  -2.02757331E-04  -2.50019804E-03 
 -7.42454585E-05   5.19177147E-04  -5.50264236E-05  -1.96429284E-03   1.14604957E-03 
  8.18243265E-04   1.08500282E-03  -3.82447435E-04   9.31882860E-04  -9.65625379E-04 
 -1.77830035E-03  -2.87319124E-03  -3.76036707E-03  -3.22108941E-03  -1.10809153E-03 
 -1.19626148E-03  -5.91375805E-04   1.56000605E-03   5.41815383E-02   1.31082446E-02 
 -7.05958377E-02   4.21810157E-02   1.02049349E-02  -5.49597562E-02   2.00290381E-02 
  4.84566403E-03  -2.60968361E-02   1.34825902E-03   2.37391788E-03   4.69039060E-04 
 -2.07025437E-03   2.25755522E-03  -3.04804762E-04   1.88757176E-04   5.52805415E-04 
  5.35126517E-04  -3.31588179E-03   2.78075527E-03   1.87991646E-03  -9.02810530E-04 
 -7.27577266E-04   8.31608379E-03   1.53418360E-02   2.47665138E-02   3.22386451E-02 
  2.75092969E-02   9.49830056E-03   1.15641216E-02   5.32989547E-03  -1.49455794E-02 
  1.35597748E-01  -2.88401483E-02  -1.03589375E-01   1.03967712E-01  -2.21127877E-02 
 -7.94257311E-02   5.18871753E-02  -1.10358310E-02  -3.96390068E-02  -6.82275392E-03 
  4.13495736E-03  -1.67499049E-03  -3.40875469E-03  -4.75314529E-03  -4.09364030E-04 
  6.35737901E-04  -1.00125666E-04   5.92971347E-03  -2.05033994E-03  -3.87937353E-03 
  1.49262717E-02  -1.50599048E-02   7.11839475E-03  -6.11944145E-03  -1.12893845E-02 
 -1.82245916E-02  -2.37230055E-02  -2.02428855E-02  -6.98938294E-03  -8.60108076E-03 
 -3.96423203E-03   1.11161175E-02   3.02967402E-02   1.47396392E-02  -1.59017814E-02 
  2.32296096E-02   1.13014160E-02  -1.21924726E-02   1.15932034E-02   5.64019871E-03 
 -6.08489840E-03   4.41020759E-03   1.34826486E-03  -2.51840744E-05  -1.33215759E-03 
  1.43329327E-03  -1.90922216E-05  -1.87860073E-04  -2.30076997E-04   9.70094556E-04 
  9.50708194E-04  -1.92080275E-03   1.72360230E-03  -3.58816973E-03  -1.62983426E-03 
 -6.90361964E-02  -1.27360670E-01  -2.05599890E-01  -2.67629992E-01  -2.28369178E-01 
 -7.88504011E-02  -9.86035480E-02  -4.54463054E-02   1.27436151E-01   3.66600375E-02 
 -4.10830574E-02  -2.01658685E-02   2.81085804E-02  -3.14998702E-02  -1.54619028E-02 
  1.40281518E-02  -1.57206431E-02  -7.71657325E-03   4.57189975E-02   7.93953253E-05 
 -7.03965381E-04  -1.28569858E-03   1.08830503E-02  -6.75152365E-04  -3.52130146E-05 
  4.83386129E-04  -7.18627062E-04   1.64439405E-03  -9.25766987E-04  -4.68605497E-03 
  5.08193569E-03   2.86280865E-03  -9.26939974E-03  -1.70705713E-02  -2.75808390E-02 
 -3.60971722E-02  -3.09204439E-02  -1.06369857E-02  -1.48793171E-02  -7.35563943E-03 
  1.94036380E-02   2.21926562E-01  -1.22118092E-01  -2.04659294E-01   1.72772647E-01 
 -9.50704852E-02  -1.59329860E-01   8.20385635E-02  -4.51428290E-02  -7.56554528E-02 
  8.34965566E-03   8.41395486E-03  -4.34809795E-03  -8.38596838E-03   1.65383476E-03 
 -1.25323297E-03   6.35559476E-04   9.41809546E-04  -6.52729123E-03   1.19095117E-02 
 -5.38222051E-03  -7.39694064E-03   2.06600269E-02  -9.29799299E-03   7.73341350E-02 
  1.42669031E-01   2.30312364E-01   2.99798294E-01   2.55818451E-01   8.83279769E-02 
  1.10088485E-01   5.07397046E-02  -1.42279391E-01   2.49009350E-02  -1.90005500E-02 
 -2.25163850E-02   1.90924500E-02  -1.45684108E-02  -1.72641291E-02   9.52847076E-03 
 -7.27065811E-03  -8.61601046E-03  -5.19552678E-02   7.51491096E-04  -1.05823679E-04 
  9.55772177E-04  -8.37160213E-03  -2.87456799E-04   6.61107585E-04   4.70497210E-04 
  9.08569871E-04  -2.49880852E-04  -6.58689019E-04   9.00304301E-04  -7.71717693E-04 
 -2.20874162E-03   3.45307225E-03   5.85706373E-03   6.66806141E-03   1.02206620E-03 
  1.83500102E-04  -1.21222772E-03  -1.55385732E-03   7.30756622E-05   1.69312508E-03 
  2.87186041E-03   3.26951224E-03   7.28623249E-05  -2.64662372E-04   7.70321359E-04 
  4.02980813E-04  -9.28250998E-04   1.48817269E-03   2.52422239E-03   2.87373856E-03 
  3.08405723E-04  -4.74792361E-04   1.36705503E-04  -5.59413048E-04   6.84031698E-04 
 -8.06957404E-04  -1.36875240E-03  -1.55827655E-03  -2.75666738E-04  -6.20845346E-05 
 -5.10111530E-05   6.02110236E-04  -1.47707841E-04   5.00750449E-03   8.49367485E-03 
  9.66975059E-03   1.66293443E-03   9.41844248E-04  -1.29033745E-03  -8.83598192E-04 
  1.98294801E-03   4.47154634E-03   7.58458843E-03   8.63478763E-03   9.24991815E-04 
 -2.58313530E-04  -1.73816775E-03  -3.54247707E-04   5.50065595E-04   5.70482353E-04 
  9.67645985E-04   1.10163098E-03   3.23277003E-04   2.14990039E-04   7.22463688E-04 
  7.71330035E-04  -7.61192968E-04   2.08355108E-02   3.53409676E-02   4.02344507E-02 
  4.62543339E-03  -1.12970356E-03   6.00619456E-03   2.26226817E-03   9.96991651E-03 
  2.26599144E-02   3.84355012E-02   4.37574685E-02   6.68065164E-03  -5.55092910E-05 
 -1.29942029E-02   1.15923468E-03  -8.65646726E-04   4.28031858E-03   7.26022998E-03 
  8.26551692E-03   8.02224269E-04   1.39711258E-04   5.48329416E-03   6.70273457E-04 
 -2.77770426E-03  -2.42182622E-02  -4.10787538E-02  -4.67667189E-02  -7.26678671E-03 
  6.61617062E-06  -8.69995225E-04   3.19774809E-03   1.35657172E-02  -2.27258211E-02 
 -3.85472915E-02  -4.38847379E-02  -4.63414938E-03   1.19603053E-03  -1.06350868E-02 
 -1.47113615E-03  -7.36879485E-03 
<MO Number>
14
</MO Number>
 -1.04589085E-02  -1.92950028E-02  -3.11481593E-02  -4.05456522E-02  -3.45976817E-02 
 -1.19457499E-02  -1.45583464E-02  -6.70993156E-03   1.88153436E-02  -1.02188777E-01 
  8.09972684E-02  -3.73252992E-02  -7.83518419E-02   6.21035435E-02  -2.86186607E-02 
 -3.91030609E-02   3.09940211E-02  -1.42827176E-02   7.43301191E-03  -3.05059885E-03 
  1.91112598E-03  -6.69640265E-04   1.14586548E-04   3.22072256E-07  -8.43101418E-05 
  1.31170250E-04  -6.66340630E-03   4.35747256E-03   2.30593374E-03  -2.06179183E-03 
  7.91262852E-03   7.61949487E-03  -4.61751117E-02  -8.51856488E-02  -1.37516236E-01 
 -1.79005296E-01  -1.52745558E-01  -5.27393783E-02  -6.55277314E-02  -3.02016850E-02 
  8.46886551E-02  -4.50904002E-02   7.71512138E-02   4.52327779E-02  -3.45724453E-02 
  5.91546339E-02   3.46816114E-02  -1.72540734E-02   2.95223085E-02   1.73085550E-02 
  3.45929340E-02  -7.93446729E-04   1.57045158E-03   1.92457762E-03   2.15027240E-03 
  7.08112565E-05   8.32104433E-05  -1.71643356E-04  -2.94280390E-03   1.00403291E-03 
  1.93877099E-03  -7.61425143E-03   6.64321690E-03   1.76360793E-03   3.23961161E-02 
  5.96608436E-02   9.63937351E-02   1.26157919E-01   1.08065497E-01   3.71757646E-02 
  5.20234626E-02   2.57179702E-02  -6.78421215E-02  -1.50026296E-01   2.65435814E-02 
  9.86713613E-02  -1.16797377E-01   2.06645152E-02   7.68169079E-02  -5.54595257E-02 
  9.81224271E-03   3.64753848E-02  -3.03404868E-02  -7.85785159E-03   6.01807054E-04 
  2.18807673E-03  -6.07510898E-03  -2.30846615E-04  -4.21621040E-04  -4.22346254E-04 
  6.38052414E-03  -8.67623391E-04  -5.51290075E-03   5.47596039E-03  -3.04338036E-03 
  1.14090244E-03  -1.68285558E-02  -3.10459767E-02  -5.01179004E-02  -6.52386209E-02 
 -5.56682387E-02  -1.92209079E-02  -2.37975658E-02  -1.09682812E-02   3.07561974E-02 
 -5.46514068E-02  -1.83551394E-01   1.61652039E-02  -4.19032158E-02  -1.40735511E-01 
  1.23944482E-02  -2.09126417E-02  -7.02368844E-02   6.18569837E-03   1.52140034E-02 
 -2.64863446E-03  -4.49784882E-03   6.97767302E-04  -2.90018151E-03  -4.44355266E-04 
  2.00320720E-03   6.24454451E-04   4.99846889E-03  -5.30376465E-03   3.05295766E-04 
  4.80276950E-03  -6.11695154E-03  -1.55999180E-02   4.59826471E-02   8.48305825E-02 
  1.36943048E-01   1.78259176E-01   1.52108892E-01   5.25195529E-02   6.41966315E-02 
  2.95881819E-02  -8.29683291E-02  -3.94211700E-02  -1.51142074E-02   7.99163462E-04 
 -3.02256408E-02  -1.15886110E-02   6.12747612E-04  -1.50847133E-02  -5.78352914E-03 
  3.05804006E-04  -3.31082277E-02  -6.35383457E-04  -9.32317637E-04   3.35564651E-04 
 -3.77826964E-03   1.48979042E-04  -1.75633981E-04  -2.12858245E-05   3.10955681E-03 
 -2.56817245E-03  -5.41384361E-04   3.01650249E-03   1.31879649E-03   1.85593787E-04 
 -4.31071274E-02  -7.95257116E-02  -1.28379330E-01  -1.67111758E-01  -1.42596779E-01 
 -4.92352485E-02  -6.10637227E-02  -2.81442265E-02   7.89193284E-02  -2.00570824E-03 
  7.51256587E-02  -3.27432549E-02  -1.53784925E-03   5.76015673E-02  -2.51054412E-02 
 -7.67494566E-04   2.87472194E-02  -1.25293748E-02   3.28479574E-02  -1.65972868E-03 
  2.46374893E-03  -9.42289657E-04   1.03777056E-02  -6.35766801E-04   4.46472937E-04 
  5.38840312E-05  -2.67479627E-03  -3.13925273E-04   2.98872155E-03   1.44152108E-02 
 -1.32084105E-02  -2.21905746E-04   5.44895544E-02   1.00348226E-01   1.62132141E-01 
  2.12194843E-01   1.81763788E-01   6.25288180E-02   8.82412727E-02   4.36223640E-02 
 -1.15072601E-01   1.32792417E-01   2.61842754E-01  -3.59244242E-02   1.03380583E-01 
  2.03847909E-01  -2.79676205E-02   4.90887574E-02   9.67941973E-02  -1.32800154E-02 
 -4.93093922E-02   6.49575555E-03   9.03309361E-03   6.69123237E-04  -4.60511391E-03 
  2.44134390E-04  -4.26555644E-05   6.52133711E-04   1.63911286E-04   3.76430724E-03 
 -3.92821852E-03  -1.59992430E-02  -8.84760240E-03  -2.25286641E-03  -2.43214456E-02 
 -4.48691524E-02  -7.24328221E-02  -9.42860214E-02  -8.04544404E-02  -2.77789890E-02 
 -3.49332437E-02  -1.61007073E-02   4.51480521E-02   1.10452118E-02   8.90728621E-02 
 -5.01364247E-02   8.46876449E-03   6.82953940E-02  -3.84414152E-02   4.22650707E-03 
  3.40841885E-02  -1.91849606E-02   1.76614905E-02   2.10595328E-04   1.76219872E-03 
 -2.06144774E-03   3.76909358E-04  -2.14696829E-04  -2.26885567E-04  -2.46135547E-04 
 -9.83510436E-03   5.03620895E-03   4.79889542E-03  -1.31788442E-03   7.82525353E-03 
 -9.44584221E-03   3.32725281E-03   5.64365016E-03   6.42509755E-03   1.50624244E-03 
  2.70084484E-04  -3.33952188E-03   4.07716297E-05  -5.88682832E-04   5.10231159E-03 
  8.65448563E-03   9.85282801E-03   1.36188883E-03  -1.43576868E-04  -7.37308128E-04 
  1.14980033E-03  -3.31045052E-03   1.59233462E-02   2.70090073E-02   3.07488065E-02 
  5.52983536E-03  -4.87782698E-04  -1.67332998E-03  -5.35801095E-03   6.58390745E-03 
  1.80762678E-02   3.06607695E-02   3.49062096E-02   5.63593754E-03  -1.29815949E-04 
  8.68315962E-03   1.51780490E-03  -2.50017308E-03  -1.70424986E-02  -2.89073014E-02 
 -3.29099477E-02  -2.94629874E-03  -2.16330773E-04   5.91108457E-03   1.83340842E-03 
 -7.61197092E-03  -1.62972687E-02  -2.76432505E-02  -3.14708701E-02  -4.54265097E-03 
  9.55269920E-05   7.37833910E-03   3.87529194E-04  -4.64597302E-03  -1.37617849E-02 
 -2.33425904E-02  -2.65747196E-02  -3.79176333E-03   3.18703651E-04   5.29095221E-04 
 -3.64142986E-03   6.94686664E-03   1.34990922E-02   2.28970139E-02   2.60674464E-02 
  3.13560126E-03  -8.80044735E-04   3.45178306E-03   2.78688357E-03   5.98251732E-03 
  1.22072032E-02   2.07057257E-02   2.35727417E-02   4.42268988E-03   1.67737415E-04 
 -6.28550472E-03   1.86007402E-03  -1.08976738E-03  -2.86712988E-02  -4.86319463E-02 
 -5.53657633E-02  -6.22578747E-03  -3.77003290E-04  -8.14917113E-03  -1.33449857E-02 
 -5.39284314E-03   5.73371538E-03   9.72546589E-03   1.10721014E-02   2.35216158E-03 
  2.23553377E-04   2.21859802E-04   1.07065991E-03  -3.38028849E-03   7.84652213E-03 
  1.33091858E-02   1.51520407E-02   2.11337421E-03  -5.43959887E-04   3.88837049E-03 
  1.96280697E-03   1.36542272E-03 
<MO Number>
15
</MO Number>
 -6.14716676E-02  -1.13405332E-01  -1.83071617E-01  -2.38304871E-01  -2.03345998E-01 
 -7.02104969E-02  -8.70541626E-02  -4.01232019E-02   1.12509617E-01   3.81183850E-02 
  1.01806878E-01   1.01214936E-01   2.92267483E-02   7.80590261E-02   7.76051625E-02 
  1.45861960E-02   3.89569253E-02   3.87304155E-02   4.84452002E-02   1.30347571E-03 
  3.97263756E-03   2.59349104E-03   1.15875491E-02   3.10809339E-04  -5.00748140E-04 
 -7.65886419E-04  -1.71751795E-04   8.49156520E-04  -6.77404725E-04   4.77015796E-04 
  9.83975287E-03  -1.26828915E-02   4.79689310E-02   8.84949567E-02   1.42858492E-01 
  1.85959327E-01   1.58679446E-01   5.47882075E-02   6.96518131E-02   3.21024713E-02 
 -9.00186570E-02   1.16371201E-01  -7.81054985E-03   1.08415950E-01   8.92260203E-02 
 -5.98863186E-03   8.31264414E-02   4.45300381E-02  -2.98874705E-03   4.14859207E-02 
 -3.74649446E-02   2.76828613E-03  -1.08683155E-03   3.10167974E-03  -9.42562494E-03 
 -5.45035800E-04   2.48455209E-04   1.59311814E-04  -4.13535202E-03   3.35298316E-03 
  7.82368857E-04   6.61825676E-03   1.65537658E-03   1.30006433E-02  -2.16138303E-02 
 -3.98041341E-02  -6.43113460E-02  -8.41692208E-02  -7.20984364E-02  -2.48026851E-02 
 -3.61896756E-02  -1.78904854E-02   4.71937901E-02   1.60373054E-01  -2.63773710E-01 
 -9.89566764E-02   1.24852460E-01  -2.05351183E-01  -7.70390293E-02   5.92843637E-02 
 -9.75080049E-02  -3.65808559E-02   1.93279958E-02   7.15785935E-03  -1.11059894E-02 
 -4.61637383E-03  -8.53430282E-04  -4.01992575E-04   1.08631888E-03  -2.45666999E-05 
 -6.48562005E-03   1.31236856E-03   5.17325149E-03  -1.36273522E-02  -1.66555092E-03 
 -3.20834767E-03   3.16993753E-03   5.84802451E-03   9.44053757E-03   1.22887760E-02 
  1.04860358E-02   3.62057672E-03   3.51490577E-03   1.62001758E-03  -4.54269721E-03 
 -1.17549171E-01  -2.14738574E-02  -1.44479059E-01  -9.01292127E-02  -1.64647853E-02 
 -1.10777335E-01  -4.49807944E-02  -8.21708190E-03  -5.52856544E-02  -4.07851786E-03 
 -3.94737893E-03  -1.45630152E-04  -6.94445313E-03   2.51652379E-03  -6.50180075E-05 
  1.42783750E-03  -1.60525656E-03  -8.32345682E-04   5.10804890E-03  -4.27570322E-03 
 -9.41920740E-03  -5.31095241E-03  -3.02672751E-03   3.73314149E-02   6.88704517E-02 
  1.11178413E-01   1.44721274E-01   1.23490937E-01   4.26384592E-02   5.34546903E-02 
  2.46372289E-02  -6.90853436E-02  -5.68671377E-02   1.54024041E-01   1.72945086E-02 
 -4.36020971E-02   1.18095819E-01   1.32603270E-02  -2.17605025E-02   5.89380911E-02 
  6.61783261E-03  -2.77482470E-02  -2.75302004E-03   4.81799518E-03   1.34130699E-03 
 -7.34499904E-03   2.58585488E-04  -8.69522973E-04   8.23396040E-04   7.06552970E-03 
 -4.54108789E-03  -2.52444181E-03   3.79133496E-03  -1.11200614E-02  -2.10835068E-03 
 -4.32070491E-03  -7.97100510E-03  -1.28676911E-02  -1.67499121E-02  -1.42927317E-02 
 -4.93493751E-03  -6.23652084E-03  -2.87440804E-03   8.06013808E-03  -4.35868262E-02 
 -1.56218612E-04  -6.32700143E-02  -3.34196005E-02  -1.19778476E-04  -4.85114148E-02 
 -1.66787231E-02  -5.97778547E-05  -2.42105962E-02   3.42117571E-03  -2.05335834E-03 
  1.69066455E-04  -2.45017871E-03   4.60837147E-04  -2.89949348E-05  -7.86788831E-05 
  1.03441870E-04  -5.35065859E-04  -1.06707271E-03   1.60213857E-03  -1.26665025E-03 
 -3.67893980E-03   2.41107317E-03   6.57358827E-03   1.21059519E-02   1.95595276E-02 
  2.55990630E-02   2.19278781E-02   7.54344038E-03   1.11753287E-02   5.52456057E-03 
 -1.45733861E-02  -5.07279183E-02  -8.29412829E-03  -2.14507041E-02  -3.94923286E-02 
 -6.45708421E-03  -1.66996456E-02  -1.87523544E-02  -3.06605196E-03  -7.92958238E-03 
 -6.57666445E-03  -2.24575336E-03  -1.37500546E-04  -1.19365519E-03   1.66160413E-03 
  1.79096467E-04   4.85778757E-04  -8.89255740E-06  -1.99061696E-03   1.30802983E-03 
  6.82587136E-04  -1.54902841E-03  -4.29929675E-03   2.96686931E-03  -9.19785920E-03 
 -1.69685697E-02  -2.73925699E-02  -3.56569902E-02  -3.04261772E-02  -1.05054294E-02 
 -1.30278642E-02  -6.00453338E-03   1.68373340E-02  -5.17565451E-02  -6.43231040E-03 
 -3.36453567E-02  -3.96836203E-02  -4.93188568E-03  -2.57971153E-02  -1.98049080E-02 
 -2.46135664E-03  -1.28745687E-02   8.45480470E-03  -1.74748134E-03   1.42736246E-05 
 -2.17486344E-03   2.31549066E-03   2.82416413E-05  -5.09908247E-06  -1.76851061E-05 
 -1.16343608E-03   3.01422058E-03  -1.85078450E-03  -2.48911216E-04  -2.02367510E-04 
  4.11420428E-04   2.72457426E-02   4.62139333E-02   5.26129404E-02   9.36203326E-03 
 -6.71228740E-04  -8.28483668E-03  -9.29884443E-03   3.65880143E-03   2.63218704E-02 
  4.46468714E-02   5.08288954E-02   9.80805875E-03   5.54182831E-04   7.62400702E-03 
  2.66911920E-04  -1.03569721E-02  -2.09703708E-02  -3.55697157E-02  -4.04948724E-02 
 -7.85903703E-03   9.25597007E-04   3.56675498E-03   8.08389454E-03  -4.97981186E-03 
 -2.08137393E-02  -3.53040391E-02  -4.01924090E-02  -8.37866280E-03  -2.86795407E-04 
 -8.49289608E-03  -6.29203449E-04   5.89605000E-03   1.40376813E-02   2.38105629E-02 
  2.71074899E-02   4.56673921E-03  -1.90784892E-04  -3.53961948E-03  -6.29217177E-03 
  5.55616650E-03  -1.53930933E-02  -2.61095980E-02  -2.97248605E-02  -4.91171268E-03 
  5.87114127E-04   6.04966295E-03   3.89720337E-03  -3.87769564E-03  -1.64903704E-02 
 -2.79707876E-02  -3.18437596E-02  -6.48605621E-03  -7.97797209E-04   9.35175022E-04 
 -1.82056957E-04   8.48637706E-03   7.47747966E-03   1.26832200E-02   1.44394006E-02 
  3.22729264E-03  -1.50250450E-04   4.35880189E-04   1.86025807E-03   2.31798906E-03 
 -2.11139719E-03  -3.58132903E-03  -4.07721736E-03  -9.25003933E-04  -8.56645658E-05 
  4.44265611E-04  -6.91791853E-04  -1.30357914E-03   3.16560747E-05   5.36946908E-05 
  6.11295202E-05   3.20800393E-04   1.78624971E-04  -5.25776000E-04   6.80725719E-04 
 -2.18240286E-04   9.61022335E-04   1.63007567E-03   1.85578392E-03   6.41369065E-04 
 -2.58943580E-05  -1.11110358E-03  -2.39417262E-04  -7.06353068E-04   7.74418723E-03 
  1.31356065E-02   1.49544267E-02   2.60529843E-03  -2.13046161E-04   2.94945582E-03 
  9.45125226E-05   1.23784521E-03 
<MO Number>
16
</MO Number>
 -1.22590289E-03  -2.26159351E-03  -3.65091809E-03  -4.75241101E-03  -4.05524130E-03 
 -1.40017758E-03  -1.03904507E-03  -4.78895137E-04   1.34287160E-03  -1.04298019E-01 
 -3.67737913E-02  -3.06769003E-02  -7.99690738E-02  -2.81957996E-02  -2.35210921E-02 
 -3.99101730E-02  -1.40716803E-02  -1.17386736E-02   2.57482284E-03  -4.18821673E-03 
 -2.48126288E-03  -1.63121213E-03  -4.11987509E-03   6.08964824E-04   1.36607902E-04 
  3.27729665E-04   3.04997295E-04   8.48499584E-04  -1.15349688E-03   7.03984656E-03 
  5.04901419E-03   3.49598005E-03  -2.38684805E-03  -4.40335047E-03  -7.10838258E-03 
 -9.25300288E-03  -7.89560486E-03  -2.72616303E-03  -2.92458736E-03  -1.34794024E-03 
  3.77976416E-03  -1.56343106E-02  -6.24742939E-02   1.50314390E-01  -1.19873930E-02 
 -4.79013070E-02   1.15251494E-01  -5.98254933E-03  -2.39061097E-02   5.75185738E-02 
  3.84446596E-03  -1.27208520E-03  -3.95016823E-03   6.90854029E-03   8.47608220E-03 
  2.80298970E-04  -6.90417154E-04   1.04254193E-03   3.23837818E-03  -5.93034602E-03 
  2.69196784E-03  -7.48952078E-03  -3.47334664E-03   7.33825596E-03   1.66787017E-02 
  3.07155774E-02   4.96270091E-02   6.49506961E-02   5.56360578E-02   1.91394390E-02 
  2.63651907E-02   1.30337189E-02  -3.43819958E-02  -6.91544506E-02  -2.33869518E-01 
  4.87764340E-01  -5.38376180E-02  -1.82070390E-01   3.79730733E-01  -2.55640052E-02 
 -8.64534608E-02   1.80309583E-01  -1.93720780E-02  -4.39145102E-03  -1.10667695E-02 
  2.13327892E-02  -3.12360620E-03  -7.28071293E-04  -6.19644895E-04  -9.27984649E-04 
 -3.89124531E-03   9.11387301E-03  -5.22262770E-03  -8.15574047E-05  -1.15022149E-02 
  2.84329636E-02  -4.70829750E-02  -8.68605104E-02  -1.40219986E-01  -1.82524775E-01 
 -1.55748736E-01  -5.37763037E-02  -7.00937160E-02  -3.23061440E-02   9.05897766E-02 
 -6.71932562E-02   1.11772717E-01  -2.60208391E-02  -5.15195066E-02   8.57001961E-02 
 -1.99511211E-02  -2.57118449E-02   4.27704047E-02  -9.95700783E-03   4.09067234E-02 
 -3.27497239E-03   9.24637182E-03   9.34428222E-04  -2.78022292E-03   1.93195717E-03 
  5.15087448E-04   4.19034757E-04   6.17682351E-03  -3.77173874E-03  -2.40508477E-03 
 -5.42922599E-03  -7.77417230E-03   1.25846272E-02   2.00047468E-02   3.69055379E-02 
  5.95770618E-02   7.75516397E-02   6.61749608E-02   2.28486271E-02   2.78002674E-02 
  1.28131235E-02  -3.59293265E-02  -1.65710667E-01  -3.72948206E-02  -9.25168422E-02 
 -1.27056379E-01  -2.85952916E-02  -7.09360185E-02  -6.34100386E-02  -1.42710548E-02 
 -3.54020452E-02  -2.00927721E-02  -5.37482464E-03  -1.15166878E-03  -3.27196547E-03 
 -6.51851005E-03  -3.05437670E-05   2.87638497E-04   7.82447567E-05  -3.29019595E-04 
 -2.71899870E-03   3.04801829E-03   8.50327367E-03   3.60559521E-03   1.30037046E-02 
  2.34790834E-02   4.33151297E-02   6.99241442E-02   9.10204678E-02   7.76679374E-02 
  2.68168763E-02   3.51458967E-02   1.61987189E-02  -4.54228868E-02  -8.67808115E-02 
  4.18370682E-02   8.15892669E-02  -6.65379957E-02   3.20779976E-02   6.25574502E-02 
 -3.32071236E-02   1.60091692E-02   3.12205524E-02  -1.48027190E-02  -4.57672303E-03 
  2.35832834E-03   4.30147656E-03   9.96068565E-04  -4.84246643E-04   2.75239045E-05 
 -3.32996336E-05   7.11961975E-03  -2.35169947E-03  -4.76792028E-03  -4.31084071E-03 
 -1.56969076E-03  -6.77979361E-03  -2.08659820E-02  -3.84268930E-02  -6.20861443E-02 
 -8.12569277E-02  -6.96037978E-02  -2.39445010E-02  -3.45933151E-02  -1.71013193E-02 
  4.51120277E-02   2.13549775E-05  -1.77313990E-01  -5.34632542E-02   1.66251212E-05 
 -1.38041193E-01  -4.16218224E-02   7.89419558E-06  -6.55468408E-02  -1.97635134E-02 
  1.92162130E-02  -4.18948783E-04  -7.55696032E-03  -2.42639725E-03   1.09353882E-04 
 -3.74026274E-05  -8.70128883E-05   1.65187693E-05   3.90079011E-03  -6.54189284E-04 
 -3.24660083E-03   1.27771674E-03   1.22723505E-02   5.49315120E-03   3.65652287E-02 
  6.74569614E-02   1.08896599E-01   1.41751029E-01   1.20956421E-01   4.17633517E-02 
  5.18576931E-02   2.39011740E-02  -6.70213693E-02   1.19025401E-01   4.26172315E-02 
 -1.17477206E-01   9.12610922E-02   3.26761771E-02  -9.00740348E-02   4.55456816E-02 
  1.63077027E-02  -4.49532567E-02  -3.03749385E-02   4.86654225E-03   7.64117332E-04 
 -3.95848860E-03   2.87619175E-03   4.14021494E-04   3.29920782E-04  -3.41008802E-04 
  5.83070762E-03  -4.12752796E-03  -1.70317966E-03  -1.06505288E-02   6.14810846E-03 
 -9.34507857E-03  -7.44218495E-03  -1.26233535E-02  -1.43712447E-02  -3.67730287E-03 
 -6.96240408E-04   2.43360498E-04   2.84405356E-03  -6.21044198E-04   1.77699531E-03 
  3.01412019E-03   3.43147001E-03   9.06705832E-04   1.06677537E-04  -1.62447449E-03 
 -6.06704216E-04  -1.87696680E-03  -1.15468154E-02  -1.95855831E-02  -2.22974987E-02 
 -4.84344858E-03   1.16330244E-03   8.78460282E-05   3.56313197E-03  -9.24646789E-04 
  6.26878353E-03   1.06330427E-02   1.21053458E-02   1.46252070E-03  -1.01567962E-03 
  2.56024949E-03  -6.38034508E-04   1.90699594E-03  -3.11840344E-02  -5.28940211E-02 
 -6.02179859E-02  -1.18243058E-02  -8.37096527E-04   1.15431681E-02  -1.83549293E-03 
 -6.14802558E-03  -1.60958940E-02  -2.73016809E-02  -3.10820051E-02  -7.67119085E-03 
  3.35226324E-04   3.77753146E-03  -8.30344231E-06  -5.24357656E-03  -1.62562111E-02 
 -2.75736090E-02  -3.13915857E-02  -6.56450629E-03   2.65066589E-04  -1.32380805E-03 
 -3.47943507E-03   5.58166901E-03  -1.31102409E-02  -2.22374486E-02  -2.53165544E-02 
 -6.04875739E-03  -4.09012893E-04  -3.78822386E-03  -9.40230310E-04  -4.19114835E-03 
 -1.64653774E-02  -2.79283948E-02  -3.17954968E-02  -7.56890823E-03   1.72166938E-04 
  6.53556997E-03  -7.47677185E-04   1.32144502E-03   1.57369254E-02   2.66928023E-02 
  3.03888182E-02   5.96535066E-03   1.32409776E-04   5.08848682E-03   5.40764220E-03 
  1.04047896E-03  -2.25631775E-02  -3.82714172E-02  -4.35706647E-02  -9.61118584E-03 
  1.80520151E-05   9.20771974E-04   4.12612803E-03   8.52482194E-03  -1.70986015E-02 
 -2.90024625E-02  -3.30182852E-02  -5.97878886E-03   6.06388591E-04  -4.88353839E-03 
  1.26886942E-03  -6.87365233E-03 
<MO Number>
17
</MO Number>
 -8.65957852E-03  -1.59755285E-02  -2.57894913E-02  -3.35702581E-02  -2.86455647E-02 
 -9.89062659E-03  -1.26450768E-02  -5.82810695E-03   1.63426160E-02   2.81492864E-02 
  1.02967132E-01   1.12417795E-02   2.15830789E-02   7.89486350E-02   8.61948010E-03 
  1.07714691E-02   3.94009025E-02   4.30172472E-03   7.29440212E-03   1.07150723E-03 
  4.67120151E-03   5.08141024E-04   7.19771561E-03  -2.18390635E-04  -4.94555424E-04 
 -2.52251847E-04  -1.16519173E-03   1.55974843E-03  -3.94556697E-04  -4.31343466E-03 
  3.60186961E-03  -2.59484182E-03   1.70959383E-03   3.15392544E-03   5.09142045E-03 
  6.62751724E-03   5.65527300E-03   1.95263016E-03   2.21346468E-03   1.02018430E-03 
 -2.86070253E-03   4.82949513E-02   1.05131482E-01  -6.91965135E-02   3.70294908E-02 
  8.06081200E-02  -5.30554767E-02   1.84803113E-02   4.02291018E-02  -2.64784016E-02 
 -3.91627330E-03   2.24639275E-03   5.50642236E-03  -3.70740546E-03  -4.29516023E-03 
 -1.84605466E-04   2.81404902E-04  -5.18873046E-04  -3.98551131E-03   5.14365337E-03 
 -1.15814206E-03   1.24666222E-03   3.47281650E-03  -1.25682191E-03  -4.02782590E-03 
 -7.41766359E-03  -1.19846830E-02  -1.56852794E-02  -1.34358392E-02  -4.62208208E-03 
 -5.75801365E-03  -2.84649303E-03   7.50884010E-03   1.22077347E-01   6.55523180E-02 
 -3.09237277E-01   9.50387648E-02   5.10333121E-02  -2.40745148E-01   4.51277670E-02 
  2.42324216E-02  -1.14314311E-01   6.16646922E-03   7.44658319E-03   4.07988337E-03 
 -1.36478715E-02   8.23513715E-03   7.89985018E-04   2.22709214E-05   1.28295409E-03 
  1.53812600E-03  -6.11001819E-03   4.57189219E-03  -5.87731712E-03   5.66830417E-03 
 -1.36931471E-02  -1.05532595E-02  -1.94690652E-02  -3.14291503E-02  -4.09114190E-02 
 -3.49097913E-02  -1.20535138E-02  -1.57522901E-02  -7.26021933E-03   2.03584076E-02 
  6.49046190E-02  -1.81553170E-01   5.80924446E-02   4.97647254E-02  -1.39203400E-01 
  4.45415842E-02   2.48360861E-02  -6.94722535E-02   2.22293725E-02   1.03183268E-02 
  4.72053019E-03  -1.15731751E-02   3.20426621E-03  -6.65505058E-03   2.18320109E-04 
 -5.28618572E-04  -5.14711003E-04   6.88781084E-03   2.25190708E-04  -7.11300154E-03 
 -1.13421060E-02   6.58882745E-03  -3.28530996E-03   8.08364816E-03   1.49130297E-02 
  2.40742865E-02   3.13375708E-02   2.67404084E-02   9.23282181E-03   1.06432786E-02 
  4.90547957E-03  -1.37554732E-02   1.76291832E-02  -3.85441240E-02   9.87391265E-03 
  1.35169341E-02  -2.95531779E-02   7.57068696E-03   6.74589755E-03  -1.47491072E-02 
  3.77830343E-03  -7.65687822E-03   8.90700895E-04  -8.21114194E-04   7.91578540E-04 
 -3.49003447E-03   4.36254559E-04  -4.73080199E-04   3.17127003E-04   4.01464918E-03 
 -7.19216178E-04  -3.29543300E-03   1.79432654E-03   4.77571212E-03  -1.74316620E-03 
  2.20073295E-02   4.05999807E-02   6.55410460E-02   8.53149758E-02   7.27994302E-02 
  2.51358976E-02   2.97884931E-02   1.37294954E-02  -3.84989281E-02  -1.18342389E-01 
  1.38788187E-01   2.60563885E-01  -9.07374021E-02   1.06413937E-01   1.99783781E-01 
 -4.52843236E-02   5.31080131E-02   9.97061099E-02  -2.33475519E-02  -3.31805648E-03 
  4.43371354E-03   1.02489167E-02  -5.70896549E-04   2.01814922E-04   2.25925050E-05 
  6.09939087E-04   5.49104671E-04   4.78530730E-03  -5.33441198E-03   1.94182055E-03 
 -8.70550483E-03  -2.50832597E-02  -1.07158131E-02  -1.97342931E-02  -3.18846015E-02 
 -4.17298382E-02  -3.57453242E-02  -1.22967996E-02  -1.91277137E-02  -9.45584830E-03 
  2.49438352E-02   1.16303621E-01   4.51750146E-01   3.83135789E-02   9.05438458E-02 
  3.51693225E-01   2.98276077E-02   4.29934205E-02   1.66996383E-01   1.41632031E-02 
  1.28099277E-02   6.52635267E-03   2.14457084E-02   2.82293862E-03  -5.62500334E-03 
  1.78207300E-05  -1.15033456E-03   3.99865547E-04   1.15714198E-02  -4.76400188E-03 
 -6.80741791E-03  -2.02666075E-02  -7.47637574E-03  -3.31079813E-03   1.58356071E-02 
  2.92141462E-02   4.71607539E-02   6.13892946E-02   5.23836012E-02   1.80868014E-02 
  2.23800832E-02   1.03149645E-02  -2.89242296E-02   2.76504159E-01  -7.24052204E-02 
 -6.01832761E-02   2.12005768E-01  -5.55157086E-02  -4.61447006E-02   1.05805738E-01 
 -2.77062297E-02  -2.30294399E-02  -1.47102571E-02   1.08822451E-02  -2.42190335E-03 
 -1.90011834E-03   5.81218248E-03   8.18650423E-04   1.47416286E-06  -1.72237407E-04 
 -3.56337885E-04  -6.69506900E-03   7.05140688E-03  -1.27856147E-03  -1.56962035E-02 
 -2.00910791E-02   1.18391558E-02   2.00814478E-02   2.28620233E-02   6.14721692E-03 
  3.93026472E-04  -3.38062098E-03  -2.62588259E-03   5.38988645E-04   3.71528244E-03 
  6.30182181E-03   7.17440287E-03   1.39630562E-03   8.41763297E-05   1.68878581E-03 
  2.10952206E-03  -1.19261665E-03   1.09393662E-02   1.85552344E-02   2.11244828E-02 
  5.07939458E-03  -4.29655767E-04   8.31688965E-04  -2.37982726E-03   2.21845060E-03 
 -6.74863493E-03  -1.14469614E-02  -1.30319637E-02  -3.14419435E-03   4.26054300E-04 
 -1.94633561E-03   2.13745468E-03  -4.63294431E-04   2.02673349E-02   3.43772338E-02 
  3.91372736E-02   6.84556794E-03   7.42579789E-04  -6.63021930E-03   2.98745543E-04 
  4.01700991E-03  -2.33312026E-03  -3.95741330E-03  -4.50537609E-03  -5.53855046E-04 
  2.91064494E-04   9.95619679E-04  -3.33770270E-04  -4.83703950E-04  -2.46276199E-04 
 -4.17731019E-04  -4.75572098E-04   9.73142002E-04  -8.62388011E-04   4.04523608E-06 
 -1.69720700E-03  -1.90496617E-04  -2.75096604E-02  -4.66615879E-02  -5.31225795E-02 
 -1.28147649E-02   1.07597779E-03  -7.27331325E-03  -1.75737366E-04  -7.46830902E-03 
 -1.97915466E-02  -3.35702068E-02  -3.82185018E-02  -9.38285782E-03  -8.55011986E-04 
  8.08596593E-03   1.74396903E-03   5.15475875E-03  -2.38553721E-02  -4.04632236E-02 
 -4.60659593E-02  -9.77960603E-03  -1.34013304E-03  -6.44272729E-03  -7.16909286E-03 
 -2.58798214E-03  -1.58376565E-02  -2.68636613E-02  -3.05833352E-02  -7.61088673E-03 
 -3.35135473E-04   4.12507043E-03   8.16965860E-04   7.04261755E-03  -2.45890229E-02 
 -4.17076342E-02  -4.74826771E-02  -1.22401693E-02   4.64805827E-04  -5.88380147E-03 
 -1.98064444E-03  -6.24988600E-03 
<MO Number>
18
</MO Number>
 -6.49409749E-03  -1.19805646E-02  -1.93403721E-02  -2.51754203E-02  -2.14822338E-02 
 -7.41730018E-03  -9.29387467E-03  -4.28354025E-03   1.20114909E-02  -9.06522416E-02 
 -1.16537645E-01   1.76488756E-01  -6.95063616E-02  -8.93536389E-02   1.35320330E-01 
 -3.46885462E-02  -4.45937287E-02   6.75343296E-02   6.66182413E-03  -5.40876757E-03 
 -6.58959109E-03   9.39249382E-03  -4.32062921E-03  -1.63760289E-04   1.84597510E-04 
  7.52701133E-04   4.41679924E-04   2.62234031E-03  -3.06402023E-03   3.36542305E-03 
 -1.35958701E-04  -6.38330244E-03   1.25343664E-02   2.31238885E-02   3.73291763E-02 
  4.85915006E-02   4.14632194E-02   1.43162554E-02   1.80073182E-02   8.29956017E-03 
 -2.32728270E-02  -4.77552673E-02  -2.51699894E-01   3.12560142E-02  -3.66156955E-02 
 -1.92987438E-01   2.39651198E-02  -1.82737985E-02  -9.63142580E-02   1.19602745E-02 
 -1.19663431E-02  -2.68815652E-03  -1.13902842E-02   2.63008951E-03   4.06378085E-03 
  2.61094593E-04  -4.47184925E-04   1.89402851E-04   3.58113716E-03   1.40493724E-03 
 -4.98607439E-03   1.99121602E-02  -5.15766159E-03  -9.42227255E-04  -2.35286749E-02 
 -4.33305211E-02  -7.00089124E-02  -9.16260656E-02  -7.84858883E-02  -2.70000415E-02 
 -3.96555989E-02  -1.96038761E-02   5.17135890E-02  -1.64556935E-01   2.37621532E-01 
  2.82384068E-02  -1.28109663E-01   1.84991380E-01   2.19839583E-02  -6.08309993E-02 
  8.78404504E-02   1.04387610E-02   2.71723490E-02  -7.19461988E-03   1.09194745E-02 
  2.48056500E-03   3.78050638E-03   3.41151257E-04  -2.34757533E-04  -1.77693619E-04 
  1.18901923E-04   5.61766415E-03  -5.73656607E-03   1.12430137E-02   4.17894933E-03 
 -8.02237989E-03   1.96796416E-02   3.63057711E-02   5.86088509E-02   7.62913166E-02 
  6.50995248E-02   2.24773049E-02   3.09049181E-02   1.42440549E-02  -3.99418063E-02 
 -3.93655402E-02   4.37401581E-02   1.50492779E-01  -3.01829874E-02   3.35371657E-02 
  1.15388272E-01  -1.50634263E-02   1.67373963E-02   5.75868354E-02  -1.58590800E-02 
 -3.17748263E-03   1.83130467E-04   1.03461190E-02  -8.99053634E-03  -9.25881129E-04 
 -1.63413295E-03   7.50700508E-04   1.54930845E-03   1.58818941E-03  -3.13749786E-03 
 -4.99177625E-03  -1.25027233E-02  -7.79838210E-04   4.80270226E-03   8.86021263E-03 
  1.43031497E-02   1.86184528E-02   1.58871610E-02   5.48545574E-03   6.87610051E-03 
  3.16918985E-03  -8.88673685E-03  -1.52569728E-01  -1.44758496E-02   1.81398754E-01 
 -1.16980744E-01  -1.10991589E-02   1.39085004E-01  -5.83815906E-02  -5.53925826E-03 
  6.94131655E-02  -5.01385135E-03  -7.31469314E-03  -1.44815903E-03   8.96782823E-03 
  7.54509908E-03  -6.57024502E-04   1.15815628E-04  -6.35305961E-04   1.47586436E-03 
  5.59512034E-05  -1.53181556E-03  -6.83574378E-04  -7.27978453E-03   6.30466446E-03 
 -1.06212729E-02  -1.95945389E-02  -3.16317041E-02  -4.11750839E-02  -3.51347770E-02 
 -1.21311960E-02  -1.52768865E-02  -7.04110618E-03   1.97439916E-02   1.40211459E-01 
 -1.37531052E-01   1.19455267E-01   1.07505211E-01  -1.05450046E-01   9.15906860E-02 
  5.36526357E-02  -5.26269639E-02   4.57101720E-02   1.09751283E-02   6.97342357E-03 
 -5.47641176E-03   5.11757082E-03   4.83745618E-03   6.50875606E-05   6.03832218E-05 
  1.58150914E-04  -8.12585366E-03   7.13665995E-03   9.89193710E-04  -8.55990467E-03 
  3.29580244E-03  -6.39432054E-03  -8.26786109E-03  -1.52261329E-02  -2.46007889E-02 
 -3.21969506E-02  -2.75795567E-02  -9.48768232E-03  -1.48198799E-02  -7.32625648E-03 
  1.93261279E-02   3.01528013E-01   1.91905854E-01   2.13094308E-02   2.34743387E-01 
  1.49401145E-01   1.65896625E-02   1.11464463E-01   7.09409477E-02   7.87735853E-03 
  1.04265300E-02   1.56465961E-02   9.12820975E-03   2.24351016E-03  -4.50329817E-03 
 -1.43002024E-04  -8.61304974E-04   4.77980175E-04   1.48831362E-03   2.22834835E-03 
 -3.71666197E-03  -1.00485039E-03   5.64524659E-04  -1.86161074E-02   1.03489759E-03 
  1.90921948E-03   3.08207639E-03   4.01194806E-03   3.42340287E-03   1.18201892E-03 
  6.08195987E-04   2.80317100E-04  -7.86038203E-04   1.09417414E-01   7.04301251E-02 
  1.49783339E-01   8.38942995E-02   5.40013314E-02   1.14844318E-01   4.18691357E-02 
  2.69504494E-02   5.73153644E-02  -3.15301131E-03   5.02768784E-03   3.57310103E-03 
  8.89197761E-03  -2.48256553E-03   2.20300054E-04   1.41429159E-04   3.84364387E-04 
 -1.09254215E-03   1.03600206E-04   9.88941947E-04   9.01702928E-04  -4.35794824E-03 
 -2.91741931E-03  -1.34956408E-02  -2.28911597E-02  -2.60607816E-02  -6.77699799E-03 
  2.70685133E-04   2.13315086E-03   2.64656268E-03   3.59257889E-03   2.02068129E-02 
  3.42745770E-02   3.90204025E-02   9.98367148E-03  -7.01131656E-04   2.66817947E-03 
 -4.09380956E-03  -4.31501333E-03  -2.57711016E-02  -4.37126632E-02  -4.97653322E-02 
 -1.38141480E-02  -3.29126342E-05  -6.90957271E-04   4.28024883E-03  -7.33042345E-03 
  4.04639735E-05   6.86345534E-05   7.81380292E-05  -1.15791548E-04  -4.77544531E-05 
 -5.73374775E-04  -4.62322235E-03   1.29365299E-03   1.97947439E-04   3.35756300E-04 
  3.82246759E-04  -1.01790748E-03   3.54064220E-04  -4.16825875E-03   4.12514879E-03 
 -5.50683385E-04  -2.33279371E-02  -3.95685941E-02  -4.50474551E-02  -1.24500616E-02 
  2.52304110E-04   6.77718951E-03   6.93268980E-05  -1.15455280E-03   1.21137664E-02 
  2.05472392E-02   2.33923104E-02   7.13858583E-03   2.20400850E-04  -5.03586640E-03 
  1.23109184E-03  -1.28510928E-03  -7.56680428E-03  -1.28347314E-02  -1.46118911E-02 
 -4.52438573E-03  -4.66658048E-04   1.64732184E-03  -4.17226495E-03  -1.33508903E-03 
  1.76606024E-02   2.99557224E-02   3.41035382E-02   8.83404317E-03  -3.93856788E-04 
 -6.65389357E-03  -2.02726622E-03   1.91360550E-03  -1.69649082E-02  -2.87756934E-02 
 -3.27601166E-02  -7.59574294E-03  -7.11346052E-04   3.59451411E-04  -7.19625799E-03 
 -1.80236901E-03   1.39742688E-02   2.37030033E-02   2.69850370E-02   7.36569995E-03 
 -2.92111245E-04   3.50262122E-03   4.39999934E-04  -3.81697434E-03  -1.59683513E-02 
 -2.70853445E-02  -3.08357137E-02  -6.85976920E-03   7.07969246E-04  -4.39632049E-03 
  1.47407314E-03  -1.30026331E-03 
<MO Number>
19
</MO Number>
 -4.71103492E-03  -8.69110114E-03  -1.40301510E-02  -1.82630895E-02  -1.55839289E-02 
 -5.38075694E-03  -7.13084745E-03  -3.28660254E-03   9.21597418E-03  -2.72417352E-02 
  1.44339204E-02  -1.97848360E-01  -2.08872264E-02   1.10670103E-02  -1.51697513E-01 
 -1.04241900E-02   5.52321382E-03  -7.57076918E-02   4.03235798E-03  -1.49680233E-03 
  3.11047653E-04  -9.53860381E-03   3.40082522E-03  -4.52357613E-04  -5.71922386E-04 
  6.13908259E-05   1.82970331E-03   1.95274494E-03  -3.78244826E-03   8.17615493E-03 
  7.59971894E-03   6.40835572E-03   2.01936655E-04   3.72540625E-04   6.01396893E-04 
  7.82840136E-04   6.67998969E-04   2.30644026E-04   2.20779440E-04   1.01757087E-04 
 -2.85337421E-04   2.29782752E-01   4.27259269E-02   2.80317524E-02   1.76182770E-01 
  3.27595178E-02   2.14929613E-02   8.79275511E-02   1.63492955E-02   1.07264941E-02 
 -2.63189564E-03   1.19024951E-02   2.82491780E-03  -4.99597576E-05   1.08784410E-03 
  5.79331591E-04   3.77828260E-05  -2.70587942E-04  -1.21684206E-03   9.00377931E-04 
  3.16464128E-04  -5.51795842E-03  -8.65496632E-03   9.77715124E-03   1.87070267E-02 
  3.44509505E-02   5.56622334E-02   7.28494598E-02   6.24020525E-02   2.14670184E-02 
  3.34870448E-02   1.65544310E-02  -4.36693763E-02   2.94603860E-01   9.56400637E-02 
  1.66029807E-02   2.29352846E-01   7.44570042E-02   1.29256313E-02   1.08904843E-01 
  3.53548191E-02   6.13754693E-03  -1.79047057E-02   1.73301662E-02   5.45343410E-03 
  2.82612910E-03   7.29418150E-03  -9.73814763E-05  -3.69770946E-04   9.56011177E-04 
 -5.84918953E-03  -1.42208646E-03   7.27127600E-03   5.00422569E-03   1.30168291E-02 
  1.51672748E-02  -9.69327287E-03  -1.78825282E-02  -2.88679843E-02  -3.75775415E-02 
 -3.20649873E-02  -1.10712712E-02  -1.34701563E-02  -6.20838548E-03   1.74089564E-02 
  1.71507106E-01   1.38807336E-01   5.21647263E-02   1.31500719E-01   1.06428619E-01 
  3.99965877E-02   6.56280758E-02   5.31153405E-02   1.99611007E-02   8.09707961E-03 
  9.99561800E-03   6.74650394E-03   4.46497450E-03   5.61765285E-03   3.56262497E-03 
 -2.27266983E-03   8.34883810E-04   2.73276974E-03   1.00222685E-04  -2.83299242E-03 
 -2.58136172E-03  -6.08289207E-04  -8.31562770E-03   1.78264509E-02   3.28869326E-02 
  5.30897780E-02   6.91071229E-02   5.89692388E-02   2.03606641E-02   2.57053005E-02 
  1.18475548E-02  -3.32217716E-02  -1.45083245E-01  -2.78825030E-02  -2.50501970E-01 
 -1.11240586E-01  -2.13785263E-02  -1.92068946E-01  -5.55168495E-02  -1.06693831E-02 
 -9.58558664E-02  -1.89911734E-02  -6.25715456E-03   1.16714484E-04  -1.28475249E-02 
 -1.25032827E-02   7.37960083E-04   1.04683991E-03  -3.92384579E-05   2.30306185E-03 
 -4.88216611E-03   2.57910426E-03   7.22035469E-03   5.02264690E-03   8.76426106E-03 
 -3.48014547E-03  -6.42030824E-03  -1.03643822E-02  -1.34913473E-02  -1.15121922E-02 
 -3.97488391E-03  -5.05197780E-03  -2.32845299E-03   6.52922353E-03   2.31022472E-01 
  1.87523393E-02   3.79228353E-02   1.77133308E-01   1.43780987E-02   2.90768133E-02 
  8.84019363E-02   7.17567904E-03   1.45113679E-02   5.00167663E-03   1.18002178E-02 
  3.05279807E-04   2.79904806E-03  -8.17687139E-03   2.92041024E-04  -6.82772178E-04 
 -1.43352260E-04   1.74191279E-03  -2.16122125E-03   4.19308457E-04  -2.12563864E-04 
  5.63624993E-04   4.25452877E-03  -8.41788658E-03  -1.55024205E-02  -2.50471855E-02 
 -3.27811843E-02  -2.80800049E-02  -9.65984222E-03  -1.44310892E-02  -7.13405650E-03 
  1.88191185E-02   6.18989834E-02  -2.90063892E-02   2.12797479E-01   4.81891447E-02 
 -2.25818423E-02   1.65665540E-01   2.28819103E-02  -1.07226574E-02   7.86638577E-02 
  9.03501413E-03   3.64479479E-03  -1.92861580E-03   1.14900881E-02  -6.91785358E-03 
  7.79566544E-05  -1.12032480E-03   2.37850173E-04   1.99138439E-03  -5.90312030E-03 
  3.91173590E-03   1.23576251E-02   3.39113210E-03  -1.35715236E-02  -9.05112220E-03 
 -1.66978636E-02  -2.69555657E-02  -3.50881405E-02  -2.99407767E-02  -1.03378322E-02 
 -1.33452853E-02  -6.15083252E-03   1.72475720E-02   4.01563571E-03   8.84353068E-03 
  2.34808618E-01   3.07893354E-03   6.78065573E-03   1.80036284E-01   1.53660364E-03 
  3.38402247E-03   8.98507247E-02   9.83566892E-03   8.16944822E-04  -2.06637118E-04 
  1.13763723E-02   9.63623007E-03   5.59514173E-04   4.16329355E-04  -3.30919886E-04 
  1.13861278E-03   4.31606975E-04  -1.57021975E-03   5.12196565E-04  -1.63247101E-03 
  4.40893355E-03   3.33911392E-03   5.66376884E-03   6.44800196E-03   2.19322015E-03 
  6.34479058E-04  -1.67404531E-03  -4.00545676E-04  -4.29285823E-03  -1.34001823E-02 
 -2.27292439E-02  -2.58764461E-02  -7.68148436E-03  -7.51642945E-04  -3.41916771E-03 
  1.48609680E-03   1.65532708E-03   3.31805287E-03   5.62804532E-03   6.40733198E-03 
  6.44661672E-04  -7.57777652E-04   4.86482622E-03   2.30775520E-04   1.43575718E-03 
 -1.90937509E-02  -3.23866133E-02  -3.68710221E-02  -9.47424025E-03   9.95095953E-04 
 -3.84682840E-03   9.81297110E-04   3.34524883E-03   6.44915241E-03   1.09389824E-02 
  1.24536474E-02   1.94813274E-03   6.51529124E-04   2.95377369E-03   1.64981252E-03 
  4.97687248E-03  -6.42487686E-03  -1.08978065E-02  -1.24067701E-02  -3.59718813E-03 
 -7.51679767E-04  -2.55057666E-04  -7.72317746E-04  -7.36302310E-03  -2.95614453E-02 
 -5.01418031E-02  -5.70846823E-02  -1.34754614E-02   4.95474843E-04  -3.51780383E-04 
 -7.43604231E-03   7.91281657E-03  -1.08453135E-02  -1.83957033E-02  -2.09428623E-02 
 -5.57756862E-03   4.44432049E-04   2.64024493E-03  -1.36900051E-03  -3.74542324E-03 
  2.21096947E-02   3.75022245E-02   4.26949659E-02   1.06029026E-02  -2.63725992E-04 
 -7.16306343E-03   1.75860062E-03   1.77380220E-04   8.26596652E-05   1.40206428E-04 
  1.59620096E-04   8.69146133E-04  -5.30406537E-04   8.51465539E-04  -1.63384330E-03 
  4.30994126E-03   2.34409232E-02   3.97602399E-02   4.52656370E-02   1.20236766E-02 
 -2.52741482E-04   9.70558790E-04  -3.45194306E-03  -7.81820580E-03  -7.70503472E-03 
 -1.30691964E-02  -1.48788212E-02  -4.56160526E-03   2.87303594E-04  -3.37513230E-03 
 -8.55745845E-04   3.65729662E-03 
<MO Number>
20
</MO Number>
 -2.41653077E-03  -4.45811031E-03  -7.19678205E-03  -9.36807274E-03  -7.99379420E-03 
 -2.76006545E-03  -4.15508764E-03  -1.91507695E-03   5.37007427E-03   1.90751620E-01 
 -9.67594071E-02  -1.89459168E-01   1.46256186E-01  -7.41889469E-02  -1.45265216E-01 
  7.29920879E-02  -3.70254845E-02  -7.24975246E-02   1.96417091E-03   1.04190930E-02 
 -4.73759460E-03  -9.57834648E-03  -8.92532021E-03   2.21541408E-04   4.85944598E-04 
  7.48870569E-04   5.74259136E-03  -4.73011095E-03  -1.01248041E-03   7.35113764E-03 
  7.35090334E-04   6.85453778E-03   2.33158478E-03   4.30139862E-03   6.94380046E-03 
  9.03876585E-03   7.71279600E-03   2.66304351E-03   1.85735825E-03   8.56055103E-04 
 -2.40046724E-03   1.83619879E-01  -2.30728132E-01  -8.99214231E-02   1.40788021E-01 
 -1.76907627E-01  -6.89460165E-02   7.02630904E-02  -8.82893056E-02  -3.44088948E-02 
 -3.46487917E-03   9.99108925E-03  -9.74967006E-03  -3.99746326E-03   5.77632780E-03 
  6.52092785E-04  -2.61959523E-04  -2.68684484E-06   1.07458819E-02  -6.65126631E-03 
 -4.09461557E-03   1.31478786E-02  -6.24446835E-03   1.01409645E-02  -4.43040078E-03 
 -8.15904744E-03  -1.31825333E-02  -1.72529985E-02  -1.47787303E-02  -5.08405193E-03 
 -7.89645354E-03  -3.90363784E-03   1.02975107E-02  -1.93293091E-01   3.12375205E-01 
  3.04813978E-01  -1.50481126E-01   2.43188064E-01   2.37301553E-01  -7.14537613E-02 
  1.15474294E-01   1.12679171E-01   5.78542461E-03  -9.78749110E-03   1.60965838E-02 
  1.67183895E-02   3.63506605E-03  -3.40750429E-04  -1.32551151E-03  -1.24924026E-04 
  7.37264421E-03   2.95089358E-03  -1.03235378E-02   1.79257817E-02   1.26832846E-02 
  1.22019109E-02   2.23495943E-02   4.12314041E-02   6.65603606E-02   8.66418206E-02 
  7.39316294E-02   2.55268188E-02   3.38211229E-02   1.55881316E-02  -4.37107367E-02 
 -1.15579875E-01   1.67774340E-03   3.00538513E-02  -8.86192824E-02   1.28638671E-03 
  2.30433779E-02  -4.42272333E-02   6.41997135E-04   1.15002607E-02  -2.40513083E-02 
 -7.54847992E-03   3.63762453E-03   3.44056803E-03  -4.59362076E-02  -4.25915651E-04 
  3.02558162E-03   3.70057627E-04   1.37431072E-02  -1.38144627E-02   7.13554664E-05 
 -6.18535776E-03   2.53808784E-03  -2.55233632E-03  -4.76962331E-03  -8.79918729E-03 
 -1.42046358E-02  -1.84902169E-02  -1.57777371E-02  -5.44767427E-03  -5.55105436E-03 
 -2.55847702E-03   7.17423476E-03   4.67180755E-02   2.10509988E-01  -8.80198460E-02 
  3.58204429E-02   1.61405643E-01  -6.74880084E-02   1.78769117E-02   8.05527289E-02 
 -3.36812465E-02   5.50919504E-03   2.63130811E-03   9.73286921E-03  -7.87120437E-03 
  1.59323656E-02  -6.52150730E-04  -2.28787141E-04  -1.56859969E-03   3.13165707E-03 
 -6.10010198E-03   2.96844491E-03  -9.05688564E-03  -7.51964145E-03  -3.97248889E-03 
 -8.26582584E-03  -1.52491182E-02  -2.46168382E-02  -3.20438120E-02  -2.73430454E-02 
 -9.44089792E-03  -1.09808209E-02  -5.06105259E-03   1.41917161E-02  -9.28055449E-02 
 -1.36101640E-01   6.89746983E-02  -7.11573773E-02  -1.04354064E-01   5.28854029E-02 
 -3.55125188E-02  -5.20799920E-02   2.63935228E-02   1.27354282E-02  -6.91590024E-03 
 -3.80285707E-03   2.71018948E-03   2.00737409E-02  -1.18650761E-03   1.28251970E-03 
 -2.92429233E-05  -9.28085885E-03   6.87332121E-03   2.40753763E-03  -5.91448448E-03 
  4.04561284E-03  -1.35718014E-02   4.96420424E-03   9.14210246E-03   1.47708505E-02 
  1.93317518E-02   1.65593677E-02   5.69661153E-03   7.36203888E-03   3.63944819E-03 
 -9.60059772E-03   1.26014081E-01   3.48711197E-01  -2.04167626E-01   9.81035628E-02 
  2.71476095E-01  -1.58947089E-01   4.65830415E-02   1.28906452E-01  -7.54736999E-02 
 -5.47275043E-03   6.49668795E-03   1.82495908E-02  -9.75776629E-03   1.51752191E-03 
  3.65620996E-04   6.39490174E-04   2.30666544E-04  -3.07904177E-03   7.02529373E-03 
 -3.94625196E-03  -1.87225463E-02  -1.46179256E-02  -1.94720344E-03  -5.46630657E-03 
 -1.00844558E-02  -1.62794604E-02  -2.11910224E-02  -1.80823395E-02  -6.24339822E-03 
 -9.42062321E-03  -4.34195856E-03   1.21753019E-02   3.24227144E-03  -5.02916242E-02 
 -1.36470311E-01   2.48596711E-03  -3.85604123E-02  -1.04636737E-01   1.24067183E-03 
 -1.92443485E-02  -5.22210660E-02   4.11243766E-03  -6.53986977E-04  -2.58101981E-03 
 -8.24893250E-03   1.03631034E-02   3.47022638E-04   5.60855024E-04  -9.52654312E-04 
 -3.19729590E-03  -2.29583122E-03   5.49312712E-03   3.83666858E-03  -9.40446119E-03 
 -3.66462645E-03   7.43093570E-03   1.26042726E-02   1.43495218E-02   4.17923359E-03 
  4.37843197E-04   2.50049641E-03  -4.83708220E-03  -3.63680749E-03  -2.60862335E-02 
 -4.42471865E-02  -5.03738683E-02  -1.48355150E-02  -7.85826596E-04  -1.09807135E-03 
 -2.38367301E-04   6.68131297E-03  -1.11826113E-02  -1.89678241E-02  -2.15942017E-02 
 -6.61471348E-03  -4.42870826E-04   4.15397666E-03  -1.90340824E-04  -4.88399250E-03 
 -2.14699449E-02  -3.64170878E-02  -4.14595758E-02  -1.15607500E-02   1.21521119E-04 
 -5.96907828E-03  -4.34484277E-03   6.72545033E-04  -1.95628651E-02  -3.31823198E-02 
 -3.77769060E-02  -9.40353522E-03  -3.35425532E-04   3.52702889E-03   8.11159068E-03 
 -2.53831444E-03   1.17032088E-02   1.98508559E-02   2.25995025E-02   5.32288336E-03 
 -1.45473827E-03  -3.42635269E-03   4.91584435E-03   1.62781170E-03  -1.32248017E-02 
 -2.24317653E-02  -2.55377771E-02  -5.12995385E-03   9.48380832E-04   2.35826365E-03 
  1.71258028E-03   3.24672104E-03   3.43899847E-03   5.83319193E-03   6.64088420E-03 
  3.70877515E-04  -1.48208365E-03  -9.83742068E-05  -3.40694042E-03   2.77010765E-03 
 -4.09317746E-03  -6.94280325E-03  -7.90413773E-03  -5.58543669E-04   5.78740306E-04 
  8.22968968E-04  -3.18633872E-03   9.06103825E-04  -2.29325411E-02  -3.88979277E-02 
 -4.42839249E-02  -1.13183751E-02  -4.35234948E-04  -4.00585748E-03  -4.64441315E-03 
 -6.99972909E-03  -1.22122573E-02  -2.07142985E-02  -2.35825015E-02  -5.26183644E-03 
  2.88829595E-04  -8.39421521E-04   3.50078926E-04   2.78212601E-03   8.44010657E-03 
  1.43160173E-02   1.62982830E-02   4.43424275E-03  -3.63300617E-04   3.38390197E-03 
 -1.81231906E-04  -5.36311326E-04 
<MO Number>
21
</MO Number>
  1.69054738E-04   3.11878780E-04   5.03469733E-04   6.55368059E-04   5.59226805E-04 
  1.93087606E-04  -1.31436420E-03  -6.05789528E-04   1.69869663E-03  -1.01989301E-01 
 -2.25293996E-01  -5.97098168E-02  -7.81988966E-02  -1.72741078E-01  -4.57816822E-02 
 -3.90267304E-02  -8.62099055E-02  -2.28482683E-02  -1.63449754E-03  -6.68352165E-03 
 -1.16851967E-02  -2.34072836E-03   8.26408261E-05  -6.36110780E-04  -5.42137444E-04 
  2.43321683E-04   2.93732364E-03   5.05703024E-03  -7.99435388E-03  -9.41461450E-04 
 -1.12121252E-02   8.53255178E-03  -4.33660672E-03  -8.00034137E-03  -1.29150490E-02 
 -1.68115580E-02  -1.43453342E-02  -4.95309992E-03  -6.11636802E-03  -2.81902969E-03 
  7.90485145E-03   2.02851839E-01   8.14301149E-02  -4.97181782E-02   1.55533863E-01 
  6.24354225E-02  -3.81207305E-02   7.76222990E-02   3.11596520E-02  -1.90249164E-02 
  3.58631186E-03   1.20697773E-02   4.42754259E-03  -4.79145266E-03  -2.58241096E-03 
  3.95883822E-04   7.31284809E-04  -7.09552309E-04  -3.32768063E-03   7.85003171E-03 
 -4.52235108E-03  -1.20551087E-02  -1.00621948E-02   5.93366927E-03   1.89276643E-02 
  3.48572778E-02   5.63187344E-02   7.37086733E-02   6.31380454E-02   2.17202084E-02 
  3.41806714E-02   1.68973276E-02  -4.45739124E-02   2.19921903E-01   1.84576394E-01 
 -2.34457144E-01   1.71211994E-01   1.43695067E-01  -1.82527864E-01   8.12975106E-02 
  6.82315002E-02  -8.66706858E-02  -2.19572665E-02   1.37103096E-02   9.72470389E-03 
 -1.24090486E-02   3.36353697E-03   2.86557491E-04  -4.07427966E-04   6.33729777E-04 
 -1.17418121E-04  -3.50228703E-03   3.61970515E-03   1.88054495E-03   1.80507968E-02 
 -2.59885258E-03  -1.03688357E-03  -1.91288330E-03  -3.08799093E-03  -4.01964704E-03 
 -3.42997242E-03  -1.18428723E-03  -1.72126324E-03  -7.93329008E-04   2.22457677E-03 
  1.86286086E-02  -3.46191838E-03   1.50259983E-01   1.42832299E-02  -2.65437838E-03 
  1.15209779E-01   7.12833283E-03  -1.32472086E-03   5.74977548E-02  -1.96863160E-03 
  3.54617796E-05   3.02324837E-03   7.41427051E-03  -2.35897897E-02  -4.88292581E-04 
  2.78865600E-03  -1.00924459E-05   5.08627045E-03   5.52022754E-03  -1.06064980E-02 
  1.90324866E-02   2.03413813E-02  -8.96958550E-03  -7.35206254E-03  -1.35633720E-02 
 -2.18955175E-02  -2.85014607E-02  -2.43203503E-02  -8.39723378E-03  -1.11649889E-02 
 -5.14593545E-03   1.44297364E-02  -2.71460386E-01  -3.20915571E-03   1.09645056E-01 
 -2.08138523E-01  -2.46057608E-03   8.40688410E-02  -1.03875712E-01  -1.22799993E-03 
  4.19562441E-02   7.01184156E-03  -1.51903740E-02  -2.38136626E-04   7.23501492E-03 
  5.91207504E-03  -4.43069482E-04  -5.70190265E-04   2.60166994E-05   2.28651147E-03 
 -5.47774470E-04  -1.73873700E-03  -3.54722947E-03  -7.06151467E-03   1.56650736E-02 
 -2.98068524E-03  -5.49888450E-03  -8.87691658E-03  -1.15551089E-02  -9.85999627E-03 
 -3.40442028E-03  -3.07047141E-03  -1.41517810E-03   3.96830608E-03  -2.47098419E-01 
 -6.75537155E-02  -1.84367851E-01  -1.89459320E-01  -5.17958838E-02  -1.41361518E-01 
 -9.45534800E-02  -2.58497765E-02  -7.05493058E-02   5.17045492E-03  -1.54134578E-02 
 -2.65274758E-03  -1.03097807E-02   1.21103397E-02  -8.00585041E-04   8.31724939E-04 
 -2.21011728E-04  -1.43760735E-03   6.50864953E-03  -5.07104218E-03   9.34425425E-03 
  7.47579152E-03   5.67550384E-03   1.24146653E-02   2.28629076E-02   3.69394887E-02 
  4.83455591E-02   4.14122785E-02   1.42462965E-02   2.10096619E-02   1.03861956E-02 
 -2.73980233E-02  -1.37351208E-01  -4.03499500E-02  -1.63926030E-01  -1.06929660E-01 
 -3.14129485E-02  -1.27618497E-01  -5.07739846E-02  -1.49159790E-02  -6.05977759E-02 
 -1.60315259E-02  -7.37775492E-03  -1.88343489E-03  -9.94297292E-03   5.12073407E-03 
  2.17350598E-04   1.45276266E-03  -2.94639210E-04  -2.16027376E-03   6.81753457E-03 
 -4.65726081E-03  -1.96296389E-03  -3.11802722E-03   1.27025195E-02   5.05429192E-04 
  9.32435506E-04   1.50524206E-03   1.95937809E-03   1.67194103E-03   5.77281146E-04 
  9.39634492E-05   4.33076872E-05  -1.21439244E-04   5.24696756E-02   3.62261370E-02 
 -3.55224151E-02   4.02304034E-02   2.77758932E-02  -2.72363241E-02   2.00777911E-02 
  1.38621175E-02  -1.35928347E-02  -1.09864878E-03   3.16333346E-03   1.27663972E-03 
 -2.21372032E-03   2.56574171E-03  -1.25165436E-04   1.69880972E-04  -5.74130572E-04 
  1.58530689E-03   2.56338120E-04  -1.84164501E-03   6.71992676E-03   8.63952031E-03 
 -6.61979475E-03  -2.45430052E-02  -4.16295794E-02  -4.73938145E-02  -1.47593612E-02 
  1.26012994E-03   4.06239788E-03   4.18238692E-03  -2.81853501E-03  -3.00808456E-03 
 -5.10228044E-03  -5.80876713E-03  -3.00330769E-03  -1.11519943E-03  -2.23667893E-03 
 -5.22820726E-03   7.01374759E-04   1.38045380E-02   2.34151077E-02   2.66572779E-02 
  7.30622575E-03  -1.35692451E-03   3.52244526E-03  -2.56931780E-03   1.80269049E-03 
 -1.92547053E-02  -3.26596225E-02  -3.71818334E-02  -1.06500315E-02   8.59147151E-04 
 -3.46579440E-03   1.78379345E-03   1.95275085E-03   1.68129198E-02   2.85178923E-02 
  3.24666191E-02   8.74142487E-03   8.49962808E-04  -3.22522584E-03   3.07033663E-03 
  3.41041072E-03  -2.80389402E-02  -4.75593465E-02  -5.41446461E-02  -1.76231208E-02 
 -6.46354738E-04   4.74162725E-03   1.19494988E-03  -3.36596412E-03   7.51915042E-03 
  1.27539015E-02   1.45198690E-02   3.48479257E-03  -1.77663390E-04  -6.20712053E-03 
  1.12446752E-03  -2.29629608E-05   2.98655288E-02   5.06575863E-02   5.76718834E-02 
  1.72290201E-02  -6.71385472E-04   1.05573460E-03   1.11360003E-03   7.59798832E-03 
 -2.38208495E-02  -4.04046667E-02  -4.59992944E-02  -1.40364514E-02   5.99441644E-06 
  5.37672188E-03  -3.35350228E-03  -3.69240050E-03   4.54809271E-03   7.71442556E-03 
  8.78260264E-03   2.82707538E-03   8.34844037E-04  -7.73012854E-04   3.00831914E-03 
 -3.35218588E-03  -2.18801058E-03  -3.71127984E-03  -4.22516178E-03  -7.04847475E-06 
  7.87461292E-04   1.26659266E-03   2.35431985E-03   1.10782960E-03  -4.36910067E-03 
 -7.41082121E-03  -8.43695974E-03  -3.03682023E-03  -7.70266982E-04  -3.84883087E-04 
 -5.31654073E-04  -7.80353226E-04 
<MO Number>
22
</MO Number>
 -1.48475127E-03  -2.73912710E-03  -4.42180642E-03  -5.75587866E-03  -4.91150215E-03 
 -1.69582392E-03  -2.27580461E-03  -1.04891673E-03   2.94127124E-03  -1.96760583E-01 
 -1.88561248E-01  -1.70913460E-02  -1.50863475E-01  -1.44576748E-01  -1.31045549E-02 
 -7.52914484E-02  -7.21539306E-02  -6.54009141E-03   1.49994145E-03  -1.14747510E-02 
 -1.13803699E-02  -3.38945897E-05   3.62270259E-03  -6.52762196E-04  -1.03716667E-03 
  6.72042614E-05  -7.36572928E-03   2.03585164E-03   5.32987764E-03   1.20035126E-02 
 -1.39786999E-02   2.48515407E-03  -5.56731896E-03  -1.02708074E-02  -1.65802901E-02 
 -2.15826133E-02  -1.84164847E-02  -6.35877056E-03  -8.67590722E-03  -3.99871949E-03 
  1.12128239E-02  -9.75772921E-02  -1.08785889E-01   2.81042366E-01  -7.48160489E-02 
 -8.34100871E-02   2.15485375E-01  -3.73384524E-02  -4.16274798E-02   1.07542306E-01 
  4.62544636E-03  -6.85540268E-03  -6.50665575E-03   1.53251953E-02   2.08123176E-03 
 -5.17525297E-04  -7.39209916E-04   5.30612677E-04  -1.25435724E-02   1.53573312E-03 
  1.10078393E-02   5.86636041E-03  -9.38506070E-03  -1.57013983E-03   5.18121479E-03 
  9.54175014E-03   1.54165593E-02   2.01768408E-02   1.72832617E-02   5.94563932E-03 
  1.02573552E-02   5.07075736E-03  -1.33762865E-02   1.58257104E-01  -2.06895153E-02 
 -1.04820965E-01   1.23205165E-01  -1.61070504E-02  -8.16044521E-02   5.85021702E-02 
 -7.64819723E-03  -3.87486801E-02  -4.50693408E-03   1.09852818E-02  -1.30429660E-03 
 -5.14249602E-03   7.43538333E-03   1.02511541E-03  -4.89601670E-04   4.93314484E-04 
 -7.31745175E-03  -7.71084274E-04   8.08853603E-03   1.01884839E-02  -1.38555915E-03 
 -4.62886591E-03   2.04465506E-02   3.77205947E-02   6.08928179E-02   7.92643634E-02 
  6.76364312E-02   2.33532378E-02   3.09134214E-02   1.42479740E-02  -3.99527960E-02 
  1.38223067E-01   1.82047449E-04  -1.28613187E-01   1.05980639E-01   1.39582382E-04 
 -9.86123953E-02   5.28917671E-02   6.96613921E-05  -4.92144971E-02  -2.54282032E-02 
  8.58125801E-03   7.94832160E-04  -7.56449195E-03  -3.53064895E-02   8.83658301E-04 
 -1.13251983E-03  -2.64045165E-03   8.61239479E-03  -2.15474352E-03  -6.45765128E-03 
  3.38171580E-03   3.22242983E-03  -2.12657842E-05  -5.55505705E-03  -1.02481861E-02 
 -1.65437723E-02  -2.15350780E-02  -1.83759228E-02  -6.34476549E-03  -7.82232625E-03 
 -3.60530463E-03   1.01096479E-02   6.37107723E-02   9.44411367E-02  -1.52210430E-01 
  4.88493599E-02   7.24114449E-02  -1.16705257E-01   2.43792545E-02   3.61383864E-02 
 -5.82441034E-02   5.84393288E-03   3.49936272E-03   4.66471548E-03  -1.05814627E-02 
  1.18811894E-02  -4.12444808E-04  -8.36889423E-04  -1.01164223E-03  -4.30557442E-03 
 -1.49246902E-03   5.79804344E-03   3.26270395E-03  -1.07936004E-02  -9.42975848E-03 
 -2.44254023E-03  -4.50609358E-03  -7.27424204E-03  -9.46890265E-03  -8.07983254E-03 
 -2.78977243E-03  -3.57045486E-03  -1.64562012E-03   4.61448938E-03  -7.43444004E-02 
  6.89039027E-02  -8.35034927E-02  -5.70025482E-02   5.28311213E-02  -6.40251565E-02 
 -2.84482669E-02   2.63664325E-02  -3.19530407E-02   3.04274015E-03  -3.98835255E-03 
  4.76319050E-03  -4.28400991E-03  -3.46614856E-03   7.21108941E-04   1.90801971E-04 
 -1.65380415E-04  -4.24834562E-03   3.60776087E-03   6.40584755E-04   7.56848175E-03 
 -1.37051524E-04  -1.39030029E-03  -1.92796202E-03  -3.55054416E-03  -5.73659694E-03 
 -7.50792706E-03  -6.43120841E-03  -2.21240911E-03  -3.82907855E-03  -1.89291760E-03 
  4.99337798E-03  -2.41591051E-01   4.19552507E-01   1.45697144E-01  -1.88081701E-01 
  3.26626955E-01   1.13427077E-01  -8.93078442E-02   1.55094031E-01   5.38591878E-02 
  3.65611868E-03  -1.32343581E-02   2.31262289E-02   7.77815133E-03   3.05781520E-03 
  3.08153795E-04   5.46118831E-04  -2.15680446E-04  -9.75899871E-04  -4.05925101E-03 
  5.03515088E-03  -9.67366710E-03  -2.39251776E-02   2.08684752E-03  -3.10399932E-03 
 -5.72637913E-03  -9.24416395E-03  -1.20331559E-02  -1.02679147E-02  -3.54526472E-03 
 -4.64593361E-03  -2.14130751E-03   6.00444821E-03   3.07401390E-02  -2.86884452E-01 
  4.61755434E-02   2.35695795E-02  -2.19964714E-01   3.54044639E-02   1.17628722E-02 
 -1.09777810E-01   1.76693090E-02   4.90226143E-03   1.01529791E-03  -1.24759321E-02 
 -2.78045800E-04   1.59090622E-02   7.19769372E-04   1.82541968E-04  -1.00220416E-03 
  5.37323993E-03  -5.86757381E-03   4.94333883E-04   8.64299765E-03  -2.74787188E-02 
  1.95590404E-03  -2.84749758E-02  -4.82989454E-02  -5.49866535E-02  -1.76551502E-02 
  1.38665547E-03   4.03152645E-03   4.75317008E-03  -8.41732482E-04   6.94581984E-03 
  1.17814243E-02   1.34127379E-02   3.73251244E-03  -7.78175415E-04  -4.01556743E-03 
 -3.45134486E-03  -3.05868841E-03  -2.73286434E-02  -4.63545488E-02  -5.27730262E-02 
 -1.80269864E-02   8.78419527E-04  -1.87187368E-03   6.08979203E-03  -2.01087506E-03 
  2.25927385E-02   3.83215583E-02   4.36277485E-02   1.29034715E-02  -9.05090278E-04 
  6.88442943E-03  -1.70615307E-03   3.30816473E-03   1.10243776E-02   1.86994297E-02 
  2.12886442E-02   4.06455590E-03  -5.06413345E-04   1.55078277E-04  -2.98490792E-03 
  2.72586784E-03   1.75256688E-02   2.97268494E-02   3.38429743E-02   1.02180285E-02 
 -8.63192947E-04  -4.96707003E-03   2.81980713E-04   3.41780555E-05  -1.47931906E-02 
 -2.50920496E-02  -2.85664175E-02  -6.94160616E-03   3.14995650E-04   2.51644063E-03 
 -5.20136236E-04   2.45498806E-03   1.02074237E-02   1.73137214E-02   1.97110639E-02 
  7.27631118E-03   1.26688158E-03   4.44834648E-04   2.80148827E-03   2.34147781E-03 
 -6.91234336E-03  -1.17246419E-02  -1.33480931E-02  -3.82822555E-03  -1.18019500E-03 
  2.26215069E-03   1.35425210E-03  -1.72846859E-03  -1.89028767E-02  -3.20628546E-02 
 -3.65024342E-02  -1.09831149E-02  -5.30276163E-04  -9.99025906E-03  -5.41089203E-04 
  8.58569798E-04  -3.28957100E-03  -5.57973468E-03  -6.35233202E-03   1.59630395E-04 
  4.00595409E-04  -5.31327290E-05  -5.12192278E-03   1.94293844E-03  -1.59911026E-03 
 -2.71239349E-03  -3.08796475E-03  -1.93280455E-03  -8.50175148E-04  -7.67468911E-04 
 -5.79852615E-03   1.36712199E-03 
<MO Number>
23
</MO Number>
 -2.22148590E-03  -4.09828392E-03  -6.61590991E-03  -8.61194974E-03  -7.34859300E-03 
 -2.53729295E-03  -3.30984665E-03  -1.52550598E-03   4.27767688E-03  -1.55086936E-01 
 -1.00108859E-01   2.21650910E-02  -1.18910779E-01  -7.67570932E-02   1.69947792E-02 
 -5.93448131E-02  -3.83071695E-02   8.48158600E-03   2.93362830E-03  -9.91842075E-03 
 -6.65743944E-03   2.60526173E-03   4.97574210E-03  -7.28646652E-04  -8.73759360E-04 
  2.43825420E-04  -3.37236338E-03   4.70230973E-03  -1.32994635E-03   3.97522226E-03 
 -8.36356544E-03  -7.15214617E-04   6.25844481E-04   1.15458233E-03   1.86385640E-03 
  2.42618745E-03   2.07027034E-03   7.14814705E-04   1.16512887E-03   5.37007072E-04 
 -1.50582349E-03   3.85631665E-02   4.37372227E-02   7.59610179E-02   2.95677784E-02 
  3.35349150E-02   5.82420675E-02   1.47563939E-02   1.67362731E-02   2.90668739E-02 
 -2.54729763E-03   2.99899726E-03   2.40222747E-03   3.37044564E-03  -3.97584174E-03 
 -1.24838572E-05   5.16628776E-04  -1.55562523E-04  -7.77115450E-03   6.75730918E-03 
  1.01384532E-03  -2.82853715E-03  -4.61418205E-03   2.74721185E-04   8.22020912E-03 
  1.51383767E-02   2.44590017E-02   3.20113829E-02   2.74206014E-02   9.43299988E-03 
  1.56876661E-02   7.75524944E-03  -2.04577799E-02   1.68528528E-01   5.91488858E-02 
 -2.59367660E-01   1.31201600E-01   4.60481587E-02  -2.01921017E-01   6.22991600E-02 
  2.18652945E-02  -9.58792409E-02  -9.07317463E-03   9.01301001E-03   4.26985165E-03 
 -1.27530951E-02   2.32081943E-03  -1.04804770E-04   9.59162190E-04   6.69696107E-04 
 -4.84481821E-03  -1.59309703E-03   6.43791523E-03  -2.60388631E-03   1.12453452E-02 
 -1.00618142E-02   2.29292661E-03   4.23008054E-03   6.82867080E-03   8.88890123E-03 
  7.58491623E-03   2.61888969E-03   3.60991583E-03   1.66380765E-03  -4.66548910E-03 
  6.35162565E-02  -8.72707544E-03   7.29806745E-02   4.87002176E-02  -6.69136527E-03 
  5.59569302E-02   2.43048220E-02  -3.33946027E-03   2.79264302E-02  -3.37504220E-03 
  4.60502577E-03   4.06065064E-05   2.22615832E-03  -4.05545238E-04   8.48294250E-04 
 -2.15675290E-03  -1.75049235E-03   1.09330330E-03  -8.04323448E-03   6.94993119E-03 
  4.25180730E-03   1.03783511E-02  -2.81555030E-03  -3.11742871E-03  -5.75115419E-03 
 -9.28415863E-03  -1.20852171E-02  -1.03123386E-02  -3.56060324E-03  -5.29529288E-03 
 -2.44059673E-03   6.84368622E-03  -6.11952424E-02  -2.57759590E-02  -5.46285917E-02 
 -4.69206119E-02  -1.97633626E-02  -4.18857226E-02  -2.34166740E-02  -9.86330318E-03 
 -2.09039114E-02   2.32110367E-03  -2.08297461E-03  -1.58134322E-03  -3.86728142E-03 
  3.07865825E-03   1.39707421E-05  -3.50895758E-04  -7.16516279E-04  -1.13561632E-03 
 -1.51415372E-03   2.64977004E-03   5.03722774E-03  -3.81418916E-03   2.27754059E-04 
  1.47722375E-03   2.72524004E-03   4.39938837E-03   5.72669701E-03   4.88660140E-03 
  1.68722628E-03  -2.71231443E-04  -1.25010380E-04   3.50542063E-04   1.16502014E-01 
 -3.96675536E-02   2.83454756E-01   8.93263199E-02  -3.04145520E-02   2.17335042E-01 
  4.45800946E-02  -1.51789933E-02   1.08465419E-01  -4.58788268E-03   6.96715753E-03 
 -2.31998244E-03   1.40897246E-02  -7.16592308E-03  -2.83679907E-04  -9.71616306E-04 
  1.88880811E-04   2.46507174E-03  -6.93727038E-03   4.47219864E-03  -1.48208787E-02 
  4.99249413E-03  -1.55486423E-02   5.85014323E-03   1.07736520E-02   1.74069371E-02 
  2.27818018E-02   1.95146429E-02   6.71325992E-03   1.00735022E-02   4.97986901E-03 
 -1.31365297E-02   2.18876813E-01  -9.40208277E-02  -3.34990771E-01   1.70398379E-01 
 -7.31964084E-02  -2.60794570E-01   8.09111772E-02  -3.47562436E-02  -1.23834486E-01 
 -6.98573342E-03   1.12234765E-02  -4.86179803E-03  -1.87743621E-02   2.60416480E-03 
 -3.71904523E-04   4.77577612E-04   2.22469128E-06  -5.85716601E-03   4.49257419E-03 
  1.36459183E-03  -1.21323159E-02   9.04052494E-03   1.54344118E-03  -3.64757149E-03 
 -6.72918229E-03  -1.08630014E-02  -1.41404014E-02  -1.20660313E-02  -4.16611126E-03 
 -2.95648233E-03  -1.36264061E-03   3.82098552E-03  -2.89313257E-01   3.83944845E-02 
 -3.00382669E-01  -2.21826968E-01   2.94384438E-02  -2.30314287E-01  -1.10707205E-01 
  1.46918468E-02  -1.14942972E-01   6.39324231E-03  -1.49903049E-02   1.86029298E-03 
 -1.80910091E-02   2.65595938E-04  -6.00050188E-04   1.02737099E-03   1.00076947E-04 
 -9.04668243E-03  -4.20852093E-03   1.32552034E-02   3.11374013E-03   1.43877656E-02 
  1.31133904E-02  -1.87115716E-02  -3.17383649E-02  -3.61330141E-02  -1.15394594E-02 
  1.07265665E-03   1.38263877E-03   3.96803285E-03  -4.46694557E-04   9.91861927E-03 
  1.68238545E-02   1.91533676E-02   5.27596550E-03  -8.86851115E-04  -1.67658019E-03 
 -2.01602149E-03  -2.97310891E-03  -1.71492748E-03  -2.90884141E-03  -3.31161381E-03 
 -1.71204586E-03  -4.34902275E-04   4.49971783E-04   1.13176936E-03   4.47158411E-04 
 -3.28408522E-04  -5.57042976E-04  -6.34173869E-04   1.36524570E-03   1.60083644E-04 
  7.67386586E-04   2.58101940E-04   2.22795982E-03   1.90317904E-02   3.22815167E-02 
  3.67513733E-02   1.10303478E-02   1.05836915E-03  -3.98963068E-03   3.48727502E-04 
  3.41263357E-03  -1.10441610E-03  -1.87329862E-03  -2.13268470E-03  -1.77964863E-03 
 -1.39342118E-03  -3.31159080E-04  -1.39306759E-03  -2.00555690E-03  -5.43074661E-03 
 -9.21157355E-03  -1.04870531E-02  -3.48107889E-03   1.08175928E-03  -4.11811892E-04 
 -7.14716188E-04   3.45503486E-04  -3.15034054E-02  -5.34357348E-02  -6.08347078E-02 
 -2.14471561E-02  -1.39406956E-03  -3.50419084E-03  -4.09070110E-03  -6.53009362E-03 
  1.24660123E-02   2.11447149E-02   2.40725155E-02   8.91418087E-03   1.26443017E-03 
 -2.67858619E-03   3.87393483E-04   5.53559081E-03   7.65871245E-04   1.29906251E-03 
  1.47893705E-03  -5.22989819E-05   3.04394777E-04   3.90780800E-03  -5.91070946E-04 
 -6.15834560E-03  -2.38560852E-02  -4.04644332E-02  -4.60673365E-02  -1.52332048E-02 
 -1.30137920E-03  -7.20167911E-03   3.70692220E-03   3.97356357E-03   4.32323679E-02 
  7.33302738E-02   8.34839420E-02   2.70135782E-02   9.30815687E-04   1.02030159E-02 
  7.30444586E-04   4.57561795E-03 
<MO Number>
24
</MO Number>
  3.98734050E-03   7.35600143E-03   1.18748832E-02   1.54575710E-02   1.31899746E-02 
  4.55418193E-03   5.79578776E-03   2.67127447E-03  -7.49053051E-03   7.73719207E-03 
 -3.20090136E-02  -1.24416737E-01   5.93238579E-03  -2.45424717E-02  -9.53948247E-02 
  2.96067632E-03  -1.22484136E-02  -4.76087039E-02  -4.74799308E-03   3.96226153E-04 
 -1.57892913E-03  -8.62345651E-03   6.52770671E-03   3.69403270E-04  -7.17728265E-04 
 -1.02177717E-03  -1.25447490E-04  -5.70451429E-03   5.82996178E-03  -2.44896683E-03 
 -5.63659385E-03   7.51904063E-03   2.90181213E-04   5.35337631E-04   8.64202092E-04 
  1.12493445E-03   9.59908695E-04   3.31433454E-04   1.13739478E-03   5.24224449E-04 
 -1.46997969E-03  -9.73044421E-02   1.66053030E-01   1.83494382E-01  -7.46068450E-02 
  1.27318880E-01   1.40691798E-01  -3.72340449E-02   6.35410453E-02   7.02150685E-02 
 -7.68258359E-04  -7.37089529E-03   7.90300214E-03   1.00726059E-02  -7.59575193E-03 
 -1.11350354E-03   9.64764928E-04   3.13630004E-04  -9.79996432E-03  -1.97153931E-03 
  1.17715036E-02  -1.62340881E-02   1.69653192E-03  -1.76100104E-03   2.92830089E-06 
  5.39277304E-06   8.71307720E-06   1.14034764E-05   9.76809352E-06   3.36033568E-06 
  7.76770758E-04   3.83999185E-04  -1.01296172E-03   1.84413859E-01  -4.00749789E-01 
 -1.46197144E-01   1.43568531E-01  -3.11988800E-01  -1.13816333E-01   6.81714165E-02 
 -1.48143317E-01  -5.40440206E-02  -5.90900626E-04   1.05280835E-02  -2.14871817E-02 
 -8.19014999E-03   7.37897581E-04   9.79457224E-05   1.88888474E-04   3.34151323E-04 
 -1.04975386E-02   3.14481514E-03   7.35272349E-03  -1.34658122E-02  -5.43393195E-03 
 -6.66140598E-03   7.81190340E-03   1.44117044E-02   2.32649908E-02   3.02841082E-02 
  2.58414868E-02   8.92244574E-03   1.24314366E-02   5.72964030E-03  -1.60665053E-02 
 -1.37778391E-01   9.70016313E-02  -3.78901699E-02  -1.05639689E-01   7.43746690E-02 
 -2.90517675E-02  -5.27216093E-02   3.71181728E-02  -1.44988683E-02  -8.66569337E-03 
 -7.07279954E-03   4.47965091E-03  -2.53960600E-03  -1.83723931E-03  -1.19713338E-03 
  2.63573312E-03  -5.40605350E-04  -5.19777061E-03   8.83094991E-03  -3.63317930E-03 
 -1.32072398E-02   5.75311057E-03   3.17330024E-03  -4.63860318E-03  -8.55747625E-03 
 -1.38144387E-02  -1.79822962E-02  -1.53443274E-02  -5.29802829E-03  -6.95849737E-03 
 -3.20716651E-03   8.99322732E-03   7.74345790E-02   9.15282292E-02  -5.99256015E-02 
  5.93719002E-02   7.01780130E-02  -4.59471322E-02   2.96307397E-02   3.50237474E-02 
 -2.29308395E-02   4.96013072E-03   3.86484860E-03   5.41657801E-03  -2.94000347E-03 
 -4.02354215E-03   6.31583318E-04  -6.82774765E-04   1.30076065E-04  -3.55204289E-03 
 -1.93226064E-03   5.48430352E-03  -8.35897740E-03   6.04984654E-04  -6.00343772E-03 
  1.20718090E-03   2.22705445E-03   3.59516127E-03   4.67983219E-03   3.99330966E-03 
  1.37879407E-03   8.95357272E-04   4.12669532E-04  -1.15716814E-03  -1.98308981E-01 
 -2.50773264E-01   1.31214779E-01  -1.52050688E-01  -1.92276957E-01   1.00607130E-01 
 -7.58839507E-02  -9.59596784E-02   5.02100098E-02  -1.57408194E-03  -1.26676083E-02 
 -1.36230420E-02   5.70898656E-03   1.30562415E-02  -1.66278529E-03   5.13100361E-05 
  8.43397211E-04  -9.03438874E-04   1.29341217E-02  -1.20306828E-02  -2.59652730E-02 
  1.23645709E-02  -5.30408620E-03  -8.93594161E-03  -1.64564732E-02  -2.65886437E-02 
 -3.47986096E-02  -2.98081094E-02  -1.02543299E-02  -1.58676937E-02  -7.84424667E-03 
  2.06925481E-02   5.42428181E-01   7.52953576E-03  -3.20377848E-01   4.22287228E-01 
  5.86183921E-03  -2.49418224E-01   2.00516912E-01   2.78340859E-03  -1.18432594E-01 
  1.13086386E-02   3.11486599E-02   2.04979371E-04  -1.77548014E-02   4.78060072E-04 
  1.51288068E-04   7.34504060E-05   2.56392351E-04  -4.75657435E-03   1.78182369E-02 
 -1.30616626E-02  -3.11723301E-03   7.58473278E-03  -1.74437844E-02  -1.89125011E-04 
 -3.48905204E-04  -5.63241942E-04  -7.33173722E-04  -6.25618524E-04  -2.16011074E-04 
  1.08143924E-04   4.98434581E-05  -1.39766223E-04  -2.12984213E-02   2.31743765E-01 
  1.82891888E-01  -1.63302721E-02   1.77686350E-01   1.40229844E-01  -8.14995040E-03 
  8.86779428E-02   6.99845210E-02   7.11832493E-04   6.16327661E-04   1.38516168E-02 
  1.25124500E-02  -6.01709370E-03  -1.38253227E-04   6.95420996E-04   1.62319076E-03 
 -1.04619523E-02   1.34376212E-02  -2.97566884E-03   6.72131758E-03   4.20093774E-03 
 -9.73602796E-03  -2.45749304E-03  -4.16837307E-03  -4.74554638E-03  -1.69067113E-03 
 -1.65482387E-04   1.36600891E-03   2.18161890E-06  -2.83426197E-03  -1.44884013E-02 
 -2.45750692E-02  -2.79778535E-02  -8.72279252E-03   1.17292445E-03  -3.66908384E-03 
 -3.09717469E-04   2.10409817E-03   9.00365491E-05   1.52719019E-04   1.73865241E-04 
  5.57996558E-04   5.31901438E-05  -1.69833742E-03   3.17083730E-03   3.72592812E-03 
  1.83992684E-02   3.12086397E-02   3.55299405E-02   1.14008205E-02  -1.32268930E-03 
  4.58612452E-03   2.73399884E-03   1.40899469E-03   1.33438320E-02   2.26336632E-02 
  2.57676309E-02   8.30356525E-03   1.29430372E-03  -9.97766747E-04  -8.86684433E-03 
  2.03348902E-03   1.38537069E-02   2.34985075E-02   2.67522257E-02   9.22888451E-03 
 -3.80882909E-04  -3.21158701E-03   2.63968757E-03   1.79865276E-03  -5.19013214E-03 
 -8.80344588E-03  -1.00224140E-02  -3.24405983E-03  -2.48156702E-04   1.85156795E-03 
  4.89831429E-05   1.06309607E-03   3.17723114E-03   5.38918502E-03   6.13539792E-03 
  1.16152855E-03  -1.13890906E-03  -3.62489350E-03  -3.92653436E-03   2.38514892E-03 
 -2.05238738E-02  -3.48123724E-02  -3.96326636E-02  -1.31143268E-02   9.66996850E-04 
  3.44413474E-03  -6.10723652E-03   2.95956553E-03  -1.16024593E-02  -1.96799657E-02 
 -2.24049500E-02  -7.01930091E-03  -6.64173062E-04   8.46204338E-03  -5.87634188E-03 
 -7.72560941E-03   2.77390482E-02   4.70506730E-02   5.35655392E-02   1.77472396E-02 
 -1.48344236E-03   3.66817052E-04   1.59871953E-03  -6.83825530E-03  -9.09379197E-03 
 -1.54247914E-02  -1.75605834E-02  -3.43388261E-03   1.91076751E-03  -2.58478687E-03 
  4.75669010E-03   1.33145218E-03 
<MO Number>
25
</MO Number>
 -2.45762107E-03  -4.53391529E-03  -7.31915497E-03  -9.52736593E-03  -8.12971938E-03 
 -2.80699715E-03  -3.67255213E-03  -1.69267667E-03   4.74644084E-03   7.91477496E-02 
  8.04512599E-02   1.44564940E-01   6.06854503E-02   6.16848989E-02   1.10843183E-01 
  3.02862932E-02   3.07850881E-02   5.53185173E-02   5.30582954E-04   3.02163099E-03 
  5.38682118E-03   9.42256912E-03  -5.67217563E-03  -4.75253085E-04   8.55808200E-04 
  9.56397589E-04   1.75163121E-03  -3.07892619E-03   1.32729498E-03   1.25674097E-02 
  1.04880620E-02  -2.01819654E-02   7.21780789E-03   1.33156938E-02   2.14956875E-02 
  2.79810008E-02   2.38762409E-02   8.24389345E-03   1.04181763E-02   4.80173009E-03 
 -1.34645489E-02  -1.74927654E-01  -2.03354491E-01  -8.19447652E-02  -1.34123377E-01 
 -1.55919264E-01  -6.28300236E-02  -6.69369661E-02  -7.78146411E-02  -3.13565856E-02 
 -8.01686312E-03  -9.59332708E-03  -1.13774379E-02  -4.21680938E-03  -1.53188548E-03 
 -1.42443562E-06  -4.26939324E-05  -5.66409552E-04  -2.53369881E-03   1.72194929E-03 
  8.11749520E-04   2.53877443E-02   9.68972615E-04  -1.15026475E-02   5.18030817E-03 
  9.54008050E-03   1.54138617E-02   2.01733102E-02   1.72802374E-02   5.94459893E-03 
  9.12870498E-03   4.51280540E-03  -1.19044501E-02  -1.80991917E-01   4.80869887E-01 
 -2.53801346E-01  -1.40904506E-01   3.74363314E-01  -1.97587571E-01  -6.69064430E-02 
  1.77760943E-01  -9.38215674E-02  -6.86492938E-03  -1.04514002E-02   2.69132525E-02 
 -1.52510214E-02  -5.81069870E-03   4.49414390E-05   1.10076561E-03  -6.02461947E-04 
  3.12016677E-03  -2.81219298E-03  -3.07973793E-04   1.04616585E-02   6.96494874E-03 
 -1.71640401E-02  -1.22321919E-02  -2.25664252E-02  -3.64292565E-02  -4.74200723E-02 
 -4.04636374E-02  -1.39711237E-02  -1.87188822E-02  -8.62751956E-03   2.41924591E-02 
  1.79851355E-01  -1.18196677E-01   2.38132616E-01   1.37898557E-01  -9.06256793E-02 
  1.82584914E-01   6.88210453E-02  -4.52285660E-02   9.11226697E-02   1.53680575E-02 
  8.48505634E-03  -7.55441110E-03   1.27927240E-02   3.60781776E-02  -1.51720499E-03 
 -1.98892077E-03   3.30240714E-03   3.19039717E-03  -8.44519915E-03   5.25480199E-03 
  2.21847275E-02   1.75131987E-02  -1.92216354E-02   2.50676039E-03   4.62456944E-03 
  7.46549907E-03   9.71786248E-03   8.29227044E-03   2.86312214E-03   3.30423636E-03 
  1.52292020E-03  -4.27042609E-03  -3.20198275E-02  -3.35283594E-02  -3.07237756E-01 
 -2.45507631E-02  -2.57074092E-02  -2.35570331E-01  -1.22525516E-02  -1.28297991E-02 
 -1.17566107E-01  -2.70797167E-03  -1.31798500E-03   8.78084622E-04  -2.00155461E-02 
 -1.59873058E-03   1.52879985E-04   1.62083082E-03  -1.73690784E-03   4.98654239E-03 
 -1.00858173E-02   5.09927490E-03   2.03446391E-02   1.60557859E-02  -1.32458754E-02 
 -2.07419435E-03  -3.82655471E-03  -6.17725412E-03  -8.04095019E-03  -6.86135801E-03 
 -2.36906239E-03  -3.58814726E-03  -1.65377453E-03   4.63735520E-03  -1.69485291E-01 
  6.04750841E-02  -2.04632839E-02  -1.29950520E-01   4.63684404E-02  -1.56899419E-02 
 -6.48544177E-02   2.31411018E-02  -7.83038075E-03  -1.71650724E-04  -1.01040459E-02 
  2.02355080E-03  -2.21004439E-03  -5.16414438E-03  -6.35645137E-04  -3.31588165E-04 
 -3.86070929E-04   8.30265972E-03  -1.01616116E-04  -8.20104360E-03   1.04990513E-02 
  8.33061312E-03   2.39483982E-03   1.34886670E-02   2.48407941E-02   4.01351504E-02 
  5.25279682E-02   4.49948845E-02   1.54787539E-02   2.41803789E-02   1.19536500E-02 
 -3.15328531E-02  -9.36161532E-03  -2.86818088E-01  -2.07719605E-01  -7.28813642E-03 
 -2.23291524E-01  -1.61712351E-01  -3.46066495E-03  -1.06026713E-01  -7.67867437E-02 
 -1.61306474E-02  -1.83485422E-03  -1.64352720E-02  -1.32153267E-02  -1.95651757E-03 
 -2.85156212E-04  -5.21620373E-04  -3.90931170E-04   2.25340304E-03   5.05072413E-03 
 -7.30412717E-03   2.82876377E-03   1.58390555E-02   9.55714270E-03  -8.85650314E-04 
 -1.63388228E-03  -2.63759616E-03  -3.43336682E-03  -2.92969840E-03  -1.01155461E-03 
 -2.08399492E-03  -9.60511782E-04   2.69337460E-03   1.98676639E-03   1.79779816E-01 
  4.30324129E-02   1.52332585E-03   1.37843705E-01   3.29945117E-02   7.60246373E-04 
  6.87936706E-02   1.64665740E-02  -3.23106305E-03  -1.56578818E-03   9.70738689E-03 
  4.07805144E-03  -1.99936194E-02  -1.25183013E-03  -6.02099385E-04   1.05598930E-03 
 -4.71494681E-03   5.13066984E-03  -4.15723026E-04   7.23351369E-03   1.89895340E-02 
 -1.06053009E-02   1.28526174E-02   2.18004703E-02   2.48190700E-02   1.01976064E-02 
  5.19304109E-04  -8.62983887E-04  -2.76540874E-03   4.17052776E-03   1.30712580E-02 
  2.21713261E-02   2.52412763E-02   8.67954473E-03  -7.99371550E-04   3.32614530E-03 
  1.98725958E-03  -1.63319287E-03  -1.80619860E-02  -3.06365450E-02  -3.48786307E-02 
 -1.29478362E-02  -1.18091914E-03  -3.76336462E-03   6.55221967E-04  -6.20650158E-03 
  1.24186029E-02   2.10642996E-02   2.39809655E-02   1.01913670E-02   1.20937796E-03 
  1.07273125E-03  -4.25370180E-03  -2.70987602E-03   8.75672492E-03   1.48530619E-02 
  1.69096895E-02   6.68831585E-03   1.07164276E-03  -5.71302906E-03   8.74475639E-03 
 -2.12855843E-03   1.34852430E-02   2.28735230E-02   2.60407028E-02   8.18936030E-03 
 -8.70581396E-04  -4.84819841E-03  -9.28804837E-04  -4.53992483E-03  -3.40065339E-02 
 -5.76815143E-02  -6.56683787E-02  -2.41824558E-02   2.05357093E-03   1.44476889E-03 
 -5.54647415E-03   5.36927805E-03   8.63339106E-03   1.46438644E-02   1.66715254E-02 
  4.35478729E-03  -5.39494845E-04  -1.65345786E-03   6.41087016E-04   2.61613639E-03 
 -1.94617791E-02  -3.30108588E-02  -3.75817037E-02  -1.39352314E-02   1.09162026E-03 
  4.40493089E-03   1.01968206E-03  -2.99102025E-04   1.70692680E-02   2.89527074E-02 
  3.29616408E-02   1.05215070E-02   5.78209629E-04   4.07772368E-03   2.06770085E-03 
 -3.11959748E-03   1.09668650E-02   1.86018776E-02   2.11775845E-02   6.24828704E-03 
  2.56361903E-04  -1.25231669E-04   2.57782426E-03  -3.34185964E-03  -3.66590556E-03 
 -6.21806928E-03  -7.07905355E-03  -3.43466339E-03  -3.23541855E-04  -1.24251973E-03 
  2.78182584E-03   6.10636812E-04 
<MO Number>
26
</MO Number>
 -3.29599858E-03  -6.08058686E-03  -9.81596582E-03  -1.27774721E-02  -1.09030411E-02 
 -3.76455865E-03  -5.35268197E-03  -2.46704733E-03   6.91785642E-03   3.12022469E-01 
 -3.02410079E-01   1.04202093E-01   2.39238944E-01  -2.31868776E-01   7.98955241E-02 
  1.19397002E-01  -1.15718771E-01   3.98734665E-02   3.91823734E-03   1.77633653E-02 
 -1.70906505E-02   5.04356718E-03  -1.03239986E-02   7.41372024E-04   4.00417780E-04 
  3.26066750E-04   1.40297005E-02  -1.23765688E-02  -1.65313173E-03  -2.22136196E-03 
 -1.86469864E-02  -9.38926913E-03   7.94307822E-03   1.46537008E-02   2.36556486E-02 
  3.07926287E-02   2.62754083E-02   9.07226841E-03   1.43822571E-02   6.62877211E-03 
 -1.85877641E-02  -2.78580221E-01   1.52450121E-01  -1.57056455E-01  -2.13597559E-01 
  1.16889037E-01  -1.20420881E-01  -1.06600153E-01   5.83358223E-02  -6.00984599E-02 
 -6.14236806E-03  -1.75642885E-02   7.03537395E-03  -1.00760862E-02   1.29949266E-03 
 -7.33504631E-04   7.20615233E-04  -7.89451671E-05  -3.12378716E-03  -4.12593720E-03 
  7.24972436E-03  -2.61985389E-02  -2.02118023E-03  -1.10214619E-02   3.94734763E-03 
  7.26945442E-03   1.17452222E-02   1.53718786E-02   1.31673835E-02   4.52973023E-03 
  7.27711082E-03   3.59746372E-03  -9.48984578E-03  -6.57829060E-02  -2.20350386E-01 
 -1.89097178E-01  -5.12128278E-02  -1.71545574E-01  -1.47214555E-01  -2.43176620E-02 
 -8.14559060E-02  -6.99026775E-02  -8.38556373E-03  -4.55742562E-03  -1.26264153E-02 
 -1.24946953E-02  -4.97392774E-03  -6.49963174E-05  -3.20185471E-04  -8.62293184E-04 
 -1.80763522E-03  -1.32996064E-03   3.13759586E-03  -1.51338904E-02  -1.23567343E-02 
 -6.81234289E-03  -5.43206226E-03  -1.00212805E-02  -1.61774759E-02  -2.10582688E-02 
 -1.79690606E-02  -6.20428573E-03  -8.08980098E-03  -3.72858354E-03   1.04553347E-02 
 -5.06666533E-02   2.86294430E-02   1.25041776E-02  -3.88479607E-02   2.19512323E-02 
  9.58740647E-03  -1.93878553E-02   1.09552035E-02   4.78478782E-03   9.55901795E-03 
 -5.40739206E-03   1.58754109E-03  -6.33121684E-04  -8.78381502E-06  -2.61709623E-03 
  8.55408572E-04   1.12401980E-03   6.43382979E-04   2.27451821E-03  -2.91790119E-03 
  6.18611909E-03   7.55388858E-03  -5.07314727E-03  -9.17294473E-03  -1.69226066E-02 
 -2.73183710E-02  -3.55604053E-02  -3.03437611E-02  -1.04769731E-02  -1.62945516E-02 
 -7.51014728E-03   2.10592314E-02  -2.65703333E-01   3.48548329E-01  -7.02680136E-02 
 -2.03724383E-01   2.67244646E-01  -5.38770347E-02  -1.01672746E-01   1.33373810E-01 
 -2.68884166E-02   8.78892167E-03  -1.53215677E-02   1.97688147E-02  -4.09374874E-03 
  1.13260645E-02  -1.68470459E-03   1.17289049E-03  -9.44147426E-04   1.29335058E-02 
 -1.12332117E-02  -1.70029412E-03   1.35404591E-02  -8.81575996E-03  -1.27619494E-03 
  9.95846112E-04   1.83717579E-03   2.96577537E-03   3.86055867E-03   3.29422202E-03 
  1.13741587E-03   1.64704381E-03   7.59121325E-04  -2.12865488E-03   1.42636069E-01 
  1.88365145E-02  -7.64347208E-03   1.09364248E-01   1.44426389E-02  -5.86052727E-03 
  5.45804251E-02   7.20788911E-03  -2.92481388E-03  -1.11407188E-03   9.74687923E-03 
  1.11396406E-03  -5.63128523E-04   8.96551419E-03   2.49494053E-04   7.93618532E-04 
  3.11228792E-04  -2.93636451E-03  -3.16123410E-03   6.09759861E-03   9.21361539E-04 
 -8.03609775E-03  -1.49689510E-03  -4.70403753E-03  -8.66297819E-03  -1.39967318E-02 
 -1.83186029E-02  -1.56915154E-02  -5.39806042E-03  -7.71168790E-03  -3.81229833E-03 
  1.00565637E-02  -6.32270977E-02   4.06150360E-02   1.57553499E-01  -4.92230985E-02 
  3.16193214E-02   1.22657400E-01  -2.33728682E-02   1.50139721E-02   5.82420718E-02 
  7.10643233E-03  -3.53236538E-03   2.69579448E-03   9.12783577E-03  -1.74875754E-03 
  1.65975302E-05  -2.78867921E-04   5.75052715E-04   2.89294558E-03  -6.43481016E-03 
  3.54186458E-03   1.52236922E-03  -3.96986566E-03  -2.16772992E-03  -1.15686672E-03 
 -2.13423290E-03  -3.44531830E-03  -4.48478114E-03  -3.82687223E-03  -1.32132722E-03 
 -2.87299095E-03  -1.32415949E-03   3.71308047E-03   6.28155629E-02  -3.23695579E-02 
 -5.01131688E-02   4.81629704E-02  -2.48189141E-02  -3.84235841E-02   2.40366980E-02 
 -1.23863777E-02  -1.91760616E-02   1.05856367E-04   2.64778743E-03  -2.30407903E-03 
 -2.62511054E-03  -7.41740177E-03  -4.40896217E-04  -7.89156578E-04   1.07544568E-04 
  4.53598282E-03  -4.48153528E-03  -5.44475400E-05  -7.40119487E-03  -2.48688122E-03 
  1.72014607E-03  -4.25120060E-03  -7.21084039E-03  -8.20928860E-03  -3.08384537E-03 
 -4.89497377E-04   8.23705571E-03  -5.08967174E-03   1.91494424E-03  -9.91354440E-03 
 -1.68152466E-02  -1.91435678E-02  -7.28446661E-03   4.37221267E-04   4.75721337E-03 
 -6.18146035E-03   5.40546113E-03   1.98533877E-02   3.36751011E-02   3.83379202E-02 
  1.57828776E-02  -2.49848829E-04  -7.22325178E-03  -3.44227736E-03   1.16274331E-03 
  2.06109912E-02   3.49601399E-02   3.98008917E-02   1.43673331E-02  -3.00240177E-04 
  1.58386087E-03   3.05953903E-03  -7.17825575E-03   4.52008939E-03   7.66692664E-03 
  8.72852678E-03   4.84339145E-03   6.66977526E-04  -3.04371603E-03  -4.57251794E-03 
 -2.70283224E-03  -1.46579251E-02  -2.48626137E-02  -2.83052127E-02  -1.11734191E-02 
 -1.19440881E-05  -2.28234757E-04   8.55163336E-03  -4.95795115E-03  -2.56005520E-02 
 -4.34233789E-02  -4.94359922E-02  -1.92822771E-02   5.01773930E-04  -3.78935952E-03 
  3.77549036E-03   8.03994744E-03  -6.30791244E-03  -1.06994127E-02  -1.21809057E-02 
 -4.03888788E-03  -3.99304562E-04   1.50270715E-03   5.16182399E-04  -2.37415551E-03 
  1.53360325E-02   2.60128120E-02   2.96146732E-02   9.86369903E-03   2.65373484E-04 
 -3.62921016E-03   1.01858266E-04  -8.78353084E-04  -8.87643817E-04  -1.50561182E-03 
 -1.71408620E-03  -1.11200349E-04  -1.00222115E-04  -1.50555611E-03  -1.18307286E-04 
  3.44323847E-03  -7.95121774E-03  -1.34867694E-02  -1.53542134E-02  -6.54315704E-03 
  2.30910654E-05   9.01539328E-04   9.57972384E-05   1.37881493E-03  -2.45756847E-03 
 -4.16850101E-03  -4.74569204E-03  -1.80706738E-03  -6.01784288E-04   2.46877721E-04 
 -1.46631850E-04  -2.07970725E-03 
<MO Number>
27
</MO Number>
 -6.36579640E-03  -1.17438697E-02  -1.89582727E-02  -2.46780403E-02  -2.10578185E-02 
 -7.27075978E-03  -1.06545151E-02  -4.91065848E-03   1.37699954E-02   1.02202855E-01 
  4.11103784E-02  -3.60123188E-01   7.83626357E-02   3.15208182E-02  -2.76119510E-01 
  3.91084477E-02   1.57310976E-02  -1.37802989E-01   8.23547953E-03   8.17103059E-03 
  3.70210994E-03  -2.36199734E-02   2.63600536E-03   5.64005587E-04   8.01817412E-05 
 -1.44080113E-03   6.38257443E-03  -1.35606024E-02   7.17802797E-03  -5.96726124E-03 
  1.48653951E-02   2.66023979E-02  -4.10629564E-03  -7.57545450E-03  -1.22291490E-02 
 -1.59187198E-02  -1.35834737E-02  -4.69004776E-03  -6.22142222E-03  -2.86744909E-03 
  8.04062448E-03  -4.49352073E-02  -1.07173548E-01   3.20226238E-01  -3.44534533E-02 
 -8.21738468E-02   2.45529071E-01  -1.71946881E-02  -4.10105092E-02   1.22536216E-01 
  6.73550212E-03  -4.71702265E-03  -8.56360346E-03   1.87222626E-02  -2.94296187E-04 
 -2.28046422E-04  -4.15593452E-04   5.82024458E-04  -1.51631699E-02  -2.77227432E-03 
  1.79354443E-02   1.82450636E-02   6.86863980E-03   6.07419877E-03  -1.10214275E-03 
 -2.02971140E-03  -3.27939485E-03  -4.29199709E-03  -3.67647788E-03  -1.26475036E-03 
 -5.20476504E-04  -2.57299276E-04   6.78736641E-04  -4.77268020E-02   2.42729418E-02 
 -3.76465377E-01  -3.71559215E-02   1.88967934E-02  -2.93083077E-01  -1.76429457E-02 
  8.97286588E-03  -1.39166211E-01   2.49062926E-05  -2.66398129E-03   1.18215391E-04 
 -2.26135820E-02  -6.35325768E-03  -4.47392933E-04  -1.80876267E-04  -8.78241627E-04 
 -5.35905484E-03   3.39444955E-03   1.96460529E-03   4.51889037E-03   5.53187759E-03 
 -2.71216952E-02   1.57795739E-03   2.91107739E-03   4.69938788E-03   6.11720727E-03 
  5.21982454E-03   1.80228024E-03   4.45483470E-03   2.05323015E-03  -5.75747018E-03 
 -5.13492287E-02  -1.64286475E-01   1.59280882E-01  -3.93713161E-02  -1.25964399E-01 
  1.22126430E-01  -1.96490463E-02  -6.28650642E-02   6.09496483E-02   3.10559107E-03 
 -4.47251797E-03  -9.22183916E-03   9.82839575E-03   2.86973867E-02  -1.08296573E-04 
  6.88198341E-04   2.07622990E-03  -5.39723326E-03   4.19910175E-03   1.19813151E-03 
  8.55709369E-03   5.76299776E-03  -1.14298183E-02   5.47693199E-04   1.01040580E-03 
  1.63111045E-03   2.12322135E-03   1.81174880E-03   6.25553415E-04  -2.22099833E-04 
 -1.02365656E-04   2.87043909E-04  -6.22353454E-02  -2.15575179E-02   1.46983353E-01 
 -4.77180966E-02  -1.65289309E-02   1.12697468E-01  -2.38146748E-02  -8.24909504E-03 
  5.62439355E-02  -2.23380346E-03  -2.95937553E-03  -2.17765941E-03   1.07077419E-02 
 -1.58639491E-02   1.16992694E-03   5.62062657E-04   1.42960652E-03   7.19946506E-03 
 -2.07850164E-03  -5.12096341E-03  -1.77720974E-02   1.62731169E-04   1.09721123E-02 
  2.21211316E-03   4.08099272E-03   6.58799652E-03   8.57561479E-03   7.31758832E-03 
  2.52658778E-03   3.53774708E-03   1.63054512E-03  -4.57221753E-03   1.06032772E-01 
  7.49735241E-02  -5.15144338E-02   8.12991719E-02   5.74849202E-02  -3.94979848E-02 
  4.05739851E-02   2.86890044E-02  -1.97122629E-02  -4.13070162E-03   7.12667663E-03 
  3.41738363E-03  -3.41928483E-03  -2.55971446E-03   2.07895091E-04  -3.73120123E-05 
 -3.85020813E-04  -1.14170342E-03  -5.01052164E-03   6.15222507E-03   1.13850292E-02 
 -8.31513046E-03   2.54871339E-03   6.89007965E-03   1.26888039E-02   2.05012388E-02 
  2.68315531E-02   2.29836157E-02   7.90662616E-03   1.24867408E-02   6.17286145E-03 
 -1.62835563E-02  -1.44735366E-01  -1.79374731E-01   1.08375257E-01  -1.12678321E-01 
 -1.39645506E-01   8.43715138E-02  -5.35036520E-02  -6.63086253E-02   4.00625789E-02 
 -9.49673110E-03  -7.96603477E-03  -1.04663911E-02   6.12483597E-03  -2.80885076E-03 
 -5.90476830E-05  -2.99473226E-04   7.90418107E-05   6.30471049E-03  -7.53822711E-03 
  1.23351662E-03   5.35487531E-03   7.20846996E-03   8.44950501E-03  -2.40976775E-03 
 -4.44563363E-03  -7.17664080E-03  -9.34185481E-03  -7.97142238E-03  -2.75234100E-03 
 -4.14007252E-03  -1.90815649E-03   5.35066858E-03   9.13592179E-02   7.77442785E-02 
 -1.16765088E-01   7.00484259E-02   5.96093581E-02  -8.95280280E-02   3.49590743E-02 
  2.97492478E-02  -4.46807611E-02   9.60678866E-04   5.09005499E-03   2.94012405E-03 
 -5.98041712E-03  -8.35595249E-03  -5.91224454E-05  -8.76118032E-04   1.21195244E-04 
  2.65819457E-03  -3.51669331E-03   8.58498733E-04  -8.22444491E-03   1.10375723E-02 
 -1.47863143E-03   2.01892211E-02   3.42447381E-02   3.89864319E-02   1.37630408E-02 
 -3.41553588E-04  -1.61549322E-03  -4.43026838E-03  -6.91424081E-03  -4.15788694E-02 
 -7.05256277E-02  -8.02909509E-02  -3.12846792E-02   4.92141145E-04  -6.00851753E-03 
  2.19777536E-03   5.44750086E-03  -3.48331746E-02  -5.90836533E-02  -6.72646648E-02 
 -2.64085070E-02  -9.15025939E-04   6.77196848E-04   7.97097148E-03  -1.35990025E-03 
  2.09990251E-02   3.56183187E-02   4.05502052E-02   1.43410893E-02   3.28020975E-04 
  5.62709779E-03  -2.98287248E-03   3.57424691E-03   2.04938697E-02   3.47614797E-02 
  3.95747241E-02   1.56914179E-02   1.45676814E-03  -7.82264750E-03  -1.83006574E-03 
 -1.31324210E-03  -1.58017470E-02  -2.68027520E-02  -3.05139920E-02  -1.17489784E-02 
 -6.41791944E-04   3.88064067E-03   1.13803298E-03   2.19516064E-04   1.52316548E-02 
  2.58357678E-02   2.94131145E-02   9.20000448E-03  -2.21954333E-04  -2.23261195E-03 
  4.00217100E-04  -2.88024923E-03  -2.16864181E-03  -3.67842673E-03  -4.18775968E-03 
 -1.51694142E-03  -5.79020454E-04   1.46710398E-03   1.67123295E-03  -2.08120094E-03 
  1.10774109E-02   1.87893843E-02   2.13910543E-02   7.65069165E-03   6.22595083E-04 
 -1.88238893E-03   1.63066611E-03  -1.02277926E-03   1.35396046E-02   2.29657306E-02 
  2.61456780E-02   1.02237386E-02   6.26232565E-04   1.54792526E-04   1.91643475E-03 
  3.43613196E-03  -1.11500103E-02  -1.89125266E-02  -2.15312474E-02  -9.29129557E-03 
  7.61426198E-05   1.85380763E-03   2.89716078E-03   1.81864812E-03  -2.33350544E-03 
 -3.95806664E-03  -4.50611990E-03  -1.50609914E-03   1.09186632E-04   9.58898583E-04 
  2.00562819E-03  -3.20509837E-03 
<MO Number>
28
</MO Number>
  8.90094956E-03   1.64208193E-02   2.65083296E-02   3.45059720E-02   2.94440112E-02 
  1.01663110E-02   1.47768693E-02   6.81064857E-03  -1.90977645E-02   1.16807297E-01 
  2.53730177E-01   4.06654544E-02   8.95603910E-02   1.94544129E-01   3.11796788E-02 
  4.46969125E-02   9.70911564E-02   1.55608451E-02  -1.11161015E-02   6.59527670E-03 
  1.65148172E-02   1.97157885E-03   4.23559260E-03   7.59935186E-04   1.06367423E-04 
  5.82106018E-04   1.05046077E-02  -8.03394011E-03  -2.47066761E-03  -1.20839721E-04 
  2.27078384E-02  -5.67285398E-03   8.56121646E-03   1.57940664E-02   2.54965547E-02 
  3.31889416E-02   2.83201867E-02   9.77828135E-03   1.45297155E-02   6.69673558E-03 
 -1.87783407E-02  -1.88889600E-01   3.85129219E-02  -5.87553822E-03  -1.44828507E-01 
  2.95292541E-02  -4.50498826E-03  -7.22795762E-02   1.47371675E-02  -2.24830490E-03 
 -1.05247135E-02  -1.11927214E-02   2.47529828E-03   6.26749681E-04  -1.37206720E-03 
 -4.41516421E-04   6.42851240E-04   2.50720435E-04   1.16710701E-03  -6.98755729E-03 
  5.82045028E-03   1.33204830E-03  -4.11306263E-04  -1.18335487E-02  -8.91834849E-04 
 -1.64240736E-03  -2.65362959E-03  -3.47300980E-03  -2.97494231E-03  -1.02341411E-03 
  5.49461190E-04   2.71627951E-04  -7.16534637E-04   1.64712924E-01  -4.93941270E-02 
  5.26251506E-02   1.28231103E-01  -3.84539552E-02   4.09693481E-02   6.08886631E-02 
 -1.82592980E-02   1.94536955E-02   7.41647454E-03   1.16666881E-02  -4.49590137E-03 
  6.01011217E-03   5.59043031E-03   1.07805809E-04   1.44061134E-05   3.73012955E-04 
 -1.17638199E-02   4.21849917E-03   7.54532076E-03  -3.84129170E-03  -3.04659460E-03 
  8.36931298E-03   2.53774325E-04   4.68172783E-04   7.55777056E-04   9.83797257E-04 
  8.39476060E-04   2.89850954E-04  -3.30627717E-04  -1.52386081E-04   4.27306366E-04 
  1.24927524E-01   3.88365939E-01   1.40398419E-01   9.57864634E-02   2.97774251E-01 
  1.07648560E-01   4.78041590E-02   1.48610223E-01   5.37241768E-02  -6.43333634E-03 
  1.15278052E-02   2.16454983E-02   1.17059489E-02  -2.16825279E-02   1.03208751E-03 
  2.17738778E-03  -1.19067334E-03  -3.60032766E-03   4.26960141E-03  -6.69273751E-04 
 -4.86609101E-03   1.88793928E-02   2.35259734E-02  -7.38989035E-03  -1.36331582E-02 
 -2.20081742E-02  -2.86481063E-02  -2.44454833E-02  -8.44043920E-03  -1.26476185E-02 
 -5.82927842E-03   1.63459009E-02  -1.89892069E-01  -2.79526073E-01  -6.47059730E-02 
 -1.45597137E-01  -2.14322778E-01  -4.96124164E-02  -7.26631763E-02  -1.06962088E-01 
 -2.47600732E-02   7.61805433E-03  -1.14834089E-02  -1.41631285E-02  -3.37166595E-03 
 -2.87384264E-04  -1.92327205E-04  -1.75330207E-03  -6.60701875E-04  -1.26544091E-03 
  4.46697019E-03  -3.20152928E-03   7.07710821E-03   1.94612340E-02   2.11753921E-02 
  6.23056937E-03   1.14943976E-02   1.85555468E-02   2.41538108E-02   2.06104925E-02 
  7.11630882E-03   9.96439614E-03   4.59258312E-03  -1.28780791E-02  -1.00662267E-02 
 -2.98969096E-01  -7.44686456E-02  -7.71814109E-03  -2.29230449E-01  -5.70978116E-02 
 -3.85189338E-03  -1.14402061E-01  -2.84958100E-02  -8.98063294E-03  -1.28624681E-03 
 -1.63611532E-02  -5.87602329E-03   6.44730850E-04   1.64381468E-04  -4.78459130E-04 
 -4.47429867E-04  -1.05831155E-02   1.06144759E-02  -3.13604124E-05  -3.70496885E-03 
  2.03588509E-02  -1.07255594E-04  -4.78438312E-03  -8.81094302E-03  -1.42357978E-02 
 -1.86314871E-02  -1.59595286E-02  -5.49026001E-03  -1.01438888E-02  -5.01466489E-03 
  1.32283186E-02  -5.45566544E-02   3.75733484E-01  -1.10891353E-01  -4.24730483E-02 
  2.92513289E-01  -8.63303265E-02  -2.01677056E-02   1.38895656E-01  -4.09926924E-02 
  6.81792004E-03  -3.91487153E-03   2.21464850E-02  -7.93901378E-03   1.04163327E-02 
 -2.47419905E-04   2.24003858E-03  -6.44115426E-04  -1.15574494E-02   6.36014605E-03 
  5.19730338E-03  -4.30450288E-03  -2.36476799E-02  -1.44357348E-03  -5.56694120E-04 
 -1.02701105E-03  -1.65791651E-03  -2.15811488E-03  -1.84152351E-03  -6.35833909E-04 
  1.20555001E-04   5.55637144E-05  -1.55806415E-04  -5.48256443E-02  -2.12514583E-01 
 -6.59540595E-02  -4.20368100E-02  -1.62942639E-01  -5.05693696E-02  -2.09793146E-02 
 -8.13197976E-02  -2.52376599E-02   2.02864273E-03  -2.66557371E-03  -1.05630002E-02 
 -6.83544539E-03   9.65946700E-03   3.69312678E-04   5.89387859E-04  -1.07824080E-03 
  8.13860644E-03  -1.34177724E-02   5.27916596E-03   6.30581391E-03  -1.04217150E-02 
  1.66169311E-02   3.02143460E-02   5.12492462E-02   5.83454673E-02   2.46897175E-02 
  9.63727329E-04  -5.27987405E-03  -2.11772911E-03   2.25615568E-03  -4.20420008E-03 
 -7.13111861E-03  -8.11852815E-03  -3.22107682E-03  -1.29230030E-03   2.33297062E-03 
  6.49284424E-03   1.20680343E-03  -2.37309454E-03  -4.02521724E-03  -4.58256850E-03 
 -1.40730679E-03  -5.32894513E-04  -3.93583352E-03   1.87422456E-03   2.80113980E-04 
  1.77352626E-02   3.00823602E-02   3.42477109E-02   1.46579053E-02   4.30417434E-04 
  2.68174184E-03   1.30319816E-03  -2.99612172E-03   4.64053172E-03   7.87121960E-03 
  8.96110715E-03   2.76163264E-03   4.46231099E-04   1.26260083E-03  -1.44981547E-03 
  2.83592687E-03  -1.71273486E-02  -2.90512231E-02  -3.30737975E-02  -1.40825632E-02 
 -9.90629998E-04   1.00055412E-03  -5.29326652E-03  -4.49641712E-03   4.35947305E-03 
  7.39449095E-03   8.41836831E-03   4.69451827E-03   1.07950517E-03  -4.36206739E-03 
 -5.73824171E-03  -3.30806203E-03   1.62556227E-02   2.75726110E-02   3.13904495E-02 
  1.36086342E-02   3.89183974E-04   2.62740892E-03  -5.82906412E-03   3.80443748E-03 
 -8.02690657E-04  -1.36151519E-03  -1.55003724E-03  -9.38358052E-05  -7.23810642E-04 
 -7.21549505E-04  -6.37718934E-03  -1.74816516E-03  -2.11742426E-02  -3.59155208E-02 
 -4.08885594E-02  -1.69693615E-02  -3.31905367E-04  -5.68721328E-03   2.24424425E-04 
 -4.82230003E-03  -1.56471613E-02  -2.65405454E-02  -3.02154790E-02  -1.15116378E-02 
  5.95423147E-04  -1.59110831E-03  -3.15686681E-03   3.32793878E-03   1.26373213E-02 
  2.14352875E-02   2.44033222E-02   9.50425342E-03   2.12187588E-04   2.15530886E-03 
 -4.81078697E-03   1.55926221E-03 
<MO Number>
29
</MO Number>
 -2.57884195E-03  -4.75754831E-03  -7.68016849E-03  -9.99729831E-03  -8.53071357E-03 
 -2.94545083E-03  -3.80135266E-03  -1.75204075E-03   4.91290386E-03   1.77434582E-01 
 -4.47486942E-02  -4.49965383E-02   1.36045530E-01  -3.43104469E-02  -3.45004779E-02 
  6.78962549E-02  -1.71233179E-02  -1.72181567E-02   3.44971076E-03   1.26373877E-02 
 -3.23435668E-03  -3.10368464E-03  -7.97372123E-03   8.87050365E-05   6.50233368E-04 
 -1.30086122E-04   7.78021274E-03  -6.24275342E-03  -1.53745932E-03  -4.60945842E-03 
  4.91899429E-03   7.84780213E-03  -5.43305203E-03  -1.00231065E-02  -1.61804236E-02 
 -2.10621058E-02  -1.79723347E-02  -6.20541621E-03  -8.04471231E-03  -3.70780220E-03 
  1.03970617E-02  -7.08291059E-02  -1.05337051E-01  -2.58476318E-02  -5.43072445E-02 
 -8.07657378E-02  -1.98183168E-02  -2.71031215E-02  -4.03077641E-02  -9.89072918E-03 
  7.18717597E-03  -3.99804621E-03  -6.35711087E-03  -9.26385393E-04   9.16121551E-03 
 -2.28184813E-04  -1.25463980E-03   2.72127520E-04   1.03357685E-03  -6.96989482E-03 
  5.93631798E-03   4.69269310E-03  -5.07884030E-03  -3.93724980E-03   4.10704495E-03 
  7.56355378E-03   1.22203971E-02   1.59937766E-02   1.37000946E-02   4.71298892E-03 
  7.58988435E-03   3.75208435E-03  -9.89772366E-03   5.48298017E-02   8.98338153E-02 
  1.66671528E-01   4.26856970E-02   6.99367661E-02   1.29755901E-01   2.02686787E-02 
  3.32084502E-02   6.16126912E-02  -2.91995219E-03   5.10683071E-03   4.02049848E-03 
  1.15267330E-02   8.43462906E-03   6.09402666E-04  -9.80805525E-04   6.83316107E-04 
  3.50471728E-03  -6.92491056E-03   3.42019328E-03   1.18005257E-02  -1.08643319E-02 
  1.28929012E-02  -1.19345875E-03  -2.20173929E-03  -3.55429470E-03  -4.62663605E-03 
 -3.94791729E-03  -1.36312117E-03  -2.82852801E-03  -1.30366656E-03   3.65561616E-03 
  3.11808451E-01  -7.38020219E-02  -2.74372512E-01   2.39074849E-01  -5.65866870E-02 
 -2.10371357E-01   1.19315106E-01  -2.82407230E-02  -1.04990052E-01  -1.48621999E-03 
  2.15833191E-02  -4.37628826E-03  -1.58717895E-02  -3.03004941E-02   3.57169296E-03 
 -3.89948126E-03  -2.03172204E-03   1.33403640E-02  -2.82834902E-03  -1.05120150E-02 
  2.11268958E-02  -2.78761503E-02   1.12144082E-02  -1.80201873E-05  -3.32443450E-05 
 -5.36667532E-05  -6.98581733E-05  -5.96101115E-05  -2.05819421E-05  -1.00013308E-03 
 -4.60960628E-04   1.29258138E-03  -1.61090169E-01   2.43895159E-02   1.71460435E-01 
 -1.23513676E-01   1.87003264E-02   1.31464934E-01  -6.16419813E-02   9.33277361E-03 
  6.56102166E-02  -9.62032345E-04  -1.01579117E-02   7.46134795E-04   1.22019618E-02 
  1.65432485E-02  -2.32343722E-03   8.96131479E-04   3.65526182E-04   9.36467566E-03 
  7.43213438E-03  -1.67968100E-02   3.04012849E-03  -1.10955215E-02   1.88268182E-02 
 -1.46685098E-02  -2.70610396E-02  -4.36849676E-02  -5.68648531E-02  -4.85228867E-02 
 -1.67537892E-02  -2.39311532E-02  -1.10298516E-02   3.09288470E-02  -1.79491075E-01 
  2.43266574E-01   1.73128546E-01  -1.37622317E-01   1.86521306E-01   1.32743935E-01 
 -6.86831823E-02   9.30872050E-02   6.62485279E-02   1.96397226E-02  -1.26133465E-02 
  1.51121752E-02   1.11923165E-02  -3.89684102E-03  -7.97460577E-04   3.81866266E-04 
  7.58611200E-04   1.61975757E-02  -2.14324557E-03  -1.40543302E-02  -9.18087413E-03 
  2.29654779E-03  -8.58990054E-04   2.79333955E-04   5.14422758E-04   8.31150350E-04 
  1.08779060E-03   9.31789558E-04   3.20546245E-04   1.67064715E-04   8.25889926E-05 
 -2.17863713E-04   1.51737395E-01  -3.29225131E-02  -1.43696360E-01   1.18129489E-01 
 -2.56305946E-02  -1.11869441E-01   5.60920595E-02  -1.21703128E-02  -5.31195674E-02 
 -1.10596203E-03   8.35380531E-03  -1.70097346E-03  -7.66795731E-03   8.49174639E-04 
  2.92186146E-04   1.45353561E-04  -3.14080018E-04  -5.55524081E-03   6.09835610E-03 
 -5.43115297E-04  -8.06240410E-03   1.07217117E-02  -5.43006731E-03   1.36316994E-02 
  2.51482913E-02   4.05971946E-02   5.28454897E-02   4.50931564E-02   1.55695856E-02 
  2.28523439E-02   1.05326291E-02  -2.95345838E-02  -2.94732350E-01  -1.15030772E-01 
  2.05095102E-01  -2.25981982E-01  -8.81982651E-02   1.57253854E-01  -1.12780849E-01 
 -4.40171162E-02   7.84806950E-02  -1.53115116E-02  -1.82503431E-02  -6.40856175E-03 
  1.27019750E-02   1.11452109E-02  -8.36782101E-04   1.39485155E-03   1.20026540E-04 
 -1.23292772E-02   9.59125688E-03   2.73802031E-03   1.98033173E-02  -7.94955441E-03 
  3.73386764E-03   1.17817694E-02   1.99841096E-02   2.27512071E-02   9.02855757E-03 
  6.43252669E-04   7.46415344E-04  -4.00947441E-03  -1.59504274E-04  -1.57460518E-02 
 -2.67082824E-02  -3.04064417E-02  -1.19858309E-02  -7.38281788E-04   1.73065174E-03 
 -9.96295014E-04   4.26157596E-03  -6.84794768E-03  -1.16154146E-02  -1.32237417E-02 
 -5.95924187E-03   5.01973375E-04  -1.73814944E-03  -2.95156547E-04  -1.49937610E-03 
  9.72597940E-03   1.64971009E-02   1.87813701E-02   7.72865076E-03  -6.54927581E-04 
  1.49453261E-03  -1.90909400E-03  -2.60065844E-03  -9.60118456E-03  -1.62854252E-02 
 -1.85403848E-02  -9.32916070E-03  -9.70046263E-04   3.64908703E-03   1.26284155E-03 
  1.64527135E-03  -3.07290722E-02  -5.21223192E-02  -5.93394304E-02  -2.56778952E-02 
 -3.44255226E-04   4.62695061E-03   1.49316030E-03  -1.97828955E-03   1.56271280E-02 
  2.65065651E-02   3.01767937E-02   1.23120210E-02   2.61825044E-04  -4.86339829E-03 
  2.95677587E-03  -4.64009579E-04  -1.20443860E-02  -2.04295570E-02  -2.32583334E-02 
 -1.08671678E-02   6.68715175E-04  -5.92620502E-03   4.60230138E-03  -7.85737181E-04 
 -2.11687196E-02  -3.59061528E-02  -4.08778943E-02  -1.76694400E-02   5.05851255E-04 
  2.93717987E-03   4.26417599E-03   4.10960715E-03  -1.41609993E-03  -2.40197335E-03 
 -2.73456232E-03  -1.02016036E-03   3.50765742E-04   1.77085376E-03  -5.87702638E-04 
 -2.25244829E-03   2.02257248E-02   3.43066552E-02   3.90569224E-02   1.72104774E-02 
 -8.14348411E-04  -5.55422798E-03  -4.59622984E-03  -2.12188872E-03   1.48765463E-02 
  2.52334365E-02   2.87273815E-02   1.25791463E-02  -6.33400867E-04  -1.21652441E-03 
 -2.97167476E-03   8.35887000E-03 
<MO Number>
30
</MO Number>
 -1.06078547E-02  -1.95697845E-02  -3.15917427E-02  -4.11230661E-02  -3.50903901E-02 
 -1.21158702E-02  -1.50134893E-02  -6.91970656E-03   1.94035744E-02  -1.05117305E-01 
 -2.25665334E-02  -1.02430153E-01  -8.05972505E-02  -1.73025796E-02  -7.85369136E-02 
 -4.02236772E-02  -8.63519999E-03  -3.91954246E-02   2.07644514E-02  -7.71265131E-03 
  5.48897712E-04  -9.75696938E-03  -6.77508673E-03   5.69135905E-04   1.40007161E-03 
 -1.16751034E-03   2.44889973E-03   9.03225468E-04  -3.35212520E-03   1.52573753E-04 
 -1.43904862E-03   2.82819740E-03   5.31273812E-03   9.80114670E-03   1.58221111E-02 
  2.05956894E-02   1.75743407E-02   6.06799844E-03   1.00602430E-02   4.63675888E-03 
 -1.30019525E-02   1.02382113E-01   7.21742413E-02   2.57858855E-02   7.85000795E-02 
  5.53386086E-02   1.97709737E-02   3.91770418E-02   2.76178444E-02   9.86710164E-03 
  7.28883049E-04   3.74151910E-03  -5.10384298E-04  -1.43335084E-03   1.60099631E-02 
  1.33796662E-03  -2.26133685E-03   1.11399650E-03   7.78730474E-04   7.17434105E-03 
 -7.95307153E-03   3.10104143E-03   2.56904735E-02   2.81074845E-02  -2.47040462E-02 
 -4.54950906E-02  -7.35061969E-02  -9.62032317E-02  -8.24066388E-02  -2.83488244E-02 
 -4.27442265E-02  -2.11307493E-02   5.57413687E-02  -7.54535232E-01  -2.58850718E-01 
 -3.24999063E-01  -5.87415261E-01  -2.01518571E-01  -2.53015898E-01  -2.78925542E-01 
 -9.56881451E-02  -1.20140897E-01   3.03261047E-02  -5.63596615E-02  -1.99438385E-02 
 -2.53163126E-02  -1.74919781E-02  -4.45080300E-03  -1.82657107E-03  -4.60109770E-03 
  6.59017308E-03   4.63538275E-03  -1.12255558E-02  -3.03821872E-03  -1.43848230E-02 
 -1.02827895E-02   4.23029917E-03   7.80422107E-03   1.25984496E-02   1.63994396E-02 
  1.39936728E-02   4.83167967E-03   1.17040518E-02   5.39438916E-03  -1.51264263E-02 
  1.60988278E-01   1.06593334E-02   6.79135025E-02   1.23435551E-01   8.17289752E-03 
  5.20717456E-02   6.16029919E-02   4.07884871E-03   2.59874508E-02   5.28812326E-03 
  3.11624007E-04  -5.80362629E-03  -2.87424301E-04   8.47624539E-02   2.07711952E-03 
 -7.92842584E-03   3.26777090E-03  -1.02462453E-02  -1.32694406E-05   1.02595148E-02 
  3.04187501E-02  -5.84981531E-04   2.77964016E-02  -1.16131537E-02  -2.14243994E-02 
 -3.45856703E-02  -4.50202706E-02  -3.84158820E-02  -1.32640829E-02  -1.83341638E-02 
 -8.45020308E-03   2.36952453E-02  -1.11845367E-01  -1.02757501E-01  -1.27202017E-01 
 -8.57558997E-02  -7.87879029E-02  -9.75304004E-02  -4.27982047E-02  -3.93206859E-02 
 -4.86745058E-02   2.30351835E-02  -8.88148561E-03  -1.02265795E-02  -9.46277367E-03 
 -2.37318425E-02   5.42939071E-04   3.10145414E-03   1.73070009E-03   3.20863022E-03 
 -4.35565388E-03   1.14702367E-03   6.12363628E-03   7.44591009E-04   2.51658842E-03 
  2.67384255E-03   4.93280913E-03   7.96309417E-03   1.03655835E-02   8.84497203E-03 
  3.05395674E-03   6.08977674E-03   2.80677378E-03  -7.87048462E-03  -7.78040365E-02 
  2.65391962E-02  -6.95550238E-02  -5.96551768E-02   2.03485643E-02  -5.33303595E-02 
 -2.97721145E-02   1.01553598E-02  -2.66155874E-02  -3.15311147E-03  -1.68093591E-03 
  1.17962135E-03   1.02566811E-04  -3.18212286E-02   1.04516854E-03  -1.92550445E-03 
 -5.50380509E-04   1.02558874E-03   1.58190632E-02  -1.68446520E-02   7.44863618E-04 
  1.07366219E-03   2.11584173E-02  -2.23093321E-02  -4.10849735E-02  -6.63807921E-02 
 -8.68776646E-02  -7.44184597E-02  -2.56007997E-02  -3.88692371E-02  -1.92151355E-02 
  5.06881199E-02   3.87055107E-01   5.04193079E-03   4.49436434E-01   3.01327316E-01 
  3.92520716E-03   3.49891972E-01   1.43080868E-01   1.86382719E-03   1.66141084E-01 
  3.06941695E-02   2.74092966E-02  -5.09340166E-04   3.39351968E-02  -7.01494196E-03 
  1.46957955E-03  -2.50329786E-03   1.92394260E-03   1.82050846E-03  -2.94631833E-03 
  1.12580987E-03   4.16828235E-03   2.23375730E-03  -1.87869376E-02   1.18693924E-02 
  2.18971186E-02   3.53487866E-02   4.60136213E-02   3.92635101E-02   1.35567485E-02 
  1.91439764E-02   8.82344515E-03  -2.47418548E-02  -1.44214452E-01  -5.90404772E-02 
  7.44421039E-03  -1.10574451E-01  -4.52684753E-02   5.70774611E-03  -5.51844012E-02 
 -2.25921421E-02   2.84856537E-03  -2.05557878E-02  -9.02240883E-03  -5.63861220E-03 
  6.16466415E-03  -2.41364961E-02  -1.27862365E-03  -1.35436775E-03   1.98243984E-03 
 -5.69223217E-03  -5.76544214E-03   1.14576743E-02  -1.24677957E-02  -6.01152402E-03 
  2.64686962E-02  -4.78538673E-03  -8.11692112E-03  -9.24082969E-03  -6.89055747E-03 
 -4.84864844E-03  -1.53135988E-03   2.02938004E-03  -3.16869912E-03  -1.25819301E-03 
 -2.13413335E-03  -2.42963589E-03  -1.43797516E-03   2.96484635E-03  -2.28471738E-03 
 -5.28591081E-04  -2.38672965E-03   3.87302669E-03   6.56938589E-03   7.47901517E-03 
  6.39261690E-03   2.61398707E-03   3.00335588E-03   5.49861210E-04   1.87675854E-03 
 -1.80242964E-02  -3.05726162E-02  -3.48058500E-02  -1.88999077E-02  -1.91181855E-03 
 -3.31798455E-03  -1.14948411E-04   1.57221243E-03  -1.34580090E-02  -2.28273290E-02 
 -2.59881126E-02  -5.60725289E-03  -1.94110050E-03  -1.31651510E-02  -5.89493418E-03 
 -1.50782555E-02  -1.68267027E-03  -2.85412707E-03  -3.24932345E-03  -1.35808030E-03 
  2.66898482E-03  -2.61221271E-03  -2.36668093E-03  -2.26733039E-03  -8.17458290E-03 
 -1.38656389E-02  -1.57855431E-02  -9.27792210E-03  -3.69210484E-04  -1.89598896E-03 
 -4.81910697E-03  -6.45957840E-04   1.58768853E-02   2.69302008E-02   3.06590880E-02 
  2.14165764E-02   2.65166613E-03  -1.74590227E-03   3.76914572E-03   1.40410917E-03 
 -1.66049740E-02  -2.81651770E-02  -3.20650650E-02  -2.00907073E-02  -8.52589657E-04 
  2.24740473E-03  -2.56632433E-04  -7.75820643E-04  -1.34199930E-02  -2.27628467E-02 
 -2.59147018E-02  -8.94095835E-03  -1.09666400E-03   4.81355765E-03  -7.90987802E-03 
  9.35388486E-03  -8.44650982E-03  -1.43268784E-02  -1.63106480E-02  -1.24239520E-02 
 -2.06709438E-03  -3.02550255E-03  -1.98307185E-03   1.65016342E-03   1.75593287E-02 
  2.97839430E-02   3.39079733E-02   2.31752929E-02   2.39189136E-03   1.34465529E-03 
  8.68647678E-04  -5.47271956E-04 
<MO Number>
31
</MO Number>
 -6.28577254E-03  -1.15962386E-02  -1.87199499E-02  -2.43678149E-02  -2.07931025E-02 
 -7.17935970E-03  -8.80553841E-03  -4.05846641E-03   1.13803605E-02  -6.37780584E-02 
 -1.55293369E-02  -8.17413615E-02  -4.89009506E-02  -1.19069059E-02  -6.26740666E-02 
 -2.44050019E-02  -5.94238060E-03  -3.12787521E-02   1.32459617E-02  -5.79196903E-03 
 -1.21898197E-04  -8.05149594E-03   4.90087931E-03   6.89352373E-04  -3.14678442E-04 
 -5.66137392E-04   1.70316625E-03  -1.62257801E-04  -1.54090845E-03  -2.78981201E-03 
 -2.26986241E-03   3.70262731E-03   4.70060941E-03   8.67186776E-03   1.39991023E-02 
  1.82226734E-02   1.55494417E-02   5.36884934E-03   8.75570433E-03   4.03549792E-03 
 -1.13159545E-02   5.83500814E-02   9.09733875E-02   3.84300616E-02   4.47391238E-02 
  6.97525958E-02   2.94657221E-02   2.23279586E-02   3.48114343E-02   1.47054606E-02 
  4.96690741E-04   1.97945169E-03   2.72479072E-03  -4.31943900E-04  -1.49482503E-03 
  7.06935548E-04   3.88542201E-04   3.86944199E-04   1.99839976E-03   3.30599075E-03 
 -5.30439051E-03  -1.91951179E-03   1.82343308E-02   2.02726038E-02  -2.68216948E-02 
 -4.93949624E-02  -7.98072008E-02  -1.04449842E-01  -8.94705950E-02  -3.07789060E-02 
 -4.72696592E-02  -2.33679119E-02   6.16428397E-02  -5.08482006E-01  -3.23098558E-01 
 -1.67985249E-01  -3.95859699E-01  -2.51536331E-01  -1.30778650E-01  -1.87968186E-01 
 -1.19438346E-01  -6.20983284E-02   3.78610042E-02  -4.04935330E-02  -2.41225544E-02 
 -1.45587590E-02  -2.79530437E-02  -5.36925953E-03  -6.61868538E-04  -4.97880305E-03 
  3.02579055E-03   4.90538292E-03  -7.93117348E-03  -6.38593192E-03  -1.51621413E-02 
 -3.89081182E-03   5.85336733E-03   1.07985206E-02   1.74321840E-02   2.26915261E-02 
  1.93627221E-02   6.68548364E-03   9.21916619E-03   4.24910716E-03  -1.19149369E-02 
  8.07754485E-02   3.95804232E-02   7.56007208E-03   6.19334661E-02   3.03477460E-02 
  5.79658147E-03   3.09091406E-02   1.51456524E-02   2.89290044E-03  -3.62145916E-03 
  4.24971044E-03   6.93370150E-03  -1.30573628E-03   2.69276914E-02  -4.62889554E-04 
  8.11538121E-03  -1.12180365E-03  -4.01755880E-03   8.09753003E-04   3.20780580E-03 
  8.05315864E-03  -6.71295657E-03   2.31333028E-02  -6.90307915E-03  -1.27350699E-02 
 -2.05583793E-02  -2.67609039E-02  -2.28351299E-02  -7.88442278E-03  -1.08251556E-02 
 -4.98930652E-03   1.39905327E-02  -6.06898764E-02  -4.86092227E-02  -4.88275365E-02 
 -4.65331295E-02  -3.72704541E-02  -3.74378432E-02  -2.32232932E-02  -1.86005689E-02 
 -1.86841078E-02   1.04114356E-02  -5.06941986E-03  -4.90919671E-03  -1.66882131E-03 
 -1.78279766E-02   4.85016587E-04  -1.54435541E-03   1.70845765E-03   9.25503103E-04 
 -1.72626590E-03   8.00762794E-04   2.25748028E-03  -1.57722533E-03   9.54821747E-04 
 -5.33298030E-03  -9.83849026E-03  -1.58823953E-02  -2.06741615E-02  -1.76413011E-02 
 -6.09111825E-03  -9.85120990E-03  -4.54041566E-03   1.27317961E-02   5.31307253E-02 
 -4.98096793E-02   1.50823153E-01   4.07372541E-02  -3.81908877E-02   1.15641582E-01 
  2.03307451E-02  -1.90599298E-02   5.77132549E-02   1.50879071E-03   5.70555968E-04 
  4.67823536E-04   6.00073699E-03   3.61925446E-03  -6.44950080E-04   4.12392970E-04 
  4.89475576E-04   4.54045555E-04  -1.71246171E-02   1.66705715E-02  -4.42378030E-04 
  1.47181235E-02  -2.25654355E-02   2.80503328E-02   5.16576282E-02   8.34629789E-02 
  1.09234441E-01   9.35690301E-02   3.21888145E-02   4.79951112E-02   2.37265414E-02 
 -6.25888783E-02  -5.57038977E-01   1.31433764E-01  -7.00047820E-01  -4.33661918E-01 
  1.02322854E-01  -5.44996119E-01  -2.05918017E-01   4.85865104E-02  -2.58783433E-01 
 -3.68039381E-02  -4.32947608E-02   9.28838390E-03  -5.30016524E-02   1.39955323E-02 
 -3.08913764E-03   3.17000192E-03  -4.79547773E-03  -1.13683214E-02   8.60801185E-03 
  2.76030954E-03  -4.74033057E-03  -5.75010294E-03   2.17671250E-02   1.66308100E-03 
  3.06811676E-03   4.95289845E-03   6.44720274E-03   5.50141030E-03   1.89950506E-03 
  6.02304541E-04   2.77601736E-04  -7.78424042E-04   5.59708169E-02  -1.24581248E-01 
  1.68123111E-01   4.29148554E-02  -9.55209615E-02   1.28906087E-01   2.14175208E-02 
 -4.76716550E-02   6.43331727E-02  -1.09559491E-02  -1.74398044E-04  -5.15909035E-03 
  7.07381312E-03  -1.16806536E-02  -5.19445185E-04  -1.06074554E-03   4.74803867E-04 
  7.20412517E-03   6.60906384E-03  -1.38131890E-02   3.12812797E-02  -2.57371757E-03 
 -2.19912402E-02  -3.03078384E-03  -5.14078271E-03  -5.85260061E-03  -4.04272350E-03 
 -8.56050792E-04  -1.05272446E-03   1.16286873E-03  -2.48479571E-03  -3.11213263E-03 
 -5.27876564E-03  -6.00968933E-03  -4.02294167E-03  -1.12937550E-04  -1.89111743E-03 
 -7.18405616E-04  -9.28251165E-04   4.92148286E-03   8.34776589E-03   9.50363836E-03 
  6.50674054E-03   7.26662828E-04   1.66301296E-03   1.10733815E-03   2.33953804E-03 
 -1.14295403E-02  -1.93866623E-02  -2.20710344E-02  -1.21138216E-02  -3.29422063E-04 
 -1.59501259E-03   1.03003594E-03   1.12024056E-03  -1.11918665E-02  -1.89835227E-02 
 -2.16120740E-02  -4.07063707E-03  -3.31313000E-03  -8.83709932E-03  -6.51419465E-03 
 -9.06818912E-03  -1.47564409E-03  -2.50297151E-03  -2.84954518E-03   1.19880166E-03 
  8.53643523E-04  -1.34184672E-03  -2.09218080E-03  -9.21933176E-04  -2.63553153E-03 
 -4.47036003E-03  -5.08934793E-03  -6.10384672E-03  -1.20403937E-03  -1.11361632E-03 
 -9.64133191E-04   5.40750130E-05  -1.98737317E-02  -3.37096084E-02  -3.83772055E-02 
 -2.33905680E-02  -1.05270340E-03  -2.18363212E-03  -3.43383328E-03  -1.49206155E-03 
  1.47495873E-02   2.50180901E-02   2.84822172E-02   1.82826625E-02   2.98106367E-03 
 -2.69959950E-03   3.75969387E-04   2.64184114E-03   1.11126318E-02   1.88491257E-02 
  2.14590678E-02   2.42857531E-03   6.17480184E-04  -9.52418838E-03   1.13512834E-02 
 -1.54500311E-02   1.97777858E-02   3.35468660E-02   3.81919291E-02   2.28574916E-02 
  3.08025967E-03   1.64825525E-03  -3.60939869E-03  -2.03029674E-03  -1.93620692E-02 
 -3.28417319E-02  -3.73891587E-02  -2.16047237E-02  -1.23932803E-03  -3.79601640E-03 
 -3.59962177E-03  -2.67791941E-04 
</Molecular Orbital Primitive Coefficients>
<Energy = T + Vne + Vee + Vnn> 
-3.45521670798236E+02 
</Energy = T + Vne + Vee + Vnn> 

<Virial Ratio (-V/T)> 
 2.00820561818226E+00 
</Virial Ratio (-V/T)> 
