# Supplementary material for: Novel Sulfonium Reagents for the Modular Synthesis of Spiro[2.3]Hexanes and Heteroatom‐Containing Analogues: Synthesis, Application, and Evaluation as Bioisosteres
Source: Angew Chem Int Ed Engl. 2025 Dec 9;65(5):e21633. doi: 10.1002/anie.202521633 (PMC12851011; doi:10.1002/anie.202521633)
Supplement: Supplementary file 2 — Supporting information [file ANIE-65-e21633-s001.zip › Bioisostere-Analysis/DFT/1362824453517056623779819633394482/file.xyz]

20
Coordinates from ORCA-job file
  C   1.85875437246529      0.64861001876172      0.20818875570982
  C   1.77100912728912     -0.52672953201986     -0.81201611960423
  N   0.48763222004400     -1.21787234238975     -0.58623074283275
  C   -0.38520596873812     -0.20707571205844      0.00604496665804
  C   0.50954255586729      0.60206110381753      0.95404522454049
  C   -1.74985131732017     -0.66933929639626      0.54891088595799
  N   -2.38351397396619      0.48885499227845     -0.12436686484162
  C   -1.19642163723487      0.65002870725644     -0.99800405440843
  H   2.70662344996179      0.53927555316338      0.89208274197452
  H   1.98684509206200      1.60219052747185     -0.31519501191917
  H   2.59919832757496     -1.23637235941622     -0.72206574262602
  H   1.78456131183070     -0.14097195631300     -1.83826761401525
  H   0.62009480731383     -1.96198406325251      0.09459988908073
  H   0.60812748966199      0.05350644170344      1.90026761125283
  H   0.09775631391261      1.59018220307679      1.18194848396111
  H   -2.03270495051014     -1.64560642452852      0.12967190315571
  H   -1.87351106134159     -0.68349942018221      1.63869543987666
  H   -3.25090119009115      0.28503781851361     -0.60887329853492
  H   -0.88468752767874      1.69119540386668     -1.14661437198848
  H   -1.27314744110260      0.13860833664686     -1.96672208139700
