# Supplementary material for: Novel Sulfonium Reagents for the Modular Synthesis of Spiro[2.3]Hexanes and Heteroatom‐Containing Analogues: Synthesis, Application, and Evaluation as Bioisosteres
Source: Angew Chem Int Ed Engl. 2025 Dec 9;65(5):e21633. doi: 10.1002/anie.202521633 (PMC12851011; doi:10.1002/anie.202521633)
Supplement: Supplementary file 2 — Supporting information [file ANIE-65-e21633-s001.zip › Bioisostere-Analysis/DFT/1362824453517056623779819633394482/file_property.txt]

-------------------------------------------------------------
----------------------- !PROPERTIES! ------------------------
-------------------------------------------------------------
# -----------------------------------------------------------
$ PAL_Flags
   description: The PAL Flags
   geom. index: 1
   prop. index: 1
        Diskflag:     2
# -----------------------------------------------------------
$ SCF_Energy
   description: The SCF energy
   geom. index: 1
   prop. index: 1
        SCF Energy:     -345.4746760430
# -----------------------------------------------------------
$ DFT_Energy
   description: The DFT energy
   geom. index: 1
   prop. index: 1
   Number of Alpha Electrons                 31.0000658900 
   Number of Beta  Electrons                 31.0000658900 
   Total number of  Electrons                62.0001317800 
   Exchange energy                          -32.3613153451 
   Correlation energy                        -2.5381232506 
   Correlation energy NL                      0.0000000000 
   Exchange-Correlation energy              -34.8994385957 
   Embedding correction                       0.0000000000 
   Total DFT Energy (No VdW correction)    -345.4746760430 
# -----------------------------------------------------------
$ Mayer_Pop
   description: The Mayer population analysis
   geom. index: 1
   prop. index: 1
     Number of atoms                     : 20
     Threshold for printing              : 0.1000000
     Number of bond orders printed       : 24
  NA   - Mulliken gross atomic population
  ZA   - Total nuclear charge
  QA   - Mulliken gross atomic charge
  VA   - Mayer's total valence
  BVA  - Mayer's bonded valence
  FA   - Mayer's free valence
  ATOM       NA         ZA         QA         VA         BVA        FA
  0   0     6.2721     6.0000    -0.2721     3.5257     3.5257    -0.0000
  1   0     6.3193     6.0000    -0.3193     3.7206     3.7206     0.0000
  2   0     7.2872     7.0000    -0.2872     2.7331     2.7331     0.0000
  3   0     6.0154     6.0000    -0.0154     3.9999     3.9999     0.0000
  4   0     6.2505     6.0000    -0.2505     3.5175     3.5175    -0.0000
  5   0     6.3120     6.0000    -0.3120     3.8007     3.8007    -0.0000
  6   0     7.3601     7.0000    -0.3601     2.6758     2.6758     0.0000
  7   0     6.3322     6.0000    -0.3322     3.8322     3.8322     0.0000
  8   0     0.8461     1.0000     0.1539     0.9584     0.9584     0.0000
  9   0     0.8436     1.0000     0.1564     0.9625     0.9625     0.0000
 10   0     0.8620     1.0000     0.1380     0.9643     0.9643     0.0000
 11   0     0.8323     1.0000     0.1677     0.9280     0.9280    -0.0000
 12   0     0.6943     1.0000     0.3057     0.8435     0.8435    -0.0000
 13   0     0.8475     1.0000     0.1525     0.9686     0.9686    -0.0000
 14   0     0.8181     1.0000     0.1819     0.9311     0.9311    -0.0000
 15   0     0.8686     1.0000     0.1314     0.9497     0.9497    -0.0000
 16   0     0.8380     1.0000     0.1620     0.8961     0.8961     0.0000
 17   0     0.7017     1.0000     0.2983     0.8501     0.8501     0.0000
 18   0     0.8555     1.0000     0.1445     0.9155     0.9155     0.0000
 19   0     0.8436     1.0000     0.1564     0.9426     0.9426     0.0000
      Bond orders larger than 0.1000000
           Atom A     A.N. of A          Atom B    A.N. of B              Bond order
                0             6               1            6                0.870343
                0             6               4            6                0.853449
                0             6               8            1                0.986903
                0             6               9            1                0.994852
                1             6               2            7                0.833454
                1             6              10            1                0.988497
                1             6              11            1                0.999670
                2             7               3            6                1.486417
                2             7               4            6               -0.106313
                2             7               7            6               -0.267843
                2             7              12            1                0.873312
                3             6               4            6                0.847938
                3             6               5            6                0.898168
                3             6               6            7               -0.159490
                3             6               7            6                1.017923
                4             6              13            1                1.003745
                4             6              14            1                0.972796
                5             6               6            7                1.026926
                5             6              15            1                0.979787
                5             6              16            1                0.968847
                6             7               7            6                1.034878
                6             7              17            1                0.870134
                7             6              18            1                0.966946
                7             6              19            1                0.962046
# -----------------------------------------------------------
$ VdW_Correction
   description: The Van der Waals Correction
   geom. index: 1
   prop. index: 1
        Van der Waals Correction:       -0.0335408928
# -----------------------------------------------------------
$ Hessian
   description: Details about the Hessian
   geom. index: 1
   prop. index: 1
Normal modes:
Number of Rows: 60 Number of Columns: 60
                  0          1          2          3          4          5    
      0       0.000000   0.000000   0.000000   0.000000   0.000000   0.000000
      1       0.000000   0.000000   0.000000   0.000000   0.000000   0.000000
      2       0.000000   0.000000   0.000000   0.000000   0.000000   0.000000
      3       0.000000   0.000000   0.000000   0.000000   0.000000   0.000000
      4       0.000000   0.000000   0.000000   0.000000   0.000000   0.000000
      5       0.000000   0.000000   0.000000   0.000000   0.000000   0.000000
      6       0.000000   0.000000   0.000000   0.000000   0.000000   0.000000
      7       0.000000   0.000000   0.000000   0.000000   0.000000   0.000000
      8       0.000000   0.000000   0.000000   0.000000   0.000000   0.000000
      9       0.000000   0.000000   0.000000   0.000000   0.000000   0.000000
     10       0.000000   0.000000   0.000000   0.000000   0.000000   0.000000
     11       0.000000   0.000000   0.000000   0.000000   0.000000   0.000000
     12       0.000000   0.000000   0.000000   0.000000   0.000000   0.000000
     13       0.000000   0.000000   0.000000   0.000000   0.000000   0.000000
     14       0.000000   0.000000   0.000000   0.000000   0.000000   0.000000
     15       0.000000   0.000000   0.000000   0.000000   0.000000   0.000000
     16       0.000000   0.000000   0.000000   0.000000   0.000000   0.000000
     17       0.000000   0.000000   0.000000   0.000000   0.000000   0.000000
     18       0.000000   0.000000   0.000000   0.000000   0.000000   0.000000
     19       0.000000   0.000000   0.000000   0.000000   0.000000   0.000000
     20       0.000000   0.000000   0.000000   0.000000   0.000000   0.000000
     21       0.000000   0.000000   0.000000   0.000000   0.000000   0.000000
     22       0.000000   0.000000   0.000000   0.000000   0.000000   0.000000
     23       0.000000   0.000000   0.000000   0.000000   0.000000   0.000000
     24       0.000000   0.000000   0.000000   0.000000   0.000000   0.000000
     25       0.000000   0.000000   0.000000   0.000000   0.000000   0.000000
     26       0.000000   0.000000   0.000000   0.000000   0.000000   0.000000
     27       0.000000   0.000000   0.000000   0.000000   0.000000   0.000000
     28       0.000000   0.000000   0.000000   0.000000   0.000000   0.000000
     29       0.000000   0.000000   0.000000   0.000000   0.000000   0.000000
     30       0.000000   0.000000   0.000000   0.000000   0.000000   0.000000
     31       0.000000   0.000000   0.000000   0.000000   0.000000   0.000000
     32       0.000000   0.000000   0.000000   0.000000   0.000000   0.000000
     33       0.000000   0.000000   0.000000   0.000000   0.000000   0.000000
     34       0.000000   0.000000   0.000000   0.000000   0.000000   0.000000
     35       0.000000   0.000000   0.000000   0.000000   0.000000   0.000000
     36       0.000000   0.000000   0.000000   0.000000   0.000000   0.000000
     37       0.000000   0.000000   0.000000   0.000000   0.000000   0.000000
     38       0.000000   0.000000   0.000000   0.000000   0.000000   0.000000
     39       0.000000   0.000000   0.000000   0.000000   0.000000   0.000000
     40       0.000000   0.000000   0.000000   0.000000   0.000000   0.000000
     41       0.000000   0.000000   0.000000   0.000000   0.000000   0.000000
     42       0.000000   0.000000   0.000000   0.000000   0.000000   0.000000
     43       0.000000   0.000000   0.000000   0.000000   0.000000   0.000000
     44       0.000000   0.000000   0.000000   0.000000   0.000000   0.000000
     45       0.000000   0.000000   0.000000   0.000000   0.000000   0.000000
     46       0.000000   0.000000   0.000000   0.000000   0.000000   0.000000
     47       0.000000   0.000000   0.000000   0.000000   0.000000   0.000000
     48       0.000000   0.000000   0.000000   0.000000   0.000000   0.000000
     49       0.000000   0.000000   0.000000   0.000000   0.000000   0.000000
     50       0.000000   0.000000   0.000000   0.000000   0.000000   0.000000
     51       0.000000   0.000000   0.000000   0.000000   0.000000   0.000000
     52       0.000000   0.000000   0.000000   0.000000   0.000000   0.000000
     53       0.000000   0.000000   0.000000   0.000000   0.000000   0.000000
     54       0.000000   0.000000   0.000000   0.000000   0.000000   0.000000
     55       0.000000   0.000000   0.000000   0.000000   0.000000   0.000000
     56       0.000000   0.000000   0.000000   0.000000   0.000000   0.000000
     57       0.000000   0.000000   0.000000   0.000000   0.000000   0.000000
     58       0.000000   0.000000   0.000000   0.000000   0.000000   0.000000
     59       0.000000   0.000000   0.000000   0.000000   0.000000   0.000000
                  6          7          8          9         10         11    
      0      -0.093249   0.025693  -0.044932   0.024644   0.063877   0.063283
      1       0.135958  -0.052201   0.035011  -0.014360  -0.006146   0.012233
      2      -0.112376   0.109412  -0.011067  -0.056963  -0.010629  -0.013350
      3       0.055391   0.056093  -0.092014  -0.048288  -0.031623   0.101929
      4      -0.057519   0.019182   0.145443  -0.048667  -0.004646   0.012331
      5       0.085205   0.026473  -0.137383  -0.007914   0.005769  -0.008480
      6       0.027389   0.066802   0.026790  -0.028504  -0.037235   0.155342
      7      -0.026228  -0.007583  -0.102777  -0.015286   0.072224  -0.128238
      8      -0.017926  -0.037780   0.119942   0.116728   0.102930   0.159198
      9      -0.001365  -0.005372   0.002547  -0.000348  -0.004880  -0.012256
     10      -0.054744  -0.021867  -0.090033   0.028250   0.144528  -0.025763
     11      -0.007090  -0.096570   0.062264   0.060429   0.003138  -0.118065
     12      -0.021648  -0.074824  -0.021177   0.022922   0.109333   0.012668
     13      -0.078453   0.060597  -0.049555   0.144324  -0.079422  -0.088592
     14       0.023022  -0.079299   0.052727  -0.030993   0.096538  -0.087009
     15      -0.021294   0.035293  -0.062253  -0.013037   0.040224  -0.042006
     16      -0.044135  -0.053189   0.008632  -0.174064  -0.011611   0.054680
     17      -0.043747  -0.033589  -0.001283  -0.138048  -0.068039  -0.048616
     18       0.017371  -0.023597   0.056059   0.016801  -0.038393  -0.137833
     19       0.116037   0.133588   0.110215   0.006382  -0.017499   0.017631
     20       0.065082   0.188861  -0.021135  -0.000440   0.007493  -0.002276
     21       0.042214  -0.063948   0.129168   0.024195  -0.090827  -0.142713
     22       0.004536  -0.079158  -0.084411   0.074088  -0.036404   0.119366
     23       0.010898  -0.093034  -0.046131   0.085033  -0.132990   0.055723
     24       0.031838  -0.095351  -0.026717   0.006453   0.141540   0.027597
     25       0.420893  -0.172112  -0.047878  -0.051971   0.027860   0.033527
     26      -0.178911   0.217581  -0.055530  -0.046368  -0.091114   0.035087
     27      -0.376510   0.205524  -0.050031   0.111477  -0.041252   0.052773
     28       0.113584  -0.051378   0.087745  -0.055304   0.009367   0.028146
     29      -0.267044   0.183094   0.084379  -0.096656  -0.025777   0.010086
     30       0.018861   0.067308   0.080506  -0.040508  -0.063005   0.207135
     31      -0.027618   0.016182   0.237288  -0.047528  -0.041319   0.081362
     32       0.345229  -0.028550  -0.411971  -0.032698  -0.028923  -0.124289
     33       0.219156   0.055837  -0.400939  -0.117610  -0.073339  -0.092234
     34      -0.246470   0.096299   0.308647  -0.081886  -0.022697   0.047210
     35       0.046125   0.054752  -0.135187  -0.034373  -0.009564  -0.031567
     36      -0.018282   0.054960   0.215043  -0.026938  -0.055896   0.224504
     37      -0.052408  -0.003495  -0.031719   0.023752   0.129752   0.018772
     38      -0.059030  -0.030714   0.225493   0.176136   0.193262   0.385543
     39       0.105001  -0.200512   0.040455   0.037365   0.131285   0.004543
     40      -0.190668   0.157399  -0.057660   0.318477  -0.366740  -0.226071
     41      -0.046463  -0.018027   0.043352   0.061692  -0.060077  -0.159392
     42      -0.097470  -0.073887  -0.075593   0.066620   0.208231   0.018188
     43      -0.126096   0.084846  -0.069450   0.187983  -0.102812  -0.114866
     44       0.161891  -0.212327   0.073088  -0.206503   0.400385   0.065230
     45      -0.081023  -0.003478  -0.138888   0.095635   0.201155  -0.100653
     46      -0.016546  -0.022352   0.028640  -0.144830  -0.017296   0.054822
     47      -0.170589  -0.213408  -0.048672  -0.472246  -0.227982   0.033999
     48       0.007743   0.145908  -0.087785  -0.137536  -0.024906   0.051805
     49      -0.163401  -0.240892  -0.015780  -0.490331  -0.180417   0.130234
     50      -0.007140   0.032015   0.001709  -0.067523  -0.030181  -0.057004
     51      -0.085428  -0.266513  -0.026802  -0.023020  -0.151161  -0.024229
     52       0.201936   0.230947   0.157466   0.130353   0.000082  -0.027489
     53       0.059054   0.268889  -0.006075  -0.081794   0.070672  -0.044833
     54       0.134428   0.058647   0.239140   0.005620  -0.168820  -0.126514
     55       0.003379  -0.055964  -0.075380   0.060780   0.012065   0.068792
     56      -0.030731  -0.307684  -0.162716   0.171912  -0.383339   0.354988
     57      -0.004239  -0.226309   0.136833   0.064847  -0.078908  -0.258679
     58      -0.040237  -0.281483  -0.209265   0.160184  -0.283352   0.438593
     59       0.017669  -0.059782  -0.017219   0.066506  -0.076189  -0.029388
                 12         13         14         15         16         17    
      0       0.164624  -0.217369   0.010842   0.042421   0.026256  -0.019435
      1       0.010434  -0.203613   0.038708  -0.027588  -0.060805   0.011978
      2      -0.039111  -0.071729   0.075646   0.042172   0.033986   0.031168
      3       0.130532   0.167947  -0.067232   0.035508  -0.019108   0.088495
      4       0.029056  -0.103278  -0.016393  -0.008730   0.004464  -0.060085
      5      -0.018098  -0.193635   0.035768   0.027300   0.071871  -0.003648
      6       0.069036   0.177174  -0.024687   0.007067  -0.007182  -0.021265
      7       0.093928   0.094621  -0.206101  -0.037692   0.113746  -0.092580
      8      -0.060664   0.049020  -0.139399  -0.030267   0.053217  -0.072045
      9      -0.044607   0.031198   0.122452  -0.057199   0.001565  -0.006685
     10      -0.065170   0.082622  -0.040390   0.000017  -0.010898   0.102696
     11       0.143409   0.071944  -0.011247  -0.018774  -0.015005   0.047450
     12       0.140971  -0.117848   0.114952   0.037967  -0.000086  -0.034778
     13       0.027097   0.037774   0.099702   0.001970  -0.084220   0.042245
     14       0.001602   0.179325   0.211097   0.039176  -0.102592  -0.069708
     15      -0.276005   0.015755   0.078973  -0.115644   0.041378  -0.016561
     16      -0.016904   0.045723   0.089138  -0.085290   0.017080   0.056403
     17       0.017778  -0.013233  -0.129076   0.103279  -0.036590   0.072621
     18      -0.161063  -0.038687  -0.142500   0.158132  -0.052689  -0.018031
     19       0.047977   0.003181   0.024204  -0.033432   0.015418  -0.000218
     20      -0.052895  -0.000975  -0.007207   0.011743  -0.005879  -0.014850
     21      -0.033883  -0.029055  -0.066646  -0.059654   0.041418   0.023501
     22      -0.132317   0.016649  -0.032701   0.120151  -0.055716  -0.009693
     23       0.058305   0.010635   0.017777  -0.133171   0.060801   0.045232
     24       0.154450  -0.086880   0.256383   0.239404   0.192566  -0.120169
     25      -0.022328  -0.013378   0.245886   0.349157   0.410709   0.200479
     26      -0.035364  -0.173918  -0.151678  -0.082436  -0.034330   0.204069
     27       0.199315  -0.434898  -0.272755  -0.333660  -0.409562  -0.009486
     28       0.012087  -0.162286  -0.001201  -0.064858  -0.115027  -0.051184
     29      -0.021511  -0.084468  -0.114063  -0.181819  -0.241260  -0.084409
     30       0.062459   0.175528   0.073715   0.104185  -0.015058   0.232889
     31      -0.020415  -0.094049   0.070438  -0.017669  -0.082346  -0.005592
     32       0.044279  -0.158053  -0.135905  -0.260922  -0.311303  -0.309067
     33       0.220098   0.201169  -0.178683  -0.132423  -0.218578  -0.133048
     34      -0.018523  -0.076966   0.169733   0.224119   0.288254   0.205202
     35      -0.019081  -0.185444   0.086299   0.082792   0.139228   0.054655
     36       0.077386   0.171980  -0.000545  -0.010100  -0.114534  -0.034834
     37      -0.031406   0.084101  -0.198591  -0.029961   0.035994  -0.048937
     38      -0.261276   0.019402  -0.103220  -0.013160  -0.076088   0.020867
     39       0.235746  -0.226779   0.058034  -0.082501  -0.169821   0.013771
     40       0.154143   0.231608   0.357101   0.160305   0.083900  -0.246259
     41       0.064453   0.291581   0.356815   0.133132  -0.000438  -0.229996
     42       0.183281   0.081280   0.085875   0.149520   0.055299  -0.025859
     43       0.056846   0.146999   0.150413   0.072663  -0.029078  -0.013559
     44      -0.078537  -0.083773  -0.089292  -0.149427  -0.332204   0.246598
     45      -0.356752   0.051366   0.096070  -0.237593   0.068018   0.269631
     46      -0.001545   0.038728   0.084640  -0.072448   0.010035   0.063792
     47      -0.008128   0.009264  -0.100498   0.113313  -0.004096  -0.321658
     48      -0.387040   0.002775   0.151504  -0.199621   0.108362  -0.279161
     49      -0.017435   0.062992   0.090810  -0.069252   0.051489  -0.316729
     50       0.004222  -0.019559  -0.123866   0.095065  -0.040800   0.139570
     51      -0.163661  -0.002270  -0.052680  -0.076630   0.037001   0.100384
     52       0.078056  -0.024672  -0.051372   0.094881  -0.021731  -0.097028
     53      -0.081318  -0.003376  -0.013224   0.079659  -0.042551  -0.013831
     54       0.011117  -0.096293  -0.075154  -0.148755   0.101565  -0.021737
     55      -0.112348   0.045043  -0.036957   0.131671  -0.064629   0.008582
     56      -0.085736  -0.126612   0.037739  -0.104650   0.058711  -0.049305
     57       0.069703   0.018500  -0.122358  -0.178028   0.107347   0.142130
     58      -0.287830  -0.118152   0.001584   0.203387  -0.097292  -0.119691
     59       0.103190   0.046231   0.005398  -0.168874   0.078722   0.083005
                 18         19         20         21         22         23    
      0       0.012890   0.147498  -0.019442   0.059255   0.030359   0.015956
      1      -0.008625   0.120758  -0.055577   0.047710  -0.006017  -0.008757
      2       0.015186   0.078851   0.018551   0.023166  -0.004733   0.000993
      3       0.023469   0.068807  -0.020463   0.007475  -0.031561  -0.083274
      4       0.073746  -0.121069   0.023495  -0.031613   0.001064  -0.011608
      5      -0.024232  -0.138617   0.004990  -0.068702   0.000021   0.015806
      6      -0.057678  -0.082874  -0.008237  -0.011373   0.027469   0.056026
      7      -0.049927   0.012180   0.013652   0.038864   0.013579   0.031825
      8      -0.044916  -0.004396  -0.050999   0.053656   0.006469  -0.013883
      9      -0.013243  -0.003382  -0.010704   0.008353  -0.031019   0.093510
     10       0.029277   0.009570   0.035968  -0.034295  -0.027565  -0.006083
     11       0.026656  -0.038905  -0.090963   0.014086  -0.045585  -0.036070
     12       0.018485  -0.098855   0.018129  -0.034143  -0.010375  -0.023775
     13      -0.112613   0.016433   0.086350  -0.025524   0.024437   0.013511
     14      -0.030998   0.059656   0.020081   0.030641   0.035473  -0.002061
     15       0.004417  -0.003563  -0.031155   0.006379   0.012718  -0.075263
     16       0.034339  -0.058935  -0.030608   0.086014  -0.050362   0.113240
     17       0.027393  -0.037154   0.032340   0.041724   0.080606  -0.066291
     18      -0.005937  -0.005132  -0.006438   0.008119  -0.101752   0.164150
     19      -0.002083  -0.001147   0.016851   0.006463   0.042672  -0.026849
     20      -0.003738   0.009587  -0.004648  -0.008977   0.010659   0.013958
     21      -0.001349   0.020064   0.048563  -0.003015   0.049664  -0.106912
     22       0.025844   0.004383  -0.117980  -0.076178   0.054416  -0.066358
     23       0.016612   0.050338   0.001168  -0.078605  -0.049209   0.120747
     24       0.076797   0.168826   0.091447   0.106477   0.103762   0.075889
     25       0.000231   0.278256   0.058215   0.044905  -0.019960  -0.020282
     26      -0.059051   0.110157  -0.080224  -0.028646  -0.093378  -0.073525
     27      -0.157917   0.025200  -0.140085  -0.025680   0.007882   0.011499
     28       0.102677   0.133996  -0.087368   0.100827  -0.022661  -0.061138
     29       0.151255   0.036648  -0.090664   0.080633  -0.046410  -0.095328
     30      -0.072126  -0.073097  -0.121717  -0.066549  -0.072169  -0.158487
     31       0.059887  -0.284372  -0.053611  -0.083680  -0.030084  -0.077796
     32       0.274680  -0.240077   0.061902   0.008081   0.022068   0.014789
     33       0.245017  -0.000787   0.130295   0.034757   0.003229  -0.027694
     34      -0.139618  -0.172548   0.014795  -0.145460  -0.034118  -0.021835
     35      -0.053925  -0.171935   0.033789  -0.110514  -0.008245   0.021605
     36       0.241308  -0.020257   0.230601  -0.110703   0.014735   0.089613
     37       0.244612   0.211530   0.317462  -0.157358  -0.013908   0.099843
     38       0.437176   0.318729   0.436129  -0.267944  -0.046476   0.088327
     39      -0.149660  -0.197295  -0.082115  -0.142356  -0.043181  -0.076899
     40       0.223423  -0.011352  -0.152926   0.070510  -0.005710  -0.082933
     41       0.161181   0.055333  -0.101503   0.090912   0.022463  -0.050086
     42       0.038903  -0.341335   0.242441  -0.157501   0.007907  -0.184280
     43      -0.038244  -0.050853   0.111325  -0.036249   0.026914  -0.045108
     44      -0.414904   0.063737   0.264237  -0.101364   0.067152   0.046034
     45       0.173045  -0.156747  -0.063750   0.190588  -0.128766  -0.369149
     46       0.036761  -0.072132  -0.025969   0.104247  -0.001809   0.198698
     47      -0.182314   0.246962   0.031376  -0.324828  -0.090634  -0.326856
     48      -0.123389   0.135513  -0.004625  -0.125616   0.110329  -0.168939
     49      -0.154390   0.221839  -0.012318  -0.277291  -0.241780  -0.090628
     50       0.061401  -0.094101   0.030896   0.122035   0.139248  -0.018067
     51       0.073221   0.007926  -0.099439  -0.086948   0.707449   0.404035
     52      -0.061279   0.079323   0.035869  -0.103684  -0.414445  -0.129495
     53      -0.007214  -0.071902   0.040848   0.156513  -0.178061  -0.033520
     54      -0.051935   0.057382   0.202890   0.008804   0.217137  -0.094847
     55       0.049460   0.023923  -0.196983  -0.150065   0.053775  -0.029007
     56      -0.107641  -0.111380   0.399075   0.399759  -0.179475  -0.101385
     57       0.058450   0.061781  -0.002426  -0.107975  -0.131866  -0.418312
     58      -0.100884  -0.167026   0.262950   0.407224  -0.029894  -0.213933
     59       0.050635   0.093497  -0.087774  -0.196387  -0.043734   0.132269
                 24         25         26         27         28         29    
      0       0.102498   0.053628  -0.055501  -0.072591   0.040962  -0.006590
      1      -0.039539  -0.007861   0.045997   0.066748  -0.089568   0.005095
      2      -0.094811   0.043176   0.036465   0.116892   0.073568  -0.008135
      3      -0.058018  -0.092793  -0.070445  -0.179537   0.007245   0.002726
      4       0.016761   0.020258  -0.074921  -0.108433   0.081600  -0.006408
      5       0.090732  -0.042058  -0.007657  -0.059043  -0.074601   0.005619
      6       0.074647   0.084482   0.066282   0.160435  -0.043691  -0.002640
      7       0.004808  -0.053058   0.038447   0.034566  -0.024638   0.007906
      8      -0.059094   0.019194  -0.026104  -0.035270   0.028213  -0.002885
      9      -0.019525   0.004568   0.038269   0.056899  -0.056440   0.008386
     10      -0.006984   0.063210  -0.021112  -0.007080  -0.121805   0.007413
     11       0.032227  -0.048606   0.030876   0.013271   0.134472   0.006963
     12      -0.116657  -0.025460   0.057635   0.094638  -0.032058   0.007044
     13      -0.007781   0.029478  -0.034410  -0.012532   0.080709  -0.009047
     14       0.057856  -0.026144  -0.009138  -0.066612  -0.064090   0.004026
     15       0.012474  -0.002991   0.117689  -0.072572   0.054079  -0.023371
     16       0.021658  -0.033423  -0.122676   0.035667   0.028206   0.001165
     17       0.026938   0.052068   0.161588  -0.009270  -0.052647  -0.029213
     18      -0.027529  -0.001409   0.021961  -0.071574   0.017678  -0.010274
     19      -0.012393   0.009946   0.183449  -0.083544   0.009555  -0.031645
     20      -0.005408  -0.034988  -0.197291   0.079430  -0.008453   0.042127
     21       0.021316  -0.007496  -0.174851   0.101514  -0.040937   0.026988
     22       0.037897   0.011606  -0.059588   0.087321   0.042491   0.011974
     23      -0.021016   0.065731   0.038433  -0.064723  -0.023649  -0.005148
     24       0.199150   0.279197  -0.197405  -0.195737   0.111368  -0.031864
     25      -0.131668  -0.003003   0.057994   0.198211   0.326291  -0.011103
     26      -0.232237  -0.217969   0.205001   0.296286   0.107716   0.016576
     27       0.257847  -0.207148   0.059560  -0.081368  -0.181210   0.026169
     28      -0.208254   0.074118   0.000809   0.035047  -0.203503   0.002231
     29      -0.339942   0.080019   0.005917   0.056814  -0.228377   0.000159
     30      -0.081993  -0.083770  -0.174405  -0.407568  -0.252164   0.002593
     31      -0.041218   0.100590  -0.201482  -0.318532  -0.099314  -0.014002
     32      -0.067884   0.247503  -0.132260  -0.064297   0.158922  -0.024415
     33      -0.072037   0.044928  -0.039676   0.035625   0.417153  -0.008944
     34       0.103033  -0.199958   0.018813  -0.094121   0.010679   0.021569
     35       0.120252  -0.103809   0.030587  -0.021747  -0.022268   0.014075
     36       0.226984  -0.060179   0.178392   0.290177   0.288820   0.021290
     37       0.130927  -0.255086   0.131347   0.115265  -0.099821   0.001573
     38       0.146817  -0.320422   0.120476   0.069572  -0.101034  -0.010568
     39      -0.012555  -0.437819   0.287209   0.234668   0.219949  -0.013673
     40       0.012978  -0.173717   0.108246   0.029652  -0.148495   0.018272
     41       0.065404  -0.108611   0.052745  -0.057164  -0.198328   0.018314
     42      -0.515769   0.144915  -0.184175  -0.039093  -0.047259  -0.031129
     43      -0.121601   0.064554  -0.090374  -0.056183   0.013362  -0.014761
     44       0.039915   0.067453  -0.120519  -0.080140   0.286268  -0.023910
     45       0.236810   0.176682   0.301311  -0.044174   0.148420   0.433481
     46      -0.009794  -0.070108  -0.147156   0.030861   0.012798  -0.102369
     47      -0.013567   0.090027   0.131189  -0.039673  -0.013652   0.150392
     48      -0.070606  -0.161415  -0.029149  -0.138644   0.128899  -0.438191
     49      -0.028619   0.017300  -0.060814  -0.048772   0.072329   0.189033
     50       0.030642   0.017704   0.112633   0.012857  -0.059633  -0.139208
     51      -0.242359  -0.151638   0.024524  -0.208323   0.036397   0.063596
     52       0.065522   0.186660   0.275347  -0.087584  -0.000031   0.102662
     53       0.074294  -0.084561  -0.286839   0.172735  -0.010210  -0.128882
     54      -0.081392   0.001967  -0.123966  -0.088668  -0.042222   0.477799
     55       0.047117   0.036761  -0.043799   0.103491   0.056173  -0.014602
     56      -0.017129  -0.094331  -0.000663  -0.087106  -0.084385  -0.060785
     57       0.191237   0.140500  -0.289323   0.262060  -0.143168  -0.502594
     58       0.024697  -0.171230   0.045674   0.038163   0.011364   0.029913
     59      -0.005624   0.120183   0.000321  -0.043805  -0.026806  -0.048584
                 30         31         32         33         34         35    
      0      -0.030773  -0.052576  -0.037414   0.013346   0.011173   0.006389
      1      -0.066670  -0.019385   0.037519  -0.028357   0.008980  -0.009793
      2       0.034219   0.049301  -0.000050   0.043419  -0.067475   0.000896
      3       0.021844   0.053071   0.035025  -0.026700  -0.000247   0.029044
      4       0.032285   0.025274  -0.050326  -0.050433   0.013009   0.024905
      5      -0.019895  -0.021421   0.045832   0.005681   0.016165   0.026833
      6      -0.061536  -0.040351  -0.007448   0.031152  -0.030609  -0.025349
      7       0.003781   0.025609   0.011773   0.033397  -0.006163   0.057497
      8       0.025982   0.055227  -0.007373  -0.050879   0.004150  -0.018303
      9       0.189268   0.002871  -0.013303  -0.036507   0.113482   0.084108
     10       0.046504  -0.087489  -0.067631   0.009561  -0.006500  -0.161082
     11       0.009062  -0.175512   0.053232   0.090545   0.065775  -0.034100
     12       0.053337   0.050863   0.021339   0.012836  -0.002040  -0.048094
     13       0.032110   0.043546   0.046876   0.018049  -0.004155   0.020930
     14      -0.043625   0.023563  -0.047347  -0.043455   0.004910   0.008388
     15      -0.015431  -0.023629   0.004727  -0.009549   0.021886   0.006289
     16      -0.066250   0.052689   0.008630   0.011174  -0.001632   0.016049
     17       0.017446   0.078909  -0.015457  -0.008789   0.040137   0.025603
     18      -0.054572  -0.007542   0.001891   0.001812  -0.044794  -0.023093
     19       0.029710  -0.070298   0.009918  -0.022995  -0.046058   0.013883
     20       0.021972  -0.056481   0.001467  -0.029061  -0.058354  -0.008663
     21       0.035054   0.000545   0.002692  -0.001626   0.021508   0.049614
     22      -0.008718   0.060931   0.012670   0.010913   0.043333   0.028956
     23      -0.039771   0.062295  -0.010102  -0.007965   0.001513   0.009107
     24       0.097030   0.119754   0.241241   0.120229  -0.173955  -0.042674
     25      -0.037402  -0.103094  -0.381007  -0.000322   0.055295   0.057829
     26      -0.115451  -0.178910  -0.447941  -0.073339   0.160480   0.077908
     27      -0.168171  -0.054821  -0.208111  -0.179479   0.069671   0.016887
     28      -0.074869  -0.061466   0.287967   0.063748   0.030503  -0.040008
     29      -0.026616  -0.025669   0.389031   0.135170  -0.003938  -0.049412
     30       0.131223  -0.038199  -0.093706   0.366888  -0.116371   0.055181
     31       0.178492  -0.057891  -0.246211   0.346101  -0.106739   0.049716
     32       0.155773  -0.018826  -0.254797   0.164234  -0.052588   0.023884
     33       0.075859   0.115329   0.054723  -0.394526   0.122643  -0.431447
     34       0.023633   0.048131   0.184730  -0.282582   0.149122  -0.362474
     35      -0.008724  -0.000878   0.136076  -0.146274   0.091433  -0.196201
     36      -0.137966  -0.191015   0.092414   0.027701   0.094271  -0.049619
     37      -0.002679   0.010811   0.053901   0.122404  -0.014809   0.148698
     38       0.017576   0.022232   0.064879   0.105597  -0.009690   0.137629
     39       0.011037   0.407885  -0.139236   0.079540  -0.501466  -0.075458
     40      -0.116695   0.108804  -0.113336  -0.013744  -0.148381  -0.069114
     41      -0.126808   0.034144  -0.123222  -0.063618  -0.035649  -0.033296
     42      -0.659839  -0.271819  -0.007644  -0.173016   0.112766   0.372072
     43      -0.188345  -0.054192   0.014932  -0.053488   0.031268   0.124561
     44      -0.047659   0.046323   0.069784   0.047368  -0.017614   0.115573
     45      -0.212461   0.099341   0.103968  -0.052320  -0.329425   0.190267
     46      -0.058996   0.067106  -0.009924   0.026455   0.071043  -0.014838
     47       0.148709  -0.201339   0.006628  -0.043194  -0.072052  -0.012933
     48      -0.289317   0.087064   0.016404   0.374833   0.218104  -0.257793
     49       0.037308  -0.237806   0.029195  -0.061571  -0.170748  -0.023061
     50      -0.043349   0.176901  -0.020833   0.066137   0.124396  -0.000991
     51       0.051133  -0.359219   0.027957  -0.110901  -0.332800  -0.068359
     52      -0.022589   0.156145  -0.020857   0.019212   0.109364   0.004086
     53      -0.022708   0.006619   0.008522   0.021795   0.014331   0.024087
     54      -0.281576   0.354881  -0.143524   0.272046   0.240640  -0.447618
     55       0.015719   0.071532   0.031043  -0.004560   0.059152   0.093898
     56      -0.005213  -0.177484  -0.042687  -0.019594  -0.147595  -0.147981
     57      -0.021757   0.025238  -0.022949  -0.214717  -0.331435  -0.105767
     58       0.147322  -0.227521   0.014244   0.040456   0.028630  -0.007508
     59      -0.084711   0.130113  -0.014465  -0.029984  -0.025447  -0.001187
                 36         37         38         39         40         41    
      0      -0.010428   0.076406  -0.050857   0.045616   0.014659   0.000365
      1       0.009997  -0.068377   0.082176   0.004293   0.004623  -0.001227
      2       0.001171  -0.065834   0.116808  -0.018663  -0.006668   0.001967
      3      -0.008017  -0.003466   0.015355  -0.082166  -0.017743   0.000191
      4      -0.002438   0.044500   0.000390  -0.118012  -0.023281   0.008659
      5      -0.017451   0.037429  -0.022043  -0.053745  -0.002423  -0.004407
      6       0.001753   0.018049  -0.000124  -0.009457  -0.037724   0.011554
      7      -0.010817  -0.036005  -0.016528   0.037131   0.019775  -0.007229
      8       0.011950  -0.006215  -0.002677   0.016114   0.007198  -0.003471
      9      -0.012791   0.047254   0.047515  -0.004422   0.207671  -0.006211
     10       0.031042   0.077461   0.065631  -0.049335  -0.029772   0.006424
     11      -0.025420  -0.011670   0.050565  -0.027854   0.017647   0.000577
     12       0.030702  -0.123638  -0.105141  -0.052727  -0.088764   0.003817
     13      -0.005561  -0.005419  -0.065025  -0.005366  -0.015053  -0.002956
     14       0.014140  -0.006539  -0.044382   0.001666  -0.015267  -0.005563
     15      -0.138528  -0.011413   0.020561   0.037854  -0.148064   0.005126
     16       0.002658  -0.009646  -0.015137   0.007405  -0.004032  -0.026409
     17      -0.012964   0.011109   0.005307   0.015995  -0.012369  -0.037772
     18       0.013717  -0.014328  -0.020514  -0.010228   0.020871   0.017687
     19       0.014094  -0.006596  -0.008497  -0.000431   0.018220   0.058331
     20      -0.011267  -0.008006  -0.013144  -0.007041   0.017383  -0.063907
     21       0.102308   0.048262   0.036322   0.032803  -0.143353   0.004487
     22      -0.028951  -0.017942  -0.009567   0.005339   0.032075   0.031013
     23       0.035568   0.012031  -0.001624   0.012462  -0.052591   0.031475
     24      -0.033053  -0.026983   0.313836   0.050545   0.034089  -0.004277
     25       0.010295   0.101420  -0.234114   0.093660   0.005918  -0.009300
     26       0.028241   0.103753  -0.396507   0.012860  -0.025880   0.003930
     27       0.080905  -0.327988   0.256403   0.021028   0.016220  -0.012699
     28      -0.063301   0.292636  -0.242098   0.102466   0.028138  -0.001702
     29      -0.095282   0.429065  -0.357948   0.135357   0.031291  -0.004093
     30       0.004990  -0.228776  -0.013979   0.381081   0.062373  -0.031183
     31       0.020931  -0.182168  -0.038546   0.387964   0.070271  -0.016480
     32       0.028140  -0.067196  -0.041765   0.253522   0.065561   0.003478
     33       0.132995  -0.037046   0.061630   0.318386   0.031010   0.018949
     34       0.107578  -0.044111  -0.028569   0.499343   0.114328   0.018081
     35       0.048213   0.000066  -0.029487   0.252484   0.061166   0.002455
     36      -0.034499  -0.106187  -0.068212   0.023459   0.085472  -0.119243
     37      -0.035207  -0.061146  -0.017813   0.080098   0.024704   0.010666
     38      -0.030770  -0.042397   0.000178   0.072577   0.018333   0.030486
     39      -0.088864   0.584438   0.325761   0.129327   0.101425  -0.016090
     40      -0.015487   0.145430   0.031152   0.056905  -0.028126   0.034769
     41       0.018126   0.021013  -0.033630   0.025221  -0.032603   0.015249
     42      -0.072456   0.070337   0.360999   0.166496   0.238971  -0.013603
     43      -0.023765   0.043640   0.077239   0.051052   0.073744  -0.015834
     44      -0.057079   0.051465  -0.111115   0.059596   0.008623   0.047353
     45       0.450913  -0.083078  -0.204136  -0.054024   0.408778   0.024342
     46      -0.111680  -0.001045   0.023574   0.033361  -0.138239  -0.080360
     47       0.095390   0.027919   0.003422  -0.059026   0.206318   0.250608
     48       0.555912   0.050022   0.017517  -0.183765   0.307846  -0.136822
     49      -0.064705  -0.033698  -0.016075   0.021296  -0.123513  -0.100366
     50       0.104288   0.026595   0.006795  -0.022167   0.088879  -0.034839
     51       0.036808  -0.054156  -0.084439  -0.059101   0.162215  -0.178490
     52      -0.008189   0.041887   0.034002   0.006353  -0.095407  -0.591582
     53      -0.006121  -0.023664  -0.006603   0.018794   0.020625   0.647394
     54      -0.440102  -0.080425  -0.009904  -0.151976   0.390091   0.106891
     55       0.029115  -0.000134   0.000042   0.027075  -0.027468   0.015543
     56      -0.071459  -0.029235  -0.023051  -0.046808   0.072675   0.064704
     57      -0.370562  -0.209896  -0.236801  -0.093357   0.488006  -0.136771
     58       0.028497   0.044091   0.062266  -0.014570  -0.010032  -0.158269
     59      -0.012139  -0.020055  -0.037215   0.007275  -0.002550   0.073057
                 42         43         44         45         46         47    
      0      -0.031672   0.029615   0.015290  -0.036830  -0.024175   0.042199
      1      -0.027074   0.022240   0.010424  -0.018063  -0.007539   0.032557
      2      -0.008544   0.005856   0.004807  -0.002741   0.002228   0.008360
      3       0.009236  -0.009676  -0.016268   0.036318   0.022830   0.053405
      4      -0.002618   0.001625  -0.018213  -0.011260  -0.018760  -0.026103
      5       0.000220   0.008689   0.039971  -0.010657   0.006215  -0.038771
      6      -0.006358  -0.010509  -0.061862  -0.018109  -0.038323  -0.007009
      7       0.001105   0.001934   0.019803   0.000870   0.009321  -0.000199
      8       0.000841   0.005661   0.023438   0.005314   0.016386   0.000552
      9      -0.009964   0.021242   0.005578   0.026277  -0.009970  -0.015275
     10       0.003299   0.008184   0.025126   0.019907   0.026928   0.006605
     11      -0.008192  -0.009037  -0.045582  -0.006564  -0.034877  -0.007244
     12      -0.004941  -0.004177  -0.008567   0.004441   0.008453  -0.006092
     13       0.025127  -0.011957   0.006755  -0.018480  -0.020281   0.011822
     14       0.056502  -0.021111   0.027417  -0.034912  -0.030591   0.027532
     15      -0.008263  -0.025999   0.000207  -0.016533   0.009581   0.004982
     16      -0.025655  -0.053118  -0.005762  -0.036324   0.021876   0.004283
     17       0.015525   0.042206   0.003375   0.033940  -0.029973  -0.004946
     18       0.003871   0.001198  -0.000887  -0.003714   0.003033   0.001011
     19       0.007595   0.008712   0.002502   0.002058   0.001433  -0.000813
     20      -0.007820  -0.007068  -0.008210  -0.004380  -0.000280  -0.000104
     21      -0.005017  -0.006008   0.020191   0.013256   0.000554   0.003178
     22      -0.014487  -0.015802   0.023437   0.034828  -0.044074  -0.001655
     23       0.029915   0.031072  -0.010190  -0.033812   0.053552   0.003690
     24       0.136104  -0.122088  -0.058772   0.125155   0.076568  -0.152768
     25       0.306368  -0.260780  -0.132258   0.218420   0.112378  -0.357228
     26      -0.094841   0.091200   0.047309  -0.116979  -0.077374   0.116416
     27       0.284960  -0.248971  -0.131428   0.243310   0.140140  -0.328301
     28       0.033318  -0.020042   0.008587   0.006783   0.002664  -0.021328
     29       0.211069  -0.167820  -0.048610   0.141972   0.079432  -0.221143
     30      -0.039232   0.067749   0.217912  -0.142338  -0.012309  -0.199415
     31      -0.027600   0.037428   0.100133  -0.096567  -0.029506  -0.111732
     32       0.068223  -0.107397  -0.262952   0.256634   0.091978   0.474262
     33      -0.095832   0.096077   0.109075  -0.289330  -0.175489  -0.406719
     34       0.028482  -0.072862  -0.246589   0.163153   0.030516   0.347753
     35      -0.004345  -0.003378  -0.028233   0.004728  -0.007405   0.029199
     36       0.097175   0.057823   0.671038   0.218094   0.458582   0.136435
     37      -0.022383  -0.024504  -0.123128  -0.053887  -0.095478  -0.024114
     38      -0.040294  -0.038137  -0.244222  -0.093267  -0.182754  -0.045877
     39       0.126133  -0.034322   0.117426  -0.069852  -0.039070   0.076653
     40      -0.406449   0.168956  -0.131682   0.233217   0.259067  -0.159753
     41      -0.201419   0.086148  -0.065416   0.115442   0.130326  -0.078209
     42      -0.013216   0.017905  -0.006801  -0.018939  -0.009110   0.000871
     43       0.105603  -0.038476   0.044449  -0.072339  -0.074423   0.053083
     44      -0.473535   0.191948  -0.195278   0.261375   0.261632  -0.197948
     45       0.036777   0.069261  -0.038464   0.012275  -0.057189  -0.013683
     46       0.005423   0.013719   0.001413   0.011114  -0.008432   0.001452
     47      -0.217897  -0.466291   0.025615  -0.287563   0.266673   0.041813
     48       0.022833   0.075850  -0.029999   0.061534  -0.066326  -0.011287
     49       0.241677   0.494036  -0.025149   0.290765  -0.252420  -0.040773
     50      -0.059975  -0.105924   0.006223  -0.048991   0.038671   0.005787
     51      -0.036227  -0.039248  -0.025040  -0.008682  -0.016567  -0.003370
     52      -0.132401  -0.157348  -0.023796  -0.022354  -0.020686  -0.000899
     53       0.144137   0.167582   0.032405   0.021003   0.032274   0.003289
     54       0.066212   0.065158  -0.061433  -0.049651   0.013127   0.002506
     55       0.028338   0.035749  -0.014491  -0.025712   0.033095   0.000182
     56      -0.231169  -0.283212   0.230918   0.335583  -0.413750  -0.001479
     57       0.052033   0.064642  -0.087346  -0.099215   0.091367   0.000601
     58       0.212137   0.258004  -0.265113  -0.343072   0.392450  -0.000370
     59      -0.020888  -0.032401   0.054743   0.049426  -0.044979   0.003262
                 48         49         50         51         52         53    
      0      -0.000262   0.001375   0.033262  -0.021323  -0.031302   0.027292
      1      -0.000491   0.000181   0.023501  -0.013001  -0.040840  -0.022544
      2       0.000125   0.000953   0.005026  -0.008311   0.007168   0.034055
      3      -0.000021  -0.000977  -0.039628  -0.024482  -0.023682  -0.015619
      4      -0.000405   0.000352   0.021717   0.015627   0.021828   0.045827
      5       0.000860   0.001632   0.028740   0.016869   0.005188  -0.060253
      6      -0.000176   0.000002  -0.000506  -0.000202   0.000141   0.001469
      7       0.000085   0.000215  -0.001361  -0.000516  -0.001008  -0.002372
      8       0.000037  -0.000122   0.000002  -0.000073   0.000462   0.001925
      9      -0.001029   0.003240   0.000389   0.000076   0.000968  -0.000581
     10      -0.000924  -0.000820  -0.000203  -0.001636   0.000809   0.000032
     11       0.001113   0.000993  -0.000210  -0.000265   0.000231  -0.000262
     12       0.000109   0.001531   0.001083  -0.006117   0.003384  -0.004800
     13      -0.001160  -0.002016  -0.003650   0.009317   0.003326   0.013677
     14       0.001758  -0.007519  -0.011656   0.053058  -0.041179   0.007451
     15       0.016362  -0.010881   0.000636  -0.001321   0.000676  -0.000048
     16       0.042434  -0.028987   0.002655  -0.006157   0.004802  -0.001674
     17      -0.031812   0.020403  -0.000038  -0.000702   0.001954  -0.001512
     18      -0.000442   0.002290  -0.000181   0.000300  -0.000301   0.000165
     19       0.000438   0.000446  -0.000095   0.000266  -0.000209   0.000164
     20      -0.000790   0.001017  -0.000099   0.000108  -0.000109   0.000298
     21       0.003421   0.005618  -0.000183  -0.000165   0.000115  -0.000013
     22       0.019820   0.030163  -0.000829   0.000249  -0.000045  -0.004316
     23      -0.028805  -0.048366   0.003178  -0.005611   0.003991  -0.005212
     24       0.002682  -0.018001  -0.308751   0.221740   0.239019  -0.361088
     25      -0.000978   0.004272   0.086163  -0.056806  -0.069516   0.089141
     26       0.002246  -0.014926  -0.269228   0.197432   0.211267  -0.308346
     27       0.000310  -0.001514  -0.072098   0.037622   0.111240   0.044214
     28       0.005191  -0.006739  -0.364180   0.199280   0.541613   0.185536
     29      -0.002898   0.003767   0.206849  -0.112265  -0.301716  -0.100849
     30       0.000053   0.007520   0.391104   0.248557   0.260947   0.289702
     31       0.000074  -0.009766  -0.433324  -0.276581  -0.290310  -0.317111
     32       0.000277   0.003014   0.122477   0.077356   0.077220   0.075658
     33       0.000956   0.003054   0.075375   0.043076   0.017049  -0.115906
     34       0.003795   0.008437   0.182830   0.105570   0.049853  -0.235309
     35      -0.009698  -0.021052  -0.456860  -0.265461  -0.121696   0.635087
     36       0.004636  -0.003674  -0.001526  -0.002189  -0.001301  -0.005437
     37      -0.002368  -0.000578   0.013812   0.008218   0.013270   0.031473
     38       0.000291   0.002953  -0.003771  -0.000285  -0.007516  -0.021920
     39       0.000130   0.004437   0.009965  -0.045993   0.036017  -0.004213
     40       0.012240  -0.045970  -0.068965   0.317541  -0.249849   0.028150
     41      -0.021373   0.076582   0.119901  -0.560115   0.447145  -0.046913
     42      -0.000533  -0.021068  -0.030266   0.122678  -0.062036   0.056357
     43       0.002079   0.068634   0.109931  -0.419492   0.201882  -0.187912
     44       0.000504   0.009436   0.016917  -0.060001   0.026033  -0.031145
     45      -0.106970   0.069146  -0.005355   0.014786  -0.010965   0.003267
     46      -0.651564   0.423457  -0.032686   0.076975  -0.055613   0.016107
     47      -0.104387   0.065230  -0.004799   0.010027  -0.007428   0.002047
     48      -0.062714   0.038051  -0.001603   0.002047   0.000565  -0.001692
     49       0.146232  -0.087879   0.001620   0.000170  -0.004814   0.004645
     50       0.481976  -0.292729   0.005324  -0.000775  -0.016578   0.016148
     51       0.006052  -0.019484   0.001444  -0.002789   0.002312  -0.001962
     52       0.006881  -0.012213   0.001110  -0.003180   0.002316  -0.002775
     53       0.000419  -0.018433   0.001792  -0.004444   0.003306  -0.003351
     54      -0.027538  -0.040417   0.001407  -0.001146   0.000428   0.003337
     55      -0.336794  -0.495964   0.018668  -0.014926   0.009541   0.037293
     56      -0.061856  -0.089168   0.003419  -0.002693   0.001985   0.006124
     57      -0.029878  -0.048763   0.002774  -0.004274   0.002824  -0.003538
     58       0.101662   0.158550  -0.009391   0.014289  -0.010865   0.012035
     59       0.401321   0.643054  -0.039044   0.064912  -0.047072   0.053185
                 54         55         56         57         58         59    
      0      -0.003201   0.001673   0.023998   0.018895  -0.000406   0.000005
      1       0.003441  -0.000413  -0.031337  -0.038099   0.000236  -0.000062
      2      -0.004575   0.001359   0.037830   0.039847  -0.000411  -0.000005
      3      -0.003812   0.001609   0.013247   0.006097  -0.003903  -0.000190
      4       0.009590  -0.002274  -0.028983  -0.015791   0.002701   0.000074
      5      -0.011050   0.001640   0.030960   0.018684  -0.004187  -0.000172
      6       0.000315  -0.000152  -0.000739  -0.000570   0.000362   0.000017
      7      -0.000241  -0.000446   0.001449   0.001328   0.062760   0.002140
      8       0.000002  -0.000089  -0.001512  -0.000756  -0.034336  -0.001219
      9       0.000681   0.000041  -0.000994   0.000856  -0.000441   0.000554
     10       0.000793   0.000848   0.000409  -0.000900   0.000116  -0.000259
     11       0.001612   0.000312  -0.000251   0.000439  -0.002969  -0.000224
     12       0.005531  -0.002780  -0.014298   0.016232   0.000135   0.000117
     13      -0.022566   0.009421   0.053292  -0.063882   0.000003  -0.000161
     14       0.009374   0.001960  -0.008526   0.023189  -0.000379   0.000005
     15      -0.000429  -0.001604   0.000062  -0.000193  -0.000207   0.001318
     16       0.010597   0.064698  -0.003728   0.002135   0.000162  -0.006298
     17       0.013932   0.069065  -0.003048   0.002451   0.000588  -0.002181
     18      -0.001086  -0.001200  -0.000136   0.000076   0.001257  -0.037748
     19      -0.002512  -0.003070  -0.000551   0.000296   0.001056  -0.039534
     20      -0.003774  -0.001567  -0.000940   0.000345   0.001775  -0.046601
     21       0.000637   0.000532   0.000272  -0.000487   0.000599   0.002243
     22       0.070993  -0.010489   0.022276  -0.009942  -0.000391  -0.003289
     23       0.055637  -0.010498   0.017073  -0.006288   0.000454  -0.005371
     24       0.042154  -0.019715  -0.342753  -0.314975   0.002211   0.000072
     25      -0.010281   0.004633   0.082370   0.075886  -0.000428  -0.000039
     26       0.036106  -0.016630  -0.292673  -0.267196   0.001578  -0.000008
     27      -0.007278   0.000730   0.064740   0.086375  -0.000683   0.000047
     28      -0.032481   0.000669   0.295045   0.378576  -0.003250   0.000187
     29       0.016851  -0.000546  -0.159570  -0.207726   0.001463  -0.000120
     30       0.064825  -0.019136  -0.206126  -0.106462   0.027442   0.001128
     31      -0.072119   0.021058   0.227634   0.118478  -0.033625  -0.001327
     32       0.017094  -0.005583  -0.054881  -0.027661   0.010905   0.000411
     33      -0.020685   0.002204   0.057983   0.034476  -0.002089  -0.000076
     34      -0.042896   0.005203   0.115949   0.069907  -0.009066  -0.000223
     35       0.115181  -0.015339  -0.317101  -0.190688   0.025949   0.000797
     36      -0.001099   0.004747   0.003255   0.002679   0.021633   0.000288
     37       0.002514   0.002016  -0.023938  -0.013813  -0.851119  -0.028792
     38      -0.002975  -0.002068   0.014257   0.010970   0.515683   0.017750
     39      -0.011254  -0.003141   0.015854  -0.026937   0.000832   0.000274
     40       0.078910   0.001958  -0.110009   0.205800  -0.000776   0.000195
     41      -0.150876  -0.002136   0.208566  -0.384136   0.003524  -0.000035
     42      -0.057583   0.033610   0.154997  -0.165724  -0.000416  -0.000195
     43       0.185866  -0.116527  -0.523089   0.554185  -0.001094   0.001588
     44       0.032172  -0.019086  -0.092966   0.099456  -0.000168   0.000410
     45      -0.014905  -0.098104   0.005732  -0.002177  -0.004373   0.010491
     46      -0.082138  -0.558719   0.033900  -0.015583  -0.003595   0.042363
     47      -0.011961  -0.078177   0.004542  -0.002307   0.001818   0.010111
     48       0.020998   0.106894  -0.005451   0.005094  -0.000205  -0.006724
     49      -0.041399  -0.208581   0.009854  -0.007904  -0.002304   0.007832
     50      -0.148744  -0.751289   0.034751  -0.027864  -0.003556   0.025562
     51       0.020875   0.017416   0.004717  -0.001934  -0.016194   0.470549
     52       0.033207   0.028518   0.007030  -0.002688  -0.019595   0.578005
     53       0.039041   0.026105   0.009809  -0.004627  -0.022363   0.657762
     54      -0.056566   0.007808  -0.017094   0.006612  -0.000779  -0.001117
     55      -0.726199   0.107928  -0.230551   0.107786   0.004976   0.026303
     56      -0.117864   0.017421  -0.036192   0.016367  -0.000033   0.004201
     57       0.038293  -0.008219   0.010766  -0.003474   0.000446   0.001346
     58      -0.122773   0.024437  -0.038821   0.013883  -0.000602   0.012625
     59      -0.545292   0.109671  -0.166688   0.057859  -0.000064   0.042377
# -----------------------------------------------------------
$ THERMOCHEMISTRY_Energies
   description: The Thermochemistry energies
   geom. index: 1
   prop. index: 1
        Temperature (Kelvin)           :        298.1500000000
        Pressure (atm)                 :          1.0000000000
        Total Mass (AMU)               :        112.1760000000
        Spin Degeneracy                :          1.0000000000
        Electronic Energy (Hartree)    :       -345.5082169358
        Translational Energy (Hartree) :          0.0014162714
        Rotational Energy (Hartree)    :          0.0014162714
        Vibrational Energy (Hartree)   :          0.0043107200
        Number of frequencies          :     60      
        Scaling Factor for frequencies :          1.0000000000
        Vibrational frequencies        :     
                  0    
      0       0.000000
      1       0.000000
      2       0.000000
      3       0.000000
      4       0.000000
      5       0.000000
      6      54.674984
      7      76.782130
      8     113.436934
      9     312.931193
     10     433.584572
     11     458.941854
     12     488.558964
     13     714.924990
     14     762.358312
     15     868.337985
     16     896.358953
     17     939.791289
     18     964.653092
     19     982.201451
     20     998.544394
     21     1003.420282
     22     1051.516328
     23     1086.317036
     24     1111.843783
     25     1124.661583
     26     1145.012117
     27     1149.763272
     28     1184.594624
     29     1218.527751
     30     1245.685482
     31     1272.232934
     32     1310.727342
     33     1319.178780
     34     1329.417248
     35     1344.702482
     36     1367.549316
     37     1392.919517
     38     1401.036954
     39     1432.775906
     40     1459.705530
     41     1494.285852
     42     1513.800484
     43     1521.696148
     44     1531.618989
     45     1536.779945
     46     1546.056036
     47     1558.919498
     48     2910.637935
     49     2918.396555
     50     2929.654222
     51     2938.920080
     52     2948.578094
     53     2966.608832
     54     2980.186295
     55     2982.194201
     56     2989.195574
     57     3006.184841
     58     3209.990466
     59     3212.153706
        Zero Point Energy (Hartree)    :          0.1838789447
        Inner Energy (Hartree)         :       -345.3171947281
        Enthalpy (Hartree)             :       -345.3162505191
        Electronic entropy             :          0.0000000000
        Rotational entropy             :          0.0132204663
        Vibrational entropy            :          0.0074534610
        Translational entropy          :          0.0132204663
        Entropy                        :          0.0397078974
        Gibbs Energy (Hartree)         :       -345.3559584165
        Is Linear                      :                 false
# -----------------------------------------------------------
$ PAL_Flags
   description: The PAL Flags
   geom. index: 2
   prop. index: 1
        Diskflag:     2
# -----------------------------------------------------------
$ SCF_Energy
   description: The SCF energy
   geom. index: 2
   prop. index: 1
        SCF Energy:     -345.4850225893
# -----------------------------------------------------------
$ DFT_Energy
   description: The DFT energy
   geom. index: 2
   prop. index: 1
   Number of Alpha Electrons                 31.0000379665 
   Number of Beta  Electrons                 31.0000379665 
   Total number of  Electrons                62.0000759329 
   Exchange energy                          -32.3700688749 
   Correlation energy                        -2.5365155259 
   Correlation energy NL                      0.0000000000 
   Exchange-Correlation energy              -34.9065844008 
   Embedding correction                       0.0000000000 
   Total DFT Energy (No VdW correction)    -345.4850225893 
# -----------------------------------------------------------
$ VdW_Correction
   description: The Van der Waals Correction
   geom. index: 2
   prop. index: 1
        Van der Waals Correction:       -0.0331607459
# -----------------------------------------------------------
$ PAL_Flags
   description: The PAL Flags
   geom. index: 3
   prop. index: 1
        Diskflag:     2
# -----------------------------------------------------------
$ SCF_Energy
   description: The SCF energy
   geom. index: 3
   prop. index: 1
        SCF Energy:     -345.4861535075
# -----------------------------------------------------------
$ DFT_Energy
   description: The DFT energy
   geom. index: 3
   prop. index: 1
   Number of Alpha Electrons                 31.0000087288 
   Number of Beta  Electrons                 31.0000087288 
   Total number of  Electrons                62.0000174576 
   Exchange energy                          -32.3638845965 
   Correlation energy                        -2.5359812124 
   Correlation energy NL                      0.0000000000 
   Exchange-Correlation energy              -34.8998658088 
   Embedding correction                       0.0000000000 
   Total DFT Energy (No VdW correction)    -345.4861535075 
# -----------------------------------------------------------
$ VdW_Correction
   description: The Van der Waals Correction
   geom. index: 3
   prop. index: 1
        Van der Waals Correction:       -0.0331868857
# -----------------------------------------------------------
$ PAL_Flags
   description: The PAL Flags
   geom. index: 4
   prop. index: 1
        Diskflag:     2
# -----------------------------------------------------------
$ SCF_Energy
   description: The SCF energy
   geom. index: 4
   prop. index: 1
        SCF Energy:     -345.4865764059
# -----------------------------------------------------------
$ DFT_Energy
   description: The DFT energy
   geom. index: 4
   prop. index: 1
   Number of Alpha Electrons                 31.0000174966 
   Number of Beta  Electrons                 31.0000174966 
   Total number of  Electrons                62.0000349933 
   Exchange energy                          -32.3629624236 
   Correlation energy                        -2.5360284013 
   Correlation energy NL                      0.0000000000 
   Exchange-Correlation energy              -34.8989908250 
   Embedding correction                       0.0000000000 
   Total DFT Energy (No VdW correction)    -345.4865764059 
# -----------------------------------------------------------
$ VdW_Correction
   description: The Van der Waals Correction
   geom. index: 4
   prop. index: 1
        Van der Waals Correction:       -0.0332855339
# -----------------------------------------------------------
$ PAL_Flags
   description: The PAL Flags
   geom. index: 5
   prop. index: 1
        Diskflag:     2
# -----------------------------------------------------------
$ SCF_Energy
   description: The SCF energy
   geom. index: 5
   prop. index: 1
        SCF Energy:     -345.4868195624
# -----------------------------------------------------------
$ DFT_Energy
   description: The DFT energy
   geom. index: 5
   prop. index: 1
   Number of Alpha Electrons                 31.0000441799 
   Number of Beta  Electrons                 31.0000441799 
   Total number of  Electrons                62.0000883599 
   Exchange energy                          -32.3622114960 
   Correlation energy                        -2.5360540285 
   Correlation energy NL                      0.0000000000 
   Exchange-Correlation energy              -34.8982655245 
   Embedding correction                       0.0000000000 
   Total DFT Energy (No VdW correction)    -345.4868195624 
# -----------------------------------------------------------
$ VdW_Correction
   description: The Van der Waals Correction
   geom. index: 5
   prop. index: 1
        Van der Waals Correction:       -0.0333513748
# -----------------------------------------------------------
$ PAL_Flags
   description: The PAL Flags
   geom. index: 6
   prop. index: 1
        Diskflag:     2
# -----------------------------------------------------------
$ SCF_Energy
   description: The SCF energy
   geom. index: 6
   prop. index: 1
        SCF Energy:     -345.4870188511
# -----------------------------------------------------------
$ DFT_Energy
   description: The DFT energy
   geom. index: 6
   prop. index: 1
   Number of Alpha Electrons                 31.0000784168 
   Number of Beta  Electrons                 31.0000784168 
   Total number of  Electrons                62.0001568336 
   Exchange energy                          -32.3624778777 
   Correlation energy                        -2.5361667608 
   Correlation energy NL                      0.0000000000 
   Exchange-Correlation energy              -34.8986446385 
   Embedding correction                       0.0000000000 
   Total DFT Energy (No VdW correction)    -345.4870188511 
# -----------------------------------------------------------
$ VdW_Correction
   description: The Van der Waals Correction
   geom. index: 6
   prop. index: 1
        Van der Waals Correction:       -0.0334071444
# -----------------------------------------------------------
$ PAL_Flags
   description: The PAL Flags
   geom. index: 7
   prop. index: 1
        Diskflag:     2
# -----------------------------------------------------------
$ SCF_Energy
   description: The SCF energy
   geom. index: 7
   prop. index: 1
        SCF Energy:     -345.4872597307
# -----------------------------------------------------------
$ DFT_Energy
   description: The DFT energy
   geom. index: 7
   prop. index: 1
   Number of Alpha Electrons                 31.0000651619 
   Number of Beta  Electrons                 31.0000651619 
   Total number of  Electrons                62.0001303239 
   Exchange energy                          -32.3630447882 
   Correlation energy                        -2.5362873393 
   Correlation energy NL                      0.0000000000 
   Exchange-Correlation energy              -34.8993321276 
   Embedding correction                       0.0000000000 
   Total DFT Energy (No VdW correction)    -345.4872597307 
# -----------------------------------------------------------
$ VdW_Correction
   description: The Van der Waals Correction
   geom. index: 7
   prop. index: 1
        Van der Waals Correction:       -0.0334387681
# -----------------------------------------------------------
$ PAL_Flags
   description: The PAL Flags
   geom. index: 8
   prop. index: 1
        Diskflag:     2
# -----------------------------------------------------------
$ SCF_Energy
   description: The SCF energy
   geom. index: 8
   prop. index: 1
        SCF Energy:     -345.4875058239
# -----------------------------------------------------------
$ DFT_Energy
   description: The DFT energy
   geom. index: 8
   prop. index: 1
   Number of Alpha Electrons                 31.0000401344 
   Number of Beta  Electrons                 31.0000401344 
   Total number of  Electrons                62.0000802687 
   Exchange energy                          -32.3644709466 
   Correlation energy                        -2.5365040549 
   Correlation energy NL                      0.0000000000 
   Exchange-Correlation energy              -34.9009750015 
   Embedding correction                       0.0000000000 
   Total DFT Energy (No VdW correction)    -345.4875058239 
# -----------------------------------------------------------
$ VdW_Correction
   description: The Van der Waals Correction
   geom. index: 8
   prop. index: 1
        Van der Waals Correction:       -0.0334755503
# -----------------------------------------------------------
$ PAL_Flags
   description: The PAL Flags
   geom. index: 9
   prop. index: 1
        Diskflag:     2
# -----------------------------------------------------------
$ SCF_Energy
   description: The SCF energy
   geom. index: 9
   prop. index: 1
        SCF Energy:     -345.4877617526
# -----------------------------------------------------------
$ DFT_Energy
   description: The DFT energy
   geom. index: 9
   prop. index: 1
   Number of Alpha Electrons                 31.0000456214 
   Number of Beta  Electrons                 31.0000456214 
   Total number of  Electrons                62.0000912428 
   Exchange energy                          -32.3649615737 
   Correlation energy                        -2.5366165416 
   Correlation energy NL                      0.0000000000 
   Exchange-Correlation energy              -34.9015781153 
   Embedding correction                       0.0000000000 
   Total DFT Energy (No VdW correction)    -345.4877617526 
# -----------------------------------------------------------
$ VdW_Correction
   description: The Van der Waals Correction
   geom. index: 9
   prop. index: 1
        Van der Waals Correction:       -0.0334928116
# -----------------------------------------------------------
$ PAL_Flags
   description: The PAL Flags
   geom. index: 10
   prop. index: 1
        Diskflag:     2
# -----------------------------------------------------------
$ SCF_Energy
   description: The SCF energy
   geom. index: 10
   prop. index: 1
        SCF Energy:     -345.4880030258
# -----------------------------------------------------------
$ DFT_Energy
   description: The DFT energy
   geom. index: 10
   prop. index: 1
   Number of Alpha Electrons                 31.0000240985 
   Number of Beta  Electrons                 31.0000240985 
   Total number of  Electrons                62.0000481970 
   Exchange energy                          -32.3653621642 
   Correlation energy                        -2.5366944986 
   Correlation energy NL                      0.0000000000 
   Exchange-Correlation energy              -34.9020566628 
   Embedding correction                       0.0000000000 
   Total DFT Energy (No VdW correction)    -345.4880030258 
# -----------------------------------------------------------
$ VdW_Correction
   description: The Van der Waals Correction
   geom. index: 10
   prop. index: 1
        Van der Waals Correction:       -0.0334851997
# -----------------------------------------------------------
$ PAL_Flags
   description: The PAL Flags
   geom. index: 11
   prop. index: 1
        Diskflag:     2
# -----------------------------------------------------------
$ SCF_Energy
   description: The SCF energy
   geom. index: 11
   prop. index: 1
        SCF Energy:     -345.4881167938
# -----------------------------------------------------------
$ DFT_Energy
   description: The DFT energy
   geom. index: 11
   prop. index: 1
   Number of Alpha Electrons                 30.9999978218 
   Number of Beta  Electrons                 30.9999978218 
   Total number of  Electrons                61.9999956437 
   Exchange energy                          -32.3638148582 
   Correlation energy                        -2.5366683764 
   Correlation energy NL                      0.0000000000 
   Exchange-Correlation energy              -34.9004832346 
   Embedding correction                       0.0000000000 
   Total DFT Energy (No VdW correction)    -345.4881167938 
# -----------------------------------------------------------
$ VdW_Correction
   description: The Van der Waals Correction
   geom. index: 11
   prop. index: 1
        Van der Waals Correction:       -0.0335211506
# -----------------------------------------------------------
$ PAL_Flags
   description: The PAL Flags
   geom. index: 12
   prop. index: 1
        Diskflag:     2
# -----------------------------------------------------------
$ SCF_Energy
   description: The SCF energy
   geom. index: 12
   prop. index: 1
        SCF Energy:     -345.4881886417
# -----------------------------------------------------------
$ DFT_Energy
   description: The DFT energy
   geom. index: 12
   prop. index: 1
   Number of Alpha Electrons                 30.9999973062 
   Number of Beta  Electrons                 30.9999973062 
   Total number of  Electrons                61.9999946123 
   Exchange energy                          -32.3638799444 
   Correlation energy                        -2.5366407803 
   Correlation energy NL                      0.0000000000 
   Exchange-Correlation energy              -34.9005207247 
   Embedding correction                       0.0000000000 
   Total DFT Energy (No VdW correction)    -345.4881886417 
# -----------------------------------------------------------
$ VdW_Correction
   description: The Van der Waals Correction
   geom. index: 12
   prop. index: 1
        Van der Waals Correction:       -0.0334752333
# -----------------------------------------------------------
$ PAL_Flags
   description: The PAL Flags
   geom. index: 13
   prop. index: 1
        Diskflag:     2
# -----------------------------------------------------------
$ SCF_Energy
   description: The SCF energy
   geom. index: 13
   prop. index: 1
        SCF Energy:     -345.4881597776
# -----------------------------------------------------------
$ DFT_Energy
   description: The DFT energy
   geom. index: 13
   prop. index: 1
   Number of Alpha Electrons                 30.9999880369 
   Number of Beta  Electrons                 30.9999880369 
   Total number of  Electrons                61.9999760737 
   Exchange energy                          -32.3646106826 
   Correlation energy                        -2.5367643336 
   Correlation energy NL                      0.0000000000 
   Exchange-Correlation energy              -34.9013750161 
   Embedding correction                       0.0000000000 
   Total DFT Energy (No VdW correction)    -345.4881597776 
# -----------------------------------------------------------
$ VdW_Correction
   description: The Van der Waals Correction
   geom. index: 13
   prop. index: 1
        Van der Waals Correction:       -0.0335092820
# -----------------------------------------------------------
$ PAL_Flags
   description: The PAL Flags
   geom. index: 14
   prop. index: 1
        Diskflag:     2
# -----------------------------------------------------------
$ SCF_Energy
   description: The SCF energy
   geom. index: 14
   prop. index: 1
        SCF Energy:     -345.4881775755
# -----------------------------------------------------------
$ DFT_Energy
   description: The DFT energy
   geom. index: 14
   prop. index: 1
   Number of Alpha Electrons                 31.0000026648 
   Number of Beta  Electrons                 31.0000026648 
   Total number of  Electrons                62.0000053295 
   Exchange energy                          -32.3642543445 
   Correlation energy                        -2.5366916923 
   Correlation energy NL                      0.0000000000 
   Exchange-Correlation energy              -34.9009460368 
   Embedding correction                       0.0000000000 
   Total DFT Energy (No VdW correction)    -345.4881775755 
# -----------------------------------------------------------
$ VdW_Correction
   description: The Van der Waals Correction
   geom. index: 14
   prop. index: 1
        Van der Waals Correction:       -0.0334924813
# -----------------------------------------------------------
$ PAL_Flags
   description: The PAL Flags
   geom. index: 15
   prop. index: 1
        Diskflag:     2
# -----------------------------------------------------------
$ SCF_Energy
   description: The SCF energy
   geom. index: 15
   prop. index: 1
        SCF Energy:     -345.4881768895
# -----------------------------------------------------------
$ DFT_Energy
   description: The DFT energy
   geom. index: 15
   prop. index: 1
   Number of Alpha Electrons                 31.0000018587 
   Number of Beta  Electrons                 31.0000018587 
   Total number of  Electrons                62.0000037175 
   Exchange energy                          -32.3642372663 
   Correlation energy                        -2.5366993875 
   Correlation energy NL                      0.0000000000 
   Exchange-Correlation energy              -34.9009366538 
   Embedding correction                       0.0000000000 
   Total DFT Energy (No VdW correction)    -345.4881768895 
# -----------------------------------------------------------
$ Mayer_Pop
   description: The Mayer population analysis
   geom. index: 15
   prop. index: 1
     Number of atoms                     : 20
     Threshold for printing              : 0.1000000
     Number of bond orders printed       : 23
  NA   - Mulliken gross atomic population
  ZA   - Total nuclear charge
  QA   - Mulliken gross atomic charge
  VA   - Mayer's total valence
  BVA  - Mayer's bonded valence
  FA   - Mayer's free valence
  ATOM       NA         ZA         QA         VA         BVA        FA
  0   0     6.2801     6.0000    -0.2801     3.5839     3.5839    -0.0000
  1   0     6.3247     6.0000    -0.3247     3.7316     3.7316     0.0000
  2   0     7.2942     7.0000    -0.2942     2.7038     2.7038     0.0000
  3   0     6.2228     6.0000    -0.2228     4.2270     4.2270     0.0000
  4   0     6.2609     6.0000    -0.2609     3.4728     3.4728    -0.0000
  5   0     6.1656     6.0000    -0.1656     3.3862     3.3862     0.0000
  6   0     7.3613     7.0000    -0.3613     2.6561     2.6561     0.0000
  7   0     6.2848     6.0000    -0.2848     3.7765     3.7765    -0.0000
  8   0     0.8506     1.0000     0.1494     0.9625     0.9625    -0.0000
  9   0     0.8400     1.0000     0.1600     0.9497     0.9497    -0.0000
 10   0     0.8496     1.0000     0.1504     0.9522     0.9522     0.0000
 11   0     0.8374     1.0000     0.1626     0.9367     0.9367     0.0000
 12   0     0.6834     1.0000     0.3166     0.8395     0.8395    -0.0000
 13   0     0.8441     1.0000     0.1559     0.9492     0.9492    -0.0000
 14   0     0.8115     1.0000     0.1885     0.9303     0.9303    -0.0000
 15   0     0.8508     1.0000     0.1492     0.9367     0.9367     0.0000
 16   0     0.8512     1.0000     0.1488     0.9210     0.9210     0.0000
 17   0     0.6964     1.0000     0.3036     0.8548     0.8548     0.0000
 18   0     0.8537     1.0000     0.1463     0.9266     0.9266     0.0000
 19   0     0.8368     1.0000     0.1632     0.9272     0.9272     0.0000
      Bond orders larger than 0.1000000
           Atom A     A.N. of A          Atom B    A.N. of B              Bond order
                0             6               1            6                0.892977
                0             6               4            6                0.896430
                0             6               8            1                0.981911
                0             6               9            1                0.989213
                1             6               2            7                0.864509
                1             6              10            1                0.981039
                1             6              11            1                0.989032
                2             7               3            6                1.340292
                2             7               7            6               -0.184492
                2             7              12            1                0.860292
                3             6               4            6                0.796503
                3             6               5            6                0.862840
                3             6               6            7                0.206989
                3             6               7            6                1.116325
                4             6              13            1                0.963816
                4             6              14            1                0.993046
                5             6               6            7                0.747455
                5             6              15            1                1.000756
                5             6              16            1                0.992543
                6             7               7            6                0.904999
                6             7              17            1                0.862680
                7             6              18            1                0.960701
                7             6              19            1                0.966287
# -----------------------------------------------------------
$ VdW_Correction
   description: The Van der Waals Correction
   geom. index: 15
   prop. index: 1
        Van der Waals Correction:       -0.0334939088
# -----------------------------------------------------------
$ SCF_Electric_Properties
   description: The SCF Calculated Electric Properties
   geom. index: 15
   prop. index: 1
       Filename                          : file.scfp 
       Do Dipole Moment Calculation      : true 
       Do Quadrupole Moment Calculation  : false 
       Do Polarizability Calculation     : false 
** Dipole moment part of electric properties **
        Magnitude of dipole moment (Debye) :        1.1594584500
        Electronic Contribution:
                  0    
      0      -2.243433
      1      -0.880368
      2      -0.347683
        Nuclear Contribution:
                  0    
      0       2.593357
      1       0.615249
      2       0.471555
        Total Dipole moment:
                  0    
      0       0.349924
      1      -0.265119
      2       0.123872
# -------------------------------------------------------------
----------------------- !GEOMETRIES! ------------------------
# -------------------------------------------------------------
------------------------ !GEOMETRY! -------------------------
    Number of atoms:    20 
    Geometry Index:     1 
    Coordinates:
               0 C      1.878300000000    0.568800000000    0.204300000000
               1 C      1.732800000000   -0.565900000000   -0.815300000000
               2 N      0.365700000000   -1.093000000000   -0.752100000000
               3 C     -0.391100000000   -0.099200000000    0.004600000000
               4 C      0.551700000000    0.650200000000    0.929500000000
               5 C     -1.697000000000   -0.602100000000    0.604000000000
               6 N     -2.512100000000    0.234000000000   -0.281800000000
               7 C     -1.283100000000    0.755200000000   -0.886300000000
               8 H      2.706900000000    0.364500000000    0.917100000000
               9 H      2.080900000000    1.527600000000   -0.322000000000
              10 H      2.474400000000   -1.370400000000   -0.608000000000
              11 H      1.923600000000   -0.180000000000   -1.840000000000
              12 H      0.397100000000   -1.974500000000   -0.186400000000
              13 H      0.628000000000    0.111800000000    1.899800000000
              14 H      0.244400000000    1.702100000000    1.116400000000
              15 H     -1.878300000000   -1.689400000000    0.440500000000
              16 H     -1.838800000000   -0.299500000000    1.664700000000
              17 H     -2.986700000000   -0.387300000000   -0.979600000000
              18 H     -1.191800000000    1.848200000000   -0.704800000000
              19 H     -1.204700000000    0.499000000000   -1.968500000000
------------------------ !GEOMETRY! -------------------------
    Number of atoms:    20 
    Geometry Index:     2 
    Coordinates:
               0 C      1.908711820143    0.584696345852    0.198945639889
               1 C      1.752417108285   -0.572586596979   -0.824452417166
               2 N      0.379683046566   -1.099786828754   -0.706426916486
               3 C     -0.405217703441   -0.098274411683    0.015602784279
               4 C      0.562399673932    0.642936275628    0.942808622928
               5 C     -1.726726711810   -0.624505483310    0.610169063385
               6 N     -2.535680535671    0.224137718316   -0.305473728707
               7 C     -1.291688537480    0.775360237810   -0.908543642248
               8 H      2.740064781537    0.402209127074    0.887663380111
               9 H      2.105949327230    1.530327569599   -0.318297447878
              10 H      2.476552249027   -1.374007243163   -0.642222768470
              11 H      1.920316306421   -0.208673926829   -1.845626768744
              12 H      0.402280575716   -1.948494673203   -0.150258098672
              13 H      0.628693553701    0.111591957701    1.901849298334
              14 H      0.242391841746    1.670932547531    1.141321062540
              15 H     -1.887776695261   -1.701389859521    0.473255490778
              16 H     -1.878659045574   -0.350496911273    1.660819762267
              17 H     -3.013224883888   -0.361314357405   -0.980104204021
              18 H     -1.201471389740    1.855794251711   -0.742576278021
              19 H     -1.178814781440    0.541644260897   -1.972352834098
------------------------ !GEOMETRY! -------------------------
    Number of atoms:    20 
    Geometry Index:     3 
    Coordinates:
               0 C      1.899320480483    0.599808021247    0.184846969146
               1 C      1.733768792862   -0.564739022097   -0.835165075370
               2 N      0.382263854925   -1.124137817460   -0.654352195289
               3 C     -0.407175739317   -0.106133270405    0.039177444285
               4 C      0.571147931616    0.622783714781    0.966682175916
               5 C     -1.746083543054   -0.620354265554    0.606920342661
               6 N     -2.520872564027    0.235616218303   -0.333398903526
               7 C     -1.258708231874    0.769889330646   -0.918327721000
               8 H      2.756255547944    0.442107856936    0.846931443906
               9 H      2.063251482172    1.549412650313   -0.336319035128
              10 H      2.478859911988   -1.353017563641   -0.688315689569
              11 H      1.848740802766   -0.198882327386   -1.862525091045
              12 H      0.424097772774   -1.958972875917   -0.076582943461
              13 H      0.656570827127    0.071863922498    1.912720771729
              14 H      0.238713002075    1.639056904451    1.201490851338
              15 H     -1.902689773714   -1.698759821107    0.478137518927
              16 H     -1.922968815325   -0.354352357388    1.655815664545
              17 H     -3.022217015429   -0.331559562686   -1.008723942802
              18 H     -1.161291468984    1.851409302886   -0.766748673213
              19 H     -1.110783255011    0.529060961580   -1.976163912049
------------------------ !GEOMETRY! -------------------------
    Number of atoms:    20 
    Geometry Index:     4 
    Coordinates:
               0 C      1.885656173496    0.612100513081    0.176490340602
               1 C      1.718464470009   -0.557580669644   -0.840285940868
               2 N      0.386863357284   -1.148797686406   -0.616504418157
               3 C     -0.406452658466   -0.118121059195    0.054956332695
               4 C      0.573038488711    0.605182230123    0.984650309604
               5 C     -1.759292232670   -0.615341728008    0.601836622837
               6 N     -2.503750905509    0.258614683460   -0.345245762285
               7 C     -1.227188821566    0.757122679875   -0.929303311690
               8 H      2.762526119666    0.477795589962    0.817701864353
               9 H      2.014095615177    1.564041326752   -0.350515210536
              10 H      2.487428432737   -1.328267128679   -0.727101124224
              11 H      1.783460247055   -0.185110836491   -1.869549382594
              12 H      0.458554794764   -1.959706490488   -0.008549449328
              13 H      0.681780932784    0.027755944001    1.912641543042
              14 H      0.231557500007    1.609604514783    1.255844728199
              15 H     -1.920575062546   -1.692207607071    0.463869672103
              16 H     -1.952471838538   -0.356975371587    1.649949309828
              17 H     -3.038484554529   -0.282111872230   -1.014740951716
              18 H     -1.111411533639    1.839986556384   -0.800436727009
              19 H     -1.063598524225    0.492116411377   -1.979608444856
------------------------ !GEOMETRY! -------------------------
    Number of atoms:    20 
    Geometry Index:     5 
    Coordinates:
               0 C      1.877117196048    0.620509280939    0.175689205322
               1 C      1.714370426722   -0.551599383327   -0.840078600912
               2 N      0.396354589714   -1.166958311241   -0.595929806908
               3 C     -0.405591604587   -0.129933562551    0.058922916062
               4 C      0.569716000133    0.595284464114    0.991970511265
               5 C     -1.765540305713   -0.617116232087    0.595450936079
               6 N     -2.489939155710    0.290825033002   -0.333883227577
               7 C     -1.208130328973    0.742507244114   -0.942126574184
               8 H      2.762692451348    0.502086866943    0.808123346879
               9 H      1.984547119747    1.572885309877   -0.354820230568
              10 H      2.500363871001   -1.307842080937   -0.750036961749
              11 H      1.746465515212   -0.173446123146   -1.868504020460
              12 H      0.494693616279   -1.951555597447    0.043374038472
              13 H      0.691449778678    0.000254178929    1.907004184885
              14 H      0.220516010094    1.590673025730    1.285808875988
              15 H     -1.936393429103   -1.688572226565    0.429720786126
              16 H     -1.960813746987   -0.382817409953    1.648635122987
              17 H     -3.075951890468   -0.211509561132   -0.990510839925
              18 H     -1.063414325841    1.825538627681   -0.848635934811
              19 H     -1.052311787593    0.440886457055   -1.984073726972
------------------------ !GEOMETRY! -------------------------
    Number of atoms:    20 
    Geometry Index:     6 
    Coordinates:
               0 C      1.869308116119    0.628411138534    0.176732189397
               1 C      1.716623659288   -0.546035980768   -0.837774678724
               2 N      0.409027094408   -1.181724571765   -0.585793953047
               3 C     -0.403398449877   -0.144352962461    0.057021728837
               4 C      0.562772274854    0.588904933747    0.993389789021
               5 C     -1.768245430922   -0.622696570618    0.588655494941
               6 N     -2.475591540125    0.327766424110   -0.309317308220
               7 C     -1.194852654133    0.726555070410   -0.953032060425
               8 H      2.756649046825    0.520501981363    0.808651442160
               9 H      1.965136129871    1.581125172578   -0.355511781680
              10 H      2.515295413392   -1.290006095112   -0.757472969755
              11 H      1.731649558978   -0.165439425678   -1.865706612205
              12 H      0.526981492574   -1.945362149916    0.075876472090
              13 H      0.691965427467   -0.012130807146    1.903562518293
              14 H      0.204235902389    1.578751737234    1.294530509966
              15 H     -1.955203334438   -1.684938663164    0.384498445283
              16 H     -1.956190215788   -0.421615282503    1.650067302589
              17 H     -3.115811564211   -0.129483071454   -0.947789067467
              18 H     -1.015849011332    1.807244024767   -0.898133478876
              19 H     -1.064301915341    0.384625097843   -1.986353982178
------------------------ !GEOMETRY! -------------------------
    Number of atoms:    20 
    Geometry Index:     7 
    Coordinates:
               0 C      1.865303050486    0.633251525381    0.181079743822
               1 C      1.723813894718   -0.541491676439   -0.834138849136
               2 N      0.423216644836   -1.192968742080   -0.582803123686
               3 C     -0.400463125984   -0.157686329875    0.049767114716
               4 C      0.554023254763    0.586943531790    0.989338551623
               5 C     -1.767325777453   -0.630456620433    0.581491343281
               6 N     -2.461043391284    0.360950621523   -0.279165170841
               7 C     -1.189456518204    0.711172117066   -0.963485676838
               8 H      2.748840441290    0.529655174307    0.819130090631
               9 H      1.959490965069    1.586292138195   -0.350848714482
              10 H      2.531640825645   -1.275906352358   -0.757434319105
              11 H      1.731199255785   -0.158481170639   -1.861296393519
              12 H      0.554992858285   -1.939553123945    0.095969157421
              13 H      0.683347684520   -0.012375531961    1.900696918175
              14 H      0.185708733294    1.574139133806    1.287247127943
              15 H     -1.971888231478   -1.680835694393    0.336682901674
              16 H     -1.942871981684   -0.465884549256    1.651540109239
              17 H     -3.156818463527   -0.046033047798   -0.893307203493
              18 H     -0.978396834484    1.787645996926   -0.946665965126
              19 H     -1.093113284593    0.331722600182   -1.987697642301
------------------------ !GEOMETRY! -------------------------
    Number of atoms:    20 
    Geometry Index:     8 
    Coordinates:
               0 C      1.859711300761    0.639208440732    0.184197671656
               1 C      1.733950922784   -0.538139275730   -0.829359474172
               2 N      0.438804810826   -1.203583988628   -0.583760771715
               3 C     -0.396172117340   -0.173399557324    0.040255968325
               4 C      0.543386260518    0.585244798331    0.982892052063
               5 C     -1.764851449536   -0.639169055245    0.573785540488
               6 N     -2.443028395788    0.394215174904   -0.244921704587
               7 C     -1.185588004009    0.695964543675   -0.971704286666
               8 H      2.737310193751    0.540382623634    0.831081473741
               9 H      1.953334028222    1.592349517725   -0.347858522249
              10 H      2.549306310420   -1.263587713885   -0.746748994295
              11 H      1.742606705537   -0.155996230144   -1.856977777417
              12 H      0.579064142626   -1.939872633241    0.104740504571
              13 H      0.671474381872   -0.006747512369    1.899436139803
              14 H      0.162811002711    1.570842279958    1.270138678029
              15 H     -1.992229197255   -1.674138392238    0.286496004894
              16 H     -1.924487697533   -0.513112414091    1.651900964291
              17 H     -3.191022938183    0.040612707657   -0.830580590862
              18 H     -0.942648039432    1.765961028419   -0.990691861178
              19 H     -1.131532220950    0.283065657861   -1.986221014721
------------------------ !GEOMETRY! -------------------------
    Number of atoms:    20 
    Geometry Index:     9 
    Coordinates:
               0 C      1.856855077129    0.643518167232    0.189577451951
               1 C      1.746075590864   -0.535339366438   -0.823705102561
               2 N      0.454799789124   -1.211507852084   -0.585579274128
               3 C     -0.392506106370   -0.186586042365    0.028358517990
               4 C      0.532258211484    0.586432879958    0.974129913018
               5 C     -1.760778047975   -0.648992209057    0.565513558081
               6 N     -2.424740250573    0.425531346323   -0.208291497490
               7 C     -1.186433328265    0.681488598655   -0.980995897917
               8 H      2.726836282757    0.547313407467    0.847067622538
               9 H      1.954425441694    1.596457236197   -0.342015832184
              10 H      2.566823931343   -1.253923514107   -0.735000252705
              11 H      1.758049854018   -0.153950362151   -1.851582294498
              12 H      0.598389025486   -1.941748053886    0.108729077268
              13 H      0.654653040569    0.003765064150    1.897427674555
              14 H      0.139947634756    1.571178264893    1.247921485774
              15 H     -2.008725203475   -1.667335508993    0.237626561627
              16 H     -1.905028168397   -0.564013187966    1.649941360603
              17 H     -3.219918453158    0.125865665292   -0.761311250840
              18 H     -0.916167499978    1.743685653643   -1.037382425404
              19 H     -1.174616821035    0.238259813236   -1.984329395678
------------------------ !GEOMETRY! -------------------------
    Number of atoms:    20 
    Geometry Index:     10 
    Coordinates:
               0 C      1.855308273575    0.647814017173    0.195148572394
               1 C      1.763074846556   -0.534950151089   -0.816553845062
               2 N      0.471838862565   -1.214433031723   -0.591699663716
               3 C     -0.387263431301   -0.199124007516    0.013347954900
               4 C      0.519276187315    0.592434362964    0.961291339889
               5 C     -1.752569812455   -0.660029701540    0.558183655496
               6 N     -2.406976989326    0.454163496918   -0.165752653164
               7 C     -1.192441665954    0.670891144404   -0.985886447460
               8 H      2.713961166386    0.552247360678    0.867269450478
               9 H      1.963632660361    1.599825344077   -0.335815624120
              10 H      2.583439394692   -1.251190216957   -0.709052862177
              11 H      1.792726136843   -0.159038206566   -1.846068275040
              12 H      0.602334743254   -1.962392884674    0.085532950880
              13 H      0.628909124000    0.031674985252    1.899569887019
              14 H      0.112182113856    1.578682820189    1.205751772670
              15 H     -2.023689553441   -1.660452554675    0.192994742629
              16 H     -1.876849310526   -0.617460741807    1.647484132086
              17 H     -3.238558474522    0.198325022204   -0.687192736767
              18 H     -0.900506138680    1.724932890382   -1.072128049723
              19 H     -1.227628133198    0.208180052306   -1.980324301212
------------------------ !GEOMETRY! -------------------------
    Number of atoms:    20 
    Geometry Index:     11 
    Coordinates:
               0 C      1.850499880185    0.654733305514    0.197723791224
               1 C      1.767698820669   -0.530615971914   -0.811148613784
               2 N      0.483221899033   -1.221824035729   -0.583592053499
               3 C     -0.387748216839   -0.208067491545    0.010708176154
               4 C      0.512678207703    0.591262557292    0.960603711730
               5 C     -1.754952684671   -0.668073624220    0.548715313643
               6 N     -2.384141213623    0.486181471202   -0.136313303805
               7 C     -1.187807309050    0.655198258957   -0.996342612452
               8 H      2.709588817864    0.566699842757    0.870494444538
               9 H      1.953116360901    1.606022691357   -0.335625540718
              10 H      2.596433387076   -1.238435245655   -0.711353957493
              11 H      1.784772110255   -0.154252221055   -1.840744607645
              12 H      0.621562382684   -1.956179968590    0.106986416860
              13 H      0.626098777764    0.026653933058    1.895891193424
              14 H      0.100153868114    1.573986503134    1.210159933490
              15 H     -2.035780089226   -1.649753813365    0.141690056879
              16 H     -1.882511103509   -0.669712124961    1.638162541860
              17 H     -3.247017557088    0.282146748281   -0.627829760236
              18 H     -0.875072332060    1.698277610521   -1.130012269941
              19 H     -1.250594006182    0.155851574962   -1.972072860228
------------------------ !GEOMETRY! -------------------------
    Number of atoms:    20 
    Geometry Index:     12 
    Coordinates:
               0 C      1.859464270572    0.648766994283    0.208383000541
               1 C      1.775188604702   -0.528991209847   -0.809364380398
               2 N      0.488390262650   -1.215937636990   -0.590281321502
               3 C     -0.385721866606   -0.206182009152    0.002443566366
               4 C      0.508526984401    0.603598395508    0.951042547349
               5 C     -1.748050966274   -0.671452686331    0.548443590213
               6 N     -2.383905538960    0.488286435641   -0.120280017404
               7 C     -1.200250905156    0.651784937228   -0.998429300072
               8 H      2.706837025251    0.543500833585    0.893615381336
               9 H      1.986712609247    1.600913229983   -0.317640397012
              10 H      2.600554299432   -1.240764069733   -0.710756877441
              11 H      1.797717736623   -0.146963746151   -1.836792695865
              12 H      0.615659162926   -1.963696332584    0.087257962179
              13 H      0.605029876928    0.055604483064    1.897697568484
              14 H      0.096212532182    1.591810873046    1.177793124745
              15 H     -2.031463507186   -1.647351611127    0.128510930317
              16 H     -1.868027620674   -0.688223289015    1.638532497133
              17 H     -3.254707902545    0.288839261233   -0.600106272762
              18 H     -0.889075534745    1.693359900777   -1.145404879231
              19 H     -1.278889522767    0.143197246583   -1.968564026974
------------------------ !GEOMETRY! -------------------------
    Number of atoms:    20 
    Geometry Index:     13 
    Coordinates:
               0 C      1.852292963076    0.655200485003    0.201374873826
               1 C      1.775267177101   -0.530488828565   -0.807606470488
               2 N      0.488957433513   -1.219594324723   -0.588589911540
               3 C     -0.384368086939   -0.211002506894    0.005247401791
               4 C      0.508461858007    0.597296145200    0.954781549270
               5 C     -1.750534157475   -0.670462803449    0.546783055485
               6 N     -2.378868724159    0.495084865481   -0.118509737563
               7 C     -1.193672761671    0.651936929210   -0.995178593824
               8 H      2.704664759483    0.561929270826    0.881837578411
               9 H      1.965206963156    1.606277497182   -0.330341882845
              10 H      2.602117871629   -1.239408084083   -0.700082425575
              11 H      1.801674474223   -0.155010633265   -1.837373048377
              12 H      0.617354337616   -1.968174573366    0.087943479022
              13 H      0.614243246978    0.045174468573    1.898334909578
              14 H      0.092572402003    1.582455364404    1.187567328623
              15 H     -2.039235340980   -1.642404359021    0.121122907604
              16 H     -1.872403819475   -0.690876256446    1.636639391120
              17 H     -3.249354697767    0.298626143618   -0.600785072865
              18 H     -0.877053709993    1.691683448411   -1.142975024582
              19 H     -1.277122188326    0.141857751903   -1.964090307070
------------------------ !GEOMETRY! -------------------------
    Number of atoms:    20 
    Geometry Index:     14 
    Coordinates:
               0 C      1.857629807208    0.649977269580    0.205953993659
               1 C      1.771160299096   -0.528139167252   -0.811112622138
               2 N      0.486236251958   -1.217003800716   -0.586843214093
               3 C     -0.385542002573   -0.206304347041    0.007136416827
               4 C      0.510529460243    0.601233935223    0.955181829391
               5 C     -1.750280072561   -0.669035299685    0.549263765601
               6 N     -2.384931961868    0.487861676996   -0.125704771634
               7 C     -1.195791363358    0.652186980258   -0.996386525913
               8 H      2.707617923509    0.544853453909    0.887838217785
               9 H      1.981327339371    1.602733885178   -0.320090379614
              10 H      2.598132539385   -1.238655369785   -0.716627966570
              11 H      1.788384378119   -0.145350523984   -1.838415534359
              12 H      0.616430331773   -1.963579300965    0.091663477405
              13 H      0.611625479463    0.050831444717    1.900077728553
              14 H      0.099116354820    1.588868963847    1.185805857065
              15 H     -2.031895904060   -1.646123864431    0.131065599196
              16 H     -1.874970096667   -0.681937950383    1.638906175622
              17 H     -3.249631864190    0.280485451243   -0.613393411453
              18 H     -0.885117376077    1.694108347349   -1.141702042644
              19 H     -1.269829523588    0.143088215942   -1.966516592685
------------------------ !GEOMETRY! -------------------------
    Number of atoms:    20 
    Geometry Index:     15 
    Coordinates:
               0 C      1.858754372465    0.648610018762    0.208188755710
               1 C      1.771009127289   -0.526729532020   -0.812016119604
               2 N      0.487632220044   -1.217872342390   -0.586230742833
               3 C     -0.385205968738   -0.207075712058    0.006044966658
               4 C      0.509542555867    0.602061103818    0.954045224540
               5 C     -1.749851317320   -0.669339296396    0.548910885958
               6 N     -2.383513973966    0.488854992278   -0.124366864842
               7 C     -1.196421637235    0.650028707256   -0.998004054408
               8 H      2.706623449962    0.539275553163    0.892082741975
               9 H      1.986845092062    1.602190527472   -0.315195011919
              10 H      2.599198327575   -1.236372359416   -0.722065742626
              11 H      1.784561311831   -0.140971956313   -1.838267614015
              12 H      0.620094807314   -1.961984063253    0.094599889081
              13 H      0.608127489662    0.053506441703    1.900267611253
              14 H      0.097756313913    1.590182203077    1.181948483961
              15 H     -2.032704950510   -1.645606424529    0.129671903156
              16 H     -1.873511061342   -0.683499420182    1.638695439877
              17 H     -3.250901190091    0.285037818514   -0.608873298535
              18 H     -0.884687527679    1.691195403867   -1.146614371988
              19 H     -1.273147441103    0.138608336647   -1.966722081397
