# Supplementary material for: Novel Sulfonium Reagents for the Modular Synthesis of Spiro[2.3]Hexanes and Heteroatom‐Containing Analogues: Synthesis, Application, and Evaluation as Bioisosteres
Source: Angew Chem Int Ed Engl. 2025 Dec 9;65(5):e21633. doi: 10.1002/anie.202521633 (PMC12851011; doi:10.1002/anie.202521633)
Supplement: Supplementary file 2 — Supporting information [file ANIE-65-e21633-s001.zip › Bioisostere-Analysis/DFT/1362824453517056623779819633394482/file_trj.xyz]

20
Coordinates from ORCA-job file E -345.508216935757
  C       1.878300      0.568800      0.204300
  C       1.732800     -0.565900     -0.815300
  N       0.365700     -1.093000     -0.752100
  C      -0.391100     -0.099200      0.004600
  C       0.551700      0.650200      0.929500
  C      -1.697000     -0.602100      0.604000
  N      -2.512100      0.234000     -0.281800
  C      -1.283100      0.755200     -0.886300
  H       2.706900      0.364500      0.917100
  H       2.080900      1.527600     -0.322000
  H       2.474400     -1.370400     -0.608000
  H       1.923600     -0.180000     -1.840000
  H       0.397100     -1.974500     -0.186400
  H       0.628000      0.111800      1.899800
  H       0.244400      1.702100      1.116400
  H      -1.878300     -1.689400      0.440500
  H      -1.838800     -0.299500      1.664700
  H      -2.986700     -0.387300     -0.979600
  H      -1.191800      1.848200     -0.704800
  H      -1.204700      0.499000     -1.968500
20
Coordinates from ORCA-job file E -345.518183335225
  C       1.908712      0.584696      0.198946
  C       1.752417     -0.572587     -0.824452
  N       0.379683     -1.099787     -0.706427
  C      -0.405218     -0.098274      0.015603
  C       0.562400      0.642936      0.942809
  C      -1.726727     -0.624505      0.610169
  N      -2.535681      0.224138     -0.305474
  C      -1.291689      0.775360     -0.908544
  H       2.740065      0.402209      0.887663
  H       2.105949      1.530328     -0.318297
  H       2.476552     -1.374007     -0.642223
  H       1.920316     -0.208674     -1.845627
  H       0.402281     -1.948495     -0.150258
  H       0.628694      0.111592      1.901849
  H       0.242392      1.670933      1.141321
  H      -1.887777     -1.701390      0.473255
  H      -1.878659     -0.350497      1.660820
  H      -3.013225     -0.361314     -0.980104
  H      -1.201471      1.855794     -0.742576
  H      -1.178815      0.541644     -1.972353
20
Coordinates from ORCA-job file E -345.519340393215
  C       1.899320      0.599808      0.184847
  C       1.733769     -0.564739     -0.835165
  N       0.382264     -1.124138     -0.654352
  C      -0.407176     -0.106133      0.039177
  C       0.571148      0.622784      0.966682
  C      -1.746084     -0.620354      0.606920
  N      -2.520873      0.235616     -0.333399
  C      -1.258708      0.769889     -0.918328
  H       2.756256      0.442108      0.846931
  H       2.063251      1.549413     -0.336319
  H       2.478860     -1.353018     -0.688316
  H       1.848741     -0.198882     -1.862525
  H       0.424098     -1.958973     -0.076583
  H       0.656571      0.071864      1.912721
  H       0.238713      1.639057      1.201491
  H      -1.902690     -1.698760      0.478138
  H      -1.922969     -0.354352      1.655816
  H      -3.022217     -0.331560     -1.008724
  H      -1.161291      1.851409     -0.766749
  H      -1.110783      0.529061     -1.976164
20
Coordinates from ORCA-job file E -345.519861939816
  C       1.885656      0.612101      0.176490
  C       1.718464     -0.557581     -0.840286
  N       0.386863     -1.148798     -0.616504
  C      -0.406453     -0.118121      0.054956
  C       0.573038      0.605182      0.984650
  C      -1.759292     -0.615342      0.601837
  N      -2.503751      0.258615     -0.345246
  C      -1.227189      0.757123     -0.929303
  H       2.762526      0.477796      0.817702
  H       2.014096      1.564041     -0.350515
  H       2.487428     -1.328267     -0.727101
  H       1.783460     -0.185111     -1.869549
  H       0.458555     -1.959706     -0.008549
  H       0.681781      0.027756      1.912642
  H       0.231558      1.609605      1.255845
  H      -1.920575     -1.692208      0.463870
  H      -1.952472     -0.356975      1.649949
  H      -3.038485     -0.282112     -1.014741
  H      -1.111412      1.839987     -0.800437
  H      -1.063599      0.492116     -1.979608
20
Coordinates from ORCA-job file E -345.520170937169
  C       1.877117      0.620509      0.175689
  C       1.714370     -0.551599     -0.840079
  N       0.396355     -1.166958     -0.595930
  C      -0.405592     -0.129934      0.058923
  C       0.569716      0.595284      0.991971
  C      -1.765540     -0.617116      0.595451
  N      -2.489939      0.290825     -0.333883
  C      -1.208130      0.742507     -0.942127
  H       2.762692      0.502087      0.808123
  H       1.984547      1.572885     -0.354820
  H       2.500364     -1.307842     -0.750037
  H       1.746466     -0.173446     -1.868504
  H       0.494694     -1.951556      0.043374
  H       0.691450      0.000254      1.907004
  H       0.220516      1.590673      1.285809
  H      -1.936393     -1.688572      0.429721
  H      -1.960814     -0.382817      1.648635
  H      -3.075952     -0.211510     -0.990511
  H      -1.063414      1.825539     -0.848636
  H      -1.052312      0.440886     -1.984074
20
Coordinates from ORCA-job file E -345.520425995498
  C       1.869308      0.628411      0.176732
  C       1.716624     -0.546036     -0.837775
  N       0.409027     -1.181725     -0.585794
  C      -0.403398     -0.144353      0.057022
  C       0.562772      0.588905      0.993390
  C      -1.768245     -0.622697      0.588655
  N      -2.475592      0.327766     -0.309317
  C      -1.194853      0.726555     -0.953032
  H       2.756649      0.520502      0.808651
  H       1.965136      1.581125     -0.355512
  H       2.515295     -1.290006     -0.757473
  H       1.731650     -0.165439     -1.865707
  H       0.526981     -1.945362      0.075876
  H       0.691965     -0.012131      1.903563
  H       0.204236      1.578752      1.294531
  H      -1.955203     -1.684939      0.384498
  H      -1.956190     -0.421615      1.650067
  H      -3.115812     -0.129483     -0.947789
  H      -1.015849      1.807244     -0.898133
  H      -1.064302      0.384625     -1.986354
20
Coordinates from ORCA-job file E -345.520698498831
  C       1.865303      0.633252      0.181080
  C       1.723814     -0.541492     -0.834139
  N       0.423217     -1.192969     -0.582803
  C      -0.400463     -0.157686      0.049767
  C       0.554023      0.586944      0.989339
  C      -1.767326     -0.630457      0.581491
  N      -2.461043      0.360951     -0.279165
  C      -1.189457      0.711172     -0.963486
  H       2.748840      0.529655      0.819130
  H       1.959491      1.586292     -0.350849
  H       2.531641     -1.275906     -0.757434
  H       1.731199     -0.158481     -1.861296
  H       0.554993     -1.939553      0.095969
  H       0.683348     -0.012376      1.900697
  H       0.185709      1.574139      1.287247
  H      -1.971888     -1.680836      0.336683
  H      -1.942872     -0.465885      1.651540
  H      -3.156818     -0.046033     -0.893307
  H      -0.978397      1.787646     -0.946666
  H      -1.093113      0.331723     -1.987698
20
Coordinates from ORCA-job file E -345.520981374264
  C       1.859711      0.639208      0.184198
  C       1.733951     -0.538139     -0.829359
  N       0.438805     -1.203584     -0.583761
  C      -0.396172     -0.173400      0.040256
  C       0.543386      0.585245      0.982892
  C      -1.764851     -0.639169      0.573786
  N      -2.443028      0.394215     -0.244922
  C      -1.185588      0.695965     -0.971704
  H       2.737310      0.540383      0.831081
  H       1.953334      1.592350     -0.347859
  H       2.549306     -1.263588     -0.746749
  H       1.742607     -0.155996     -1.856978
  H       0.579064     -1.939873      0.104741
  H       0.671474     -0.006748      1.899436
  H       0.162811      1.570842      1.270139
  H      -1.992229     -1.674138      0.286496
  H      -1.924488     -0.513112      1.651901
  H      -3.191023      0.040613     -0.830581
  H      -0.942648      1.765961     -0.990692
  H      -1.131532      0.283066     -1.986221
20
Coordinates from ORCA-job file E -345.521254564211
  C       1.856855      0.643518      0.189577
  C       1.746076     -0.535339     -0.823705
  N       0.454800     -1.211508     -0.585579
  C      -0.392506     -0.186586      0.028359
  C       0.532258      0.586433      0.974130
  C      -1.760778     -0.648992      0.565514
  N      -2.424740      0.425531     -0.208291
  C      -1.186433      0.681489     -0.980996
  H       2.726836      0.547313      0.847068
  H       1.954425      1.596457     -0.342016
  H       2.566824     -1.253924     -0.735000
  H       1.758050     -0.153950     -1.851582
  H       0.598389     -1.941748      0.108729
  H       0.654653      0.003765      1.897428
  H       0.139948      1.571178      1.247921
  H      -2.008725     -1.667336      0.237627
  H      -1.905028     -0.564013      1.649941
  H      -3.219918      0.125866     -0.761311
  H      -0.916167      1.743686     -1.037382
  H      -1.174617      0.238260     -1.984329
20
Coordinates from ORCA-job file E -345.521488225484
  C       1.855308      0.647814      0.195149
  C       1.763075     -0.534950     -0.816554
  N       0.471839     -1.214433     -0.591700
  C      -0.387263     -0.199124      0.013348
  C       0.519276      0.592434      0.961291
  C      -1.752570     -0.660030      0.558184
  N      -2.406977      0.454163     -0.165753
  C      -1.192442      0.670891     -0.985886
  H       2.713961      0.552247      0.867269
  H       1.963633      1.599825     -0.335816
  H       2.583439     -1.251190     -0.709053
  H       1.792726     -0.159038     -1.846068
  H       0.602335     -1.962393      0.085533
  H       0.628909      0.031675      1.899570
  H       0.112182      1.578683      1.205752
  H      -2.023690     -1.660453      0.192995
  H      -1.876849     -0.617461      1.647484
  H      -3.238558      0.198325     -0.687193
  H      -0.900506      1.724933     -1.072128
  H      -1.227628      0.208180     -1.980324
20
Coordinates from ORCA-job file E -345.521637944465
  C       1.850500      0.654733      0.197724
  C       1.767699     -0.530616     -0.811149
  N       0.483222     -1.221824     -0.583592
  C      -0.387748     -0.208067      0.010708
  C       0.512678      0.591263      0.960604
  C      -1.754953     -0.668074      0.548715
  N      -2.384141      0.486181     -0.136313
  C      -1.187807      0.655198     -0.996343
  H       2.709589      0.566700      0.870494
  H       1.953116      1.606023     -0.335626
  H       2.596433     -1.238435     -0.711354
  H       1.784772     -0.154252     -1.840745
  H       0.621562     -1.956180      0.106986
  H       0.626099      0.026654      1.895891
  H       0.100154      1.573987      1.210160
  H      -2.035780     -1.649754      0.141690
  H      -1.882511     -0.669712      1.638163
  H      -3.247018      0.282147     -0.627830
  H      -0.875072      1.698278     -1.130012
  H      -1.250594      0.155852     -1.972073
20
Coordinates from ORCA-job file E -345.521663875061
  C       1.859464      0.648767      0.208383
  C       1.775189     -0.528991     -0.809364
  N       0.488390     -1.215938     -0.590281
  C      -0.385722     -0.206182      0.002444
  C       0.508527      0.603598      0.951043
  C      -1.748051     -0.671453      0.548444
  N      -2.383906      0.488286     -0.120280
  C      -1.200251      0.651785     -0.998429
  H       2.706837      0.543501      0.893615
  H       1.986713      1.600913     -0.317640
  H       2.600554     -1.240764     -0.710757
  H       1.797718     -0.146964     -1.836793
  H       0.615659     -1.963696      0.087258
  H       0.605030      0.055604      1.897698
  H       0.096213      1.591811      1.177793
  H      -2.031464     -1.647352      0.128511
  H      -1.868028     -0.688223      1.638532
  H      -3.254708      0.288839     -0.600106
  H      -0.889076      1.693360     -1.145405
  H      -1.278890      0.143197     -1.968564
20
Coordinates from ORCA-job file E -345.521669059671
  C       1.852293      0.655200      0.201375
  C       1.775267     -0.530489     -0.807606
  N       0.488957     -1.219594     -0.588590
  C      -0.384368     -0.211003      0.005247
  C       0.508462      0.597296      0.954782
  C      -1.750534     -0.670463      0.546783
  N      -2.378869      0.495085     -0.118510
  C      -1.193673      0.651937     -0.995179
  H       2.704665      0.561929      0.881838
  H       1.965207      1.606277     -0.330342
  H       2.602118     -1.239408     -0.700082
  H       1.801674     -0.155011     -1.837373
  H       0.617354     -1.968175      0.087943
  H       0.614243      0.045174      1.898335
  H       0.092572      1.582455      1.187567
  H      -2.039235     -1.642404      0.121123
  H      -1.872404     -0.690876      1.636639
  H      -3.249355      0.298626     -0.600785
  H      -0.877054      1.691683     -1.142975
  H      -1.277122      0.141858     -1.964090
20
Coordinates from ORCA-job file E -345.521670056815
  C       1.857630      0.649977      0.205954
  C       1.771160     -0.528139     -0.811113
  N       0.486236     -1.217004     -0.586843
  C      -0.385542     -0.206304      0.007136
  C       0.510529      0.601234      0.955182
  C      -1.750280     -0.669035      0.549264
  N      -2.384932      0.487862     -0.125705
  C      -1.195791      0.652187     -0.996387
  H       2.707618      0.544853      0.887838
  H       1.981327      1.602734     -0.320090
  H       2.598133     -1.238655     -0.716628
  H       1.788384     -0.145351     -1.838416
  H       0.616430     -1.963579      0.091663
  H       0.611625      0.050831      1.900078
  H       0.099116      1.588869      1.185806
  H      -2.031896     -1.646124      0.131066
  H      -1.874970     -0.681938      1.638906
  H      -3.249632      0.280485     -0.613393
  H      -0.885117      1.694108     -1.141702
  H      -1.269830      0.143088     -1.966517
20
Coordinates from ORCA-job file E -345.521670798236
  C       1.858754      0.648610      0.208189
  C       1.771009     -0.526730     -0.812016
  N       0.487632     -1.217872     -0.586231
  C      -0.385206     -0.207076      0.006045
  C       0.509543      0.602061      0.954045
  C      -1.749851     -0.669339      0.548911
  N      -2.383514      0.488855     -0.124367
  C      -1.196422      0.650029     -0.998004
  H       2.706623      0.539276      0.892083
  H       1.986845      1.602191     -0.315195
  H       2.599198     -1.236372     -0.722066
  H       1.784561     -0.140972     -1.838268
  H       0.620095     -1.961984      0.094600
  H       0.608127      0.053506      1.900268
  H       0.097756      1.590182      1.181948
  H      -2.032705     -1.645606      0.129672
  H      -1.873511     -0.683499      1.638695
  H      -3.250901      0.285038     -0.608873
  H      -0.884688      1.691195     -1.146614
  H      -1.273147      0.138608     -1.966722
