# Supplementary material for: Novel Sulfonium Reagents for the Modular Synthesis of Spiro[2.3]Hexanes and Heteroatom‐Containing Analogues: Synthesis, Application, and Evaluation as Bioisosteres
Source: Angew Chem Int Ed Engl. 2025 Dec 9;65(5):e21633. doi: 10.1002/anie.202521633 (PMC12851011; doi:10.1002/anie.202521633)
Supplement: Supplementary file 2 — Supporting information [file ANIE-65-e21633-s001.zip › Bioisostere-Analysis/DFT/1362824453517056623799649060474417/CPs.txt]

    43
     1   -4.945980   -2.383448   -0.596978      1
     2   -0.712457   -3.222857   -2.159908      1
     3    0.170285   -2.309798   -0.795712      1
     4    3.713735   -2.767317   -2.431867      1
     5    0.131390   -0.462916    3.950142      1
     6    4.367162   -1.430830    1.926848      1
     7   -4.215019   -0.707309    0.252408      1
     8   -5.256682   -0.071526    1.855752      1
     9   -1.421673   -0.345186    0.248277      1
    10    2.571367   -1.259964   -1.687739      1
    11   -0.119562    0.915418    2.474421      1
    12    3.914605   -0.003121    0.549736      1
    13    2.298893    0.130348   -3.174640      1
    14   -3.043222    1.265441   -1.474527      1
    15   -1.266730    2.422026    3.209466      1
    16   -3.000763    0.860582   -3.449179      1
    17    5.654859    0.850112   -0.059444      1
    18    2.370817    1.923619    1.804773      1
    19   -3.326506    3.210118   -1.023927      1
    20    2.144487    3.374600    0.648692      1
    21   -0.501339   -2.994322   -1.836920      2
    22   -4.671142   -1.768146   -0.291102      2
    23    3.293762   -2.216467   -2.157332      2
    24   -4.871010   -0.298429    1.269082      2
    25   -0.797412   -1.115302   -0.198652      2
    26    1.603139   -1.661694   -1.349369      2
    27   -2.812841   -0.614344    0.326610      2
    28    0.043251    0.033194    3.411789      2
    29    4.197882   -0.914208    1.426033      2
    30   -0.764454    0.305532    1.381735      2
    31    1.222150   -0.156564    0.366698      3
    32    3.246210   -0.620230   -0.554248      2
    33   -3.707944    0.302872   -0.641656      2
    34   -2.132922    0.501333   -0.644302      2
    35    2.395277   -0.381638   -2.622603      2
    36    0.879297    1.312621    2.176333      2
    37    3.272231    0.766177    1.032027      2
    38   -0.847249    1.871901    2.931303      2
    39    5.012860    0.541022    0.158119      2
    40   -3.014821    1.001875   -2.720529      2
    41   -3.221532    2.493024   -1.182394      2
    42    2.195007    3.017151    0.922210      2
    43   -2.906490    0.091572   -0.353709      3
