# Supplementary material for: Novel Sulfonium Reagents for the Modular Synthesis of Spiro[2.3]Hexanes and Heteroatom‐Containing Analogues: Synthesis, Application, and Evaluation as Bioisosteres
Source: Angew Chem Int Ed Engl. 2025 Dec 9;65(5):e21633. doi: 10.1002/anie.202521633 (PMC12851011; doi:10.1002/anie.202521633)
Supplement: Supplementary file 2 — Supporting information [file ANIE-65-e21633-s001.zip › Bioisostere-Analysis/DFT/1362824453517056623799649060474417/file.001.hess]

$orca_hessian_file

$act_atom
  0

$act_coord
  0

$act_energy
        0.000000

$hessian
60
                    0                  1                  2                  3                  4        
    0      5.7613226296E-01   2.4410063728E-02  -2.4386556246E-02  -1.0610840002E-01  -1.4533624339E-02
    1      2.4394332406E-02   5.3568112057E-01  -7.5193600224E-02  -2.0315135578E-02  -9.1316508759E-02
    2     -2.4390617981E-02  -7.5190637631E-02   5.1401243875E-01  -4.8146524503E-02  -2.4883924252E-02
    3     -1.0611861274E-01  -2.0343327382E-02  -4.8177207866E-02   5.2160492822E-01  -5.5682027012E-02
    4     -1.4520581787E-02  -9.1301819895E-02  -2.4855657700E-02  -5.5690856467E-02   5.6321065696E-01
    5     -3.4904565255E-02  -2.6612702339E-02  -1.6190525090E-01  -1.7425282975E-02   6.4069078564E-03
    6     -2.2446705114E-02  -9.8316915472E-03   1.4011275690E-03  -1.9559059083E-01  -6.9854904577E-02
    7     -1.8963600294E-02  -5.7355953216E-03   3.3136762959E-03  -3.5898329309E-02  -1.0181801203E-01
    8     -3.0032693734E-02  -1.2261339236E-02   1.0476107773E-02   1.9514572390E-02  -4.9269861102E-03
    9      1.6205841751E-03  -3.8381611560E-03  -3.4998486830E-03  -3.0338887354E-02   2.8634972163E-02
   10      3.3929058230E-04   1.7673003027E-03   1.0371626663E-03  -3.1590873638E-04   9.4442826985E-03
   11     -2.4010399327E-03   1.5435254151E-03   2.3588491250E-03   1.6778520698E-02  -1.4310210167E-03
   12     -8.0384928754E-04   7.4296062333E-04   1.8314931291E-04   1.6360736113E-03   2.3159439706E-04
   13      8.3104896560E-04  -2.3372293098E-04  -5.1351693109E-04  -4.9725997411E-03  -8.2974920180E-04
   14     -2.8461138052E-04   2.1595586959E-05  -1.5946458005E-04  -1.1742831697E-03  -1.6316985305E-03
   15      4.1616097570E-04  -1.2170651171E-04  -1.0365110399E-04   3.0604065838E-04   2.3044609453E-03
   16      8.0212589771E-04  -1.7718700908E-03  -9.2052162863E-04   2.5411898004E-03  -2.3557911079E-03
   17      5.7480233408E-04  -1.1221523331E-03  -9.3565452155E-04   1.4388830216E-03  -3.0349205484E-03
   18     -3.1494730767E-02  -2.2843414617E-05   6.4903632597E-03   6.1325802400E-03  -2.8384688393E-03
   19      2.5904975279E-02   1.1968834792E-02  -9.2743319848E-03   1.3535726692E-03  -1.5555460743E-04
   20      1.8467520650E-02  -2.9315195586E-04  -6.1380022935E-03   4.7291019487E-04   4.3727775202E-04
   21     -1.1614850133E-01   6.2430178099E-02   5.8821862790E-02   7.2103948207E-03  -4.2530636669E-04
   22      3.5751594495E-02  -1.7070828257E-01  -4.3604154848E-02   1.4618009383E-02  -2.3210511710E-02
   23      2.5395411207E-02  -1.4113201716E-02  -1.0179224871E-01   2.1452583039E-02  -3.3331725065E-02
   24     -5.7948076802E-02   1.6871206284E-02  -1.6924487994E-02  -1.4366111362E-03   9.7025721433E-03
   25      2.0735731877E-02  -1.6846096080E-01   1.1498808951E-01  -2.4125409166E-03   9.3796093292E-03
   26     -2.0024357932E-02   1.1824253303E-01  -1.6756088967E-01  -1.9094991671E-03   2.0123151022E-02
   27     -2.4068772034E-01  -7.7505629774E-02   5.1228333008E-02  -1.2308420416E-02  -6.0567247748E-03
   28     -8.4100043335E-02  -8.7277360957E-02   2.4970998695E-02  -9.1026687582E-03  -3.9515409832E-03
   29      5.2141839038E-02   2.2983671366E-02  -6.8161724760E-02  -2.4453036638E-02  -1.0006714613E-02
   30     -1.7227316892E-03   1.2044772950E-02  -1.0828148603E-02  -5.4183324232E-02   2.1570233562E-02
   31     -9.7221844914E-04   7.2454137500E-03  -1.0763391830E-02   2.2735460553E-02  -1.6230510045E-01
   32     -4.2412135453E-03   2.0591445309E-02  -1.9071835192E-02  -1.8148498733E-02   1.0572462143E-01
   33      9.6008983357E-03  -1.0734251824E-02  -3.8964919130E-03  -1.2106903222E-01   9.4951658871E-02
   34      8.0982082162E-03  -8.4399966721E-03  -9.8612088281E-04   1.0105404282E-01  -1.8902434746E-01
   35      1.6687545053E-02  -1.8964812219E-02  -6.6977916146E-03   4.4533414761E-02  -5.9606215201E-02
   36     -7.1073485691E-03  -1.5350379644E-03   4.7501920536E-03  -1.5903717880E-02  -9.8539228001E-03
   37     -1.4851778605E-03  -1.4886017610E-04   1.6842903025E-03  -1.0985594053E-02  -6.5415613865E-03
   38      9.1761523576E-04   4.7731807651E-04   5.6855776313E-04   8.1260781225E-03   8.3609248536E-03
   39      2.7082415265E-04  -4.2028161551E-04  -1.8052610371E-04  -4.4346232694E-04   5.1271345233E-05
   40     -6.3867090921E-05  -1.3956450138E-04   7.5115364326E-05   2.4705746591E-04  -2.4071965412E-05
   41      2.2114060119E-04  -2.5069027083E-04  -1.1190042859E-04  -4.5215908920E-04   3.4632445115E-04
   42     -1.8168420432E-04   2.4522813770E-04   4.2781348024E-04   1.5789447531E-03   7.7694451655E-04
   43     -6.1660379371E-05  -1.7135310738E-05  -8.9984713798E-05  -6.7175134477E-04  -1.8240044374E-04
   44      9.9538393625E-05   3.7339455268E-05  -8.7447074003E-05   3.4701073387E-05  -3.4510744728E-04
   45      1.7453576023E-04   4.3309060564E-04   3.1897450259E-04  -1.8615868540E-04   1.3626012358E-03
   46      1.0350275597E-04   6.9550962673E-06  -1.8379351412E-04  -1.5116100677E-04  -3.8193062312E-04
   47     -9.0054039293E-05   1.6074869509E-04   1.0504590056E-04  -3.7255404931E-04   3.7184502765E-04
   48      6.3508851741E-04  -6.5653733372E-04  -4.9651594377E-04   1.7275726971E-04   7.5520138499E-05
   49      4.0678918543E-05   1.4177634157E-04   9.1357258795E-05  -3.7013382909E-05   7.2849000501E-05
   50      8.7177773748E-05  -2.7473466920E-04   8.5342312753E-06  -1.4829371216E-04  -1.5936778750E-04
   51     -4.5382660040E-03  -4.7710188300E-03   1.7061754595E-03  -9.0098218218E-04  -4.6024062567E-05
   52     -1.9960800903E-03  -1.5533038408E-04   7.2736343871E-04  -6.0948505149E-04  -1.5851041384E-05
   53      1.0149444564E-03   1.3690159784E-03  -1.0873664341E-04  -6.7011337795E-04   3.0324515089E-05
   54      1.8963576523E-03  -2.1664455724E-03   6.4594611268E-04  -3.9383254827E-04   2.7565942257E-04
   55      8.0946904977E-04   4.2951683516E-04  -8.5779765129E-04  -2.4632129111E-04  -9.5062604071E-06
   56     -7.0606743444E-04   8.0536982653E-04  -4.3429599575E-04   4.0958424957E-05  -3.7423096469E-06
   57     -1.5482817611E-03   1.4773455280E-02  -1.7506240765E-02   2.8610358272E-04  -6.3173465668E-04
   58      4.3587552979E-03  -2.2812071417E-02   2.0390222429E-02  -1.0791424223E-03   5.8821642685E-05
   59      1.4816298336E-03  -1.7164355468E-02   5.7310876316E-03   4.9357722295E-04  -2.3944226431E-03
                    5                  6                  7                  8                  9        
    0     -3.4910386481E-02  -2.2450058550E-02  -1.8972557673E-02  -3.0043574373E-02   1.6253512995E-03
    1     -2.6614301528E-02  -9.8339133414E-03  -5.7405458506E-03  -1.2267973992E-02  -3.8504960995E-03
    2     -1.6191524277E-01   1.4006089556E-03   3.3110064232E-03   1.0477492309E-02  -3.5023763102E-03
    3     -1.7413490207E-02  -1.9564355540E-01  -3.5904719951E-02   1.9530960104E-02  -3.0346091422E-02
    4      6.3892198104E-03  -6.9842765739E-02  -1.0185783723E-01  -4.9565041204E-03   2.8629643445E-02
    5      5.3380380174E-01   4.8997295658E-02  -2.5918498646E-03  -9.8552373050E-02   1.9005672674E-02
    6      4.8977948557E-02   5.3004892119E-01   3.3438519741E-02   2.7432058892E-02  -1.3385455839E-01
    7     -2.5613851753E-03   3.3447590283E-02   3.2948455093E-01   1.5310815317E-01   4.3094361357E-02
    8     -9.8538280171E-02   2.7476292622E-02   1.5305973714E-01   4.7415724347E-01   3.2531734772E-02
    9      1.9013854500E-02  -1.3392477803E-01   4.3158997238E-02   3.2525895834E-02   6.0363628637E-01
   10      8.5633794023E-03   5.2545647195E-02  -1.4357307471E-01  -7.8445354497E-02  -5.2551900040E-02
   11     -4.7286895645E-03   5.0467200415E-03  -3.8459749340E-02  -1.0161264446E-01   7.3716094767E-02
   12     -1.7926940662E-03  -1.2733557924E-02   1.7176635669E-02  -8.2649662917E-03  -9.9933055188E-02
   13      1.8639801207E-03   1.8631651702E-02  -3.1090256502E-02   8.6967611825E-03   7.3941012123E-02
   14      4.9447990887E-04   4.9456777446E-03  -1.0542209496E-02   1.0572563977E-02  -8.0627083388E-02
   15      1.8565452683E-03  -2.1871689632E-02  -4.5532761867E-03   4.3281118310E-03  -2.0342717880E-01
   16     -2.8973916609E-03   2.4437899419E-02   1.1297785287E-02  -6.5373633203E-03  -5.3222621082E-02
   17     -2.0495207147E-03   1.5531924441E-02   4.6954960740E-03  -6.1074792859E-03   2.2522959827E-02
   18     -2.6940872686E-03   1.1678667631E-02   9.9367649642E-03   1.7439145306E-02  -9.2856893180E-02
   19     -7.9590595054E-04  -1.0350544727E-02  -1.2236420389E-02  -1.9513321008E-02  -7.0430324293E-03
   20     -1.1937949892E-03  -3.8884989865E-03  -8.0104502554E-03  -1.0691444780E-02  -3.6566450762E-02
   21      6.9748319243E-04   1.6538201173E-03   1.9594513591E-03   2.4076723704E-03  -3.9206549541E-02
   22     -1.6618279110E-02   2.7540169357E-03   2.9435556552E-03   3.1310238154E-03  -2.4233193775E-02
   23     -1.6990851173E-02   2.5445619607E-03   2.8379417186E-03   3.5774642219E-03  -2.3407836124E-02
   24     -1.1534597151E-02   1.0725054598E-03   8.7918676837E-04   7.1849764991E-04  -4.7298274029E-04
   25     -9.4967157493E-03   9.0296184072E-04   3.6889159981E-04   2.9764784729E-04   3.3338127077E-04
   26     -2.0673015315E-02   9.2359990436E-04  -4.6488053049E-05   2.7662059537E-03  -2.0887597984E-05
   27      5.5403953252E-03   9.9294827242E-05  -1.1861762657E-03  -3.8000507477E-03   8.1080286419E-04
   28      6.4268094092E-03  -1.6733807262E-03  -8.5252123426E-04  -3.3975329903E-03   7.5141896263E-04
   29      8.6865187118E-03  -2.0733614700E-03  -2.2768201605E-03  -5.0930058979E-03   5.6248410684E-04
   30     -1.8705985750E-02  -1.0621132828E-02  -2.9017328561E-02   2.7547804552E-02   3.4356576766E-03
   31      1.0793134345E-01  -1.1883502545E-02  -1.1996721524E-02   1.2189921746E-02   7.8039446441E-04
   32     -1.6310745310E-01   7.7386057486E-03   9.6281522769E-03  -3.9141092891E-03  -1.0456950863E-03
   33      4.3541713735E-02  -2.2280240411E-02   2.1740326491E-02   1.6582914743E-02  -5.0793693085E-03
   34     -6.4451954653E-02  -9.8000707123E-03   1.2686289232E-02   7.7493149287E-03  -2.3589391472E-03
   35     -8.3280456582E-02   5.9978282731E-03  -5.9627283210E-03  -3.5411252005E-03   8.1683030525E-04
   36     -3.2967698792E-02  -1.2100809969E-01  -3.9991183546E-02  -1.0236376242E-01   8.9393711088E-03
   37     -1.0003602911E-02  -1.9967055278E-02  -5.1793895012E-02  -6.0178225795E-02  -1.0157719732E-02
   38      6.4427245933E-03  -1.1306871886E-01  -1.0566844365E-01  -2.7301267216E-01  -1.0707617999E-02
   39     -1.3972351130E-04   2.4167522946E-03  -3.2622510613E-03   1.5949282003E-03  -6.6912454650E-04
   40     -3.6357406468E-04   9.9674921868E-04   1.0321365387E-03   1.2567731656E-03  -1.4107843560E-03
   41      4.0401232394E-04   6.0525618657E-04  -1.2449259053E-03   1.6494214436E-03   3.3755960199E-03
   42     -4.6979026680E-04  -4.4863713421E-03   7.3513399016E-03  -2.7723798264E-03  -1.3075825791E-03
   43      1.2948103257E-04   4.1345912267E-04  -6.0132373045E-04   7.1569834710E-04  -1.0788121194E-03
   44      2.9801913095E-04  -9.2515076470E-05   1.3307491204E-03   2.6748290216E-04  -2.1611701098E-05
   45      9.2499205473E-04  -4.8168437566E-03  -2.3649479977E-03   1.1333761467E-03  -8.2819985118E-03
   46      4.1150012175E-05   2.6439835766E-03   7.6053584415E-04  -3.8910553777E-04  -9.6526966384E-04
   47      2.6529669465E-04  -2.3760474267E-03  -2.7553774910E-04   5.5315582697E-04  -1.8154816694E-03
   48      2.6010678347E-05   3.6253134922E-03   1.5122967251E-03  -1.7859904491E-03  -7.5205111917E-03
   49      2.5666158445E-04  -7.0883917688E-04   5.7754801831E-04   1.6816967026E-04   2.2923545643E-03
   50     -2.8379034222E-04   2.7974128389E-03   8.2903796829E-04   7.0863049473E-04  -1.0632994171E-03
   51     -1.1661942461E-04  -8.8276579978E-04  -1.6605342961E-03  -2.8394434417E-03   7.3296213266E-03
   52      4.4542765712E-04  -2.5926009612E-03  -2.3183540635E-04  -1.9648058335E-03   9.0749719470E-03
   53      5.1616851088E-04  -3.4155286970E-03  -1.4114386864E-03  -3.0891047729E-03   1.3709190382E-02
   54      2.4610022210E-04   4.4446188951E-04  -2.1756458472E-04   6.5519268018E-04  -3.6264435333E-03
   55     -3.7170468573E-05  -1.0392507067E-04   7.7298687944E-04   9.3965105240E-04  -3.3042354947E-03
   56     -2.5278867668E-04   6.9614995638E-04   2.5510646125E-04   1.4455102747E-03  -7.1164075969E-03
   57     -1.0562283987E-04  -4.3197713606E-04   2.7484778036E-05  -1.0762146165E-05   8.9905654896E-04
   58      1.8038151782E-03   1.9771248107E-05  -3.4734926678E-05  -5.9301740442E-04   1.1819235754E-03
   59      2.1120866898E-03   2.6926102056E-04   5.0349781719E-04  -5.0417388489E-04  -3.6228667865E-04
                   10                 11                 12                 13                 14        
    0      3.4103936161E-04  -2.4091014046E-03  -8.0409358690E-04   8.3128973559E-04  -2.8471290241E-04
    1      1.7687108011E-03   1.5487648014E-03   7.4145875529E-04  -2.3360824288E-04   2.1559501366E-05
    2      1.0317510816E-03   2.3570199295E-03   1.8226976067E-04  -5.1351027411E-04  -1.5927918639E-04
    3     -3.3572916423E-04   1.6756261836E-02   1.6340514100E-03  -4.9732610725E-03  -1.1733884203E-03
    4      9.4637145140E-03  -1.4089241850E-03   2.3353565969E-04  -8.2979944663E-04  -1.6318138190E-03
    5      8.5854963925E-03  -4.7029972587E-03  -1.7921070607E-03   1.8644578276E-03   4.9457165208E-04
    6      5.2505196437E-02   5.0902734440E-03  -1.2742444478E-02   1.8643393968E-02   4.9499371388E-03
    7     -1.4354657735E-01  -3.8463203294E-02   1.7180591584E-02  -3.1091122441E-02  -1.0545539058E-02
    8     -7.8442114751E-02  -1.0162204132E-01  -8.2696379374E-03   8.7041247127E-03   1.0574780179E-02
    9     -5.2544956485E-02   7.3725529539E-02  -9.9937686005E-02   7.3936935080E-02  -8.0640313399E-02
   10      4.0950345792E-01   1.0477534464E-01   5.1125198609E-02  -8.2215856643E-02   2.4336352734E-02
   11      1.0478060023E-01   4.6523741996E-01  -5.1054511444E-02   2.6871980440E-02  -1.1270516687E-01
   12      5.1138179322E-02  -5.1052233295E-02   2.4600785502E-01  -7.7599653324E-02   2.4201661015E-02
   13     -8.2221094374E-02   2.6874790792E-02  -7.7589731652E-02   5.9062257261E-01   4.5183952086E-02
   14      2.4340024560E-02  -1.1270224289E-01   2.4191583740E-02   4.5174013284E-02   6.1089386689E-01
   15     -1.0803131906E-02  -3.7501252971E-03  -3.8014941780E-02  -6.2524512706E-02   6.2827408242E-02
   16     -6.1608425436E-02  -2.5084112926E-02  -2.3610951161E-02  -1.3734464120E-01   5.9656708231E-02
   17     -2.0291095759E-02  -5.0050839663E-02   2.6625714009E-02   5.7833311158E-02  -1.2279231170E-01
   18     -1.2530577229E-02  -4.1644514266E-02  -7.4995082135E-03  -2.7278133886E-03  -3.2581254094E-03
   19     -1.0108885952E-01  -4.4087848681E-02   5.0457446462E-03   1.0032670314E-02   1.8089079433E-02
   20     -4.3457214870E-02  -1.5676094459E-01  -1.2034028664E-02  -8.7793096453E-03  -2.0877300660E-02
   21     -1.6870559671E-02   2.6922255406E-03   2.6437910576E-03   1.8737969102E-04   2.1459849213E-03
   22     -4.8392480543E-03   2.7233409495E-03   2.3428547300E-04  -3.1158922065E-04   2.6458568449E-04
   23     -6.8502350655E-03   1.0147786979E-02   2.2096506426E-03   1.0899682749E-04   2.7822825770E-03
   24      3.0505801041E-04   8.6733329613E-07   5.2341435594E-05  -1.7231127181E-04   2.3080902428E-04
   25     -1.1433433649E-04  -1.3635626597E-04  -4.1251684979E-05  -5.1226579046E-05  -1.0488695366E-04
   26      1.2096306632E-04  -3.7162301715E-04   2.1726485324E-05  -1.3085068238E-04  -1.2381130765E-04
   27     -1.8169286952E-05   2.8509890756E-04   4.7728926635E-05   5.5963210770E-05  -5.8331110697E-05
   28     -6.9855260188E-04  -5.8902814117E-04  -1.1357562001E-04   1.4156394396E-04   5.1172255838E-05
   29     -5.3194890602E-04  -8.0879872952E-04  -6.9940247528E-05   1.6001074069E-04   1.0844433372E-04
   30     -4.2439614700E-03  -2.2767185941E-04  -2.1183594299E-04   1.0106029801E-03  -6.7702911375E-04
   31     -2.0582250408E-04  -2.0313054260E-03  -4.2685523026E-04   1.7089152005E-03   3.3216371684E-04
   32      1.5843481460E-03  -1.6303138932E-04   3.4837627100E-04  -1.0489636077E-03   1.5424422511E-04
   33     -4.1093796316E-03  -8.7579363410E-04   2.6497089606E-04   6.6253429868E-06   4.9374196394E-05
   34     -1.0364897416E-04   6.4782529612E-04  -3.2974825995E-04   4.0889966446E-04   1.5628333067E-05
   35      1.4997239111E-03   9.9225892249E-04   2.5873409330E-04  -3.7081235931E-04   9.0164407214E-06
   36      7.5171056975E-03   1.7732391547E-02   1.0648052440E-03   1.5598406464E-03   1.5647609889E-03
   37     -1.4265339161E-02  -2.3754760032E-02  -1.5573502414E-03   1.1032652832E-03  -1.7103090274E-03
   38      2.5955814716E-03  -1.4827444531E-02  -4.8708014352E-04   1.1944325008E-03   2.2136561907E-03
   39     -1.0484001750E-02  -2.4857120472E-02  -3.9377331827E-02   3.5912970648E-03  -1.3716654887E-02
   40     -1.5856704758E-03   7.5808689132E-03   2.5959423333E-03  -7.5462083580E-02  -7.3076765560E-02
   41     -2.1661164645E-03  -9.3003389915E-03  -1.2701420311E-02  -6.5717294975E-02  -2.8019329953E-01
   42      1.9606074348E-02   1.1687235798E-02  -4.9340672313E-02   5.0073916666E-02   9.7519792176E-03
   43     -6.2247489407E-03   2.4220236682E-04   4.7239625235E-02  -2.6663781768E-01  -6.8247883309E-02
   44      9.6943148360E-03   3.4961997333E-04   1.1958944905E-02  -7.4806502015E-02  -8.0096239072E-02
   45      8.9589851254E-03   2.2689200463E-02  -1.7087720013E-03  -3.4248765611E-03  -3.4619473340E-03
   46     -4.6245123926E-03  -1.1933384589E-03  -1.2004930367E-02   6.9551771277E-03   1.9206610665E-02
   47      5.9616043252E-03   6.0607735432E-03   1.0231132556E-02  -7.7474891910E-03  -1.6625443853E-02
   48     -2.6620502264E-02  -1.1777124219E-02  -2.6510807057E-03   3.0691851993E-03   2.5816473320E-03
   49      2.6909253890E-03   4.9009861920E-03  -8.0343503236E-03  -1.7207841719E-02  -9.1886570538E-03
   50     -4.7544807974E-03  -6.3060692394E-03   8.3445401929E-03   2.0205939702E-02   8.7812254660E-03
   51     -9.8598240664E-03  -3.0868794484E-03   4.5105907723E-04  -5.7422745465E-04  -4.9656598137E-04
   52     -1.0430690030E-02  -3.1222632632E-04   4.4347429037E-04   8.2147755008E-04   7.0448212805E-04
   53     -1.9429783539E-02  -7.4332161268E-03   1.2438675914E-03  -7.3667179774E-04   3.0355448663E-04
   54      9.3181372773E-03  -1.2178094384E-02   5.2000331426E-04  -1.2240249820E-03  -3.6570215955E-03
   55      9.2472375752E-03  -1.2717107247E-02  -5.2309876009E-04  -8.4834869606E-04  -2.5851610320E-03
   56      1.6937764425E-02  -2.1528029310E-02   8.8265881099E-04  -2.6533122979E-03  -3.2560720284E-03
   57     -1.3341281449E-03   1.1991209477E-03  -4.1988253995E-04   2.4282147202E-04  -8.9980862977E-04
   58     -1.0404519333E-03   5.1515337723E-04  -6.1663504802E-04   4.5482479840E-04  -7.6716637640E-04
   59     -1.1668867550E-03   1.4636506384E-03  -1.0986688978E-04   3.7376087896E-04   4.8519950782E-04
                   15                 16                 17                 18                 19        
    0      4.1585308695E-04   8.0232115802E-04   5.7461612988E-04  -3.1513707122E-02   2.5904645924E-02
    1     -1.2194644331E-04  -1.7719628418E-03  -1.1219871507E-03  -1.7397075607E-05   1.1965501038E-02
    2     -1.0358809422E-04  -9.2067894591E-04  -9.3549043085E-04   6.4904047887E-03  -9.2755120260E-03
    3      3.0551808485E-04   2.5407057436E-03   1.4388104560E-03   6.1224792859E-03   1.3574884309E-03
    4      2.3054466657E-03  -2.3554930372E-03  -3.0351230075E-03  -2.8264276685E-03  -1.5682413331E-04
    5      1.8570567776E-03  -2.8971248652E-03  -2.0495562271E-03  -2.6758141515E-03  -7.9888996258E-04
    6     -2.1875106316E-02   2.4438381721E-02   1.5534541657E-02   1.1675312924E-02  -1.0352628380E-02
    7     -4.5526734514E-03   1.1297503620E-02   4.6940128800E-03   9.9223907029E-03  -1.2229732149E-02
    8      4.3283702966E-03  -6.5376598181E-03  -6.1080101270E-03   1.7423429600E-02  -1.9504613626E-02
    9     -2.0342505447E-01  -5.3220477958E-02   2.2520689370E-02  -9.2895704720E-02  -7.0374095824E-03
   10     -1.0802119306E-02  -6.1611712055E-02  -2.0293010888E-02  -1.2517236184E-02  -1.0109336929E-01
   11     -3.7445323661E-03  -2.5087395731E-02  -5.0052664786E-02  -4.1625463120E-02  -4.4091404598E-02
   12     -3.8005864464E-02  -2.3602963022E-02   2.6623789468E-02  -7.5041499267E-03   5.0440554066E-03
   13     -6.2527217430E-02  -1.3734899607E-01   5.7832573557E-02  -2.7320627294E-03   1.0031587329E-02
   14      6.2836776874E-02   5.9661160895E-02  -1.2278473086E-01  -3.2643907410E-03   1.8094504349E-02
   15      4.4661034116E-01   1.0503908629E-01  -1.2651682748E-01  -1.5950541999E-02  -9.3993612499E-03
   16      1.0505062568E-01   5.1842104760E-01   1.4445124595E-01  -8.8596058392E-03  -5.6232494475E-03
   17     -1.2652952264E-01   1.4445423195E-01   4.9180743864E-01  -1.9375262676E-02  -9.2022548193E-03
   18     -1.5949058703E-02  -8.8595416664E-03  -1.9373290846E-02   5.0131605550E-01  -6.9284861953E-02
   19     -9.4005498224E-03  -5.6232429020E-03  -9.2018243756E-03  -6.9262609670E-02   5.8320290887E-01
   20      3.2660079704E-03   1.1473768425E-02   9.3623427829E-03  -2.8825898451E-02  -2.9135550374E-02
   21      5.8842518543E-04  -5.7462137619E-03  -4.7307481439E-03  -1.9698495698E-01  -3.7562744423E-02
   22     -2.9988037390E-05  -1.0853627406E-03  -3.0937827273E-03  -3.2619444551E-02  -1.1554381893E-01
   23     -2.4401849150E-03  -4.6875274525E-03  -2.5732311758E-03   5.5112301128E-02   3.1158021684E-02
   24     -1.1487450636E-04  -1.0391857489E-04  -5.0761099235E-05   8.5743829837E-04   1.1964491082E-03
   25      6.4391454688E-05   1.6564059072E-04   1.2032659853E-04  -1.6622649007E-03   2.8822665021E-04
   26     -4.7316486818E-05   1.6626764376E-04   1.4853530877E-04  -4.4261924230E-04  -4.7691972097E-04
   27      4.2687570757E-05  -1.2860693433E-04   2.6378999376E-06  -4.5699297956E-04   4.3047555528E-03
   28     -4.2186104862E-05   2.0341612590E-04   1.4261426009E-04   2.3046036657E-03  -4.3369663329E-03
   29     -2.3831532457E-05   1.7167375880E-04   1.6128029223E-04   9.2142537456E-04  -3.1277118811E-03
   30      1.9686638216E-04   5.6550495338E-04  -5.2750083657E-04  -5.5117532051E-04   1.5914284522E-05
   31      3.6154585411E-04  -1.1498862630E-04   1.2921288107E-04  -5.2766504710E-04  -1.2285870539E-05
   32     -1.0573098505E-04  -1.1673369690E-04   6.9567252826E-05   6.6334685259E-04  -5.2305111815E-05
   33     -4.5710292795E-04   1.0545112052E-03   1.3231358646E-03  -1.0363257706E-03  -6.2620714823E-04
   34     -2.3201633491E-04   4.3113103696E-04   1.2059366506E-04  -1.4233780627E-03  -4.1120253132E-04
   35     -1.3255015418E-04  -1.9339290359E-04  -6.7217567326E-06  -1.2617275668E-03  -2.9764777271E-04
   36      1.3233850800E-03   5.6542792082E-04   1.1859668349E-03  -2.9875643308E-03   2.9267664721E-03
   37     -4.4808945928E-04   1.1227249032E-03   8.9336888983E-05   3.9174278075E-03  -2.1248622113E-03
   38     -5.1351278726E-04  -6.3630445306E-04  -9.8587722406E-05   3.9187655502E-03  -1.0380404773E-03
   39     -4.4684791867E-04   6.9953472386E-03   2.0547684842E-02  -1.0136950096E-05   4.8695815826E-03
   40      1.4414568663E-03   2.2131293379E-03   1.8400174197E-02  -2.9335108842E-04  -8.3507654902E-04
   41     -2.7141707633E-03  -2.3879458292E-03  -1.2953042053E-02   1.1041007382E-03   2.2775532142E-03
   42      3.1256361212E-03  -2.0078821784E-02  -8.1699819550E-03   8.3079955806E-04  -3.9237589355E-04
   43      4.4034664071E-03  -1.5398815739E-02  -2.8019621883E-03  -2.4379863877E-04  -3.0389654723E-04
   44     -3.1374637235E-03   1.5210237864E-02   1.4995963752E-03  -1.6032648216E-03   9.5318947462E-04
   45     -1.0222928134E-01   3.5505260755E-02   9.4336905346E-02   1.2491652296E-03   2.3272740739E-03
   46      4.0625519727E-02  -8.8319028699E-02  -8.7640826289E-02  -2.0592224845E-03   8.3365110700E-04
   47      9.5049873256E-02  -8.1992895901E-02  -2.0592156683E-01  -8.2770742662E-05  -6.6537088558E-04
   48     -7.2888492045E-02  -6.6293034968E-02  -2.5324621185E-02  -2.1328484785E-03  -4.6255062137E-04
   49     -6.8765332952E-02  -2.2139478805E-01  -9.9459114095E-02   1.0553417429E-03   5.3692728469E-05
   50     -2.9207521093E-02  -1.0522053289E-01  -1.0132231913E-01  -1.4193926267E-03  -3.3679508541E-04
   51      6.5202568815E-04  -2.1688772600E-04  -1.0274884445E-04  -1.1705856866E-01   9.7346944746E-02
   52      6.2787136365E-04  -1.4937662838E-04  -9.8673866170E-05   1.0307871351E-01  -2.0534697861E-01
   53      7.2459415357E-04   5.4509570165E-05   2.7411482922E-04   3.4568644838E-02  -5.2310479230E-02
   54      1.8034502993E-03  -3.2027450222E-05   9.2191244040E-04  -5.2819050066E-02   1.9025411327E-02
   55      1.8483425334E-03   6.8907378867E-04   7.7946364236E-04   1.4784614656E-02  -1.5011284930E-01
   56      8.6276130441E-04  -3.9648974386E-04   1.8971602502E-03  -1.3244752290E-02   1.1385090736E-01
   57      3.4635432448E-04   8.0968480943E-04  -1.8561737086E-04  -1.7966687410E-04  -2.9150835962E-02
   58      2.2587886374E-04   6.7687144371E-04  -4.4208517139E-07   1.9394504130E-05  -8.2221220052E-03
   59     -2.2209265058E-04  -1.0447795143E-04  -3.9036886226E-04  -6.3940032798E-03   4.0193184339E-03
                   20                 21                 22                 23                 24        
    0      1.8475125625E-02  -1.1615417228E-01   3.5754119743E-02   2.5391008465E-02  -5.7915658247E-02
    1     -2.9914942278E-04   6.2426391826E-02  -1.7072018325E-01  -1.4107059505E-02   1.6864281747E-02
    2     -6.1450827984E-03   5.8824321666E-02  -4.3622746383E-02  -1.0185219821E-01  -1.6928936708E-02
    3      4.8301829517E-04   7.2166371838E-03   1.4621805686E-02   2.1465413839E-02  -1.4408743668E-03
    4      4.2953396937E-04  -4.4016923404E-04  -2.3226770718E-02  -3.3359627331E-02   9.6993084634E-03
    5     -1.2065419485E-03   6.8439057536E-04  -1.6632314568E-02  -1.7013399989E-02  -1.1533111038E-02
    6     -3.8934122024E-03   1.6533364223E-03   2.7531790751E-03   2.5443270239E-03   1.0750282463E-03
    7     -8.0075382676E-03   1.9605131836E-03   2.9438449941E-03   2.8381750656E-03   8.8040253234E-04
    8     -1.0688132839E-02   2.4081184291E-03   3.1323240237E-03   3.5768871276E-03   7.2311355680E-04
    9     -3.6546890744E-02  -3.9197240645E-02  -2.4233898345E-02  -2.3414689581E-02  -4.7169582793E-04
   10     -4.3462589246E-02  -1.6873721274E-02  -4.8501999712E-03  -6.8529963578E-03   3.0296590633E-04
   11     -1.5677495717E-01   2.6844168255E-03   2.7143056011E-03   1.0149117511E-02  -1.7119675911E-06
   12     -1.2031342434E-02   2.6444131465E-03   2.3292005817E-04   2.2085854964E-03   5.2402364021E-05
   13     -8.7815156610E-03   1.8860664962E-04  -3.1202393561E-04   1.1004302008E-04  -1.7232471678E-04
   14     -2.0875614702E-02   2.1468753244E-03   2.6384666989E-04   2.7833677532E-03   2.3079896692E-04
   15      3.2671671943E-03   5.8856458615E-04  -3.0055713207E-05  -2.4409248318E-03  -1.1525596559E-04
   16      1.1474034829E-02  -5.7461730057E-03  -1.0853456715E-03  -4.6876730392E-03  -1.0386972489E-04
   17      9.3618137010E-03  -4.7306898093E-03  -3.0937669164E-03  -2.5731752577E-03  -5.1018705417E-05
   18     -2.8809392233E-02  -1.9701088992E-01  -3.2632384594E-02   5.5108529343E-02   8.4624916354E-04
   19     -2.9151924702E-02  -3.7631906249E-02  -1.1556194514E-01   3.1155319558E-02   1.2068269596E-03
   20      5.3166553819E-01   1.0052667173E-02   1.2026488408E-02  -7.7383136771E-02  -2.0382466837E-03
   21      1.0091085499E-02   4.4736860927E-01  -4.5546706293E-02  -9.6565951339E-02  -2.6142688467E-03
   22      1.2049260862E-02  -4.5493273888E-02   5.2109748039E-01  -1.2349266519E-01   1.6014155433E-02
   23     -7.7391075160E-02  -9.6541431078E-02  -1.2345991005E-01   3.6981028626E-01  -1.0559775453E-02
   24     -2.0392518316E-03  -2.6198277330E-03   1.6020031987E-02  -1.0558180300E-02   5.7509393808E-02
   25      1.1049964198E-03   4.1449267449E-03  -2.4045483976E-02   1.4676376930E-02  -2.6682899722E-02
   26      9.9251259734E-04   1.8193562406E-03  -1.2076776117E-02   1.1825200458E-02   2.1037758276E-02
   27      9.1777058587E-06  -1.6668249164E-02  -3.3434795789E-03   8.1426508604E-03   5.2890455899E-03
   28     -8.6779673863E-04   2.7985783195E-02   9.1273898060E-03  -1.0901200776E-02  -1.9247803952E-02
   29     -2.1988112910E-04   1.3827534090E-02   4.9930019612E-03  -5.5480348523E-03   1.9220543452E-02
   30      7.1203822774E-05   3.0924720625E-04  -2.2087100182E-04   1.5477985930E-03  -5.8668049537E-04
   31     -1.8726118580E-04  -6.9224079930E-04   2.2480073207E-03   6.7101697696E-05  -8.6904480550E-04
   32     -1.3681029302E-04   1.1751098731E-04   9.0003793821E-04   2.7448646803E-03  -2.3000760346E-03
   33     -4.8091242044E-04   2.3857178469E-04  -2.0970580529E-03  -3.8321559059E-03   2.8055410232E-04
   34      3.7874874964E-04  -9.0974618039E-04  -1.5856828299E-03  -4.9764772901E-03  -1.6540327316E-04
   35      5.6415348868E-04  -1.6926622150E-03  -3.8529191930E-03  -5.8278502429E-03   5.0156176959E-04
   36      1.6668744934E-03   7.0892760299E-04  -1.6704609089E-04  -2.1247488839E-04   2.6380349327E-04
   37     -1.2237939803E-04   1.9659199706E-04   5.6554538806E-04   6.9232941341E-04  -2.3825653988E-04
   38      5.5087942541E-04  -2.7438726609E-04   4.0065977775E-04   1.7994996155E-04   2.4134010096E-04
   39     -3.0394923870E-03  -2.6485812154E-04  -4.6516410067E-05   2.3790872367E-04   5.4338656642E-05
   40      4.5197267963E-05  -1.0067305372E-04   2.3155207399E-04  -1.4012797915E-04   2.9065092118E-06
   41     -8.1466978563E-04  -3.3545056353E-04  -9.1272433479E-05   1.5444145613E-04   2.3206443074E-05
   42      2.4725828880E-03  -9.9119920813E-05  -2.9811937186E-04  -2.9168587536E-04   6.9531070852E-05
   43     -1.6473539014E-03   6.2841374858E-04   6.8450574897E-04   3.9013264766E-04  -1.9359560114E-05
   44      1.3625044956E-03  -1.6731731089E-04  -2.3990719819E-04  -2.6868214793E-04  -1.9879084097E-06
   45      4.5077906801E-04   7.5458604162E-04  -1.5585127354E-04  -2.9427165812E-04  -9.8197691886E-06
   46      8.5906771498E-05   7.8042485732E-05  -2.1723790612E-04  -8.0762373636E-05  -3.4107246442E-06
   47      1.6260426151E-04   5.1350690194E-04   3.6723690703E-04   1.1536225883E-05   8.9805906159E-07
   48      4.5115833664E-03  -2.3394663308E-03  -8.8470598778E-04  -1.5865926965E-03  -4.1890343328E-05
   49     -1.6490748410E-04   4.8941569685E-04   2.3152132886E-04   1.3785969307E-04  -1.5429253013E-05
   50      1.3534957877E-03  -8.2140938188E-04  -2.0976040811E-04  -4.2910456208E-04  -6.5023138987E-06
   51      3.6048660222E-02  -2.2594287203E-02   2.5944763029E-02   8.3939524947E-03   2.0977661591E-04
   52     -5.6943933188E-02  -8.5351775013E-03   1.1966178665E-02   4.1103096505E-03  -1.7242571856E-04
   53     -7.2449142635E-02   6.6862113949E-03  -4.8969888208E-03  -2.1797188151E-03   1.1513821712E-04
   54     -1.6723210975E-02  -2.6039523490E-03  -2.5547421247E-02   2.5280476387E-02  -5.9448243434E-05
   55      1.1471565228E-01  -3.1415799390E-03  -9.7548766049E-03   8.3936666567E-03  -3.1000895837E-04
   56     -1.8940437046E-01   3.5423548977E-03   6.3449751331E-03  -3.3145591937E-03   5.0733375684E-04
   57      2.6095501703E-02  -6.1959208189E-02   3.9869194750E-02  -1.1192961865E-02  -2.3692607906E-03
   58      9.3505989873E-03   2.1473459536E-02  -1.9779415669E-01   1.3595348009E-01   3.0245956713E-03
   59     -9.9353985064E-03   1.1936331990E-03   1.7697532702E-01  -1.8489814249E-01   8.1552841521E-04
                   25                 26                 27                 28                 29        
    0      2.0730917618E-02  -2.0028224574E-02  -2.4070232447E-01  -8.4097396195E-02   5.2145454737E-02
    1     -1.6847784602E-01   1.1826361919E-01  -7.7504976693E-02  -8.7274447824E-02   2.2986416871E-02
    2      1.1501386378E-01  -1.6756190204E-01   5.1227961742E-02   2.4971971181E-02  -6.8173729262E-02
    3     -2.4155714838E-03  -1.9112355212E-03  -1.2308273669E-02  -9.1025322411E-03  -2.4453167585E-02
    4      9.3781238472E-03   2.0120796472E-02  -6.0566092303E-03  -3.9519233682E-03  -1.0006467952E-02
    5     -9.4981570550E-03  -2.0672347719E-02   5.5402512620E-03   6.4266520207E-03   8.6863164920E-03
    6      9.0344304136E-04   9.2529966765E-04   9.9384694989E-05  -1.6733086484E-03  -2.0734221202E-03
    7      3.6882588206E-04  -4.6278924752E-05  -1.1861646253E-03  -8.5248844219E-04  -2.2768651823E-03
    8      2.9781725350E-04   2.7680704722E-03  -3.8000399711E-03  -3.3975078001E-03  -5.0930563669E-03
    9      3.3334313571E-04  -2.0416500399E-05   8.1143838539E-04   7.5148290662E-04   5.6257940225E-04
   10     -1.1439716189E-04   1.2037549640E-04  -1.8313955307E-05  -6.9858358022E-04  -5.3192576673E-04
   11     -1.3622236767E-04  -3.7174998713E-04   2.8483211504E-04  -5.8903414011E-04  -8.0887019359E-04
   12     -4.1252296554E-05   2.1818254044E-05   4.7687587648E-05  -1.1357788632E-04  -6.9973403643E-05
   13     -5.1267020225E-05  -1.3089282918E-04   5.5992533219E-05   1.4157021396E-04   1.6001369908E-04
   14     -1.0489473870E-04  -1.2375984695E-04  -5.8324060105E-05   5.1174615796E-05   1.0844551788E-04
   15      6.4487481385E-05  -4.7116137614E-05   4.2691530834E-05  -4.2187873281E-05  -2.3822382494E-05
   16      1.6564621226E-04   1.6625208083E-04  -1.2860640770E-04   2.0341611291E-04   1.7167782059E-04
   17      1.2036286030E-04   1.4860675247E-04   2.6436656736E-06   1.4261789683E-04   1.6127873511E-04
   18     -1.6602210111E-03  -4.3945404279E-04  -4.5729814435E-04   2.3045341308E-03   9.2137706696E-04
   19      2.8614126847E-04  -4.7924713536E-04   4.3047111389E-03  -4.3369747622E-03  -3.1277075703E-03
   20      1.1058323815E-03   9.9272288318E-04   9.2732359713E-06  -8.6779556792E-04  -2.1983835457E-04
   21      4.1435364633E-03   1.8162224134E-03  -1.6668427659E-02   2.7986068280E-02   1.3827574145E-02
   22     -2.4043240719E-02  -1.2074059467E-02  -3.3430613127E-03   9.1273263927E-03   4.9928487393E-03
   23      1.4676560555E-02   1.1826548476E-02   8.1429430691E-03  -1.0901278958E-02  -5.5481546742E-03
   24     -2.6685381657E-02   2.1041195815E-02   5.2891817701E-03  -1.9247759105E-02   1.9220346970E-02
   25      1.9001074861E-01  -1.2412900984E-01   1.1608399193E-03  -6.5813122463E-03   6.9442588890E-03
   26     -1.2412736490E-01   1.8075818720E-01  -1.1198490741E-03   3.9417746178E-03  -4.3619981920E-03
   27      1.1610102272E-03  -1.1198223334E-03   2.6536451420E-01   8.2934750546E-02  -5.9954771394E-02
   28     -6.5813183813E-03   3.9417802024E-03   8.2934739547E-02   9.2005289600E-02  -1.9665644035E-02
   29      6.9442526272E-03  -4.3620624389E-03  -5.9954484951E-02  -1.9665536733E-02   7.2261469144E-02
   30     -1.8208577390E-03  -2.7630225904E-03   1.5852023401E-04   2.7421291727E-04   3.7917362540E-04
   31     -2.1335955230E-04  -2.6269934198E-03   6.9488728873E-04   5.5127113323E-04   8.8340929083E-04
   32     -2.3839071459E-03  -3.9144560536E-03  -1.6289137419E-04  -3.1987604705E-04   7.9553322311E-04
   33      4.0780557340E-04   5.3185712218E-04   4.0921618154E-04   1.1436075421E-04   7.3388131430E-04
   34      6.6652179389E-04  -9.1468442076E-05  -3.6910181338E-04  -2.4675957828E-04   1.4073975526E-04
   35      6.7626576070E-04   3.9996992832E-04  -2.4611705506E-04   2.4324581548E-04   9.2682076044E-04
   36      2.7380830009E-04   3.8670914115E-04  -9.2511910310E-04  -1.1369848584E-03  -1.7488324450E-03
   37     -8.8562835553E-06  -1.8370976090E-04  -1.1494149262E-04   3.0947749959E-04  -6.4619920739E-04
   38      2.7088766411E-05   2.8183642045E-04   3.0478190498E-04  -1.6145002251E-04   2.8181411803E-04
   39      2.1748429662E-05   3.6823875901E-05  -2.5028249570E-05   6.4938899253E-05   7.3225216602E-05
   40      2.7395216250E-05   4.8241239502E-05  -4.2541586178E-05  -5.9199634889E-06   7.7782303929E-06
   41      1.8598237111E-05   3.5713257563E-05  -2.4533052377E-05   4.7995084119E-05   6.5448013097E-05
   42     -5.1075434794E-05  -1.2942286541E-05  -1.0926451652E-05  -7.8404668048E-05  -1.0146378984E-04
   43      1.9041158938E-05  -1.7680179341E-05   1.2135318693E-05   4.8183418610E-05   4.4647284683E-05
   44      3.1144479958E-05  -2.4615452903E-06   3.3609501780E-05   2.3228317450E-05  -1.5691900283E-06
   45     -3.8525533861E-06  -4.2217424137E-05   3.0917590076E-05  -9.2931584957E-05  -9.4383281554E-05
   46     -1.0961528994E-05   6.5792676033E-06   2.4395145044E-05   2.8579293303E-05   6.3757863326E-05
   47     -9.1348589725E-06   1.0961629406E-05   1.4418929625E-05  -1.4362887413E-05  -1.1353169548E-05
   48      5.0072425746E-05   2.4954292495E-05  -6.5045460198E-06   9.4224529922E-05   1.1455462782E-04
   49      9.0261237598E-06  -1.2739494846E-05  -1.6528275292E-05   1.4041961441E-05  -5.6597314504E-07
   50      1.7723056455E-05  -1.0797306167E-05  -6.4980123126E-05   7.8391676343E-05   5.0747230778E-05
   51     -2.0697684382E-04  -2.2925649403E-04  -1.0270014918E-03   1.2668663116E-03   1.0464733989E-03
   52      2.8191029141E-04  -1.2887524958E-04  -3.6663173000E-04   4.0025705228E-04   8.0624769610E-05
   53     -3.0661803950E-04   1.1412517145E-04   2.0302993330E-04  -4.0167138315E-04   7.9979570802E-05
   54      7.1159493056E-04  -4.0416174503E-04   1.9125239500E-04  -3.7898884138E-05  -3.3219801830E-04
   55      5.7531685596E-04   2.6434190835E-04  -5.3604860822E-05   1.8818725736E-04  -1.8839758013E-04
   56     -4.8241982693E-04  -8.1188332828E-05   2.0231935440E-05  -2.7803615731E-04   2.5148251269E-04
   57      4.0778826143E-03   2.2333545838E-03  -3.2808559617E-04  -1.6601833866E-04  -1.6888017423E-04
   58     -2.2990059853E-03  -3.0001653594E-03   1.2638181028E-05   9.3300693870E-04  -2.7813045679E-05
   59     -1.8550906903E-03  -2.3089777848E-04  -3.5265678875E-04   6.6998375875E-04   5.3777568897E-04
                   30                 31                 32                 33                 34        
    0     -1.7226179021E-03  -9.7227544415E-04  -4.2415993941E-03   9.6013467357E-03   8.0986394309E-03
    1      1.2046793925E-02   7.2416493286E-03   2.0586283519E-02  -1.0734627536E-02  -8.4405789880E-03
    2     -1.0827974873E-02  -1.0767338066E-02  -1.9077034232E-02  -3.8969028035E-03  -9.8634653230E-04
    3     -5.4161334180E-02   2.2706064332E-02  -1.8136209681E-02  -1.2108046299E-01   1.0106449217E-01
    4      2.1544804139E-02  -1.6230934064E-01   1.0573268757E-01   9.4963761685E-02  -1.8904250030E-01
    5     -1.8696855854E-02   1.0793790376E-01  -1.6310236794E-01   4.3549447896E-02  -6.4458123257E-02
    6     -1.0619768294E-02  -1.1882733072E-02   7.7367142094E-03  -2.2280092543E-02  -9.7996502671E-03
    7     -2.9012250001E-02  -1.1994840727E-02   9.6250142653E-03   2.1740390980E-02   1.2686212168E-02
    8      2.7544602001E-02   1.2188202339E-02  -3.9133962046E-03   1.6582958562E-02   7.7493325249E-03
    9      3.4347182943E-03   7.7913945237E-04  -1.0462127058E-03  -5.0793628267E-03  -2.3590046166E-03
   10     -4.2452930633E-03  -2.0760326027E-04   1.5844193384E-03  -4.1095887021E-03  -1.0344875024E-04
   11     -2.2653427906E-04  -2.0305210581E-03  -1.6493703055E-04  -8.7593679937E-04   6.4805177628E-04
   12     -2.1313180674E-04  -4.2667306070E-04   3.4890308657E-04   2.6495896396E-04  -3.2975410193E-04
   13      1.0097398439E-03   1.7085851378E-03  -1.0491992583E-03   6.5953550914E-06   4.0891376354E-04
   14     -6.7650939894E-04   3.3147265318E-04   1.5379766145E-04   4.9346030054E-05   1.5653851230E-05
   15      1.9681521526E-04   3.6141457876E-04  -1.0580824178E-04  -4.5710166481E-04  -2.3201465607E-04
   16      5.6546983958E-04  -1.1506431546E-04  -1.1674560606E-04   1.0545135734E-03   4.3112531976E-04
   17     -5.2740778390E-04   1.2930870870E-04   6.9636540415E-05   1.3231485673E-03   1.2059004622E-04
   18     -5.5123456570E-04  -5.2778490657E-04   6.6345446408E-04  -1.0364405266E-03  -1.4232759768E-03
   19      1.5821114075E-05  -1.2008195260E-05  -5.2488052743E-05  -6.2613046530E-04  -4.1124020769E-04
   20      6.9989205614E-05  -1.8753247816E-04  -1.3624935284E-04  -4.8080549001E-04   3.7865235351E-04
   21      3.0992746871E-04  -6.9019525044E-04   1.1843984140E-04   2.3849204902E-04  -9.0973993737E-04
   22     -2.2072476031E-04   2.2487117633E-03   9.0110018208E-04  -2.0970502529E-03  -1.5856099358E-03
   23      1.5494158850E-03   6.7616980594E-05   2.7445860682E-03  -3.8321623034E-03  -4.9764881674E-03
   24     -5.8662407186E-04  -8.6903257964E-04  -2.3001014805E-03   2.8062251479E-04  -1.6535445741E-04
   25     -1.8209268981E-03  -2.1334811530E-04  -2.3838778996E-03   4.0779129901E-04   6.6648387605E-04
   26     -2.7629197641E-03  -2.6270071323E-03  -3.9145423840E-03   5.3174613851E-04  -9.1602992579E-05
   27      1.5827799523E-04   6.9478227220E-04  -1.6295803031E-04   4.0920769966E-04  -3.6912887948E-04
   28      2.7429191661E-04   5.5126770017E-04  -3.1986378565E-04   1.1420994586E-04  -2.4687250059E-04
   29      3.7866025485E-04   8.8326135708E-04   7.9528203414E-04   7.3386395026E-04   1.4071217932E-04
   30      6.3447487360E-02  -1.1418495662E-02   1.5717498802E-02  -9.6126073362E-04   1.0989820297E-02
   31     -1.1424184090E-02   1.7810884823E-01  -1.2377491297E-01   3.3168445712E-03  -1.5715239038E-02
   32      1.5721740818E-02  -1.2377808003E-01   1.7696094196E-01   5.9834363036E-04  -8.0181251559E-03
   33     -9.6136823746E-04   3.3167205538E-03   5.9835633055E-04   1.4038974198E-01  -1.0530059749E-01
   34      1.0990179226E-02  -1.5715081731E-02  -8.0180558410E-03  -1.0530054792E-01   1.9974730537E-01
   35     -1.2135813571E-02   1.7071341882E-02   8.9056006562E-03  -5.3619482865E-02   6.9540848607E-02
   36      1.0728970695E-03  -4.7356859252E-04   3.4634050381E-04   1.1287389651E-04   7.8506227898E-04
   37      4.2062291515E-04   4.3308852060E-04  -1.0342876285E-03   7.5231960185E-04   3.3928086498E-04
   38      8.8468690848E-04   2.5488979304E-04   1.1023555520E-03  -4.9779328501E-04  -3.0590233167E-04
   39     -3.4678359551E-04  -1.3896332069E-04   1.0269626838E-04   4.3157249526E-05  -4.6711608210E-05
   40     -1.0299004400E-04  -7.0836786104E-05   9.5177477391E-05   9.2662702538E-05   2.2955871548E-05
   41     -2.4408093976E-04  -4.9373442451E-05  -2.9325478184E-05  -9.7527740177E-05  -1.2926113959E-05
   42     -1.2747513780E-04  -4.6957434312E-04   2.3922257155E-04  -1.8606765884E-04  -1.5864334029E-04
   43      8.8904773137E-05   2.4305866572E-04  -1.1341154594E-04   5.2628130638E-05   1.6699275019E-05
   44     -2.2016557677E-04  -6.5478939869E-05  -1.0588391844E-04   1.1815840427E-05   1.2727527367E-05
   45      5.0528584156E-05  -1.3551648891E-04   3.2794650256E-05  -5.4088946396E-04  -1.0827536469E-04
   46      1.7118228244E-04   1.5989718485E-04  -1.3189931610E-04   1.4866530475E-04   8.9645705565E-05
   47     -1.0381395820E-04  -8.3167534212E-05   8.7602108842E-05  -1.4729959502E-04  -7.6193339603E-05
   48      2.5400204550E-04   1.6043172963E-04  -1.9014663649E-04   8.2690975031E-05   6.0852450148E-05
   49      2.0533426390E-05  -5.4109818720E-05  -3.2946817440E-05  -8.1115731756E-05  -1.3843160078E-05
   50      8.9912637282E-05   7.3127034871E-05  -2.2222132892E-05   5.4861475813E-05   4.1731464978E-05
   51      1.3714438654E-04   4.0876179951E-05   4.3722873505E-05   1.8011930042E-04   1.0513629326E-04
   52      8.4597216407E-05   6.9473339346E-05  -7.4810096054E-05   1.1959053359E-04   2.8149236079E-05
   53      9.6674967222E-05   9.8791199986E-05  -4.9186359692E-05   4.5422145178E-05   5.7186271271E-05
   54     -1.4577345626E-04   1.1881405681E-04  -2.1866854414E-04   1.1611171551E-04   1.4918250361E-04
   55      9.2275341296E-06  -1.2842453088E-04  -2.2775750971E-05   4.4546933225E-05   7.9198815995E-05
   56     -7.0559944540E-05  -6.9614652230E-07   1.7239065791E-04   3.3909230990E-05  -3.1918291604E-05
   57      3.9770284642E-04  -1.9750402743E-04   4.6202930121E-04  -1.0545309583E-04  -4.2523001574E-05
   58     -4.4153764024E-04   5.7438054600E-05  -1.3982802351E-03   1.4736151680E-04   1.0245423754E-03
   59      1.6853423881E-04   5.4784555935E-04  -4.6855362324E-04  -6.0983680584E-05   2.4789540085E-04
                   35                 36                 37                 38                 39        
    0      1.6687862715E-02  -7.1072290778E-03  -1.4849083273E-03   9.1786889730E-04   2.7080253681E-04
    1     -1.8965724396E-02  -1.5350152802E-03  -1.4869604647E-04   4.7738348879E-04  -4.2034401423E-04
    2     -6.6982170536E-03   4.7502895839E-03   1.6844351128E-03   5.6861167032E-04  -1.8061390459E-04
    3      4.4539799074E-02  -1.5903676481E-02  -1.0987522882E-02   8.1264125011E-03  -4.4372287501E-04
    4     -5.9612396229E-02  -9.8541226345E-03  -6.5416026046E-03   8.3610798520E-03   5.1134745988E-05
    5     -8.3292724685E-02  -3.2967546294E-02  -1.0004220949E-02   6.4432759068E-03  -1.3958992109E-04
    6      5.9976978460E-03  -1.2101368939E-01  -1.9956635217E-02  -1.1310882626E-01   2.4207179082E-03
    7     -5.9626264711E-03  -3.9997536248E-02  -5.1794018873E-02  -1.0570626285E-01  -3.2652600669E-03
    8     -3.5411968207E-03  -1.0240756023E-01  -6.0198299534E-02  -2.7308765277E-01   1.6000663394E-03
    9      8.1666538670E-04   8.9321024060E-03  -1.0151809655E-02  -1.0706048152E-02  -6.6798348065E-04
   10      1.4999710262E-03   7.5285458120E-03  -1.4275117232E-02   2.5954937486E-03  -1.0486174254E-02
   11      9.9246285093E-04   1.7734343445E-02  -2.3753014332E-02  -1.4825821533E-02  -2.4855260328E-02
   12      2.5872379140E-04   1.0636729872E-03  -1.5573153668E-03  -4.8961706556E-04  -3.9377675232E-02
   13     -3.7080832787E-04   1.5601876712E-03   1.1022167755E-03   1.1993091944E-03   3.5840651685E-03
   14      9.0161598243E-06   1.5664729070E-03  -1.7111827332E-03   2.2148501553E-03  -1.3713841120E-02
   15     -1.3258217785E-04   1.3294066387E-03  -4.4838229790E-04  -5.1559713132E-04  -4.4640161573E-04
   16     -1.9338634889E-04   5.6251457818E-04   1.1233305192E-03  -6.3466746986E-04   6.9951407451E-03
   17     -6.7150972091E-06   1.1779830577E-03   9.0137343983E-05  -9.6132725170E-05   2.0546998661E-02
   18     -1.2615458759E-03  -2.9880737065E-03   3.9178739532E-03   3.9183858653E-03  -1.0054354266E-05
   19     -2.9775576375E-04   2.9263608830E-03  -2.1239175521E-03  -1.0380161774E-03   4.8698104195E-03
   20      5.6402995944E-04   1.6656183869E-03  -1.2024960448E-04   5.5103024807E-04  -3.0388769376E-03
   21     -1.6926591662E-03   7.0892875685E-04   1.9670975878E-04  -2.7435367907E-04  -2.6486510869E-04
   22     -3.8528400888E-03  -1.6702053119E-04   5.6570914698E-04   4.0071796666E-04  -4.6450981446E-05
   23     -5.8278880214E-03  -2.1242990247E-04   6.9254871256E-04   1.8000864809E-04   2.3801347832E-04
   24      5.0153929323E-04   2.6382076947E-04  -2.3825252345E-04   2.4138560498E-04   5.4325330218E-05
   25      6.7617868821E-04   2.7381399262E-04  -8.8531368898E-06   2.7091158047E-05   2.1746114009E-05
   26      3.9967954422E-04   3.8671265025E-04  -1.8371057169E-04   2.8185443566E-04   3.6825303284E-05
   27     -2.4614255552E-04  -9.2509120433E-04  -1.1497845785E-04   3.0477169235E-04  -2.5051805367E-05
   28      2.4299563447E-04  -1.1369772413E-03   3.0947003377E-04  -1.6145005890E-04   6.4935629116E-05
   29      9.2670948963E-04  -1.7488190611E-03  -6.4621195610E-04   2.8180809536E-04   7.3207351974E-05
   30     -1.2135671643E-02   1.0729191076E-03   4.2012588126E-04   8.8477978784E-04  -3.4711161278E-04
   31      1.7071246582E-02  -4.7342163462E-04   4.3302745741E-04   2.5484202435E-04  -1.3904871789E-04
   32      8.9056976947E-03   3.4626828580E-04  -1.0341655633E-03   1.1022887139E-03   1.0257892491E-04
   33     -5.3620363649E-02   1.1282926841E-04   7.5234826852E-04  -4.9775123488E-04   4.3134651857E-05
   34      6.9541814253E-02   7.8506889035E-04   3.3927553632E-04  -3.0591481434E-04  -4.6700526145E-05
   35      8.7499089838E-02  -1.1886764955E-04   2.7651797520E-04   2.2908436152E-04   1.2360707537E-04
   36     -1.1882183130E-04   1.3501743558E-01   3.9744242653E-02   1.1007481936E-01   1.7144315184E-04
   37      2.7653590956E-04   3.9744053168E-02   7.1727800546E-02   9.4136458666E-02   1.4078020878E-03
   38      2.2907364344E-04   1.1007380809E-01   9.4136611026E-02   2.7561596046E-01   5.5207289803E-04
   39      1.2361333815E-04   1.6613548402E-04   1.4130615161E-03   5.4881990460E-04   4.0947107547E-02
   40      2.5247801787E-05   3.7443311830E-04  -4.6273601164E-04   3.0689068799E-05   3.8874261070E-05
   41      5.8094092235E-05  -6.5596704836E-04   1.1421461296E-03   3.9163213132E-04   1.2902667018E-02
   42      9.4867507684E-05  -4.3953334777E-04  -7.0645525087E-04  -2.7889934619E-04  -1.9811120803E-03
   43     -4.0814595938E-05  -2.7788613427E-05   1.1871530810E-04   1.2323487295E-04  -4.7590009528E-04
   44     -2.4706066207E-05  -1.7105313922E-04   6.9002835151E-04   1.5253549541E-04   5.7739184850E-03
   45      4.5452750355E-05  -1.7628996585E-04  -1.0600366822E-05   7.3846792599E-05   3.3193658577E-04
   46     -1.0718650719E-04  -4.6295350460E-04  -2.0508115666E-04   4.9533241983E-04  -3.1711242665E-03
   47      6.0343614019E-05  -2.1705211314E-04   1.0875060404E-04   1.9797631694E-05   2.9328592576E-03
   48     -5.8984130402E-06  -8.0051266990E-04  -2.3987259293E-04   1.2617400555E-03   5.2884657768E-04
   49      3.5223141473E-05  -5.4511640161E-04   2.4410986298E-04   1.7308128623E-04   1.6406467461E-03
   50      2.8598190822E-05   7.1635125904E-05   2.0915069995E-04   1.7661792382E-04  -1.7341145560E-03
   51      1.2106459834E-04   6.9597998487E-04  -4.6366788457E-04  -5.0759868652E-04  -2.4700372587E-05
   52      2.9812944042E-06   6.0355793176E-04  -2.6746658703E-04  -6.6337054821E-04   5.4083091672E-05
   53     -5.8497257732E-06   8.6530352264E-04  -1.0344789473E-03  -5.4300084180E-04   1.1915420542E-04
   54      7.8426494299E-05  -8.7175130745E-05  -6.5933815274E-06   2.5196271371E-05  -1.1487228837E-03
   55      3.9795209504E-05  -9.4340522180E-05  -7.5234526361E-05   2.5364823276E-04  -6.5002218574E-04
   56     -2.3458272007E-05  -1.5435320475E-04  -2.5301136106E-04   2.3315103201E-04  -1.4330399361E-03
   57     -4.6807942120E-05   6.7852401056E-05  -5.6891096142E-05  -5.0426461365E-05  -2.1031423578E-05
   58     -1.5113730220E-05  -5.2643647394E-05  -7.6643108782E-05  -3.8628250245E-05  -4.4334822438E-05
   59     -2.6159172790E-04  -3.7740696924E-05  -1.0215797062E-04   4.3070092555E-05   1.0780529040E-04
                   40                 41                 42                 43                 44        
    0     -6.3829941121E-05   2.2115220934E-04  -1.8164466402E-04  -6.1659576626E-05   9.9547116193E-05
    1     -1.3954918520E-04  -2.5071865116E-04   2.4520495434E-04  -1.7130814851E-05   3.7304812765E-05
    2      7.5144096176E-05  -1.1189345211E-04   4.2780581148E-04  -8.9958158559E-05  -8.7481258871E-05
    3      2.4729400809E-04  -4.5234621816E-04   1.5790490899E-03  -6.7173977065E-04   3.4734965615E-05
    4     -2.3910136210E-05   3.4639712737E-04   7.7691735171E-04  -1.8247658800E-04  -3.4515845078E-04
    5     -3.6353156624E-04   4.0405344345E-04  -4.6986836594E-04   1.2951923099E-04   2.9799050933E-04
    6      9.9347003897E-04   6.0443640691E-04  -4.4862472366E-03   4.1342058955E-04  -9.2575399260E-05
    7      1.0337543134E-03  -1.2456385058E-03   7.3511262453E-03  -6.0127345028E-04   1.3308497146E-03
    8      1.2517498820E-03   1.6490321557E-03  -2.7723899256E-03   7.1573579728E-04   2.6755239442E-04
    9     -1.4140851306E-03   3.3775999464E-03  -1.3100968476E-03  -1.0768854895E-03  -2.8178886184E-05
   10     -1.5815996052E-03  -2.1670577126E-03   1.9605706413E-02  -6.2238684309E-03   9.6932692227E-03
   11      7.5814133116E-03  -9.2985001232E-03   1.1683296345E-02   2.4478799553E-04   3.4156784301E-04
   12      2.5872629551E-03  -1.2699410165E-02  -4.9341495879E-02   4.7252291688E-02   1.1961213981E-02
   13     -7.5460819900E-02  -6.5722282951E-02   5.0092970600E-02  -2.6664996800E-01  -7.4800432933E-02
   14     -7.3080132673E-02  -2.8019153458E-01   9.7582418331E-03  -6.8249303502E-02  -8.0092877427E-02
   15      1.4419410772E-03  -2.7146025402E-03   3.1261040485E-03   4.4027726362E-03  -3.1364245507E-03
   16      2.2135709314E-03  -2.3878676610E-03  -2.0078060091E-02  -1.5399243308E-02   1.5210700677E-02
   17      1.8399087726E-02  -1.2952048932E-02  -8.1694527712E-03  -2.8013402209E-03   1.4991908311E-03
   18     -2.9342253755E-04   1.1042179086E-03   8.3881331235E-04  -2.4677667281E-04  -1.5913048574E-03
   19     -8.3523791068E-04   2.2775455870E-03  -3.9718391194E-04  -3.0172021558E-04   9.4588646667E-04
   20      4.4795082207E-05  -8.1462047691E-04   2.4779058113E-03  -1.6483001227E-03   1.3698754936E-03
   21     -1.0074087661E-04  -3.3549748783E-04  -1.0000328088E-04   6.2853085514E-04  -1.6812405854E-04
   22      2.3156238952E-04  -9.1216983564E-05  -2.9777191358E-04   6.8456752219E-04  -2.3976417674E-04
   23     -1.4016949927E-04   1.5444832329E-04  -2.9183196862E-04   3.9004777750E-04  -2.6884304683E-04
   24      2.9227924049E-06   2.3192952771E-05   6.9532967399E-05  -1.9372299288E-05  -1.9808410548E-06
   25      2.7394638024E-05   1.8599578309E-05  -5.1067360164E-05   1.9046735345E-05   3.1141580305E-05
   26      4.8251137142E-05   3.5709020362E-05  -1.2947154917E-05  -1.7682452972E-05  -2.4634299048E-06
   27     -4.2533281722E-05  -2.4533612022E-05  -1.0926320136E-05   1.2134232987E-05   3.3609748419E-05
   28     -5.9159245225E-06   4.7995226158E-05  -7.8404080759E-05   4.8183204158E-05   2.3228184595E-05
   29      7.7831020895E-06   6.5447088341E-05  -1.0146186401E-04   4.4647463344E-05  -1.5704278236E-06
   30     -1.0283297408E-04  -2.4390386391E-04  -1.2762390292E-04   8.8978794817E-05  -2.2012630076E-04
   31     -7.0746439703E-05  -4.9463206582E-05  -4.6958668743E-04   2.4306840093E-04  -6.5469355421E-05
   32      9.5120395675E-05  -2.9323302482E-05   2.3929340604E-04  -1.1344110854E-04  -1.0589084790E-04
   33      9.2674304591E-05  -9.7527695194E-05  -1.8605826686E-04   5.2626699244E-05   1.1822724154E-05
   34      2.2954260442E-05  -1.2926145438E-05  -1.5865458706E-04   1.6698849567E-05   1.2720953992E-05
   35      2.5248904386E-05   5.8092045448E-05   9.4863558441E-05  -4.0813875329E-05  -2.4710847378E-05
   36      3.6863336633E-04  -6.5450666585E-04  -4.3960428968E-04  -2.7580642986E-05  -1.7098014838E-04
   37     -4.5487521913E-04   1.1400381838E-03  -7.0635955133E-04   1.1848578915E-04   6.8995295546E-04
   38      2.7199764738E-05   3.9313172674E-04  -2.7888972186E-04   1.2322426409E-04   1.5253737655E-04
   39      3.8335373854E-05   1.2902028016E-02  -1.9810656544E-03  -4.7599564684E-04   5.7738787895E-03
   40      7.4088833472E-02   6.5684699036E-02  -3.2275573344E-03   4.4341249178E-04  -2.2564165105E-02
   41      6.5683460577E-02   3.0012189821E-01  -3.1038869652E-04   1.4985267374E-03   1.4296411431E-04
   42     -3.2274572247E-03  -3.1033536409E-04   5.1251591843E-02  -5.0422648139E-02  -1.3207756358E-02
   43      4.4336065953E-04   1.4985304928E-03  -5.0422907123E-02   2.8696941439E-01   6.7818011202E-02
   44     -2.2564127769E-02   1.4310994485E-04  -1.3207750040E-02   6.7817769002E-02   7.6790366314E-02
   45      8.2939620463E-04  -1.0004811192E-03   7.7820159848E-04  -1.0293188714E-03   1.3854055511E-03
   46     -1.8193506433E-03   1.6532249606E-03   1.5986484936E-03   1.5016673200E-03   7.3261505860E-04
   47      2.1964964059E-03  -9.4272528122E-04  -1.6896365443E-03  -9.1950576839E-04   1.6190696248E-03
   48     -1.4079773847E-03   7.8679115056E-04   3.7912690980E-04   1.1156819850E-03  -9.1089592016E-04
   49      1.5868883880E-03  -4.0127142192E-04  -2.9471515095E-03  -1.2509986703E-03   1.6812122430E-03
   50      2.7460961789E-04   1.3712070574E-03   3.0956900353E-03   2.2716005860E-03  -1.5079030790E-03
   51     -8.4067875041E-05   7.9644393360E-05   1.6794957682E-04   7.9117677645E-05  -6.4670882574E-05
   52      3.3635189083E-04   5.1693228151E-05  -5.0547537390E-04   5.3496101762E-04  -1.2367384938E-04
   53      3.9882721789E-04   1.6296102448E-04  -7.9528670076E-04   6.2784556809E-04  -4.6439035432E-04
   54     -5.1748823957E-05  -5.4033533169E-04   4.2062902952E-04  -1.9007804428E-04   2.2311974409E-04
   55      4.8913518059E-04  -3.9707227842E-04  -2.4038666900E-04   1.6092540099E-04  -6.9101958459E-05
   56      1.1042444107E-04  -2.7929249058E-04   2.5401451789E-04   3.3183380007E-05   1.9446005249E-05
   57      1.6551294410E-04  -1.8032896631E-05  -4.4157083901E-04   1.8705450542E-04   7.9619119141E-05
   58     -6.4703598874E-05   3.2683400146E-06  -7.4751525151E-05  -1.2197412970E-04  -1.2237282404E-07
   59     -8.4853145078E-05   7.1639370504E-05   7.8857126521E-05  -1.2795065294E-05   6.5707447951E-05
                   45                 46                 47                 48                 49        
    0      1.7450121106E-04   1.0347330883E-04  -9.0057974044E-05   6.3503604830E-04   4.0676512086E-05
    1      4.3311495230E-04   6.9554540145E-06   1.6074574620E-04  -6.5653226158E-04   1.4178095890E-04
    2      3.1899830301E-04  -1.8378911594E-04   1.0503713447E-04  -4.9652178320E-04   9.1365705083E-05
    3     -1.8608270514E-04  -1.5108886706E-04  -3.7250499466E-04   1.7268805933E-04  -3.6866950946E-05
    4      1.3625859421E-03  -3.8195381333E-04   3.7183064266E-04   7.5454380628E-05   7.2837596273E-05
    5      9.2498629171E-04   4.1096740357E-05   2.6526234014E-04   2.6026959863E-05   2.5664283295E-04
    6     -4.8167969136E-03   2.6441063683E-03  -2.3759734498E-03   3.6271169597E-03  -7.1006969537E-04
    7     -2.3649961264E-03   7.6044920854E-04  -2.7558941656E-04   1.5124026296E-03   5.7795381419E-04
    8      1.1332400041E-03  -3.8921138386E-04   5.5315572519E-04  -1.7863290200E-03   1.6781334732E-04
    9     -8.2800330567E-03  -9.6431618131E-04  -1.8139310598E-03  -7.5183232262E-03   2.2921591325E-03
   10      8.9569280574E-03  -4.6254750233E-03   5.9603391396E-03  -2.6617738255E-02   2.6905321397E-03
   11      2.2686394467E-02  -1.1954266054E-03   6.0598130881E-03  -1.1775041541E-02   4.9007100415E-03
   12     -1.7089375763E-03  -1.2005006582E-02   1.0231000881E-02  -2.6511790825E-03  -8.0347973650E-03
   13     -3.4250184263E-03   6.9549444684E-03  -7.7474341272E-03   3.0710344138E-03  -1.7207579812E-02
   14     -3.4598499798E-03   1.9207656874E-02  -1.6626097472E-02   2.5821293531E-03  -9.1885622873E-03
   15     -1.0224259678E-01   4.0625857773E-02   9.5050968856E-02  -7.2895320451E-02  -6.8785729695E-02
   16      3.5497211964E-02  -8.8347205179E-02  -8.1995397952E-02  -6.6311777286E-02  -2.2141673055E-01
   17      9.4332004150E-02  -8.7653262590E-02  -2.0592832690E-01  -2.5321079976E-02  -9.9465240856E-02
   18      1.2455380184E-03  -2.0601283836E-03  -8.4824567868E-05  -2.1322722413E-03   1.0553537774E-03
   19      2.3278525107E-03   8.3447404779E-04  -6.6527175773E-04  -4.6187193794E-04   5.3595445324E-05
   20      4.5221935858E-04   8.7199706499E-05   1.6327026047E-04   4.5124298309E-03  -1.6502460444E-04
   21      7.5458027220E-04   7.8015736515E-05   5.1351473956E-04  -2.3394327235E-03   4.8937387303E-04
   22     -1.5587814071E-04  -2.1724861288E-04   3.6723355558E-04  -8.8465659798E-04   2.3150739485E-04
   23     -2.9430113677E-04  -8.0771115602E-05   1.1546589512E-05  -1.5865857707E-03   1.3782219138E-04
   24     -9.8098375715E-06  -3.4181793696E-06   9.0180730208E-07  -4.1887728734E-05  -1.5428262897E-05
   25     -3.8511143836E-06  -1.0962868012E-05  -9.1334169960E-06   5.0068290591E-05   9.0253844405E-06
   26     -4.2224506029E-05   6.5803882744E-06   1.0962070140E-05   2.4951073812E-05  -1.2739860222E-05
   27      3.0917804995E-05   2.4395219603E-05   1.4419880509E-05  -6.5095647887E-06  -1.6524877374E-05
   28     -9.2931584528E-05   2.8579185014E-05  -1.4363203931E-05   9.4222518691E-05   1.4042625936E-05
   29     -9.4384094033E-05   6.3757448912E-05  -1.1353130470E-05   1.1455486068E-04  -5.6453213848E-07
   30      5.0559747201E-05   1.7117980674E-04  -1.0383979982E-04   2.5401311033E-04   2.0532316124E-05
   31     -1.3550500482E-04   1.5990287889E-04  -8.3176280661E-05   1.6042125313E-04  -5.4119751808E-05
   32      3.2781836030E-05  -1.3189731143E-04   8.7613467893E-05  -1.9015786482E-04  -3.2952827364E-05
   33     -5.4088615547E-04   1.4867022705E-04  -1.4729875610E-04   8.2704387039E-05  -8.1119483674E-05
   34     -1.0827773385E-04   8.9643725307E-05  -7.6193339481E-05   6.0856287931E-05  -1.3844056192E-05
   35      4.5451094850E-05  -1.0718957609E-04   6.0343400907E-05  -5.8982823079E-06   3.5223804981E-05
   36     -1.7618608022E-04  -4.6302385424E-04  -2.1718597835E-04  -8.0503194439E-04  -5.4599011234E-04
   37     -1.0661654625E-05  -2.0505174123E-04   1.0882497446E-04  -2.3954931909E-04   2.4485755187E-04
   38      7.3803227328E-05   4.9535009300E-04   1.9839802164E-05   1.2628978639E-03   1.7340955000E-04
   39      3.3193144923E-04  -3.1711096524E-03   2.9328541041E-03   5.2876255516E-04   1.6406733230E-03
   40      8.2939306137E-04  -1.8193744791E-03   2.1964934384E-03  -1.4074277077E-03   1.5867464727E-03
   41     -1.0005622342E-03   1.6531348250E-03  -9.4268601279E-04   7.8672044519E-04  -4.0122784885E-04
   42      7.7812147709E-04   1.5982285922E-03  -1.6895278923E-03   3.7911120715E-04  -2.9471494312E-03
   43     -1.0297829640E-03   1.5010637544E-03  -9.1933253701E-04   1.1157563272E-03  -1.2509940128E-03
   44      1.3860287618E-03   7.3332631650E-04   1.6186065439E-03  -9.1087728396E-04   1.6812155948E-03
   45      1.0888801825E-01  -4.0034039395E-02  -1.0499912741E-01   6.1138410800E-03  -1.4392389345E-03
   46     -4.0033794249E-02   8.8109201359E-02   8.1143467423E-02   1.3305716146E-02  -2.7913224583E-03
   47     -1.0499843581E-01   8.1143497548E-02   2.1899535817E-01   2.8403598783E-03   1.0117548576E-03
   48      6.1138243287E-03   1.3305832590E-02   2.8404979663E-03   7.6413224454E-02   7.6890600404E-02
   49     -1.4391406265E-03  -2.7911349870E-03   1.0117959443E-03   7.6888994826E-02   2.3694779643E-01
   50     -1.0505318736E-02  -1.4001363861E-02  -4.6790243336E-03   3.0249706838E-02   1.0076928215E-01
   51     -1.7073061559E-04  -1.0590291862E-04   4.6402157820E-05   1.1950259480E-04   8.1589649337E-05
   52     -8.1521897237E-04  -1.3040815550E-04   1.0205827726E-04  -1.5504674373E-04   7.8879906038E-05
   53     -2.5074377685E-04   1.9756421313E-04   3.1654641037E-04  -1.2314689674E-04   5.6143445185E-05
   54     -4.1374474959E-04   2.8087626316E-04   2.8068317529E-04  -8.9828161052E-05  -3.0488983556E-05
   55      7.7104393793E-05   4.3383473622E-05   4.1368285980E-04   1.4561453640E-04  -1.8366434429E-05
   56     -7.7612826769E-04   2.6994738154E-05   3.1127771843E-06  -1.9824472797E-04  -1.4745249285E-05
   57      1.6705465692E-04  -2.4205154201E-05  -2.1908038844E-05   1.4847209652E-04   1.1225535686E-04
   58      1.2245279572E-04   1.0940586821E-05  -5.9064418123E-05   2.4235220858E-04   8.7354257033E-05
   59      3.3187898734E-05   7.4493634392E-05  -8.9213979217E-05   3.5137240127E-06  -4.5468297911E-06
                   50                 51                 52                 53                 54        
    0      8.7188779943E-05  -4.5382924559E-03  -1.9961967008E-03   1.0148445051E-03   1.8903513490E-03
    1     -2.7474050704E-04  -4.7709873696E-03  -1.5536603666E-04   1.3690322595E-03  -2.1687703233E-03
    2      8.5160532792E-06   1.7061973490E-03   7.2740467528E-04  -1.0881318661E-04   6.5072377999E-04
    3     -1.4825609468E-04  -9.0083334520E-04  -6.0953642717E-04  -6.7013656914E-04  -3.9373145798E-04
    4     -1.5935484351E-04  -4.6106404099E-05  -1.5739621875E-05   3.0348981620E-05   2.7581404264E-04
    5     -2.8381382406E-04  -1.1675352072E-04   4.4550979135E-04   5.1625570413E-04   2.4562892979E-04
    6      2.7961475799E-03  -8.8273500988E-04  -2.5924878170E-03  -3.4154283442E-03   4.4487216557E-04
    7      8.2900094630E-04  -1.6605186079E-03  -2.3191542244E-04  -1.4115757801E-03  -2.1716428026E-04
    8      7.0921100740E-04  -2.8394899871E-03  -1.9648626052E-03  -3.0891879598E-03   6.5555544120E-04
    9     -1.0639305202E-03   7.3337230740E-03   9.0770639771E-03   1.3714734065E-02  -3.6248121007E-03
   10     -4.7556387902E-03  -9.8570973357E-03  -1.0433539789E-02  -1.9429588433E-02   9.3180381036E-03
   11     -6.3069776336E-03  -3.0792481153E-03  -3.1212272358E-04  -7.4267023289E-03  -1.2174664090E-02
   12      8.3448982518E-03   4.5333911540E-04   4.4180295613E-04   1.2482751093E-03   5.1998811317E-04
   13      2.0204549221E-02  -5.7177466421E-04   8.1989714734E-04  -7.3293788911E-04  -1.2239637033E-03
   14      8.7812265114E-03  -4.9442240634E-04   6.9894073395E-04   3.0842410746E-04  -3.6572172703E-03
   15     -2.9206617970E-02   6.4855396601E-04   6.2580510441E-04   7.2246484594E-04   1.8038765871E-03
   16     -1.0523028001E-01  -2.2459860604E-04  -1.5397802682E-04   5.1306588425E-05  -3.2190882410E-05
   17     -1.0133568837E-01  -1.0859054946E-04  -1.0221974949E-04   2.7226083393E-04   9.2250586850E-04
   18     -1.4196586877E-03  -1.1707324522E-01   1.0307998126E-01   3.4569893339E-02  -5.2818531728E-02
   19     -3.3712185482E-04   9.7348449472E-02  -2.0535574835E-01  -5.2327685297E-02   1.9029939726E-02
   20      1.3531580498E-03   3.6052125820E-02  -5.6962764167E-02  -7.2471440957E-02  -1.6712046025E-02
   21     -8.2146504729E-04  -2.2594436592E-02  -8.5353698872E-03   6.6866854998E-03  -2.6115418263E-03
   22     -2.0980608939E-04   2.5945035073E-02   1.1966106242E-02  -4.8973470992E-03  -2.5546179118E-02
   23     -4.2913470599E-04   8.3938637438E-03   4.1104467813E-03  -2.1792262008E-03   2.5285729641E-02
   24     -6.4988495913E-06   2.0964035151E-04  -1.7223837510E-04   1.1515096419E-04  -5.8449403393E-05
   25      1.7721523566E-05  -2.0696749240E-04   2.8188342284E-04  -3.0661486398E-04   7.1077239361E-04
   26     -1.0799319924E-05  -2.2923843242E-04  -1.2889603508E-04   1.1412383279E-04  -4.0502438108E-04
   27     -6.4978261199E-05  -1.0269982357E-03  -3.6662678061E-04   2.0302130724E-04   1.9133237036E-04
   28      7.8392222760E-05   1.2668636838E-03   4.0025473349E-04  -4.0166667119E-04  -3.7853985606E-05
   29      5.0746950567E-05   1.0464737316E-03   8.0623827793E-05   7.9978372234E-05  -3.3225934874E-04
   30      8.9912513329E-05   1.3711770405E-04   8.4595844034E-05   9.6722850336E-05  -1.4577292916E-04
   31      7.3130334221E-05   4.0869940622E-05   6.9477676120E-05   9.8829441586E-05   1.1879929182E-04
   32     -2.2212611760E-05   4.3754604868E-05  -7.4806708891E-05  -4.9229348319E-05  -2.1862761921E-04
   33      5.4856735253E-05   1.8012258268E-04   1.1959278681E-04   4.5424695698E-05   1.1612846780E-04
   34      4.1729981270E-05   1.0513441164E-04   2.8149611503E-05   5.7186464534E-05   1.4917543666E-04
   35      2.8597011360E-05   1.2106433646E-04   2.9793073640E-06  -5.8516210023E-06   7.8386587540E-05
   36      7.3800629489E-05   6.9598339647E-04   6.0355163746E-04   8.6529097057E-04  -8.7186617719E-05
   37      2.0886683118E-04  -4.6367150414E-04  -2.6746282885E-04  -1.0344655219E-03  -6.6024825045E-06
   38      1.7682297108E-04  -5.0760515633E-04  -6.6337688436E-04  -5.4299716538E-04   2.5173239852E-05
   39     -1.7340182245E-03  -2.4713814633E-05   5.4088134727E-05   1.1915968968E-04  -1.1487214761E-03
   40      2.7445878632E-04  -8.4100148075E-05   3.3634888441E-04   3.9883301931E-04  -5.1749700736E-05
   41      1.3712382735E-03   7.9538330299E-05   5.1685853160E-05   1.6291417132E-04  -5.4032591377E-04
   42      3.0956986465E-03   1.6728667268E-04  -5.0677962774E-04  -7.9804892291E-04   4.2068958122E-04
   43      2.2715574764E-03   7.8838826623E-05   5.3624582100E-04   6.2757314766E-04  -1.9013116906E-04
   44     -1.5079047528E-03  -6.8190754258E-05  -1.2543332157E-04  -4.7059049416E-04   2.2326333953E-04
   45     -1.0505419015E-02  -1.7087771608E-04  -8.1497034786E-04  -2.5164240630E-04  -4.1352921701E-04
   46     -1.4001400444E-02  -1.0586475441E-04  -1.3041569451E-04   1.9677787115E-04   2.8086341400E-04
   47     -4.6789393536E-03   4.8931604703E-05   1.0334066724E-04   3.1648581221E-04   2.8086910889E-04
   48      3.0250223314E-02   1.1954755239E-04  -1.5502941169E-04  -1.2314184171E-04  -8.9817798218E-05
   49      1.0076961476E-01   8.1687254686E-05   7.8921854267E-05   5.6170194127E-05  -3.0476775275E-05
   50      1.0197250821E-01   1.7469193317E-04   2.5955804266E-04   1.0545795648E-04   8.9534799311E-05
   51      1.7462392648E-04   1.3694253109E-01  -1.0882686707E-01  -4.0918181557E-02  -5.3434817955E-04
   52      2.5952094784E-04  -1.0882543468E-01   2.1526930650E-01   6.0151554517E-02   9.8094132196E-03
   53      1.0543272001E-04  -4.0916867507E-02   6.0151369808E-02   7.6122490337E-02  -1.3326424081E-02
   54      8.9529418174E-05  -5.3419946079E-04   9.8097943649E-03  -1.3326614654E-02   6.2256413455E-02
   55     -5.3579223109E-05   1.6763516838E-03  -1.3843669494E-02   1.7885809967E-02  -8.6771530010E-03
   56     -5.1368711770E-06   2.7526432972E-04  -6.2249007290E-03   8.3765025425E-03   1.5376233922E-02
   57     -8.3762517949E-05   8.5219571363E-04   6.6991037267E-04   1.0261735049E-04  -5.7262862724E-03
   58     -1.6730308869E-05   2.7310056876E-04   7.8720851814E-04  -3.9741277151E-04  -1.5077320602E-03
   59      1.1677623616E-05   4.2140987798E-04  -9.5598319979E-05  -4.5759940305E-05   3.5557539471E-03
                   55                 56                 57                 58                 59        
    0      8.1312882153E-04  -7.0232456604E-04  -1.5476286232E-03   4.3570725122E-03   1.4804638684E-03
    1      4.3038928530E-04   8.0684114360E-04   1.4773230217E-02  -2.2806685065E-02  -1.7161411532E-02
    2     -8.6000562362E-04  -4.3713369740E-04  -1.7505841458E-02   2.0391484027E-02   5.7318827709E-03
    3     -2.4650720254E-04   4.0920933108E-05   2.8674433222E-04  -1.0782248566E-03   4.9469338873E-04
    4     -9.5063137146E-06  -3.9158554921E-06  -6.3234420508E-04   5.5590009962E-05  -2.3987090085E-03
    5     -3.6981079922E-05  -2.5253777705E-04  -1.0618640819E-04   1.8036374304E-03   2.1112581140E-03
    6     -1.0377654013E-04   6.9628120736E-04  -4.3182129364E-04   2.0155439787E-05   2.6973527548E-04
    7      7.7298489289E-04   2.5510735874E-04   2.6763415607E-05  -3.4109464927E-05   5.0437764355E-04
    8      9.4031008211E-04   1.4469080276E-03  -1.0978908618E-05  -5.9317100521E-04  -5.0432947366E-04
    9     -3.3043312599E-03  -7.1171059131E-03   8.9986106332E-04   1.1821887654E-03  -3.6365497383E-04
   10      9.2464064274E-03   1.6936298272E-02  -1.3259728709E-03  -1.0383382779E-03  -1.1655945992E-03
   11     -1.2718095158E-02  -2.1529302228E-02   1.1983606065E-03   5.1636627648E-04   1.4660044694E-03
   12     -5.2311434947E-04   8.8249094356E-04  -4.1545535919E-04  -6.1582427201E-04  -1.0964321423E-04
   13     -8.4827227133E-04  -2.6531821862E-03   2.4533417060E-04   4.5513170934E-04   3.7446957173E-04
   14     -2.5852653161E-03  -3.2562193238E-03  -8.9815958750E-04  -7.6667464017E-04   4.8635094110E-04
   15      1.8483001676E-03   8.6264922091E-04   3.4608331274E-04   2.2560004412E-04  -2.2236933682E-04
   16      6.8907974791E-04  -3.9660932521E-04   8.0964529242E-04   6.7671651760E-04  -1.0461709657E-04
   17      7.7951424949E-04   1.8972473862E-03  -1.8561859242E-04  -3.5788536918E-07  -3.9027855249E-04
   18      1.4793465171E-02  -1.3239434852E-02  -1.8432555350E-04   1.9016946227E-05  -6.3953962824E-03
   19     -1.5012728163E-01   1.1386326911E-01  -2.9155115084E-02  -8.2214572391E-03   4.0193179578E-03
   20      1.1472644907E-01  -1.8940560414E-01   2.6092601431E-02   9.3470434307E-03  -9.9377798105E-03
   21     -3.1395994776E-03   3.5461340061E-03  -6.1945677009E-02   2.1429855578E-02   1.2243295741E-03
   22     -9.7560598503E-03   6.3454697806E-03   3.9817035963E-02  -1.9780342516E-01   1.7699662762E-01
   23      8.3927169671E-03  -3.3175233161E-03  -1.1157701671E-02   1.3597846865E-01  -1.8492100184E-01
   24     -3.1087769759E-04   5.0637616890E-04  -2.3693176819E-03   3.0244878624E-03   8.1571681216E-04
   25      5.7538519411E-04  -4.8216950093E-04   4.0778956620E-03  -2.2990516729E-03  -1.8552650616E-03
   26      2.6436352122E-04  -8.0927087906E-05   2.2333565166E-03  -3.0000019522E-03  -2.3080395555E-04
   27     -5.3649591432E-05   2.0192319407E-05  -3.2816088511E-04   1.2582868526E-05  -3.5272240534E-04
   28      1.8816247600E-04  -2.7806236057E-04  -1.6589272199E-04   9.3300252419E-04   6.7003630483E-04
   29     -1.8836396177E-04   2.5151804697E-04  -1.6885759077E-04  -2.7852139945E-05   5.3774849055E-04
   30      9.2427107533E-06  -7.0585922700E-05   3.9742080263E-04  -4.4203900003E-04   1.6817948271E-04
   31     -1.2840842387E-04  -7.0893563029E-07  -1.9818537332E-04   5.4654781430E-05   5.4463916598E-04
   32     -2.2797578521E-05   1.7236421669E-04   4.6189745669E-04  -1.4002016535E-03  -4.7041676317E-04
   33      4.4538909713E-05   3.3903795149E-05  -1.0543015171E-04   1.4731722753E-04  -6.1028629730E-05
   34      7.9202022797E-05  -3.1911397256E-05  -4.2567716116E-05   1.0246815564E-03   2.4804584344E-04
   35      3.9813174049E-05  -2.3444958223E-05  -4.6817328722E-05  -1.5090652090E-05  -2.6157323312E-04
   36     -9.4334601764E-05  -1.5433875948E-04   6.7855925574E-05  -5.2636052317E-05  -3.7733934109E-05
   37     -7.5237560179E-05  -2.5302674649E-04  -5.6903262799E-05  -7.6652143696E-05  -1.0215726410E-04
   38      2.5364731768E-04   2.3314395306E-04  -5.0424841566E-05  -3.8626992157E-05   4.3072081156E-05
   39     -6.5002495397E-04  -1.4330476882E-03  -2.1036725819E-05  -4.4369933858E-05   1.0777011545E-04
   40      4.8913546790E-04   1.1043135656E-04   1.6553223214E-04  -6.4706312754E-05  -8.4851385275E-05
   41     -3.9707602483E-04  -2.7928733016E-04  -1.8014652819E-05   3.2605793137E-06   7.1636475487E-05
   42     -2.4046868638E-04   2.5411470803E-04  -4.4082740151E-04  -7.4683858315E-05   7.9066643084E-05
   43      1.6096389449E-04   3.3138926206E-05   1.8729793288E-04  -1.2192372622E-04  -1.2727975279E-05
   44     -6.9244739698E-05   1.9610016070E-05   7.9788503395E-05  -1.1260114149E-07   6.5792341829E-05
   45      7.7056012682E-05  -7.7602726063E-04   1.6710582698E-04   1.2245180696E-04   3.3191132063E-05
   46      4.3324187664E-05   2.7032662021E-05  -2.4178507732E-05   1.0942306627E-05   7.4503892178E-05
   47      4.1367784868E-04   3.1845529805E-06  -2.1932762284E-05  -5.9061652124E-05  -8.9217165613E-05
   48      1.4561207928E-04  -1.9822776509E-04   1.4846192151E-04   2.4234703560E-04   3.5174418219E-06
   49     -1.8367406743E-05  -1.4737852466E-05   1.1225188694E-04   8.7356354634E-05  -4.5419080265E-06
   50     -5.3591526027E-05  -5.1407429054E-06  -8.3760935741E-05  -1.6729763741E-05   1.1677024489E-05
   51      1.6764808748E-03   2.7532701331E-04   8.5184501502E-04   2.7322053415E-04   4.2150859168E-04
   52     -1.3843422087E-02  -6.2250767386E-03   6.6962074198E-04   7.8724618985E-04  -9.5493986565E-05
   53      1.7885785019E-02   8.3765216209E-03   1.0285122396E-04  -3.9755929668E-04  -4.5986727952E-05
   54     -8.6776196339E-03   1.5377360556E-02  -5.7263054387E-03  -1.5077056760E-03   3.5557225207E-03
   55      1.6086994310E-01  -1.2763886869E-01  -2.0470790378E-03   1.2506464905E-03   8.7714124910E-04
   56     -1.2763849450E-01   2.0633533577E-01   1.2035861665E-03  -3.9033739766E-04  -1.4882849554E-04
   57     -2.0471152114E-03   1.2036158302E-03   7.0364774663E-02  -2.7284159442E-02  -1.0841508135E-03
   58      1.2507397425E-03  -3.9039761448E-04  -2.7284719437E-02   2.2713415261E-01  -1.6131284596E-01
   59      8.7714896157E-04  -1.4889644617E-04  -1.0842936151E-03  -1.6130967989E-01   1.8645335010E-01

$vibrational_frequencies
60
    0        0.000000
    1        0.000000
    2        0.000000
    3        0.000000
    4        0.000000
    5        0.000000
    6      160.552356
    7      268.250393
    8      361.308502
    9      366.835244
   10      448.063604
   11      460.250360
   12      493.662419
   13      525.717297
   14      622.466178
   15      736.866704
   16      876.338075
   17      890.160013
   18      908.348527
   19      937.541921
   20      963.933244
   21      978.127371
   22      982.192766
   23     1018.863805
   24     1027.667718
   25     1060.486044
   26     1075.305865
   27     1088.822838
   28     1126.338514
   29     1150.157756
   30     1164.218084
   31     1173.323162
   32     1238.892677
   33     1258.183507
   34     1288.398658
   35     1314.518454
   36     1346.194042
   37     1362.047308
   38     1387.531149
   39     1421.601789
   40     1444.397280
   41     1482.354252
   42     1504.855803
   43     1515.356949
   44     1521.430457
   45     1536.053376
   46     1552.090537
   47     1561.593041
   48     2913.274928
   49     2940.120534
   50     2947.046747
   51     2953.853940
   52     2956.633727
   53     2982.116764
   54     3000.890234
   55     3003.845096
   56     3050.398894
   57     3066.814674
   58     3220.948276
   59     3222.206803

$normal_modes
60 60
                    0                  1                  2                  3                  4        
    0      0.0000000000E+00   0.0000000000E+00   0.0000000000E+00   0.0000000000E+00   0.0000000000E+00
    1      0.0000000000E+00   0.0000000000E+00   0.0000000000E+00   0.0000000000E+00   0.0000000000E+00
    2      0.0000000000E+00   0.0000000000E+00   0.0000000000E+00   0.0000000000E+00   0.0000000000E+00
    3      0.0000000000E+00   0.0000000000E+00   0.0000000000E+00   0.0000000000E+00   0.0000000000E+00
    4      0.0000000000E+00   0.0000000000E+00   0.0000000000E+00   0.0000000000E+00   0.0000000000E+00
    5      0.0000000000E+00   0.0000000000E+00   0.0000000000E+00   0.0000000000E+00   0.0000000000E+00
    6      0.0000000000E+00   0.0000000000E+00   0.0000000000E+00   0.0000000000E+00   0.0000000000E+00
    7      0.0000000000E+00   0.0000000000E+00   0.0000000000E+00   0.0000000000E+00   0.0000000000E+00
    8      0.0000000000E+00   0.0000000000E+00   0.0000000000E+00   0.0000000000E+00   0.0000000000E+00
    9      0.0000000000E+00   0.0000000000E+00   0.0000000000E+00   0.0000000000E+00   0.0000000000E+00
   10      0.0000000000E+00   0.0000000000E+00   0.0000000000E+00   0.0000000000E+00   0.0000000000E+00
   11      0.0000000000E+00   0.0000000000E+00   0.0000000000E+00   0.0000000000E+00   0.0000000000E+00
   12      0.0000000000E+00   0.0000000000E+00   0.0000000000E+00   0.0000000000E+00   0.0000000000E+00
   13      0.0000000000E+00   0.0000000000E+00   0.0000000000E+00   0.0000000000E+00   0.0000000000E+00
   14      0.0000000000E+00   0.0000000000E+00   0.0000000000E+00   0.0000000000E+00   0.0000000000E+00
   15      0.0000000000E+00   0.0000000000E+00   0.0000000000E+00   0.0000000000E+00   0.0000000000E+00
   16      0.0000000000E+00   0.0000000000E+00   0.0000000000E+00   0.0000000000E+00   0.0000000000E+00
   17      0.0000000000E+00   0.0000000000E+00   0.0000000000E+00   0.0000000000E+00   0.0000000000E+00
   18      0.0000000000E+00   0.0000000000E+00   0.0000000000E+00   0.0000000000E+00   0.0000000000E+00
   19      0.0000000000E+00   0.0000000000E+00   0.0000000000E+00   0.0000000000E+00   0.0000000000E+00
   20      0.0000000000E+00   0.0000000000E+00   0.0000000000E+00   0.0000000000E+00   0.0000000000E+00
   21      0.0000000000E+00   0.0000000000E+00   0.0000000000E+00   0.0000000000E+00   0.0000000000E+00
   22      0.0000000000E+00   0.0000000000E+00   0.0000000000E+00   0.0000000000E+00   0.0000000000E+00
   23      0.0000000000E+00   0.0000000000E+00   0.0000000000E+00   0.0000000000E+00   0.0000000000E+00
   24      0.0000000000E+00   0.0000000000E+00   0.0000000000E+00   0.0000000000E+00   0.0000000000E+00
   25      0.0000000000E+00   0.0000000000E+00   0.0000000000E+00   0.0000000000E+00   0.0000000000E+00
   26      0.0000000000E+00   0.0000000000E+00   0.0000000000E+00   0.0000000000E+00   0.0000000000E+00
   27      0.0000000000E+00   0.0000000000E+00   0.0000000000E+00   0.0000000000E+00   0.0000000000E+00
   28      0.0000000000E+00   0.0000000000E+00   0.0000000000E+00   0.0000000000E+00   0.0000000000E+00
   29      0.0000000000E+00   0.0000000000E+00   0.0000000000E+00   0.0000000000E+00   0.0000000000E+00
   30      0.0000000000E+00   0.0000000000E+00   0.0000000000E+00   0.0000000000E+00   0.0000000000E+00
   31      0.0000000000E+00   0.0000000000E+00   0.0000000000E+00   0.0000000000E+00   0.0000000000E+00
   32      0.0000000000E+00   0.0000000000E+00   0.0000000000E+00   0.0000000000E+00   0.0000000000E+00
   33      0.0000000000E+00   0.0000000000E+00   0.0000000000E+00   0.0000000000E+00   0.0000000000E+00
   34      0.0000000000E+00   0.0000000000E+00   0.0000000000E+00   0.0000000000E+00   0.0000000000E+00
   35      0.0000000000E+00   0.0000000000E+00   0.0000000000E+00   0.0000000000E+00   0.0000000000E+00
   36      0.0000000000E+00   0.0000000000E+00   0.0000000000E+00   0.0000000000E+00   0.0000000000E+00
   37      0.0000000000E+00   0.0000000000E+00   0.0000000000E+00   0.0000000000E+00   0.0000000000E+00
   38      0.0000000000E+00   0.0000000000E+00   0.0000000000E+00   0.0000000000E+00   0.0000000000E+00
   39      0.0000000000E+00   0.0000000000E+00   0.0000000000E+00   0.0000000000E+00   0.0000000000E+00
   40      0.0000000000E+00   0.0000000000E+00   0.0000000000E+00   0.0000000000E+00   0.0000000000E+00
   41      0.0000000000E+00   0.0000000000E+00   0.0000000000E+00   0.0000000000E+00   0.0000000000E+00
   42      0.0000000000E+00   0.0000000000E+00   0.0000000000E+00   0.0000000000E+00   0.0000000000E+00
   43      0.0000000000E+00   0.0000000000E+00   0.0000000000E+00   0.0000000000E+00   0.0000000000E+00
   44      0.0000000000E+00   0.0000000000E+00   0.0000000000E+00   0.0000000000E+00   0.0000000000E+00
   45      0.0000000000E+00   0.0000000000E+00   0.0000000000E+00   0.0000000000E+00   0.0000000000E+00
   46      0.0000000000E+00   0.0000000000E+00   0.0000000000E+00   0.0000000000E+00   0.0000000000E+00
   47      0.0000000000E+00   0.0000000000E+00   0.0000000000E+00   0.0000000000E+00   0.0000000000E+00
   48      0.0000000000E+00   0.0000000000E+00   0.0000000000E+00   0.0000000000E+00   0.0000000000E+00
   49      0.0000000000E+00   0.0000000000E+00   0.0000000000E+00   0.0000000000E+00   0.0000000000E+00
   50      0.0000000000E+00   0.0000000000E+00   0.0000000000E+00   0.0000000000E+00   0.0000000000E+00
   51      0.0000000000E+00   0.0000000000E+00   0.0000000000E+00   0.0000000000E+00   0.0000000000E+00
   52      0.0000000000E+00   0.0000000000E+00   0.0000000000E+00   0.0000000000E+00   0.0000000000E+00
   53      0.0000000000E+00   0.0000000000E+00   0.0000000000E+00   0.0000000000E+00   0.0000000000E+00
   54      0.0000000000E+00   0.0000000000E+00   0.0000000000E+00   0.0000000000E+00   0.0000000000E+00
   55      0.0000000000E+00   0.0000000000E+00   0.0000000000E+00   0.0000000000E+00   0.0000000000E+00
   56      0.0000000000E+00   0.0000000000E+00   0.0000000000E+00   0.0000000000E+00   0.0000000000E+00
   57      0.0000000000E+00   0.0000000000E+00   0.0000000000E+00   0.0000000000E+00   0.0000000000E+00
   58      0.0000000000E+00   0.0000000000E+00   0.0000000000E+00   0.0000000000E+00   0.0000000000E+00
   59      0.0000000000E+00   0.0000000000E+00   0.0000000000E+00   0.0000000000E+00   0.0000000000E+00
                    5                  6                  7                  8                  9        
    0      0.0000000000E+00   2.4612721732E-02   3.1699222668E-03  -4.8829358238E-03  -1.5044448652E-01
    1      0.0000000000E+00  -1.1927646018E-01  -5.9722547755E-02  -7.4761232257E-02  -8.5915027859E-02
    2      0.0000000000E+00   1.2367040058E-01  -2.7480960711E-02  -2.8128463047E-02   8.7919642022E-02
    3      0.0000000000E+00   9.7998257790E-02  -1.0438148733E-01  -4.4351895693E-02  -3.2539024419E-02
    4      0.0000000000E+00  -2.5973118172E-02   1.5419483362E-01  -5.1295203588E-03   7.9200538233E-02
    5      0.0000000000E+00   4.2761202621E-02  -6.5998617304E-02  -2.0078212810E-02  -4.8203879589E-02
    6      0.0000000000E+00  -1.4452718388E-03   5.0095202044E-03  -1.9992228134E-02   2.0878683705E-02
    7      0.0000000000E+00   1.1942996822E-01  -1.4290622157E-02   6.7866865329E-02  -6.1104885290E-02
    8      0.0000000000E+00  -1.3485359345E-01   7.1712008137E-02   8.8023730727E-02  -9.8906975415E-02
    9      0.0000000000E+00  -1.0005533111E-02   1.7452472702E-03  -1.7338827980E-02   6.0085203654E-02
   10      0.0000000000E+00   8.8497432254E-02   2.4106421062E-02   4.9299484817E-02  -9.6999470205E-02
   11      0.0000000000E+00  -8.6748035338E-02   1.8004974624E-03   1.0116367366E-01   3.2462385766E-02
   12      0.0000000000E+00  -2.2293762050E-01  -2.7816638465E-03   9.1725043823E-03   1.4570281029E-01
   13      0.0000000000E+00  -4.2885903250E-02  -1.2932847149E-01   4.2973977813E-02  -4.8489016784E-03
   14      0.0000000000E+00   2.0999383527E-02  -1.3453565001E-01   6.3629165965E-02   7.6481477065E-02
   15      0.0000000000E+00   2.9871821830E-02   6.3193969083E-03   7.0084142235E-03   6.7038658233E-02
   16      0.0000000000E+00  -8.5316116322E-02   9.4754763907E-03  -1.8029433091E-01   1.6058246302E-03
   17      0.0000000000E+00   1.0066068973E-01   2.0467245594E-02  -1.8383821746E-01   6.5151955341E-02
   18      0.0000000000E+00  -3.3104180444E-04   1.0440244320E-03   2.0904978147E-02  -2.2639253386E-02
   19      0.0000000000E+00   1.0815169333E-01   7.9625421240E-02   1.1790895625E-01   6.8833473662E-02
   20      0.0000000000E+00  -9.4134201948E-02  -7.0014449078E-03   6.5248699570E-02  -2.2996748363E-02
   21      0.0000000000E+00   6.9684818146E-02   9.9333326737E-02   4.9827918017E-02  -5.8369314246E-02
   22      0.0000000000E+00  -2.6371240137E-02  -7.0308084388E-02  -7.7375995797E-03   6.6257677278E-02
   23      0.0000000000E+00   8.8545721377E-03   1.3765951448E-01  -6.5056074182E-02  -8.0809228022E-02
   24      0.0000000000E+00  -1.3931721377E-01  -2.4701370500E-02  -9.1438860220E-02  -4.9199660848E-01
   25      0.0000000000E+00  -1.2683144695E-01  -1.7857765780E-01  -8.8270499018E-02  -1.2878597177E-01
   26      0.0000000000E+00   1.4725036453E-01  -1.4715851627E-01  -2.6346033669E-02   1.0850960168E-01
   27      0.0000000000E+00   9.3776022527E-02   1.6148750973E-02   3.0770140248E-02  -8.5756422329E-03
   28      0.0000000000E+00  -2.2260581350E-01  -7.8664117232E-02  -1.4186485480E-01  -2.9865699275E-01
   29      0.0000000000E+00   2.2753516090E-01  -7.0220353460E-03   6.8571556056E-03   3.0447136900E-01
   30      0.0000000000E+00   2.9464377902E-01  -3.0295017346E-01  -4.9029221495E-02  -8.9836975535E-02
   31      0.0000000000E+00   1.5624330761E-03   2.9880940948E-01   1.2472261554E-02   2.2027048514E-01
   32      0.0000000000E+00   4.8897647744E-02   9.8975774083E-02  -3.6798811328E-03   9.8465223638E-02
   33      0.0000000000E+00   4.8375615024E-02  -9.8954822170E-02  -1.1098046239E-01   3.7021817314E-02
   34      0.0000000000E+00  -9.0374182349E-02   2.8121375131E-01  -3.3792080027E-02   2.0158061858E-01
   35      0.0000000000E+00   9.4989178363E-02  -3.1148296026E-01  -6.6430147351E-02  -1.8482998050E-01
   36      0.0000000000E+00   4.7225615180E-02  -2.9210205620E-02  -8.3699759542E-02  -1.4721901953E-02
   37      0.0000000000E+00   2.0057899469E-01  -8.5666677813E-02   2.2771173928E-02   4.3031338637E-02
   38      0.0000000000E+00  -1.8683151756E-01   1.1281828342E-01   1.3801585970E-01  -1.1917745197E-01
   39      0.0000000000E+00  -3.2726969715E-01   3.3565680784E-02   1.8418071735E-01   1.0979035589E-01
   40      0.0000000000E+00  -6.2932240051E-02  -2.7913434668E-01   2.2630506878E-01   1.7189343045E-02
   41      0.0000000000E+00   3.1067678466E-02  -9.6680065520E-02   6.2914388756E-03   7.3196268633E-02
   42      0.0000000000E+00  -3.1487154060E-01  -4.3431029474E-02  -1.4724757222E-01   2.4003250940E-01
   43      0.0000000000E+00  -6.4208634392E-02  -9.3776436245E-02  -3.4812665806E-02   6.8021193457E-03
   44      0.0000000000E+00   3.0270448441E-02  -2.8653146081E-01   2.2109033688E-01   9.9684183715E-02
   45      0.0000000000E+00   9.6289185913E-02  -2.9621610951E-03  -2.3912432078E-01   1.1262308333E-01
   46      0.0000000000E+00  -1.3430959210E-01   1.2419663787E-01  -3.8118944867E-01   1.8101388913E-02
   47      0.0000000000E+00   1.6284589085E-01  -3.6854216570E-02  -2.3974015955E-01   8.3914685706E-02
   48      0.0000000000E+00   9.5237911010E-02   2.3714267441E-02   2.6407544376E-01  -1.6965630461E-02
   49      0.0000000000E+00  -1.4323985619E-01  -6.3521240724E-02  -1.8755006207E-01   4.9629802452E-02
   50      0.0000000000E+00   1.6513463509E-01   1.4857667375E-01  -3.6311650409E-01   3.7103868940E-02
   51      0.0000000000E+00   4.5674975224E-02   6.0086422560E-02   9.5903880072E-02  -1.0056379362E-01
   52      0.0000000000E+00   1.6853027348E-01   1.6548215418E-01   1.9801169789E-01   7.5434671803E-02
   53      0.0000000000E+00  -1.6618377030E-01  -1.2138099009E-01  -6.2592186909E-03  -1.8187420095E-01
   54      0.0000000000E+00  -1.1681484451E-01  -1.6912267519E-01   2.0841437767E-02  -8.5313070873E-04
   55      0.0000000000E+00   1.3756803924E-01   1.2336876538E-01   2.1032386815E-01   2.1680547325E-01
   56      0.0000000000E+00  -5.9046338134E-02   4.4018183439E-02   1.4065891372E-01   9.8585485281E-02
   57      0.0000000000E+00   1.9148879229E-01   2.1850005050E-01   6.2523389100E-02  -5.5770427489E-02
   58      0.0000000000E+00  -4.1713281576E-02   2.8232678221E-02  -4.2135234078E-02  -3.8736641297E-02
   59      0.0000000000E+00  -2.2540769639E-02   2.2837656772E-01  -1.0262517180E-01  -1.9443009337E-01
                   10                 11                 12                 13                 14        
    0     -1.0740162972E-01  -7.3011579469E-02  -2.6518104326E-02  -9.1245656967E-02  -1.0365465851E-01
    1      6.3641202204E-02   9.8702201347E-03  -6.2117109849E-02  -3.8223112232E-02   1.2346601011E-02
    2     -8.4196941417E-02   3.8839067289E-02  -8.0560052353E-02   1.1193384204E-02  -3.4880147750E-02
    3     -4.7612338973E-02  -7.9359779347E-02   1.3258079681E-01  -3.9979839296E-02   8.4972296583E-02
    4     -1.3844426678E-01  -2.4110273856E-02  -2.6321829002E-02   1.0448853413E-02  -2.5854334698E-02
    5     -6.0626791699E-02   4.1206966943E-02  -1.3813058427E-01  -2.3573463532E-02  -1.3724754641E-01
    6     -5.9358180963E-02  -1.2654370377E-01   9.5662339935E-02   4.7689328354E-02   1.0646225462E-01
    7     -4.4114493161E-02   6.5655808391E-02   2.0042486766E-01  -1.7789399093E-02  -5.1589935998E-02
    8     -7.7616923334E-02  -9.2526616706E-02   2.6384033137E-02   1.6158701020E-01   1.5645894498E-02
    9      8.6778140404E-02   1.8825944949E-02   3.7477525663E-03   6.7761293740E-02  -5.9824118314E-03
   10      3.3723471932E-02   6.2935375817E-02   8.3379679565E-02   1.2244970706E-01  -2.4666414742E-02
   11     -3.1441508629E-02   4.9352842280E-02   1.1200845483E-01  -1.0992740880E-01   6.4311356987E-03
   12      5.9204519137E-02   3.6893259936E-02   6.3175580079E-02  -8.0475225896E-02  -8.7678584261E-02
   13      2.1810343057E-02  -1.0181078036E-01  -7.5860621606E-02   9.4592391366E-02  -1.5528591781E-02
   14      1.8006415689E-02  -1.0715688775E-01  -5.5982662623E-02  -4.5920914806E-02   1.5986287630E-02
   15      1.6051378800E-01   4.4203183378E-02   2.2412119064E-02   1.9399229982E-01  -1.3551537417E-01
   16     -4.6880301363E-02  -2.4769713951E-02   4.4220346237E-02  -2.3340194551E-03   3.6832349278E-02
   17      2.2080306327E-02  -1.1626307539E-02   7.3630642349E-02   9.6687791800E-03  -4.3033086679E-02
   18     -7.0137153547E-02   1.3348116123E-01  -1.2332115113E-01  -3.7158362567E-03   6.3760827546E-02
   19      9.5852965927E-02  -6.3371846011E-02   8.5743514132E-03  -8.4550599418E-02   2.1291948718E-02
   20      2.1712294543E-02   1.0073273107E-01   1.5261895458E-01  -2.9105544436E-02   5.5475635116E-02
   21     -1.0798474864E-02   4.3037484378E-02  -1.5492646824E-01  -6.1387826342E-02   7.2508054818E-02
   22      1.3362072518E-02   1.0917437188E-01  -1.4150717926E-01   1.5775429627E-03   9.6175747348E-02
   23      1.7719796024E-01  -2.8518262490E-03  -7.9552489148E-02  -2.9037940957E-02   8.0599853914E-02
   24      7.7436818584E-02  -1.6876619580E-01  -8.9799089031E-02  -2.8437495838E-01  -4.8842386040E-01
   25      5.4153545466E-02   5.3102668552E-02  -1.2760616570E-01  -8.2524113390E-02  -1.1020421371E-01
   26     -1.2729830733E-01   1.0366575504E-01  -1.3913158656E-01   1.7693259101E-03  -8.6110573352E-02
   27     -1.7355594661E-01  -2.2860512808E-02  -1.3579305056E-02  -1.5813694001E-02   6.7310240834E-02
   28      1.4899529590E-01  -1.3914527446E-01   4.3034903640E-02  -1.3649259054E-01  -2.2974891552E-01
   29     -1.9772067986E-01   1.3880883084E-02   1.1445780940E-01   1.5085575705E-01   2.4857036691E-01
   30      4.7189108845E-02   4.8873185985E-02   2.8890888474E-01  -1.6101768384E-01   1.1509243320E-01
   31     -3.2854261554E-01  -4.6565776757E-02  -1.3252029456E-01   1.7360267668E-02  -2.2027602053E-01
   32     -2.5983533331E-01   1.7960681520E-03  -2.6250269594E-01  -1.9253077071E-03  -3.2799625045E-01
   33      2.8239763276E-02  -7.8516031823E-02   1.6972868323E-02  -2.8374898416E-02   1.6915470295E-01
   34     -2.2094382685E-01  -6.5844841659E-02  -1.9422972290E-01   4.6081224948E-02  -9.7960470337E-02
   35      2.1936335006E-01   1.2647941789E-01   1.6199953863E-02  -7.4146177702E-02   1.2984957681E-01
   36     -1.2526697228E-01  -1.4043909379E-01  -7.5659081488E-03   1.3523124525E-02   5.4891273056E-02
   37      3.7829598522E-02   2.5263143656E-01   1.1442891132E-01  -2.7655289096E-01  -2.3536039413E-01
   38     -7.3133237127E-02  -1.4999594573E-01   1.1856880945E-01   2.6955915347E-01   1.0704356644E-01
   39      2.0608029199E-02   2.1470122823E-01   2.2594031289E-01  -2.1947015677E-01  -1.0331101978E-01
   40      5.7384416962E-02  -2.3300438162E-01  -2.9075694354E-01   1.1436069065E-01   5.3962772825E-03
   41      1.1411786276E-02  -8.1041074553E-02  -5.4885786060E-03  -4.3902876008E-02   9.6861835201E-03
   42      2.4084777076E-02  -1.3032030474E-01  -5.4896071274E-02  -1.4969262520E-01  -4.3320992275E-02
   43     -8.6398844304E-04  -9.1864473696E-02  -3.2190627355E-02   5.8115292993E-02  -4.4577195558E-03
   44      6.7841864495E-02  -2.6172405965E-01  -2.8988516860E-01   3.0975741033E-02   1.6631876320E-02
   45      1.6519906536E-01  -4.1621300984E-02   3.9931997687E-02   2.5472168200E-01  -1.4115446118E-01
   46     -1.1022769305E-01   8.2154354832E-02   1.9717636647E-01  -1.1746017671E-01   4.4262157774E-02
   47      5.2123751059E-02  -1.1224896740E-01   1.5591170138E-02   9.6242700296E-02  -4.7234586616E-02
   48      2.3221100790E-01   1.5433763612E-01  -1.5884116749E-02   2.8825997000E-01  -2.0881769112E-01
   49     -7.1842231091E-02  -1.3178857588E-01  -7.5535307434E-03  -5.0767215169E-02   7.7920719871E-02
   50      1.9985005101E-02   1.1468718904E-01   2.0510946377E-01   3.4763476913E-02  -7.3708653513E-02
   51     -1.0059822512E-01   7.3462923087E-02  -3.2659248990E-02  -3.5977566766E-02   2.6904764407E-02
   52      1.5278087679E-01  -2.1487285571E-01   8.4915047145E-02  -2.0769598306E-01  -4.4163382233E-02
   53     -1.8123898743E-01   3.8440399187E-01   1.2806409321E-01   2.2940564130E-01   1.5907863049E-01
   54     -2.5872435991E-01   3.5168797793E-01  -1.5866459141E-01   8.3611928660E-02   1.6310375873E-01
   55      1.8292951501E-01  -2.5051270619E-01   2.8580507468E-02  -3.2456167865E-01  -3.7436832142E-02
   56      1.1178622806E-01  -7.3302127477E-02   1.7204414231E-01  -2.3525446205E-01  -1.2665511627E-03
   57      6.8777703408E-02  -6.5704220989E-02  -2.3402727923E-01  -1.0718010968E-01   9.5279986951E-02
   58      1.7174139065E-01   3.9472043958E-02  -1.6685829790E-01  -3.4550720069E-02   1.7978594585E-01
   59      3.3689536041E-01  -6.8029631759E-02  -9.1862629796E-02  -6.4065668733E-02   1.6367904918E-01
                   15                 16                 17                 18                 19        
    0      2.7390557633E-02   1.2490705061E-01   1.7407770608E-01   6.1778050101E-02   3.8099770079E-02
    1     -2.2028401754E-02  -3.1485058920E-02  -1.7937303705E-02   1.0153220732E-01   2.9239846177E-02
    2      1.8395207420E-02   4.9471097039E-02   5.0391978935E-02   2.0111313906E-02  -1.7526552646E-02
    3      4.0343967275E-02   6.3980564690E-02  -3.6007410639E-02   4.6910796524E-02   1.7332067248E-02
    4     -3.6688977665E-02  -8.7192167435E-02  -3.2333737018E-02   3.9059002171E-02   1.5972469818E-02
    5     -1.1543599855E-02  -1.2911586668E-01  -1.0724532707E-01  -4.3698315398E-02   4.7557627160E-03
    6      3.2536655216E-02  -4.3140719593E-02  -6.5526450883E-02  -8.0035754601E-02  -3.2220954056E-02
    7     -1.9624076241E-01  -9.5205722468E-02   7.9620808416E-02  -7.3905900350E-02  -2.9184420614E-02
    8     -8.3004137120E-02   3.5382587173E-03  -9.7638962939E-04   2.7498367450E-02   2.0527869729E-02
    9      4.9489359436E-02  -4.6173257890E-03  -2.1339556036E-02  -3.2296180497E-02  -5.1690325199E-02
   10      1.4077776878E-02   1.5977781711E-01  -1.1556772904E-01  -1.9006883611E-02  -2.3013059314E-02
   11      4.0590941141E-02  -4.2345136708E-02   1.4575103808E-02   8.9451826756E-02   1.5587824875E-02
   12     -1.6293809829E-01   7.6751001069E-02  -2.3659268385E-02  -2.9348621148E-02   1.1476654160E-02
   13      4.7722866417E-02  -3.7081701183E-02   4.1642248501E-02   3.2261502034E-02   4.0616556099E-02
   14     -6.4370305421E-02   4.9070907415E-02  -4.0496504765E-02  -2.8647636930E-02  -3.7030261755E-02
   15      5.6415816378E-02  -7.9624705608E-02   6.4764224978E-02   4.7471127510E-02   2.3920689686E-02
   16      8.1681009717E-02  -3.4599027262E-02  -2.5379389808E-03   2.5167126765E-02  -1.6967486091E-02
   17     -6.4980358049E-02   5.4828514358E-02  -1.7855418955E-02  -8.5279259729E-04   2.9976332809E-02
   18      1.4965389472E-02  -9.9180970198E-02  -7.0998613658E-02   3.2055301564E-02  -1.2648209233E-02
   19      7.1378876660E-02   6.3981398938E-02  -7.2427745740E-02  -5.6331279812E-02   2.2426420735E-02
   20      2.3361512019E-01  -2.1632244849E-02   4.0119181024E-02  -6.0794993105E-02   2.4039984080E-02
   21     -3.1590128709E-02  -3.4548103033E-02   4.5693802052E-02  -2.5658484996E-02  -2.8583738516E-03
   22     -2.3992730262E-03   7.3785952713E-02   1.4722367766E-01  -6.6440828488E-02  -2.0648720372E-02
   23     -2.8603527388E-02   2.8915933283E-02   6.9399507649E-02  -2.9275959960E-02  -2.5958922074E-02
   24      2.2707244182E-01   9.5600905830E-02  -2.1184741154E-02  -2.9517639380E-01  -1.4376205183E-01
   25      5.4211707720E-02   1.2664560169E-02  -2.9430357121E-02  -1.3222981916E-02  -2.1532707035E-02
   26      5.6177896667E-02   1.0009977846E-01   7.2805662034E-02  -2.3132916847E-02  -3.1281133514E-02
   27     -5.5921999730E-02   1.2910935294E-01   2.5435513134E-01   2.1294382715E-01   1.1771888423E-01
   28      1.2020385339E-01   4.8349100240E-02  -1.3144847297E-01  -2.2264147023E-02  -5.7598313298E-02
   29     -9.1981875100E-02   1.7054384763E-01   1.7169187447E-01   3.9167857683E-01   1.4840359222E-01
   30     -1.4905269595E-01  -1.2708987217E-01   4.2188248417E-03  -5.0637967028E-02  -3.1436882755E-02
   31      1.5771593514E-01   9.7431443408E-02  -5.7751466646E-02  -1.1519304593E-01  -5.2244516434E-02
   32      2.0500848979E-01   7.9898685488E-02  -1.4108574409E-01  -1.7068106124E-01  -5.0289267810E-02
   33      1.5324506590E-01  -2.9509578932E-02  -2.5062947986E-01   4.2522383797E-02  -5.5328815748E-03
   34      1.8077393779E-01   1.7026888965E-02  -1.6632806363E-01  -2.1204043591E-02  -2.0350156856E-02
   35     -2.7738600663E-01  -4.8788541842E-01  -1.7059853311E-01   6.9791639135E-02   4.0951724011E-02
   36      3.3696622595E-02  -1.0880669365E-01  -1.5196600242E-01  -8.1838723577E-02   7.7132478509E-04
   37      1.0908956696E-01   1.3400451918E-01  -3.0743076427E-01   2.5423472100E-01   2.7038778248E-01
   38     -2.0618934240E-01  -5.9195186729E-02   1.9458542991E-01  -1.0001047898E-01  -1.1023375736E-01
   39     -2.1461255196E-01   1.7307994517E-01  -5.3310990261E-02   1.7275164452E-01  -2.9132764713E-01
   40      1.9867194939E-02   4.6223965547E-02  -4.5690386953E-02   1.9342180116E-01  -3.0563702108E-01
   41     -5.7110202827E-02   2.3789463714E-02  -1.5518111822E-02  -8.0741762448E-02   6.7087723173E-02
   42     -2.8743306101E-01   1.2255936639E-01  -5.7589943872E-02  -2.6510256298E-01   2.8102065707E-01
   43      3.2823979571E-02  -3.7974625584E-02   4.6987865266E-02  -5.6488723405E-02   1.7874503559E-01
   44     -9.1448279055E-02   8.5413133490E-02  -8.6417949934E-02   1.1338420659E-01  -3.2645569786E-01
   45      6.4903582532E-02  -2.5118132894E-01   2.3310504818E-01  -8.6276167631E-02   2.5827456524E-02
   46      5.4543049279E-02  -1.6110237363E-02  -2.9392406812E-02   1.9731664221E-01  -4.0969324957E-01
   47     -4.4956059818E-02  -5.5586737498E-02   9.2903177573E-02  -1.5685021693E-01   2.0854408096E-01
   48      7.8540752096E-02   1.5026213546E-01  -1.1936063290E-01   2.4431747505E-01   5.0693497916E-02
   49      3.5828361048E-02  -1.2748663423E-01   7.1070254882E-02  -1.7939109169E-01   1.6758712313E-01
   50      4.8426730012E-03   6.9069020763E-02  -2.6237773897E-02   2.5163003223E-01  -3.5026620403E-01
   51      5.7703512973E-02  -1.3550102185E-01  -2.0477730668E-01   7.3276932830E-02   3.7388332420E-02
   52      1.4815369905E-01  -1.0723132003E-01  -5.8268917062E-02   3.6013188654E-02   2.1120304132E-02
   53      1.3205733013E-01   3.6602527480E-01  -2.3618780158E-01  -2.3517292728E-01   1.2132601992E-01
   54      4.2436806972E-03   2.7370729467E-02  -1.3290303637E-01  -6.2851186889E-02   3.4866715386E-02
   55      1.7953809972E-01  -2.5697649615E-01   1.2103352583E-01   9.0553494459E-02  -2.2427168468E-02
   56      3.2503384527E-01  -3.0200219523E-01   2.0189254102E-01   7.3312294416E-02  -1.4468938671E-02
   57     -2.3137764812E-01   5.4002478421E-02  -2.5908810479E-01   5.6607693098E-02   9.5575162413E-02
   58     -1.9303152881E-01   8.9725826058E-02  -1.9239194180E-01   1.2462402143E-01   1.3057623510E-01
   59     -2.1085827600E-01   3.2175408677E-02  -2.8759978340E-01   1.8260079237E-01   1.3618367966E-01
                   20                 21                 22                 23                 24        
    0     -1.8703082923E-02   1.3719658840E-02   4.5391010540E-03  -6.0092417105E-02   1.0808750702E-02
    1      4.0712788049E-02  -4.0893030311E-02   7.2423246255E-02  -5.2601693994E-02  -5.6763154134E-03
    2      1.1788699368E-01  -5.9623567310E-02   5.4319295477E-02   2.5665462110E-02   4.0269435683E-02
    3     -4.0155419441E-03   2.4708843025E-02  -1.6426257929E-02   3.9044049488E-02  -2.1770038252E-02
    4     -4.8969055596E-02   2.9888192875E-02   7.2570938925E-02   1.9655090438E-02   1.4163341866E-02
    5     -7.8829441259E-02   5.0220402398E-02  -2.3135399845E-02  -4.1244210713E-02  -3.5194491842E-02
    6     -2.1443342022E-02   2.1927638337E-02  -4.8099729901E-02   2.8061125406E-02  -6.0444408806E-03
    7      3.5178571043E-02  -2.5147842045E-02  -4.9832232863E-02  -1.8089614748E-02   3.7978654510E-02
    8     -4.3728610591E-02  -2.1850105758E-02  -2.6238104184E-02  -2.4145543229E-02   1.3199481781E-02
    9     -2.8097835266E-02  -1.6290720387E-01  -2.0258424637E-02  -7.7987966661E-02   9.7848428148E-03
   10     -3.6044797934E-02  -6.9895200398E-02   9.3082711890E-02  -3.6567594639E-02  -7.0658143344E-02
   11      1.5079109639E-02  -6.9837694351E-03  -1.1158756547E-01   1.2797288970E-01   7.2692453527E-03
   12     -2.4031163854E-03   4.2619495674E-02   5.6417624939E-02  -1.8769020241E-02   8.7365750315E-03
   13      3.4174666760E-02   1.2307288774E-01   1.0064075579E-02   7.4819992694E-02  -6.9083505089E-02
   14     -1.6179273792E-02  -1.4320713463E-01  -1.4114763924E-02  -3.9831563932E-02  -5.7627844182E-02
   15      1.6517905804E-02   1.4376747649E-02  -6.7362288222E-02   1.2125486796E-02   3.0488900334E-02
   16     -2.2950972778E-02  -1.2349423667E-01  -6.3953511161E-02   4.4504449886E-02   3.3677531292E-02
   17     -1.3003629623E-04   7.7473169359E-02   5.8311692838E-02   6.1306264388E-02  -3.6715836346E-03
   18      9.5163068251E-02  -6.6852849662E-02   6.5450119547E-02   3.4140328574E-03   2.1087301665E-02
   19      4.7542254355E-02   7.0210681835E-02   3.0818124015E-03  -8.4210781665E-03   5.6124164594E-02
   20     -4.3683044275E-03   7.0058494793E-02   5.9404537140E-02  -9.9429662315E-02   1.2024748447E-02
   21     -6.3337386581E-02   3.4143082784E-02   2.2049990260E-02   2.0533418926E-02  -2.7802817507E-02
   22     -6.8329947495E-02   2.4880418095E-02  -6.0601726421E-02   2.9559626126E-02  -1.6614211221E-02
   23     -3.2812477616E-02  -1.8669074442E-02   9.0016000900E-03   5.3908422879E-02   5.9220110291E-03
   24      1.5159181116E-01  -1.3655883121E-02  -4.1258695997E-02   2.4273947398E-01   9.4911430486E-02
   25      1.5396709706E-01  -6.2748018936E-02  -3.6113844812E-02  -5.6153903578E-02  -2.8976079949E-02
   26      2.0623168322E-01  -7.7000602371E-02  -5.2095189679E-02  -4.2998727158E-02  -8.5201025178E-04
   27     -1.0685222523E-01   3.4614802574E-02   2.2974423625E-02  -1.8815326137E-01  -3.3621824695E-02
   28      2.6193144868E-01  -1.2687928194E-01   1.0929417509E-01   1.3530879970E-01   1.2245909459E-01
   29      1.0909518030E-01  -1.1007670912E-01   1.6117926361E-01  -1.7646345459E-01   6.1704019158E-02
   30      3.0391228426E-02   8.6333496106E-02   3.4570878444E-02   1.4312319353E-01   4.2243138455E-02
   31      9.5357154260E-02   9.3650293828E-03  -1.3503125916E-01   1.7502276800E-02  -5.4133112534E-02
   32      5.4223288805E-02   2.7585503457E-02  -2.3319125177E-01  -5.3800545247E-02  -1.1053452850E-01
   33     -5.8520460032E-02   5.9966536705E-02   1.1011962420E-01   1.3681767900E-01  -1.2002782939E-01
   34     -1.9817629585E-02   2.2976330282E-02   2.9322160930E-02   4.4440675065E-02  -9.6129543014E-02
   35     -2.1955470105E-01   1.1365679024E-01   2.5916455800E-01   5.5122491767E-02   3.5871739868E-02
   36     -1.2953158436E-01   1.1900095597E-01  -2.6223577665E-02  -1.7543482706E-02  -4.8624945440E-02
   37     -5.3060635068E-01  -1.2122164643E-01  -3.3050104586E-01  -1.5324044230E-01   1.0403823622E-01
   38      2.2599792705E-01  -4.0310622182E-02   5.8715721949E-02   4.9086964992E-02   1.5626290113E-02
   39      9.1821365055E-02   1.6916218096E-01   3.4456689993E-02   7.9202449607E-02  -6.1339388078E-01
   40     -6.9172029369E-02   4.0110360851E-01   3.9707912889E-02  -8.7078840914E-02   2.6824761525E-01
   41      7.6104765678E-03  -2.2453797461E-01  -2.1295850654E-02  -1.0301018751E-04  -1.1910390626E-01
   42     -7.5096992320E-02   3.8985867613E-02   2.0855442044E-01   6.8148627450E-03   3.5290042198E-01
   43      4.5593724941E-02   4.1073835419E-02   3.7161525606E-02   1.2350936060E-01  -1.2925956803E-01
   44     -1.0432397735E-01   1.4351526967E-01   5.4567383608E-03  -1.8545538690E-01   3.8280344763E-01
   45      1.1020586723E-01   2.6434296113E-01  -8.1218841533E-02  -3.8129367798E-01  -1.7312399300E-01
   46     -4.5274878612E-02   1.3787443160E-01  -1.2846374320E-01  -2.0993160837E-01   1.1838362161E-01
   47      6.5568188463E-02   1.1061401492E-01   7.9707943088E-02  -5.3377405814E-02  -1.6353354526E-01
   48     -1.3086745151E-01  -1.7153935374E-01   2.8957579260E-02   5.4174183742E-01   1.2470274352E-01
   49      5.3953866369E-02  -2.1792691896E-01  -7.8994516438E-02  -1.1477630541E-01  -1.0866710446E-02
   50     -4.3871080248E-02   3.9415681948E-01   1.3248135585E-02  -2.3903369068E-02   1.1694240224E-02
   51      1.4881253496E-01  -1.9065675010E-02   2.6566699895E-01  -8.5612963559E-02   2.7634975514E-02
   52      5.3619383559E-02   1.4694704083E-03   1.8859743732E-01  -9.9202565804E-02   4.0304934386E-04
   53      7.6256915799E-02   3.4949882952E-01  -4.3650521724E-02  -3.3062492396E-02   1.7329141597E-01
   54      2.0645650282E-01   1.0099105508E-01  -1.6136154540E-01   9.5261742812E-02   1.0033983882E-01
   55      4.9225572124E-02  -7.8346585878E-02   2.7659991276E-02  -2.6917942260E-02  -3.7628622921E-02
   56     -5.5516273453E-03  -6.3309510477E-02   9.0706303987E-02  -1.2331684283E-01  -6.9707868419E-02
   57      2.4308128846E-01   1.5240948203E-01  -2.9968810562E-01  -2.9793131145E-02   1.1746493006E-02
   58      2.3952980591E-01   1.2936736966E-01  -4.1950663192E-01  -2.2602470673E-01  -5.9475144626E-02
   59      2.9323280757E-01   8.2987657163E-02  -3.5484765388E-01  -2.3567429115E-01  -4.2916667597E-02
                   25                 26                 27                 28                 29        
    0     -3.4180640648E-03   9.1793684006E-02   8.1618094201E-03   7.2803419089E-03   1.0213589353E-01
    1      1.6237018594E-02  -5.8677820906E-03  -1.4018194002E-03   2.9912691203E-03  -3.1512318365E-02
    2     -4.9662001802E-02  -1.2968314515E-02  -1.8847652774E-02  -4.7048073261E-03   2.0613995219E-02
    3      7.2784736324E-03  -5.4367122618E-02   7.6254195831E-03  -1.1221037855E-02  -1.9863609913E-01
    4     -6.2854284018E-02   8.6625488769E-02   2.3194765756E-03  -6.9580794333E-03  -1.6309432532E-02
    5      3.8923208129E-02   5.5252501690E-02   1.7951424286E-02   5.4415328347E-03   2.3788604440E-02
    6      2.4214787393E-02  -2.5812677302E-02  -3.6033938593E-03   9.7568859759E-03   1.7750867928E-01
    7      4.1985814445E-02  -3.2556018981E-02  -1.0043215780E-02  -8.7023675146E-04  -7.9486417478E-03
    8     -2.7425896706E-02  -8.6200627063E-02  -2.0455707131E-02  -3.2276679213E-03  -5.2089491950E-02
    9     -1.4468529746E-03   1.9396758164E-02  -2.4637688825E-03   4.0742236798E-03   1.5668532751E-02
   10      2.4018400673E-02   4.3885651746E-03   1.8660793058E-02   8.9664505837E-03   4.5251298835E-03
   11     -2.6683971325E-02   2.3550535489E-03  -7.3458071947E-04  -1.9846056029E-03  -6.2576039962E-03
   12     -4.2879235541E-04  -3.0116100034E-02   9.3018836233E-02  -1.3379331637E-01   8.6442134041E-03
   13      1.6941164577E-03  -6.4699905117E-02   4.7464458747E-02  -1.4552552758E-02   5.8289886220E-02
   14     -4.3795179445E-02   7.6552691900E-02  -1.8366352846E-02  -1.0611494689E-02  -6.6838095118E-03
   15     -4.7745080640E-02   4.6884568438E-02   3.6446560917E-02   1.0021669261E-01  -5.2834255100E-02
   16      1.8438046629E-02   9.6859689704E-02  -5.7081598890E-02  -5.0789982254E-02  -7.3496271729E-03
   17      4.8405537232E-02  -3.7175574621E-02   8.3027278478E-02   7.4729515668E-02   3.6006910958E-02
   18      1.9092972165E-02  -1.1129064754E-01  -8.1860035772E-03   6.1169579150E-03   7.7224851694E-02
   19     -7.8859747124E-02   3.8932173805E-02  -1.1022711320E-02  -1.2611983260E-04   3.9782812861E-02
   20      5.7511254171E-02   4.6357475424E-02   8.3959917999E-03  -3.8636546656E-03  -2.4163150302E-02
   21     -4.2887788726E-04   8.0131779718E-03   3.8287493143E-03  -7.8495362543E-03  -1.2231599400E-01
   22      1.8019264310E-02  -2.3608363065E-02   4.7399051238E-03  -7.2454021958E-04   6.3894511647E-03
   23     -2.4480943832E-02  -6.5692915034E-02  -7.0972044937E-03   5.9264498705E-03   3.5056601665E-02
   24     -1.7644334810E-01  -4.2454965852E-02  -4.2458940296E-02  -2.5285705387E-02  -4.9352158423E-03
   25      1.5308343193E-01  -9.6346615212E-02   1.1449746859E-02   5.6556879416E-04  -1.3439778229E-01
   26      1.2810356116E-01  -7.6871756194E-02   4.2809374611E-03  -8.0853390617E-04  -6.0396106788E-02
   27      7.2996786153E-02   1.5849150514E-01   3.2563632544E-02   1.8259459890E-02   1.1513303467E-01
   28     -1.8676079833E-01  -1.6634668624E-01  -7.3569781853E-02  -1.2795989812E-02  -1.2997334481E-02
   29     -5.5383358704E-02  -1.1663311614E-02  -3.3282624265E-02   1.4914044689E-02   1.1780302780E-01
   30     -9.7619453445E-03   1.2987494486E-01   1.5479634823E-02  -1.4263365409E-02  -2.2653256908E-01
   31      1.4345490113E-01  -6.9040651949E-02   2.5688708221E-02  -6.4244260440E-03  -2.4595936018E-01
   32      2.3599420667E-01  -1.1474689731E-01   4.2971267516E-02   3.7483830395E-03  -2.1840193319E-01
   33     -4.4061789965E-02   3.9629016630E-02   4.3401300724E-02  -2.7515043986E-02  -4.6398100656E-01
   34      2.2847950429E-02   6.8557717255E-03   3.2202845345E-02  -1.0846341701E-02  -2.5322244471E-01
   35     -2.0926604935E-01   3.5517063460E-01   1.4129543971E-02  -1.1773221116E-02   7.6301699973E-02
   36      7.5209664594E-02   1.6464456729E-03  -8.0690348853E-04   2.2317228704E-02   4.0407379945E-01
   37     -2.2445411996E-01  -5.8618747688E-01  -1.4772971240E-01   1.6930315925E-02   1.0502443198E-01
   38      4.9505480772E-02   1.0654167992E-01   2.9901177354E-02  -1.6349396740E-02  -2.1428353890E-01
   39     -1.1873554690E-01   1.0369830601E-01  -3.9054914687E-01   4.6632782859E-01   1.1233778509E-01
   40      1.0267518259E-01  -1.1656417119E-01  -1.1961006442E-01   1.3654497707E-01  -2.4691243110E-02
   41     -6.5859121397E-02   9.1090722473E-02   5.0013457421E-02  -7.8715197302E-02   7.1660183515E-03
   42      3.0204383317E-01   1.5446856753E-02  -5.2755408340E-01   4.7177232373E-01  -1.9218776080E-01
   43      3.9695831380E-02  -4.5925630297E-02  -8.5194917947E-02   1.1620748819E-01   5.9553286904E-02
   44      4.4911076776E-02   3.1844844355E-02   1.9555271358E-03  -3.7566400467E-02  -1.3649699105E-01
   45     -2.7103529918E-01  -1.0160232368E-01  -4.1551304494E-01  -3.1826828979E-01  -1.4724666350E-01
   46     -1.2890966051E-01  -9.2202555264E-03   2.2701778896E-01   2.3087949976E-01  -5.2259594042E-02
   47     -1.3639888400E-02  -8.0868025130E-02  -3.1322175420E-01  -2.9961677192E-01   6.0090998963E-03
   48      3.8103402914E-01   3.0366088005E-01  -1.9363079471E-01  -2.5295954438E-01   1.1167157128E-01
   49     -1.7495708603E-01   2.1897446911E-03   2.0685432472E-01   2.7894328943E-01  -9.2853825139E-02
   50      1.0097183508E-01  -3.4249213911E-02  -2.5533789263E-01  -3.0208612443E-01   7.4679692220E-02
   51      2.3155495403E-02  -1.5695420613E-01  -2.2436475774E-02   1.4081636663E-02   3.7517602893E-02
   52      4.2694044621E-02  -6.5604848495E-02  -3.9293126449E-03   6.3545163164E-03   4.7786547350E-03
   53     -2.4757173554E-01   2.4108462804E-01  -4.3153275683E-02  -5.0234676056E-03   3.5019783008E-03
   54     -1.8360472190E-01   2.6256159174E-02  -8.7110709454E-02  -2.1562262636E-02   1.5086347577E-01
   55      1.1145673583E-01  -9.3667297060E-02  -2.9388681257E-02  -2.5957738171E-03   7.1106964515E-02
   56      2.3219706102E-01  -7.1976526069E-02  -4.2727699171E-03  -3.8960880871E-03  -2.7501218523E-03
   57     -6.3562794783E-02   2.1885360125E-01  -1.8399776280E-02  -3.3799109883E-02  -9.4130544438E-02
   58      2.3441251379E-01   1.5862509644E-01   4.2550289097E-02  -1.1073267865E-02   3.2466341846E-02
   59      2.2702231345E-01   1.2183839035E-01   3.7796809849E-02  -3.4311395935E-03   6.7545724976E-02
                   30                 31                 32                 33                 34        
    0      8.7816943249E-02   7.0897841800E-03  -1.1141214212E-02   3.4555750387E-03   5.3229788393E-02
    1     -1.5442390791E-01   8.8734530618E-02   3.7838891619E-02  -8.8510375012E-03  -9.1494729015E-04
    2     -1.3181922056E-01  -8.7421389900E-02  -2.1983607449E-02   3.8418321657E-03   3.8354041321E-02
    3      1.2405925010E-01   1.0809318436E-02   2.4192073844E-02   6.5505295272E-04  -5.1002410305E-02
    4      6.2205114907E-02  -9.7773737485E-02  -5.0548717163E-02   6.2481334788E-03  -3.8135507875E-02
    5      6.4434799053E-02   7.1091924699E-02   5.4167047560E-02  -8.8281848636E-03  -1.3558879222E-02
    6     -1.3940656834E-01   1.4922839785E-02  -3.0053558221E-02   1.6705662268E-03   2.8305673546E-02
    7     -1.5708613165E-02   4.2248690060E-02   4.9306545816E-02  -3.4714851549E-03   3.3869395944E-02
    8      2.4843985160E-02  -5.2295548695E-02  -1.1274491895E-02  -5.7736717468E-04  -3.4110254671E-02
    9      9.0840218085E-03  -6.4561780755E-02   6.2316164763E-02  -2.4786189396E-02   6.8976968950E-02
   10      6.6695711821E-03  -4.7520484093E-02  -2.0017975580E-02   4.9539161520E-03   3.1595664201E-02
   11     -3.2412837388E-02   5.4642363640E-02  -3.1832509204E-02  -4.3180570313E-04   9.6457410858E-02
   12      1.9754090610E-03   5.5946503699E-03  -5.6207055872E-03  -1.1659663496E-02  -9.9019918379E-03
   13     -2.3656592985E-02  -2.5114931229E-02   2.9886315588E-02   6.4583487379E-02   1.0124287903E-02
   14      2.8979797539E-03   2.5654917020E-02  -6.0645789160E-03   8.3193261508E-02  -4.4284631210E-02
   15     -2.6932030878E-03   4.1458419229E-02  -2.7620828694E-02   2.3257786977E-02  -3.3862254694E-02
   16     -2.2191624237E-04   3.9350000372E-02  -2.1004973630E-02  -6.9980219982E-02  -2.7963628565E-02
   17     -1.5252075623E-02  -3.1077557862E-02   1.4246526025E-02  -7.8327589215E-02  -2.8892754617E-03
   18      1.8366520701E-01   3.0175794346E-03  -1.7106418346E-02   5.5660916967E-03   3.1007110373E-03
   19      5.4887709042E-02   7.7907754354E-02   1.7383416715E-02  -5.8298410552E-03   2.1099201400E-04
   20     -3.9996385574E-02  -6.2744222741E-02   2.0352714740E-02  -8.1151732439E-03  -3.3549217766E-02
   21     -2.4242579392E-01   3.4778583615E-03   2.2563125168E-02  -1.0138740618E-02  -3.9122562125E-02
   22      7.7445377896E-02  -4.2777790553E-02  -2.7379936099E-02   7.2419873822E-03  -7.5599266722E-03
   23      1.0217305314E-01   7.2812835482E-02  -2.9418395982E-03   8.3180867404E-03  -3.8017609528E-03
   24      2.4495503608E-02  -3.4213407072E-01  -4.9433697221E-02   1.2953017417E-02   2.7986216132E-02
   25     -3.6823167029E-01   5.6788601684E-02  -2.6475367311E-01   1.9926760687E-02   4.5746068209E-03
   26     -3.4661204023E-01  -5.2286216577E-02  -3.2510721754E-01   3.1579446670E-02   5.6117835183E-02
   27      8.1505438618E-02   1.3724997553E-01  -1.1971589472E-02   2.0126022999E-03   9.8630018540E-02
   28     -9.8597653506E-02  -6.1522086587E-02   2.6292004194E-01  -4.0014162392E-02  -2.7701156177E-01
   29     -5.3074761816E-02   1.8560176019E-01   3.0451949640E-01  -4.7449997790E-02  -1.9883863882E-01
   30      2.5525103515E-01  -2.0368011765E-01  -3.4394589387E-01   2.1263368940E-03  -3.5423598128E-01
   31      1.2307440238E-01   6.5555964895E-02  -6.2323644324E-02  -2.0001730673E-03  -1.4200751393E-01
   32      1.3572010627E-01   2.4250845174E-01   8.2340690607E-02  -1.5478941577E-02  -8.6851131594E-02
   33      1.7359546642E-01   2.8140145884E-02   1.1151433186E-01   2.7237730230E-02   5.7277963165E-01
   34      8.5961303589E-02   6.8450041981E-02   8.6907890500E-02   1.5349000484E-02   3.2921765829E-01
   35      9.4936649290E-02  -2.2917648529E-01  -8.1119832636E-02   1.1381363397E-02   1.9365866996E-01
   36     -9.5014807652E-02   8.4871880017E-02   2.6665502106E-02   1.0558726997E-02  -2.6454658904E-01
   37     -2.2117673850E-01  -1.9207735793E-01  -7.8446136642E-02  -1.3645795019E-02   1.7329422124E-02
   38      7.7368889910E-02   7.3137850936E-03   1.5548919175E-02  -2.6162169651E-03   1.3635708586E-01
   39      1.3016366085E-02   1.8076178550E-02  -3.1416823011E-02  -2.7497040585E-01  -1.1203406284E-01
   40      6.6352566881E-03  -5.8531247456E-02  -5.0687596630E-03  -3.5249244326E-01   1.2734583214E-01
   41     -5.7501688847E-03   3.9077147494E-02   1.8883426890E-03   2.1379639550E-01  -7.7155820720E-02
   42      3.9064852012E-02  -5.2354947645E-02   3.6240206942E-02   3.2710210863E-01   1.0112923109E-01
   43     -2.4876826823E-02  -5.6186084451E-02   6.8871447195E-02   2.3688999824E-01   3.3416963665E-02
   44      3.4798398672E-02   7.5754471167E-02  -9.7084988954E-02  -2.5871762262E-01  -2.8328450785E-02
   45      6.6424192276E-02   8.7452753539E-02  -1.1582498549E-01   1.8818483149E-02   3.4863529001E-02
   46     -5.3919536053E-02   1.3691599923E-02   2.2910156204E-02   4.2352969682E-01  -8.4913650974E-02
   47      4.8602069894E-02   3.5448007749E-03  -5.5253532102E-02  -3.1275480398E-01   6.9846270052E-02
   48     -3.7258543663E-02   5.7048546150E-02   8.5286049417E-03  -3.9334331576E-03  -1.7463083861E-01
   49      2.8837134091E-02   4.2235634959E-02  -7.8760207161E-02  -2.8442645048E-01  -8.5005114517E-03
   50     -4.6857474410E-02  -3.8704701582E-02   9.0623136824E-02   3.4722099002E-01   5.0116980605E-02
   51      4.3841192491E-02   3.0729709633E-01  -3.8533345503E-01   9.5863586843E-02  -1.6289930509E-02
   52     -2.8481064774E-03   1.6367225794E-01  -2.1331536914E-01   4.6782714804E-02  -1.9780743390E-02
   53     -1.2431246815E-01   2.7025182007E-01  -5.4830324463E-02   2.3429934710E-02  -2.7175818991E-02
   54      2.6775337542E-01  -1.0012806651E-01   3.4712827269E-01  -3.3386012737E-02  -9.5254940516E-02
   55      1.8497968191E-01  -1.9472991430E-01   1.5373467151E-01  -9.5184293549E-03  -7.4675060250E-02
   56      6.1200781169E-02  -2.7885052930E-01   9.9725852933E-02  -9.8816720741E-03  -8.6641508898E-02
   57     -3.3962707017E-01  -3.1814068037E-01   2.1381621679E-01  -2.4870341667E-02  -3.2000975185E-02
   58      1.3216011487E-01  -2.6399214708E-01  -1.2035342071E-01   1.2983315105E-02   2.8295088293E-02
   59      1.7191538913E-01  -1.5440896715E-01  -1.2789409389E-01   1.5208384159E-02   4.2777858190E-02
                   35                 36                 37                 38                 39        
    0      9.6595563698E-03   6.1079437818E-03  -1.4670503162E-02   1.4298225211E-03   1.6334089632E-02
    1      3.7465443491E-02   9.6936469519E-04  -3.7169978979E-02   7.3568343140E-02  -8.3534353981E-02
    2     -5.1814695066E-02  -3.9864065760E-02   1.2712460572E-02   5.2433834801E-02  -8.4118110595E-02
    3     -1.0054357861E-02  -5.9898736933E-02   1.7694368010E-02  -8.2372032868E-03  -8.1366007305E-02
    4      3.8028003749E-02  -1.2503623048E-02   5.0848908295E-03  -2.3451619473E-02  -1.8346908794E-02
    5      6.7479627463E-03   2.0162872333E-02   2.6050201075E-02   1.1914073810E-02  -1.3213007184E-02
    6     -1.7540162256E-02   3.9856702036E-02  -1.2567623062E-02   2.3055967640E-02   1.8215418342E-02
    7     -2.7044804403E-02  -6.0939474477E-02   8.9898813489E-03  -2.3606123939E-02   7.4305172284E-03
    8      8.0448690309E-03  -4.9462808052E-02  -8.7303895981E-03  -1.7854025180E-02   5.9541444821E-03
    9      1.7832018087E-01  -4.9464203558E-02   6.3298872530E-02   5.3556846000E-02   2.7164787111E-02
   10     -6.0380782446E-02   1.7117320549E-01  -5.5844134726E-02   2.6732674032E-02  -1.9501594133E-02
   11      1.8526206983E-02   1.6707458267E-01   1.9452983917E-02   3.1732756002E-02  -2.4020017066E-02
   12     -2.5686090432E-02   7.1453835643E-03  -1.4209908226E-02  -2.7485515324E-03  -1.1508986134E-03
   13      5.9464292208E-02  -2.8732913104E-02   1.9040280537E-02   4.8697782293E-03   7.3883160475E-03
   14     -2.4559405590E-02  -3.0313187834E-02  -3.4550842638E-03  -1.7619280925E-02  -6.9770818564E-04
   15     -6.1858854409E-02   1.1230212004E-02  -1.6841896053E-02  -1.2172342517E-02  -6.5712117411E-03
   16     -3.2289975295E-02  -3.5989291925E-02  -3.5441327136E-04  -1.2386363943E-02   3.4946641395E-03
   17      1.1763676396E-02  -4.0410955718E-02   3.2237830757E-04   3.6734741776E-03   1.2093826467E-02
   18     -3.7828673592E-03   3.1118275225E-02   3.3317618694E-02  -8.2786638616E-02  -6.2497583494E-02
   19      7.9667565388E-02  -2.7399117362E-02   6.1593036481E-03  -6.9349945214E-02  -4.5799341599E-02
   20     -1.3926733336E-02  -2.7968111343E-02   3.1763887710E-02  -3.9172110898E-02  -2.4469350049E-02
   21      5.4147779810E-03   2.0437467975E-02   1.1009908259E-02  -1.5750410764E-02   1.5433916528E-02
   22     -7.0318903332E-02   3.1561617748E-03   5.9397332630E-02   2.6422649546E-02   3.4016538019E-02
   23      2.1118553386E-02  -4.7317166104E-03  -5.1281734989E-02   2.4763930471E-03   8.8097148334E-03
   24     -1.6971198812E-01  -6.5233879243E-02   1.0126759440E-01  -5.2779371908E-02   7.4951678136E-02
   25      2.6379301012E-01  -5.7272266102E-02  -2.7069027030E-01  -3.8400081163E-01   1.9443304868E-01
   26      2.1347418473E-01  -8.7436209758E-02  -2.5384662775E-01  -4.1281197239E-01   2.0218257628E-01
   27      7.5771186847E-02  -1.6385635600E-02  -9.5306672454E-02   5.6362946521E-03   7.1898056892E-03
   28     -1.1073662390E-01   2.9398493059E-01   2.8916245237E-01  -1.1118471181E-01   3.7225427145E-01
   29     -2.1332423693E-02   3.0642144032E-01   1.9801733375E-01  -1.9292787964E-01   5.2165029978E-01
   30      4.3994611747E-01   3.6056028264E-01  -9.1862053483E-02   2.3828025574E-01   1.4192816798E-01
   31      2.0437804545E-01   1.5504472921E-01  -2.2199545762E-02   1.4604762555E-01   1.2607134427E-01
   32      1.2577782980E-01   1.3291378516E-01   1.9415410944E-02   1.4806205576E-01   1.1704417824E-01
   33     -2.5174743327E-01  -1.0724424299E-01  -8.3210842766E-02  -1.6563470832E-01   2.8655262264E-01
   34     -1.4835616201E-01  -5.3232953911E-02  -5.8911022479E-02  -1.0277437252E-01   1.3559752350E-01
   35      3.1534861779E-02   2.5281991547E-02   4.9374872301E-03  -6.8703315789E-02   2.5702543004E-01
   36     -2.5943551785E-01   7.1084363809E-02  -5.4635632726E-02  -2.1947428387E-01  -1.2379600337E-01
   37      3.7891503278E-02  -1.7712084934E-01  -1.8497592941E-02   1.4747064720E-02   8.3630379848E-02
   38      1.1350599260E-01  -2.5180906392E-02   2.8625376855E-02   9.6904362031E-02   5.6836421062E-02
   39      5.6040225788E-03  -2.4300708648E-01   3.6557706568E-02  -6.3138003756E-02   1.7981467829E-02
   40      1.1245261394E-01   4.7941975338E-02   4.5276108670E-02   5.7244294844E-02   1.3297796607E-02
   41     -5.2138963927E-02  -3.3973415124E-02  -1.8650601381E-02  -3.1241971141E-02  -5.2560597626E-03
   42     -2.8978077226E-02   2.1370258579E-01  -2.6681379908E-02   1.7147586254E-02  -4.0881351713E-02
   43      1.3179367394E-01  -2.7204082329E-02   4.9348513682E-02   1.5383849434E-02   6.4223020013E-03
   44     -2.3450758814E-01   1.1293526538E-01  -1.0090343104E-01  -3.5747399374E-02  -2.9606045025E-02
   45     -1.5907620449E-01   2.5921641265E-01  -7.4457151581E-02  -1.6956199590E-02  -5.4205257288E-02
   46     -1.1870836105E-01   1.0774205911E-02  -6.9843121770E-02  -3.5697328117E-02  -5.4391291885E-04
   47      5.6767447237E-03   8.4082277530E-02   4.8044452516E-03   1.2070194082E-02  -1.5441987528E-02
   48     -1.1969949089E-01  -2.5015647873E-01  -2.9858810699E-02  -7.0000507272E-02   3.1974829246E-02
   49     -1.0979396643E-01   6.1044144416E-02  -4.1338670092E-02  -4.5307308370E-03  -1.0381441932E-02
   50      1.7447943769E-01  -2.8920848441E-02   7.5726355347E-02   2.3844917152E-02   6.9721378745E-03
   51     -2.4571035217E-01  -3.3974041493E-01   1.4510002933E-01   4.5020244711E-01   3.3488963442E-01
   52     -1.2680330319E-01  -2.0175607750E-01   9.7263378404E-02   2.3790386393E-01   1.6879050295E-01
   53      6.7501314388E-02  -2.5198006923E-01  -1.4110582973E-02   1.2045846544E-01   1.4777650827E-01
   54      2.1538258200E-02  -1.1000424067E-01  -6.3106418949E-01   2.1652646843E-01   1.5956743811E-01
   55     -1.1152974486E-01  -4.0421097682E-02  -3.6428697088E-01   1.3812851628E-01   1.3745760901E-01
   56     -1.7219552030E-01  -3.2485731712E-02  -2.1510103381E-01   1.0454518298E-01   1.1155791884E-01
   57     -1.7187663402E-01   2.9970679027E-02   8.5182834369E-03   1.6587297170E-01  -1.5811152230E-02
   58     -1.2460152944E-01  -1.3353422299E-02   1.6610844934E-01  -1.0201076298E-02   5.9439830900E-02
   59     -2.2361495168E-02  -2.8648053260E-02   7.0165814180E-02  -6.2697738865E-02   2.5859504806E-02
                   40                 41                 42                 43                 44        
    0      3.5917878281E-02  -1.7366072519E-03  -5.3663079180E-02  -4.9110067925E-02  -2.4082000143E-02
    1      6.4897809167E-02   3.2369818535E-04   2.7116854993E-02   2.8791923019E-02   1.4236525240E-02
    2      4.5815335310E-02  -8.4347618198E-04  -1.6930608619E-02  -7.5452069404E-03  -1.1446022752E-02
    3     -1.1419607062E-01   1.5345548745E-03  -3.8173760806E-03   1.9147125719E-02  -4.2657579751E-02
    4     -9.1442234445E-02   5.7273029149E-04  -5.0632705027E-03   5.9067516889E-04  -5.9436540518E-03
    5     -7.2036546287E-02  -7.7776936675E-04  -9.5055606408E-03  -2.1895008182E-02   5.9445802324E-02
    6      3.4500740410E-02  -2.3009456179E-03  -7.6521831685E-04   8.2149302171E-03  -1.2169915114E-02
    7      1.5069650311E-02   1.6892044756E-03   3.8753417073E-04  -2.6803905298E-03   4.6692558991E-03
    8      4.6828979194E-02  -1.6276939829E-03   2.7407604261E-03  -7.1554958362E-03   1.3923531216E-02
    9     -7.1138231734E-02  -3.4878160137E-03  -6.5888667257E-03   6.0164460931E-03   8.5529015006E-03
   10     -5.4972998999E-02  -6.6284939636E-03   1.2357083145E-03   4.9173936067E-03  -9.2297696971E-03
   11     -8.5530519400E-02   9.3564970538E-03   1.2788290697E-03   5.3780715139E-03  -3.1740869981E-03
   12      2.1890850778E-03   1.0419569563E-02   4.7881073246E-06  -2.8894174318E-03   3.2092548615E-03
   13      5.2185945535E-03  -4.6103691241E-02   1.1544585905E-03   6.0608287833E-03  -7.7993333230E-03
   14      2.1460295228E-02   4.5646237725E-02  -1.4514161059E-03  -7.0274106775E-03   1.0751235280E-02
   15      7.5189190752E-03  -4.2917126263E-02   1.3853199518E-02  -2.1164753388E-02   7.6129404222E-03
   16      1.6838436516E-02  -3.0719694466E-02   8.4447794949E-03  -1.3867283138E-02   5.0009070404E-03
   17      8.2289808959E-03   2.4088915539E-02  -6.4849801572E-03   7.8417716205E-03  -3.2354634542E-03
   18      6.2733206077E-02  -7.6137108986E-03  -2.1439048514E-02   3.1240996168E-02   1.3668434641E-02
   19      4.4153377558E-02   3.7887805523E-03   8.6169261618E-03  -1.1980152813E-03  -5.3419184898E-03
   20      4.7228862836E-02   1.2268642637E-02   4.9459215246E-02  -5.2183410554E-02  -1.8202923690E-02
   21     -7.1571104924E-03   4.4873473951E-04  -7.7323190985E-03   2.3009426500E-03  -9.8994754999E-03
   22     -1.3157540166E-02   8.3103325755E-05   4.0481402095E-04  -4.1028788512E-03   3.4810193913E-03
   23     -1.5861013310E-02   6.4860495793E-04   3.0356747514E-03  -6.0065143837E-03  -8.5964181450E-04
   24     -8.3245677086E-02   1.8601466505E-02   4.9969376109E-01   4.1719913293E-01   1.9431748637E-01
   25     -2.4545140376E-01   3.0005939693E-03   4.8964572222E-02   1.9547482256E-02   2.0536920367E-02
   26     -2.5018372560E-01  -8.2218380862E-04  -8.6619509570E-02  -1.0173660546E-01  -4.4857074890E-02
   27      4.5701467134E-02   7.1361372331E-03   2.0170205427E-01   1.6189391740E-01   8.2045834789E-02
   28     -3.6294903797E-02  -1.3652962760E-02  -3.7084460389E-01  -3.1465870267E-01  -1.3967986828E-01
   29     -7.0364007336E-02   9.4888486794E-03   3.0227226965E-01   2.3552992750E-01   1.4904130856E-01
   30      4.6377793192E-01  -1.7323650653E-05   1.5830443906E-02  -1.5539543695E-01   4.2052669925E-01
   31      3.1686703891E-01   2.4101500372E-03   4.7585368749E-02   1.4996456064E-01  -3.0712413785E-01
   32      2.6237116770E-01   1.1030278873E-03   4.1247347957E-02   1.5588528757E-01  -3.1867916037E-01
   33      3.6023430628E-01   7.1578410966E-04  -9.6838071743E-03  -8.6316505568E-02   9.7341378270E-02
   34      1.5985885250E-01  -8.0470331799E-04  -2.2705567326E-02  -1.7435689370E-01   3.6122566594E-01
   35      1.5088034515E-01   6.3666966511E-04   2.5304136624E-02   1.9344138976E-01  -5.0283033409E-01
   36     -6.2427777241E-02   1.5183217557E-02   5.6614779021E-02  -6.0397232455E-02   8.9803421319E-02
   37      2.2578267949E-01  -3.0882163303E-02  -7.5481410523E-03  -1.1063748023E-02  -9.4430524990E-03
   38      1.4031483736E-02   1.8302214233E-03  -2.5523076552E-02   3.0358224770E-02  -3.0603927045E-02
   39      1.0676116673E-01  -1.2231342889E-01   5.9058041350E-03   9.4147813749E-03  -2.4344056392E-02
   40     -1.0644084872E-01   4.8636749588E-01  -3.2917660602E-02  -3.7445119861E-02   9.4039781264E-02
   41      4.9170236927E-02  -9.4326178566E-02   8.9488257365E-03   3.0201634687E-03  -1.5839045335E-02
   42     -6.6418062320E-02  -6.2905842179E-02   1.3787030083E-02   5.0330247996E-03  -2.6280464463E-02
   43     -2.0285909710E-02   1.0018785925E-01  -6.7150538511E-03  -5.7906101191E-03   1.9580760914E-02
   44      4.7779913235E-02  -4.9087854015E-01   3.7837088169E-02   3.6678557380E-02  -1.0372545656E-01
   45     -2.3382946495E-04   2.8524119814E-01  -6.3409327732E-02   9.6556896863E-02  -4.2398551506E-02
   46      9.0807112327E-02   3.7109945955E-01  -8.1537250762E-02   1.1433439360E-01  -4.6952640866E-02
   47     -3.3120807684E-02   3.0367373730E-02  -9.9251923215E-03   1.7662839423E-02  -8.5877547684E-03
   48      1.6317532569E-01   3.2614063110E-01  -6.9659471197E-02   9.0383983230E-02  -4.0661300262E-02
   49     -7.8729535888E-03   2.0035337005E-02  -4.3345774418E-03   5.9775832551E-03  -2.5495364591E-03
   50     -5.2391463970E-02  -3.3939177218E-01   7.9262051688E-02  -1.1139046491E-01   4.6060149392E-02
   51     -2.3749821614E-01   1.1331475284E-02   3.8342152862E-02  -7.4321914136E-02   1.2706896151E-02
   52     -1.1438889426E-01   5.8595718705E-02   2.1327144317E-01  -2.3344468901E-01  -8.0558840049E-02
   53     -7.6822894439E-02  -1.0712366030E-01  -4.0925265186E-01   3.9642508903E-01   1.8418037632E-01
   54     -1.5494170647E-01   7.4529527988E-02   2.8123353391E-01  -2.9125116146E-01  -1.6000670951E-01
   55     -9.3380595688E-02  -8.4677552003E-02  -2.8347403622E-01   2.7693329993E-01   1.0686632857E-01
   56     -4.7739257893E-02  -7.0095550317E-02  -2.3511653101E-01   2.1482792755E-01   9.5257259267E-02
   57      2.3641475261E-03  -5.9847458276E-03   1.4860580156E-03  -5.9223519451E-02   1.0513308869E-01
   58     -1.3377119966E-02   2.2510900991E-03  -5.3203519058E-03   2.8484135180E-03  -2.1034770878E-02
   59     -8.8709418356E-03   3.5157137518E-03  -3.7088590133E-03   1.1008317586E-02  -3.7733712795E-02
                   45                 46                 47                 48                 49        
    0      9.0348442309E-04  -8.1427973113E-03   9.1701011940E-03   5.3513804059E-03   3.3591088272E-05
    1      8.0171668289E-03  -8.4156694061E-03   4.6454581400E-03   3.5700526531E-03   4.6387899866E-04
    2      1.2765490662E-02   3.0963352063E-03  -5.8419278142E-02  -5.4793157985E-03  -5.0043146588E-04
    3     -1.1652700476E-03   1.3897860706E-02   1.3816874102E-02  -4.5981654986E-03  -3.9100585155E-04
    4     -1.7214101498E-02   1.5023230139E-02   8.8617417257E-03  -3.4346016515E-02  -5.2708107202E-04
    5     -5.6000801421E-02   5.7403967569E-02   1.2550025802E-02   6.3679519344E-02   1.5970833578E-03
    6     -3.3248238274E-02   8.4979582718E-02   2.9705284029E-02  -2.4780960163E-03   2.8138411928E-05
    7      1.0974218348E-02  -2.1310072462E-02  -7.9834973806E-03  -2.2572903752E-03   1.2356410948E-04
    8      2.1571148698E-02  -3.7783847828E-02  -1.4182750664E-02  -1.8038966330E-04  -8.6238393476E-05
    9     -2.6880081916E-02  -1.0999058068E-01  -3.5549029461E-02   3.4618251774E-04  -9.5621069653E-04
   10      9.2611330818E-03   1.4292938729E-02  -1.2835849788E-04  -4.7445805507E-04  -3.0440656896E-05
   11      7.2319903062E-04  -5.5611541272E-02  -2.1549200258E-02  -6.8494983760E-04  -1.2164732193E-04
   12      2.4161523840E-02   2.1856558002E-02   4.1468421477E-03  -6.2116648114E-04   1.1665430175E-02
   13     -5.2334049673E-02  -3.9665799399E-02  -1.0971216221E-02   1.9445481487E-03  -3.4601481347E-02
   14      5.2020890235E-02   4.7465017613E-02   1.3742649161E-02  -9.4155842370E-04   3.2067212260E-02
   15      6.6298341045E-02   5.4132938067E-02   1.3334719208E-02   1.7079144017E-04  -2.6154901107E-02
   16      3.3601805319E-02   3.2014225228E-02   9.4894389191E-03   2.0059875956E-04  -1.5119582016E-02
   17     -2.7153945783E-02  -1.7506988498E-02  -3.1354632127E-03   2.7102914530E-04   1.2778797853E-02
   18      3.7016735264E-03   1.6545824321E-02   4.7030428865E-02  -5.6043556742E-04  -7.9084147476E-04
   19     -6.3615775378E-03   1.0419712490E-02  -1.7498718883E-02   3.8916660092E-04   6.1886584237E-04
   20     -1.4330725488E-02   3.5284339457E-03   3.3652344479E-02   4.2610233240E-04   8.0271636047E-04
   21     -5.8613091097E-04   3.4718261301E-02  -8.3644152142E-02  -1.0288271760E-07   8.0349319157E-05
   22      1.2980089054E-03  -9.8760972700E-03   2.4103901988E-02   2.9007762687E-04   2.6117800000E-05
   23      1.8294796085E-03  -1.1769503269E-02   3.8402831581E-02  -2.2759026182E-04   4.4992604184E-05
   24     -2.4182864787E-03   5.0466273954E-02  -7.3438800692E-02   7.4922600513E-03   8.3110907282E-04
   25     -9.4612933630E-03  -5.1451536454E-02   1.7382685486E-01  -3.4151904551E-02  -4.9155861351E-03
   26     -4.5766537401E-03  -5.1976548666E-02   1.2596594980E-01   3.2259849235E-02   4.5822291964E-03
   27      1.9917910584E-03  -1.2640721435E-02   5.6330113269E-02  -6.8089237346E-02  -1.1974664550E-03
   28     -2.9679364692E-02   3.9460201010E-02  -5.3658863908E-02  -2.4071695876E-02  -2.4772215566E-04
   29     -4.9890477017E-02   7.3783525910E-02   1.3422028911E-02   2.4302357564E-02   3.8925545742E-04
   30     -5.3498924410E-02  -8.8874260653E-02  -7.3640669640E-02  -8.1291523231E-02  -1.2537486733E-03
   31      1.6018583080E-01  -1.1151124365E-01   3.2604919332E-02   6.7067100611E-01   1.5922953840E-02
   32      1.2820228890E-01  -5.1477532033E-02   4.5579686293E-02  -6.6082001329E-01  -1.5379985719E-02
   33      7.4805349988E-02  -1.2740394637E-01  -6.5085974698E-02   1.7177535544E-01   6.9783852217E-03
   34     -7.1139632819E-02  -2.6375984859E-02  -6.7137812798E-02  -2.3228671081E-01  -9.1068902613E-03
   35      1.7516183510E-01  -7.1012486645E-02   5.7281585318E-02  -9.3839923668E-02  -4.2521724756E-03
   36      3.7799623495E-01  -6.8652702227E-01  -2.5741763622E-01  -8.8930423638E-04  -7.0380212537E-05
   37     -7.7515759660E-02   1.6585397192E-01   6.1650429092E-02   8.2653256715E-03  -1.2958670009E-03
   38     -1.6349337419E-01   2.9633903631E-01   1.0948720234E-01   1.4526911754E-02  -3.9065038370E-05
   39     -1.0927500750E-01  -2.3986835631E-02   2.8544055877E-03   5.4383417581E-04  -2.4433598444E-02
   40      3.9201126949E-01   1.7851575569E-01   4.4330106926E-02   4.2835135217E-03  -1.4948826594E-01
   41     -5.9187524143E-02  -6.3389853025E-03  -1.5547971627E-03   1.8145849843E-02  -5.4254123143E-01
   42     -5.5208630465E-02  -4.0672751367E-02  -2.0356735449E-02   2.4129990515E-03  -1.1256678944E-01
   43      6.1859592279E-02   1.6133717049E-02  -1.5660105212E-04  -2.0700124804E-02   5.5579342388E-01
   44     -3.9359244097E-01  -2.0012952217E-01  -4.8043054409E-02  -6.2487745256E-03   1.6679467801E-01
   45     -2.4472903888E-01  -1.2849525676E-01  -2.8401266154E-02  -8.8695751646E-04   1.9239429945E-01
   46     -3.3204041560E-01  -1.5015393507E-01  -3.4267749278E-02   1.0326555960E-03  -1.5138564458E-01
   47     -4.3455277308E-02  -4.7808253233E-02  -8.4230481384E-03   1.0921983739E-04  -3.3005736314E-01
   48     -2.9875824706E-01  -9.8883173964E-02  -4.2949604546E-03  -5.7700812940E-04   1.2687599373E-01
   49      4.0320311531E-03   4.0049308120E-03   1.9516092204E-04  -4.0631997212E-03   3.3617538110E-01
   50      3.0352771486E-01   1.5399850936E-01   2.8068880076E-02  -1.7815263318E-03   1.7571231707E-01
   51      1.9533371924E-02  -1.2741933933E-01   2.6864060261E-02   4.5484303159E-03   9.1187569017E-03
   52     -4.4091596912E-02  -6.7052701432E-02  -3.0829588722E-03  -5.9505228676E-03  -1.2652371176E-02
   53      1.1102095126E-01  -4.1372880326E-02  -4.9888278476E-02  -1.9082000513E-03  -4.3750671977E-03
   54     -5.7836344911E-02   8.1580467669E-02  -1.9873026472E-01   3.3286397301E-04  -9.6288365360E-04
   55      8.7747715816E-02   6.3344550616E-02  -7.3062443396E-02   2.4694265579E-03   4.7972622401E-03
   56      7.0338872550E-02   3.7712973769E-02   1.4396933693E-02  -3.3987882349E-03  -5.3494449611E-03
   57      1.8969896797E-02  -3.2102898573E-01   7.6582471670E-01  -1.9906453653E-03   5.0675908098E-04
   58     -1.4196352205E-02   9.0562305174E-02  -2.3850000148E-01   4.0100953190E-03   5.2499557089E-04
   59     -1.8212812815E-02   1.3960058225E-01  -3.4689711526E-01   1.9017229558E-03  -4.6421305094E-04
                   50                 51                 52                 53                 54        
    0     -2.9517657420E-04   4.5998622479E-02  -3.0895469177E-02  -1.9304779556E-02  -1.3452708601E-02
    1      3.6701501527E-04  -1.9848793474E-02   1.3601260053E-02   5.8778239711E-04  -1.6815991123E-02
    2     -5.6347160057E-04   2.4631677105E-02  -1.5781588255E-02  -2.4165281016E-03   1.4297403574E-02
    3      1.3033353291E-04  -8.8053913088E-03   7.6407054839E-03  -4.5408878741E-02   9.2435490486E-04
    4     -8.9663161255E-04   1.2787920322E-02  -1.1912992584E-02   7.2530771849E-02  -2.8856357093E-03
    5      5.2907336894E-04   1.2538915865E-03  -4.4680925547E-04   1.3188779498E-02   1.2762533464E-03
    6     -2.0113782962E-04  -3.8837463927E-04  -2.5964580795E-04   2.7577242490E-04   4.1134470934E-04
    7     -5.7698289724E-05   1.2118950361E-04  -6.2204752906E-05   4.8845783970E-04  -3.3482386433E-04
    8     -1.8180515426E-04  -1.4681691466E-04  -4.7994065283E-05  -3.1490542634E-04  -1.8222434884E-04
    9     -4.4950735235E-03  -1.2138689292E-04  -2.3847953636E-04   6.1470490287E-04  -9.9300791151E-04
   10      1.0681292820E-03   5.2723042681E-04   9.5003221466E-04  -4.1241532621E-04   1.2145657367E-03
   11     -1.2219047886E-03   7.9394494858E-05   4.7356097701E-04  -5.0008177518E-04  -1.0197676858E-03
   12      9.0285405339E-03   1.4408286964E-03   1.9007641123E-03   1.0438005239E-04   3.3376226522E-04
   13     -2.6253580396E-02  -3.1251675782E-03  -4.0126446662E-03  -6.3590710504E-05  -9.2691620749E-04
   14      2.3716338744E-02   3.9280148348E-03   5.2284603274E-03   1.5350510302E-04  -2.0336554109E-03
   15      4.0900171085E-02   4.5280213047E-03   6.1484690045E-03   4.8773762585E-04  -7.0820386644E-04
   16      2.3253616040E-02   2.8205046170E-03   3.8127299325E-03   1.9377736443E-04  -1.4837827765E-03
   17     -1.9425846189E-02  -1.8784073920E-03  -2.5146693803E-03  -2.4400460971E-04  -5.1216663364E-04
   18     -6.6008095162E-03   1.3603126337E-02   2.2527575218E-02   1.3319783665E-03  -3.4927134164E-02
   19      2.9491245517E-03  -4.0726413225E-03  -7.2941464420E-03  -5.1269246221E-04   8.0742197826E-02
   20      1.1636113440E-02  -3.4119320003E-02  -5.1342650658E-02  -2.1160649320E-03  -2.5351775630E-02
   21      1.4588736079E-04   5.4154830349E-04   5.5618540412E-04   2.7262016006E-04   5.0641352606E-04
   22      8.7878559014E-05  -3.3231370676E-05  -5.3969846604E-04  -6.0056607862E-04  -1.2448037751E-03
   23      1.1513562679E-04  -4.8521669700E-04   1.2869679981E-03   4.8817060540E-04   1.2759923709E-03
   24      9.6182428594E-04  -7.2430014050E-02   4.9213450738E-02   1.3404878368E-02  -2.1793525524E-02
   25     -6.8076230530E-03   4.4155354977E-01  -2.9030430917E-01  -7.9562145597E-02   1.2126214302E-01
   26      6.8364787225E-03  -4.2379451748E-01   2.7551398204E-01   7.8886049708E-02  -1.2088097045E-01
   27      2.7383589427E-03  -4.7102703181E-01   3.1028284983E-01   2.0519790299E-01   1.8841547014E-01
   28      1.4454597127E-03  -1.9380215322E-01   1.2510740928E-01   8.2490939648E-02   7.3303167705E-02
   29     -7.5060584827E-04   1.3785345116E-01  -9.0755506357E-02  -5.5869552331E-02  -5.0082765993E-02
   30     -9.4335180155E-04   2.8322354305E-03  -3.8820328857E-03   1.7821843217E-02  -3.0044153568E-03
   31      8.6263307516E-03  -3.5593581471E-02   4.0455199129E-02  -1.7927786954E-01   1.9401223268E-02
   32     -8.1506446155E-03   4.0210202095E-02  -4.3157750791E-02   1.9432135645E-01  -2.0016811439E-02
   33      1.5245548080E-05   9.5902620881E-02  -8.1691586608E-02   5.1770402551E-01  -9.9265665618E-03
   34      9.2515263653E-04  -1.2115353057E-01   1.0402208878E-01  -6.8838577626E-01   1.3110808798E-02
   35      3.8142436025E-04  -5.6731346053E-02   4.8995346740E-02  -3.3779371293E-01   6.7621386383E-03
   36      2.2010755383E-03   2.3988069509E-03   2.0555392336E-03  -1.5327894799E-03  -9.4529970006E-04
   37     -7.4998065493E-04   3.3051506967E-04   8.4905012183E-04   1.7483325010E-04  -4.9981010565E-04
   38      1.1230996732E-04   2.1266110660E-03   2.8950261639E-03   4.0586752659E-03  -7.7493060259E-04
   39     -1.6840157040E-02  -3.1677380185E-03  -4.5458660545E-03   1.5707197793E-04   7.7451883498E-04
   40     -1.0293722927E-01  -1.5241150542E-02  -1.9965582556E-02  -3.5430754877E-04   4.8723017448E-03
   41     -3.6674441925E-01  -5.5977902383E-02  -7.3066831306E-02  -1.8057183694E-03   2.5422449073E-02
   42     -7.8652549945E-02  -1.0586307642E-02  -1.3942016899E-02   2.5460714111E-04   1.3426691385E-03
   43      3.8164876028E-01   4.9130151466E-02   6.3838249868E-02  -3.1210295484E-04   2.2225438092E-03
   44      1.1710887161E-01   1.4260453276E-02   1.8517770801E-02  -2.1063362141E-04   2.0532738776E-03
   45     -2.6975125357E-01  -3.0526192991E-02  -4.1689072773E-02  -4.1677204160E-03   5.8132351379E-04
   46      2.1558296798E-01   2.2756400583E-02   3.1047474086E-02   2.8798216391E-03   2.4228477599E-04
   47      4.6249697814E-01   4.8915853655E-02   6.6718695255E-02   6.4763932523E-03  -1.4689454319E-03
   48     -1.7565987648E-01  -2.2261667119E-02  -3.1171512960E-02  -2.2821520064E-03   5.2249611724E-03
   49     -4.6847980036E-01  -5.5564564891E-02  -7.6860784667E-02  -5.4970953188E-03   1.4361503061E-02
   50     -2.4784545996E-01  -2.9213524730E-02  -4.0600920862E-02  -3.0010367481E-03   7.2483642780E-03
   51      8.4219405632E-02  -2.0208392451E-01  -3.1379078379E-01  -1.3474867499E-02   3.7200749638E-01
   52     -1.2059617348E-01   2.9460753181E-01   4.5130479270E-01   1.8908198885E-02  -5.3349660109E-01
   53     -4.2011294450E-02   1.0329555901E-01   1.6099610297E-01   7.0188727942E-03  -2.0529203514E-01
   54     -8.0430103044E-03   3.2195501021E-02   4.3242162378E-02   8.4820248506E-04   4.6232694726E-02
   55      8.5062804158E-02  -2.5439937419E-01  -3.7480603109E-01  -1.2579632084E-02  -4.2442766775E-01
   56     -9.5234576402E-02   2.9749596997E-01   4.3829637015E-01   1.4860489186E-02   5.1723929670E-01
   57     -2.3309272174E-04   1.6759014190E-03  -2.6072518397E-03  -6.9600557146E-04  -9.9041073356E-03
   58      4.8999945625E-05  -3.8347512134E-03   1.1536064237E-02   1.2880950033E-03   1.8511498157E-02
   59     -7.9190226616E-05   3.0840312099E-03  -1.4393685872E-02  -5.4559735486E-03  -1.6408593886E-02
                   55                 56                 57                 58                 59        
    0     -4.6068732277E-02   1.6355406493E-05  -1.8824189646E-05  -3.7806499990E-04   4.7010911149E-05
    1     -5.9008847304E-02   9.2180103395E-05   1.5182327787E-04  -1.4619851070E-03   3.3287877072E-04
    2      5.0922512239E-02  -3.2435399975E-05   4.6028333259E-05   4.4218427016E-03   2.2999629587E-04
    3      3.3211875374E-03   6.1719330527E-05   2.1452852741E-04  -4.1635376342E-05   6.7172187446E-04
    4     -1.0968579576E-02  -3.8487415148E-04   1.3142247385E-04   6.9311240858E-05   1.5530361096E-03
    5      5.3935592595E-03   1.1714265283E-04  -3.0984922467E-04  -2.0404060829E-04  -2.7181979322E-03
    6      1.0954009991E-04  -1.4927042665E-04   2.2589790101E-05  -2.3751934761E-03  -3.1436262914E-02
    7      9.2479767290E-05  -2.9404565670E-04  -4.2920000821E-04  -1.9631012111E-03  -2.5637705676E-02
    8     -1.4906383964E-04   1.5798183078E-04  -5.8410952336E-04  -4.4092616329E-03  -5.8946013671E-02
    9      4.4150079865E-04  -1.2375204602E-04  -6.0975581572E-04   1.2791529309E-04  -1.7902708516E-03
   10     -4.1121271378E-04   4.2361729564E-04   6.8349730644E-04   5.3049044288E-05   1.7472857082E-03
   11      4.1553888148E-04   1.5483785315E-04   3.1640079229E-04  -2.1060541792E-04  -1.2246131610E-03
   12     -6.9264652502E-05  -6.3786916231E-03  -5.2519187828E-03  -1.0505404691E-04   7.6666088992E-05
   13      2.3518267425E-04   5.3737277506E-02   4.4777097811E-02   1.5431667694E-04   9.9885371622E-05
   14      7.9996687935E-04   5.7398714160E-02   4.8073839890E-02  -1.3269563587E-04   1.7467615685E-04
   15      1.7384624207E-04   5.4799898098E-03  -6.0372546282E-03  -1.6212987790E-05   1.3038566776E-04
   16      4.3287735745E-04  -4.6843177695E-02   5.4884480842E-02   4.8268123955E-05  -3.9453566064E-04
   17      1.8925229741E-04  -4.7676748722E-02   5.5526984254E-02   1.1104804431E-04  -1.0010240043E-04
   18      9.9239095920E-03  -3.7332950891E-04  -1.4138102699E-03   2.6975935197E-03   1.2163490547E-04
   19     -2.2702876234E-02   1.0864355405E-03   2.0962063541E-03  -2.1455787771E-03   6.3453397596E-04
   20      7.1124477649E-03  -2.5412575169E-04   2.4822065628E-04   3.2492773393E-03   4.8258756640E-04
   21     -2.3944918945E-04   1.0949123527E-04  -7.7723936794E-05   3.4050270641E-03  -2.5678122702E-04
   22      2.3136162357E-03   1.4575357709E-04  -6.6525377006E-05  -5.4643725290E-02   4.0743337405E-03
   23     -2.2835492302E-03  -2.6227862391E-04  -4.1763652189E-05   4.4680895965E-02  -3.3904446259E-03
   24     -8.8891964675E-02   1.0469336502E-04   1.8777567636E-04  -2.2134342246E-03   6.8417390435E-04
   25      4.5122635624E-01  -5.2933715846E-04  -6.7559545120E-04   2.3429170193E-02  -1.5433466103E-03
   26     -4.3771440154E-01   4.8391298185E-04   5.4715589909E-04  -2.2467784796E-02   2.2346040088E-03
   27      6.3474224622E-01  -4.1534541499E-04  -7.4743120015E-05   1.3392233108E-02  -7.8580482936E-04
   28      2.5202830904E-01  -3.2224373170E-04  -3.2065525134E-04   2.1661673274E-03  -1.0917441936E-03
   29     -1.7234038636E-01  -5.1504072868E-05  -2.3922813104E-04  -5.7534055750E-03  -8.6854342911E-04
   30     -1.0623260368E-02   6.0480879725E-04   5.3006309346E-04  -1.1338191777E-03   3.2390253805E-03
   31      7.5754371603E-02   3.7137224403E-05  -2.4420211754E-03  -4.4359455512E-04  -7.5974138662E-03
   32     -7.9671460396E-02  -3.7716609132E-04   2.6078682451E-03  -3.1145946687E-03   9.6575955926E-03
   33     -3.5192508675E-02  -1.0959831160E-03  -3.4390321170E-04  -1.9278408471E-03  -5.9866729206E-03
   34      4.7309967909E-02   7.5165040265E-04   6.8160854095E-04   4.0099153995E-03   2.8265075909E-03
   35      2.3699103524E-02   8.1994418279E-04   1.6792188331E-04   1.6093653366E-03   3.1412440607E-03
   36      2.0990806621E-04   3.8848997350E-06   6.2089407801E-03   3.2904791325E-02   4.4126169560E-01
   37      2.1638157269E-03  -2.6744139520E-03  -7.1634188160E-04   2.3508952069E-02   3.1327030345E-01
   38      8.9352918512E-04   1.5590824981E-03   2.9209087026E-03   6.2038299090E-02   8.3438146289E-01
   39     -4.8821788383E-04  -2.7163363363E-02  -1.9588098891E-02  -1.9094444929E-05   2.6533545259E-03
   40     -2.5874695145E-03  -1.4505467439E-01  -1.1959584812E-01   3.7887630493E-06   2.7177382151E-04
   41     -1.0877357199E-02  -5.3094511232E-01  -4.5042099696E-01   1.5484529482E-04   3.5061755469E-03
   42     -1.0316092496E-03   1.0321691644E-01   8.3778969923E-02  -1.0809567166E-04  -1.7810886040E-03
   43      1.6833879469E-03  -4.9056466558E-01  -4.1706749617E-01  -1.5052677544E-03   2.1710810886E-03
   44      1.9709991303E-04  -1.4593276485E-01  -1.2033794894E-01  -4.3176463478E-04   1.2752323716E-03
   45      2.3736285837E-04  -2.1267017080E-01   2.4962461287E-01   6.0942585838E-04  -1.3679643491E-04
   46     -2.4442543427E-04   1.6713005303E-01  -1.9147238887E-01  -3.9590494824E-04   6.7930967445E-04
   47     -2.9526460564E-04   3.5779947724E-01  -4.2339032339E-01  -6.1740814112E-04   1.0140457784E-03
   48     -1.3012196523E-03   1.4833111385E-01  -1.7538597659E-01   7.8254448198E-04   2.6521826952E-03
   49     -3.7796184799E-03   3.8512157151E-01  -4.5927592361E-01   7.5601988110E-04   2.8223844794E-03
   50     -1.8577993904E-03   2.0344155646E-01  -2.3612323150E-01   2.4788708937E-04   1.7978754120E-03
   51     -1.0264666402E-01   4.6378694515E-03   1.2749435661E-02  -1.1319739961E-02   2.3395039427E-03
   52      1.4854567506E-01  -6.1197756180E-03  -2.1582260274E-02   1.0539577275E-02  -3.8529569381E-03
   53      5.5617727455E-02  -3.7706509771E-03  -9.6862185106E-03   3.7948703022E-03  -1.5667139417E-03
   54     -1.0198613640E-02   1.5152290808E-03   4.2736381731E-05  -3.7368589944E-03   1.2513857210E-05
   55      1.2267398752E-01  -2.1396230995E-03  -4.4910135670E-03   2.1911213998E-02  -1.7700203389E-04
   56     -1.5040607890E-01   2.7480186152E-03   4.1665478338E-03  -2.4077344480E-02   3.7035031012E-04
   57      1.5985517360E-03  -8.1550090819E-04  -6.6535494401E-04  -6.8762359314E-02   5.1007476927E-03
   58     -2.6921241687E-02  -2.2853782715E-04  -1.8559702924E-04   7.4173360639E-01  -5.5479853337E-02
   59      3.4026238075E-02   4.4587516950E-06   4.2662352737E-04  -6.5719872103E-01   4.8875446451E-02

#
# The atoms: label  mass x y z (in bohrs)
#
$atoms
20
 C     12.01100      3.929307550262    -0.135304391189     0.680490380825
 C     12.01100      2.639191518634    -1.243628768734    -1.677698861695
 N     14.00700      0.138516925616    -2.256899921742    -1.044640606832
 C     12.01100     -1.362303569944    -0.274388234645     0.195775627474
 C     12.01100     -3.205164495744     1.195629724932    -1.455467068346
 C     12.01100     -4.176483728579    -0.815983744627     0.380212898145
 C     12.01100     -0.120564527344     1.062970950331     2.451541713536
 N     14.00700      2.426408355955     1.932433944548     1.773507976685
 H      1.00800      4.213900306031    -1.645573517419     2.114792516471
 H      1.00800      5.823191081678     0.598665239226     0.147398638446
 H      1.00800      2.471194865329     0.237349602421    -3.163779493411
 H      1.00800      3.833309462659    -2.793393171162    -2.440392329346
 H      1.00800     -0.718662848730    -2.851407763474    -2.726685838635
 H      1.00800     -3.303430254708     0.620019144540    -3.471048962787
 H      1.00800     -3.607109244429     3.161700794664    -0.840361211755
 H      1.00800     -5.149125769709    -0.019086233953     2.061313266881
 H      1.00800     -4.831840751823    -2.572673158720    -0.563705305749
 H      1.00800     -1.268573153701     2.703820152415     3.088757365894
 H      1.00800      0.006803014082    -0.280813303501     4.061021461797
 H      1.00800      2.261813209690     3.376184710864     0.428778859787

$actual_temperature
  0.000000

$frequency_scale_factor
  1.000000

$dipole_derivatives
60
    3.5115582531E-01   -1.1065306020E-01   -5.1046080972E-02
   -1.5060812926E-01    3.5962120640E-01    1.3768430723E-01
    1.7030123017E-02    6.0891320389E-02    3.0170008128E-01
    4.7303021383E-01    5.0439374887E-02   -1.3239710970E-01
    1.0201272239E-01    2.6477385610E-01   -1.4443175683E-01
   -2.5204186001E-02   -1.4642945091E-01    1.7412914107E-01
   -6.4590979615E-01   -2.7067700320E-03    9.1027752559E-02
    1.1585815956E-01   -6.2372348185E-01    5.9031561210E-02
    1.2692486073E-01    2.1447253544E-02   -3.3599357484E-01
    1.4614972222E-01   -1.3993818907E-01   -9.1028999206E-02
   -2.7372743357E-01    3.4314235277E-01   -8.9363050126E-02
   -2.5347170756E-01   -7.4072261145E-03    2.1261004038E-01
   -2.8518762708E-03    6.2448681707E-02   -1.8108952366E-02
    7.0790976122E-02   -7.8591316975E-02    1.2724750175E-01
   -5.6597843281E-02    1.7320334894E-01   -8.6610987050E-02
   -1.7591249811E-01   -6.6752957474E-02    4.7522681786E-02
   -1.4351690680E-01    5.3669077065E-03    6.7023171482E-02
    6.5812947802E-02    7.9696655738E-02    4.0398118481E-02
    5.0604912323E-01    9.6996435248E-02    4.3186597865E-02
    2.2981544909E-01    2.0956673756E-01    1.0046400506E-02
   -2.1305290322E-02   -1.4781030462E-02    3.6258702764E-01
   -7.1378678659E-01   -8.4534186306E-02   -3.0383241871E-02
   -1.0369870151E-01   -4.7525140667E-01   -2.6801439729E-01
   -6.1609949706E-02   -2.7578715122E-01   -4.8167837096E-01
    6.2026124681E-02    1.4801947060E-03    6.1782178359E-03
    6.0446248314E-02   -6.4100119669E-02    6.2174254537E-02
   -3.6861237717E-02    7.3027565000E-02   -6.6447970838E-02
   -1.5953560280E-01   -3.4914001771E-02    4.3802572680E-02
   -8.0907966907E-02    2.1924149679E-02   -1.0180443184E-03
    8.1296258345E-02   -7.3286133913E-03    2.5633812466E-02
   -4.2135952140E-02    3.4337753738E-03   -3.8586917253E-02
   -9.0673079244E-02   -1.2335487382E-01    1.5955638318E-01
    2.8233285799E-02    1.0878662054E-01   -1.1304562819E-01
   -8.0717146220E-02    7.8892695420E-02    6.0201150312E-02
    1.0755768083E-01   -8.2869868912E-02   -1.0802986148E-01
    7.4090318326E-02   -6.1362646324E-02    7.4509352247E-04
    5.1456689042E-02   -3.5759922426E-02   -6.7092568418E-02
    2.0289510352E-02    2.6447072937E-01    5.6271858280E-03
   -6.7094871047E-02   -9.7515934598E-02    3.7084015187E-02
    8.3845056728E-02    1.5206506561E-02    3.3256313226E-03
    1.1283540210E-02    9.2146119299E-03   -6.5103358277E-02
   -2.1312628253E-02    1.2997584433E-02   -1.0604263383E-01
    6.5092224848E-02    3.4544815452E-02    2.8684923799E-03
    6.0763773105E-02   -1.1015631993E-01    2.0346705065E-02
    1.4469874556E-02   -6.1992944998E-02    1.6099913741E-02
    1.1755690030E-02   -3.2380603338E-02    5.5554866816E-02
    2.3229222805E-02    3.0533683432E-02   -7.5114396420E-02
    1.0958908947E-01   -1.6256702047E-02   -3.5006984449E-02
    2.0290802903E-02   -3.1386727528E-02    2.9341080586E-02
   -9.1417022726E-02   -4.2629898029E-02   -3.1557616199E-02
   -1.6862017321E-02   -8.6826215205E-02    2.3680910862E-02
   -6.5579590625E-02    7.6551182538E-02    5.6453845219E-02
    9.0030044812E-02   -5.2302715438E-02   -6.6684862141E-02
    1.3664577373E-02   -2.0566251395E-02    3.9575461032E-02
   -1.1236549785E-02   -1.1129417520E-03   -3.9760215172E-02
   -4.0333535119E-02   -2.6491109087E-02    1.1612563075E-01
   -4.3732228796E-02    7.0702649133E-02   -8.2160073775E-02
    1.2643885281E-01    1.2003869209E-01    2.8590836336E-02
    8.2519985093E-02    1.7017735783E-01    8.4903605122E-02
    7.2938503724E-02    1.9543567966E-01    7.2619302547E-02

#
# The IR spectrum
#  wavenumber eps Int TX TY TZ
#
$ir_spectrum
60
      0.00   0.00000000   0.00000000     0.000000     0.000000     0.000000
      0.00   0.00000000   0.00000000     0.000000     0.000000     0.000000
      0.00   0.00000000   0.00000000     0.000000     0.000000     0.000000
      0.00   0.00000000   0.00000000     0.000000     0.000000     0.000000
      0.00   0.00000000   0.00000000     0.000000     0.000000     0.000000
      0.00   0.00000000   0.00000000     0.000000     0.000000     0.000000
    160.55   0.00022771   1.15077776     0.020140    -0.001505     0.005894
    268.25   0.00059169   2.99016194    -0.014806     0.015017    -0.015608
    361.31   0.00017785   0.89878081    -0.006547    -0.005491     0.008977
    366.84   0.00006866   0.34697943    -0.001749    -0.002185     0.007112
    448.06   0.00066139   3.34241076     0.002573     0.021287    -0.000932
    460.25   0.00056122   2.83615486    -0.001930     0.001005     0.019385
    493.66   0.00061460   3.10593386    -0.006446    -0.008899     0.016364
    525.72   0.00258159  13.04631207    -0.015962    -0.034980    -0.007351
    622.47   0.00102995   5.20491998    -0.020300     0.001283    -0.010130
    736.87   0.00148840   7.52175051    -0.018105     0.009776     0.014387
    876.34   0.00306619  15.49525050     0.014191     0.027186    -0.012304
    890.16   0.01907624  96.40347749    -0.021292    -0.078343    -0.009825
    908.35   0.00816168  41.24576265     0.019799     0.046671     0.015289
    937.54   0.00768452  38.83443898     0.019843     0.042201     0.019574
    963.93   0.00642147  32.45145419     0.028362     0.008406     0.034696
    978.13   0.00166802   8.42949342     0.016504    -0.010112     0.012551
    982.19   0.00145019   7.32865253    -0.000882    -0.020829    -0.005110
   1018.86   0.00409235  20.68104524    -0.015817    -0.031140    -0.005789
   1027.67   0.00017755   0.89727657     0.004745    -0.004826     0.002848
   1060.49   0.00081085   4.09772750    -0.000801    -0.005130     0.014548
   1075.31   0.00166127   8.39536365    -0.002589    -0.013874     0.016820
   1088.82   0.00269690  13.62901632    -0.026788     0.001195    -0.007341
   1126.34   0.00054909   2.77488003     0.001950     0.008958    -0.008252
   1150.16   0.00013509   0.68269970     0.005171    -0.000161     0.003145
   1164.22   0.01068388  53.99194944     0.048334    -0.013005    -0.018933
   1173.32   0.00550566  27.82333331    -0.020534    -0.032140    -0.003112
   1238.89   0.00131772   6.65921049     0.009495    -0.015529    -0.000781
   1258.18   0.00002288   0.11563202     0.000126    -0.000053    -0.002378
   1288.40   0.00072111   3.64421138     0.000716    -0.004171     0.012520
   1314.52   0.00052602   2.65831307     0.003154    -0.010652    -0.001210
   1346.19   0.00348735  17.62362056    -0.028343     0.001015     0.002006
   1362.05   0.00246969  12.48081216     0.020957    -0.002616     0.010945
   1387.53   0.00364395  18.41500942    -0.027372     0.004182     0.007269
   1421.60   0.00112358   5.67812150    -0.013849    -0.007170    -0.001858
   1444.40   0.00093430   4.72154406    -0.007547     0.008565     0.008458
   1482.35   0.00112890   5.70499437     0.006309     0.007776    -0.011721
   1504.86   0.00064062   3.23743054     0.009550    -0.006427    -0.000588
   1515.36   0.00160586   8.11536574     0.004134     0.000709     0.017695
   1521.43   0.00023788   1.20212330     0.001463    -0.000561    -0.006807
   1536.05   0.00037997   1.92021826    -0.006385    -0.001830    -0.005752
   1552.09   0.00562667  28.43486100    -0.028163     0.014382     0.011460
   1561.59   0.00123008   6.21631351     0.015344    -0.001168    -0.003000
   2913.27   0.01459824  73.77354359    -0.016255    -0.017000     0.031788
   2940.12   0.00481683  24.34230358    -0.004883    -0.015748     0.015473
   2947.05   0.00163364   8.25575450     0.011699     0.000434     0.005994
   2953.85   0.00723942  36.58508122     0.026683    -0.004285    -0.005871
   2956.63   0.00510778  25.81260876    -0.000108    -0.000217    -0.023217
   2982.12   0.01252528  63.29762041    -0.025594     0.024903     0.005955
   3000.89   0.00374746  18.93811552    -0.015322     0.011799    -0.003966
   3003.85   0.00780094  39.42276218    -0.010718    -0.020393     0.016723
   3050.40   0.00016091   0.81316917    -0.001425     0.003526     0.001414
   3066.81   0.00355991  17.99034612    -0.003479     0.013328     0.013134
   3220.95   0.00006341   0.32047279     0.000871    -0.000725     0.002204
   3222.21   0.00008082   0.40841194    -0.002078     0.000450     0.001819


$end
