# Supplementary material for: Novel Sulfonium Reagents for the Modular Synthesis of Spiro[2.3]Hexanes and Heteroatom‐Containing Analogues: Synthesis, Application, and Evaluation as Bioisosteres
Source: Angew Chem Int Ed Engl. 2025 Dec 9;65(5):e21633. doi: 10.1002/anie.202521633 (PMC12851011; doi:10.1002/anie.202521633)
Supplement: Supplementary file 2 — Supporting information [file ANIE-65-e21633-s001.zip › Bioisostere-Analysis/DFT/1362824453517056623799649060474417/file.engrad]

#
# Number of atoms
#
 20
#
# The current total energy in Eh
#
   -345.522133105316
#
# The current gradient in Eh/bohr
#
       0.000002490331
       0.000062386298
      -0.000063390657
       0.000034578895
      -0.000062357267
      -0.000022968154
       0.000126886698
      -0.000054363234
       0.000027216257
      -0.000235072474
      -0.000092794469
      -0.000064658300
       0.000022207815
      -0.000040915577
       0.000087234719
       0.000056510208
       0.000120911125
      -0.000052735492
       0.000043466515
       0.000044087290
      -0.000017098018
      -0.000007712633
      -0.000008342184
      -0.000000565406
      -0.000018590739
      -0.000000643750
      -0.000008668978
       0.000014845470
      -0.000005241559
       0.000024122824
       0.000016850360
       0.000014186414
       0.000027977941
       0.000012664767
       0.000015026827
      -0.000033320206
       0.000007790104
       0.000064234993
       0.000026394033
       0.000025456098
       0.000057763861
      -0.000013728500
       0.000031329734
       0.000044213124
      -0.000096919082
      -0.000040051965
      -0.000108642106
       0.000021529242
      -0.000044379384
      -0.000043602161
       0.000076184552
      -0.000009005766
      -0.000014420877
       0.000004806672
       0.000028116817
       0.000003844701
      -0.000018554603
       0.000023902975
      -0.000019541770
       0.000006285741
#
# The atomic numbers and current coordinates in Bohr
#
   6     3.9146065   -0.0031225    0.5497351 
   6     2.5713692   -1.2599627   -1.6877397 
   7     0.1702868   -2.3098036   -0.7957058 
   6    -1.4216715   -0.3451847    0.2482799 
   6    -3.0432215    1.2654429   -1.4745292 
   6    -4.2150206   -0.7073110    0.2524090 
   6    -0.1195644    0.9154167    2.4744222 
   7     2.3708217    1.9236225    1.8047814 
   1     4.3760816   -1.4583505    1.9535133 
   1     5.6887221    0.8663099   -0.0705945 
   1     2.2939404    0.1556385   -3.2018692 
   1     3.7358815   -2.7962257   -2.4461353 
   1    -0.7374158   -3.2507743   -2.1979181 
   1    -2.9999737    0.8529272   -3.4884656 
   1    -3.3322287    3.2488094   -1.0152719 
   1    -5.2777437   -0.0590455    1.8878397 
   1    -4.9609270   -2.4168716   -0.6135308 
   1    -1.2885696    2.4508768    3.2243982 
   1     0.1360517   -0.4895410    3.9788100 
   1     2.1389528    3.4167712    0.6173823 
