# Supplementary material for: Novel Sulfonium Reagents for the Modular Synthesis of Spiro[2.3]Hexanes and Heteroatom‐Containing Analogues: Synthesis, Application, and Evaluation as Bioisosteres
Source: Angew Chem Int Ed Engl. 2025 Dec 9;65(5):e21633. doi: 10.1002/anie.202521633 (PMC12851011; doi:10.1002/anie.202521633)
Supplement: Supplementary file 2 — Supporting information [file ANIE-65-e21633-s001.zip › Bioisostere-Analysis/DFT/1362824453517056623799649060474417/file.inp]

! WB97X-D3BJ 6-31++G(d,p) opt
%pal
  nprocs 6
end
%maxcore 3000
%geom
  calc_hess true
  MaxIter 500
end
* xyz 0 1
C      2.079300   -0.071600    0.360100
C      1.396600   -0.658100   -0.887800
N      0.073300   -1.194300   -0.552800
C     -0.720900   -0.145200    0.103600
C     -1.696100    0.632700   -0.770200
C     -2.210100   -0.431800    0.201200
C     -0.063800    0.562500    1.297300
N      1.284000    1.022600    0.938500
H      2.229900   -0.870800    1.119100
H      3.081500    0.316800    0.078000
H      1.307700    0.125600   -1.674200
H      2.028500   -1.478200   -1.291400
H     -0.380300   -1.508900   -1.442900
H     -1.748100    0.328100   -1.836800
H     -1.908800    1.673100   -0.444700
H     -2.724800   -0.010100    1.090800
H     -2.556900   -1.361400   -0.298300
H     -0.671300    1.430800    1.634500
H      0.003600   -0.148600    2.149000
H      1.196900    1.786600    0.226900
*
