# Supplementary material for: Novel Sulfonium Reagents for the Modular Synthesis of Spiro[2.3]Hexanes and Heteroatom‐Containing Analogues: Synthesis, Application, and Evaluation as Bioisosteres
Source: Angew Chem Int Ed Engl. 2025 Dec 9;65(5):e21633. doi: 10.1002/anie.202521633 (PMC12851011; doi:10.1002/anie.202521633)
Supplement: Supplementary file 2 — Supporting information [file ANIE-65-e21633-s001.zip › Bioisostere-Analysis/DFT/1362824453517056623799649060474417/file.opt]

$orca_opt_file

$trust
    0.300000000000

$epredict
    0.000000000000

$ediffsc
  1000.000000000000

$ctyp
  3

$coordinates
 6 60
   3.92930755  -0.13530439   0.68049038   2.63919152  -1.24362877  -1.67769886
   0.13851693  -2.25689992  -1.04464061  -1.36230357  -0.27438823   0.19577563
  -3.20516450   1.19562972  -1.45546707  -4.17648373  -0.81598374   0.38021290
  -0.12056453   1.06297095   2.45154171   2.42640836   1.93243394   1.77350798
   4.21390031  -1.64557352   2.11479252   5.82319108   0.59866524   0.14739864
   2.47119487   0.23734960  -3.16377949   3.83330946  -2.79339317  -2.44039233
  -0.71866285  -2.85140776  -2.72668584  -3.30343025   0.62001914  -3.47104896
  -3.60710924   3.16170079  -0.84036121  -5.14912577  -0.01908623   2.06131327
  -4.83184075  -2.57267316  -0.56370531  -1.26857315   2.70382015   3.08875737
   0.00680301  -0.28081330   4.06102146   2.26181321   3.37618471   0.42877886

   3.92180946  -0.11452093   0.66147030   2.65647906  -1.24374095  -1.67872726
   0.14907214  -2.22205516  -0.99813673  -1.39729981  -0.27640637   0.17452900
  -3.22608743   1.21322272  -1.45039186  -4.16925099  -0.80893189   0.37719456
  -0.10683965   1.02733195   2.38619349   2.43376230   1.93476118   1.77067122
   4.16367408  -1.59768343   2.09302237   5.80346411   0.60285450   0.16752100
   2.53210779   0.22267099  -3.16653561   3.80801612  -2.80294600  -2.41750519
  -0.71615028  -2.83899635  -2.59496675  -3.32023852   0.73102967  -3.44677898
  -3.61654481   3.16118244  -0.92097045  -5.14807685  -0.11110666   2.04357680
  -4.84474123  -2.55118358  -0.47749883  -1.25313501   2.63030678   3.02624643
   0.04395687  -0.31626128   3.96253197   2.28640060   3.36009440   0.48836556

   3.92493982  -0.07663409   0.62283271   2.63450207  -1.24411795  -1.68474154
   0.16310346  -2.24702510  -0.92262915  -1.41100596  -0.29810573   0.19168259
  -3.17663456   1.23166321  -1.45655371  -4.18360937  -0.77628264   0.33721940
  -0.10693522   0.98909493   2.40229551   2.41906921   1.93320190   1.78241580
   4.20915882  -1.55407683   2.04991559   5.78338558   0.67826766   0.11022568
   2.46925866   0.20902418  -3.18032825   3.77844129  -2.80217772  -2.42905447
  -0.72826455  -2.97240265  -2.45951466  -3.22250766   0.80386970  -3.46631703
  -3.53004295   3.19941020  -0.98218746  -5.19534940  -0.13505644   2.00573751
  -4.89387993  -2.51970645  -0.48633252  -1.26408166   2.56743711   3.07591194
   0.07759470  -0.37169574   3.95686574   2.25323560   3.38493448   0.53236735

   3.92020023  -0.03592493   0.58174493   2.59782399  -1.24744959  -1.68879151
   0.17085957  -2.28540806  -0.84373372  -1.41547540  -0.32400379   0.22103554
  -3.10290451   1.24988331  -1.46912095  -4.20023634  -0.73793416   0.28990947
  -0.11253156   0.94852780   2.43987789   2.39425372   1.93004805   1.79437514
   4.28782277  -1.50666507   1.99706697   5.74076106   0.77474099   0.02006700
   2.36350079   0.18989389  -3.19032310   3.75117132  -2.79125589  -2.44838323
  -0.73397053  -3.13058027  -2.30831098  -3.09551947   0.83778548  -3.48385795
  -3.41634706   3.23062514  -1.01495678  -5.24134425  -0.10660415   1.94592145
  -4.93498631  -2.46805308  -0.54455759  -1.27890464   2.50232625   3.15450688
   0.11089990  -0.43552074   3.96858926   2.19530466   3.40519089   0.57875229

   3.91400458  -0.00521592   0.55139917   2.57066019  -1.25607223  -1.68856930
   0.17226979  -2.31105687  -0.79280430  -1.42077674  -0.34467914   0.24631731
  -3.04449057   1.26348563  -1.47579842  -4.21273305  -0.70902153   0.25461806
  -0.11830264   0.91747718   2.47123035   2.37257939   1.92541834   1.80312573
   4.36128301  -1.46404874   1.95604719   5.69544670   0.85565266  -0.05946206
   2.28928738   0.16458858  -3.19733988   3.73410087  -2.78949975  -2.45405490
  -0.73645118  -3.24378500  -2.20044389  -3.00117474   0.85224899  -3.49011473
  -3.33179202   3.24859023  -1.02269907  -5.27493695  -0.06697216   1.89305367
  -4.96033975  -2.42189330  -0.60410864  -1.28880761   2.45282057   3.21888765
   0.13647602  -0.48555926   3.97750177   2.14407526   3.41714378   0.61302530

   3.91459809  -0.00331608   0.54989171   2.57160382  -1.25957940  -1.68789265
   0.17076606  -2.31014552  -0.79556211  -1.42214709  -0.34566976   0.24826756
  -3.04334281   1.26502568  -1.47455443  -4.21542451  -0.70728415   0.25279504
  -0.11950001   0.91578182   2.47394153   2.37083390   1.92381994   1.80420497
   4.37397798  -1.45900991   1.95388554   5.68979499   0.86503578  -0.06877950
   2.29353713   0.15709488  -3.20083620   3.73611748  -2.79508678  -2.44780091
  -0.73709335  -3.24981222  -2.19841168  -2.99974160   0.85272328  -3.48856767
  -3.33104297   3.24908271  -1.01712346  -5.27805081  -0.06053873   1.88897553
  -4.96204900  -2.41739013  -0.61165865  -1.28872254   2.45103068   3.22402334
   0.13672015  -0.48894274   3.97841925   2.13954302   3.41680270   0.61659383


# redundant internal coordinates
#  nbonds nangles ndihedrals nimpropers ncartesians
# bond  definitions A B
# angle definitions A B C
# dihedral definitions A B C D
# improper torsion definitions A B C D
# cartesian definitions A x/y/z
$redundant_internals
 21 42 66 0 0
   1   0   0
   2   1   0
   3   2   0
   4   3   0
   5   4   0
   5   3   0
   6   3   0
   7   6   0
   7   0   0
   8   0   0
   9   0   0
  10   1   0
  11   1   0
  12   2   0
  13   4   0
  14   4   0
  15   5   0
  16   5   0
  17   6   0
  18   6   0
  19   7   0
   1   0   7   0   0
   1   0   9   0   0
   7   0   9   0   0
   7   0   8   0   0
   1   0   8   0   0
   8   0   9   0   0
   2   1  10   0   0
  10   1  11   0   0
   2   1  11   0   0
   0   1   2   0   0
   0   1  10   0   0
   0   1  11   0   0
   3   2  12   0   0
   1   2  12   0   0
   1   2   3   0   0
   2   3   4   0   0
   4   3   5   0   0
   5   3   6   0   0
   4   3   6   0   0
   2   3   5   0   0
   2   3   6   0   0
  13   4  14   0   0
   5   4  14   0   0
   3   4  14   0   0
   5   4  13   0   0
   3   4  13   0   0
   3   4   5   0   0
   3   5  15   0   0
   3   5   4   0   0
  15   5  16   0   0
   4   5  16   0   0
   3   5  16   0   0
   4   5  15   0   0
   3   6   7   0   0
  17   6  18   0   0
   7   6  18   0   0
   3   6  18   0   0
   7   6  17   0   0
   3   6  17   0   0
   0   7   6   0   0
   6   7  19   0   0
   0   7  19   0   0
  11   1   0   8   0
   2   1   0   8   0
   2   1   0   7   0
   2   1   0   9   0
  11   1   0   7   0
  10   1   0   9   0
  10   1   0   8   0
  11   1   0   9   0
  10   1   0   7   0
   3   2   1  10   0
   3   2   1  11   0
  12   2   1   0   0
  12   2   1  11   0
   3   2   1   0   0
  12   2   1  10   0
   5   3   2   1   0
   5   3   2  12   0
   6   3   2   1   0
   6   3   2  12   0
   4   3   2  12   0
   4   3   2   1   0
  14   4   3   6   0
  14   4   3   5   0
  13   4   3   5   0
  13   4   3   2   0
  13   4   3   6   0
   5   4   3   6   0
  14   4   3   2   0
   5   4   3   2   0
   4   5   3   2   0
   4   5   3   6   0
  16   5   4  14   0
  16   5   4  13   0
  15   5   4  14   0
  15   5   4  13   0
  15   5   4   3   0
   3   5   4  14   0
   3   5   4  13   0
  16   5   3   6   0
  16   5   3   4   0
  16   5   3   2   0
  16   5   4   3   0
  15   5   3   6   0
  15   5   3   4   0
  15   5   3   2   0
  18   6   3   5   0
  18   6   3   4   0
  18   6   3   2   0
  17   6   3   5   0
  17   6   3   4   0
  17   6   3   2   0
   7   6   3   5   0
   7   6   3   4   0
   7   6   3   2   0
   0   7   6  17   0
   0   7   6   3   0
  19   7   0   9   0
  19   7   0   8   0
  19   7   0   1   0
   6   7   0   9   0
   6   7   0   8   0
   0   7   6  18   0
   6   7   0   1   0
  19   7   6  18   0
  19   7   6  17   0
  19   7   6   3   0
$energies
 6
 -345.5093011816422290
 -345.5194844261936282
 -345.5212885364921931
 -345.5219474121113876
 -345.5221231365417793
 -345.5221327685240453

$gradients
 6 60
  -0.0004920641122861  -0.0022805931108860   0.0056858065752721  -0.0091067750325440
   0.0079653144930928   0.0073816147146735   0.0002239331816793  -0.0039319960730721
   0.0022950163972725   0.0308784022218150   0.0108796108750466   0.0071282044080839
  -0.0005665665898239  -0.0022197133550451  -0.0074688802425748  -0.0078099620748117
  -0.0068103593547863   0.0045227072052569  -0.0044946378567753   0.0079753241383745
   0.0088608888024825  -0.0022923388182655  -0.0153502365749366   0.0051348865147357
   0.0036275851360418  -0.0081996743357658   0.0055000080432448   0.0088496651100441
   0.0025983972490795  -0.0035126855355007  -0.0045916977197178   0.0010779632988964
  -0.0046439140086618   0.0061674190114277  -0.0059291225254132  -0.0017012448417289
  -0.0060264524858399  -0.0082401187371280  -0.0245953283176391  -0.0015409061235383
  -0.0144450932769485  -0.0122001492385224  -0.0022206293903640   0.0108853599061023
   0.0158475308066392  -0.0021058157686922   0.0157788212316618   0.0117072805158530
   0.0002160196784387  -0.0110042511294467  -0.0162587439119533  -0.0044723156928937
   0.0092855118649653   0.0054680176362650  -0.0018670062348721  -0.0056507964377875
   0.0070865427293035  -0.0023363162975017   0.0177584999006422  -0.0162978735088048

  -0.0014060637965032  -0.0013246876336621   0.0031282230228530  -0.0001110692742350
   0.0016011215071145   0.0015718489479440  -0.0055791863617908  -0.0034680608544981
  -0.0036053649658268   0.0093656171810509   0.0038661489628991   0.0021758310503281
  -0.0010120494537760   0.0028524069110993  -0.0063132650052763  -0.0050095119721013
  -0.0072450882111931   0.0055755822804264  -0.0018198337252276   0.0010508434476600
   0.0020623460930793   0.0004608457264630   0.0006355145309829  -0.0024838422237553
   0.0005047270242796  -0.0008181314167756   0.0001472184535135   0.0007066543626941
   0.0000057698953589  -0.0006212046360702  -0.0012380373351927  -0.0004947479245361
  -0.0009375152087150   0.0013409261182915  -0.0000378102008103   0.0000930802745259
   0.0017888406122552   0.0026417956645186  -0.0017728076238115  -0.0006593858930856
  -0.0044818216767246   0.0006866592539785  -0.0001536896041741  -0.0009735769003440
   0.0049558218837287   0.0017851450347406   0.0050829924109749  -0.0006229595788831
   0.0021569786911431   0.0007511801961642  -0.0042479322921234   0.0002797814629793
   0.0012153195741154  -0.0000284758876068  -0.0008093397304449  -0.0004526014331656
   0.0006659115702954  -0.0005292799761960  -0.0003042030514893  -0.0006089986769996

  -0.0006021055234302  -0.0000357254123596   0.0002814426681590   0.0003003833752563
   0.0002525163950415   0.0003957092737984  -0.0012540901621069  -0.0017828354035508
   0.0006128492348049   0.0010019523964136   0.0014561386835829  -0.0006624724647951
  -0.0002536196661455   0.0001759861239867  -0.0006912645344602   0.0001838978746320
  -0.0021750301987310   0.0018459437618027   0.0001250463336203  -0.0007668804109169
  -0.0000074700472862   0.0005266869753794   0.0004484944527498   0.0002160713315299
  -0.0004553240691666   0.0000795872062775  -0.0000279378265617   0.0000185118290870
  -0.0002633638708681   0.0001846332524305  -0.0000646746231776  -0.0001255290311105
  -0.0002925047080019   0.0001117409317616   0.0001943254714008   0.0002371125491362
   0.0002823161287823   0.0024156161854474  -0.0013388454848007  -0.0002798530470766
  -0.0006443596666753   0.0005129773727350  -0.0000850845606062  -0.0006804897532838
   0.0006936608899350   0.0003237553924508   0.0008886207862554  -0.0007052321015399
   0.0003734500990553   0.0004003724583901  -0.0004322705823006   0.0003134885886144
   0.0001836596799357  -0.0005843586697922  -0.0004189006146306   0.0002953379767968
   0.0001250642289052  -0.0000126967531246  -0.0003132777833919  -0.0006058771393912

  -0.0002760825615361   0.0002203475193675  -0.0003544389611559  -0.0001142758498661
   0.0003029675770712  -0.0001113885848440  -0.0000876782476009  -0.0014001119911860
   0.0013771673520615   0.0000996605214282   0.0007403064248083  -0.0012555424106400
  -0.0002532833224310  -0.0004151347768042   0.0006222174107063   0.0009327501502616
  -0.0001317050761210   0.0001458778964298   0.0003715960407512  -0.0009840117327024
  -0.0002242834746892   0.0001125717053648   0.0006125196670699   0.0001827235995643
  -0.0004396731739385   0.0000283206158292   0.0000587195363037   0.0001323376621692
  -0.0002101513237222   0.0002871995530522   0.0001611523624352   0.0001335390137891
  -0.0001666273739323  -0.0001182736693326  -0.0000109007030986   0.0001037799030965
   0.0000795247869251   0.0014294425959870  -0.0004712960066893   0.0000331164128520
   0.0003530973403705  -0.0000318066403518   0.0000055496531320   0.0000202393427279
  -0.0003942476177395  -0.0002347377641057  -0.0004449846819154  -0.0000482835583179
  -0.0003419128378071  -0.0001527593051439   0.0004765637569155   0.0000653123697853
  -0.0000036443009048  -0.0003311446128815  -0.0002002833461930   0.0002070769261655
   0.0001569892857570   0.0002199003215087  -0.0003376352952463  -0.0002038578852255

  -0.0000922929846433   0.0001351672051589  -0.0002283951759096  -0.0001365352147613
   0.0000887832859623  -0.0001412693511796   0.0002785554382079  -0.0002478813740557
   0.0010173874543777  -0.0003628395841586   0.0000210453730743  -0.0006551084720574
   0.0000210535227562  -0.0000066463677634   0.0002768660601591   0.0005405279460592
   0.0002599517428442  -0.0001409544684717   0.0002194733973217  -0.0003858389361239
  -0.0001449550061694  -0.0000465668601280   0.0000710134305532   0.0000755779554134
  -0.0001480429135540   0.0000021161852305   0.0000103089461970   0.0000632906699793
  -0.0000732404082596   0.0001284824117461   0.0000608465968084   0.0001160818785334
  -0.0000022192807639  -0.0000617897775021   0.0000047214328078  -0.0000334604277081
  -0.0000848847701267   0.0002118901277777  -0.0001240332854141   0.0000983044428874
   0.0002763665413395  -0.0000410674457299   0.0000577113060154   0.0000882385701576
  -0.0003371762148330  -0.0001464440576805  -0.0004247677897432   0.0000659006228935
  -0.0002423985646056  -0.0001431215717518   0.0003149461193182  -0.0000384060826779
  -0.0000829873178630  -0.0000649223808647   0.0000039855123646   0.0000342587967686
   0.0000287085050737   0.0001152844044503   0.0000255655705131  -0.0000986081304367

   0.0000024903311647   0.0000623862977388  -0.0000633906573186   0.0000345788951711
  -0.0000623572673020  -0.0000229681543879   0.0001268866976097  -0.0000543632342236
   0.0000272162572892  -0.0002350724742685  -0.0000927944689908  -0.0000646583001027
   0.0000222078146252  -0.0000409155767045   0.0000872347193124   0.0000565102084115
   0.0001209111245290  -0.0000527354916971   0.0000434665145085   0.0000440872904687
  -0.0000170980178427  -0.0000077126330125  -0.0000083421835520  -0.0000005654056760
  -0.0000185907385407  -0.0000006437499276  -0.0000086689784738   0.0000148454703123
  -0.0000052415591788   0.0000241228243294   0.0000168503595493   0.0000141864140350
   0.0000279779408689   0.0000126647665673   0.0000150268270826  -0.0000333202064191
   0.0000077901038903   0.0000642349928383   0.0000263940327420   0.0000254560977870
   0.0000577638613163  -0.0000137284997055   0.0000313297344992   0.0000442131239802
  -0.0000969190821570  -0.0000400519651716  -0.0001086421062239   0.0000215292423174
  -0.0000443793840155  -0.0000436021606257   0.0000761845523147  -0.0000090057656041
  -0.0000144208774558   0.0000048066722334   0.0000281168166784   0.0000038447005430
  -0.0000185546026950   0.0000239029754245  -0.0000195417696128   0.0000062857411454


$redundant_coords
 6 129
   2.9075485902151974   2.7714354771013525   2.7787492120914283   2.8781403082234482
   2.8913268134828449   2.8717508193613921   2.9015385702386807   2.7753858317145532
   2.7800962713879063   2.1021723256189979   2.0999269165217891   2.1047459360475176
   2.0998544456401214   1.9792606956289662   2.0984646942087029   2.0988926239911185
   2.0993276620044199   2.0991503283814690   2.1015122406923825   2.1005722247796239
   1.9798495486389014   1.9417677402190461   1.9044662470847036   1.9043427021107051
   1.9169484256730609   1.9172797664696510   1.8778166240630796   1.9246539430489535
   1.8841471293823264   1.9031210397624783   1.9331400178239688   1.9175583630354993
   1.9003193648184886   1.9387970615878807   1.8822756631211959   1.9054670907494944
   2.0421832662087227   1.0537811078356580   2.0447125693152719   2.0767454141768802
   2.0079857783029547   2.0316816078429087   2.1287626170106000   1.9837496441843891
   2.0185202527431141   1.9858533442709159   2.0274443408511904   1.0419956060106257
   2.0195725508667985   1.0458159397435101   2.1330641243361468   1.9840895287302396
   2.0207113906905252   1.9822631077583772   1.9253815450009204   1.8757899168719874
   1.9091692433033052   1.9036832506377084   1.9079383232250613   1.9410239565493972
   1.9381505817925508   1.8945075188269958   1.8968174976331147  -1.0153690269741384
   1.0771535713890772  -1.0492822220814233   3.1318340033607242   3.1413804867349469
  -1.0207498840251086  -3.0754303159967558   1.0393114049975087   1.0813191977123300
  -1.1723459419613025   3.0449442226708712   3.0625221351636474  -1.1298182244834445
   0.9540992751383760   0.9360769180639686   2.8901258753766541   0.8165845973776974
  -0.9040714374403782  -2.9776127154393355  -0.3707019052159396   1.7028393727830180
  -0.0519321090029017   1.8080260102113417  -1.8062573493499889   0.0242997920689733
   2.6169698386153528  -1.8599581192142440  -2.6446021555492814   1.8305571414189625
  -1.8869339161757732   1.9123165749259914   2.5466882689825252   0.0061136146088017
   0.0030240939067349  -2.5375505604669888   1.8695139414798878  -1.8664898475731531
   1.8761208052327092  -2.5621325774384349   1.8087361548151595  -0.0781977613606145
  -1.8700071906239080   0.1052431671138808  -1.8070734078121113   2.5891779831917012
   1.2570069337189433   2.4692682601124814  -1.2180271136181609  -0.8087733576511538
   0.4034879687423854   2.9993779021913292  -2.9288437047228499  -1.7165823783293117
   0.8793075551196331  -3.0428515019131566  -0.9032541654015086   1.0347349074432299
   3.0891499498190997  -1.0674070304938361   3.1174848476047137  -1.1112854171990025
   1.1907757637270902   1.0153429096676481  -3.0082773213558931  -0.9587192798165537
   1.1808780566950947
   2.8901078730614715   2.7762189429575681   2.7480830306993629   2.8642323147218773
   2.8842223959547040   2.8299063712179668   2.8734092733577627   2.7671201157663101
   2.7648088807291935   2.0754784528347785   2.0734603059569605   2.0927030024771458
   2.0743555202667046   1.9180960371544786   2.0559513897297288   2.0560377082847614
   2.0547237993744676   2.0548062761468722   2.0720012341463216   2.0767343070639974
   1.9229139549021312   1.9593133162129184   1.9172860428852909   1.9045098082057896
   1.8919655972666309   1.9074317333905819   1.8815764268938577   1.9471617830202834
   1.8823042729192705   1.9005512459910834   1.9119805767877005   1.9048849346707499
   1.9166774406723528   1.9061925032854636   1.8930040848839806   1.9426482036836048
   2.0776367973140539   1.0622371024762274   2.0602742359132562   2.0799497152919368
   2.0358994099422061   1.9790106091367294   2.0527890493393484   2.0252716648982272
   2.0577256494969247   2.0218141737669302   2.0466988967393993   1.0294158215433102
   2.0496856166939650   1.0499397295702557   2.0586058990896072   2.0246118635157324
   2.0395448581373752   2.0170166614166916   1.9713391907722484   1.8820160448439049
   1.8905568238529711   1.9000117711083835   1.8996475758371028   1.9180584863499965
   1.9180614281636852   1.8976349875020766   1.8998192857234004  -1.0154552427320194
   1.0711106177127829  -1.0286346462775133   3.1321164487918480  -3.1152005067223159
  -1.0144676690448682  -3.0754735001239331   1.0455505883470460   1.1079665430653569
  -1.1426650959377938   3.0649746399455751   3.0659910916588542  -1.1207505549833796
   0.9685309794082222   0.9547950163128381   2.8857214676369649   0.7960702945472049
  -0.9155641163562379  -3.0052152894459980  -0.4230118872583415   1.6666392858314187
  -0.0459174914708028   1.8351088661686474  -1.8361754667762189   0.0161469910493891
   2.5659834827639152  -1.8810263576394513  -2.5957539831853289   1.8523224578256079
  -1.9198942048705943   1.9127582556897837   2.5179747337747860   0.0032564261782708
   0.0005872037405420  -2.5141311038559735   1.8906662952551381  -1.8900790915145960
   1.8783879080684742  -2.5199883476250089   1.8504387038647923  -0.0694555010058017
  -1.8751314818902032   0.0761072108740824  -1.8366510448157007   2.5266400574932897
   1.2580213516054388   2.4877883329014860  -1.2140005079537424  -0.7995674492396583
   0.4301995320563896   3.0115959983807477  -2.9245270625334134  -1.6947600812373651
   0.8866363850869921  -3.0384764895316638  -0.9031777331309240   1.0413346813303710
   3.0861143398991135  -1.0883866988576765   3.1177631784869617  -1.1206424701238826
   1.2028558564404561   0.9880417982989139  -3.0025608066790452  -0.9607078454715783
   1.1745909109291612
   2.8901811436295390   2.7738870128436530   2.7418602884325689   2.8590768157347428
   2.8746246331545073   2.8172972506940406   2.8712881225636542   2.7669996808980319
   2.7661742368300719   2.0736882714966591   2.0703775658252050   2.0918190761970719
   2.0712674695419073   1.9190431438029296   2.0553005176851138   2.0547381992573461
   2.0539575507523007   2.0548110877977828   2.0697611048081286   2.0742447201586565
   1.9229272998488591   1.9661486557239019   1.9287862101443640   1.9044823110153204
   1.8794641869992605   1.8995404509257630   1.8829830357439168   1.9575856347630556
   1.8852087308187004   1.8952847061244289   1.9012668576698402   1.9023379706478913
   1.9221628193337248   1.9044404181392487   1.9075922002358223   1.9456792177706335
   2.0950500076710989   1.0619617297228787   2.0752038716871275   2.0765354723502285
   2.0548215156834595   1.9506701404521876   2.0056086421700465   2.0540066660662939
   2.0777651772910768   2.0453824350159846   2.0557140021780334   1.0272823775267854
   2.0643323977336601   1.0523485463401294   2.0044566259575727   2.0529003860938149
   2.0527176154215701   2.0503539682209224   1.9769754880680328   1.8818879554869210
   1.8865447674792075   1.9000264847831794   1.8997981130034396   1.9161334025539452
   1.9208793270639033   1.9012782506126358   1.8996636706191339  -1.0062331986256161
   1.0706412346017766  -1.0124366530875950   3.1353814686209875  -3.0893110863149875
  -1.0067379210191940  -3.0714781550384047   1.0585070353935944   1.1286292644518103
  -1.1054963589162712   3.0955811381382556   3.1087364114768552  -1.0808625254471542
   1.0019947678826786   1.0012452846779052   2.8221292652208265   0.7135428347521771
  -0.9665707687036932  -3.0751571991723430  -0.5190702344751411   1.5895161959935113
  -0.0402043838540582   1.8602005030892117  -1.8599422332691942   0.0081815463268212
   2.5228381869671215  -1.9004048869432699  -2.5548610244943588   1.8681237795960155
  -1.9329580674740106   1.9025496094978129   2.5034866088712873  -0.0019307082064047
  -0.0058258757226279  -2.5112431928003196   1.8944925748645174  -1.9003184505871460
   1.8774495395147479  -2.5009556354176437   1.8796800622641292  -0.0532780052098816
  -1.8793802477211516   0.0309621258672472  -1.8715874836305653   2.4786397560750091
   1.3035543088572832   2.5376429575304424  -1.1825594647223219  -0.7527771934235931
   0.4813114552495661   3.0442943401763882  -2.8804192720625164  -1.6463306233893578
   0.9166522615374644  -3.0362537186911100  -0.8995060359762886   1.0244570182692785
   3.0639547700456236  -1.1245315502326292   3.1069024311105822  -1.1367851242926599
   1.2073551896986632   0.9579138626086749  -2.9943696724883662  -0.9547932736985533
   1.1819544090162686
   2.8934074514429886   2.7715765783903281   2.7381196022566150   2.8602738615781380
   2.8722366651952185   2.8161987576077121   2.8705854181097492   2.7683981349263012
   2.7683992726154569   2.0739718838090293   2.0705320672564138   2.0917602083390787
   2.0713588624460439   1.9178164977714205   2.0564640408865973   2.0561735137018151
   2.0554461589392923   2.0565758643880581   2.0701232773351013   2.0742397264115628
   1.9218132207827696   1.9705236036459461   1.9314849835325452   1.9022728652045477
   1.8779859402274250   1.8960978983525600   1.8827444341668336   1.9585515108318508
   1.8873299913338584   1.8968066673382975   1.8941525687649390   1.9036896525432807
   1.9234258023267865   1.9169814727075738   1.9233933615223098   1.9365099975148938
   2.1015376392084146   1.0609552263238071   2.0887247413761667   2.0721284009187855
   2.0681561457863076   1.9338868305451333   1.9932328453790420   2.0636932282500258
   2.0822951780033883   2.0518165379969737   2.0561619858716109   1.0270820692608131
   2.0662329861921789   1.0535553580051729   1.9870511187956184   2.0603355069761315
   2.0566996798351269   2.0650245864087915   1.9691942452621665   1.8829427982057205
   1.8869135343487999   1.8994472723556686   1.9013480036969750   1.9217870879458574
   1.9277996237664645   1.9027494854188196   1.9019000822605940  -0.9907644958237202
   1.0843894576332298  -0.9972580699806008  -3.1348582323929439  -3.0724120234375509
  -0.9962207287078919  -3.0601583458613040   1.0731731213296918   1.1413794337044521
  -1.0724836362947650   3.1243571727597299  -3.1235510692498685  -1.0317051367105194
   1.0325112402203809   1.0546393614145717   2.7473535898026640   0.6164894797262498
  -1.0227918830400731   3.1295293140630989  -0.6230047721267480   1.5078593379496708
  -0.0481283352267928   1.8699900706970560  -1.8675394321648739   0.0138738478741830
   2.4975274690908633  -1.9181184059238492  -2.5317819564434725   1.8814132800390566
  -1.9351253775077661   1.8913857545787451   2.5003787342623398  -0.0065557832733584
  -0.0103386649089764  -2.5172731824446748   1.8910132724718021  -1.9013519373807790
   1.8748988522631085  -2.5043983927688398   1.8874011598320017  -0.0477242176757641
  -1.8814546355364674   0.0023452383243970  -1.8890405162543475   2.4590194134174728
   1.3633398191619674   2.5996828172035382  -1.1413092079926221  -0.6971991791294427
   0.5391438189121289   3.0813371008955550  -2.8255611753187631  -1.5892181772771945
   0.9529751047062346  -3.0369278113340852  -0.8970895445740312   0.9950092607447503
   3.0322426890028771  -1.1588487505481628   3.0848090925151030  -1.1611427864063566
   1.2043884423238957   0.9309510812221897  -2.9895091948725594  -0.9476401413509544
   1.1921981254090999
   2.8959755500974427   2.7690547141720003   2.7357288558692892   2.8615246059315913
   2.8722667213664175   2.8156410055276431   2.8704904472588746   2.7688991403184509
   2.7695053123149460   2.0739544958080400   2.0706960663580438   2.0913719082651210
   2.0714638226404909   1.9176039181661968   2.0563224558461499   2.0563271648032284
   2.0554745889937216   2.0567588688674174   2.0703508579126439   2.0741930967369964
   1.9219255862784062   1.9741572780275396   1.9288594275054503   1.8989989231272826
   1.8799699833829981   1.8966079111702669   1.8825143394626342   1.9558947265144329
   1.8879119880111175   1.9007277678993209   1.8924346796655813   1.9039307631595108
   1.9230770447169336   1.9310251624066235   1.9372451243665283   1.9319878540365996
   2.1010819052849707   1.0608156915067219   2.0996469407996328   2.0678377857952119
   2.0777584920343504   1.9243493553333282   1.9952749044046534   2.0639224288985987
   2.0819715925251354   2.0503445512274698   2.0546336505070384   1.0266082552450113
   2.0650239924469704   1.0541687068380599   1.9878842201549805   2.0580802184900713
   2.0566499361319734   2.0667811517218415   1.9619173421942773   1.8847532527561739
   1.8869967486185841   1.8977758427176015   1.9026335412229489   1.9277820130320911
   1.9347590255152651   1.9018041521889191   1.9043148667876084  -0.9709239517206231
   1.1077530087948451  -0.9790069815280823  -3.1130000307325134  -3.0576839420435507
  -0.9785347594565871  -3.0409670271088145   1.0915083159316046   1.1554582897478440
  -1.0580144863898517   3.1371622214381607  -3.0872646746145920  -0.9945654342790631
   1.0444629811026316   1.0934431650725116   2.6947797709710071   0.5397316997370628
  -1.0559390649010876   3.0721981710445547  -0.7035696180186052   1.4514784532153406
  -0.0626913563351156   1.8702322120744159  -1.8662843750196993   0.0270140178382601
   2.4839773637503555  -1.9329235684095309  -2.5196547022472111   1.8932983928579590
  -1.9307786528641346   1.8817172164104634   2.4999183578300150  -0.0090306746593298
  -0.0116372984012544  -2.5205863308905991   1.8890436706041382  -1.9006809690053936
   1.8735553056848477  -2.5165439782174479   1.8849241125516742  -0.0458545403124601
  -1.8825859803441776  -0.0101926312262882  -1.8919098476367513   2.4604968066786994
   1.4112227204860501   2.6497057397962851  -1.1124612818344886  -0.6540123848646634
   0.5844706344455725   3.1054889199943849  -2.7832941262037099  -1.5448111068934700
   0.9762071786553388  -3.0390819005591427  -0.8955881792112542   0.9659899645017359
   3.0022991708334286  -1.1845931826840466   3.0604290974809909  -1.1864470033669026
   1.1993377892048469   0.9098459502952090  -2.9879105905501526  -0.9431449731345555
   1.2003487482133330
   2.8964650851156830   2.7683866941371189   2.7360770627964546   2.8619453195153977
   2.8718491945305771   2.8165908859486182   2.8708490254791306   2.7688356546794961
   2.7695419896875584   2.0739510720528886   2.0707759579580292   2.0912401317367824
   2.0715538973714556   1.9170730590448817   2.0562450414272742   2.0563308942866394
   2.0553687992847838   2.0564996449120403   2.0704330677807361   2.0742114356372263
   1.9216954016974561   1.9749602459577091   1.9268068998742232   1.8979669323340298
   1.8810196413347637   1.8978904362201832   1.8825189581885284   1.9551469336990979
   1.8875610834024761   1.9012393785940522   1.8940685120059011   1.9036898505534985
   1.9222386627201100   1.9341346243433135   1.9399545945761492   1.9341342380509743
   2.0992699863707633   1.0603646494120269   2.1003650528989444   2.0673890463612850
   2.0780771507258717   1.9252582774106377   1.9979840511355569   2.0620549219234960
   2.0810071192405415   2.0488710582903731   2.0541519353726514   1.0269889288526961
   2.0641724584093724   1.0542390753250703   1.9916966722385741   2.0560535091523713
   2.0557157931839041   2.0642922388841543   1.9611933999656910   1.8851074914822008
   1.8869362086557275   1.8973643436916932   1.9024349719543208   1.9288398329611467
   1.9364509828283727   1.9008343598123016   1.9047664326632894  -0.9639185140094257
   1.1158794591005714  -0.9735865754926651  -3.1052909112730926  -3.0533845486026618
  -0.9708747382780560  -3.0328896750839784   1.0980964227964964   1.1608295975023712
  -1.0633895392492627   3.1323535588366505  -3.0848719176589663  -0.9919265145762359
   1.0394081557539194   1.0955156945174371   2.6943352219520400   0.5320944153705967
  -1.0532305992658801   3.0677139013322630  -0.7100899593540351   1.4521508472274074
  -0.0652765949958786   1.8685216903187938  -1.8648468963492459   0.0293621683803918
   2.4845401255156672  -1.9337982853146722  -2.5204545521311541   1.8942090647296383
  -1.9282920461335848   1.8806838427811226   2.5003482553592509  -0.0085505414533932
  -0.0114047084078766  -2.5203035052205207   1.8890850178980343  -1.9004897263059111
   1.8737967840610297  -2.5196019059662462   1.8828995584322166  -0.0453924877013677
  -1.8823473255144230  -0.0085966217257575  -1.8892804645068804   2.4656127965391210
   1.4139753469472922   2.6519828466000015  -1.1127493759921647  -0.6520619526391838
   0.5859455470135260   3.1043986316009460  -2.7813436193485197  -1.5433361196958151
   0.9751169648916103  -3.0395090944150112  -0.8952970569229678   0.9606878378118843
   2.9970247564727082  -1.1870518872808207   3.0552669989679559  -1.1915813895508061
   1.1986309165486699   0.9075272738752519  -2.9876345114168732  -0.9425892152009681
   1.2016228222910759

$redundant_gradients
 6 129
   0.0053442925575729  -0.0032751601387113   0.0107453807901369   0.0022764291906776
   0.0018702670505590   0.0077355595101351   0.0103153968930032   0.0031254986586204
   0.0070413389282790   0.0101398527476650   0.0097772702198226   0.0043943884738638
   0.0085055847882599   0.0259853059098986   0.0157524698581583   0.0152590532256164
   0.0163443774248044   0.0164549037654806   0.0113493724154100   0.0089344975573217
   0.0242115302623822  -0.0053674029611237  -0.0004245995795615   0.0013407049936491
   0.0040787369833145   0.0016602166023481  -0.0011779392473915  -0.0053667144546260
   0.0011189064496975  -0.0008293868076811   0.0066623147764609   0.0018302650773210
  -0.0035710344048697   0.0066234166987746  -0.0013385402170876  -0.0077188409651834
  -0.0058896572720217  -0.0012696941759637  -0.0026149208407010  -0.0013774646498986
  -0.0046377214938010   0.0092165121370775   0.0086945815820214  -0.0046408053156374
  -0.0047053064128060  -0.0041668252408877  -0.0024524034637981   0.0022674111413434
  -0.0032178297991443  -0.0009977169653798   0.0076509819697763  -0.0044373465493777
  -0.0020352945022044  -0.0028368334134557  -0.0114481178236438  -0.0024846359804565
   0.0046736791750663   0.0018765142815033   0.0024601441155648   0.0052407606894519
   0.0073591390170475  -0.0018223608526181  -0.0013574449042252   0.0004873824870922
   0.0012817103763608  -0.0014252736270366   0.0005689692965352  -0.0022196015163052
  -0.0005295597206489   0.0001831813591767  -0.0002253585927334  -0.0025238026442207
  -0.0038939396647424  -0.0015800065181715   0.0019655867863026   0.0011301392431004
  -0.0007445589749693  -0.0011837939034705  -0.0025414967550273  -0.0000520041333078
  -0.0008107847534220   0.0016787078682975   0.0048539931938902   0.0023645005721708
   0.0005848778105459  -0.0025366348505013   0.0030477594383216  -0.0003758961108531
   0.0061692720993689   0.0031215126610472  -0.0059602903996760  -0.0034236555491747
   0.0053330090162555  -0.0009864687856076   0.0033670366802896   0.0002936966690843
  -0.0000079914300228  -0.0030813314412281  -0.0027644626954719   0.0027564712654491
  -0.0003168687457562  -0.0057338555321888  -0.0047473867465812   0.0005856222696743
   0.0006105654148405   0.0012548707165702   0.0022413395021778   0.0075743485184334
   0.0013472959600896  -0.0016802173362112   0.0002159675971615   0.0000690012481260
  -0.0029585120481749  -0.0010623271148022   0.0012394269209983  -0.0017880863753025
   0.0001080985580702  -0.0010872418120560  -0.0003750256861911  -0.0017705418558193
  -0.0000383160843447   0.0012641986239931  -0.0004239029708304   0.0013083228006442
  -0.0022101073027536   0.0026108375089820  -0.0005973151473062   0.0005255503433914
   0.0012377664692562
   0.0003071929524103  -0.0005871259585446  -0.0001583384119847   0.0003500501054603
  -0.0000576359131828   0.0012577974368294   0.0003847930705228  -0.0000625259292174
   0.0001887890938329   0.0007552620229190   0.0007841830698346   0.0003770690730602
   0.0007420276827754  -0.0001880744762620   0.0004094361555033   0.0003795317794393
   0.0003825874866411   0.0004170265866252   0.0007803547542709   0.0007433093909690
   0.0002172030671610  -0.0010887453225825  -0.0005888509827002   0.0001391009189031
   0.0011888845597576   0.0005797875794379  -0.0001757861677020  -0.0011020204946845
   0.0000496738687644   0.0002596112844857   0.0009275288425324   0.0005435965512160
  -0.0007075534617236   0.0012241617629925  -0.0007143493625756  -0.0014323783574560
  -0.0016442439324641  -0.0003519588823475  -0.0006195845063255  -0.0001286180845315
  -0.0012266551722073   0.0023354578238594   0.0034481840287123  -0.0018128462034371
  -0.0016822075469325  -0.0016634499913187  -0.0009274000725780   0.0004460997409978
  -0.0013265561255421  -0.0000941408586503   0.0034342085196143  -0.0018960825437440
  -0.0009179262447099  -0.0015850090604928  -0.0019979971731820  -0.0002616757652827
   0.0008156773654137   0.0003199321767469   0.0003294072171047   0.0008570480982196
   0.0009343653345947  -0.0002393065832158  -0.0002964380872114  -0.0000496667014499
   0.0004064134276815  -0.0007811108678987   0.0001912456650949  -0.0012371909970300
  -0.0002335085771940  -0.0000183408146075  -0.0002648344640364  -0.0012058651101876
  -0.0011475030854556  -0.0007036792601276  -0.0003824821201848  -0.0005294492214823
  -0.0005567121588301  -0.0009732730468103   0.0000393745199935   0.0010268228863832
   0.0005070207640116   0.0014944691304013   0.0024893731544881   0.0015019247880985
  -0.0004048833049492  -0.0012489888246155   0.0014232766669217   0.0004722234989925
   0.0022673821865880   0.0008441055196663  -0.0022000419925447  -0.0009510531679292
   0.0015725114136975  -0.0000346722501244   0.0013198683687841   0.0000961542528364
   0.0001294966595717  -0.0010942174563760  -0.0009078641579036   0.0010373608174753
  -0.0001863532984724  -0.0019455942496873  -0.0019109219995630  -0.0003384105858654
   0.0002825075513088   0.0013250358691469   0.0013597081192713   0.0029322195329688
  -0.0000553254734575  -0.0007757217571693  -0.0003065972037095  -0.0004229106673581
  -0.0011433069510698  -0.0006741823976101  -0.0000910953157537  -0.0008114915994654
  -0.0003423670460057  -0.0000629184792342  -0.0000748576253459  -0.0002846067723754
   0.0002484584633409   0.0010890880761686  -0.0002025130707548   0.0003305521649615
  -0.0003813402233028   0.0011711817777892  -0.0003356779720830  -0.0000172562280145
  -0.0000291953741262
  -0.0001479176305005  -0.0002107209263994  -0.0011963386791130  -0.0004293769086504
  -0.0003039387487226  -0.0004550159928024  -0.0005176016915430  -0.0000631112796344
  -0.0003333198992050  -0.0001275586482734  -0.0001359689160002   0.0001099047111641
  -0.0001728977346782   0.0000191558468347  -0.0003701443714872  -0.0004730205446908
  -0.0004360680708992  -0.0003057982157149  -0.0002143016044467  -0.0001355839337964
   0.0001556200523116  -0.0000195553273441  -0.0001403622759514  -0.0000499544203577
   0.0000318593026992   0.0001453406534561   0.0000411435895868   0.0002345602931894
  -0.0000416525552927  -0.0001069664442125  -0.0001741600325541  -0.0000818865763314
   0.0001765566137730  -0.0003679490488440  -0.0002806191098353   0.0002735334275914
  -0.0002582379533134   0.0000586771406155  -0.0000867599533002   0.0000473624937297
  -0.0001879814636772   0.0002715845370391   0.0005212233740104  -0.0002897255981413
  -0.0002094502123667  -0.0002637342358703  -0.0000926131553281  -0.0000381394899400
  -0.0001503373920543  -0.0000205376506755   0.0004989734454332  -0.0002523836060000
  -0.0000793356156670  -0.0003333339619644   0.0002388723232475   0.0000676703805935
  -0.0002089802091839   0.0001280155215033   0.0000473956798815  -0.0002773544156744
  -0.0004669051528176   0.0004442902326181  -0.0002499517459767  -0.0001468061991693
  -0.0002783121384216  -0.0004034080061745  -0.0002223497391570  -0.0002719020669221
  -0.0000947970562746  -0.0001507594555392  -0.0000908437999046  -0.0002758553232921
  -0.0001920203601722  -0.0002142080757724  -0.0007343477605238  -0.0006860727372666
  -0.0002624830990296  -0.0006638850216663   0.0006425988145615   0.0010634000178686
   0.0006143874849477   0.0010351886882548   0.0011643757639926   0.0007435745606855
  -0.0001747055304252  -0.0002755860960929   0.0002934599795083   0.0001936443988838
   0.0003943405451759   0.0001008805656676  -0.0003754016767174  -0.0000998155806245
   0.0002139897326248   0.0001149925833124   0.0001299754576999  -0.0000075046535272
   0.0000894526027678  -0.0000480275084594  -0.0000461264980423   0.0001355791008101
  -0.0000019010104171  -0.0001632492401711  -0.0002782418234835  -0.0000642520908587
  -0.0000056036431102   0.0004629993699465   0.0003480067866340   0.0005619965192588
  -0.0004528201992562  -0.0003975490725907  -0.0003849522581208  -0.0004499805899609
  -0.0003947094632954  -0.0003821126488256  -0.0004736571098204  -0.0004183859831549
  -0.0004057891686851   0.0001461363775341  -0.0000131976566632   0.0001436496828319
   0.0001833047008324   0.0003732967481172   0.0002547663885675   0.0002944214065681
   0.0001548621364422   0.0004844134538528  -0.0001580861576545  -0.0001668119165626
  -0.0003261459507599
  -0.0000824607716407  -0.0000825958722169  -0.0008519511403967  -0.0001297710988605
   0.0001535281173115  -0.0002419610785757  -0.0004337224425987   0.0000489138867019
  -0.0002105378863775  -0.0000513366846512  -0.0000537287852729   0.0001830379512210
  -0.0001012851731123  -0.0003125069482999  -0.0000477295073900  -0.0000615529012851
  -0.0000401964741179   0.0000476017470018  -0.0001431907932515  -0.0000438021221992
  -0.0001545044792838   0.0001144388628017   0.0000581976695201  -0.0000652163365696
  -0.0001152902586807  -0.0000276119351224   0.0000279622472723   0.0004356666121180
  -0.0000279604426565  -0.0002394485777103  -0.0002733959612830  -0.0001256997070794
   0.0002385835327868  -0.0004425795991010  -0.0001285524289442   0.0002613831491830
   0.0000816903183795   0.0001390254704699  -0.0000289690072001   0.0000073859574365
  -0.0000251883465402  -0.0000790795217177  -0.0002843734788018   0.0001509383972325
   0.0001444927437651   0.0001354806298207   0.0001040763445586  -0.0001019603153404
   0.0001349265228833  -0.0000370651551295  -0.0003922799682591   0.0002391660196480
   0.0001553774820133   0.0001380243340508   0.0003756507477653   0.0000355657789658
  -0.0001951593236598   0.0000886360746514   0.0000088805632663  -0.0003234074273726
  -0.0005001741814218   0.0004881193059499  -0.0001977181284264  -0.0000711772919195
  -0.0003880587021469  -0.0002964842059647  -0.0003367283286744   0.0000203972042627
  -0.0000511345991733  -0.0001024649726457  -0.0000198469184470  -0.0000108904764636
   0.0001270334246511   0.0000500154655833  -0.0004105198342859  -0.0004212485180403
   0.0000607441493377  -0.0003442305589725   0.0003571667388503   0.0006453654258914
   0.0001556256485849   0.0004438243356260   0.0004565855011505   0.0001683868141094
   0.0000642073935007   0.0000791974927430  -0.0000795291633654  -0.0000822540468793
  -0.0000945192626078  -0.0000149900992424   0.0000764726092291  -0.0000027248835139
  -0.0001592870625086   0.0000782459516354  -0.0001434452702793  -0.0000450502787282
   0.0000200304467158   0.0001184254382669   0.0000913274976211  -0.0000712970509052
   0.0000270979406458   0.0002874162975903   0.0002091703459549   0.0000498832834463
  -0.0000721482193740  -0.0000181159050289  -0.0000963618566642  -0.0002556489191728
  -0.0003529207707157  -0.0001923410574209  -0.0001498977383017  -0.0002608650078371
  -0.0001002852945422  -0.0000578419754231  -0.0002987310649268  -0.0001381513516320
  -0.0000957080325128   0.0001400830436682  -0.0000129014148964   0.0001420485511546
   0.0000778023596042   0.0000358986292277   0.0003135090011345   0.0002492628095841
   0.0002006836632124   0.0002073590792076  -0.0000416768285847  -0.0001022774481289
  -0.0002552619066936
  -0.0000904078187730  -0.0000175287907241  -0.0003707066750166   0.0000064320282421
   0.0002197410050537  -0.0001569122960167  -0.0002104341851256  -0.0000170148503449
  -0.0001401054367645  -0.0000232927848637  -0.0000201416232840   0.0000686316594880
  -0.0000301543332766   0.0000269731531437  -0.0000181167674598   0.0000077749521007
   0.0000041035415455   0.0000713991306446  -0.0000576326904431  -0.0000007570556790
   0.0000652030916754   0.0000395666827888   0.0000806779187173  -0.0000367337968624
  -0.0000294843781802  -0.0000592538720087   0.0000009140717203   0.0001666625626908
  -0.0000090908998044  -0.0000775475104225  -0.0001117035179362  -0.0000408179915104
   0.0000748418617098  -0.0001716369047509  -0.0000292560853826   0.0000398583327879
   0.0000920938843804   0.0001200561061249  -0.0000061500543290  -0.0000224124539580
   0.0000111010325319  -0.0000941357800980  -0.0002428876811063   0.0001528344048774
   0.0001263386591336   0.0001213475682692   0.0000700257658458  -0.0001075489048885
   0.0000907225808916  -0.0000125072012364  -0.0002893568273898   0.0001708826992813
   0.0000889030668710   0.0001321737132445   0.0001364390393212   0.0000120246712241
  -0.0000387569980112   0.0000130357358147  -0.0000013222162010  -0.0001237709078394
  -0.0001674713845478   0.0001748209662079  -0.0000624794483726  -0.0000289741451990
  -0.0001471247497484  -0.0000945869030563  -0.0001347985703114   0.0000235637014932
  -0.0000252637371514  -0.0000375899165884  -0.0000166479657619   0.0000149479301037
   0.0001600592565491   0.0001185718006214  -0.0000734709140982  -0.0000938001828609
   0.0001389010693841  -0.0000523127269331   0.0000396695603780   0.0001696010293480
  -0.0000968243953416   0.0000331070736284  -0.0000175866885257  -0.0001475181574957
   0.0000420411392574   0.0000876430939741  -0.0000762347684970  -0.0000471367062413
  -0.0001218367232137  -0.0000456019547167   0.0001167411562297   0.0000290980622557
  -0.0001529111459170   0.0000271095112381  -0.0000761293230688  -0.0000399525317504
   0.0000035767057920   0.0000397534971104   0.0000496810124872  -0.0000461043066952
  -0.0000099275153768   0.0001911098173253   0.0001640003060872   0.0000110891601702
  -0.0000300250163736  -0.0000901463160639  -0.0001172558273020  -0.0002701669732190
  -0.0001045880591912   0.0000295189812815   0.0000275399262444  -0.0000545629863099
   0.0000795440541628   0.0000775649991257  -0.0000589933989060   0.0000751136415667
   0.0000731345865296   0.0000626183919228  -0.0000039753265537   0.0000378701550301
   0.0000035694414703  -0.0000661022351217   0.0001102608491791   0.0000759601356192
   0.0000705476749481   0.0000062884590273   0.0000016409300413  -0.0000062883529841
  -0.0000728820714605
  -0.0000075382164227   0.0000400231905128   0.0000703671114569  -0.0000092342775593
   0.0000475602146123   0.0000146504840385   0.0000258736809642   0.0000015652972470
  -0.0000031879908316  -0.0000059280033870  -0.0000029313003663  -0.0000168080477211
   0.0000042942239468  -0.0000556339031783  -0.0000022213387354   0.0000213271837641
   0.0000114375333372   0.0000163292337742   0.0000014519340064  -0.0000113640002469
  -0.0000243534824374   0.0000190737431663   0.0000183457595823  -0.0000117088615506
  -0.0000077023821784  -0.0000199549801842   0.0000006196471382   0.0000198481159432
  -0.0000047709798439   0.0000121300686588  -0.0000222163518843  -0.0000241039098556
   0.0000198548869480  -0.0000451739356454   0.0000043185501930   0.0000314503875691
   0.0000187580615290   0.0000184158986432   0.0000049336390807  -0.0000022564491194
   0.0000363161454701  -0.0000432671939751  -0.0000566094832965   0.0000337133305760
   0.0000284133520485   0.0000266473881619   0.0000070870043257  -0.0000017330058233
   0.0000305822683794  -0.0000166828928199  -0.0000737165094934   0.0000403831086956
   0.0000178901371426   0.0000425956580912   0.0000264770016450   0.0000046240510419
  -0.0000312006344426   0.0000000969774771   0.0000110797610790  -0.0000123073161057
   0.0000088375563320   0.0000172833586178  -0.0000141455518681  -0.0000153030370216
  -0.0000023455028270   0.0000089383139127  -0.0000029206831941  -0.0000040192202819
  -0.0000072426952823  -0.0000066675149153  -0.0000158782173887   0.0000046163018245
   0.0000360339995826   0.0000215825971907  -0.0000289360793039  -0.0000109489250443
   0.0000035954429310   0.0000035024773477   0.0000191693417292   0.0000234064696639
   0.0000156852542372   0.0000199223821720  -0.0000218855111845  -0.0000261226391192
   0.0000142730046518   0.0000278555536138  -0.0000286419264846   0.0000162663613292
  -0.0000422244754466  -0.0000135825489620   0.0000727638414275   0.0000449082878138
  -0.0000155813409191   0.0000032745712304  -0.0000169261299202  -0.0000027125606324
  -0.0000059543465571   0.0000082592227307   0.0000127831679541  -0.0000187375145112
  -0.0000045239452234   0.0000382513231855   0.0000349767519551   0.0000193954110360
   0.0000018113845909  -0.0000291132208239  -0.0000323877920542  -0.0000479691329734
   0.0000010316895666   0.0000242933905684  -0.0000076321897743   0.0000025635052313
   0.0000258252062331  -0.0000061003741095  -0.0000213394957906   0.0000019222052111
  -0.0000300033751315  -0.0000061346398583   0.0000039538960159   0.0000080616250258
  -0.0000015689097344  -0.0000199735955730   0.0000258689046502   0.0000162383698900
  -0.0000003515783618  -0.0000021663159485  -0.0000012872135366  -0.0000070702750331
   0.0000030182608411

$hessian_approx
 60 60
                  0          1          2          3          4          5    
      0       0.574587   0.026352  -0.027970  -0.108804  -0.014678  -0.037011
      1       0.026352   0.534496  -0.073475  -0.018151  -0.091033  -0.025797
      2      -0.027970  -0.073475   0.511857  -0.051449  -0.025508  -0.162738
      3      -0.108804  -0.018151  -0.051449   0.516499  -0.056771  -0.019962
      4      -0.014678  -0.091033  -0.025508  -0.056771   0.563926   0.005923
      5      -0.037011  -0.025797  -0.162738  -0.019962   0.005923   0.532804
      6      -0.015144  -0.012441   0.004737  -0.190292  -0.070896   0.050874
      7      -0.018091  -0.005589   0.002982  -0.035123  -0.103184  -0.002349
      8      -0.017705  -0.016388   0.015329   0.023394  -0.005362  -0.097869
      9      -0.002656  -0.003344  -0.002399  -0.037725   0.027730   0.017966
     10      -0.001140   0.001550   0.001905  -0.002089   0.010696   0.008899
     11      -0.007206   0.004451  -0.000981   0.010252  -0.005230  -0.007187
     12      -0.000410   0.001022  -0.000496   0.002139  -0.000180  -0.001876
     13       0.000201  -0.000926   0.001400  -0.006175  -0.001726   0.002158
     14       0.004005  -0.000793  -0.000536   0.003994   0.000094   0.001071
     15       0.004731  -0.001308  -0.000279   0.006874   0.005454   0.002829
     16       0.005284  -0.002572  -0.001546   0.008375  -0.000619  -0.002259
     17      -0.002849  -0.000898   0.000316  -0.003095  -0.004047  -0.002323
     18      -0.029438  -0.000836   0.007230   0.008206  -0.001992  -0.002213
     19       0.023252   0.012934  -0.009806  -0.000796  -0.001947  -0.000765
     20       0.016625  -0.000038  -0.006015  -0.000296   0.000579  -0.000717
     21      -0.117444   0.062903   0.058253   0.005980  -0.000180   0.000350
     22       0.036343  -0.171205  -0.042849   0.016118  -0.023532  -0.016629
     23       0.027611  -0.014547  -0.101473   0.021820  -0.033358  -0.016968
     24      -0.059032   0.017213  -0.017172  -0.002293   0.009269  -0.011728
     25       0.018803  -0.166820   0.111854  -0.003445   0.010349  -0.010514
     26      -0.017944   0.116654  -0.164663  -0.000872   0.019392  -0.019860
     27      -0.237566  -0.079833   0.055477  -0.010595  -0.007198   0.006933
     28      -0.083781  -0.087746   0.025995  -0.008931  -0.004454   0.006701
     29       0.052603   0.023072  -0.068687  -0.024011  -0.009346   0.008605
     30      -0.000810   0.011934  -0.010939  -0.053689   0.021670  -0.018838
     31      -0.000348   0.007122  -0.010829   0.021935  -0.161885   0.107151
     32      -0.003509   0.020254  -0.018664  -0.015640   0.105604  -0.161914
     33       0.008316  -0.010327  -0.004224  -0.122436   0.094746   0.043225
     34       0.007859  -0.008285  -0.001159   0.100908  -0.189307  -0.064474
     35       0.016361  -0.018754  -0.006987   0.043719  -0.059603  -0.083636
     36      -0.010454  -0.001232   0.004433  -0.013571  -0.007825  -0.031703
     37      -0.001674  -0.001024   0.003313  -0.007840  -0.005955  -0.008557
     38      -0.003828   0.001327  -0.001473   0.012633   0.013013   0.007737
     39       0.000879  -0.000715   0.000001   0.000484   0.000717   0.000070
     40       0.003538  -0.001419   0.001086   0.003373   0.001322  -0.000007
     41      -0.000878  -0.000482   0.000676   0.000027   0.000503   0.001113
     42       0.000185  -0.000109   0.000965   0.002419   0.001007  -0.000018
     43       0.000691   0.000467  -0.001434  -0.001510   0.000235  -0.000759
     44      -0.004281   0.001713  -0.001649  -0.004239  -0.001574  -0.000430
     45      -0.001522   0.000867   0.000238  -0.001574   0.000622   0.000943
     46      -0.004732   0.002018  -0.002104  -0.004991  -0.002294  -0.000950
     47       0.000976   0.000216  -0.000515   0.000324   0.000707   0.000136
     48      -0.001876   0.000284  -0.001237  -0.001891  -0.001173  -0.000259
     49      -0.001391   0.000548  -0.000046  -0.001087  -0.000740   0.000094
     50       0.004069  -0.001816   0.001480   0.003650   0.000956   0.000389
     51      -0.005163  -0.004640   0.001622  -0.000750  -0.000019   0.000083
     52      -0.002649   0.000139   0.000596  -0.002345  -0.000587  -0.000060
     53       0.000726   0.001525  -0.000303  -0.001096  -0.000063   0.000437
     54       0.002143  -0.002119   0.000451  -0.000042   0.000197   0.000276
     55       0.000945   0.000291  -0.000751   0.000759   0.000361   0.000311
     56      -0.000202   0.000673  -0.000214  -0.000613  -0.000313  -0.000686
     57      -0.000452   0.014496  -0.017377   0.001260  -0.000486  -0.000000
     58       0.005103  -0.022956   0.020567  -0.002363   0.000478   0.001952
     59       0.000423  -0.016886   0.005291   0.001222  -0.002273   0.002046
                  6          7          8          9         10         11    
      0      -0.015144  -0.018091  -0.017705  -0.002656  -0.001140  -0.007206
      1      -0.012441  -0.005589  -0.016388  -0.003344   0.001550   0.004451
      2       0.004737   0.002982   0.015329  -0.002399   0.001905  -0.000981
      3      -0.190292  -0.035123   0.023394  -0.037725  -0.002089   0.010252
      4      -0.070896  -0.103184  -0.005362   0.027730   0.010696  -0.005230
      5       0.050874  -0.002349  -0.097869   0.017966   0.008899  -0.007187
      6       0.526663   0.038899   0.009033  -0.138162   0.048320   0.014611
      7       0.038899   0.334912   0.156357   0.042798  -0.147384  -0.032910
      8       0.009033   0.156357   0.421964   0.012283  -0.082476  -0.103103
      9      -0.138162   0.042798   0.012283   0.604969  -0.049457   0.068664
     10       0.048320  -0.147384  -0.082476  -0.049457   0.413440   0.101195
     11       0.014611  -0.032910  -0.103103   0.068664   0.101195   0.463878
     12      -0.011197   0.018318  -0.006633  -0.101295   0.050120  -0.050643
     13       0.013149  -0.030121  -0.005355   0.074068  -0.082416   0.027522
     14       0.007383  -0.011469   0.023379  -0.081671   0.023522  -0.110485
     15      -0.023454  -0.008668   0.020611  -0.203270  -0.009250  -0.004782
     16       0.029746   0.012610   0.012074  -0.051754  -0.063806  -0.020285
     17       0.010279   0.003402  -0.021645   0.022422  -0.018197  -0.053286
     18       0.009513   0.009022   0.017262  -0.093618  -0.012404  -0.041241
     19      -0.004496  -0.008576  -0.017905  -0.003333  -0.102417  -0.039792
     20      -0.002688  -0.008368  -0.007573  -0.031247  -0.041965  -0.155541
     21       0.002483   0.000828   0.005941  -0.039156  -0.016084   0.000730
     22      -0.002342   0.000708  -0.003220  -0.026279  -0.004829   0.002011
     23       0.002995   0.004280  -0.000771  -0.027459  -0.007818   0.010550
     24       0.003211   0.002115   0.002639   0.000998  -0.000103   0.000991
     25       0.005803  -0.001889   0.017949   0.000297   0.000609  -0.004910
     26      -0.003639   0.001845  -0.013023  -0.000822  -0.000654   0.003649
     27      -0.007189   0.001460  -0.028194   0.000007  -0.000990   0.006287
     28      -0.002187   0.000527  -0.007914   0.001300  -0.001303   0.001806
     29      -0.002317  -0.003550  -0.001909  -0.000123  -0.000099  -0.002465
     30      -0.010692  -0.029045   0.027537   0.001612  -0.004823  -0.000473
     31      -0.012315  -0.011864   0.010976  -0.001996  -0.000594  -0.004261
     32       0.007795   0.009805  -0.001433   0.002049   0.001417   0.003619
     33      -0.021188   0.021972   0.017126  -0.004318  -0.003695  -0.001641
     34      -0.010188   0.012539   0.007047  -0.003175  -0.000375   0.000338
     35       0.006005  -0.006369  -0.003886  -0.000473   0.001584  -0.000433
     36      -0.119689  -0.045235  -0.079704   0.021539   0.011754   0.018922
     37      -0.028209  -0.057957  -0.064887  -0.007671  -0.010415  -0.024547
     38      -0.104791  -0.113191  -0.217377   0.010270   0.007548  -0.012693
     39       0.002131  -0.003726   0.004518   0.000550  -0.010271  -0.024526
     40      -0.000668   0.000593   0.003715  -0.003185  -0.002738   0.009050
     41      -0.001783  -0.002960   0.002367   0.006458  -0.001173  -0.008391
     42      -0.005468   0.007099  -0.002848   0.000182   0.019789   0.012861
     43       0.004018   0.000599   0.004911  -0.003226  -0.006917  -0.001598
     44       0.002567   0.001532  -0.000372   0.001657   0.011141  -0.002559
     45      -0.005274  -0.002361  -0.001703  -0.007374   0.009202   0.022533
     46       0.006091   0.001522  -0.002458  -0.000819  -0.003666  -0.004271
     47       0.000096   0.000842   0.004270  -0.001876   0.005619   0.006346
     48       0.004900   0.001996  -0.003336  -0.007097  -0.026611  -0.012219
     49      -0.001574   0.000229  -0.002325   0.001664   0.002396   0.004465
     50      -0.000464   0.000178  -0.000057  -0.003021  -0.005887  -0.004175
     51      -0.001126  -0.002596  -0.001026   0.008310  -0.009345  -0.003139
     52      -0.001993   0.000655  -0.006409   0.007682  -0.010491  -0.001229
     53      -0.001372  -0.000164  -0.001137   0.015074  -0.019829  -0.006367
     54       0.001629   0.000553   0.002665  -0.003381   0.008637  -0.011213
     55      -0.000858  -0.000518   0.003443  -0.002477   0.009813  -0.012586
     56      -0.000434   0.000817  -0.004655  -0.009708   0.016703  -0.022668
     57      -0.001703  -0.000288  -0.001569  -0.000322  -0.001547   0.001053
     58       0.002004   0.002132  -0.002117   0.001545  -0.001003   0.000882
     59       0.001456  -0.000427   0.007720   0.002158  -0.001552   0.002428
                 12         13         14         15         16         17    
      0      -0.000410   0.000201   0.004005   0.004731   0.005284  -0.002849
      1       0.001022  -0.000926  -0.000793  -0.001308  -0.002572  -0.000898
      2      -0.000496   0.001400  -0.000536  -0.000279  -0.001546   0.000316
      3       0.002139  -0.006175   0.003994   0.006874   0.008375  -0.003095
      4      -0.000180  -0.001726   0.000094   0.005454  -0.000619  -0.004047
      5      -0.001876   0.002158   0.001071   0.002829  -0.002259  -0.002323
      6      -0.011197   0.013149   0.007383  -0.023454   0.029746   0.010279
      7       0.018318  -0.030121  -0.011469  -0.008668   0.012610   0.003402
      8      -0.006633  -0.005355   0.023379   0.020611   0.012074  -0.021645
      9      -0.101295   0.074068  -0.081671  -0.203270  -0.051754   0.022422
     10       0.050120  -0.082416   0.023522  -0.009250  -0.063806  -0.018197
     11      -0.050643   0.027522  -0.110485  -0.004782  -0.020285  -0.053286
     12       0.246251  -0.077852   0.025030  -0.037717  -0.022548   0.025835
     13      -0.077852   0.592421   0.042271  -0.064055  -0.138054   0.058698
     14       0.025030   0.042271   0.613959   0.064699   0.060602  -0.124444
     15      -0.037717  -0.064055   0.064699   0.450724   0.103256  -0.125585
     16      -0.022548  -0.138054   0.060602   0.103256   0.518722   0.143376
     17       0.025835   0.058698  -0.124444  -0.125585   0.143376   0.493164
     18      -0.007264  -0.003960  -0.002432  -0.014348  -0.008571  -0.019937
     19       0.005086   0.012299   0.015165  -0.016142  -0.007311  -0.007685
     20      -0.012638  -0.006652  -0.023990  -0.000812   0.007963   0.012449
     21       0.002575   0.000590   0.002322   0.001804  -0.006421  -0.004159
     22      -0.000177  -0.000073   0.000005   0.001030  -0.001989  -0.002476
     23       0.003039  -0.003818   0.006576   0.000917  -0.000587  -0.006263
     24       0.000058   0.001143  -0.001095  -0.002444  -0.000818   0.000631
     25      -0.000246   0.001253   0.001444   0.003120  -0.000214   0.000661
     26       0.000369  -0.001768  -0.000940  -0.001925   0.000992  -0.000859
     27       0.000370  -0.002324  -0.001410  -0.002964   0.000954  -0.001252
     28       0.000074   0.000249  -0.001059  -0.002168  -0.000066   0.000220
     29      -0.000122  -0.000388   0.001291   0.002108   0.000660  -0.000254
     30       0.000052  -0.000029   0.000727   0.001751   0.001937  -0.001828
     31      -0.000109   0.000572   0.002293   0.003466   0.002670  -0.002207
     32       0.000219   0.000070  -0.002080  -0.003822  -0.003064   0.002365
     33       0.000095   0.000636  -0.000425  -0.001037   0.000747   0.001785
     34      -0.000319   0.000611   0.000105   0.000273   0.000425   0.000136
     35       0.000300  -0.000855   0.000980   0.001469   0.000660  -0.000707
     36      -0.000351   0.008600  -0.006587  -0.006222  -0.011865   0.011386
     37      -0.002842   0.001616  -0.004095  -0.000396  -0.005510   0.005477
     38      -0.001818   0.014328  -0.010807  -0.012645  -0.020201   0.015438
     39      -0.039389   0.004037  -0.014293  -0.000801   0.006315   0.021004
     40       0.003400  -0.077090  -0.071617   0.003552   0.003667   0.016398
     41      -0.013089  -0.063226  -0.283488  -0.004866  -0.006656  -0.009586
     42      -0.049429   0.050664   0.008572   0.001883  -0.021316  -0.007248
     43       0.047582  -0.268611  -0.064962   0.006908  -0.011307  -0.006028
     44       0.011094  -0.073073  -0.081118  -0.004436   0.014181   0.003263
     45      -0.002068  -0.002078  -0.004889  -0.103501   0.034255   0.095595
     46      -0.012764   0.008273   0.018916   0.039724  -0.088649  -0.086398
     47       0.010405  -0.008785  -0.015306   0.095028  -0.080302  -0.207157
     48      -0.003009   0.004506   0.001488  -0.074377  -0.067355  -0.024092
     49      -0.008196  -0.015998  -0.010074  -0.068956  -0.222352  -0.098648
     50       0.009051   0.018429   0.009949  -0.027388  -0.104187  -0.102990
     51       0.000265   0.000205  -0.001347   0.000143  -0.001888   0.001253
     52       0.000446  -0.000216   0.001860   0.001363   0.001688  -0.001427
     53       0.001306  -0.000198  -0.000319  -0.001040   0.000154   0.000241
     54       0.000687  -0.000898  -0.003863   0.000992   0.000094   0.000758
     55      -0.000630  -0.000498  -0.003119   0.001802  -0.000930   0.001970
     56       0.000960  -0.004252  -0.001525   0.002744   0.002101  -0.000024
     57      -0.000387  -0.000581  -0.000007   0.001477   0.001673  -0.000930
     58      -0.000198  -0.001420   0.000633   0.000826   0.003445  -0.002156
     59      -0.000279   0.003552  -0.002239  -0.002991  -0.003406   0.002119
                 18         19         20         21         22         23    
      0      -0.029438   0.023252   0.016625  -0.117444   0.036343   0.027611
      1      -0.000836   0.012934  -0.000038   0.062903  -0.171205  -0.014547
      2       0.007230  -0.009806  -0.006015   0.058253  -0.042849  -0.101473
      3       0.008206  -0.000796  -0.000296   0.005980   0.016118   0.021820
      4      -0.001992  -0.001947   0.000579  -0.000180  -0.023532  -0.033358
      5      -0.002213  -0.000765  -0.000717   0.000350  -0.016629  -0.016968
      6       0.009513  -0.004496  -0.002688   0.002483  -0.002342   0.002995
      7       0.009022  -0.008576  -0.008368   0.000828   0.000708   0.004280
      8       0.017262  -0.017905  -0.007573   0.005941  -0.003220  -0.000771
      9      -0.093618  -0.003333  -0.031247  -0.039156  -0.026279  -0.027459
     10      -0.012404  -0.102417  -0.041965  -0.016084  -0.004829  -0.007818
     11      -0.041241  -0.039792  -0.155541   0.000730   0.002011   0.010550
     12      -0.007264   0.005086  -0.012638   0.002575  -0.000177   0.003039
     13      -0.003960   0.012299  -0.006652   0.000590  -0.000073  -0.003818
     14      -0.002432   0.015165  -0.023990   0.002322   0.000005   0.006576
     15      -0.014348  -0.016142  -0.000812   0.001804   0.001030   0.000917
     16      -0.008571  -0.007311   0.007963  -0.006421  -0.001989  -0.000587
     17      -0.019937  -0.007685   0.012449  -0.004159  -0.002476  -0.006263
     18       0.501427  -0.070550  -0.029493  -0.196457  -0.032631   0.055361
     19      -0.070550   0.588109  -0.027846  -0.038813  -0.117082   0.031893
     20      -0.029493  -0.027846   0.532433   0.009830   0.011636  -0.077164
     21      -0.196457  -0.038813   0.009830   0.447217  -0.044712  -0.096266
     22      -0.032631  -0.117082   0.011636  -0.044712   0.524763  -0.126228
     23       0.055361   0.031893  -0.077164  -0.096266  -0.126228   0.371481
     24       0.000510   0.002527  -0.001705  -0.003159   0.015656  -0.010486
     25       0.000356  -0.004539  -0.001552   0.003444  -0.021655   0.016839
     26      -0.002117   0.003485   0.003219   0.002464  -0.014140   0.009935
     27      -0.002995   0.010229   0.003388  -0.015560  -0.006402   0.005229
     28       0.001443  -0.002126   0.000037   0.027937   0.008251  -0.011504
     29       0.001588  -0.005128  -0.001064   0.013978   0.005612  -0.005057
     30      -0.000268  -0.000620  -0.000400   0.000334  -0.000017   0.001751
     31       0.000027  -0.001008  -0.000185  -0.000828   0.001953  -0.000322
     32      -0.000088   0.000812  -0.000705   0.000340   0.001108   0.003370
     33      -0.001016  -0.000131   0.000016   0.000004  -0.002428  -0.003816
     34      -0.001321  -0.000736   0.000189  -0.000862  -0.000827  -0.005361
     35      -0.000896  -0.000926   0.000548  -0.001733  -0.003515  -0.005939
     36      -0.003228  -0.000481  -0.000430   0.000591   0.004142   0.000620
     37       0.003812  -0.005061  -0.000520   0.002387   0.004579  -0.000993
     38       0.004379  -0.009078  -0.005526  -0.002100   0.008272   0.003460
     39      -0.000022   0.004134  -0.003500  -0.000286   0.000132   0.000356
     40      -0.000183  -0.002644  -0.001404   0.000001   0.000655   0.000092
     41       0.000565   0.001717  -0.000925  -0.000096   0.002149  -0.001283
     42       0.000450  -0.000229   0.002468   0.000014  -0.000091  -0.000621
     43       0.000639  -0.000799  -0.002032   0.000059  -0.001267   0.002276
     44      -0.001364   0.002276   0.002833  -0.000514  -0.000637  -0.000303
     45       0.000933   0.003167   0.001140   0.000704   0.000617  -0.001393
     46      -0.001703   0.002638   0.001646  -0.000292  -0.000585   0.000022
     47       0.000201  -0.000410  -0.000160   0.000309  -0.001587   0.001809
     48      -0.002266   0.000712   0.005152  -0.002577  -0.000150  -0.002178
     49       0.000957   0.000050  -0.000051   0.000446   0.002193  -0.001334
     50      -0.001559  -0.001858   0.000064  -0.000358   0.000510  -0.000725
     51      -0.117033   0.096774   0.035753  -0.022499   0.026962   0.008312
     52       0.103092  -0.204080  -0.055894  -0.008635   0.010786   0.004037
     53       0.034280  -0.051129  -0.072184   0.006203  -0.005883  -0.001701
     54      -0.052919   0.019340  -0.017033  -0.002874  -0.025687   0.025608
     55       0.014883  -0.151218   0.114081  -0.002890  -0.008716   0.008541
     56      -0.013115   0.114381  -0.188658   0.003784   0.005409  -0.003778
     57      -0.000031  -0.029760   0.025781  -0.061652   0.040064  -0.011326
     58      -0.000157  -0.006301   0.010580   0.021189  -0.202206   0.137736
     59      -0.006497   0.002832  -0.011241   0.000575   0.180225  -0.185734
                 24         25         26         27         28         29    
      0      -0.059032   0.018803  -0.017944  -0.237566  -0.083781   0.052603
      1       0.017213  -0.166820   0.116654  -0.079833  -0.087746   0.023072
      2      -0.017172   0.111854  -0.164663   0.055477   0.025995  -0.068687
      3      -0.002293  -0.003445  -0.000872  -0.010595  -0.008931  -0.024011
      4       0.009269   0.010349   0.019392  -0.007198  -0.004454  -0.009346
      5      -0.011728  -0.010514  -0.019860   0.006933   0.006701   0.008605
      6       0.003211   0.005803  -0.003639  -0.007189  -0.002187  -0.002317
      7       0.002115  -0.001889   0.001845   0.001460   0.000527  -0.003550
      8       0.002639   0.017949  -0.013023  -0.028194  -0.007914  -0.001909
      9       0.000998   0.000297  -0.000822   0.000007   0.001300  -0.000123
     10      -0.000103   0.000609  -0.000654  -0.000990  -0.001303  -0.000099
     11       0.000991  -0.004910   0.003649   0.006287   0.001806  -0.002465
     12       0.000058  -0.000246   0.000369   0.000370   0.000074  -0.000122
     13       0.001143   0.001253  -0.001768  -0.002324   0.000249  -0.000388
     14      -0.001095   0.001444  -0.000940  -0.001410  -0.001059   0.001291
     15      -0.002444   0.003120  -0.001925  -0.002964  -0.002168   0.002108
     16      -0.000818  -0.000214   0.000992   0.000954  -0.000066   0.000660
     17       0.000631   0.000661  -0.000859  -0.001252   0.000220  -0.000254
     18       0.000510   0.000356  -0.002117  -0.002995   0.001443   0.001588
     19       0.002527  -0.004539   0.003485   0.010229  -0.002126  -0.005128
     20      -0.001705  -0.001552   0.003219   0.003388   0.000037  -0.001064
     21      -0.003159   0.003444   0.002464  -0.015560   0.027937   0.013978
     22       0.015656  -0.021655  -0.014140  -0.006402   0.008251   0.005612
     23      -0.010486   0.016839   0.009935   0.005229  -0.011504  -0.005057
     24       0.057898  -0.028424   0.022454   0.007473  -0.018525   0.018601
     25      -0.028424   0.187584  -0.121433   0.005161  -0.006517   0.007545
     26       0.022454  -0.121433   0.177880  -0.005339   0.003636  -0.004687
     27       0.007473   0.005161  -0.005339   0.259067   0.082550  -0.060495
     28      -0.018525  -0.006517   0.003636   0.082550   0.092268  -0.020133
     29       0.018601   0.007545  -0.004687  -0.060495  -0.020133   0.072817
     30      -0.000800  -0.000907  -0.003499  -0.000952  -0.000089   0.000735
     31      -0.001073   0.001322  -0.004051  -0.001266  -0.000080   0.001520
     32      -0.002038  -0.003411  -0.002865   0.001149   0.000158   0.000242
     33       0.000377  -0.000635   0.001373   0.001739   0.000486   0.000465
     34      -0.000226   0.000737  -0.000115  -0.000449  -0.000251   0.000141
     35       0.000266   0.000979   0.000134  -0.000579   0.000049   0.001156
     36      -0.001134  -0.004993   0.005319   0.006671  -0.000376  -0.002333
     37      -0.001433   0.002314  -0.001964  -0.002867  -0.000981   0.000180
     38      -0.002790  -0.010570   0.010244   0.015842   0.001229  -0.000442
     39      -0.000090   0.000119  -0.000007  -0.000070  -0.000107   0.000226
     40      -0.000424   0.002765  -0.002305  -0.003444  -0.001222   0.000959
     41      -0.000051  -0.000733   0.000623   0.000944   0.000153  -0.000254
     42       0.000213  -0.000044  -0.000050  -0.000079  -0.000070  -0.000219
     43      -0.000250   0.000023   0.000119   0.000180  -0.000009   0.000454
     44       0.000247  -0.003257   0.002841   0.004227   0.001328  -0.000914
     45       0.000332  -0.001112   0.000833   0.001314   0.000458  -0.000644
     46       0.000266  -0.003454   0.003001   0.004410   0.001486  -0.000950
     47      -0.000002  -0.000192   0.000317   0.000344   0.000080   0.000108
     48       0.000247  -0.001942   0.001728   0.002487   0.000984  -0.000627
     49       0.000043  -0.000513   0.000384   0.000606   0.000265  -0.000291
     50      -0.000307   0.003414  -0.002943  -0.004408  -0.001261   0.001002
     51      -0.000038  -0.000751   0.000307  -0.000222   0.001326   0.000985
     52       0.000144   0.000339  -0.000318  -0.000605   0.000571  -0.000047
     53       0.000497  -0.001561   0.001141   0.001755   0.000149  -0.000368
     54       0.000072   0.000179   0.000089   0.000890   0.000201  -0.000518
     55      -0.000730   0.000657   0.000306   0.000002  -0.000051   0.000002
     56       0.000703   0.001066  -0.001528  -0.002141  -0.000639   0.000559
     57      -0.002487   0.005320   0.001234  -0.001917  -0.000583   0.000199
     58       0.003706  -0.002423  -0.003046  -0.000112   0.001211  -0.000269
     59       0.000461  -0.003820   0.001547   0.002468   0.001075   0.000230
                 30         31         32         33         34         35    
      0      -0.000810  -0.000348  -0.003509   0.008316   0.007859   0.016361
      1       0.011934   0.007122   0.020254  -0.010327  -0.008285  -0.018754
      2      -0.010939  -0.010829  -0.018664  -0.004224  -0.001159  -0.006987
      3      -0.053689   0.021935  -0.015640  -0.122436   0.100908   0.043719
      4       0.021670  -0.161885   0.105604   0.094746  -0.189307  -0.059603
      5      -0.018838   0.107151  -0.161914   0.043225  -0.064474  -0.083636
      6      -0.010692  -0.012315   0.007795  -0.021188  -0.010188   0.006005
      7      -0.029045  -0.011864   0.009805   0.021972   0.012539  -0.006369
      8       0.027537   0.010976  -0.001433   0.017126   0.007047  -0.003886
      9       0.001612  -0.001996   0.002049  -0.004318  -0.003175  -0.000473
     10      -0.004823  -0.000594   0.001417  -0.003695  -0.000375   0.001584
     11      -0.000473  -0.004261   0.003619  -0.001641   0.000338  -0.000433
     12       0.000052  -0.000109   0.000219   0.000095  -0.000319   0.000300
     13      -0.000029   0.000572   0.000070   0.000636   0.000611  -0.000855
     14       0.000727   0.002293  -0.002080  -0.000425   0.000105   0.000980
     15       0.001751   0.003466  -0.003822  -0.001037   0.000273   0.001469
     16       0.001937   0.002670  -0.003064   0.000747   0.000425   0.000660
     17      -0.001828  -0.002207   0.002365   0.001785   0.000136  -0.000707
     18      -0.000268   0.000027  -0.000088  -0.001016  -0.001321  -0.000896
     19      -0.000620  -0.001008   0.000812  -0.000131  -0.000736  -0.000926
     20      -0.000400  -0.000185  -0.000705   0.000016   0.000189   0.000548
     21       0.000334  -0.000828   0.000340   0.000004  -0.000862  -0.001733
     22      -0.000017   0.001953   0.001108  -0.002428  -0.000827  -0.003515
     23       0.001751  -0.000322   0.003370  -0.003816  -0.005361  -0.005939
     24      -0.000800  -0.001073  -0.002038   0.000377  -0.000226   0.000266
     25      -0.000907   0.001322  -0.003411  -0.000635   0.000737   0.000979
     26      -0.003499  -0.004051  -0.002865   0.001373  -0.000115   0.000134
     27      -0.000952  -0.001266   0.001149   0.001739  -0.000449  -0.000579
     28      -0.000089  -0.000080   0.000158   0.000486  -0.000251   0.000049
     29       0.000735   0.001520   0.000242   0.000465   0.000141   0.001156
     30       0.063712  -0.011305   0.015785  -0.001167   0.011017  -0.012086
     31      -0.011305   0.178041  -0.123127   0.003003  -0.015803   0.016853
     32       0.015785  -0.123127   0.175591   0.000993  -0.007860   0.009340
     33      -0.001167   0.003003   0.000993   0.140406  -0.105404  -0.053819
     34       0.011017  -0.015803  -0.007860  -0.105404   0.199876   0.069530
     35      -0.012086   0.016853   0.009340  -0.053819   0.069530   0.087402
     36       0.001163   0.001441  -0.003182   0.000319   0.001519   0.001003
     37       0.000493   0.000287  -0.002349   0.000895   0.001335   0.001441
     38       0.001802   0.005108  -0.005689  -0.000828   0.000887   0.002056
     39      -0.000238   0.000471  -0.000624   0.000088  -0.000032   0.000301
     40       0.000465   0.000873  -0.000801  -0.000056   0.000181   0.000386
     41      -0.000559  -0.000088  -0.000564   0.000160   0.000422   0.000268
     42      -0.000216  -0.000249  -0.000257   0.000035  -0.000099   0.000222
     43       0.000530   0.000798   0.000007  -0.000332  -0.000529  -0.000235
     44      -0.000795  -0.001028   0.001008   0.000022  -0.000270  -0.000519
     45      -0.000338  -0.000704   0.000535  -0.000401  -0.000039  -0.000163
     46      -0.000371  -0.001280   0.001611   0.000006  -0.000129  -0.000713
     47       0.000208   0.000624  -0.000473  -0.000197  -0.000422   0.000135
     48      -0.000071  -0.000638   0.000665   0.000060   0.000137  -0.000299
     49      -0.000162  -0.000683   0.000672  -0.000207   0.000304  -0.000121
     50       0.000607   0.000872  -0.000959   0.000017   0.000334   0.000498
     51       0.000148   0.000085  -0.000219   0.000158   0.000283   0.000268
     52      -0.000145  -0.000750   0.001017   0.000130  -0.000223  -0.000361
     53      -0.000021   0.000187  -0.000082   0.000192  -0.000172  -0.000184
     54      -0.000063   0.000372  -0.000415   0.000111   0.000125   0.000061
     55       0.000171   0.000185  -0.000629   0.000000   0.000296   0.000346
     56      -0.000135  -0.000548   0.001033  -0.000032  -0.000151  -0.000223
     57       0.000604   0.000075   0.000216  -0.000187   0.000015   0.000116
     58      -0.000802   0.000056  -0.001258   0.000668   0.000133  -0.000422
     59       0.000374   0.001117  -0.001133  -0.000341   0.000766  -0.000074
                 36         37         38         39         40         41    
      0      -0.010454  -0.001674  -0.003828   0.000879   0.003538  -0.000878
      1      -0.001232  -0.001024   0.001327  -0.000715  -0.001419  -0.000482
      2       0.004433   0.003313  -0.001473   0.000001   0.001086   0.000676
      3      -0.013571  -0.007840   0.012633   0.000484   0.003373   0.000027
      4      -0.007825  -0.005955   0.013013   0.000717   0.001322   0.000503
      5      -0.031703  -0.008557   0.007737   0.000070  -0.000007   0.001113
      6      -0.119689  -0.028209  -0.104791   0.002131  -0.000668  -0.001783
      7      -0.045235  -0.057957  -0.113191  -0.003726   0.000593  -0.002960
      8      -0.079704  -0.064887  -0.217377   0.004518   0.003715   0.002367
      9       0.021539  -0.007671   0.010270   0.000550  -0.003185   0.006458
     10       0.011754  -0.010415   0.007548  -0.010271  -0.002738  -0.001173
     11       0.018922  -0.024547  -0.012693  -0.024526   0.009050  -0.008391
     12      -0.000351  -0.002842  -0.001818  -0.039389   0.003400  -0.013089
     13       0.008600   0.001616   0.014328   0.004037  -0.077090  -0.063226
     14      -0.006587  -0.004095  -0.010807  -0.014293  -0.071617  -0.283488
     15      -0.006222  -0.000396  -0.012645  -0.000801   0.003552  -0.004866
     16      -0.011865  -0.005510  -0.020201   0.006315   0.003667  -0.006656
     17       0.011386   0.005477   0.015438   0.021004   0.016398  -0.009586
     18      -0.003228   0.003812   0.004379  -0.000022  -0.000183   0.000565
     19      -0.000481  -0.005061  -0.009078   0.004134  -0.002644   0.001717
     20      -0.000430  -0.000520  -0.005526  -0.003500  -0.001404  -0.000925
     21       0.000591   0.002387  -0.002100  -0.000286   0.000001  -0.000096
     22       0.004142   0.004579   0.008272   0.000132   0.000655   0.002149
     23       0.000620  -0.000993   0.003460   0.000356   0.000092  -0.001283
     24      -0.001134  -0.001433  -0.002790  -0.000090  -0.000424  -0.000051
     25      -0.004993   0.002314  -0.010570   0.000119   0.002765  -0.000733
     26       0.005319  -0.001964   0.010244  -0.000007  -0.002305   0.000623
     27       0.006671  -0.002867   0.015842  -0.000070  -0.003444   0.000944
     28      -0.000376  -0.000981   0.001229  -0.000107  -0.001222   0.000153
     29      -0.002333   0.000180  -0.000442   0.000226   0.000959  -0.000254
     30       0.001163   0.000493   0.001802  -0.000238   0.000465  -0.000559
     31       0.001441   0.000287   0.005108   0.000471   0.000873  -0.000088
     32      -0.003182  -0.002349  -0.005689  -0.000624  -0.000801  -0.000564
     33       0.000319   0.000895  -0.000828   0.000088  -0.000056   0.000160
     34       0.001519   0.001335   0.000887  -0.000032   0.000181   0.000422
     35       0.001003   0.001441   0.002056   0.000301   0.000386   0.000268
     36       0.125206   0.043263   0.085747  -0.001321  -0.001410  -0.000419
     37       0.043263   0.079661   0.096849   0.000716  -0.001748   0.003933
     38       0.085747   0.096849   0.221603  -0.001903  -0.001380  -0.001702
     39      -0.001321   0.000716  -0.001903   0.040918   0.000078   0.012451
     40      -0.001410  -0.001748  -0.001380   0.000078   0.074455   0.064238
     41      -0.000419   0.003933  -0.001702   0.012451   0.064238   0.301271
     42      -0.000942  -0.001017  -0.001382  -0.002145  -0.003791  -0.000353
     43      -0.001919  -0.002780  -0.001043   0.000035   0.002296  -0.000184
     44       0.001645   0.002452   0.001242   0.005887  -0.022586   0.001541
     45       0.001642   0.001453   0.002151   0.000275   0.000227   0.000109
     46       0.002046   0.002157   0.002743  -0.003082  -0.001646   0.003383
     47      -0.003131  -0.003250  -0.003450   0.003045   0.003152  -0.002373
     48       0.000445   0.001414   0.001987   0.000401  -0.001716   0.001986
     49       0.001665   0.002961   0.002934   0.001594   0.001308   0.000999
     50      -0.000566  -0.000591   0.000944  -0.001766   0.000364   0.000392
     51       0.000204   0.001043  -0.002622  -0.000258  -0.000356   0.000442
     52       0.002887  -0.000420   0.003674   0.000309   0.000348   0.000283
     53      -0.000903  -0.003146  -0.003520   0.000056   0.000188  -0.000510
     54      -0.001652  -0.001225  -0.002376  -0.001232   0.000055  -0.001009
     55      -0.001079   0.001283  -0.002420  -0.000909   0.000338  -0.000321
     56       0.002999  -0.000500   0.007297  -0.000986   0.000574   0.000115
     57       0.000714  -0.000134   0.002201   0.000124   0.000704  -0.000027
     58      -0.000708  -0.004314   0.000092   0.000179  -0.000547  -0.001938
     59      -0.003294   0.001251  -0.007472  -0.000265  -0.000118   0.000522
                 42         43         44         45         46         47    
      0       0.000185   0.000691  -0.004281  -0.001522  -0.004732   0.000976
      1      -0.000109   0.000467   0.001713   0.000867   0.002018   0.000216
      2       0.000965  -0.001434  -0.001649   0.000238  -0.002104  -0.000515
      3       0.002419  -0.001510  -0.004239  -0.001574  -0.004991   0.000324
      4       0.001007   0.000235  -0.001574   0.000622  -0.002294   0.000707
      5      -0.000018  -0.000759  -0.000430   0.000943  -0.000950   0.000136
      6      -0.005468   0.004018   0.002567  -0.005274   0.006091   0.000096
      7       0.007099   0.000599   0.001532  -0.002361   0.001522   0.000842
      8      -0.002848   0.004911  -0.000372  -0.001703  -0.002458   0.004270
      9       0.000182  -0.003226   0.001657  -0.007374  -0.000819  -0.001876
     10       0.019789  -0.006917   0.011141   0.009202  -0.003666   0.005619
     11       0.012861  -0.001598  -0.002559   0.022533  -0.004271   0.006346
     12      -0.049429   0.047582   0.011094  -0.002068  -0.012764   0.010405
     13       0.050664  -0.268611  -0.073073  -0.002078   0.008273  -0.008785
     14       0.008572  -0.064962  -0.081118  -0.004889   0.018916  -0.015306
     15       0.001883   0.006908  -0.004436  -0.103501   0.039724   0.095028
     16      -0.021316  -0.011307   0.014181   0.034255  -0.088649  -0.080302
     17      -0.007248  -0.006028   0.003263   0.095595  -0.086398  -0.207157
     18       0.000450   0.000639  -0.001364   0.000933  -0.001703   0.000201
     19      -0.000229  -0.000799   0.002276   0.003167   0.002638  -0.000410
     20       0.002468  -0.002032   0.002833   0.001140   0.001646  -0.000160
     21       0.000014   0.000059  -0.000514   0.000704  -0.000292   0.000309
     22      -0.000091  -0.001267  -0.000637   0.000617  -0.000585  -0.001587
     23      -0.000621   0.002276  -0.000303  -0.001393   0.000022   0.001809
     24       0.000213  -0.000250   0.000247   0.000332   0.000266  -0.000002
     25      -0.000044   0.000023  -0.003257  -0.001112  -0.003454  -0.000192
     26      -0.000050   0.000119   0.002841   0.000833   0.003001   0.000317
     27      -0.000079   0.000180   0.004227   0.001314   0.004410   0.000344
     28      -0.000070  -0.000009   0.001328   0.000458   0.001486   0.000080
     29      -0.000219   0.000454  -0.000914  -0.000644  -0.000950   0.000108
     30      -0.000216   0.000530  -0.000795  -0.000338  -0.000371   0.000208
     31      -0.000249   0.000798  -0.001028  -0.000704  -0.001280   0.000624
     32      -0.000257   0.000007   0.001008   0.000535   0.001611  -0.000473
     33       0.000035  -0.000332   0.000022  -0.000401   0.000006  -0.000197
     34      -0.000099  -0.000529  -0.000270  -0.000039  -0.000129  -0.000422
     35       0.000222  -0.000235  -0.000519  -0.000163  -0.000713   0.000135
     36      -0.000942  -0.001919   0.001645   0.001642   0.002046  -0.003131
     37      -0.001017  -0.002780   0.002452   0.001453   0.002157  -0.003250
     38      -0.001382  -0.001043   0.001242   0.002151   0.002743  -0.003450
     39      -0.002145   0.000035   0.005887   0.000275  -0.003082   0.003045
     40      -0.003791   0.002296  -0.022586   0.000227  -0.001646   0.003152
     41      -0.000353  -0.000184   0.001541   0.000109   0.003383  -0.002373
     42       0.051114  -0.050406  -0.012499   0.001067   0.002418  -0.001874
     43      -0.050406   0.289044   0.065933  -0.002441  -0.000839   0.000816
     44      -0.012499   0.065933   0.076316   0.001760  -0.000119   0.000860
     45       0.001067  -0.002441   0.001760   0.109483  -0.039655  -0.105758
     46       0.002418  -0.000839  -0.000119  -0.039655   0.086984   0.080221
     47      -0.001874   0.000816   0.000860  -0.105758   0.080221   0.219994
     48       0.000770  -0.000613  -0.001029   0.006681   0.013257   0.001946
     49      -0.002658  -0.003039   0.001604  -0.000839  -0.002743  -0.000024
     50       0.002491   0.003751  -0.001148  -0.010846  -0.013332  -0.004147
     51       0.000125  -0.000596   0.000129   0.000129   0.000276  -0.000583
     52      -0.000218   0.000496  -0.000237  -0.000974  -0.000480   0.000562
     53      -0.000785   0.001195  -0.000285  -0.000279   0.000334   0.000850
     54       0.000340   0.000163   0.000077  -0.000485   0.000224   0.000499
     55      -0.000438  -0.000120   0.000132   0.000238   0.000483  -0.000107
     56       0.000482   0.000205  -0.000362  -0.001054  -0.000684   0.000364
     57      -0.000534   0.000496  -0.000308  -0.000073  -0.000453  -0.000019
     58      -0.000228   0.002222   0.000744  -0.000828   0.000449   0.002276
     59       0.000105  -0.001199  -0.000233   0.000817   0.000054  -0.001380
                 48         49         50         51         52         53    
      0      -0.001876  -0.001391   0.004069  -0.005163  -0.002649   0.000726
      1       0.000284   0.000548  -0.001816  -0.004640   0.000139   0.001525
      2      -0.001237  -0.000046   0.001480   0.001622   0.000596  -0.000303
      3      -0.001891  -0.001087   0.003650  -0.000750  -0.002345  -0.001096
      4      -0.001173  -0.000740   0.000956  -0.000019  -0.000587  -0.000063
      5      -0.000259   0.000094   0.000389   0.000083  -0.000060   0.000437
      6       0.004900  -0.001574  -0.000464  -0.001126  -0.001993  -0.001372
      7       0.001996   0.000229   0.000178  -0.002596   0.000655  -0.000164
      8      -0.003336  -0.002325  -0.000057  -0.001026  -0.006409  -0.001137
      9      -0.007097   0.001664  -0.003021   0.008310   0.007682   0.015074
     10      -0.026611   0.002396  -0.005887  -0.009345  -0.010491  -0.019829
     11      -0.012219   0.004465  -0.004175  -0.003139  -0.001229  -0.006367
     12      -0.003009  -0.008196   0.009051   0.000265   0.000446   0.001306
     13       0.004506  -0.015998   0.018429   0.000205  -0.000216  -0.000198
     14       0.001488  -0.010074   0.009949  -0.001347   0.001860  -0.000319
     15      -0.074377  -0.068956  -0.027388   0.000143   0.001363  -0.001040
     16      -0.067355  -0.222352  -0.104187  -0.001888   0.001688   0.000154
     17      -0.024092  -0.098648  -0.102990   0.001253  -0.001427   0.000241
     18      -0.002266   0.000957  -0.001559  -0.117033   0.103092   0.034280
     19       0.000712   0.000050  -0.001858   0.096774  -0.204080  -0.051129
     20       0.005152  -0.000051   0.000064   0.035753  -0.055894  -0.072184
     21      -0.002577   0.000446  -0.000358  -0.022499  -0.008635   0.006203
     22      -0.000150   0.002193   0.000510   0.026962   0.010786  -0.005883
     23      -0.002178  -0.001334  -0.000725   0.008312   0.004037  -0.001701
     24       0.000247   0.000043  -0.000307  -0.000038   0.000144   0.000497
     25      -0.001942  -0.000513   0.003414  -0.000751   0.000339  -0.001561
     26       0.001728   0.000384  -0.002943   0.000307  -0.000318   0.001141
     27       0.002487   0.000606  -0.004408  -0.000222  -0.000605   0.001755
     28       0.000984   0.000265  -0.001261   0.001326   0.000571   0.000149
     29      -0.000627  -0.000291   0.001002   0.000985  -0.000047  -0.000368
     30      -0.000071  -0.000162   0.000607   0.000148  -0.000145  -0.000021
     31      -0.000638  -0.000683   0.000872   0.000085  -0.000750   0.000187
     32       0.000665   0.000672  -0.000959  -0.000219   0.001017  -0.000082
     33       0.000060  -0.000207   0.000017   0.000158   0.000130   0.000192
     34       0.000137   0.000304   0.000334   0.000283  -0.000223  -0.000172
     35      -0.000299  -0.000121   0.000498   0.000268  -0.000361  -0.000184
     36       0.000445   0.001665  -0.000566   0.000204   0.002887  -0.000903
     37       0.001414   0.002961  -0.000591   0.001043  -0.000420  -0.003146
     38       0.001987   0.002934   0.000944  -0.002622   0.003674  -0.003520
     39       0.000401   0.001594  -0.001766  -0.000258   0.000309   0.000056
     40      -0.001716   0.001308   0.000364  -0.000356   0.000348   0.000188
     41       0.001986   0.000999   0.000392   0.000442   0.000283  -0.000510
     42       0.000770  -0.002658   0.002491   0.000125  -0.000218  -0.000785
     43      -0.000613  -0.003039   0.003751  -0.000596   0.000496   0.001195
     44      -0.001029   0.001604  -0.001148   0.000129  -0.000237  -0.000285
     45       0.006681  -0.000839  -0.010846   0.000129  -0.000974  -0.000279
     46       0.013257  -0.002743  -0.013332   0.000276  -0.000480   0.000334
     47       0.001946  -0.000024  -0.004147  -0.000583   0.000562   0.000850
     48       0.076896   0.077498   0.030349   0.000413  -0.000310  -0.000170
     49       0.077498   0.237942   0.100946   0.000585  -0.000446  -0.000369
     50       0.030349   0.100946   0.101736   0.000160   0.000171  -0.000195
     51       0.000413   0.000585   0.000160   0.137072  -0.108679  -0.041339
     52      -0.000310  -0.000446   0.000171  -0.108679   0.214923   0.060598
     53      -0.000170  -0.000369  -0.000195  -0.041339   0.060598   0.076666
     54      -0.000128  -0.000108   0.000175  -0.000793   0.010038  -0.013156
     55       0.000345   0.000439  -0.000034   0.001770  -0.013638   0.017346
     56      -0.000489  -0.000381   0.000183   0.000555  -0.006925   0.008686
     57      -0.000072   0.000144   0.000281   0.000944   0.000427  -0.000010
     58      -0.000529  -0.002136  -0.001205  -0.000442   0.001429   0.000894
     59       0.000551   0.001381   0.000646   0.000286   0.000170  -0.000708
                 54         55         56         57         58         59    
      0       0.002143   0.000945  -0.000202  -0.000452   0.005103   0.000423
      1      -0.002119   0.000291   0.000673   0.014496  -0.022956  -0.016886
      2       0.000451  -0.000751  -0.000214  -0.017377   0.020567   0.005291
      3      -0.000042   0.000759  -0.000613   0.001260  -0.002363   0.001222
      4       0.000197   0.000361  -0.000313  -0.000486   0.000478  -0.002273
      5       0.000276   0.000311  -0.000686  -0.000000   0.001952   0.002046
      6       0.001629  -0.000858  -0.000434  -0.001703   0.002004   0.001456
      7       0.000553  -0.000518   0.000817  -0.000288   0.002132  -0.000427
      8       0.002665   0.003443  -0.004655  -0.001569  -0.002117   0.007720
      9      -0.003381  -0.002477  -0.009708  -0.000322   0.001545   0.002158
     10       0.008637   0.009813   0.016703  -0.001547  -0.001003  -0.001552
     11      -0.011213  -0.012586  -0.022668   0.001053   0.000882   0.002428
     12       0.000687  -0.000630   0.000960  -0.000387  -0.000198  -0.000279
     13      -0.000898  -0.000498  -0.004252  -0.000581  -0.001420   0.003552
     14      -0.003863  -0.003119  -0.001525  -0.000007   0.000633  -0.002239
     15       0.000992   0.001802   0.002744   0.001477   0.000826  -0.002991
     16       0.000094  -0.000930   0.002101   0.001673   0.003445  -0.003406
     17       0.000758   0.001970  -0.000024  -0.000930  -0.002156   0.002119
     18      -0.052919   0.014883  -0.013115  -0.000031  -0.000157  -0.006497
     19       0.019340  -0.151218   0.114381  -0.029760  -0.006301   0.002832
     20      -0.017033   0.114081  -0.188658   0.025781   0.010580  -0.011241
     21      -0.002874  -0.002890   0.003784  -0.061652   0.021189   0.000575
     22      -0.025687  -0.008716   0.005409   0.040064  -0.202206   0.180225
     23       0.025608   0.008541  -0.003778  -0.011326   0.137736  -0.185734
     24       0.000072  -0.000730   0.000703  -0.002487   0.003706   0.000461
     25       0.000179   0.000657   0.001066   0.005320  -0.002423  -0.003820
     26       0.000089   0.000306  -0.001528   0.001234  -0.003046   0.001547
     27       0.000890   0.000002  -0.002141  -0.001917  -0.000112   0.002468
     28       0.000201  -0.000051  -0.000639  -0.000583   0.001211   0.001075
     29      -0.000518   0.000002   0.000559   0.000199  -0.000269   0.000230
     30      -0.000063   0.000171  -0.000135   0.000604  -0.000802   0.000374
     31       0.000372   0.000185  -0.000548   0.000075   0.000056   0.001117
     32      -0.000415  -0.000629   0.001033   0.000216  -0.001258  -0.001133
     33       0.000111   0.000000  -0.000032  -0.000187   0.000668  -0.000341
     34       0.000125   0.000296  -0.000151   0.000015   0.000133   0.000766
     35       0.000061   0.000346  -0.000223   0.000116  -0.000422  -0.000074
     36      -0.001652  -0.001079   0.002999   0.000714  -0.000708  -0.003294
     37      -0.001225   0.001283  -0.000500  -0.000134  -0.004314   0.001251
     38      -0.002376  -0.002420   0.007297   0.002201   0.000092  -0.007472
     39      -0.001232  -0.000909  -0.000986   0.000124   0.000179  -0.000265
     40       0.000055   0.000338   0.000574   0.000704  -0.000547  -0.000118
     41      -0.001009  -0.000321   0.000115  -0.000027  -0.001938   0.000522
     42       0.000340  -0.000438   0.000482  -0.000534  -0.000228   0.000105
     43       0.000163  -0.000120   0.000205   0.000496   0.002222  -0.001199
     44       0.000077   0.000132  -0.000362  -0.000308   0.000744  -0.000233
     45      -0.000485   0.000238  -0.001054  -0.000073  -0.000828   0.000817
     46       0.000224   0.000483  -0.000684  -0.000453   0.000449   0.000054
     47       0.000499  -0.000107   0.000364  -0.000019   0.002276  -0.001380
     48      -0.000128   0.000345  -0.000489  -0.000072  -0.000529   0.000551
     49      -0.000108   0.000439  -0.000381   0.000144  -0.002136   0.001381
     50       0.000175  -0.000034   0.000183   0.000281  -0.001205   0.000646
     51      -0.000793   0.001770   0.000555   0.000944  -0.000442   0.000286
     52       0.010038  -0.013638  -0.006925   0.000427   0.001429   0.000170
     53      -0.013156   0.017346   0.008686  -0.000010   0.000894  -0.000708
     54       0.062365  -0.008978   0.015662  -0.005682  -0.001177   0.003313
     55      -0.008978   0.160962  -0.127234  -0.001866   0.000546   0.000596
     56       0.015662  -0.127234   0.205363   0.001016  -0.000304   0.000801
     57      -0.005682  -0.001866   0.001016   0.070414  -0.027757  -0.000539
     58      -0.001177   0.000546  -0.000304  -0.027757   0.231271  -0.163381
     59       0.003313   0.000596   0.000801  -0.000539  -0.163381   0.186786

$bmatrix
 129 60
                  0          1          2          3          4          5    
      0       0.463667   0.433723   0.772592  -0.463667  -0.433723  -0.772592
      1       0.000000   0.000000   0.000000   0.867234   0.379487  -0.322329
      2       0.000000   0.000000   0.000000   0.000000   0.000000   0.000000
      3       0.000000   0.000000   0.000000   0.000000   0.000000   0.000000
      4       0.000000   0.000000   0.000000   0.000000   0.000000   0.000000
      5       0.000000   0.000000   0.000000   0.000000   0.000000   0.000000
      6       0.000000   0.000000   0.000000   0.000000   0.000000   0.000000
      7       0.000000   0.000000   0.000000   0.000000   0.000000   0.000000
      8       0.557408  -0.695832  -0.452896   0.000000   0.000000   0.000000
      9      -0.221500   0.701894  -0.676966   0.000000   0.000000   0.000000
     10      -0.857262  -0.419336   0.298763   0.000000   0.000000   0.000000
     11       0.000000   0.000000   0.000000   0.132967  -0.677433   0.723467
     12       0.000000   0.000000   0.000000  -0.562145   0.741235   0.366830
     13       0.000000   0.000000   0.000000   0.000000   0.000000   0.000000
     14       0.000000   0.000000   0.000000   0.000000   0.000000   0.000000
     15       0.000000   0.000000   0.000000   0.000000   0.000000   0.000000
     16       0.000000   0.000000   0.000000   0.000000   0.000000   0.000000
     17       0.000000   0.000000   0.000000   0.000000   0.000000   0.000000
     18       0.000000   0.000000   0.000000   0.000000   0.000000   0.000000
     19       0.000000   0.000000   0.000000   0.000000   0.000000   0.000000
     20       0.000000   0.000000   0.000000   0.000000   0.000000   0.000000
     21      -0.545945   0.134372  -0.177485   0.277776  -0.197240  -0.055978
     22       0.171294  -0.049382  -0.660938  -0.256242  -0.098778   0.209235
     23       0.114803   0.668725   0.123575   0.000000   0.000000   0.000000
     24      -0.228535   0.058241   0.643067   0.000000   0.000000   0.000000
     25      -0.173407  -0.642362  -0.126324  -0.026442   0.306700  -0.156309
     26       0.714467  -0.187486   0.250808   0.000000   0.000000   0.000000
     27       0.000000   0.000000   0.000000  -0.651567   0.143793  -0.208468
     28       0.000000   0.000000   0.000000   0.283447  -0.039972  -0.723572
     29       0.000000   0.000000   0.000000  -0.242283  -0.646490   0.003608
     30       0.262137   0.088007  -0.206726  -0.190452   0.031297   0.540056
     31      -0.006776  -0.299243   0.172058   0.219389   0.630696   0.099228
     32      -0.265410   0.217665   0.037090   0.603307  -0.125862   0.295214
     33       0.000000   0.000000   0.000000   0.000000   0.000000   0.000000
     34       0.000000   0.000000   0.000000   0.062219   0.136810   0.328470
     35       0.000000   0.000000   0.000000   0.105879  -0.329587  -0.103164
     36       0.000000   0.000000   0.000000   0.000000   0.000000   0.000000
     37       0.000000   0.000000   0.000000   0.000000   0.000000   0.000000
     38       0.000000   0.000000   0.000000   0.000000   0.000000   0.000000
     39       0.000000   0.000000   0.000000   0.000000   0.000000   0.000000
     40       0.000000   0.000000   0.000000   0.000000   0.000000   0.000000
     41       0.000000   0.000000   0.000000   0.000000   0.000000   0.000000
     42       0.000000   0.000000   0.000000   0.000000   0.000000   0.000000
     43       0.000000   0.000000   0.000000   0.000000   0.000000   0.000000
     44       0.000000   0.000000   0.000000   0.000000   0.000000   0.000000
     45       0.000000   0.000000   0.000000   0.000000   0.000000   0.000000
     46       0.000000   0.000000   0.000000   0.000000   0.000000   0.000000
     47       0.000000   0.000000   0.000000   0.000000   0.000000   0.000000
     48       0.000000   0.000000   0.000000   0.000000   0.000000   0.000000
     49       0.000000   0.000000   0.000000   0.000000   0.000000   0.000000
     50       0.000000   0.000000   0.000000   0.000000   0.000000   0.000000
     51       0.000000   0.000000   0.000000   0.000000   0.000000   0.000000
     52       0.000000   0.000000   0.000000   0.000000   0.000000   0.000000
     53       0.000000   0.000000   0.000000   0.000000   0.000000   0.000000
     54       0.000000   0.000000   0.000000   0.000000   0.000000   0.000000
     55       0.000000   0.000000   0.000000   0.000000   0.000000   0.000000
     56       0.000000   0.000000   0.000000   0.000000   0.000000   0.000000
     57       0.000000   0.000000   0.000000   0.000000   0.000000   0.000000
     58       0.000000   0.000000   0.000000   0.000000   0.000000   0.000000
     59       0.000000   0.000000   0.000000   0.000000   0.000000   0.000000
     60       0.270683   0.236954  -0.030910   0.000000   0.000000   0.000000
     61       0.000000   0.000000   0.000000   0.000000   0.000000   0.000000
     62      -0.023833  -0.209751   0.292931   0.000000   0.000000   0.000000
     63      -0.608596   0.012924   0.357990   0.385640   0.394817  -0.453085
     64      -0.605653   0.194379   0.254357   0.330174  -0.446857   0.052707
     65       0.147693   0.476487  -0.356131   0.171986  -0.532089   0.195492
     66       0.258619  -0.449939   0.097381   0.164655  -0.319506   0.080550
     67       0.144749   0.295032  -0.252498   0.227452   0.309585  -0.310301
     68       0.417178  -0.579296   0.074843  -0.616042   0.263672   0.221692
     69      -0.447094   0.065021   0.231819  -0.450522   0.136322   0.193849
     70       0.255675  -0.631394   0.201014   0.220120   0.522168  -0.425242
     71       0.306251   0.347129  -0.378669  -0.608710   0.051090   0.336633
     72       0.000000   0.000000   0.000000  -0.015157  -0.457543  -0.579460
     73       0.000000   0.000000   0.000000   0.198265  -0.070775   0.450113
     74       0.166268  -0.314676   0.076870  -0.156242   0.301294  -0.065651
     75       0.000000   0.000000   0.000000   0.318831  -0.209786   0.610836
     76       0.166268  -0.314676   0.076870  -0.276808   0.440306  -0.226374
     77       0.000000   0.000000   0.000000   0.105408  -0.596555  -0.418737
     78       0.000000   0.000000   0.000000   0.155539  -0.059204   0.348778
     79       0.000000   0.000000   0.000000   0.000000   0.000000   0.000000
     80       0.000000   0.000000   0.000000   0.155539  -0.059204   0.348778
     81       0.000000   0.000000   0.000000   0.000000   0.000000   0.000000
     82       0.000000   0.000000   0.000000   0.000000   0.000000   0.000000
     83       0.000000   0.000000   0.000000   0.155539  -0.059204   0.348778
     84       0.000000   0.000000   0.000000   0.000000   0.000000   0.000000
     85       0.000000   0.000000   0.000000   0.000000   0.000000   0.000000
     86       0.000000   0.000000   0.000000   0.000000   0.000000   0.000000
     87       0.000000   0.000000   0.000000   0.000000   0.000000   0.000000
     88       0.000000   0.000000   0.000000   0.000000   0.000000   0.000000
     89       0.000000   0.000000   0.000000   0.000000   0.000000   0.000000
     90       0.000000   0.000000   0.000000   0.000000   0.000000   0.000000
     91       0.000000   0.000000   0.000000   0.000000   0.000000   0.000000
     92       0.000000   0.000000   0.000000   0.000000   0.000000   0.000000
     93       0.000000   0.000000   0.000000   0.000000   0.000000   0.000000
     94       0.000000   0.000000   0.000000   0.000000   0.000000   0.000000
     95       0.000000   0.000000   0.000000   0.000000   0.000000   0.000000
     96       0.000000   0.000000   0.000000   0.000000   0.000000   0.000000
     97       0.000000   0.000000   0.000000   0.000000   0.000000   0.000000
     98       0.000000   0.000000   0.000000   0.000000   0.000000   0.000000
     99       0.000000   0.000000   0.000000   0.000000   0.000000   0.000000
    100       0.000000   0.000000   0.000000   0.000000   0.000000   0.000000
    101       0.000000   0.000000   0.000000   0.000000   0.000000   0.000000
    102       0.000000   0.000000   0.000000   0.000000   0.000000   0.000000
    103       0.000000   0.000000   0.000000   0.000000   0.000000   0.000000
    104       0.000000   0.000000   0.000000   0.000000   0.000000   0.000000
    105       0.000000   0.000000   0.000000   0.000000   0.000000   0.000000
    106       0.000000   0.000000   0.000000   0.000000   0.000000   0.000000
    107       0.000000   0.000000   0.000000   0.000000   0.000000   0.000000
    108       0.000000   0.000000   0.000000   0.000000   0.000000   0.000000
    109       0.000000   0.000000   0.000000   0.000000   0.000000   0.000000
    110       0.000000   0.000000   0.000000   0.000000   0.000000   0.000000
    111       0.000000   0.000000   0.000000   0.000000   0.000000   0.000000
    112       0.000000   0.000000   0.000000   0.000000   0.000000   0.000000
    113       0.000000   0.000000   0.000000   0.000000   0.000000   0.000000
    114       0.000000   0.000000   0.000000   0.000000   0.000000   0.000000
    115       0.000000   0.000000   0.000000   0.000000   0.000000   0.000000
    116       0.000000   0.000000   0.000000   0.000000   0.000000   0.000000
    117      -0.137943   0.112821  -0.343113   0.000000   0.000000   0.000000
    118      -0.137943   0.112821  -0.343113   0.000000   0.000000   0.000000
    119      -0.369387   0.095182  -0.600867   0.000000   0.000000   0.000000
    120       0.411712   0.259136   0.108581   0.000000   0.000000   0.000000
    121      -0.300320  -0.422157   0.278982   0.139333   0.261642  -0.230503
    122      -0.216381   0.107751  -0.431863   0.000000   0.000000   0.000000
    123       0.564717   0.271705   0.277585   0.000000   0.000000   0.000000
    124      -0.137943   0.112821  -0.343113   0.000000   0.000000   0.000000
    125      -0.147314  -0.409589   0.447986   0.139333   0.261642  -0.230503
    126       0.000000   0.000000   0.000000   0.000000   0.000000   0.000000
    127       0.000000   0.000000   0.000000   0.000000   0.000000   0.000000
    128       0.000000   0.000000   0.000000   0.000000   0.000000   0.000000
                  6          7          8          9         10         11    
      0       0.000000   0.000000   0.000000   0.000000   0.000000   0.000000
      1      -0.867234  -0.379487   0.322329   0.000000   0.000000   0.000000
      2       0.582189  -0.717990  -0.381506  -0.582189   0.717990   0.381506
      3       0.000000   0.000000   0.000000   0.566466  -0.562797   0.601976
      4       0.000000   0.000000   0.000000   0.000000   0.000000   0.000000
      5       0.000000   0.000000   0.000000   0.991723   0.128387  -0.001607
      6       0.000000   0.000000   0.000000  -0.453750  -0.439400  -0.775267
      7       0.000000   0.000000   0.000000   0.000000   0.000000   0.000000
      8       0.000000   0.000000   0.000000   0.000000   0.000000   0.000000
      9       0.000000   0.000000   0.000000   0.000000   0.000000   0.000000
     10       0.000000   0.000000   0.000000   0.000000   0.000000   0.000000
     11       0.000000   0.000000   0.000000   0.000000   0.000000   0.000000
     12       0.000000   0.000000   0.000000   0.000000   0.000000   0.000000
     13       0.473565   0.490157   0.731766   0.000000   0.000000   0.000000
     14       0.000000   0.000000   0.000000   0.000000   0.000000   0.000000
     15       0.000000   0.000000   0.000000   0.000000   0.000000   0.000000
     16       0.000000   0.000000   0.000000   0.000000   0.000000   0.000000
     17       0.000000   0.000000   0.000000   0.000000   0.000000   0.000000
     18       0.000000   0.000000   0.000000   0.000000   0.000000   0.000000
     19       0.000000   0.000000   0.000000   0.000000   0.000000   0.000000
     20       0.000000   0.000000   0.000000   0.000000   0.000000   0.000000
     21       0.000000   0.000000   0.000000   0.000000   0.000000   0.000000
     22       0.000000   0.000000   0.000000   0.000000   0.000000   0.000000
     23       0.000000   0.000000   0.000000   0.000000   0.000000   0.000000
     24       0.000000   0.000000   0.000000   0.000000   0.000000   0.000000
     25       0.000000   0.000000   0.000000   0.000000   0.000000   0.000000
     26       0.000000   0.000000   0.000000   0.000000   0.000000   0.000000
     27       0.178515  -0.208517   0.234806   0.000000   0.000000   0.000000
     28       0.000000   0.000000   0.000000   0.000000   0.000000   0.000000
     29      -0.107217   0.330084   0.100147   0.000000   0.000000   0.000000
     30      -0.071685  -0.119304  -0.333330   0.000000   0.000000   0.000000
     31       0.000000   0.000000   0.000000   0.000000   0.000000   0.000000
     32       0.000000   0.000000   0.000000   0.000000   0.000000   0.000000
     33      -0.684895   0.211585  -0.165345   0.266074   0.091883   0.233115
     34       0.327260  -0.023481  -0.656433   0.000000   0.000000   0.000000
     35       0.152318   0.577747   0.030144  -0.258197  -0.248160   0.073019
     36       0.115505  -0.084973   0.336183   0.004489  -0.090716  -0.613354
     37       0.000000   0.000000   0.000000  -0.319665   0.093006  -0.126850
     38       0.000000   0.000000   0.000000  -0.327188   0.191854   0.477988
     39       0.000000   0.000000   0.000000  -0.065706   0.587096   0.101967
     40       0.296420   0.199534   0.076825  -0.255635  -0.516509  -0.231472
     41      -0.255582  -0.074122  -0.250528   0.530313  -0.135908   0.208773
     42       0.000000   0.000000   0.000000   0.000000   0.000000   0.000000
     43       0.000000   0.000000   0.000000   0.000000   0.000000   0.000000
     44       0.000000   0.000000   0.000000  -0.054748  -0.276283  -0.206783
     45       0.000000   0.000000   0.000000   0.000000   0.000000   0.000000
     46       0.000000   0.000000   0.000000  -0.112258   0.182344   0.276112
     47       0.000000   0.000000   0.000000   0.286316   0.161522  -0.118417
     48       0.000000   0.000000   0.000000   0.019075  -0.151356  -0.320594
     49       0.000000   0.000000   0.000000   0.033348  -0.254528   0.245267
     50       0.000000   0.000000   0.000000   0.000000   0.000000   0.000000
     51       0.000000   0.000000   0.000000   0.000000   0.000000   0.000000
     52       0.000000   0.000000   0.000000  -0.039819   0.309693   0.168990
     53       0.000000   0.000000   0.000000   0.000000   0.000000   0.000000
     54       0.000000   0.000000   0.000000  -0.273741  -0.074147   0.202240
     55       0.000000   0.000000   0.000000   0.000000   0.000000   0.000000
     56       0.000000   0.000000   0.000000   0.000000   0.000000   0.000000
     57       0.000000   0.000000   0.000000   0.008103   0.300902  -0.175286
     58       0.000000   0.000000   0.000000   0.000000   0.000000   0.000000
     59       0.000000   0.000000   0.000000   0.269168  -0.218509  -0.033694
     60       0.000000   0.000000   0.000000   0.000000   0.000000   0.000000
     61       0.000000   0.000000   0.000000   0.000000   0.000000   0.000000
     62       0.000000   0.000000   0.000000   0.000000   0.000000   0.000000
     63       0.000000   0.000000   0.000000   0.000000   0.000000   0.000000
     64      -0.173960   0.329235  -0.080427   0.000000   0.000000   0.000000
     65      -0.173960   0.329235  -0.080427   0.000000   0.000000   0.000000
     66      -0.173960   0.329235  -0.080427   0.000000   0.000000   0.000000
     67       0.000000   0.000000   0.000000   0.000000   0.000000   0.000000
     68       0.000000   0.000000   0.000000   0.000000   0.000000   0.000000
     69       0.000000   0.000000   0.000000   0.000000   0.000000   0.000000
     70       0.000000   0.000000   0.000000   0.000000   0.000000   0.000000
     71       0.000000   0.000000   0.000000   0.000000   0.000000   0.000000
     72       0.203798   0.024691   0.577393  -0.157376   0.059903  -0.352897
     73       0.163121  -0.063007   0.364702  -0.157376   0.059903  -0.352897
     74      -0.271312   0.485507  -0.158369   0.000000   0.000000   0.000000
     75      -0.376106   0.608033  -0.296068   0.000000   0.000000   0.000000
     76       0.267916  -0.185533   0.502401  -0.157376   0.059903  -0.352897
     77      -0.335429   0.695731  -0.083377   0.000000   0.000000   0.000000
     78      -0.199818  -0.007218  -0.291344   0.020981   0.241811  -0.423067
     79      -0.240699  -0.540129   0.649203   0.015361   0.353298  -0.641461
     80      -0.155364   0.170560  -0.558081  -0.154234  -0.358666   0.439640
     81      -0.196245  -0.362351   0.382466  -0.159854  -0.247179   0.221246
     82      -0.412210  -0.592422   0.485888   0.513272   0.495658  -0.149556
     83      -0.371329  -0.059511  -0.454660   0.518892   0.384171   0.068838
     84       0.000000   0.000000   0.000000   0.624932   0.157671  -0.440660
     85       0.000000   0.000000   0.000000   0.139711   0.191876   0.047918
     86       0.000000   0.000000   0.000000  -0.157673   0.027200   0.173802
     87       0.317045   0.277668  -0.038747  -0.609053  -0.529081   0.078480
     88       0.000000   0.000000   0.000000   0.327548  -0.007005  -0.314776
     89       0.000000   0.000000   0.000000   0.485221  -0.034205  -0.488578
     90       0.317045   0.277668  -0.038747  -0.311669  -0.364405  -0.047404
     91       0.317045   0.277668  -0.038747  -0.451380  -0.556281  -0.095322
     92      -0.023984   0.180550  -0.376392   0.017649  -0.127565   0.699825
     93       0.000000   0.000000   0.000000  -0.088671   0.683417  -0.121647
     94       0.000000   0.000000   0.000000   0.000000   0.000000   0.000000
     95       0.000000   0.000000   0.000000   0.000000   0.000000   0.000000
     96       0.000000   0.000000   0.000000   0.000000   0.000000   0.000000
     97       0.000000   0.000000   0.000000   0.000000   0.000000   0.000000
     98       0.000000   0.000000   0.000000   0.035744  -0.279797  -0.295222
     99       0.000000   0.000000   0.000000  -0.035744   0.279797   0.295222
    100       0.000000   0.000000   0.000000  -0.035744   0.279797   0.295222
    101       0.000000   0.000000   0.000000  -0.059325   0.456961  -0.102941
    102       0.000000   0.000000   0.000000   0.029347  -0.226456   0.018707
    103      -0.023984   0.180550  -0.376392   0.046996  -0.354020   0.718532
    104       0.000000   0.000000   0.000000   0.035744  -0.279797  -0.295222
    105       0.000000   0.000000   0.000000  -0.093282   0.716178  -0.349487
    106       0.000000   0.000000   0.000000  -0.004611   0.032761  -0.227840
    107      -0.023984   0.180550  -0.376392   0.013038  -0.094804   0.471985
    108       0.000000   0.000000   0.000000   0.176562  -0.577725   0.224100
    109       0.000000   0.000000   0.000000  -0.362145  -0.139749   0.291163
    110      -0.161648  -0.259492   0.241683   0.320217   0.316264  -0.366667
    111       0.000000   0.000000   0.000000   0.013619  -0.632460   0.350490
    112       0.000000   0.000000   0.000000  -0.525088  -0.194485   0.417553
    113      -0.161648  -0.259492   0.241683   0.157274   0.261529  -0.240277
    114       0.000000   0.000000   0.000000   0.011240  -0.423561   0.233485
    115       0.000000   0.000000   0.000000  -0.527467   0.014414   0.300547
    116      -0.161648  -0.259492   0.241683   0.154894   0.470428  -0.357283
    117       0.000000   0.000000   0.000000   0.000000   0.000000   0.000000
    118       0.000000   0.000000   0.000000   0.158256  -0.328723   0.093687
    119       0.000000   0.000000   0.000000   0.000000   0.000000   0.000000
    120       0.000000   0.000000   0.000000   0.000000   0.000000   0.000000
    121       0.000000   0.000000   0.000000   0.000000   0.000000   0.000000
    122       0.000000   0.000000   0.000000   0.000000   0.000000   0.000000
    123       0.000000   0.000000   0.000000   0.000000   0.000000   0.000000
    124       0.000000   0.000000   0.000000   0.000000   0.000000   0.000000
    125       0.000000   0.000000   0.000000   0.000000   0.000000   0.000000
    126       0.000000   0.000000   0.000000   0.000000   0.000000   0.000000
    127       0.000000   0.000000   0.000000   0.000000   0.000000   0.000000
    128       0.000000   0.000000   0.000000   0.158256  -0.328723   0.093687
                 12         13         14         15         16         17    
      0       0.000000   0.000000   0.000000   0.000000   0.000000   0.000000
      1       0.000000   0.000000   0.000000   0.000000   0.000000   0.000000
      2       0.000000   0.000000   0.000000   0.000000   0.000000   0.000000
      3      -0.566466   0.562797  -0.601976   0.000000   0.000000   0.000000
      4       0.408128   0.686773  -0.601476  -0.408128  -0.686773   0.601476
      5       0.000000   0.000000   0.000000  -0.991723  -0.128387   0.001607
      6       0.000000   0.000000   0.000000   0.000000   0.000000   0.000000
      7       0.000000   0.000000   0.000000   0.000000   0.000000   0.000000
      8       0.000000   0.000000   0.000000   0.000000   0.000000   0.000000
      9       0.000000   0.000000   0.000000   0.000000   0.000000   0.000000
     10       0.000000   0.000000   0.000000   0.000000   0.000000   0.000000
     11       0.000000   0.000000   0.000000   0.000000   0.000000   0.000000
     12       0.000000   0.000000   0.000000   0.000000   0.000000   0.000000
     13       0.000000   0.000000   0.000000   0.000000   0.000000   0.000000
     14      -0.021204   0.200512   0.979462   0.000000   0.000000   0.000000
     15       0.139909  -0.964853  -0.222450   0.000000   0.000000   0.000000
     16       0.000000   0.000000   0.000000   0.517000  -0.314661  -0.796052
     17       0.000000   0.000000   0.000000   0.363056   0.831562   0.420352
     18       0.000000   0.000000   0.000000   0.000000   0.000000   0.000000
     19       0.000000   0.000000   0.000000   0.000000   0.000000   0.000000
     20       0.000000   0.000000   0.000000   0.000000   0.000000   0.000000
     21       0.000000   0.000000   0.000000   0.000000   0.000000   0.000000
     22       0.000000   0.000000   0.000000   0.000000   0.000000   0.000000
     23       0.000000   0.000000   0.000000   0.000000   0.000000   0.000000
     24       0.000000   0.000000   0.000000   0.000000   0.000000   0.000000
     25       0.000000   0.000000   0.000000   0.000000   0.000000   0.000000
     26       0.000000   0.000000   0.000000   0.000000   0.000000   0.000000
     27       0.000000   0.000000   0.000000   0.000000   0.000000   0.000000
     28       0.000000   0.000000   0.000000   0.000000   0.000000   0.000000
     29       0.000000   0.000000   0.000000   0.000000   0.000000   0.000000
     30       0.000000   0.000000   0.000000   0.000000   0.000000   0.000000
     31       0.000000   0.000000   0.000000   0.000000   0.000000   0.000000
     32       0.000000   0.000000   0.000000   0.000000   0.000000   0.000000
     33       0.000000   0.000000   0.000000   0.000000   0.000000   0.000000
     34       0.000000   0.000000   0.000000   0.000000   0.000000   0.000000
     35       0.000000   0.000000   0.000000   0.000000   0.000000   0.000000
     36      -0.119994   0.175689   0.277171   0.000000   0.000000   0.000000
     37       0.286316   0.161522  -0.118417   0.033348  -0.254528   0.245267
     38       0.000000   0.000000   0.000000   0.019430  -0.154083  -0.319270
     39      -0.073072  -0.281186  -0.194124   0.000000   0.000000   0.000000
     40       0.000000   0.000000   0.000000  -0.040785   0.316976   0.154647
     41       0.000000   0.000000   0.000000   0.000000   0.000000   0.000000
     42      -0.089708   0.577629  -0.572074   0.000000   0.000000   0.000000
     43      -0.392777   0.125345   0.589505   0.131283  -0.253089  -0.199899
     44       0.332350   0.225236   0.602791   0.000000   0.000000   0.000000
     45      -0.283525  -0.629248  -0.192971   0.065322   0.202551   0.275599
     46       0.428799  -0.542641  -0.195501   0.000000   0.000000   0.000000
     47       0.030106  -0.245940   0.236735  -0.316423   0.084418  -0.118317
     48       0.000000   0.000000   0.000000   0.393505   0.304601   0.527972
     49      -0.316423   0.084418  -0.118317   0.283074   0.170111  -0.126950
     50       0.000000   0.000000   0.000000  -0.660597  -0.388108   0.281912
     51       0.067980   0.201246   0.275912   0.063287  -0.036930  -0.714343
     52       0.000000   0.000000   0.000000   0.491882  -0.452176  -0.277568
     53       0.127973  -0.253042  -0.202092  -0.037802   0.714795   0.078133
     54       0.000000   0.000000   0.000000   0.000000   0.000000   0.000000
     55       0.000000   0.000000   0.000000   0.000000   0.000000   0.000000
     56       0.000000   0.000000   0.000000   0.000000   0.000000   0.000000
     57       0.000000   0.000000   0.000000   0.000000   0.000000   0.000000
     58       0.000000   0.000000   0.000000   0.000000   0.000000   0.000000
     59       0.000000   0.000000   0.000000   0.000000   0.000000   0.000000
     60       0.000000   0.000000   0.000000   0.000000   0.000000   0.000000
     61       0.000000   0.000000   0.000000   0.000000   0.000000   0.000000
     62       0.000000   0.000000   0.000000   0.000000   0.000000   0.000000
     63       0.000000   0.000000   0.000000   0.000000   0.000000   0.000000
     64       0.000000   0.000000   0.000000   0.000000   0.000000   0.000000
     65       0.000000   0.000000   0.000000   0.000000   0.000000   0.000000
     66       0.000000   0.000000   0.000000   0.000000   0.000000   0.000000
     67       0.000000   0.000000   0.000000   0.000000   0.000000   0.000000
     68       0.000000   0.000000   0.000000   0.000000   0.000000   0.000000
     69       0.000000   0.000000   0.000000   0.000000   0.000000   0.000000
     70       0.000000   0.000000   0.000000   0.000000   0.000000   0.000000
     71       0.000000   0.000000   0.000000   0.000000   0.000000   0.000000
     72       0.000000   0.000000   0.000000   0.000000   0.000000   0.000000
     73       0.000000   0.000000   0.000000   0.000000   0.000000   0.000000
     74       0.000000   0.000000   0.000000   0.000000   0.000000   0.000000
     75       0.000000   0.000000   0.000000   0.000000   0.000000   0.000000
     76       0.000000   0.000000   0.000000   0.000000   0.000000   0.000000
     77       0.000000   0.000000   0.000000   0.000000   0.000000   0.000000
     78       0.000000   0.000000   0.000000   0.023298  -0.175389   0.365633
     79       0.000000   0.000000   0.000000   0.023298  -0.175389   0.365633
     80       0.000000   0.000000   0.000000   0.000000   0.000000   0.000000
     81       0.000000   0.000000   0.000000   0.000000   0.000000   0.000000
     82      -0.303102  -0.265456   0.037043   0.000000   0.000000   0.000000
     83      -0.303102  -0.265456   0.037043   0.000000   0.000000   0.000000
     84      -0.759997  -0.217118   0.512179   0.000000   0.000000   0.000000
     85      -0.626198  -0.047300   0.545038   0.035620  -0.278832  -0.294204
     86       0.538863   0.603716   0.057348   0.035620  -0.278832  -0.294204
     87       0.708818   0.603497  -0.102786   0.000000   0.000000   0.000000
     88       0.405063   0.433898   0.024489   0.000000   0.000000   0.000000
     89      -0.133799  -0.169818  -0.032859  -0.035620   0.278832   0.294204
     90      -0.456242  -0.047519   0.384903   0.000000   0.000000   0.000000
     91       0.169955  -0.000219  -0.160135  -0.035620   0.278832   0.294204
     92       0.035056  -0.274414  -0.289542  -0.028721   0.221429  -0.033891
     93       0.035056  -0.274414  -0.289542   0.006736  -0.049091   0.234639
     94      -0.449701  -0.075387  -0.391220  -0.499106   0.321867   0.028846
     95       0.814320  -0.398317   0.097748  -0.815200   0.401911  -0.094242
     96      -0.769969   0.008515  -0.512735   0.773080  -0.013101   0.509610
     97       0.494052  -0.314415  -0.023767   0.456986   0.066943   0.386522
     98      -0.173834   0.138492   0.040178   0.599760   0.132569   0.558331
     99      -0.596135  -0.129977  -0.552913   0.173321  -0.145669  -0.048722
    100       0.667886  -0.452907  -0.063945  -0.142773  -0.065625  -0.171810
    101       0.000000   0.000000   0.000000  -0.021913   0.162296  -0.556984
    102      -0.035056   0.274414   0.289542  -0.028649   0.211387  -0.791623
    103       0.000000   0.000000   0.000000  -0.057370   0.432816  -0.825514
    104       0.146434   0.054590   0.161693  -0.672427   0.467536   0.077568
    105       0.000000   0.000000   0.000000   0.110822  -0.850907   0.410295
    106      -0.035056   0.274414   0.289542   0.104087  -0.801816   0.175656
    107       0.000000   0.000000   0.000000   0.075366  -0.580387   0.141766
    108       0.000000   0.000000   0.000000  -0.047783   0.366845  -0.179951
    109       0.316784   0.075042  -0.227939   0.000000   0.000000   0.000000
    110       0.000000   0.000000   0.000000   0.000000   0.000000   0.000000
    111       0.000000   0.000000   0.000000  -0.047783   0.366845  -0.179951
    112       0.316784   0.075042  -0.227939   0.000000   0.000000   0.000000
    113       0.000000   0.000000   0.000000   0.000000   0.000000   0.000000
    114       0.000000   0.000000   0.000000  -0.047783   0.366845  -0.179951
    115       0.316784   0.075042  -0.227939   0.000000   0.000000   0.000000
    116       0.000000   0.000000   0.000000   0.000000   0.000000   0.000000
    117       0.000000   0.000000   0.000000   0.000000   0.000000   0.000000
    118       0.000000   0.000000   0.000000   0.000000   0.000000   0.000000
    119       0.000000   0.000000   0.000000   0.000000   0.000000   0.000000
    120       0.000000   0.000000   0.000000   0.000000   0.000000   0.000000
    121       0.000000   0.000000   0.000000   0.000000   0.000000   0.000000
    122       0.000000   0.000000   0.000000   0.000000   0.000000   0.000000
    123       0.000000   0.000000   0.000000   0.000000   0.000000   0.000000
    124       0.000000   0.000000   0.000000   0.000000   0.000000   0.000000
    125       0.000000   0.000000   0.000000   0.000000   0.000000   0.000000
    126       0.000000   0.000000   0.000000   0.000000   0.000000   0.000000
    127       0.000000   0.000000   0.000000   0.000000   0.000000   0.000000
    128       0.000000   0.000000   0.000000   0.000000   0.000000   0.000000
                 18         19         20         21         22         23    
      0       0.000000   0.000000   0.000000   0.000000   0.000000   0.000000
      1       0.000000   0.000000   0.000000   0.000000   0.000000   0.000000
      2       0.000000   0.000000   0.000000   0.000000   0.000000   0.000000
      3       0.000000   0.000000   0.000000   0.000000   0.000000   0.000000
      4       0.000000   0.000000   0.000000   0.000000   0.000000   0.000000
      5       0.000000   0.000000   0.000000   0.000000   0.000000   0.000000
      6       0.453750   0.439400   0.775267   0.000000   0.000000   0.000000
      7      -0.899416  -0.364066   0.241884   0.899416   0.364066  -0.241884
      8       0.000000   0.000000   0.000000  -0.557408   0.695832   0.452896
      9       0.000000   0.000000   0.000000   0.000000   0.000000   0.000000
     10       0.000000   0.000000   0.000000   0.000000   0.000000   0.000000
     11       0.000000   0.000000   0.000000   0.000000   0.000000   0.000000
     12       0.000000   0.000000   0.000000   0.000000   0.000000   0.000000
     13       0.000000   0.000000   0.000000   0.000000   0.000000   0.000000
     14       0.000000   0.000000   0.000000   0.000000   0.000000   0.000000
     15       0.000000   0.000000   0.000000   0.000000   0.000000   0.000000
     16       0.000000   0.000000   0.000000   0.000000   0.000000   0.000000
     17       0.000000   0.000000   0.000000   0.000000   0.000000   0.000000
     18       0.564724  -0.741511  -0.362283   0.000000   0.000000   0.000000
     19      -0.123527   0.677233  -0.725325   0.000000   0.000000   0.000000
     20       0.000000   0.000000   0.000000   0.120358  -0.776909   0.618002
     21       0.000000   0.000000   0.000000   0.268169   0.062868   0.233463
     22       0.000000   0.000000   0.000000   0.000000   0.000000   0.000000
     23       0.000000   0.000000   0.000000  -0.258569  -0.245155   0.058422
     24       0.000000   0.000000   0.000000  -0.019466   0.185595  -0.309108
     25       0.000000   0.000000   0.000000   0.000000   0.000000   0.000000
     26       0.000000   0.000000   0.000000   0.000000   0.000000   0.000000
     27       0.000000   0.000000   0.000000   0.000000   0.000000   0.000000
     28       0.000000   0.000000   0.000000   0.000000   0.000000   0.000000
     29       0.000000   0.000000   0.000000   0.000000   0.000000   0.000000
     30       0.000000   0.000000   0.000000   0.000000   0.000000   0.000000
     31       0.000000   0.000000   0.000000   0.000000   0.000000   0.000000
     32       0.000000   0.000000   0.000000   0.000000   0.000000   0.000000
     33       0.000000   0.000000   0.000000   0.000000   0.000000   0.000000
     34       0.000000   0.000000   0.000000   0.000000   0.000000   0.000000
     35       0.000000   0.000000   0.000000   0.000000   0.000000   0.000000
     36       0.000000   0.000000   0.000000   0.000000   0.000000   0.000000
     37       0.000000   0.000000   0.000000   0.000000   0.000000   0.000000
     38       0.307758  -0.037770  -0.158718   0.000000   0.000000   0.000000
     39       0.138777  -0.305910   0.092158   0.000000   0.000000   0.000000
     40       0.000000   0.000000   0.000000   0.000000   0.000000   0.000000
     41      -0.274731   0.210030   0.041756   0.000000   0.000000   0.000000
     42       0.000000   0.000000   0.000000   0.000000   0.000000   0.000000
     43       0.000000   0.000000   0.000000   0.000000   0.000000   0.000000
     44       0.000000   0.000000   0.000000   0.000000   0.000000   0.000000
     45       0.000000   0.000000   0.000000   0.000000   0.000000   0.000000
     46       0.000000   0.000000   0.000000   0.000000   0.000000   0.000000
     47       0.000000   0.000000   0.000000   0.000000   0.000000   0.000000
     48       0.000000   0.000000   0.000000   0.000000   0.000000   0.000000
     49       0.000000   0.000000   0.000000   0.000000   0.000000   0.000000
     50       0.000000   0.000000   0.000000   0.000000   0.000000   0.000000
     51       0.000000   0.000000   0.000000   0.000000   0.000000   0.000000
     52       0.000000   0.000000   0.000000   0.000000   0.000000   0.000000
     53       0.000000   0.000000   0.000000   0.000000   0.000000   0.000000
     54       0.230206  -0.043350  -0.540970   0.043535   0.117498   0.338729
     55      -0.292859   0.042245   0.722592   0.000000   0.000000   0.000000
     56       0.628905  -0.136464   0.238734  -0.153197   0.214334  -0.247043
     57      -0.218897  -0.635147  -0.100898   0.000000   0.000000   0.000000
     58       0.261667   0.637821   0.044995   0.103852  -0.328518  -0.108301
     59      -0.605221   0.125920  -0.300634   0.000000   0.000000   0.000000
     60      -0.091195   0.319441   0.141700  -0.179488  -0.556395  -0.110791
     61       0.157227  -0.251555   0.206006  -0.673415   0.189791  -0.183122
     62       0.000000   0.000000   0.000000   0.309126  -0.033245  -0.653970
     63       0.000000   0.000000   0.000000   0.000000   0.000000   0.000000
     64       0.000000   0.000000   0.000000   0.000000   0.000000   0.000000
     65       0.000000   0.000000   0.000000  -0.145719  -0.273633   0.241066
     66       0.000000   0.000000   0.000000   0.000000   0.000000   0.000000
     67       0.000000   0.000000   0.000000  -0.145719  -0.273633   0.241066
     68       0.000000   0.000000   0.000000   0.000000   0.000000   0.000000
     69       0.000000   0.000000   0.000000   0.000000   0.000000   0.000000
     70       0.000000   0.000000   0.000000   0.000000   0.000000   0.000000
     71       0.000000   0.000000   0.000000  -0.145719  -0.273633   0.241066
     72       0.000000   0.000000   0.000000   0.000000   0.000000   0.000000
     73       0.000000   0.000000   0.000000   0.000000   0.000000   0.000000
     74       0.000000   0.000000   0.000000   0.000000   0.000000   0.000000
     75       0.000000   0.000000   0.000000   0.000000   0.000000   0.000000
     76       0.000000   0.000000   0.000000   0.000000   0.000000   0.000000
     77       0.000000   0.000000   0.000000   0.000000   0.000000   0.000000
     78       0.000000   0.000000   0.000000   0.000000   0.000000   0.000000
     79       0.000000   0.000000   0.000000   0.000000   0.000000   0.000000
     80       0.154059   0.247311  -0.230337   0.000000   0.000000   0.000000
     81       0.154059   0.247311  -0.230337   0.000000   0.000000   0.000000
     82       0.000000   0.000000   0.000000   0.000000   0.000000   0.000000
     83       0.000000   0.000000   0.000000   0.000000   0.000000   0.000000
     84      -0.315801  -0.074809   0.227233   0.000000   0.000000   0.000000
     85       0.000000   0.000000   0.000000   0.000000   0.000000   0.000000
     86       0.000000   0.000000   0.000000   0.000000   0.000000   0.000000
     87       0.000000   0.000000   0.000000   0.000000   0.000000   0.000000
     88      -0.315801  -0.074809   0.227233   0.000000   0.000000   0.000000
     89      -0.315801  -0.074809   0.227233   0.000000   0.000000   0.000000
     90       0.000000   0.000000   0.000000   0.000000   0.000000   0.000000
     91       0.000000   0.000000   0.000000   0.000000   0.000000   0.000000
     92       0.000000   0.000000   0.000000   0.000000   0.000000   0.000000
     93       0.046880  -0.359912   0.176550   0.000000   0.000000   0.000000
     94       0.000000   0.000000   0.000000   0.000000   0.000000   0.000000
     95       0.000000   0.000000   0.000000   0.000000   0.000000   0.000000
     96       0.000000   0.000000   0.000000   0.000000   0.000000   0.000000
     97       0.000000   0.000000   0.000000   0.000000   0.000000   0.000000
     98       0.000000   0.000000   0.000000   0.000000   0.000000   0.000000
     99       0.000000   0.000000   0.000000   0.000000   0.000000   0.000000
    100       0.000000   0.000000   0.000000   0.000000   0.000000   0.000000
    101       0.046880  -0.359912   0.176550   0.000000   0.000000   0.000000
    102       0.000000   0.000000   0.000000   0.000000   0.000000   0.000000
    103       0.000000   0.000000   0.000000   0.000000   0.000000   0.000000
    104       0.000000   0.000000   0.000000   0.000000   0.000000   0.000000
    105       0.046880  -0.359912   0.176550   0.000000   0.000000   0.000000
    106       0.000000   0.000000   0.000000   0.000000   0.000000   0.000000
    107       0.000000   0.000000   0.000000   0.000000   0.000000   0.000000
    108      -0.582221   0.336286   0.150166   0.000000   0.000000   0.000000
    109      -0.408081   0.190114   0.131091   0.000000   0.000000   0.000000
    110      -0.612010   0.068634   0.319299   0.000000   0.000000   0.000000
    111       0.263043   0.597191  -0.492426   0.000000   0.000000   0.000000
    112       0.437183   0.451019  -0.511501   0.000000   0.000000   0.000000
    113       0.233253   0.329540  -0.323293   0.000000   0.000000   0.000000
    114       0.200630  -0.284117   0.043605  -0.164087   0.340834  -0.097138
    115       0.374770  -0.430290   0.024530  -0.164087   0.340834  -0.097138
    116       0.170840  -0.551769   0.212738  -0.164087   0.340834  -0.097138
    117       0.159765  -0.086784   0.463447   0.146337  -0.128279   0.351060
    118      -0.270035   0.498779  -0.253368   0.249722  -0.282877   0.502795
    119       0.000000   0.000000   0.000000   0.611012   0.256836   0.357407
    120       0.000000   0.000000   0.000000   0.463639   0.227466   0.221151
    121       0.000000   0.000000   0.000000   0.616840   0.393133   0.155173
    122       0.137978  -0.112849   0.343201  -0.135825   0.124500  -0.358451
    123       0.137978  -0.112849   0.343201  -0.283198   0.095129  -0.494706
    124       0.016632  -0.408567  -0.553102   0.174816  -0.068368   0.547131
    125       0.137978  -0.112849   0.343201  -0.129997   0.260796  -0.560684
    126       0.061119  -0.372417  -0.333271   0.013941  -0.331813  -0.447580
    127       0.204253  -0.050634   0.683277  -0.014538  -0.391724  -0.643652
    128      -0.225548   0.534929  -0.033538   0.088847  -0.546322  -0.491917
                 24         25         26         27         28         29    
      0       0.000000   0.000000   0.000000   0.000000   0.000000   0.000000
      1       0.000000   0.000000   0.000000   0.000000   0.000000   0.000000
      2       0.000000   0.000000   0.000000   0.000000   0.000000   0.000000
      3       0.000000   0.000000   0.000000   0.000000   0.000000   0.000000
      4       0.000000   0.000000   0.000000   0.000000   0.000000   0.000000
      5       0.000000   0.000000   0.000000   0.000000   0.000000   0.000000
      6       0.000000   0.000000   0.000000   0.000000   0.000000   0.000000
      7       0.000000   0.000000   0.000000   0.000000   0.000000   0.000000
      8       0.000000   0.000000   0.000000   0.000000   0.000000   0.000000
      9       0.221500  -0.701894   0.676966   0.000000   0.000000   0.000000
     10       0.000000   0.000000   0.000000   0.857262   0.419336  -0.298763
     11       0.000000   0.000000   0.000000   0.000000   0.000000   0.000000
     12       0.000000   0.000000   0.000000   0.000000   0.000000   0.000000
     13       0.000000   0.000000   0.000000   0.000000   0.000000   0.000000
     14       0.000000   0.000000   0.000000   0.000000   0.000000   0.000000
     15       0.000000   0.000000   0.000000   0.000000   0.000000   0.000000
     16       0.000000   0.000000   0.000000   0.000000   0.000000   0.000000
     17       0.000000   0.000000   0.000000   0.000000   0.000000   0.000000
     18       0.000000   0.000000   0.000000   0.000000   0.000000   0.000000
     19       0.000000   0.000000   0.000000   0.000000   0.000000   0.000000
     20       0.000000   0.000000   0.000000   0.000000   0.000000   0.000000
     21       0.000000   0.000000   0.000000   0.000000   0.000000   0.000000
     22       0.000000   0.000000   0.000000   0.084948   0.148160   0.451702
     23       0.000000   0.000000   0.000000   0.143765  -0.423570  -0.181997
     24       0.248001  -0.243836  -0.333959   0.000000   0.000000   0.000000
     25       0.199848   0.335662   0.282633   0.000000   0.000000   0.000000
     26      -0.468691  -0.103377   0.046169  -0.245777   0.290863  -0.296977
     27       0.000000   0.000000   0.000000   0.000000   0.000000   0.000000
     28       0.000000   0.000000   0.000000   0.000000   0.000000   0.000000
     29       0.000000   0.000000   0.000000   0.000000   0.000000   0.000000
     30       0.000000   0.000000   0.000000   0.000000   0.000000   0.000000
     31       0.000000   0.000000   0.000000   0.000000   0.000000   0.000000
     32       0.000000   0.000000   0.000000   0.000000   0.000000   0.000000
     33       0.000000   0.000000   0.000000   0.000000   0.000000   0.000000
     34       0.000000   0.000000   0.000000   0.000000   0.000000   0.000000
     35       0.000000   0.000000   0.000000   0.000000   0.000000   0.000000
     36       0.000000   0.000000   0.000000   0.000000   0.000000   0.000000
     37       0.000000   0.000000   0.000000   0.000000   0.000000   0.000000
     38       0.000000   0.000000   0.000000   0.000000   0.000000   0.000000
     39       0.000000   0.000000   0.000000   0.000000   0.000000   0.000000
     40       0.000000   0.000000   0.000000   0.000000   0.000000   0.000000
     41       0.000000   0.000000   0.000000   0.000000   0.000000   0.000000
     42       0.000000   0.000000   0.000000   0.000000   0.000000   0.000000
     43       0.000000   0.000000   0.000000   0.000000   0.000000   0.000000
     44       0.000000   0.000000   0.000000   0.000000   0.000000   0.000000
     45       0.000000   0.000000   0.000000   0.000000   0.000000   0.000000
     46       0.000000   0.000000   0.000000   0.000000   0.000000   0.000000
     47       0.000000   0.000000   0.000000   0.000000   0.000000   0.000000
     48       0.000000   0.000000   0.000000   0.000000   0.000000   0.000000
     49       0.000000   0.000000   0.000000   0.000000   0.000000   0.000000
     50       0.000000   0.000000   0.000000   0.000000   0.000000   0.000000
     51       0.000000   0.000000   0.000000   0.000000   0.000000   0.000000
     52       0.000000   0.000000   0.000000   0.000000   0.000000   0.000000
     53       0.000000   0.000000   0.000000   0.000000   0.000000   0.000000
     54       0.000000   0.000000   0.000000   0.000000   0.000000   0.000000
     55       0.000000   0.000000   0.000000   0.000000   0.000000   0.000000
     56       0.000000   0.000000   0.000000   0.000000   0.000000   0.000000
     57       0.000000   0.000000   0.000000   0.000000   0.000000   0.000000
     58       0.000000   0.000000   0.000000   0.000000   0.000000   0.000000
     59       0.000000   0.000000   0.000000   0.000000   0.000000   0.000000
     60       0.000000   0.000000   0.000000   0.000000   0.000000   0.000000
     61       0.000000   0.000000   0.000000   0.000000   0.000000   0.000000
     62       0.000000   0.000000   0.000000   0.000000   0.000000   0.000000
     63       0.449439  -0.076757  -0.226638   0.000000   0.000000   0.000000
     64       0.449439  -0.076757  -0.226638   0.000000   0.000000   0.000000
     65       0.000000   0.000000   0.000000   0.000000   0.000000   0.000000
     66       0.000000   0.000000   0.000000  -0.249313   0.440210  -0.097504
     67       0.000000   0.000000   0.000000   0.000000   0.000000   0.000000
     68       0.000000   0.000000   0.000000  -0.249313   0.440210  -0.097504
     69       0.449439  -0.076757  -0.226638   0.000000   0.000000   0.000000
     70       0.000000   0.000000   0.000000  -0.249313   0.440210  -0.097504
     71       0.000000   0.000000   0.000000   0.000000   0.000000   0.000000
     72       0.000000   0.000000   0.000000   0.000000   0.000000   0.000000
     73       0.000000   0.000000   0.000000   0.000000   0.000000   0.000000
     74       0.000000   0.000000   0.000000   0.000000   0.000000   0.000000
     75       0.000000   0.000000   0.000000   0.000000   0.000000   0.000000
     76       0.000000   0.000000   0.000000   0.000000   0.000000   0.000000
     77       0.000000   0.000000   0.000000   0.000000   0.000000   0.000000
     78       0.000000   0.000000   0.000000   0.000000   0.000000   0.000000
     79       0.000000   0.000000   0.000000   0.000000   0.000000   0.000000
     80       0.000000   0.000000   0.000000   0.000000   0.000000   0.000000
     81       0.000000   0.000000   0.000000   0.000000   0.000000   0.000000
     82       0.000000   0.000000   0.000000   0.000000   0.000000   0.000000
     83       0.000000   0.000000   0.000000   0.000000   0.000000   0.000000
     84       0.000000   0.000000   0.000000   0.000000   0.000000   0.000000
     85       0.000000   0.000000   0.000000   0.000000   0.000000   0.000000
     86       0.000000   0.000000   0.000000   0.000000   0.000000   0.000000
     87       0.000000   0.000000   0.000000   0.000000   0.000000   0.000000
     88       0.000000   0.000000   0.000000   0.000000   0.000000   0.000000
     89       0.000000   0.000000   0.000000   0.000000   0.000000   0.000000
     90       0.000000   0.000000   0.000000   0.000000   0.000000   0.000000
     91       0.000000   0.000000   0.000000   0.000000   0.000000   0.000000
     92       0.000000   0.000000   0.000000   0.000000   0.000000   0.000000
     93       0.000000   0.000000   0.000000   0.000000   0.000000   0.000000
     94       0.000000   0.000000   0.000000   0.000000   0.000000   0.000000
     95       0.000000   0.000000   0.000000   0.000000   0.000000   0.000000
     96       0.000000   0.000000   0.000000   0.000000   0.000000   0.000000
     97       0.000000   0.000000   0.000000   0.000000   0.000000   0.000000
     98       0.000000   0.000000   0.000000   0.000000   0.000000   0.000000
     99       0.000000   0.000000   0.000000   0.000000   0.000000   0.000000
    100       0.000000   0.000000   0.000000   0.000000   0.000000   0.000000
    101       0.000000   0.000000   0.000000   0.000000   0.000000   0.000000
    102       0.000000   0.000000   0.000000   0.000000   0.000000   0.000000
    103       0.000000   0.000000   0.000000   0.000000   0.000000   0.000000
    104       0.000000   0.000000   0.000000   0.000000   0.000000   0.000000
    105       0.000000   0.000000   0.000000   0.000000   0.000000   0.000000
    106       0.000000   0.000000   0.000000   0.000000   0.000000   0.000000
    107       0.000000   0.000000   0.000000   0.000000   0.000000   0.000000
    108       0.000000   0.000000   0.000000   0.000000   0.000000   0.000000
    109       0.000000   0.000000   0.000000   0.000000   0.000000   0.000000
    110       0.000000   0.000000   0.000000   0.000000   0.000000   0.000000
    111       0.000000   0.000000   0.000000   0.000000   0.000000   0.000000
    112       0.000000   0.000000   0.000000   0.000000   0.000000   0.000000
    113       0.000000   0.000000   0.000000   0.000000   0.000000   0.000000
    114       0.000000   0.000000   0.000000   0.000000   0.000000   0.000000
    115       0.000000   0.000000   0.000000   0.000000   0.000000   0.000000
    116       0.000000   0.000000   0.000000   0.000000   0.000000   0.000000
    117       0.000000   0.000000   0.000000   0.000000   0.000000   0.000000
    118       0.000000   0.000000   0.000000   0.000000   0.000000   0.000000
    119       0.000000   0.000000   0.000000   0.214229  -0.119401   0.447113
    120      -0.419497  -0.253984  -0.126079   0.000000   0.000000   0.000000
    121       0.000000   0.000000   0.000000   0.000000   0.000000   0.000000
    122       0.000000   0.000000   0.000000   0.214229  -0.119401   0.447113
    123      -0.419497  -0.253984  -0.126079   0.000000   0.000000   0.000000
    124       0.000000   0.000000   0.000000   0.000000   0.000000   0.000000
    125       0.000000   0.000000   0.000000   0.000000   0.000000   0.000000
    126       0.000000   0.000000   0.000000   0.000000   0.000000   0.000000
    127       0.000000   0.000000   0.000000   0.000000   0.000000   0.000000
    128       0.000000   0.000000   0.000000   0.000000   0.000000   0.000000
                 30         31         32         33         34         35    
      0       0.000000   0.000000   0.000000   0.000000   0.000000   0.000000
      1       0.000000   0.000000   0.000000   0.000000   0.000000   0.000000
      2       0.000000   0.000000   0.000000   0.000000   0.000000   0.000000
      3       0.000000   0.000000   0.000000   0.000000   0.000000   0.000000
      4       0.000000   0.000000   0.000000   0.000000   0.000000   0.000000
      5       0.000000   0.000000   0.000000   0.000000   0.000000   0.000000
      6       0.000000   0.000000   0.000000   0.000000   0.000000   0.000000
      7       0.000000   0.000000   0.000000   0.000000   0.000000   0.000000
      8       0.000000   0.000000   0.000000   0.000000   0.000000   0.000000
      9       0.000000   0.000000   0.000000   0.000000   0.000000   0.000000
     10       0.000000   0.000000   0.000000   0.000000   0.000000   0.000000
     11      -0.132967   0.677433  -0.723467   0.000000   0.000000   0.000000
     12       0.000000   0.000000   0.000000   0.562145  -0.741235  -0.366830
     13       0.000000   0.000000   0.000000   0.000000   0.000000   0.000000
     14       0.000000   0.000000   0.000000   0.000000   0.000000   0.000000
     15       0.000000   0.000000   0.000000   0.000000   0.000000   0.000000
     16       0.000000   0.000000   0.000000   0.000000   0.000000   0.000000
     17       0.000000   0.000000   0.000000   0.000000   0.000000   0.000000
     18       0.000000   0.000000   0.000000   0.000000   0.000000   0.000000
     19       0.000000   0.000000   0.000000   0.000000   0.000000   0.000000
     20       0.000000   0.000000   0.000000   0.000000   0.000000   0.000000
     21       0.000000   0.000000   0.000000   0.000000   0.000000   0.000000
     22       0.000000   0.000000   0.000000   0.000000   0.000000   0.000000
     23       0.000000   0.000000   0.000000   0.000000   0.000000   0.000000
     24       0.000000   0.000000   0.000000   0.000000   0.000000   0.000000
     25       0.000000   0.000000   0.000000   0.000000   0.000000   0.000000
     26       0.000000   0.000000   0.000000   0.000000   0.000000   0.000000
     27       0.473052   0.064724  -0.026337   0.000000   0.000000   0.000000
     28      -0.262041   0.266817   0.298000  -0.021406  -0.226845   0.425571
     29       0.000000   0.000000   0.000000   0.349500   0.316405  -0.103755
     30       0.000000   0.000000   0.000000   0.000000   0.000000   0.000000
     31      -0.212613  -0.331453  -0.271286   0.000000   0.000000   0.000000
     32       0.000000   0.000000   0.000000  -0.337896  -0.091803  -0.332304
     33       0.000000   0.000000   0.000000   0.000000   0.000000   0.000000
     34       0.000000   0.000000   0.000000   0.000000   0.000000   0.000000
     35       0.000000   0.000000   0.000000   0.000000   0.000000   0.000000
     36       0.000000   0.000000   0.000000   0.000000   0.000000   0.000000
     37       0.000000   0.000000   0.000000   0.000000   0.000000   0.000000
     38       0.000000   0.000000   0.000000   0.000000   0.000000   0.000000
     39       0.000000   0.000000   0.000000   0.000000   0.000000   0.000000
     40       0.000000   0.000000   0.000000   0.000000   0.000000   0.000000
     41       0.000000   0.000000   0.000000   0.000000   0.000000   0.000000
     42       0.000000   0.000000   0.000000   0.000000   0.000000   0.000000
     43       0.000000   0.000000   0.000000   0.000000   0.000000   0.000000
     44       0.000000   0.000000   0.000000   0.000000   0.000000   0.000000
     45       0.000000   0.000000   0.000000   0.000000   0.000000   0.000000
     46       0.000000   0.000000   0.000000   0.000000   0.000000   0.000000
     47       0.000000   0.000000   0.000000   0.000000   0.000000   0.000000
     48       0.000000   0.000000   0.000000   0.000000   0.000000   0.000000
     49       0.000000   0.000000   0.000000   0.000000   0.000000   0.000000
     50       0.000000   0.000000   0.000000   0.000000   0.000000   0.000000
     51       0.000000   0.000000   0.000000   0.000000   0.000000   0.000000
     52       0.000000   0.000000   0.000000   0.000000   0.000000   0.000000
     53       0.000000   0.000000   0.000000   0.000000   0.000000   0.000000
     54       0.000000   0.000000   0.000000   0.000000   0.000000   0.000000
     55       0.000000   0.000000   0.000000   0.000000   0.000000   0.000000
     56       0.000000   0.000000   0.000000   0.000000   0.000000   0.000000
     57       0.000000   0.000000   0.000000   0.000000   0.000000   0.000000
     58       0.000000   0.000000   0.000000   0.000000   0.000000   0.000000
     59       0.000000   0.000000   0.000000   0.000000   0.000000   0.000000
     60       0.000000   0.000000   0.000000   0.000000   0.000000   0.000000
     61       0.000000   0.000000   0.000000   0.000000   0.000000   0.000000
     62       0.000000   0.000000   0.000000   0.000000   0.000000   0.000000
     63       0.000000   0.000000   0.000000  -0.226482  -0.330984   0.321732
     64       0.000000   0.000000   0.000000   0.000000   0.000000   0.000000
     65       0.000000   0.000000   0.000000   0.000000   0.000000   0.000000
     66       0.000000   0.000000   0.000000   0.000000   0.000000   0.000000
     67       0.000000   0.000000   0.000000  -0.226482  -0.330984   0.321732
     68       0.448177  -0.124586  -0.199030   0.000000   0.000000   0.000000
     69       0.448177  -0.124586  -0.199030   0.000000   0.000000   0.000000
     70       0.000000   0.000000   0.000000  -0.226482  -0.330984   0.321732
     71       0.448177  -0.124586  -0.199030   0.000000   0.000000   0.000000
     72      -0.031265   0.372949   0.354964   0.000000   0.000000   0.000000
     73       0.000000   0.000000   0.000000  -0.204011   0.073879  -0.461917
     74       0.000000   0.000000   0.000000   0.000000   0.000000   0.000000
     75       0.000000   0.000000   0.000000  -0.204011   0.073879  -0.461917
     76       0.000000   0.000000   0.000000   0.000000   0.000000   0.000000
     77      -0.031265   0.372949   0.354964   0.000000   0.000000   0.000000
     78       0.000000   0.000000   0.000000   0.000000   0.000000   0.000000
     79       0.000000   0.000000   0.000000   0.000000   0.000000   0.000000
     80       0.000000   0.000000   0.000000   0.000000   0.000000   0.000000
     81       0.000000   0.000000   0.000000   0.000000   0.000000   0.000000
     82       0.000000   0.000000   0.000000   0.000000   0.000000   0.000000
     83       0.000000   0.000000   0.000000   0.000000   0.000000   0.000000
     84       0.000000   0.000000   0.000000   0.000000   0.000000   0.000000
     85       0.000000   0.000000   0.000000   0.000000   0.000000   0.000000
     86       0.000000   0.000000   0.000000   0.000000   0.000000   0.000000
     87       0.000000   0.000000   0.000000   0.000000   0.000000   0.000000
     88       0.000000   0.000000   0.000000   0.000000   0.000000   0.000000
     89       0.000000   0.000000   0.000000   0.000000   0.000000   0.000000
     90       0.000000   0.000000   0.000000   0.000000   0.000000   0.000000
     91       0.000000   0.000000   0.000000   0.000000   0.000000   0.000000
     92       0.000000   0.000000   0.000000   0.000000   0.000000   0.000000
     93       0.000000   0.000000   0.000000   0.000000   0.000000   0.000000
     94       0.000000   0.000000   0.000000   0.000000   0.000000   0.000000
     95       0.000000   0.000000   0.000000   0.000000   0.000000   0.000000
     96       0.000000   0.000000   0.000000   0.000000   0.000000   0.000000
     97       0.000000   0.000000   0.000000   0.000000   0.000000   0.000000
     98       0.000000   0.000000   0.000000   0.000000   0.000000   0.000000
     99       0.000000   0.000000   0.000000   0.000000   0.000000   0.000000
    100       0.000000   0.000000   0.000000   0.000000   0.000000   0.000000
    101       0.000000   0.000000   0.000000   0.000000   0.000000   0.000000
    102       0.000000   0.000000   0.000000   0.000000   0.000000   0.000000
    103       0.000000   0.000000   0.000000   0.000000   0.000000   0.000000
    104       0.000000   0.000000   0.000000   0.000000   0.000000   0.000000
    105       0.000000   0.000000   0.000000   0.000000   0.000000   0.000000
    106       0.000000   0.000000   0.000000   0.000000   0.000000   0.000000
    107       0.000000   0.000000   0.000000   0.000000   0.000000   0.000000
    108       0.000000   0.000000   0.000000   0.000000   0.000000   0.000000
    109       0.000000   0.000000   0.000000   0.000000   0.000000   0.000000
    110       0.000000   0.000000   0.000000   0.000000   0.000000   0.000000
    111       0.000000   0.000000   0.000000   0.000000   0.000000   0.000000
    112       0.000000   0.000000   0.000000   0.000000   0.000000   0.000000
    113       0.000000   0.000000   0.000000   0.000000   0.000000   0.000000
    114       0.000000   0.000000   0.000000   0.000000   0.000000   0.000000
    115       0.000000   0.000000   0.000000   0.000000   0.000000   0.000000
    116       0.000000   0.000000   0.000000   0.000000   0.000000   0.000000
    117       0.000000   0.000000   0.000000   0.000000   0.000000   0.000000
    118       0.000000   0.000000   0.000000   0.000000   0.000000   0.000000
    119       0.000000   0.000000   0.000000   0.000000   0.000000   0.000000
    120       0.000000   0.000000   0.000000   0.000000   0.000000   0.000000
    121       0.000000   0.000000   0.000000   0.000000   0.000000   0.000000
    122       0.000000   0.000000   0.000000   0.000000   0.000000   0.000000
    123       0.000000   0.000000   0.000000   0.000000   0.000000   0.000000
    124       0.000000   0.000000   0.000000   0.000000   0.000000   0.000000
    125       0.000000   0.000000   0.000000   0.000000   0.000000   0.000000
    126       0.000000   0.000000   0.000000   0.000000   0.000000   0.000000
    127       0.000000   0.000000   0.000000   0.000000   0.000000   0.000000
    128       0.000000   0.000000   0.000000   0.000000   0.000000   0.000000
                 36         37         38         39         40         41    
      0       0.000000   0.000000   0.000000   0.000000   0.000000   0.000000
      1       0.000000   0.000000   0.000000   0.000000   0.000000   0.000000
      2       0.000000   0.000000   0.000000   0.000000   0.000000   0.000000
      3       0.000000   0.000000   0.000000   0.000000   0.000000   0.000000
      4       0.000000   0.000000   0.000000   0.000000   0.000000   0.000000
      5       0.000000   0.000000   0.000000   0.000000   0.000000   0.000000
      6       0.000000   0.000000   0.000000   0.000000   0.000000   0.000000
      7       0.000000   0.000000   0.000000   0.000000   0.000000   0.000000
      8       0.000000   0.000000   0.000000   0.000000   0.000000   0.000000
      9       0.000000   0.000000   0.000000   0.000000   0.000000   0.000000
     10       0.000000   0.000000   0.000000   0.000000   0.000000   0.000000
     11       0.000000   0.000000   0.000000   0.000000   0.000000   0.000000
     12       0.000000   0.000000   0.000000   0.000000   0.000000   0.000000
     13      -0.473565  -0.490157  -0.731766   0.000000   0.000000   0.000000
     14       0.000000   0.000000   0.000000   0.021204  -0.200512  -0.979462
     15       0.000000   0.000000   0.000000   0.000000   0.000000   0.000000
     16       0.000000   0.000000   0.000000   0.000000   0.000000   0.000000
     17       0.000000   0.000000   0.000000   0.000000   0.000000   0.000000
     18       0.000000   0.000000   0.000000   0.000000   0.000000   0.000000
     19       0.000000   0.000000   0.000000   0.000000   0.000000   0.000000
     20       0.000000   0.000000   0.000000   0.000000   0.000000   0.000000
     21       0.000000   0.000000   0.000000   0.000000   0.000000   0.000000
     22       0.000000   0.000000   0.000000   0.000000   0.000000   0.000000
     23       0.000000   0.000000   0.000000   0.000000   0.000000   0.000000
     24       0.000000   0.000000   0.000000   0.000000   0.000000   0.000000
     25       0.000000   0.000000   0.000000   0.000000   0.000000   0.000000
     26       0.000000   0.000000   0.000000   0.000000   0.000000   0.000000
     27       0.000000   0.000000   0.000000   0.000000   0.000000   0.000000
     28       0.000000   0.000000   0.000000   0.000000   0.000000   0.000000
     29       0.000000   0.000000   0.000000   0.000000   0.000000   0.000000
     30       0.000000   0.000000   0.000000   0.000000   0.000000   0.000000
     31       0.000000   0.000000   0.000000   0.000000   0.000000   0.000000
     32       0.000000   0.000000   0.000000   0.000000   0.000000   0.000000
     33       0.418821  -0.303468  -0.067770   0.000000   0.000000   0.000000
     34      -0.389478  -0.113329   0.327963   0.000000   0.000000   0.000000
     35       0.000000   0.000000   0.000000   0.000000   0.000000   0.000000
     36       0.000000   0.000000   0.000000   0.000000   0.000000   0.000000
     37       0.000000   0.000000   0.000000   0.000000   0.000000   0.000000
     38       0.000000   0.000000   0.000000   0.000000   0.000000   0.000000
     39       0.000000   0.000000   0.000000   0.000000   0.000000   0.000000
     40       0.000000   0.000000   0.000000   0.000000   0.000000   0.000000
     41       0.000000   0.000000   0.000000   0.000000   0.000000   0.000000
     42       0.000000   0.000000   0.000000   0.070065  -0.471171   0.097974
     43       0.000000   0.000000   0.000000   0.000000   0.000000   0.000000
     44       0.000000   0.000000   0.000000   0.000000   0.000000   0.000000
     45       0.000000   0.000000   0.000000   0.218202   0.426698  -0.082628
     46       0.000000   0.000000   0.000000  -0.316541   0.360297  -0.080612
     47       0.000000   0.000000   0.000000   0.000000   0.000000   0.000000
     48       0.000000   0.000000   0.000000   0.000000   0.000000   0.000000
     49       0.000000   0.000000   0.000000   0.000000   0.000000   0.000000
     50       0.000000   0.000000   0.000000   0.000000   0.000000   0.000000
     51       0.000000   0.000000   0.000000   0.000000   0.000000   0.000000
     52       0.000000   0.000000   0.000000   0.000000   0.000000   0.000000
     53       0.000000   0.000000   0.000000   0.000000   0.000000   0.000000
     54       0.000000   0.000000   0.000000   0.000000   0.000000   0.000000
     55       0.000000   0.000000   0.000000   0.000000   0.000000   0.000000
     56       0.000000   0.000000   0.000000   0.000000   0.000000   0.000000
     57       0.000000   0.000000   0.000000   0.000000   0.000000   0.000000
     58       0.000000   0.000000   0.000000   0.000000   0.000000   0.000000
     59       0.000000   0.000000   0.000000   0.000000   0.000000   0.000000
     60       0.000000   0.000000   0.000000   0.000000   0.000000   0.000000
     61       0.000000   0.000000   0.000000   0.000000   0.000000   0.000000
     62       0.000000   0.000000   0.000000   0.000000   0.000000   0.000000
     63       0.000000   0.000000   0.000000   0.000000   0.000000   0.000000
     64       0.000000   0.000000   0.000000   0.000000   0.000000   0.000000
     65       0.000000   0.000000   0.000000   0.000000   0.000000   0.000000
     66       0.000000   0.000000   0.000000   0.000000   0.000000   0.000000
     67       0.000000   0.000000   0.000000   0.000000   0.000000   0.000000
     68       0.000000   0.000000   0.000000   0.000000   0.000000   0.000000
     69       0.000000   0.000000   0.000000   0.000000   0.000000   0.000000
     70       0.000000   0.000000   0.000000   0.000000   0.000000   0.000000
     71       0.000000   0.000000   0.000000   0.000000   0.000000   0.000000
     72       0.000000   0.000000   0.000000   0.000000   0.000000   0.000000
     73       0.000000   0.000000   0.000000   0.000000   0.000000   0.000000
     74       0.261286  -0.472125   0.147150   0.000000   0.000000   0.000000
     75       0.261286  -0.472125   0.147150   0.000000   0.000000   0.000000
     76       0.000000   0.000000   0.000000   0.000000   0.000000   0.000000
     77       0.261286  -0.472125   0.147150   0.000000   0.000000   0.000000
     78       0.000000   0.000000   0.000000   0.000000   0.000000   0.000000
     79       0.202040   0.362220  -0.373375   0.000000   0.000000   0.000000
     80       0.000000   0.000000   0.000000   0.000000   0.000000   0.000000
     81       0.202040   0.362220  -0.373375   0.000000   0.000000   0.000000
     82       0.202040   0.362220  -0.373375   0.000000   0.000000   0.000000
     83       0.000000   0.000000   0.000000   0.000000   0.000000   0.000000
     84       0.000000   0.000000   0.000000   0.000000   0.000000   0.000000
     85       0.000000   0.000000   0.000000   0.000000   0.000000   0.000000
     86       0.000000   0.000000   0.000000  -0.416810  -0.352084   0.063054
     87       0.000000   0.000000   0.000000  -0.416810  -0.352084   0.063054
     88       0.000000   0.000000   0.000000  -0.416810  -0.352084   0.063054
     89       0.000000   0.000000   0.000000   0.000000   0.000000   0.000000
     90       0.000000   0.000000   0.000000   0.000000   0.000000   0.000000
     91       0.000000   0.000000   0.000000   0.000000   0.000000   0.000000
     92       0.000000   0.000000   0.000000   0.000000   0.000000   0.000000
     93       0.000000   0.000000   0.000000   0.000000   0.000000   0.000000
     94       0.000000   0.000000   0.000000   0.000000   0.000000   0.000000
     95       0.000000   0.000000   0.000000  -0.489369   0.238735  -0.059467
     96       0.000000   0.000000   0.000000   0.000000   0.000000   0.000000
     97       0.000000   0.000000   0.000000  -0.489369   0.238735  -0.059467
     98       0.000000   0.000000   0.000000   0.000000   0.000000   0.000000
     99       0.000000   0.000000   0.000000   0.000000   0.000000   0.000000
    100       0.000000   0.000000   0.000000  -0.489369   0.238735  -0.059467
    101       0.000000   0.000000   0.000000   0.000000   0.000000   0.000000
    102       0.000000   0.000000   0.000000   0.000000   0.000000   0.000000
    103       0.000000   0.000000   0.000000   0.000000   0.000000   0.000000
    104       0.000000   0.000000   0.000000   0.000000   0.000000   0.000000
    105       0.000000   0.000000   0.000000   0.000000   0.000000   0.000000
    106       0.000000   0.000000   0.000000   0.000000   0.000000   0.000000
    107       0.000000   0.000000   0.000000   0.000000   0.000000   0.000000
    108       0.000000   0.000000   0.000000   0.000000   0.000000   0.000000
    109       0.000000   0.000000   0.000000   0.000000   0.000000   0.000000
    110       0.000000   0.000000   0.000000   0.000000   0.000000   0.000000
    111       0.000000   0.000000   0.000000   0.000000   0.000000   0.000000
    112       0.000000   0.000000   0.000000   0.000000   0.000000   0.000000
    113       0.000000   0.000000   0.000000   0.000000   0.000000   0.000000
    114       0.000000   0.000000   0.000000   0.000000   0.000000   0.000000
    115       0.000000   0.000000   0.000000   0.000000   0.000000   0.000000
    116       0.000000   0.000000   0.000000   0.000000   0.000000   0.000000
    117       0.000000   0.000000   0.000000   0.000000   0.000000   0.000000
    118       0.000000   0.000000   0.000000   0.000000   0.000000   0.000000
    119       0.000000   0.000000   0.000000   0.000000   0.000000   0.000000
    120       0.000000   0.000000   0.000000   0.000000   0.000000   0.000000
    121       0.000000   0.000000   0.000000   0.000000   0.000000   0.000000
    122       0.000000   0.000000   0.000000   0.000000   0.000000   0.000000
    123       0.000000   0.000000   0.000000   0.000000   0.000000   0.000000
    124       0.000000   0.000000   0.000000   0.000000   0.000000   0.000000
    125       0.000000   0.000000   0.000000   0.000000   0.000000   0.000000
    126       0.000000   0.000000   0.000000   0.000000   0.000000   0.000000
    127       0.000000   0.000000   0.000000   0.000000   0.000000   0.000000
    128       0.000000   0.000000   0.000000   0.000000   0.000000   0.000000
                 42         43         44         45         46         47    
      0       0.000000   0.000000   0.000000   0.000000   0.000000   0.000000
      1       0.000000   0.000000   0.000000   0.000000   0.000000   0.000000
      2       0.000000   0.000000   0.000000   0.000000   0.000000   0.000000
      3       0.000000   0.000000   0.000000   0.000000   0.000000   0.000000
      4       0.000000   0.000000   0.000000   0.000000   0.000000   0.000000
      5       0.000000   0.000000   0.000000   0.000000   0.000000   0.000000
      6       0.000000   0.000000   0.000000   0.000000   0.000000   0.000000
      7       0.000000   0.000000   0.000000   0.000000   0.000000   0.000000
      8       0.000000   0.000000   0.000000   0.000000   0.000000   0.000000
      9       0.000000   0.000000   0.000000   0.000000   0.000000   0.000000
     10       0.000000   0.000000   0.000000   0.000000   0.000000   0.000000
     11       0.000000   0.000000   0.000000   0.000000   0.000000   0.000000
     12       0.000000   0.000000   0.000000   0.000000   0.000000   0.000000
     13       0.000000   0.000000   0.000000   0.000000   0.000000   0.000000
     14       0.000000   0.000000   0.000000   0.000000   0.000000   0.000000
     15      -0.139909   0.964853   0.222450   0.000000   0.000000   0.000000
     16       0.000000   0.000000   0.000000  -0.517000   0.314661   0.796052
     17       0.000000   0.000000   0.000000   0.000000   0.000000   0.000000
     18       0.000000   0.000000   0.000000   0.000000   0.000000   0.000000
     19       0.000000   0.000000   0.000000   0.000000   0.000000   0.000000
     20       0.000000   0.000000   0.000000   0.000000   0.000000   0.000000
     21       0.000000   0.000000   0.000000   0.000000   0.000000   0.000000
     22       0.000000   0.000000   0.000000   0.000000   0.000000   0.000000
     23       0.000000   0.000000   0.000000   0.000000   0.000000   0.000000
     24       0.000000   0.000000   0.000000   0.000000   0.000000   0.000000
     25       0.000000   0.000000   0.000000   0.000000   0.000000   0.000000
     26       0.000000   0.000000   0.000000   0.000000   0.000000   0.000000
     27       0.000000   0.000000   0.000000   0.000000   0.000000   0.000000
     28       0.000000   0.000000   0.000000   0.000000   0.000000   0.000000
     29       0.000000   0.000000   0.000000   0.000000   0.000000   0.000000
     30       0.000000   0.000000   0.000000   0.000000   0.000000   0.000000
     31       0.000000   0.000000   0.000000   0.000000   0.000000   0.000000
     32       0.000000   0.000000   0.000000   0.000000   0.000000   0.000000
     33       0.000000   0.000000   0.000000   0.000000   0.000000   0.000000
     34       0.000000   0.000000   0.000000   0.000000   0.000000   0.000000
     35       0.000000   0.000000   0.000000   0.000000   0.000000   0.000000
     36       0.000000   0.000000   0.000000   0.000000   0.000000   0.000000
     37       0.000000   0.000000   0.000000   0.000000   0.000000   0.000000
     38       0.000000   0.000000   0.000000   0.000000   0.000000   0.000000
     39       0.000000   0.000000   0.000000   0.000000   0.000000   0.000000
     40       0.000000   0.000000   0.000000   0.000000   0.000000   0.000000
     41       0.000000   0.000000   0.000000   0.000000   0.000000   0.000000
     42       0.019643  -0.106457   0.474101   0.000000   0.000000   0.000000
     43       0.261494   0.127743  -0.389606   0.000000   0.000000   0.000000
     44      -0.277602   0.051047  -0.396008   0.000000   0.000000   0.000000
     45       0.000000   0.000000   0.000000   0.000000   0.000000   0.000000
     46       0.000000   0.000000   0.000000   0.000000   0.000000   0.000000
     47       0.000000   0.000000   0.000000   0.000000   0.000000   0.000000
     48       0.000000   0.000000   0.000000  -0.412580  -0.153245  -0.207378
     49       0.000000   0.000000   0.000000   0.000000   0.000000   0.000000
     50       0.000000   0.000000   0.000000   0.306130   0.374736   0.050693
     51       0.000000   0.000000   0.000000   0.000000   0.000000   0.000000
     52       0.000000   0.000000   0.000000   0.000000   0.000000   0.000000
     53       0.000000   0.000000   0.000000  -0.090171  -0.461753   0.123958
     54       0.000000   0.000000   0.000000   0.000000   0.000000   0.000000
     55       0.000000   0.000000   0.000000   0.000000   0.000000   0.000000
     56       0.000000   0.000000   0.000000   0.000000   0.000000   0.000000
     57       0.000000   0.000000   0.000000   0.000000   0.000000   0.000000
     58       0.000000   0.000000   0.000000   0.000000   0.000000   0.000000
     59       0.000000   0.000000   0.000000   0.000000   0.000000   0.000000
     60       0.000000   0.000000   0.000000   0.000000   0.000000   0.000000
     61       0.000000   0.000000   0.000000   0.000000   0.000000   0.000000
     62       0.000000   0.000000   0.000000   0.000000   0.000000   0.000000
     63       0.000000   0.000000   0.000000   0.000000   0.000000   0.000000
     64       0.000000   0.000000   0.000000   0.000000   0.000000   0.000000
     65       0.000000   0.000000   0.000000   0.000000   0.000000   0.000000
     66       0.000000   0.000000   0.000000   0.000000   0.000000   0.000000
     67       0.000000   0.000000   0.000000   0.000000   0.000000   0.000000
     68       0.000000   0.000000   0.000000   0.000000   0.000000   0.000000
     69       0.000000   0.000000   0.000000   0.000000   0.000000   0.000000
     70       0.000000   0.000000   0.000000   0.000000   0.000000   0.000000
     71       0.000000   0.000000   0.000000   0.000000   0.000000   0.000000
     72       0.000000   0.000000   0.000000   0.000000   0.000000   0.000000
     73       0.000000   0.000000   0.000000   0.000000   0.000000   0.000000
     74       0.000000   0.000000   0.000000   0.000000   0.000000   0.000000
     75       0.000000   0.000000   0.000000   0.000000   0.000000   0.000000
     76       0.000000   0.000000   0.000000   0.000000   0.000000   0.000000
     77       0.000000   0.000000   0.000000   0.000000   0.000000   0.000000
     78       0.000000   0.000000   0.000000   0.000000   0.000000   0.000000
     79       0.000000   0.000000   0.000000   0.000000   0.000000   0.000000
     80       0.000000   0.000000   0.000000   0.000000   0.000000   0.000000
     81       0.000000   0.000000   0.000000   0.000000   0.000000   0.000000
     82       0.000000   0.000000   0.000000   0.000000   0.000000   0.000000
     83       0.000000   0.000000   0.000000   0.000000   0.000000   0.000000
     84       0.450866   0.134256  -0.298752   0.000000   0.000000   0.000000
     85       0.450866   0.134256  -0.298752   0.000000   0.000000   0.000000
     86       0.000000   0.000000   0.000000   0.000000   0.000000   0.000000
     87       0.000000   0.000000   0.000000   0.000000   0.000000   0.000000
     88       0.000000   0.000000   0.000000   0.000000   0.000000   0.000000
     89       0.000000   0.000000   0.000000   0.000000   0.000000   0.000000
     90       0.450866   0.134256  -0.298752   0.000000   0.000000   0.000000
     91       0.000000   0.000000   0.000000   0.000000   0.000000   0.000000
     92       0.000000   0.000000   0.000000   0.000000   0.000000   0.000000
     93       0.000000   0.000000   0.000000   0.000000   0.000000   0.000000
     94       0.458558  -0.004151   0.306413   0.000000   0.000000   0.000000
     95       0.000000   0.000000   0.000000   0.000000   0.000000   0.000000
     96       0.458558  -0.004151   0.306413  -0.461670   0.008737  -0.303287
     97       0.000000   0.000000   0.000000  -0.461670   0.008737  -0.303287
     98       0.000000   0.000000   0.000000  -0.461670   0.008737  -0.303287
     99       0.458558  -0.004151   0.306413   0.000000   0.000000   0.000000
    100       0.000000   0.000000   0.000000   0.000000   0.000000   0.000000
    101       0.000000   0.000000   0.000000   0.000000   0.000000   0.000000
    102       0.000000   0.000000   0.000000   0.000000   0.000000   0.000000
    103       0.000000   0.000000   0.000000   0.000000   0.000000   0.000000
    104       0.000000   0.000000   0.000000   0.000000   0.000000   0.000000
    105       0.000000   0.000000   0.000000  -0.064420   0.494641  -0.237359
    106       0.000000   0.000000   0.000000  -0.064420   0.494641  -0.237359
    107       0.000000   0.000000   0.000000  -0.064420   0.494641  -0.237359
    108       0.000000   0.000000   0.000000   0.000000   0.000000   0.000000
    109       0.000000   0.000000   0.000000   0.000000   0.000000   0.000000
    110       0.000000   0.000000   0.000000   0.000000   0.000000   0.000000
    111       0.000000   0.000000   0.000000   0.000000   0.000000   0.000000
    112       0.000000   0.000000   0.000000   0.000000   0.000000   0.000000
    113       0.000000   0.000000   0.000000   0.000000   0.000000   0.000000
    114       0.000000   0.000000   0.000000   0.000000   0.000000   0.000000
    115       0.000000   0.000000   0.000000   0.000000   0.000000   0.000000
    116       0.000000   0.000000   0.000000   0.000000   0.000000   0.000000
    117       0.000000   0.000000   0.000000   0.000000   0.000000   0.000000
    118       0.000000   0.000000   0.000000   0.000000   0.000000   0.000000
    119       0.000000   0.000000   0.000000   0.000000   0.000000   0.000000
    120       0.000000   0.000000   0.000000   0.000000   0.000000   0.000000
    121       0.000000   0.000000   0.000000   0.000000   0.000000   0.000000
    122       0.000000   0.000000   0.000000   0.000000   0.000000   0.000000
    123       0.000000   0.000000   0.000000   0.000000   0.000000   0.000000
    124       0.000000   0.000000   0.000000   0.000000   0.000000   0.000000
    125       0.000000   0.000000   0.000000   0.000000   0.000000   0.000000
    126       0.000000   0.000000   0.000000   0.000000   0.000000   0.000000
    127       0.000000   0.000000   0.000000   0.000000   0.000000   0.000000
    128       0.000000   0.000000   0.000000   0.000000   0.000000   0.000000
                 48         49         50         51         52         53    
      0       0.000000   0.000000   0.000000   0.000000   0.000000   0.000000
      1       0.000000   0.000000   0.000000   0.000000   0.000000   0.000000
      2       0.000000   0.000000   0.000000   0.000000   0.000000   0.000000
      3       0.000000   0.000000   0.000000   0.000000   0.000000   0.000000
      4       0.000000   0.000000   0.000000   0.000000   0.000000   0.000000
      5       0.000000   0.000000   0.000000   0.000000   0.000000   0.000000
      6       0.000000   0.000000   0.000000   0.000000   0.000000   0.000000
      7       0.000000   0.000000   0.000000   0.000000   0.000000   0.000000
      8       0.000000   0.000000   0.000000   0.000000   0.000000   0.000000
      9       0.000000   0.000000   0.000000   0.000000   0.000000   0.000000
     10       0.000000   0.000000   0.000000   0.000000   0.000000   0.000000
     11       0.000000   0.000000   0.000000   0.000000   0.000000   0.000000
     12       0.000000   0.000000   0.000000   0.000000   0.000000   0.000000
     13       0.000000   0.000000   0.000000   0.000000   0.000000   0.000000
     14       0.000000   0.000000   0.000000   0.000000   0.000000   0.000000
     15       0.000000   0.000000   0.000000   0.000000   0.000000   0.000000
     16       0.000000   0.000000   0.000000   0.000000   0.000000   0.000000
     17      -0.363056  -0.831562  -0.420352   0.000000   0.000000   0.000000
     18       0.000000   0.000000   0.000000  -0.564724   0.741511   0.362283
     19       0.000000   0.000000   0.000000   0.000000   0.000000   0.000000
     20       0.000000   0.000000   0.000000   0.000000   0.000000   0.000000
     21       0.000000   0.000000   0.000000   0.000000   0.000000   0.000000
     22       0.000000   0.000000   0.000000   0.000000   0.000000   0.000000
     23       0.000000   0.000000   0.000000   0.000000   0.000000   0.000000
     24       0.000000   0.000000   0.000000   0.000000   0.000000   0.000000
     25       0.000000   0.000000   0.000000   0.000000   0.000000   0.000000
     26       0.000000   0.000000   0.000000   0.000000   0.000000   0.000000
     27       0.000000   0.000000   0.000000   0.000000   0.000000   0.000000
     28       0.000000   0.000000   0.000000   0.000000   0.000000   0.000000
     29       0.000000   0.000000   0.000000   0.000000   0.000000   0.000000
     30       0.000000   0.000000   0.000000   0.000000   0.000000   0.000000
     31       0.000000   0.000000   0.000000   0.000000   0.000000   0.000000
     32       0.000000   0.000000   0.000000   0.000000   0.000000   0.000000
     33       0.000000   0.000000   0.000000   0.000000   0.000000   0.000000
     34       0.000000   0.000000   0.000000   0.000000   0.000000   0.000000
     35       0.000000   0.000000   0.000000   0.000000   0.000000   0.000000
     36       0.000000   0.000000   0.000000   0.000000   0.000000   0.000000
     37       0.000000   0.000000   0.000000   0.000000   0.000000   0.000000
     38       0.000000   0.000000   0.000000   0.000000   0.000000   0.000000
     39       0.000000   0.000000   0.000000   0.000000   0.000000   0.000000
     40       0.000000   0.000000   0.000000   0.000000   0.000000   0.000000
     41       0.000000   0.000000   0.000000   0.000000   0.000000   0.000000
     42       0.000000   0.000000   0.000000   0.000000   0.000000   0.000000
     43       0.000000   0.000000   0.000000   0.000000   0.000000   0.000000
     44       0.000000   0.000000   0.000000   0.000000   0.000000   0.000000
     45       0.000000   0.000000   0.000000   0.000000   0.000000   0.000000
     46       0.000000   0.000000   0.000000   0.000000   0.000000   0.000000
     47       0.000000   0.000000   0.000000   0.000000   0.000000   0.000000
     48       0.000000   0.000000   0.000000   0.000000   0.000000   0.000000
     49       0.000000   0.000000   0.000000   0.000000   0.000000   0.000000
     50       0.354467   0.013372  -0.332605   0.000000   0.000000   0.000000
     51      -0.131267  -0.164315   0.438431   0.000000   0.000000   0.000000
     52      -0.452063   0.142483   0.108579   0.000000   0.000000   0.000000
     53       0.000000   0.000000   0.000000   0.000000   0.000000   0.000000
     54       0.000000   0.000000   0.000000   0.000000   0.000000   0.000000
     55       0.000000   0.000000   0.000000   0.025934   0.227520  -0.425256
     56       0.000000   0.000000   0.000000   0.000000   0.000000   0.000000
     57       0.000000   0.000000   0.000000   0.000000   0.000000   0.000000
     58       0.000000   0.000000   0.000000  -0.365519  -0.309303   0.063305
     59       0.000000   0.000000   0.000000   0.336053   0.092589   0.334328
     60       0.000000   0.000000   0.000000   0.000000   0.000000   0.000000
     61       0.000000   0.000000   0.000000   0.000000   0.000000   0.000000
     62       0.000000   0.000000   0.000000   0.000000   0.000000   0.000000
     63       0.000000   0.000000   0.000000   0.000000   0.000000   0.000000
     64       0.000000   0.000000   0.000000   0.000000   0.000000   0.000000
     65       0.000000   0.000000   0.000000   0.000000   0.000000   0.000000
     66       0.000000   0.000000   0.000000   0.000000   0.000000   0.000000
     67       0.000000   0.000000   0.000000   0.000000   0.000000   0.000000
     68       0.000000   0.000000   0.000000   0.000000   0.000000   0.000000
     69       0.000000   0.000000   0.000000   0.000000   0.000000   0.000000
     70       0.000000   0.000000   0.000000   0.000000   0.000000   0.000000
     71       0.000000   0.000000   0.000000   0.000000   0.000000   0.000000
     72       0.000000   0.000000   0.000000   0.000000   0.000000   0.000000
     73       0.000000   0.000000   0.000000   0.000000   0.000000   0.000000
     74       0.000000   0.000000   0.000000   0.000000   0.000000   0.000000
     75       0.000000   0.000000   0.000000   0.000000   0.000000   0.000000
     76       0.000000   0.000000   0.000000   0.000000   0.000000   0.000000
     77       0.000000   0.000000   0.000000   0.000000   0.000000   0.000000
     78       0.000000   0.000000   0.000000   0.000000   0.000000   0.000000
     79       0.000000   0.000000   0.000000   0.000000   0.000000   0.000000
     80       0.000000   0.000000   0.000000   0.000000   0.000000   0.000000
     81       0.000000   0.000000   0.000000   0.000000   0.000000   0.000000
     82       0.000000   0.000000   0.000000   0.000000   0.000000   0.000000
     83       0.000000   0.000000   0.000000   0.000000   0.000000   0.000000
     84       0.000000   0.000000   0.000000   0.000000   0.000000   0.000000
     85       0.000000   0.000000   0.000000   0.000000   0.000000   0.000000
     86       0.000000   0.000000   0.000000   0.000000   0.000000   0.000000
     87       0.000000   0.000000   0.000000   0.000000   0.000000   0.000000
     88       0.000000   0.000000   0.000000   0.000000   0.000000   0.000000
     89       0.000000   0.000000   0.000000   0.000000   0.000000   0.000000
     90       0.000000   0.000000   0.000000   0.000000   0.000000   0.000000
     91       0.000000   0.000000   0.000000   0.000000   0.000000   0.000000
     92       0.000000   0.000000   0.000000   0.000000   0.000000   0.000000
     93       0.000000   0.000000   0.000000   0.000000   0.000000   0.000000
     94       0.490249  -0.242329   0.055961   0.000000   0.000000   0.000000
     95       0.490249  -0.242329   0.055961   0.000000   0.000000   0.000000
     96       0.000000   0.000000   0.000000   0.000000   0.000000   0.000000
     97       0.000000   0.000000   0.000000   0.000000   0.000000   0.000000
     98       0.000000   0.000000   0.000000   0.000000   0.000000   0.000000
     99       0.000000   0.000000   0.000000   0.000000   0.000000   0.000000
    100       0.000000   0.000000   0.000000   0.000000   0.000000   0.000000
    101       0.034358  -0.259345   0.483375   0.000000   0.000000   0.000000
    102       0.034358  -0.259345   0.483375   0.000000   0.000000   0.000000
    103       0.034358  -0.259345   0.483375   0.000000   0.000000   0.000000
    104       0.490249  -0.242329   0.055961   0.000000   0.000000   0.000000
    105       0.000000   0.000000   0.000000   0.000000   0.000000   0.000000
    106       0.000000   0.000000   0.000000   0.000000   0.000000   0.000000
    107       0.000000   0.000000   0.000000   0.000000   0.000000   0.000000
    108       0.000000   0.000000   0.000000   0.000000   0.000000   0.000000
    109       0.000000   0.000000   0.000000   0.000000   0.000000   0.000000
    110       0.000000   0.000000   0.000000   0.000000   0.000000   0.000000
    111       0.000000   0.000000   0.000000  -0.228879  -0.331577   0.321887
    112       0.000000   0.000000   0.000000  -0.228879  -0.331577   0.321887
    113       0.000000   0.000000   0.000000  -0.228879  -0.331577   0.321887
    114       0.000000   0.000000   0.000000   0.000000   0.000000   0.000000
    115       0.000000   0.000000   0.000000   0.000000   0.000000   0.000000
    116       0.000000   0.000000   0.000000   0.000000   0.000000   0.000000
    117       0.000000   0.000000   0.000000  -0.168160   0.102242  -0.471393
    118       0.000000   0.000000   0.000000   0.000000   0.000000   0.000000
    119       0.000000   0.000000   0.000000   0.000000   0.000000   0.000000
    120       0.000000   0.000000   0.000000   0.000000   0.000000   0.000000
    121       0.000000   0.000000   0.000000   0.000000   0.000000   0.000000
    122       0.000000   0.000000   0.000000   0.000000   0.000000   0.000000
    123       0.000000   0.000000   0.000000   0.000000   0.000000   0.000000
    124       0.000000   0.000000   0.000000   0.000000   0.000000   0.000000
    125       0.000000   0.000000   0.000000   0.000000   0.000000   0.000000
    126       0.000000   0.000000   0.000000   0.000000   0.000000   0.000000
    127       0.000000   0.000000   0.000000  -0.168160   0.102242  -0.471393
    128       0.000000   0.000000   0.000000   0.000000   0.000000   0.000000
                 54         55         56         57         58         59    
      0       0.000000   0.000000   0.000000   0.000000   0.000000   0.000000
      1       0.000000   0.000000   0.000000   0.000000   0.000000   0.000000
      2       0.000000   0.000000   0.000000   0.000000   0.000000   0.000000
      3       0.000000   0.000000   0.000000   0.000000   0.000000   0.000000
      4       0.000000   0.000000   0.000000   0.000000   0.000000   0.000000
      5       0.000000   0.000000   0.000000   0.000000   0.000000   0.000000
      6       0.000000   0.000000   0.000000   0.000000   0.000000   0.000000
      7       0.000000   0.000000   0.000000   0.000000   0.000000   0.000000
      8       0.000000   0.000000   0.000000   0.000000   0.000000   0.000000
      9       0.000000   0.000000   0.000000   0.000000   0.000000   0.000000
     10       0.000000   0.000000   0.000000   0.000000   0.000000   0.000000
     11       0.000000   0.000000   0.000000   0.000000   0.000000   0.000000
     12       0.000000   0.000000   0.000000   0.000000   0.000000   0.000000
     13       0.000000   0.000000   0.000000   0.000000   0.000000   0.000000
     14       0.000000   0.000000   0.000000   0.000000   0.000000   0.000000
     15       0.000000   0.000000   0.000000   0.000000   0.000000   0.000000
     16       0.000000   0.000000   0.000000   0.000000   0.000000   0.000000
     17       0.000000   0.000000   0.000000   0.000000   0.000000   0.000000
     18       0.000000   0.000000   0.000000   0.000000   0.000000   0.000000
     19       0.123527  -0.677233   0.725325   0.000000   0.000000   0.000000
     20       0.000000   0.000000   0.000000  -0.120358   0.776909  -0.618002
     21       0.000000   0.000000   0.000000   0.000000   0.000000   0.000000
     22       0.000000   0.000000   0.000000   0.000000   0.000000   0.000000
     23       0.000000   0.000000   0.000000   0.000000   0.000000   0.000000
     24       0.000000   0.000000   0.000000   0.000000   0.000000   0.000000
     25       0.000000   0.000000   0.000000   0.000000   0.000000   0.000000
     26       0.000000   0.000000   0.000000   0.000000   0.000000   0.000000
     27       0.000000   0.000000   0.000000   0.000000   0.000000   0.000000
     28       0.000000   0.000000   0.000000   0.000000   0.000000   0.000000
     29       0.000000   0.000000   0.000000   0.000000   0.000000   0.000000
     30       0.000000   0.000000   0.000000   0.000000   0.000000   0.000000
     31       0.000000   0.000000   0.000000   0.000000   0.000000   0.000000
     32       0.000000   0.000000   0.000000   0.000000   0.000000   0.000000
     33       0.000000   0.000000   0.000000   0.000000   0.000000   0.000000
     34       0.000000   0.000000   0.000000   0.000000   0.000000   0.000000
     35       0.000000   0.000000   0.000000   0.000000   0.000000   0.000000
     36       0.000000   0.000000   0.000000   0.000000   0.000000   0.000000
     37       0.000000   0.000000   0.000000   0.000000   0.000000   0.000000
     38       0.000000   0.000000   0.000000   0.000000   0.000000   0.000000
     39       0.000000   0.000000   0.000000   0.000000   0.000000   0.000000
     40       0.000000   0.000000   0.000000   0.000000   0.000000   0.000000
     41       0.000000   0.000000   0.000000   0.000000   0.000000   0.000000
     42       0.000000   0.000000   0.000000   0.000000   0.000000   0.000000
     43       0.000000   0.000000   0.000000   0.000000   0.000000   0.000000
     44       0.000000   0.000000   0.000000   0.000000   0.000000   0.000000
     45       0.000000   0.000000   0.000000   0.000000   0.000000   0.000000
     46       0.000000   0.000000   0.000000   0.000000   0.000000   0.000000
     47       0.000000   0.000000   0.000000   0.000000   0.000000   0.000000
     48       0.000000   0.000000   0.000000   0.000000   0.000000   0.000000
     49       0.000000   0.000000   0.000000   0.000000   0.000000   0.000000
     50       0.000000   0.000000   0.000000   0.000000   0.000000   0.000000
     51       0.000000   0.000000   0.000000   0.000000   0.000000   0.000000
     52       0.000000   0.000000   0.000000   0.000000   0.000000   0.000000
     53       0.000000   0.000000   0.000000   0.000000   0.000000   0.000000
     54       0.000000   0.000000   0.000000   0.000000   0.000000   0.000000
     55       0.266925  -0.269765  -0.297337   0.000000   0.000000   0.000000
     56      -0.475708  -0.077870   0.008309   0.000000   0.000000   0.000000
     57       0.210794   0.334245   0.276184   0.000000   0.000000   0.000000
     58       0.000000   0.000000   0.000000   0.000000   0.000000   0.000000
     59       0.000000   0.000000   0.000000   0.000000   0.000000   0.000000
     60       0.000000   0.000000   0.000000   0.000000   0.000000   0.000000
     61       0.000000   0.000000   0.000000   0.516188   0.061764  -0.022884
     62       0.000000   0.000000   0.000000  -0.285293   0.242996   0.361040
     63       0.000000   0.000000   0.000000   0.000000   0.000000   0.000000
     64       0.000000   0.000000   0.000000   0.000000   0.000000   0.000000
     65       0.000000   0.000000   0.000000   0.000000   0.000000   0.000000
     66       0.000000   0.000000   0.000000   0.000000   0.000000   0.000000
     67       0.000000   0.000000   0.000000   0.000000   0.000000   0.000000
     68       0.000000   0.000000   0.000000   0.000000   0.000000   0.000000
     69       0.000000   0.000000   0.000000   0.000000   0.000000   0.000000
     70       0.000000   0.000000   0.000000   0.000000   0.000000   0.000000
     71       0.000000   0.000000   0.000000   0.000000   0.000000   0.000000
     72       0.000000   0.000000   0.000000   0.000000   0.000000   0.000000
     73       0.000000   0.000000   0.000000   0.000000   0.000000   0.000000
     74       0.000000   0.000000   0.000000   0.000000   0.000000   0.000000
     75       0.000000   0.000000   0.000000   0.000000   0.000000   0.000000
     76       0.000000   0.000000   0.000000   0.000000   0.000000   0.000000
     77       0.000000   0.000000   0.000000   0.000000   0.000000   0.000000
     78       0.000000   0.000000   0.000000   0.000000   0.000000   0.000000
     79       0.000000   0.000000   0.000000   0.000000   0.000000   0.000000
     80       0.000000   0.000000   0.000000   0.000000   0.000000   0.000000
     81       0.000000   0.000000   0.000000   0.000000   0.000000   0.000000
     82       0.000000   0.000000   0.000000   0.000000   0.000000   0.000000
     83       0.000000   0.000000   0.000000   0.000000   0.000000   0.000000
     84       0.000000   0.000000   0.000000   0.000000   0.000000   0.000000
     85       0.000000   0.000000   0.000000   0.000000   0.000000   0.000000
     86       0.000000   0.000000   0.000000   0.000000   0.000000   0.000000
     87       0.000000   0.000000   0.000000   0.000000   0.000000   0.000000
     88       0.000000   0.000000   0.000000   0.000000   0.000000   0.000000
     89       0.000000   0.000000   0.000000   0.000000   0.000000   0.000000
     90       0.000000   0.000000   0.000000   0.000000   0.000000   0.000000
     91       0.000000   0.000000   0.000000   0.000000   0.000000   0.000000
     92       0.000000   0.000000   0.000000   0.000000   0.000000   0.000000
     93       0.000000   0.000000   0.000000   0.000000   0.000000   0.000000
     94       0.000000   0.000000   0.000000   0.000000   0.000000   0.000000
     95       0.000000   0.000000   0.000000   0.000000   0.000000   0.000000
     96       0.000000   0.000000   0.000000   0.000000   0.000000   0.000000
     97       0.000000   0.000000   0.000000   0.000000   0.000000   0.000000
     98       0.000000   0.000000   0.000000   0.000000   0.000000   0.000000
     99       0.000000   0.000000   0.000000   0.000000   0.000000   0.000000
    100       0.000000   0.000000   0.000000   0.000000   0.000000   0.000000
    101       0.000000   0.000000   0.000000   0.000000   0.000000   0.000000
    102       0.000000   0.000000   0.000000   0.000000   0.000000   0.000000
    103       0.000000   0.000000   0.000000   0.000000   0.000000   0.000000
    104       0.000000   0.000000   0.000000   0.000000   0.000000   0.000000
    105       0.000000   0.000000   0.000000   0.000000   0.000000   0.000000
    106       0.000000   0.000000   0.000000   0.000000   0.000000   0.000000
    107       0.000000   0.000000   0.000000   0.000000   0.000000   0.000000
    108       0.453442  -0.125406  -0.194314   0.000000   0.000000   0.000000
    109       0.453442  -0.125406  -0.194314   0.000000   0.000000   0.000000
    110       0.453442  -0.125406  -0.194314   0.000000   0.000000   0.000000
    111       0.000000   0.000000   0.000000   0.000000   0.000000   0.000000
    112       0.000000   0.000000   0.000000   0.000000   0.000000   0.000000
    113       0.000000   0.000000   0.000000   0.000000   0.000000   0.000000
    114       0.000000   0.000000   0.000000   0.000000   0.000000   0.000000
    115       0.000000   0.000000   0.000000   0.000000   0.000000   0.000000
    116       0.000000   0.000000   0.000000   0.000000   0.000000   0.000000
    117       0.000000   0.000000   0.000000   0.000000   0.000000   0.000000
    118       0.000000   0.000000   0.000000   0.000000   0.000000   0.000000
    119       0.000000   0.000000   0.000000  -0.455854  -0.232618  -0.203652
    120       0.000000   0.000000   0.000000  -0.455854  -0.232618  -0.203652
    121       0.000000   0.000000   0.000000  -0.455854  -0.232618  -0.203652
    122       0.000000   0.000000   0.000000   0.000000   0.000000   0.000000
    123       0.000000   0.000000   0.000000   0.000000   0.000000   0.000000
    124      -0.053505   0.364114   0.349084   0.000000   0.000000   0.000000
    125       0.000000   0.000000   0.000000   0.000000   0.000000   0.000000
    126      -0.053505   0.364114   0.349084  -0.021555   0.340116   0.431768
    127       0.000000   0.000000   0.000000  -0.021555   0.340116   0.431768
    128       0.000000   0.000000   0.000000  -0.021555   0.340116   0.431768
