# Supplementary material for: Novel Sulfonium Reagents for the Modular Synthesis of Spiro[2.3]Hexanes and Heteroatom‐Containing Analogues: Synthesis, Application, and Evaluation as Bioisosteres
Source: Angew Chem Int Ed Engl. 2025 Dec 9;65(5):e21633. doi: 10.1002/anie.202521633 (PMC12851011; doi:10.1002/anie.202521633)
Supplement: Supplementary file 2 — Supporting information [file ANIE-65-e21633-s001.zip › Bioisostere-Analysis/DFT/1362824453517056623799649060474417/file.out]

                                 *****************
                                 * O   R   C   A *
                                 *****************

                                            #,                                       
                                            ###                                      
                                            ####                                     
                                            #####                                    
                                            ######                                   
                                           ########,                                 
                                     ,,################,,,,,                         
                               ,,#################################,,                 
                          ,,##########################################,,             
                       ,#########################################, ''#####,          
                    ,#############################################,,   '####,        
                  ,##################################################,,,,####,       
                ,###########''''           ''''###############################       
              ,#####''   ,,,,##########,,,,          '''####'''          '####       
            ,##' ,,,,###########################,,,                        '##       
           ' ,,###''''                  '''############,,,                           
         ,,##''                                '''############,,,,        ,,,,,,###''
      ,#''                                            '''#######################'''  
     '                                                          ''''####''''         
             ,#######,   #######,   ,#######,      ##                                
            ,#'     '#,  ##    ##  ,#'     '#,    #''#        ######   ,####,        
            ##       ##  ##   ,#'  ##            #'  '#       #        #'  '#        
            ##       ##  #######   ##           ,######,      #####,   #    #        
            '#,     ,#'  ##    ##  '#,     ,#' ,#      #,         ##   #,  ,#        
             '#######'   ##     ##  '#######'  #'      '#     #####' # '####'        


                  #######################################################
                  #                        -***-                        #
                  #          Department of theory and spectroscopy      #
                  #    Directorship and core code : Frank Neese         #
                  #        Max Planck Institute fuer Kohlenforschung    #
                  #                Kaiser Wilhelm Platz 1               #
                  #                 D-45470 Muelheim/Ruhr               #
                  #                      Germany                        #
                  #                                                     #
                  #                  All rights reserved                #
                  #                        -***-                        #
                  #######################################################


                         Program Version 5.0.4 -  RELEASE  -


 With contributions from (in alphabetic order):
   Daniel Aravena         : Magnetic Suceptibility
   Michael Atanasov       : Ab Initio Ligand Field Theory (pilot matlab implementation)
   Alexander A. Auer      : GIAO ZORA, VPT2 properties, NMR spectrum
   Ute Becker             : Parallelization
   Giovanni Bistoni       : ED, misc. LED, open-shell LED, HFLD
   Martin Brehm           : Molecular dynamics
   Dmytro Bykov           : SCF Hessian
   Vijay G. Chilkuri      : MRCI spin determinant printing, contributions to CSF-ICE
   Dipayan Datta          : RHF DLPNO-CCSD density
   Achintya Kumar Dutta   : EOM-CC, STEOM-CC
   Dmitry Ganyushin       : Spin-Orbit,Spin-Spin,Magnetic field MRCI
   Miquel Garcia          : C-PCM and meta-GGA Hessian, CC/C-PCM, Gaussian charge scheme
   Yang Guo               : DLPNO-NEVPT2, F12-NEVPT2, CIM, IAO-localization
   Andreas Hansen         : Spin unrestricted coupled pair/coupled cluster methods
   Benjamin Helmich-Paris : MC-RPA, TRAH-SCF, COSX integrals
   Lee Huntington         : MR-EOM, pCC
   Robert Izsak           : Overlap fitted RIJCOSX, COSX-SCS-MP3, EOM
   Marcus Kettner         : VPT2
   Christian Kollmar      : KDIIS, OOCD, Brueckner-CCSD(T), CCSD density, CASPT2, CASPT2-K
   Simone Kossmann        : Meta GGA functionals, TD-DFT gradient, OOMP2, MP2 Hessian
   Martin Krupicka        : Initial AUTO-CI
   Lucas Lang             : DCDCAS
   Marvin Lechner         : AUTO-CI (C++ implementation), FIC-MRCC
   Dagmar Lenk            : GEPOL surface, SMD
   Dimitrios Liakos       : Extrapolation schemes; Compound Job, initial MDCI parallelization
   Dimitrios Manganas     : Further ROCIS development; embedding schemes
   Dimitrios Pantazis     : SARC Basis sets
   Anastasios Papadopoulos: AUTO-CI, single reference methods and gradients
   Taras Petrenko         : DFT Hessian,TD-DFT gradient, ASA, ECA, R-Raman, ABS, FL, XAS/XES, NRVS
   Peter Pinski           : DLPNO-MP2, DLPNO-MP2 Gradient
   Christoph Reimann      : Effective Core Potentials
   Marius Retegan         : Local ZFS, SOC
   Christoph Riplinger    : Optimizer, TS searches, QM/MM, DLPNO-CCSD(T), (RO)-DLPNO pert. Triples
   Tobias Risthaus        : Range-separated hybrids, TD-DFT gradient, RPA, STAB
   Michael Roemelt        : Original ROCIS implementation
   Masaaki Saitow         : Open-shell DLPNO-CCSD energy and density
   Barbara Sandhoefer     : DKH picture change effects
   Avijit Sen             : IP-ROCIS
   Kantharuban Sivalingam : CASSCF convergence, NEVPT2, FIC-MRCI
   Bernardo de Souza      : ESD, SOC TD-DFT
   Georgi Stoychev        : AutoAux, RI-MP2 NMR, DLPNO-MP2 response
   Willem Van den Heuvel  : Paramagnetic NMR
   Boris Wezisla          : Elementary symmetry handling
   Frank Wennmohs         : Technical directorship


 We gratefully acknowledge several colleagues who have allowed us to
 interface, adapt or use parts of their codes:
   Stefan Grimme, W. Hujo, H. Kruse, P. Pracht,  : VdW corrections, initial TS optimization,
                  C. Bannwarth, S. Ehlert          DFT functionals, gCP, sTDA/sTD-DF
   Ed Valeev, F. Pavosevic, A. Kumar             : LibInt (2-el integral package), F12 methods
   Garnet Chan, S. Sharma, J. Yang, R. Olivares  : DMRG
   Ulf Ekstrom                                   : XCFun DFT Library
   Mihaly Kallay                                 : mrcc  (arbitrary order and MRCC methods)
   Jiri Pittner, Ondrej Demel                    : Mk-CCSD
   Frank Weinhold                                : gennbo (NPA and NBO analysis)
   Christopher J. Cramer and Donald G. Truhlar   : smd solvation model
   Lars Goerigk                                  : TD-DFT with DH, B97 family of functionals
   V. Asgeirsson, H. Jonsson                     : NEB implementation
   FAccTs GmbH                                   : IRC, NEB, NEB-TS, DLPNO-Multilevel, CI-OPT
                                                   MM, QMMM, 2- and 3-layer-ONIOM, Crystal-QMMM,
                                                   LR-CPCM, SF, NACMEs, symmetry and pop. for TD-DFT,
                                                   nearIR, NL-DFT gradient (VV10), updates on ESD,
                                                   ML-optimized integration grids
   S Lehtola, MJT Oliveira, MAL Marques          : LibXC Library
   Liviu Ungur et al                             : ANISO software


 Your calculation uses the libint2 library for the computation of 2-el integrals
 For citations please refer to: http://libint.valeyev.net

 Your ORCA version has been built with support for libXC version: 5.1.0
 For citations please refer to: https://tddft.org/programs/libxc/

 This ORCA versions uses:
   CBLAS   interface :  Fast vector & matrix operations
   LAPACKE interface :  Fast linear algebra routines
   SCALAPACK package :  Parallel linear algebra routines
   Shared memory     :  Shared parallel matrices
   BLAS/LAPACK       :  OpenBLAS 0.3.15  USE64BITINT DYNAMIC_ARCH NO_AFFINITY Sandybridge SINGLE_THREADED
        Core in use  :  Sandybridge
   Copyright (c) 2011-2014, The OpenBLAS Project


Your calculation utilizes the atom-pairwise dispersion correction
with the Becke-Johnson damping scheme (D3BJ)
Cite in your paper:
S.Grimme, S.Ehrlich, L.Goerigk, J Comput Chem, (2011), 32, 1456–1465 
S.Grimme, J.Antony, S.Ehrlich and H.Krieg, J.Chem.Phys., 132, (2010), 154104 
   

================================================================================

----- Orbital basis set information -----
Your calculation utilizes the basis: 6-31++G(d,p)
   H-He, Li-Ne : W. J. Hehre, R. Ditchfield and J.A. Pople, J. Chem. Phys. 56, 2257 (1972).
                 Note: He and Ne are unpublished basis sets taken from the Gaussian program.
                 Note: Li and B from J. D. Dill and J. A. Pople, J. Chem. Phys. 62, 2921 (1975).
   Na - Ar     : M. M. Francl, W. J. Pietro, W. J. Hehre, J. S. Binkley, M. S. Gordon, 
                 D. J. DeFrees and J. A. Pople, J. Chem. Phys. 77, 3654 (1982).
   K - Zn      : V. A. Rassolov, J. A. Pople, M. A. Ratner, and T. L. Windus, J. Chem. Phys. 109, 1223 (1998).
   Additional Pol./Diff. from the 6-311G equivalent.

----- AuxJ basis set information -----
Your calculation utilizes the auxiliary basis: def2/J
   F. Weigend, Phys. Chem. Chem. Phys. 8, 1057 (2006).

================================================================================
                                        WARNINGS
                       Please study these warnings very carefully!
================================================================================


WARNING: Geometry Optimization
  ===> : Switching off AutoStart
         For restart on a previous wavefunction, please use MOREAD

INFO   : the flag for use of the SHARK integral package has been found!

================================================================================
                                       INPUT FILE
================================================================================
NAME = file.inp
|  1> 
|  2> ! WB97X-D3BJ 6-31++G(d,p) opt
|  3> %pal
|  4>   nprocs 6
|  5> end
|  6> %maxcore 3000
|  7> %geom
|  8>   calc_hess true
|  9>   MaxIter 500
| 10> end
| 11> * xyz 0 1
| 12> C      2.079300   -0.071600    0.360100
| 13> C      1.396600   -0.658100   -0.887800
| 14> N      0.073300   -1.194300   -0.552800
| 15> C     -0.720900   -0.145200    0.103600
| 16> C     -1.696100    0.632700   -0.770200
| 17> C     -2.210100   -0.431800    0.201200
| 18> C     -0.063800    0.562500    1.297300
| 19> N      1.284000    1.022600    0.938500
| 20> H      2.229900   -0.870800    1.119100
| 21> H      3.081500    0.316800    0.078000
| 22> H      1.307700    0.125600   -1.674200
| 23> H      2.028500   -1.478200   -1.291400
| 24> H     -0.380300   -1.508900   -1.442900
| 25> H     -1.748100    0.328100   -1.836800
| 26> H     -1.908800    1.673100   -0.444700
| 27> H     -2.724800   -0.010100    1.090800
| 28> H     -2.556900   -1.361400   -0.298300
| 29> H     -0.671300    1.430800    1.634500
| 30> H      0.003600   -0.148600    2.149000
| 31> H      1.196900    1.786600    0.226900
| 32> *
| 33> 
| 34>                          ****END OF INPUT****
================================================================================

                       *****************************
                       * Geometry Optimization Run *
                       *****************************

Geometry optimization settings:
Update method            Update   .... BFGS
Choice of coordinates    CoordSys .... Z-matrix Internals
Initial Hessian          InHess   .... Almoef's Model

Convergence Tolerances:
Energy Change            TolE     ....  5.0000e-06 Eh
Max. Gradient            TolMAXG  ....  3.0000e-04 Eh/bohr
RMS Gradient             TolRMSG  ....  1.0000e-04 Eh/bohr
Max. Displacement        TolMAXD  ....  4.0000e-03 bohr
RMS Displacement         TolRMSD  ....  2.0000e-03 bohr
Strict Convergence                ....  False
------------------------------------------------------------------------------
                        ORCA OPTIMIZATION COORDINATE SETUP
------------------------------------------------------------------------------

The optimization will be done in new redundant internal coordinates
Making redundant internal coordinates   ...  (new redundants) done
Evaluating the initial hessian          ...  (Is done on the fly) done
Evaluating the coordinates              ...  done
Calculating the B-matrix                .... done
Calculating the G-matrix                .... done
Diagonalizing the G-matrix              .... done
The first mode is                       ....   75
The number of degrees of freedom        ....   54

    -----------------------------------------------------------------
                    Redundant Internal Coordinates


    -----------------------------------------------------------------
         Definition                    Initial Value    d2E/dq (diagonal element)
    -----------------------------------------------------------------
      1. B(C   1,C   0)                  1.5386         0.000000   
      2. B(N   2,C   1)                  1.4666         0.000000   
      3. B(C   3,N   2)                  1.4705         0.000000   
      4. B(C   4,C   3)                  1.5230         0.000000   
      5. B(C   5,C   4)                  1.5300         0.000000   
      6. B(C   5,C   3)                  1.5197         0.000000   
      7. B(C   6,C   3)                  1.5354         0.000000   
      8. B(N   7,C   6)                  1.4687         0.000000   
      9. B(N   7,C   0)                  1.4712         0.000000   
     10. B(H   8,C   0)                  1.1124         0.000000   
     11. B(H   9,C   0)                  1.1112         0.000000   
     12. B(H  10,C   1)                  1.1138         0.000000   
     13. B(H  11,C   1)                  1.1112         0.000000   
     14. B(H  12,N   2)                  1.0474         0.000000   
     15. B(H  13,C   4)                  1.1105         0.000000   
     16. B(H  14,C   4)                  1.1107         0.000000   
     17. B(H  15,C   5)                  1.1109         0.000000   
     18. B(H  16,C   5)                  1.1108         0.000000   
     19. B(H  17,C   6)                  1.1121         0.000000   
     20. B(H  18,C   6)                  1.1116         0.000000   
     21. B(H  19,N   7)                  1.0477         0.000000   
     22. A(C   1,C   0,N   7)          111.2551         0.000000   
     23. A(C   1,C   0,H   9)          109.1179         0.000000   
     24. A(N   7,C   0,H   9)          109.1108         0.000000   
     25. A(N   7,C   0,H   8)          109.8331         0.000000   
     26. A(C   1,C   0,H   8)          109.8520         0.000000   
     27. A(H   8,C   0,H   9)          107.5910         0.000000   
     28. A(N   2,C   1,H  10)          110.2745         0.000000   
     29. A(H  10,C   1,H  11)          107.9537         0.000000   
     30. A(N   2,C   1,H  11)          109.0408         0.000000   
     31. A(C   0,C   1,N   2)          110.7608         0.000000   
     32. A(C   0,C   1,H  10)          109.8680         0.000000   
     33. A(C   0,C   1,H  11)          108.8803         0.000000   
     34. A(C   3,N   2,H  12)          111.0849         0.000000   
     35. A(C   1,N   2,H  12)          107.8465         0.000000   
     36. A(C   1,N   2,C   3)          109.1752         0.000000   
     37. A(N   2,C   3,C   4)          117.0085         0.000000   
     38. A(C   4,C   3,C   5)           60.3772         0.000000   
     39. A(C   5,C   3,C   6)          117.1534         0.000000   
     40. A(C   4,C   3,C   6)          118.9887         0.000000   
     41. A(N   2,C   3,C   5)          115.0491         0.000000   
     42. A(N   2,C   3,C   6)          116.4068         0.000000   
     43. A(H  13,C   4,H  14)          121.9691         0.000000   
     44. A(C   5,C   4,H  14)          113.6605         0.000000   
     45. A(C   3,C   4,H  14)          115.6527         0.000000   
     46. A(C   5,C   4,H  13)          113.7810         0.000000   
     47. A(C   3,C   4,H  13)          116.1640         0.000000   
     48. A(C   3,C   4,C   5)           59.7020         0.000000   
     49. A(C   3,C   5,H  15)          115.7130         0.000000   
     50. A(C   3,C   5,C   4)           59.9208         0.000000   
     51. A(H  15,C   5,H  16)          122.2156         0.000000   
     52. A(C   4,C   5,H  16)          113.6800         0.000000   
     53. A(C   3,C   5,H  16)          115.7782         0.000000   
     54. A(C   4,C   5,H  15)          113.5753         0.000000   
     55. A(C   3,C   6,N   7)          110.3162         0.000000   
     56. A(H  17,C   6,H  18)          107.4748         0.000000   
     57. A(N   7,C   6,H  18)          109.3873         0.000000   
     58. A(C   3,C   6,H  18)          109.0730         0.000000   
     59. A(N   7,C   6,H  17)          109.3168         0.000000   
     60. A(C   3,C   6,H  17)          111.2125         0.000000   
     61. A(C   0,N   7,C   6)          111.0478         0.000000   
     62. A(C   6,N   7,H  19)          108.5473         0.000000   
     63. A(C   0,N   7,H  19)          108.6796         0.000000   
     64. D(H  11,C   1,C   0,H   8)    -58.1764         0.000000   
     65. D(N   2,C   1,C   0,H   8)     61.7164         0.000000   
     66. D(N   2,C   1,C   0,N   7)    -60.1194         0.000000   
     67. D(N   2,C   1,C   0,H   9)    179.4409         0.000000   
     68. D(H  11,C   1,C   0,N   7)    179.9878         0.000000   
     69. D(H  10,C   1,C   0,H   9)    -58.4847         0.000000   
     70. D(H  10,C   1,C   0,H   8)   -176.2092         0.000000   
     71. D(H  11,C   1,C   0,H   9)     59.5482         0.000000   
     72. D(H  10,C   1,C   0,N   7)     61.9550         0.000000   
     73. D(C   3,N   2,C   1,H  10)    -67.1705         0.000000   
     74. D(C   3,N   2,C   1,H  11)    174.4625         0.000000   
     75. D(H  12,N   2,C   1,C   0)    175.4696         0.000000   
     76. D(H  12,N   2,C   1,H  11)    -64.7338         0.000000   
     77. D(C   3,N   2,C   1,C   0)     54.6659         0.000000   
     78. D(H  12,N   2,C   1,H  10)     53.6333         0.000000   
     79. D(C   5,C   3,N   2,C   1)    165.5920         0.000000   
     80. D(C   5,C   3,N   2,H  12)     46.7869         0.000000   
     81. D(C   6,C   3,N   2,C   1)    -51.7995         0.000000   
     82. D(C   6,C   3,N   2,H  12)   -170.6046         0.000000   
     83. D(C   4,C   3,N   2,H  12)    -21.2397         0.000000   
     84. D(C   4,C   3,N   2,C   1)     97.5655         0.000000   
     85. D(H  14,C   4,C   3,C   6)     -2.9755         0.000000   
     86. D(H  14,C   4,C   3,C   5)    103.5923         0.000000   
     87. D(H  13,C   4,C   3,C   5)   -103.4909         0.000000   
     88. D(H  13,C   4,C   3,N   2)      1.3923         0.000000   
     89. D(H  13,C   4,C   3,C   6)    149.9413         0.000000   
     90. D(C   5,C   4,C   3,C   6)   -106.5678         0.000000   
     91. D(H  14,C   4,C   3,N   2)   -151.5245         0.000000   
     92. D(C   5,C   4,C   3,N   2)    104.8832         0.000000   
     93. D(C   4,C   5,C   3,N   2)   -108.1133         0.000000   
     94. D(C   4,C   5,C   3,C   6)    109.5677         0.000000   
     95. D(H  16,C   5,C   4,H  14)    145.9145         0.000000   
     96. D(H  16,C   5,C   4,H  13)      0.3503         0.000000   
     97. D(H  15,C   5,C   4,H  14)      0.1733         0.000000   
     98. D(H  15,C   5,C   4,H  13)   -145.3909         0.000000   
     99. D(H  15,C   5,C   4,C   3)    107.1153         0.000000   
    100. D(C   3,C   5,C   4,H  14)   -106.9420         0.000000   
    101. D(C   3,C   5,C   4,H  13)    107.4938         0.000000   
    102. D(H  16,C   5,C   3,C   6)   -146.7994         0.000000   
    103. D(H  16,C   5,C   3,C   4)    103.6329         0.000000   
    104. D(H  16,C   5,C   3,N   2)     -4.4804         0.000000   
    105. D(H  16,C   5,C   4,C   3)   -107.1435         0.000000   
    106. D(H  15,C   5,C   3,C   6)      6.0300         0.000000   
    107. D(H  15,C   5,C   3,C   4)   -103.5377         0.000000   
    108. D(H  15,C   5,C   3,N   2)    148.3490         0.000000   
    109. D(H  18,C   6,C   3,C   5)     72.0212         0.000000   
    110. D(H  18,C   6,C   3,C   4)    141.4786         0.000000   
    111. D(H  18,C   6,C   3,N   2)    -69.7878         0.000000   
    112. D(H  17,C   6,C   3,C   5)    -46.3393         0.000000   
    113. D(H  17,C   6,C   3,C   4)     23.1182         0.000000   
    114. D(H  17,C   6,C   3,N   2)    171.8517         0.000000   
    115. D(N   7,C   6,C   3,C   5)   -167.8104         0.000000   
    116. D(N   7,C   6,C   3,C   4)    -98.3529         0.000000   
    117. D(N   7,C   6,C   3,N   2)     50.3806         0.000000   
    118. D(C   0,N   7,C   6,H  17)   -174.3425         0.000000   
    119. D(C   0,N   7,C   6,C   3)    -51.7527         0.000000   
    120. D(H  19,N   7,C   0,H   9)     59.2859         0.000000   
    121. D(H  19,N   7,C   0,H   8)    176.9953         0.000000   
    122. D(H  19,N   7,C   0,C   1)    -61.1579         0.000000   
    123. D(C   6,N   7,C   0,H   9)    178.6187         0.000000   
    124. D(C   6,N   7,C   0,H   8)    -63.6720         0.000000   
    125. D(C   0,N   7,C   6,H  18)     68.2264         0.000000   
    126. D(C   6,N   7,C   0,C   1)     58.1749         0.000000   
    127. D(H  19,N   7,C   6,H  18)   -172.3616         0.000000   
    128. D(H  19,N   7,C   6,H  17)    -54.9306         0.000000   
    129. D(H  19,N   7,C   6,C   3)     67.6593         0.000000   
    -----------------------------------------------------------------

Number of atoms                         .... 20
Number of degrees of freedom            .... 129

         *************************************************************
         *                GEOMETRY OPTIMIZATION CYCLE   1            *
         *************************************************************
---------------------------------
CARTESIAN COORDINATES (ANGSTROEM)
---------------------------------
  C      2.079300   -0.071600    0.360100
  C      1.396600   -0.658100   -0.887800
  N      0.073300   -1.194300   -0.552800
  C     -0.720900   -0.145200    0.103600
  C     -1.696100    0.632700   -0.770200
  C     -2.210100   -0.431800    0.201200
  C     -0.063800    0.562500    1.297300
  N      1.284000    1.022600    0.938500
  H      2.229900   -0.870800    1.119100
  H      3.081500    0.316800    0.078000
  H      1.307700    0.125600   -1.674200
  H      2.028500   -1.478200   -1.291400
  H     -0.380300   -1.508900   -1.442900
  H     -1.748100    0.328100   -1.836800
  H     -1.908800    1.673100   -0.444700
  H     -2.724800   -0.010100    1.090800
  H     -2.556900   -1.361400   -0.298300
  H     -0.671300    1.430800    1.634500
  H      0.003600   -0.148600    2.149000
  H      1.196900    1.786600    0.226900

----------------------------
CARTESIAN COORDINATES (A.U.)
----------------------------
  NO LB      ZA    FRAG     MASS         X           Y           Z
   0 C     6.0000    0    12.011    3.929308   -0.135304    0.680490
   1 C     6.0000    0    12.011    2.639192   -1.243629   -1.677699
   2 N     7.0000    0    14.007    0.138517   -2.256900   -1.044641
   3 C     6.0000    0    12.011   -1.362304   -0.274388    0.195776
   4 C     6.0000    0    12.011   -3.205164    1.195630   -1.455467
   5 C     6.0000    0    12.011   -4.176484   -0.815984    0.380213
   6 C     6.0000    0    12.011   -0.120565    1.062971    2.451542
   7 N     7.0000    0    14.007    2.426408    1.932434    1.773508
   8 H     1.0000    0     1.008    4.213900   -1.645574    2.114793
   9 H     1.0000    0     1.008    5.823191    0.598665    0.147399
  10 H     1.0000    0     1.008    2.471195    0.237350   -3.163779
  11 H     1.0000    0     1.008    3.833309   -2.793393   -2.440392
  12 H     1.0000    0     1.008   -0.718663   -2.851408   -2.726686
  13 H     1.0000    0     1.008   -3.303430    0.620019   -3.471049
  14 H     1.0000    0     1.008   -3.607109    3.161701   -0.840361
  15 H     1.0000    0     1.008   -5.149126   -0.019086    2.061313
  16 H     1.0000    0     1.008   -4.831841   -2.572673   -0.563705
  17 H     1.0000    0     1.008   -1.268573    2.703820    3.088757
  18 H     1.0000    0     1.008    0.006803   -0.280813    4.061021
  19 H     1.0000    0     1.008    2.261813    3.376185    0.428779

--------------------------------
INTERNAL COORDINATES (ANGSTROEM)
--------------------------------
 C      0   0   0     0.000000000000     0.00000000     0.00000000
 C      1   0   0     1.538608445967     0.00000000     0.00000000
 N      2   1   0     1.466580488756   110.76076423     0.00000000
 C      3   2   1     1.470450750620   109.17522230    54.66586170
 C      4   3   2     1.523046253401   117.00848215    97.56550925
 C      4   3   2     1.519665081523   115.04911042   165.59201492
 C      4   3   2     1.535428080374   116.40678144   308.20052226
 N      7   4   3     1.468670926382   110.31623648    50.38061180
 H      1   2   3     1.112421682637   109.85203876    61.71635353
 H      1   2   3     1.111233463319   109.11787818   179.44087053
 H      2   1   3     1.113783578618   109.86800117   122.07446918
 H      2   1   3     1.111195113380   108.88027933   240.10728658
 H      3   2   1     1.047379649411   107.84645138   175.46959301
 H      5   4   3     1.110459688597   116.16400393     1.39227553
 H      5   4   3     1.110686139285   115.65269134   208.47545800
 H      6   4   3     1.110916351486   115.71298359   148.34897085
 H      6   4   3     1.110822510575   115.77823430   355.51959831
 H      7   4   3     1.112072380738   111.21248064   171.85169496
 H      7   4   3     1.111574945741   109.07301579   290.21218706
 H      8   7   4     1.047691257003   108.54728508    67.65932877

---------------------------
INTERNAL COORDINATES (A.U.)
---------------------------
 C      0   0   0     0.000000000000     0.00000000     0.00000000
 C      1   0   0     2.907548590215     0.00000000     0.00000000
 N      2   1   0     2.771435477101   110.76076423     0.00000000
 C      3   2   1     2.778749212091   109.17522230    54.66586170
 C      4   3   2     2.878140308223   117.00848215    97.56550925
 C      4   3   2     2.871750819361   115.04911042   165.59201492
 C      4   3   2     2.901538570239   116.40678144   308.20052226
 N      7   4   3     2.775385831715   110.31623648    50.38061180
 H      1   2   3     2.102172325619   109.85203876    61.71635353
 H      1   2   3     2.099926916522   109.11787818   179.44087053
 H      2   1   3     2.104745936048   109.86800117   122.07446918
 H      2   1   3     2.099854445640   108.88027933   240.10728658
 H      3   2   1     1.979260695629   107.84645138   175.46959301
 H      5   4   3     2.098464694209   116.16400393     1.39227553
 H      5   4   3     2.098892623991   115.65269134   208.47545800
 H      6   4   3     2.099327662004   115.71298359   148.34897085
 H      6   4   3     2.099150328381   115.77823430   355.51959831
 H      7   4   3     2.101512240692   111.21248064   171.85169496
 H      7   4   3     2.100572224780   109.07301579   290.21218706
 H      8   7   4     1.979849548639   108.54728508    67.65932877

---------------------
BASIS SET INFORMATION
---------------------
There are 3 groups of distinct atoms

 Group   1 Type C   : 11s5p1d contracted to 4s3p1d pattern {6311/311/1}
 Group   2 Type N   : 11s5p1d contracted to 4s3p1d pattern {6311/311/1}
 Group   3 Type H   : 5s1p contracted to 3s1p pattern {311/1}

Atom   0C    basis set group =>   1
Atom   1C    basis set group =>   1
Atom   2N    basis set group =>   2
Atom   3C    basis set group =>   1
Atom   4C    basis set group =>   1
Atom   5C    basis set group =>   1
Atom   6C    basis set group =>   1
Atom   7N    basis set group =>   2
Atom   8H    basis set group =>   3
Atom   9H    basis set group =>   3
Atom  10H    basis set group =>   3
Atom  11H    basis set group =>   3
Atom  12H    basis set group =>   3
Atom  13H    basis set group =>   3
Atom  14H    basis set group =>   3
Atom  15H    basis set group =>   3
Atom  16H    basis set group =>   3
Atom  17H    basis set group =>   3
Atom  18H    basis set group =>   3
Atom  19H    basis set group =>   3
---------------------------------
AUXILIARY/J BASIS SET INFORMATION
---------------------------------
There are 3 groups of distinct atoms

 Group   1 Type C   : 12s5p4d2f1g contracted to 6s4p3d1f1g pattern {711111/2111/211/2/1}
 Group   2 Type N   : 12s5p4d2f1g contracted to 6s4p3d1f1g pattern {711111/2111/211/2/1}
 Group   3 Type H   : 5s2p1d contracted to 3s1p1d pattern {311/2/1}

Atom   0C    basis set group =>   1
Atom   1C    basis set group =>   1
Atom   2N    basis set group =>   2
Atom   3C    basis set group =>   1
Atom   4C    basis set group =>   1
Atom   5C    basis set group =>   1
Atom   6C    basis set group =>   1
Atom   7N    basis set group =>   2
Atom   8H    basis set group =>   3
Atom   9H    basis set group =>   3
Atom  10H    basis set group =>   3
Atom  11H    basis set group =>   3
Atom  12H    basis set group =>   3
Atom  13H    basis set group =>   3
Atom  14H    basis set group =>   3
Atom  15H    basis set group =>   3
Atom  16H    basis set group =>   3
Atom  17H    basis set group =>   3
Atom  18H    basis set group =>   3
Atom  19H    basis set group =>   3


           ************************************************************
           *        Program running with 6 parallel MPI-processes     *
           *              working on a common directory               *
           ************************************************************
------------------------------------------------------------------------------
                           ORCA GTO INTEGRAL CALCULATION
                           -- RI-GTO INTEGRALS CHOSEN --
------------------------------------------------------------------------------
------------------------------------------------------------------------------
                   ___                                                        
                  /   \      - P O W E R E D   B Y -                         
                 /     \                                                     
                 |  |  |   _    _      __       _____    __    __             
                 |  |  |  | |  | |    /  \     |  _  \  |  |  /  |          
                  \  \/   | |  | |   /    \    | | | |  |  | /  /          
                 / \  \   | |__| |  /  /\  \   | |_| |  |  |/  /          
                |  |  |   |  __  | /  /__\  \  |    /   |      \           
                |  |  |   | |  | | |   __   |  |    \   |  |\   \          
                \     /   | |  | | |  |  |  |  | |\  \  |  | \   \       
                 \___/    |_|  |_| |__|  |__|  |_| \__\ |__|  \__/        
                                                                              
                      - O R C A' S   B I G   F R I E N D -                    
                                      &                                       
                       - I N T E G R A L  F E E D E R -                       
                                                                              
 v1 FN, 2020, v2 2021                                                         
------------------------------------------------------------------------------


Reading SHARK input file file.SHARKINP.tmp ... ok
----------------------
SHARK INTEGRAL PACKAGE
----------------------

Number of atoms                             ...     20
Number of basis functions                   ...    216
Number of shells                            ...    112
Maximum angular momentum                    ...      2
Integral batch strategy                     ... SHARK/LIBINT Hybrid
RI-J (if used) integral strategy            ... SPLIT-RIJ (Revised 2003 algorithm where possible)
Printlevel                                  ...      1
Contraction scheme used                     ... SEGMENTED contraction
Coulomb Range Separation                    ... NOT USED
Exchange Range Separation                   ... Long Range
   Mu parameter                             ...  0.300000
   Scaling (regular/separated)              ...  0.167000  0.833000
Finite Nucleus Model                        ... NOT USED
Auxiliary Coulomb fitting basis             ... AVAILABLE
   # of basis functions in Aux-J            ...    524
   # of shells in Aux-J                     ...    180
   Maximum angular momentum in Aux-J        ...      4
Auxiliary J/K fitting basis                 ... NOT available
Auxiliary Correlation fitting basis         ... NOT available
Auxiliary 'external' fitting basis          ... NOT available
Integral threshold                          ...     2.500000e-11
Primitive cut-off                           ...     2.500000e-12
Primitive pair pre-selection threshold      ...     2.500000e-12

Calculating pre-screening integrals         ... done (  0.0 sec) Dimension = 112
Organizing shell pair data                  ... done (  0.0 sec)
Shell pair information
Total number of shell pairs                 ...      6328
Shell pairs after pre-screening             ...      6132
Total number of primitive shell pairs       ...     21940
Primitive shell pairs kept                  ...     16322
          la=0 lb=0:   2283 shell pairs
          la=1 lb=0:   2368 shell pairs
          la=1 lb=1:    636 shell pairs
          la=2 lb=0:    532 shell pairs
          la=2 lb=1:    277 shell pairs
          la=2 lb=2:     36 shell pairs

Calculating one electron integrals          ... done (  0.0 sec)
Calculating RI/J V-Matrix + Cholesky decomp.... done (  0.0 sec)
Calculating Nuclear repulsion               ... done (  0.0 sec) ENN=    401.693148901046 Eh

SHARK setup successfully completed in   0.3 seconds

Maximum memory used throughout the entire GTOINT-calculation: 15.4 MB


           ************************************************************
           *        Program running with 6 parallel MPI-processes     *
           *              working on a common directory               *
           ************************************************************
-------------------------------------------------------------------------------
                                 ORCA SCF
-------------------------------------------------------------------------------

------------
SCF SETTINGS
------------
Hamiltonian:
 Density Functional     Method          .... DFT(GTOs)
 Exchange Functional    Exchange        .... WB97X-V
 Correlation Functional Correlation     .... WB97X-V
 Gradients option       PostSCFGGA      .... off
 Hybrid DFT is turned on
   Fraction HF Exchange ScalHFX         ....  0.167000
   Scaling of DF-GGA-X  ScalDFX         ....  0.000000
   Scaling of DF-GGA-C  ScalDFC         ....  1.000000
   Scaling of DF-LDA-C  ScalLDAC        ....  1.000000
   Perturbative correction              ....  0.000000
   Density functional embedding theory  .... OFF
 Long-range corrected/Screened/Range-Separated Hybrid DFT is turned on
   Amount of maximum screened exact exchange              ....  0.833000
   Range separation parameter mu (erf(mu*r12)/r12)        ....  0.300000
 RI-approximation to the Coulomb term is turned on
   Number of AuxJ basis functions       .... 524
   RIJ-COSX (HFX calculated with COS-X)).... on


General Settings:
 Integral files         IntName         .... file
 Hartree-Fock type      HFTyp           .... RHF
 Total Charge           Charge          ....    0
 Multiplicity           Mult            ....    1
 Number of Electrons    NEL             ....   62
 Basis Dimension        Dim             ....  216
 Nuclear Repulsion      ENuc            ....    401.6931489010 Eh

Convergence Acceleration:
 DIIS                   CNVDIIS         .... on
   Start iteration      DIISMaxIt       ....    12
   Startup error        DIISStart       ....  0.200000
   # of expansion vecs  DIISMaxEq       ....     5
   Bias factor          DIISBfac        ....   1.050
   Max. coefficient     DIISMaxC        ....  10.000
 Trust-Rad. Augm. Hess. CNVTRAH         .... auto
   Auto Start mean grad. ratio tolernc. ....  1.125000
   Auto Start start iteration           ....    20
   Auto Start num. interpolation iter.  ....    10
   Max. Number of Micro iterations      ....    16
   Max. Number of Macro iterations      .... Maxiter - #DIIS iter
   Number of Davidson start vectors     ....     2
   Converg. threshold I  (grad. norm)   ....   1.000e-05
   Converg. threshold II (energy diff.) ....   1.000e-08
   Grad. Scal. Fac. for Micro threshold ....   0.100
   Minimum threshold for Micro iter.    ....   0.010
   NR start threshold (gradient norm)   ....   0.001
   Initial trust radius                 ....   0.400
   Minimum AH scaling param. (alpha)    ....   1.000
   Maximum AH scaling param. (alpha)    .... 1000.000
   Orbital update algorithm             .... Taylor
   White noise on init. David. guess    .... on
   Maximum white noise                  ....   0.010
   Quad. conv. algorithm                .... NR
 SOSCF                  CNVSOSCF        .... on
   Start iteration      SOSCFMaxIt      ....   150
   Startup grad/error   SOSCFStart      ....  0.003300
 Level Shifting         CNVShift        .... on
   Level shift para.    LevelShift      ....    0.2500
   Turn off err/grad.   ShiftErr        ....    0.0010
 Zerner damping         CNVZerner       .... off
 Static damping         CNVDamp         .... on
   Fraction old density DampFac         ....    0.7000
   Max. Damping (<1)    DampMax         ....    0.9800
   Min. Damping (>=0)   DampMin         ....    0.0000
   Turn off err/grad.   DampErr         ....    0.1000
 Fernandez-Rico         CNVRico         .... off

SCF Procedure:
 Maximum # iterations   MaxIter         ....   125
 SCF integral mode      SCFMode         .... Direct
   Integral package                     .... SHARK and LIBINT hybrid scheme
 Reset frequency        DirectResetFreq ....    20
 Integral Threshold     Thresh          ....  2.500e-11 Eh
 Primitive CutOff       TCut            ....  2.500e-12 Eh

Convergence Tolerance:
 Convergence Check Mode ConvCheckMode   .... Total+1el-Energy
 Convergence forced     ConvForced      .... 0
 Energy Change          TolE            ....  1.000e-08 Eh
 1-El. energy change                    ....  1.000e-05 Eh
 Orbital Gradient       TolG            ....  1.000e-05
 Orbital Rotation angle TolX            ....  1.000e-05
 DIIS Error             TolErr          ....  5.000e-07


Diagonalization of the overlap matrix:
Smallest eigenvalue                        ... 1.458e-05
Time for diagonalization                   ...    0.013 sec
Threshold for overlap eigenvalues          ... 1.000e-08
Number of eigenvalues below threshold      ... 0
Time for construction of square roots      ...    0.016 sec
Total time needed                          ...    0.030 sec

Time for model grid setup =    0.148 sec

------------------------------
INITIAL GUESS: MODEL POTENTIAL
------------------------------
Loading Hartree-Fock densities                     ... done
Calculating cut-offs                               ... done
Initializing the effective Hamiltonian             ... done
Setting up the integral package (SHARK)            ... done
Starting the Coulomb interaction                   ... done (   0.1 sec)
Reading the grid                                   ... done
Mapping shells                                     ... done
Starting the XC term evaluation                    ... done (   0.1 sec)
  promolecular density results
     # of electrons  =     62.001695948
     EX              =    -31.514974123
     EC              =     -2.510412684
     EX+EC           =    -34.025386807
Transforming the Hamiltonian                       ... done (   0.0 sec)
Diagonalizing the Hamiltonian                      ... done (   0.0 sec)
Back transforming the eigenvectors                 ... done (   0.0 sec)
Now organizing SCF variables                       ... done
                      ------------------
                      INITIAL GUESS DONE (   0.4 sec)
                      ------------------
-------------------
DFT GRID GENERATION
-------------------

General Integration Accuracy     IntAcc      ... 4.388
Radial Grid Type                 RadialGrid  ... OptM3 with GC (2021)
Angular Grid (max. ang.)         AngularGrid ... 4 (Lebedev-302)
Angular grid pruning method      GridPruning ... 4 (adaptive)
Weight generation scheme         WeightScheme... Becke
Basis function cutoff            BFCut       ... 1.0000e-11
Integration weight cutoff        WCut        ... 1.0000e-14
Angular grids for H and He will be reduced by one unit
Partially contracted basis set               ... off
Rotationally invariant grid construction     ... off

Total number of grid points                  ...    90401
Total number of batches                      ...     1423
Average number of points per batch           ...       63
Average number of grid points per atom       ...     4520
Time for grid setup =    0.610 sec

--------------------
COSX GRID GENERATION
--------------------

GRIDX 1
-------
General Integration Accuracy     IntAcc      ... 3.816
Radial Grid Type                 RadialGrid  ... OptM3 with GC (2021)
Angular Grid (max. ang.)         AngularGrid ... 1 (Lebedev-50)
Angular grid pruning method      GridPruning ... 4 (adaptive)
Weight generation scheme         WeightScheme... Becke
Basis function cutoff            BFCut       ... 1.0000e-11
Integration weight cutoff        WCut        ... 1.0000e-14
Angular grids for H and He will be reduced by one unit
Partially contracted basis set               ... on
Rotationally invariant grid construction     ... off

Total number of grid points                  ...    11280
Total number of batches                      ...      187
Average number of points per batch           ...       60
Average number of grid points per atom       ...      564
UseSFitting                                  ... on

GRIDX 2
-------
General Integration Accuracy     IntAcc      ... 4.020
Radial Grid Type                 RadialGrid  ... OptM3 with GC (2021)
Angular Grid (max. ang.)         AngularGrid ... 2 (Lebedev-110)
Angular grid pruning method      GridPruning ... 4 (adaptive)
Weight generation scheme         WeightScheme... Becke
Basis function cutoff            BFCut       ... 1.0000e-11
Integration weight cutoff        WCut        ... 1.0000e-14
Angular grids for H and He will be reduced by one unit
Partially contracted basis set               ... on
Rotationally invariant grid construction     ... off

Total number of grid points                  ...    26309
Total number of batches                      ...      422
Average number of points per batch           ...       62
Average number of grid points per atom       ...     1315
UseSFitting                                  ... on

GRIDX 3
-------
General Integration Accuracy     IntAcc      ... 4.338
Radial Grid Type                 RadialGrid  ... OptM3 with GC (2021)
Angular Grid (max. ang.)         AngularGrid ... 3 (Lebedev-194)
Angular grid pruning method      GridPruning ... 4 (adaptive)
Weight generation scheme         WeightScheme... Becke
Basis function cutoff            BFCut       ... 1.0000e-11
Integration weight cutoff        WCut        ... 1.0000e-14
Angular grids for H and He will be reduced by one unit
Partially contracted basis set               ... on
Rotationally invariant grid construction     ... off

Total number of grid points                  ...    58946
Total number of batches                      ...      932
Average number of points per batch           ...       63
Average number of grid points per atom       ...     2947
UseSFitting                                  ... on

Time for X-Grid setup             =    0.642 sec

--------------
SCF ITERATIONS
--------------
ITER       Energy         Delta-E        Max-DP      RMS-DP      [F,P]     Damp
               ***  Starting incremental Fock matrix formation  ***
  0   -345.4430138479   0.000000000000 0.12971220  0.00187011  0.0675816 0.7000
                      *** Initiating the SOSCF procedure ***
                      *** Re-Reading the Fockian *** 
                      *** Removing any level shift *** 
ITER      Energy       Delta-E        Grad      Rot      Max-DP    RMS-DP
  1   -345.45297126  -0.0099574122  0.002826  0.002826  0.461358  0.006278
               *** Restarting incremental Fock matrix formation ***
  2   -345.47389226  -0.0209210006  0.005784  0.006244  0.470971  0.003646
  3   -345.47540836  -0.0015160952  0.003872  0.001924  0.066351  0.000832
  4   -345.47629025  -0.0008818933  0.000360  0.000772  0.010062  0.000221
  5   -345.47630594  -0.0000156914  0.000249  0.000359  0.006979  0.000115
  6   -345.47631265  -0.0000067138  0.000032  0.000100  0.001904  0.000033
  7   -345.47631284  -0.0000001878  0.000017  0.000047  0.000769  0.000011
  8   -345.47631289  -0.0000000484  0.000005  0.000019  0.000841  0.000008
  9   -345.47631290  -0.0000000056  0.000003  0.000004  0.000361  0.000005
                  ***Gradient check signals convergence***
              ***Rediagonalizing the Fockian in SOSCF/NRSCF***

               *****************************************************
               *                     SUCCESS                       *
               *           SCF CONVERGED AFTER  10 CYCLES          *
               *****************************************************

Old exchange energy                            =    -16.160906443 Eh
New exchange energy                            =    -16.160920512 Eh
Exchange energy change after final integration =     -0.000014068 Eh
Total energy after final integration           =   -345.476326964 Eh
Final COS-X integration done in                =     8.963 sec

----------------
TOTAL SCF ENERGY
----------------

Total Energy       :         -345.47632696 Eh           -9400.88879 eV

Components:
Nuclear Repulsion  :          401.69314890 Eh           10930.62628 eV
Electronic Energy  :         -747.16947586 Eh          -20331.51507 eV
One Electron Energy:        -1261.47666185 Eh          -34326.52510 eV
Two Electron Energy:          514.30718598 Eh           13995.01002 eV
Max COSX asymmetry :            0.00000345 Eh               0.00009 eV

Virial components:
Potential Energy   :         -687.64660114 Eh          -18711.81531 eV
Kinetic Energy     :          342.17027417 Eh            9310.92652 eV
Virial Ratio       :            2.00966201


DFT components:
N(Alpha)           :       31.000200088255 electrons
N(Beta)            :       31.000200088255 electrons
N(Total)           :       62.000400176510 electrons
E(X)               :      -32.279741136705 Eh       
E(C)               :       -2.531043216721 Eh       
E(XC)              :      -34.810784353426 Eh       
DFET-embed. en.    :        0.000000000000 Eh       

---------------
SCF CONVERGENCE
---------------

  Last Energy change         ...    5.4564e-10  Tolerance :   1.0000e-08
  Last MAX-Density change    ...    4.4409e-15  Tolerance :   1.0000e-07
  Last RMS-Density change    ...    4.6775e-17  Tolerance :   5.0000e-09
  Last Orbital Gradient      ...    6.0003e-07  Tolerance :   1.0000e-05
  Last Orbital Rotation      ...    2.2100e-06  Tolerance :   1.0000e-05

             **** THE GBW FILE WAS UPDATED (file.gbw) ****
             **** DENSITY file.scfp WAS UPDATED ****
             **** ENERGY FILE WAS UPDATED (file.en.tmp) ****
             **** THE GBW FILE WAS UPDATED (file.gbw) ****
             **** DENSITY file.scfp WAS UPDATED ****
----------------
ORBITAL ENERGIES
----------------

  NO   OCC          E(Eh)            E(eV) 
   0   2.0000     -14.425630      -392.5414 
   1   2.0000     -14.418444      -392.3458 
   2   2.0000     -10.323298      -280.9112 
   3   2.0000     -10.314714      -280.6776 
   4   2.0000     -10.308874      -280.5187 
   5   2.0000     -10.307229      -280.4740 
   6   2.0000     -10.290338      -280.0143 
   7   2.0000     -10.288330      -279.9597 
   8   2.0000      -1.075037       -29.2532 
   9   2.0000      -1.017709       -27.6933 
  10   2.0000      -0.968388       -26.3512 
  11   2.0000      -0.857809       -23.3422 
  12   2.0000      -0.791025       -21.5249 
  13   2.0000      -0.738693       -20.1009 
  14   2.0000      -0.717249       -19.5173 
  15   2.0000      -0.673659       -18.3312 
  16   2.0000      -0.623898       -16.9771 
  17   2.0000      -0.607910       -16.5421 
  18   2.0000      -0.579820       -15.7777 
  19   2.0000      -0.565554       -15.3895 
  20   2.0000      -0.528904       -14.3922 
  21   2.0000      -0.523188       -14.2367 
  22   2.0000      -0.506102       -13.7717 
  23   2.0000      -0.493566       -13.4306 
  24   2.0000      -0.480312       -13.0700 
  25   2.0000      -0.463641       -12.6163 
  26   2.0000      -0.455839       -12.4040 
  27   2.0000      -0.410793       -11.1782 
  28   2.0000      -0.391750       -10.6600 
  29   2.0000      -0.322600        -8.7784 
  30   2.0000      -0.318047        -8.6545 
  31   0.0000       0.035539         0.9671 
  32   0.0000       0.047748         1.2993 
  33   0.0000       0.050454         1.3729 
  34   0.0000       0.053016         1.4426 
  35   0.0000       0.070394         1.9155 
  36   0.0000       0.071788         1.9534 
  37   0.0000       0.074780         2.0349 
  38   0.0000       0.077436         2.1071 
  39   0.0000       0.087400         2.3783 
  40   0.0000       0.101993         2.7754 
  41   0.0000       0.104659         2.8479 
  42   0.0000       0.107107         2.9145 
  43   0.0000       0.124710         3.3935 
  44   0.0000       0.142093         3.8665 
  45   0.0000       0.144596         3.9347 
  46   0.0000       0.149436         4.0663 
  47   0.0000       0.155352         4.2273 
  48   0.0000       0.158800         4.3212 
  49   0.0000       0.170763         4.6467 
  50   0.0000       0.172932         4.7057 
  51   0.0000       0.179006         4.8710 
  52   0.0000       0.180548         4.9130 
  53   0.0000       0.191073         5.1994 
  54   0.0000       0.192363         5.2345 
  55   0.0000       0.197339         5.3699 
  56   0.0000       0.200662         5.4603 
  57   0.0000       0.210385         5.7249 
  58   0.0000       0.213679         5.8145 
  59   0.0000       0.215237         5.8569 
  60   0.0000       0.219893         5.9836 
  61   0.0000       0.230295         6.2666 
  62   0.0000       0.238989         6.5032 
  63   0.0000       0.240540         6.5454 
  64   0.0000       0.245773         6.6878 
  65   0.0000       0.251224         6.8362 
  66   0.0000       0.266417         7.2496 
  67   0.0000       0.267786         7.2868 
  68   0.0000       0.275837         7.5059 
  69   0.0000       0.279806         7.6139 
  70   0.0000       0.305241         8.3060 
  71   0.0000       0.311820         8.4851 
  72   0.0000       0.322407         8.7731 
  73   0.0000       0.331457         9.0194 
  74   0.0000       0.335285         9.1236 
  75   0.0000       0.341972         9.3055 
  76   0.0000       0.351650         9.5689 
  77   0.0000       0.354069         9.6347 
  78   0.0000       0.365177         9.9370 
  79   0.0000       0.373251        10.1567 
  80   0.0000       0.381305        10.3758 
  81   0.0000       0.388896        10.5824 
  82   0.0000       0.391471        10.6525 
  83   0.0000       0.406560        11.0631 
  84   0.0000       0.420315        11.4374 
  85   0.0000       0.435012        11.8373 
  86   0.0000       0.439037        11.9468 
  87   0.0000       0.445994        12.1361 
  88   0.0000       0.462172        12.5763 
  89   0.0000       0.467072        12.7097 
  90   0.0000       0.475031        12.9262 
  91   0.0000       0.485191        13.2027 
  92   0.0000       0.493551        13.4302 
  93   0.0000       0.503035        13.6883 
  94   0.0000       0.531362        14.4591 
  95   0.0000       0.560541        15.2531 
  96   0.0000       0.738819        20.1043 
  97   0.0000       0.774916        21.0865 
  98   0.0000       0.803425        21.8623 
  99   0.0000       0.808820        22.0091 
 100   0.0000       0.816664        22.2226 
 101   0.0000       0.844957        22.9924 
 102   0.0000       0.852236        23.1905 
 103   0.0000       0.864604        23.5271 
 104   0.0000       0.871754        23.7216 
 105   0.0000       0.880826        23.9685 
 106   0.0000       0.884567        24.0703 
 107   0.0000       0.902168        24.5492 
 108   0.0000       0.920240        25.0410 
 109   0.0000       0.933525        25.4025 
 110   0.0000       0.950957        25.8769 
 111   0.0000       0.971721        26.4419 
 112   0.0000       1.024109        27.8674 
 113   0.0000       1.063883        28.9497 
 114   0.0000       1.086882        29.5756 
 115   0.0000       1.096844        29.8466 
 116   0.0000       1.107768        30.1439 
 117   0.0000       1.133575        30.8462 
 118   0.0000       1.140266        31.0282 
 119   0.0000       1.143751        31.1231 
 120   0.0000       1.158405        31.5218 
 121   0.0000       1.170640        31.8547 
 122   0.0000       1.179989        32.1091 
 123   0.0000       1.204880        32.7865 
 124   0.0000       1.210274        32.9332 
 125   0.0000       1.223772        33.3005 
 126   0.0000       1.237901        33.6850 
 127   0.0000       1.247655        33.9504 
 128   0.0000       1.253620        34.1127 
 129   0.0000       1.300445        35.3869 
 130   0.0000       1.331091        36.2208 
 131   0.0000       1.360596        37.0237 
 132   0.0000       1.382142        37.6100 
 133   0.0000       1.423750        38.7422 
 134   0.0000       1.465463        39.8773 
 135   0.0000       1.493124        40.6300 
 136   0.0000       1.501591        40.8604 
 137   0.0000       1.558503        42.4090 
 138   0.0000       1.598083        43.4861 
 139   0.0000       1.622178        44.1417 
 140   0.0000       1.645992        44.7897 
 141   0.0000       1.699499        46.2457 
 142   0.0000       1.731253        47.1098 
 143   0.0000       1.759910        47.8896 
 144   0.0000       1.771384        48.2018 
 145   0.0000       1.828882        49.7664 
 146   0.0000       1.855964        50.5033 
 147   0.0000       1.890007        51.4297 
 148   0.0000       1.921307        52.2814 
 149   0.0000       1.923881        52.3515 
 150   0.0000       1.981802        53.9276 
 151   0.0000       2.003817        54.5266 
 152   0.0000       2.008902        54.6650 
 153   0.0000       2.039094        55.4866 
 154   0.0000       2.068022        56.2738 
 155   0.0000       2.096319        57.0437 
 156   0.0000       2.112766        57.4913 
 157   0.0000       2.136822        58.1459 
 158   0.0000       2.140239        58.2389 
 159   0.0000       2.162263        58.8382 
 160   0.0000       2.215179        60.2781 
 161   0.0000       2.217698        60.3466 
 162   0.0000       2.228131        60.6305 
 163   0.0000       2.252873        61.3038 
 164   0.0000       2.268489        61.7287 
 165   0.0000       2.281776        62.0903 
 166   0.0000       2.314818        62.9894 
 167   0.0000       2.330257        63.4095 
 168   0.0000       2.352752        64.0216 
 169   0.0000       2.377422        64.6929 
 170   0.0000       2.418954        65.8231 
 171   0.0000       2.440690        66.4145 
 172   0.0000       2.444801        66.5264 
 173   0.0000       2.461515        66.9812 
 174   0.0000       2.490287        67.7641 
 175   0.0000       2.495731        67.9123 
 176   0.0000       2.503580        68.1259 
 177   0.0000       2.561065        69.6901 
 178   0.0000       2.589798        70.4720 
 179   0.0000       2.604680        70.8770 
 180   0.0000       2.626907        71.4818 
 181   0.0000       2.655926        72.2714 
 182   0.0000       2.676650        72.8354 
 183   0.0000       2.718651        73.9783 
 184   0.0000       2.730687        74.3058 
 185   0.0000       2.743864        74.6643 
 186   0.0000       2.762734        75.1778 
 187   0.0000       2.773344        75.4665 
 188   0.0000       2.781440        75.6868 
 189   0.0000       2.810826        76.4865 
 190   0.0000       2.864439        77.9453 
 191   0.0000       2.872561        78.1664 
 192   0.0000       2.881102        78.3988 
 193   0.0000       2.901996        78.9673 
 194   0.0000       2.908578        79.1464 
 195   0.0000       2.918590        79.4189 
 196   0.0000       2.959102        80.5212 
 197   0.0000       2.975028        80.9546 
 198   0.0000       2.989769        81.3558 
 199   0.0000       3.038716        82.6877 
 200   0.0000       3.081565        83.8536 
 201   0.0000       3.098183        84.3059 
 202   0.0000       3.102692        84.4285 
 203   0.0000       3.152234        85.7767 
 204   0.0000       3.405283        92.6624 
 205   0.0000       3.424274        93.1792 
 206   0.0000       3.436439        93.5103 
 207   0.0000       3.464930        94.2855 
 208   0.0000       3.494759        95.0972 
 209   0.0000       3.517497        95.7160 
 210   0.0000       3.565776        97.0297 
 211   0.0000       3.577496        97.3486 
 212   0.0000       3.609022        98.2065 
 213   0.0000       3.631454        98.8169 
 214   0.0000       3.657995        99.5391 
 215   0.0000       3.709230       100.9333 

                    ********************************
                    * MULLIKEN POPULATION ANALYSIS *
                    ********************************

-----------------------
MULLIKEN ATOMIC CHARGES
-----------------------
   0 C :   -0.331294
   1 C :   -0.070141
   2 N :   -0.230683
   3 C :   -0.183487
   4 C :   -0.302762
   5 C :   -0.405032
   6 C :   -0.361108
   7 N :   -0.310379
   8 H :    0.152485
   9 H :    0.168399
  10 H :    0.127129
  11 H :    0.165806
  12 H :    0.286599
  13 H :    0.159363
  14 H :    0.163775
  15 H :    0.159844
  16 H :    0.166521
  17 H :    0.153863
  18 H :    0.188673
  19 H :    0.302430
Sum of atomic charges:    0.0000000

--------------------------------
MULLIKEN REDUCED ORBITAL CHARGES
--------------------------------
  0 C s       :     3.385605  s :     3.385605
      pz      :     0.961440  p :     2.894092
      px      :     0.979560
      py      :     0.953093
      dz2     :     0.008074  d :     0.051597
      dxz     :     0.007482
      dyz     :     0.016340
      dx2y2   :     0.009210
      dxy     :     0.010491
  1 C s       :     3.167369  s :     3.167369
      pz      :     0.966791  p :     2.850351
      px      :     0.824588
      py      :     1.058972
      dz2     :     0.007061  d :     0.052420
      dxz     :     0.009491
      dyz     :     0.012908
      dx2y2   :     0.010242
      dxy     :     0.012718
  2 N s       :     3.398017  s :     3.398017
      pz      :     1.323619  p :     3.798015
      px      :     1.006417
      py      :     1.467979
      dz2     :     0.007016  d :     0.034652
      dxz     :     0.008640
      dyz     :     0.004020
      dx2y2   :     0.005402
      dxy     :     0.009574
  3 C s       :     3.174682  s :     3.174682
      pz      :     0.994901  p :     2.943319
      px      :     1.015563
      py      :     0.932854
      dz2     :     0.009627  d :     0.065486
      dxz     :     0.014014
      dyz     :     0.013583
      dx2y2   :     0.013479
      dxy     :     0.014784
  4 C s       :     3.258174  s :     3.258174
      pz      :     1.018799  p :     3.007579
      px      :     0.993841
      py      :     0.994940
      dz2     :     0.008059  d :     0.037009
      dxz     :     0.005494
      dyz     :     0.009945
      dx2y2   :     0.007607
      dxy     :     0.005903
  5 C s       :     3.346628  s :     3.346628
      pz      :     1.047836  p :     3.021554
      px      :     0.941550
      py      :     1.032168
      dz2     :     0.005020  d :     0.036850
      dxz     :     0.007284
      dyz     :     0.009202
      dx2y2   :     0.008658
      dxy     :     0.006687
  6 C s       :     3.424749  s :     3.424749
      pz      :     0.941886  p :     2.883929
      px      :     0.877290
      py      :     1.064753
      dz2     :     0.008512  d :     0.052430
      dxz     :     0.011583
      dyz     :     0.011659
      dx2y2   :     0.008430
      dxy     :     0.012247
  7 N s       :     3.435116  s :     3.435116
      pz      :     1.531118  p :     3.840493
      px      :     1.151677
      py      :     1.157698
      dz2     :     0.004838  d :     0.034771
      dxz     :     0.004364
      dyz     :     0.010654
      dx2y2   :     0.007882
      dxy     :     0.007034
  8 H s       :     0.836976  s :     0.836976
      pz      :     0.004191  p :     0.010539
      px      :     0.001841
      py      :     0.004507
  9 H s       :     0.821081  s :     0.821081
      pz      :     0.002260  p :     0.010520
      px      :     0.006062
      py      :     0.002198
 10 H s       :     0.862537  s :     0.862537
      pz      :     0.004353  p :     0.010334
      px      :     0.001540
      py      :     0.004441
 11 H s       :     0.823657  s :     0.823657
      pz      :     0.002657  p :     0.010537
      px      :     0.003216
      py      :     0.004664
 12 H s       :     0.690430  s :     0.690430
      pz      :     0.010599  p :     0.022971
      px      :     0.005161
      py      :     0.007211
 13 H s       :     0.828877  s :     0.828877
      pz      :     0.006802  p :     0.011759
      px      :     0.002878
      py      :     0.002079
 14 H s       :     0.824435  s :     0.824435
      pz      :     0.002097  p :     0.011790
      px      :     0.003132
      py      :     0.006561
 15 H s       :     0.828326  s :     0.828326
      pz      :     0.005757  p :     0.011830
      px      :     0.003245
      py      :     0.002828
 16 H s       :     0.821673  s :     0.821673
      pz      :     0.003215  p :     0.011806
      px      :     0.002553
      py      :     0.006038
 17 H s       :     0.835427  s :     0.835427
      pz      :     0.002566  p :     0.010710
      px      :     0.003016
      py      :     0.005127
 18 H s       :     0.800753  s :     0.800753
      pz      :     0.004954  p :     0.010574
      px      :     0.001436
      py      :     0.004184
 19 H s       :     0.674838  s :     0.674838
      pz      :     0.009127  p :     0.022732
      px      :     0.004324
      py      :     0.009281


                     *******************************
                     * LOEWDIN POPULATION ANALYSIS *
                     *******************************

----------------------
LOEWDIN ATOMIC CHARGES
----------------------
   0 C :   -0.128050
   1 C :   -0.132079
   2 N :   -0.356193
   3 C :   -0.126356
   4 C :   -0.224695
   5 C :   -0.218543
   6 C :   -0.111713
   7 N :   -0.384035
   8 H :    0.138205
   9 H :    0.122607
  10 H :    0.117079
  11 H :    0.117133
  12 H :    0.190891
  13 H :    0.131938
  14 H :    0.129307
  15 H :    0.132017
  16 H :    0.135038
  17 H :    0.131947
  18 H :    0.141641
  19 H :    0.193861

-------------------------------
LOEWDIN REDUCED ORBITAL CHARGES
-------------------------------
  0 C s       :     2.866814  s :     2.866814
      pz      :     1.066260  p :     3.152398
      px      :     1.052934
      py      :     1.033204
      dz2     :     0.017308  d :     0.108838
      dxz     :     0.016332
      dyz     :     0.034799
      dx2y2   :     0.018145
      dxy     :     0.022255
  1 C s       :     2.868180  s :     2.868180
      pz      :     1.079117  p :     3.153134
      px      :     0.994010
      py      :     1.080006
      dz2     :     0.015086  d :     0.110765
      dxz     :     0.020700
      dyz     :     0.026919
      dx2y2   :     0.021356
      dxy     :     0.026705
  2 N s       :     3.175976  s :     3.175976
      pz      :     1.378112  p :     4.104983
      px      :     1.220338
      py      :     1.506533
      dz2     :     0.012766  d :     0.075234
      dxz     :     0.018890
      dyz     :     0.009150
      dx2y2   :     0.013538
      dxy     :     0.020890
  3 C s       :     2.821764  s :     2.821764
      pz      :     1.085659  p :     3.158937
      px      :     1.020809
      py      :     1.052468
      dz2     :     0.020920  d :     0.145654
      dxz     :     0.031811
      dyz     :     0.029933
      dx2y2   :     0.028981
      dxy     :     0.034009
  4 C s       :     2.878976  s :     2.878976
      pz      :     1.062485  p :     3.265805
      px      :     1.134682
      py      :     1.068637
      dz2     :     0.017762  d :     0.079914
      dxz     :     0.012041
      dyz     :     0.020998
      dx2y2   :     0.016018
      dxy     :     0.013095
  5 C s       :     2.877849  s :     2.877849
      pz      :     1.106701  p :     3.261668
      px      :     1.058999
      py      :     1.095968
      dz2     :     0.011034  d :     0.079026
      dxz     :     0.016022
      dyz     :     0.018380
      dx2y2   :     0.018789
      dxy     :     0.014801
  6 C s       :     2.854564  s :     2.854564
      pz      :     1.061967  p :     3.145525
      px      :     0.999051
      py      :     1.084507
      dz2     :     0.017835  d :     0.111625
      dxz     :     0.026105
      dyz     :     0.024070
      dx2y2   :     0.017800
      dxy     :     0.025815
  7 N s       :     3.197925  s :     3.197925
      pz      :     1.533610  p :     4.111817
      px      :     1.308375
      py      :     1.269832
      dz2     :     0.008233  d :     0.074293
      dxz     :     0.009689
      dyz     :     0.019966
      dx2y2   :     0.018837
      dxy     :     0.017569
  8 H s       :     0.824368  s :     0.824368
      pz      :     0.015521  p :     0.037428
      px      :     0.006037
      py      :     0.015870
  9 H s       :     0.840459  s :     0.840459
      pz      :     0.006979  p :     0.036933
      px      :     0.022142
      py      :     0.007813
 10 H s       :     0.844923  s :     0.844923
      pz      :     0.015930  p :     0.037998
      px      :     0.005732
      py      :     0.016336
 11 H s       :     0.845580  s :     0.845580
      pz      :     0.008699  p :     0.037287
      px      :     0.011669
      py      :     0.016918
 12 H s       :     0.736561  s :     0.736561
      pz      :     0.036191  p :     0.072548
      px      :     0.015669
      py      :     0.020688
 13 H s       :     0.828686  s :     0.828686
      pz      :     0.024572  p :     0.039376
      px      :     0.008005
      py      :     0.006799
 14 H s       :     0.830829  s :     0.830829
      pz      :     0.006865  p :     0.039864
      px      :     0.009099
      py      :     0.023899
 15 H s       :     0.828226  s :     0.828226
      pz      :     0.019790  p :     0.039758
      px      :     0.010972
      py      :     0.008995
 16 H s       :     0.825230  s :     0.825230
      pz      :     0.010439  p :     0.039732
      px      :     0.008391
      py      :     0.020902
 17 H s       :     0.831406  s :     0.831406
      pz      :     0.007929  p :     0.036647
      px      :     0.010493
      py      :     0.018225
 18 H s       :     0.821068  s :     0.821068
      pz      :     0.018173  p :     0.037291
      px      :     0.004788
      py      :     0.014330
 19 H s       :     0.732852  s :     0.732852
      pz      :     0.030713  p :     0.073288
      px      :     0.012139
      py      :     0.030436


                      *****************************
                      * MAYER POPULATION ANALYSIS *
                      *****************************

  NA   - Mulliken gross atomic population
  ZA   - Total nuclear charge
  QA   - Mulliken gross atomic charge
  VA   - Mayer's total valence
  BVA  - Mayer's bonded valence
  FA   - Mayer's free valence

  ATOM       NA         ZA         QA         VA         BVA        FA
  0 C      6.3313     6.0000    -0.3313     3.7732     3.7732     0.0000
  1 C      6.0701     6.0000    -0.0701     3.3958     3.3958     0.0000
  2 N      7.2307     7.0000    -0.2307     2.6766     2.6766    -0.0000
  3 C      6.1835     6.0000    -0.1835     3.9927     3.9927     0.0000
  4 C      6.3028     6.0000    -0.3028     3.7708     3.7708     0.0000
  5 C      6.4050     6.0000    -0.4050     3.7066     3.7066     0.0000
  6 C      6.3611     6.0000    -0.3611     3.8205     3.8205    -0.0000
  7 N      7.3104     7.0000    -0.3104     2.5336     2.5336     0.0000
  8 H      0.8475     1.0000     0.1525     0.9478     0.9478     0.0000
  9 H      0.8316     1.0000     0.1684     0.9255     0.9255    -0.0000
 10 H      0.8729     1.0000     0.1271     0.9413     0.9413     0.0000
 11 H      0.8342     1.0000     0.1658     0.9098     0.9098     0.0000
 12 H      0.7134     1.0000     0.2866     0.8606     0.8606    -0.0000
 13 H      0.8406     1.0000     0.1594     0.9671     0.9671     0.0000
 14 H      0.8362     1.0000     0.1638     0.9488     0.9488     0.0000
 15 H      0.8402     1.0000     0.1598     0.9707     0.9707     0.0000
 16 H      0.8335     1.0000     0.1665     0.9597     0.9597     0.0000
 17 H      0.8461     1.0000     0.1539     0.9301     0.9301    -0.0000
 18 H      0.8113     1.0000     0.1887     0.8993     0.8993    -0.0000
 19 H      0.6976     1.0000     0.3024     0.8505     0.8505     0.0000

  Mayer bond orders larger than 0.100000
B(  0-C ,  1-C ) :   0.9186 B(  0-C ,  7-N ) :   0.8865 B(  0-C ,  8-H ) :   1.0004 
B(  0-C ,  9-H ) :   0.9780 B(  1-C ,  2-N ) :   0.8265 B(  1-C , 10-H ) :   0.9728 
B(  1-C , 11-H ) :   0.9583 B(  2-N ,  3-C ) :   1.3442 B(  2-N ,  6-C ) :  -0.1385 
B(  2-N , 12-H ) :   0.8405 B(  3-C ,  4-C ) :   1.0378 B(  3-C ,  5-C ) :   0.7482 
B(  3-C ,  6-C ) :   0.8825 B(  3-C , 12-H ) :   0.1051 B(  4-C ,  5-C ) :   0.9562 
B(  4-C , 13-H ) :   0.9348 B(  4-C , 14-H ) :   0.9411 B(  5-C ,  6-C ) :   0.1133 
B(  5-C , 15-H ) :   1.0100 B(  5-C , 16-H ) :   0.9647 B(  6-C ,  7-N ) :   0.9931 
B(  6-C , 17-H ) :   0.9804 B(  6-C , 18-H ) :   0.9720 B(  7-N , 19-H ) :   0.8655 


-------
TIMINGS
-------

Total SCF time: 0 days 0 hours 0 min 54 sec 

Total time                  ....      54.610 sec
Sum of individual times     ....      54.291 sec  ( 99.4%)

Fock matrix formation       ....      52.510 sec  ( 96.2%)
  Split-RI-J                ....       2.075 sec  (  4.0% of F)
  Chain of spheres X        ....      46.688 sec  ( 88.9% of F)
  XC integration            ....       3.730 sec  (  7.1% of F)
    Basis function eval.    ....       1.081 sec  ( 29.0% of XC)
    Density eval.           ....       0.999 sec  ( 26.8% of XC)
    XC-Functional eval.     ....       0.470 sec  ( 12.6% of XC)
    XC-Potential eval.      ....       0.969 sec  ( 26.0% of XC)
Diagonalization             ....       0.035 sec  (  0.1%)
Density matrix formation    ....       0.007 sec  (  0.0%)
Population analysis         ....       0.013 sec  (  0.0%)
Initial guess               ....       0.222 sec  (  0.4%)
Orbital Transformation      ....       0.000 sec  (  0.0%)
Orbital Orthonormalization  ....       0.000 sec  (  0.0%)
DIIS solution               ....       0.012 sec  (  0.0%)
SOSCF solution              ....       0.093 sec  (  0.2%)
Grid generation             ....       1.400 sec  (  2.6%)

Maximum memory used throughout the entire SCF-calculation: 61.3 MB


-------------------------------------------------------------------------------
                          DFT DISPERSION CORRECTION                            
                                                                               
                              DFTD3 V3.1  Rev 1                                
                          USING Becke-Johnson damping                          
-------------------------------------------------------------------------------
The WB97X-D3BJ functional is recognized
Active option DFTDOPT                   ...         4   

molecular C6(AA) [au] = 2973.064100 


            DFT-D V3
 parameters
 s6 scaling factor         :     1.0000 
 a1 scaling factor         :     0.0000 
 s8 scaling factor         :     0.2641 
 a2 scaling factor         :     5.4959 
 ad hoc parameters k1-k3   :    16.0000     1.3333    -4.0000 

 Edisp/kcal,au: -20.691636324138  -0.032974217876 
 E6   /kcal   : -17.412323869 
 E8   /kcal   :  -3.279312455 
 % E8         :  15.848492616 

-------------------------   ----------------
Dispersion correction           -0.032974218
-------------------------   ----------------


-------------------------   --------------------
FINAL SINGLE POINT ENERGY      -345.509301181642
-------------------------   --------------------


           ************************************************************
           *        Program running with 6 parallel MPI-processes     *
           *              working on a common directory               *
           ************************************************************
------------------------------------------------------------------------------
                         ORCA SCF GRADIENT CALCULATION
------------------------------------------------------------------------------

 ... reading COSX grid (gridx3)
Gradient of the Kohn-Sham DFT energy:
Kohn-Sham wavefunction type      ... RKS
Hartree-Fock exchange scaling    ...    0.167
Number of operators              ...    1
Number of atoms                  ...   20
Basis set dimensions             ...  216
Integral neglect threshold       ... 2.5e-11
Integral primitive cutoff        ... 2.5e-12
SHARK Integral package           ... ON

Nuc. rep. gradient       (SHARK) ... done (  0.0 sec)
HCore & Overlap gradient (SHARK) ... done (  0.1 sec)
RI-J gradient            (SHARK) ... done (  0.5 sec)
COSX-gradient                    ... done ( 10.0 sec)
Exchange-correlation gradient    ... done
Dispersion correction            ... done

------------------
CARTESIAN GRADIENT
------------------

   1   C   :   -0.000492064   -0.002280593    0.005685807
   2   C   :   -0.009106775    0.007965314    0.007381615
   3   N   :    0.000223933   -0.003931996    0.002295016
   4   C   :    0.030878402    0.010879611    0.007128204
   5   C   :   -0.000566567   -0.002219713   -0.007468880
   6   C   :   -0.007809962   -0.006810359    0.004522707
   7   C   :   -0.004494638    0.007975324    0.008860889
   8   N   :   -0.002292339   -0.015350237    0.005134887
   9   H   :    0.003627585   -0.008199674    0.005500008
  10   H   :    0.008849665    0.002598397   -0.003512686
  11   H   :   -0.004591698    0.001077963   -0.004643914
  12   H   :    0.006167419   -0.005929123   -0.001701245
  13   H   :   -0.006026452   -0.008240119   -0.024595328
  14   H   :   -0.001540906   -0.014445093   -0.012200149
  15   H   :   -0.002220629    0.010885360    0.015847531
  16   H   :   -0.002105816    0.015778821    0.011707281
  17   H   :    0.000216020   -0.011004251   -0.016258744
  18   H   :   -0.004472316    0.009285512    0.005468018
  19   H   :   -0.001867006   -0.005650796    0.007086543
  20   H   :   -0.002336316    0.017758500   -0.016297874

Difference to translation invariance:
           :    0.0000395401    0.0001428480   -0.0000603153

Difference to rotation invariance:
           :    0.0002513395   -0.0001707248    0.0000585093

Norm of the cartesian gradient     ...    0.0731860956
RMS gradient                       ...    0.0094482843
MAX gradient                       ...    0.0308784022

-------
TIMINGS
-------

Total SCF gradient time            ...       13.817 sec

One electron gradient       ....       0.104 sec  (  0.8%)
RI-J Coulomb gradient       ....       0.542 sec  (  3.9%)
COSX gradient               ....      10.004 sec  ( 72.4%)
XC gradient                 ....       2.677 sec  ( 19.4%)

Maximum memory used throughout the entire SCFGRAD-calculation: 47.3 MB


           ************************************************************
           *        Program running with 6 parallel MPI-processes     *
           *              working on a common directory               *
           ************************************************************

-------------------------------------------------------------------------------
                               ORCA SCF HESSIAN
-------------------------------------------------------------------------------

                   --------- SHARK INITIALIZATION DONE ---------

Hessian of the Kohn-Sham DFT energy:
Kohn-Sham wavefunction type                      ... RKS
Hartree-Fock exchange scaling                    ...    0.167
Number of operators                              ...    1
Number of atoms                                  ...   20
Basis set dimensions                             ...  216
Integral neglect threshold                       ... 2.5e-11
Integral primitive cutoff                        ... 2.5e-12

Setting up DFT Hessian calculations              ... 

HESS GRID
---------

General Integration Accuracy     IntAcc      ... 4.629
Radial Grid Type                 RadialGrid  ... OptM3 with GC (2021)
Angular Grid (max. ang.)         AngularGrid ... 5 (Lebedev-434)
Angular grid pruning method      GridPruning ... 4 (adaptive)
Weight generation scheme         WeightScheme... Becke
Basis function cutoff            BFCut       ... 1.0000e-11
Integration weight cutoff        WCut        ... 1.0000e-14
Angular grids for H and He will be reduced by one unit
Partially contracted basis set               ... off
Rotationally invariant grid construction     ... off

Total number of grid points                  ...   141637
Total number of batches                      ...     2220
Average number of points per batch           ...       63
Average number of grid points per atom       ...     7082

Building densities                               ... done   (      0.0 sec)
Calculating rho(r) on the grid                   ... done   (      0.3 sec)
Building xc-kernel on the grid                   ... done   (      0.1 sec)
                                                     done   (      1.7 sec)

Nuclear repulsion Hessian  (SHARK)               ... done   (      0.0 sec)

----------------------------------------------
Forming right-hand sides of CP-SCF equations     ...
----------------------------------------------
One electron integral derivatives  (SHARK)       ... done   (      0.1 sec)
Transforming the overlap derivative matrices     ... done   (      0.0 sec)
Making the Q(x) pseudodensities                  ... done   (      0.0 sec)
Adding the E*S(x)*S(y) terms to the Hessian      ... done   (      0.0 sec)
Calculating energy weighted overlap derivatives  ... done   (      0.0 sec)
Two electron integral derivatives (SHARK-RI)     ... done   (     19.8 sec)
Exchange-correlation integral derivatives        ... done   (     53.0 sec)
tr(F(y)Q(x)) contribution to the Hessian         ... done   (      0.0 sec)
Response fock operator R(S(x)) (SHARK-RIJCOSX)   ... done   (     13.3 sec)
XC Response fock operator R(S(x))                ... done   (     18.2 sec)
tr(F(y)S(x)) contribution to the Hessian         ... done   (      0.0 sec)
Transforming and finalizing RHSs                 ... done   (      0.2 sec)

----------------------------------------------
Solving the CP-SCF equations (RIJCOSX)           ...
----------------------------------------------
     CP-SCF ITERATION   0:   1.1134e-01 (   6.4 sec   0/ 60 done)
     CP-SCF ITERATION   1:   2.6199e-02 (   6.5 sec   0/ 60 done)
     CP-SCF ITERATION   2:   8.8264e-03 (   6.6 sec   0/ 60 done)
     CP-SCF ITERATION   3:   2.7955e-03 (   6.6 sec   0/ 60 done)
     CP-SCF ITERATION   4:   9.8463e-04 (   6.5 sec   0/ 60 done)
     CP-SCF ITERATION   5:   2.9949e-04 (   6.6 sec  21/ 60 done)
     CP-SCF ITERATION   6:   9.2039e-05 (   4.9 sec  60/ 60 done)
                    *** THE CP-SCF HAS CONVERGED ***

                                                 ... done   (     44.4 sec)
Forming perturbed density Hessian contributions  ... done   (      0.0 sec)
2nd integral derivative contribs (SHARK-RI)      ... done   (    121.9 sec)
Exchange-correlation Hessian                     ... done   (     33.8 sec)
Dispersion correction in the Hessian             ... done   (      0.9 sec)
Dipole derivatives                               ... (center of mass:  0.072019, -0.058270  0.140845)done   (      0.2 sec)

Total SCF Hessian time: 0 days 0 hours 5 min 8 sec 

Writing the Hessian file to the disk             ... done


Maximum memory used throughout the entire SCFHESS-calculation: 223.3 MB

-----------------------
VIBRATIONAL FREQUENCIES
-----------------------

Scaling factor for frequencies =  1.000000000  (already applied!)

   0:         0.00 cm**-1
   1:         0.00 cm**-1
   2:         0.00 cm**-1
   3:         0.00 cm**-1
   4:         0.00 cm**-1
   5:         0.00 cm**-1
   6:       160.55 cm**-1
   7:       268.25 cm**-1
   8:       361.31 cm**-1
   9:       366.84 cm**-1
  10:       448.06 cm**-1
  11:       460.25 cm**-1
  12:       493.66 cm**-1
  13:       525.72 cm**-1
  14:       622.47 cm**-1
  15:       736.87 cm**-1
  16:       876.34 cm**-1
  17:       890.16 cm**-1
  18:       908.35 cm**-1
  19:       937.54 cm**-1
  20:       963.93 cm**-1
  21:       978.13 cm**-1
  22:       982.19 cm**-1
  23:      1018.86 cm**-1
  24:      1027.67 cm**-1
  25:      1060.49 cm**-1
  26:      1075.31 cm**-1
  27:      1088.82 cm**-1
  28:      1126.34 cm**-1
  29:      1150.16 cm**-1
  30:      1164.22 cm**-1
  31:      1173.32 cm**-1
  32:      1238.89 cm**-1
  33:      1258.18 cm**-1
  34:      1288.40 cm**-1
  35:      1314.52 cm**-1
  36:      1346.19 cm**-1
  37:      1362.05 cm**-1
  38:      1387.53 cm**-1
  39:      1421.60 cm**-1
  40:      1444.40 cm**-1
  41:      1482.35 cm**-1
  42:      1504.86 cm**-1
  43:      1515.36 cm**-1
  44:      1521.43 cm**-1
  45:      1536.05 cm**-1
  46:      1552.09 cm**-1
  47:      1561.59 cm**-1
  48:      2913.27 cm**-1
  49:      2940.12 cm**-1
  50:      2947.05 cm**-1
  51:      2953.85 cm**-1
  52:      2956.63 cm**-1
  53:      2982.12 cm**-1
  54:      3000.89 cm**-1
  55:      3003.85 cm**-1
  56:      3050.40 cm**-1
  57:      3066.81 cm**-1
  58:      3220.95 cm**-1
  59:      3222.21 cm**-1


------------
NORMAL MODES
------------

These modes are the Cartesian displacements weighted by the diagonal matrix
M(i,i)=1/sqrt(m[i]) where m[i] is the mass of the displaced atom
Thus, these vectors are normalized but *not* orthogonal

                  0          1          2          3          4          5    
      0       0.000000   0.000000   0.000000   0.000000   0.000000   0.000000
      1       0.000000   0.000000   0.000000   0.000000   0.000000   0.000000
      2       0.000000   0.000000   0.000000   0.000000   0.000000   0.000000
      3       0.000000   0.000000   0.000000   0.000000   0.000000   0.000000
      4       0.000000   0.000000   0.000000   0.000000   0.000000   0.000000
      5       0.000000   0.000000   0.000000   0.000000   0.000000   0.000000
      6       0.000000   0.000000   0.000000   0.000000   0.000000   0.000000
      7       0.000000   0.000000   0.000000   0.000000   0.000000   0.000000
      8       0.000000   0.000000   0.000000   0.000000   0.000000   0.000000
      9       0.000000   0.000000   0.000000   0.000000   0.000000   0.000000
     10       0.000000   0.000000   0.000000   0.000000   0.000000   0.000000
     11       0.000000   0.000000   0.000000   0.000000   0.000000   0.000000
     12       0.000000   0.000000   0.000000   0.000000   0.000000   0.000000
     13       0.000000   0.000000   0.000000   0.000000   0.000000   0.000000
     14       0.000000   0.000000   0.000000   0.000000   0.000000   0.000000
     15       0.000000   0.000000   0.000000   0.000000   0.000000   0.000000
     16       0.000000   0.000000   0.000000   0.000000   0.000000   0.000000
     17       0.000000   0.000000   0.000000   0.000000   0.000000   0.000000
     18       0.000000   0.000000   0.000000   0.000000   0.000000   0.000000
     19       0.000000   0.000000   0.000000   0.000000   0.000000   0.000000
     20       0.000000   0.000000   0.000000   0.000000   0.000000   0.000000
     21       0.000000   0.000000   0.000000   0.000000   0.000000   0.000000
     22       0.000000   0.000000   0.000000   0.000000   0.000000   0.000000
     23       0.000000   0.000000   0.000000   0.000000   0.000000   0.000000
     24       0.000000   0.000000   0.000000   0.000000   0.000000   0.000000
     25       0.000000   0.000000   0.000000   0.000000   0.000000   0.000000
     26       0.000000   0.000000   0.000000   0.000000   0.000000   0.000000
     27       0.000000   0.000000   0.000000   0.000000   0.000000   0.000000
     28       0.000000   0.000000   0.000000   0.000000   0.000000   0.000000
     29       0.000000   0.000000   0.000000   0.000000   0.000000   0.000000
     30       0.000000   0.000000   0.000000   0.000000   0.000000   0.000000
     31       0.000000   0.000000   0.000000   0.000000   0.000000   0.000000
     32       0.000000   0.000000   0.000000   0.000000   0.000000   0.000000
     33       0.000000   0.000000   0.000000   0.000000   0.000000   0.000000
     34       0.000000   0.000000   0.000000   0.000000   0.000000   0.000000
     35       0.000000   0.000000   0.000000   0.000000   0.000000   0.000000
     36       0.000000   0.000000   0.000000   0.000000   0.000000   0.000000
     37       0.000000   0.000000   0.000000   0.000000   0.000000   0.000000
     38       0.000000   0.000000   0.000000   0.000000   0.000000   0.000000
     39       0.000000   0.000000   0.000000   0.000000   0.000000   0.000000
     40       0.000000   0.000000   0.000000   0.000000   0.000000   0.000000
     41       0.000000   0.000000   0.000000   0.000000   0.000000   0.000000
     42       0.000000   0.000000   0.000000   0.000000   0.000000   0.000000
     43       0.000000   0.000000   0.000000   0.000000   0.000000   0.000000
     44       0.000000   0.000000   0.000000   0.000000   0.000000   0.000000
     45       0.000000   0.000000   0.000000   0.000000   0.000000   0.000000
     46       0.000000   0.000000   0.000000   0.000000   0.000000   0.000000
     47       0.000000   0.000000   0.000000   0.000000   0.000000   0.000000
     48       0.000000   0.000000   0.000000   0.000000   0.000000   0.000000
     49       0.000000   0.000000   0.000000   0.000000   0.000000   0.000000
     50       0.000000   0.000000   0.000000   0.000000   0.000000   0.000000
     51       0.000000   0.000000   0.000000   0.000000   0.000000   0.000000
     52       0.000000   0.000000   0.000000   0.000000   0.000000   0.000000
     53       0.000000   0.000000   0.000000   0.000000   0.000000   0.000000
     54       0.000000   0.000000   0.000000   0.000000   0.000000   0.000000
     55       0.000000   0.000000   0.000000   0.000000   0.000000   0.000000
     56       0.000000   0.000000   0.000000   0.000000   0.000000   0.000000
     57       0.000000   0.000000   0.000000   0.000000   0.000000   0.000000
     58       0.000000   0.000000   0.000000   0.000000   0.000000   0.000000
     59       0.000000   0.000000   0.000000   0.000000   0.000000   0.000000
                  6          7          8          9         10         11    
      0       0.024613   0.003170  -0.004883  -0.150444  -0.107402  -0.073012
      1      -0.119276  -0.059723  -0.074761  -0.085915   0.063641   0.009870
      2       0.123670  -0.027481  -0.028128   0.087920  -0.084197   0.038839
      3       0.097998  -0.104381  -0.044352  -0.032539  -0.047612  -0.079360
      4      -0.025973   0.154195  -0.005130   0.079201  -0.138444  -0.024110
      5       0.042761  -0.065999  -0.020078  -0.048204  -0.060627   0.041207
      6      -0.001445   0.005010  -0.019992   0.020879  -0.059358  -0.126544
      7       0.119430  -0.014291   0.067867  -0.061105  -0.044114   0.065656
      8      -0.134854   0.071712   0.088024  -0.098907  -0.077617  -0.092527
      9      -0.010006   0.001745  -0.017339   0.060085   0.086778   0.018826
     10       0.088497   0.024106   0.049299  -0.096999   0.033723   0.062935
     11      -0.086748   0.001800   0.101164   0.032462  -0.031442   0.049353
     12      -0.222938  -0.002782   0.009173   0.145703   0.059205   0.036893
     13      -0.042886  -0.129328   0.042974  -0.004849   0.021810  -0.101811
     14       0.020999  -0.134536   0.063629   0.076481   0.018006  -0.107157
     15       0.029872   0.006319   0.007008   0.067039   0.160514   0.044203
     16      -0.085316   0.009475  -0.180294   0.001606  -0.046880  -0.024770
     17       0.100661   0.020467  -0.183838   0.065152   0.022080  -0.011626
     18      -0.000331   0.001044   0.020905  -0.022639  -0.070137   0.133481
     19       0.108152   0.079625   0.117909   0.068833   0.095853  -0.063372
     20      -0.094134  -0.007001   0.065249  -0.022997   0.021712   0.100733
     21       0.069685   0.099333   0.049828  -0.058369  -0.010798   0.043037
     22      -0.026371  -0.070308  -0.007738   0.066258   0.013362   0.109174
     23       0.008855   0.137660  -0.065056  -0.080809   0.177198  -0.002852
     24      -0.139317  -0.024701  -0.091439  -0.491997   0.077437  -0.168766
     25      -0.126831  -0.178578  -0.088270  -0.128786   0.054154   0.053103
     26       0.147250  -0.147159  -0.026346   0.108510  -0.127298   0.103666
     27       0.093776   0.016149   0.030770  -0.008576  -0.173556  -0.022861
     28      -0.222606  -0.078664  -0.141865  -0.298657   0.148995  -0.139145
     29       0.227535  -0.007022   0.006857   0.304471  -0.197721   0.013881
     30       0.294644  -0.302950  -0.049029  -0.089837   0.047189   0.048873
     31       0.001562   0.298809   0.012472   0.220270  -0.328543  -0.046566
     32       0.048898   0.098976  -0.003680   0.098465  -0.259835   0.001796
     33       0.048376  -0.098955  -0.110980   0.037022   0.028240  -0.078516
     34      -0.090374   0.281214  -0.033792   0.201581  -0.220944  -0.065845
     35       0.094989  -0.311483  -0.066430  -0.184830   0.219363   0.126479
     36       0.047226  -0.029210  -0.083700  -0.014722  -0.125267  -0.140439
     37       0.200579  -0.085667   0.022771   0.043031   0.037830   0.252631
     38      -0.186832   0.112818   0.138016  -0.119177  -0.073133  -0.149996
     39      -0.327270   0.033566   0.184181   0.109790   0.020608   0.214701
     40      -0.062932  -0.279134   0.226305   0.017189   0.057384  -0.233004
     41       0.031068  -0.096680   0.006291   0.073196   0.011412  -0.081041
     42      -0.314872  -0.043431  -0.147248   0.240033   0.024085  -0.130320
     43      -0.064209  -0.093776  -0.034813   0.006802  -0.000864  -0.091864
     44       0.030270  -0.286531   0.221090   0.099684   0.067842  -0.261724
     45       0.096289  -0.002962  -0.239124   0.112623   0.165199  -0.041621
     46      -0.134310   0.124197  -0.381189   0.018101  -0.110228   0.082154
     47       0.162846  -0.036854  -0.239740   0.083915   0.052124  -0.112249
     48       0.095238   0.023714   0.264075  -0.016966   0.232211   0.154338
     49      -0.143240  -0.063521  -0.187550   0.049630  -0.071842  -0.131789
     50       0.165135   0.148577  -0.363117   0.037104   0.019985   0.114687
     51       0.045675   0.060086   0.095904  -0.100564  -0.100598   0.073463
     52       0.168530   0.165482   0.198012   0.075435   0.152781  -0.214873
     53      -0.166184  -0.121381  -0.006259  -0.181874  -0.181239   0.384404
     54      -0.116815  -0.169123   0.020841  -0.000853  -0.258724   0.351688
     55       0.137568   0.123369   0.210324   0.216805   0.182930  -0.250513
     56      -0.059046   0.044018   0.140659   0.098585   0.111786  -0.073302
     57       0.191489   0.218500   0.062523  -0.055770   0.068778  -0.065704
     58      -0.041713   0.028233  -0.042135  -0.038737   0.171741   0.039472
     59      -0.022541   0.228377  -0.102625  -0.194430   0.336895  -0.068030
                 12         13         14         15         16         17    
      0      -0.026518  -0.091246  -0.103655   0.027391   0.124907   0.174078
      1      -0.062117  -0.038223   0.012347  -0.022028  -0.031485  -0.017937
      2      -0.080560   0.011193  -0.034880   0.018395   0.049471   0.050392
      3       0.132581  -0.039980   0.084972   0.040344   0.063981  -0.036007
      4      -0.026322   0.010449  -0.025854  -0.036689  -0.087192  -0.032334
      5      -0.138131  -0.023573  -0.137248  -0.011544  -0.129116  -0.107245
      6       0.095662   0.047689   0.106462   0.032537  -0.043141  -0.065526
      7       0.200425  -0.017789  -0.051590  -0.196241  -0.095206   0.079621
      8       0.026384   0.161587   0.015646  -0.083004   0.003538  -0.000976
      9       0.003748   0.067761  -0.005982   0.049489  -0.004617  -0.021340
     10       0.083380   0.122450  -0.024666   0.014078   0.159778  -0.115568
     11       0.112008  -0.109927   0.006431   0.040591  -0.042345   0.014575
     12       0.063176  -0.080475  -0.087679  -0.162938   0.076751  -0.023659
     13      -0.075861   0.094592  -0.015529   0.047723  -0.037082   0.041642
     14      -0.055983  -0.045921   0.015986  -0.064370   0.049071  -0.040497
     15       0.022412   0.193992  -0.135515   0.056416  -0.079625   0.064764
     16       0.044220  -0.002334   0.036832   0.081681  -0.034599  -0.002538
     17       0.073631   0.009669  -0.043033  -0.064980   0.054829  -0.017855
     18      -0.123321  -0.003716   0.063761   0.014965  -0.099181  -0.070999
     19       0.008574  -0.084551   0.021292   0.071379   0.063981  -0.072428
     20       0.152619  -0.029106   0.055476   0.233615  -0.021632   0.040119
     21      -0.154926  -0.061388   0.072508  -0.031590  -0.034548   0.045694
     22      -0.141507   0.001578   0.096176  -0.002399   0.073786   0.147224
     23      -0.079552  -0.029038   0.080600  -0.028604   0.028916   0.069400
     24      -0.089799  -0.284375  -0.488424   0.227072   0.095601  -0.021185
     25      -0.127606  -0.082524  -0.110204   0.054212   0.012665  -0.029430
     26      -0.139132   0.001769  -0.086111   0.056178   0.100100   0.072806
     27      -0.013579  -0.015814   0.067310  -0.055922   0.129109   0.254355
     28       0.043035  -0.136493  -0.229749   0.120204   0.048349  -0.131448
     29       0.114458   0.150856   0.248570  -0.091982   0.170544   0.171692
     30       0.288909  -0.161018   0.115092  -0.149053  -0.127090   0.004219
     31      -0.132520   0.017360  -0.220276   0.157716   0.097431  -0.057751
     32      -0.262503  -0.001925  -0.327996   0.205008   0.079899  -0.141086
     33       0.016973  -0.028375   0.169155   0.153245  -0.029510  -0.250629
     34      -0.194230   0.046081  -0.097960   0.180774   0.017027  -0.166328
     35       0.016200  -0.074146   0.129850  -0.277386  -0.487885  -0.170599
     36      -0.007566   0.013523   0.054891   0.033697  -0.108807  -0.151966
     37       0.114429  -0.276553  -0.235360   0.109090   0.134005  -0.307431
     38       0.118569   0.269559   0.107044  -0.206189  -0.059195   0.194585
     39       0.225940  -0.219470  -0.103311  -0.214613   0.173080  -0.053311
     40      -0.290757   0.114361   0.005396   0.019867   0.046224  -0.045690
     41      -0.005489  -0.043903   0.009686  -0.057110   0.023789  -0.015518
     42      -0.054896  -0.149693  -0.043321  -0.287433   0.122559  -0.057590
     43      -0.032191   0.058115  -0.004458   0.032824  -0.037975   0.046988
     44      -0.289885   0.030976   0.016632  -0.091448   0.085413  -0.086418
     45       0.039932   0.254722  -0.141154   0.064904  -0.251181   0.233105
     46       0.197176  -0.117460   0.044262   0.054543  -0.016110  -0.029392
     47       0.015591   0.096243  -0.047235  -0.044956  -0.055587   0.092903
     48      -0.015884   0.288260  -0.208818   0.078541   0.150262  -0.119361
     49      -0.007554  -0.050767   0.077921   0.035828  -0.127487   0.071070
     50       0.205109   0.034763  -0.073709   0.004843   0.069069  -0.026238
     51      -0.032659  -0.035978   0.026905   0.057704  -0.135501  -0.204777
     52       0.084915  -0.207696  -0.044163   0.148154  -0.107231  -0.058269
     53       0.128064   0.229406   0.159079   0.132057   0.366025  -0.236188
     54      -0.158665   0.083612   0.163104   0.004244   0.027371  -0.132903
     55       0.028581  -0.324562  -0.037437   0.179538  -0.256976   0.121034
     56       0.172044  -0.235254  -0.001267   0.325034  -0.302002   0.201893
     57      -0.234027  -0.107180   0.095280  -0.231378   0.054002  -0.259088
     58      -0.166858  -0.034551   0.179786  -0.193032   0.089726  -0.192392
     59      -0.091863  -0.064066   0.163679  -0.210858   0.032175  -0.287600
                 18         19         20         21         22         23    
      0       0.061778   0.038100  -0.018703   0.013720   0.004539  -0.060092
      1       0.101532   0.029240   0.040713  -0.040893   0.072423  -0.052602
      2       0.020111  -0.017527   0.117887  -0.059624   0.054319   0.025665
      3       0.046911   0.017332  -0.004016   0.024709  -0.016426   0.039044
      4       0.039059   0.015972  -0.048969   0.029888   0.072571   0.019655
      5      -0.043698   0.004756  -0.078829   0.050220  -0.023135  -0.041244
      6      -0.080036  -0.032221  -0.021443   0.021928  -0.048100   0.028061
      7      -0.073906  -0.029184   0.035179  -0.025148  -0.049832  -0.018090
      8       0.027498   0.020528  -0.043729  -0.021850  -0.026238  -0.024146
      9      -0.032296  -0.051690  -0.028098  -0.162907  -0.020258  -0.077988
     10      -0.019007  -0.023013  -0.036045  -0.069895   0.093083  -0.036568
     11       0.089452   0.015588   0.015079  -0.006984  -0.111588   0.127973
     12      -0.029349   0.011477  -0.002403   0.042619   0.056418  -0.018769
     13       0.032262   0.040617   0.034175   0.123073   0.010064   0.074820
     14      -0.028648  -0.037030  -0.016179  -0.143207  -0.014115  -0.039832
     15       0.047471   0.023921   0.016518   0.014377  -0.067362   0.012125
     16       0.025167  -0.016967  -0.022951  -0.123494  -0.063954   0.044504
     17      -0.000853   0.029976  -0.000130   0.077473   0.058312   0.061306
     18       0.032055  -0.012648   0.095163  -0.066853   0.065450   0.003414
     19      -0.056331   0.022426   0.047542   0.070211   0.003082  -0.008421
     20      -0.060795   0.024040  -0.004368   0.070058   0.059405  -0.099430
     21      -0.025658  -0.002858  -0.063337   0.034143   0.022050   0.020533
     22      -0.066441  -0.020649  -0.068330   0.024880  -0.060602   0.029560
     23      -0.029276  -0.025959  -0.032812  -0.018669   0.009002   0.053908
     24      -0.295176  -0.143762   0.151592  -0.013656  -0.041259   0.242739
     25      -0.013223  -0.021533   0.153967  -0.062748  -0.036114  -0.056154
     26      -0.023133  -0.031281   0.206232  -0.077001  -0.052095  -0.042999
     27       0.212944   0.117719  -0.106852   0.034615   0.022974  -0.188153
     28      -0.022264  -0.057598   0.261931  -0.126879   0.109294   0.135309
     29       0.391679   0.148404   0.109095  -0.110077   0.161179  -0.176463
     30      -0.050638  -0.031437   0.030391   0.086333   0.034571   0.143123
     31      -0.115193  -0.052245   0.095357   0.009365  -0.135031   0.017502
     32      -0.170681  -0.050289   0.054223   0.027586  -0.233191  -0.053801
     33       0.042522  -0.005533  -0.058520   0.059967   0.110120   0.136818
     34      -0.021204  -0.020350  -0.019818   0.022976   0.029322   0.044441
     35       0.069792   0.040952  -0.219555   0.113657   0.259165   0.055122
     36      -0.081839   0.000771  -0.129532   0.119001  -0.026224  -0.017543
     37       0.254235   0.270388  -0.530606  -0.121222  -0.330501  -0.153240
     38      -0.100010  -0.110234   0.225998  -0.040311   0.058716   0.049087
     39       0.172752  -0.291328   0.091821   0.169162   0.034457   0.079202
     40       0.193422  -0.305637  -0.069172   0.401104   0.039708  -0.087079
     41      -0.080742   0.067088   0.007610  -0.224538  -0.021296  -0.000103
     42      -0.265103   0.281021  -0.075097   0.038986   0.208554   0.006815
     43      -0.056489   0.178745   0.045594   0.041074   0.037162   0.123509
     44       0.113384  -0.326456  -0.104324   0.143515   0.005457  -0.185455
     45      -0.086276   0.025827   0.110206   0.264343  -0.081219  -0.381294
     46       0.197317  -0.409693  -0.045275   0.137874  -0.128464  -0.209932
     47      -0.156850   0.208544   0.065568   0.110614   0.079708  -0.053377
     48       0.244317   0.050693  -0.130867  -0.171539   0.028958   0.541742
     49      -0.179391   0.167587   0.053954  -0.217927  -0.078995  -0.114776
     50       0.251630  -0.350266  -0.043871   0.394157   0.013248  -0.023903
     51       0.073277   0.037388   0.148813  -0.019066   0.265667  -0.085613
     52       0.036013   0.021120   0.053619   0.001469   0.188597  -0.099203
     53      -0.235173   0.121326   0.076257   0.349499  -0.043651  -0.033062
     54      -0.062851   0.034867   0.206457   0.100991  -0.161362   0.095262
     55       0.090553  -0.022427   0.049226  -0.078347   0.027660  -0.026918
     56       0.073312  -0.014469  -0.005552  -0.063310   0.090706  -0.123317
     57       0.056608   0.095575   0.243081   0.152409  -0.299688  -0.029793
     58       0.124624   0.130576   0.239530   0.129367  -0.419507  -0.226025
     59       0.182601   0.136184   0.293233   0.082988  -0.354848  -0.235674
                 24         25         26         27         28         29    
      0       0.010809  -0.003418   0.091794   0.008162   0.007280   0.102136
      1      -0.005676   0.016237  -0.005868  -0.001402   0.002991  -0.031512
      2       0.040269  -0.049662  -0.012968  -0.018848  -0.004705   0.020614
      3      -0.021770   0.007278  -0.054367   0.007625  -0.011221  -0.198636
      4       0.014163  -0.062854   0.086625   0.002319  -0.006958  -0.016309
      5      -0.035194   0.038923   0.055253   0.017951   0.005442   0.023789
      6      -0.006044   0.024215  -0.025813  -0.003603   0.009757   0.177509
      7       0.037979   0.041986  -0.032556  -0.010043  -0.000870  -0.007949
      8       0.013199  -0.027426  -0.086201  -0.020456  -0.003228  -0.052089
      9       0.009785  -0.001447   0.019397  -0.002464   0.004074   0.015669
     10      -0.070658   0.024018   0.004389   0.018661   0.008966   0.004525
     11       0.007269  -0.026684   0.002355  -0.000735  -0.001985  -0.006258
     12       0.008737  -0.000429  -0.030116   0.093019  -0.133793   0.008644
     13      -0.069084   0.001694  -0.064700   0.047464  -0.014553   0.058290
     14      -0.057628  -0.043795   0.076553  -0.018366  -0.010611  -0.006684
     15       0.030489  -0.047745   0.046885   0.036447   0.100217  -0.052834
     16       0.033678   0.018438   0.096860  -0.057082  -0.050790  -0.007350
     17      -0.003672   0.048406  -0.037176   0.083027   0.074730   0.036007
     18       0.021087   0.019093  -0.111291  -0.008186   0.006117   0.077225
     19       0.056124  -0.078860   0.038932  -0.011023  -0.000126   0.039783
     20       0.012025   0.057511   0.046357   0.008396  -0.003864  -0.024163
     21      -0.027803  -0.000429   0.008013   0.003829  -0.007850  -0.122316
     22      -0.016614   0.018019  -0.023608   0.004740  -0.000725   0.006389
     23       0.005922  -0.024481  -0.065693  -0.007097   0.005926   0.035057
     24       0.094911  -0.176443  -0.042455  -0.042459  -0.025286  -0.004935
     25      -0.028976   0.153083  -0.096347   0.011450   0.000566  -0.134398
     26      -0.000852   0.128104  -0.076872   0.004281  -0.000809  -0.060396
     27      -0.033622   0.072997   0.158492   0.032564   0.018259   0.115133
     28       0.122459  -0.186761  -0.166347  -0.073570  -0.012796  -0.012997
     29       0.061704  -0.055383  -0.011663  -0.033283   0.014914   0.117803
     30       0.042243  -0.009762   0.129875   0.015480  -0.014263  -0.226533
     31      -0.054133   0.143455  -0.069041   0.025689  -0.006424  -0.245959
     32      -0.110535   0.235994  -0.114747   0.042971   0.003748  -0.218402
     33      -0.120028  -0.044062   0.039629   0.043401  -0.027515  -0.463981
     34      -0.096130   0.022848   0.006856   0.032203  -0.010846  -0.253222
     35       0.035872  -0.209266   0.355171   0.014130  -0.011773   0.076302
     36      -0.048625   0.075210   0.001646  -0.000807   0.022317   0.404074
     37       0.104038  -0.224454  -0.586187  -0.147730   0.016930   0.105024
     38       0.015626   0.049505   0.106542   0.029901  -0.016349  -0.214284
     39      -0.613394  -0.118736   0.103698  -0.390549   0.466328   0.112338
     40       0.268248   0.102675  -0.116564  -0.119610   0.136545  -0.024691
     41      -0.119104  -0.065859   0.091091   0.050013  -0.078715   0.007166
     42       0.352900   0.302044   0.015447  -0.527554   0.471772  -0.192188
     43      -0.129260   0.039696  -0.045926  -0.085195   0.116207   0.059553
     44       0.382803   0.044911   0.031845   0.001956  -0.037566  -0.136497
     45      -0.173124  -0.271035  -0.101602  -0.415513  -0.318268  -0.147247
     46       0.118384  -0.128910  -0.009220   0.227018   0.230879  -0.052260
     47      -0.163534  -0.013640  -0.080868  -0.313222  -0.299617   0.006009
     48       0.124703   0.381034   0.303661  -0.193631  -0.252960   0.111672
     49      -0.010867  -0.174957   0.002190   0.206854   0.278943  -0.092854
     50       0.011694   0.100972  -0.034249  -0.255338  -0.302086   0.074680
     51       0.027635   0.023155  -0.156954  -0.022436   0.014082   0.037518
     52       0.000403   0.042694  -0.065605  -0.003929   0.006355   0.004779
     53       0.173291  -0.247572   0.241085  -0.043153  -0.005023   0.003502
     54       0.100340  -0.183605   0.026256  -0.087111  -0.021562   0.150863
     55      -0.037629   0.111457  -0.093667  -0.029389  -0.002596   0.071107
     56      -0.069708   0.232197  -0.071977  -0.004273  -0.003896  -0.002750
     57       0.011746  -0.063563   0.218854  -0.018400  -0.033799  -0.094131
     58      -0.059475   0.234413   0.158625   0.042550  -0.011073   0.032466
     59      -0.042917   0.227022   0.121838   0.037797  -0.003431   0.067546
                 30         31         32         33         34         35    
      0       0.087817   0.007090  -0.011141   0.003456   0.053230   0.009660
      1      -0.154424   0.088735   0.037839  -0.008851  -0.000915   0.037465
      2      -0.131819  -0.087421  -0.021984   0.003842   0.038354  -0.051815
      3       0.124059   0.010809   0.024192   0.000655  -0.051002  -0.010054
      4       0.062205  -0.097774  -0.050549   0.006248  -0.038136   0.038028
      5       0.064435   0.071092   0.054167  -0.008828  -0.013559   0.006748
      6      -0.139407   0.014923  -0.030054   0.001671   0.028306  -0.017540
      7      -0.015709   0.042249   0.049307  -0.003471   0.033869  -0.027045
      8       0.024844  -0.052296  -0.011274  -0.000577  -0.034110   0.008045
      9       0.009084  -0.064562   0.062316  -0.024786   0.068977   0.178320
     10       0.006670  -0.047520  -0.020018   0.004954   0.031596  -0.060381
     11      -0.032413   0.054642  -0.031833  -0.000432   0.096457   0.018526
     12       0.001975   0.005595  -0.005621  -0.011660  -0.009902  -0.025686
     13      -0.023657  -0.025115   0.029886   0.064583   0.010124   0.059464
     14       0.002898   0.025655  -0.006065   0.083193  -0.044285  -0.024559
     15      -0.002693   0.041458  -0.027621   0.023258  -0.033862  -0.061859
     16      -0.000222   0.039350  -0.021005  -0.069980  -0.027964  -0.032290
     17      -0.015252  -0.031078   0.014247  -0.078328  -0.002889   0.011764
     18       0.183665   0.003018  -0.017106   0.005566   0.003101  -0.003783
     19       0.054888   0.077908   0.017383  -0.005830   0.000211   0.079668
     20      -0.039996  -0.062744   0.020353  -0.008115  -0.033549  -0.013927
     21      -0.242426   0.003478   0.022563  -0.010139  -0.039123   0.005415
     22       0.077445  -0.042778  -0.027380   0.007242  -0.007560  -0.070319
     23       0.102173   0.072813  -0.002942   0.008318  -0.003802   0.021119
     24       0.024496  -0.342134  -0.049434   0.012953   0.027986  -0.169712
     25      -0.368232   0.056789  -0.264754   0.019927   0.004575   0.263793
     26      -0.346612  -0.052286  -0.325107   0.031579   0.056118   0.213474
     27       0.081505   0.137250  -0.011972   0.002013   0.098630   0.075771
     28      -0.098598  -0.061522   0.262920  -0.040014  -0.277012  -0.110737
     29      -0.053075   0.185602   0.304519  -0.047450  -0.198839  -0.021332
     30       0.255251  -0.203680  -0.343946   0.002126  -0.354236   0.439946
     31       0.123074   0.065556  -0.062324  -0.002000  -0.142008   0.204378
     32       0.135720   0.242508   0.082341  -0.015479  -0.086851   0.125778
     33       0.173595   0.028140   0.111514   0.027238   0.572780  -0.251747
     34       0.085961   0.068450   0.086908   0.015349   0.329218  -0.148356
     35       0.094937  -0.229176  -0.081120   0.011381   0.193659   0.031535
     36      -0.095015   0.084872   0.026666   0.010559  -0.264547  -0.259436
     37      -0.221177  -0.192077  -0.078446  -0.013646   0.017329   0.037892
     38       0.077369   0.007314   0.015549  -0.002616   0.136357   0.113506
     39       0.013016   0.018076  -0.031417  -0.274970  -0.112034   0.005604
     40       0.006635  -0.058531  -0.005069  -0.352492   0.127346   0.112453
     41      -0.005750   0.039077   0.001888   0.213796  -0.077156  -0.052139
     42       0.039065  -0.052355   0.036240   0.327102   0.101129  -0.028978
     43      -0.024877  -0.056186   0.068871   0.236890   0.033417   0.131794
     44       0.034798   0.075754  -0.097085  -0.258718  -0.028328  -0.234508
     45       0.066424   0.087453  -0.115825   0.018818   0.034864  -0.159076
     46      -0.053920   0.013692   0.022910   0.423530  -0.084914  -0.118708
     47       0.048602   0.003545  -0.055254  -0.312755   0.069846   0.005677
     48      -0.037259   0.057049   0.008529  -0.003933  -0.174631  -0.119699
     49       0.028837   0.042236  -0.078760  -0.284426  -0.008501  -0.109794
     50      -0.046857  -0.038705   0.090623   0.347221   0.050117   0.174479
     51       0.043841   0.307297  -0.385333   0.095864  -0.016290  -0.245710
     52      -0.002848   0.163672  -0.213315   0.046783  -0.019781  -0.126803
     53      -0.124312   0.270252  -0.054830   0.023430  -0.027176   0.067501
     54       0.267753  -0.100128   0.347128  -0.033386  -0.095255   0.021538
     55       0.184980  -0.194730   0.153735  -0.009518  -0.074675  -0.111530
     56       0.061201  -0.278851   0.099726  -0.009882  -0.086642  -0.172196
     57      -0.339627  -0.318141   0.213816  -0.024870  -0.032001  -0.171877
     58       0.132160  -0.263992  -0.120353   0.012983   0.028295  -0.124602
     59       0.171915  -0.154409  -0.127894   0.015208   0.042778  -0.022361
                 36         37         38         39         40         41    
      0       0.006108  -0.014671   0.001430   0.016334   0.035918  -0.001737
      1       0.000969  -0.037170   0.073568  -0.083534   0.064898   0.000324
      2      -0.039864   0.012712   0.052434  -0.084118   0.045815  -0.000843
      3      -0.059899   0.017694  -0.008237  -0.081366  -0.114196   0.001535
      4      -0.012504   0.005085  -0.023452  -0.018347  -0.091442   0.000573
      5       0.020163   0.026050   0.011914  -0.013213  -0.072037  -0.000778
      6       0.039857  -0.012568   0.023056   0.018215   0.034501  -0.002301
      7      -0.060939   0.008990  -0.023606   0.007431   0.015070   0.001689
      8      -0.049463  -0.008730  -0.017854   0.005954   0.046829  -0.001628
      9      -0.049464   0.063299   0.053557   0.027165  -0.071138  -0.003488
     10       0.171173  -0.055844   0.026733  -0.019502  -0.054973  -0.006628
     11       0.167075   0.019453   0.031733  -0.024020  -0.085531   0.009356
     12       0.007145  -0.014210  -0.002749  -0.001151   0.002189   0.010420
     13      -0.028733   0.019040   0.004870   0.007388   0.005219  -0.046104
     14      -0.030313  -0.003455  -0.017619  -0.000698   0.021460   0.045646
     15       0.011230  -0.016842  -0.012172  -0.006571   0.007519  -0.042917
     16      -0.035989  -0.000354  -0.012386   0.003495   0.016838  -0.030720
     17      -0.040411   0.000322   0.003673   0.012094   0.008229   0.024089
     18       0.031118   0.033318  -0.082787  -0.062498   0.062733  -0.007614
     19      -0.027399   0.006159  -0.069350  -0.045799   0.044153   0.003789
     20      -0.027968   0.031764  -0.039172  -0.024469   0.047229   0.012269
     21       0.020437   0.011010  -0.015750   0.015434  -0.007157   0.000449
     22       0.003156   0.059397   0.026423   0.034017  -0.013158   0.000083
     23      -0.004732  -0.051282   0.002476   0.008810  -0.015861   0.000649
     24      -0.065234   0.101268  -0.052779   0.074952  -0.083246   0.018601
     25      -0.057272  -0.270690  -0.384001   0.194433  -0.245451   0.003001
     26      -0.087436  -0.253847  -0.412812   0.202183  -0.250184  -0.000822
     27      -0.016386  -0.095307   0.005636   0.007190   0.045701   0.007136
     28       0.293985   0.289162  -0.111185   0.372254  -0.036295  -0.013653
     29       0.306421   0.198017  -0.192928   0.521650  -0.070364   0.009489
     30       0.360560  -0.091862   0.238280   0.141928   0.463778  -0.000017
     31       0.155045  -0.022200   0.146048   0.126071   0.316867   0.002410
     32       0.132914   0.019415   0.148062   0.117044   0.262371   0.001103
     33      -0.107244  -0.083211  -0.165635   0.286553   0.360234   0.000716
     34      -0.053233  -0.058911  -0.102774   0.135598   0.159859  -0.000805
     35       0.025282   0.004937  -0.068703   0.257025   0.150880   0.000637
     36       0.071084  -0.054636  -0.219474  -0.123796  -0.062428   0.015183
     37      -0.177121  -0.018498   0.014747   0.083630   0.225783  -0.030882
     38      -0.025181   0.028625   0.096904   0.056836   0.014031   0.001830
     39      -0.243007   0.036558  -0.063138   0.017981   0.106761  -0.122313
     40       0.047942   0.045276   0.057244   0.013298  -0.106441   0.486367
     41      -0.033973  -0.018651  -0.031242  -0.005256   0.049170  -0.094326
     42       0.213703  -0.026681   0.017148  -0.040881  -0.066418  -0.062906
     43      -0.027204   0.049349   0.015384   0.006422  -0.020286   0.100188
     44       0.112935  -0.100903  -0.035747  -0.029606   0.047780  -0.490879
     45       0.259216  -0.074457  -0.016956  -0.054205  -0.000234   0.285241
     46       0.010774  -0.069843  -0.035697  -0.000544   0.090807   0.371099
     47       0.084082   0.004804   0.012070  -0.015442  -0.033121   0.030367
     48      -0.250156  -0.029859  -0.070001   0.031975   0.163175   0.326141
     49       0.061044  -0.041339  -0.004531  -0.010381  -0.007873   0.020035
     50      -0.028921   0.075726   0.023845   0.006972  -0.052391  -0.339392
     51      -0.339740   0.145100   0.450202   0.334890  -0.237498   0.011331
     52      -0.201756   0.097263   0.237904   0.168791  -0.114389   0.058596
     53      -0.251980  -0.014111   0.120458   0.147777  -0.076823  -0.107124
     54      -0.110004  -0.631064   0.216526   0.159567  -0.154942   0.074530
     55      -0.040421  -0.364287   0.138129   0.137458  -0.093381  -0.084678
     56      -0.032486  -0.215101   0.104545   0.111558  -0.047739  -0.070096
     57       0.029971   0.008518   0.165873  -0.015811   0.002364  -0.005985
     58      -0.013353   0.166108  -0.010201   0.059440  -0.013377   0.002251
     59      -0.028648   0.070166  -0.062698   0.025860  -0.008871   0.003516
                 42         43         44         45         46         47    
      0      -0.053663  -0.049110  -0.024082   0.000903  -0.008143   0.009170
      1       0.027117   0.028792   0.014237   0.008017  -0.008416   0.004645
      2      -0.016931  -0.007545  -0.011446   0.012765   0.003096  -0.058419
      3      -0.003817   0.019147  -0.042658  -0.001165   0.013898   0.013817
      4      -0.005063   0.000591  -0.005944  -0.017214   0.015023   0.008862
      5      -0.009506  -0.021895   0.059446  -0.056001   0.057404   0.012550
      6      -0.000765   0.008215  -0.012170  -0.033248   0.084980   0.029705
      7       0.000388  -0.002680   0.004669   0.010974  -0.021310  -0.007983
      8       0.002741  -0.007155   0.013924   0.021571  -0.037784  -0.014183
      9      -0.006589   0.006016   0.008553  -0.026880  -0.109991  -0.035549
     10       0.001236   0.004917  -0.009230   0.009261   0.014293  -0.000128
     11       0.001279   0.005378  -0.003174   0.000723  -0.055612  -0.021549
     12       0.000005  -0.002889   0.003209   0.024162   0.021857   0.004147
     13       0.001154   0.006061  -0.007799  -0.052334  -0.039666  -0.010971
     14      -0.001451  -0.007027   0.010751   0.052021   0.047465   0.013743
     15       0.013853  -0.021165   0.007613   0.066298   0.054133   0.013335
     16       0.008445  -0.013867   0.005001   0.033602   0.032014   0.009489
     17      -0.006485   0.007842  -0.003235  -0.027154  -0.017507  -0.003135
     18      -0.021439   0.031241   0.013668   0.003702   0.016546   0.047030
     19       0.008617  -0.001198  -0.005342  -0.006362   0.010420  -0.017499
     20       0.049459  -0.052183  -0.018203  -0.014331   0.003528   0.033652
     21      -0.007732   0.002301  -0.009899  -0.000586   0.034718  -0.083644
     22       0.000405  -0.004103   0.003481   0.001298  -0.009876   0.024104
     23       0.003036  -0.006007  -0.000860   0.001829  -0.011770   0.038403
     24       0.499694   0.417199   0.194317  -0.002418   0.050466  -0.073439
     25       0.048965   0.019547   0.020537  -0.009461  -0.051452   0.173827
     26      -0.086620  -0.101737  -0.044857  -0.004577  -0.051977   0.125966
     27       0.201702   0.161894   0.082046   0.001992  -0.012641   0.056330
     28      -0.370845  -0.314659  -0.139680  -0.029679   0.039460  -0.053659
     29       0.302272   0.235530   0.149041  -0.049890   0.073784   0.013422
     30       0.015830  -0.155395   0.420527  -0.053499  -0.088874  -0.073641
     31       0.047585   0.149965  -0.307124   0.160186  -0.111511   0.032605
     32       0.041247   0.155885  -0.318679   0.128202  -0.051478   0.045580
     33      -0.009684  -0.086317   0.097341   0.074805  -0.127404  -0.065086
     34      -0.022706  -0.174357   0.361226  -0.071140  -0.026376  -0.067138
     35       0.025304   0.193441  -0.502830   0.175162  -0.071012   0.057282
     36       0.056615  -0.060397   0.089803   0.377996  -0.686527  -0.257418
     37      -0.007548  -0.011064  -0.009443  -0.077516   0.165854   0.061650
     38      -0.025523   0.030358  -0.030604  -0.163493   0.296339   0.109487
     39       0.005906   0.009415  -0.024344  -0.109275  -0.023987   0.002854
     40      -0.032918  -0.037445   0.094040   0.392011   0.178516   0.044330
     41       0.008949   0.003020  -0.015839  -0.059188  -0.006339  -0.001555
     42       0.013787   0.005033  -0.026280  -0.055209  -0.040673  -0.020357
     43      -0.006715  -0.005791   0.019581   0.061860   0.016134  -0.000157
     44       0.037837   0.036679  -0.103725  -0.393592  -0.200130  -0.048043
     45      -0.063409   0.096557  -0.042399  -0.244729  -0.128495  -0.028401
     46      -0.081537   0.114334  -0.046953  -0.332040  -0.150154  -0.034268
     47      -0.009925   0.017663  -0.008588  -0.043455  -0.047808  -0.008423
     48      -0.069659   0.090384  -0.040661  -0.298758  -0.098883  -0.004295
     49      -0.004335   0.005978  -0.002550   0.004032   0.004005   0.000195
     50       0.079262  -0.111390   0.046060   0.303528   0.153999   0.028069
     51       0.038342  -0.074322   0.012707   0.019533  -0.127419   0.026864
     52       0.213271  -0.233445  -0.080559  -0.044092  -0.067053  -0.003083
     53      -0.409253   0.396425   0.184180   0.111021  -0.041373  -0.049888
     54       0.281234  -0.291251  -0.160007  -0.057836   0.081580  -0.198730
     55      -0.283474   0.276933   0.106866   0.087748   0.063345  -0.073062
     56      -0.235117   0.214828   0.095257   0.070339   0.037713   0.014397
     57       0.001486  -0.059224   0.105133   0.018970  -0.321029   0.765825
     58      -0.005320   0.002848  -0.021035  -0.014196   0.090562  -0.238500
     59      -0.003709   0.011008  -0.037734  -0.018213   0.139601  -0.346897
                 48         49         50         51         52         53    
      0       0.005351   0.000034  -0.000295   0.045999  -0.030895  -0.019305
      1       0.003570   0.000464   0.000367  -0.019849   0.013601   0.000588
      2      -0.005479  -0.000500  -0.000563   0.024632  -0.015782  -0.002417
      3      -0.004598  -0.000391   0.000130  -0.008805   0.007641  -0.045409
      4      -0.034346  -0.000527  -0.000897   0.012788  -0.011913   0.072531
      5       0.063680   0.001597   0.000529   0.001254  -0.000447   0.013189
      6      -0.002478   0.000028  -0.000201  -0.000388  -0.000260   0.000276
      7      -0.002257   0.000124  -0.000058   0.000121  -0.000062   0.000488
      8      -0.000180  -0.000086  -0.000182  -0.000147  -0.000048  -0.000315
      9       0.000346  -0.000956  -0.004495  -0.000121  -0.000238   0.000615
     10      -0.000474  -0.000030   0.001068   0.000527   0.000950  -0.000412
     11      -0.000685  -0.000122  -0.001222   0.000079   0.000474  -0.000500
     12      -0.000621   0.011665   0.009029   0.001441   0.001901   0.000104
     13       0.001945  -0.034601  -0.026254  -0.003125  -0.004013  -0.000064
     14      -0.000942   0.032067   0.023716   0.003928   0.005228   0.000154
     15       0.000171  -0.026155   0.040900   0.004528   0.006148   0.000488
     16       0.000201  -0.015120   0.023254   0.002821   0.003813   0.000194
     17       0.000271   0.012779  -0.019426  -0.001878  -0.002515  -0.000244
     18      -0.000560  -0.000791  -0.006601   0.013603   0.022528   0.001332
     19       0.000389   0.000619   0.002949  -0.004073  -0.007294  -0.000513
     20       0.000426   0.000803   0.011636  -0.034119  -0.051343  -0.002116
     21      -0.000000   0.000080   0.000146   0.000542   0.000556   0.000273
     22       0.000290   0.000026   0.000088  -0.000033  -0.000540  -0.000601
     23      -0.000228   0.000045   0.000115  -0.000485   0.001287   0.000488
     24       0.007492   0.000831   0.000962  -0.072430   0.049213   0.013405
     25      -0.034152  -0.004916  -0.006808   0.441554  -0.290304  -0.079562
     26       0.032260   0.004582   0.006836  -0.423795   0.275514   0.078886
     27      -0.068089  -0.001197   0.002738  -0.471027   0.310283   0.205198
     28      -0.024072  -0.000248   0.001445  -0.193802   0.125107   0.082491
     29       0.024302   0.000389  -0.000751   0.137853  -0.090756  -0.055870
     30      -0.081292  -0.001254  -0.000943   0.002832  -0.003882   0.017822
     31       0.670671   0.015923   0.008626  -0.035594   0.040455  -0.179278
     32      -0.660820  -0.015380  -0.008151   0.040210  -0.043158   0.194321
     33       0.171775   0.006978   0.000015   0.095903  -0.081692   0.517704
     34      -0.232287  -0.009107   0.000925  -0.121154   0.104022  -0.688386
     35      -0.093840  -0.004252   0.000381  -0.056731   0.048995  -0.337794
     36      -0.000889  -0.000070   0.002201   0.002399   0.002056  -0.001533
     37       0.008265  -0.001296  -0.000750   0.000331   0.000849   0.000175
     38       0.014527  -0.000039   0.000112   0.002127   0.002895   0.004059
     39       0.000544  -0.024434  -0.016840  -0.003168  -0.004546   0.000157
     40       0.004284  -0.149488  -0.102937  -0.015241  -0.019966  -0.000354
     41       0.018146  -0.542541  -0.366744  -0.055978  -0.073067  -0.001806
     42       0.002413  -0.112567  -0.078653  -0.010586  -0.013942   0.000255
     43      -0.020700   0.555793   0.381649   0.049130   0.063838  -0.000312
     44      -0.006249   0.166795   0.117109   0.014260   0.018518  -0.000211
     45      -0.000887   0.192394  -0.269751  -0.030526  -0.041689  -0.004168
     46       0.001033  -0.151386   0.215583   0.022756   0.031047   0.002880
     47       0.000109  -0.330057   0.462497   0.048916   0.066719   0.006476
     48      -0.000577   0.126876  -0.175660  -0.022262  -0.031172  -0.002282
     49      -0.004063   0.336175  -0.468480  -0.055565  -0.076861  -0.005497
     50      -0.001782   0.175712  -0.247845  -0.029214  -0.040601  -0.003001
     51       0.004548   0.009119   0.084219  -0.202084  -0.313791  -0.013475
     52      -0.005951  -0.012652  -0.120596   0.294608   0.451305   0.018908
     53      -0.001908  -0.004375  -0.042011   0.103296   0.160996   0.007019
     54       0.000333  -0.000963  -0.008043   0.032196   0.043242   0.000848
     55       0.002469   0.004797   0.085063  -0.254399  -0.374806  -0.012580
     56      -0.003399  -0.005349  -0.095235   0.297496   0.438296   0.014860
     57      -0.001991   0.000507  -0.000233   0.001676  -0.002607  -0.000696
     58       0.004010   0.000525   0.000049  -0.003835   0.011536   0.001288
     59       0.001902  -0.000464  -0.000079   0.003084  -0.014394  -0.005456
                 54         55         56         57         58         59    
      0      -0.013453  -0.046069   0.000016  -0.000019  -0.000378   0.000047
      1      -0.016816  -0.059009   0.000092   0.000152  -0.001462   0.000333
      2       0.014297   0.050923  -0.000032   0.000046   0.004422   0.000230
      3       0.000924   0.003321   0.000062   0.000215  -0.000042   0.000672
      4      -0.002886  -0.010969  -0.000385   0.000131   0.000069   0.001553
      5       0.001276   0.005394   0.000117  -0.000310  -0.000204  -0.002718
      6       0.000411   0.000110  -0.000149   0.000023  -0.002375  -0.031436
      7      -0.000335   0.000092  -0.000294  -0.000429  -0.001963  -0.025638
      8      -0.000182  -0.000149   0.000158  -0.000584  -0.004409  -0.058946
      9      -0.000993   0.000442  -0.000124  -0.000610   0.000128  -0.001790
     10       0.001215  -0.000411   0.000424   0.000683   0.000053   0.001747
     11      -0.001020   0.000416   0.000155   0.000316  -0.000211  -0.001225
     12       0.000334  -0.000069  -0.006379  -0.005252  -0.000105   0.000077
     13      -0.000927   0.000235   0.053737   0.044777   0.000154   0.000100
     14      -0.002034   0.000800   0.057399   0.048074  -0.000133   0.000175
     15      -0.000708   0.000174   0.005480  -0.006037  -0.000016   0.000130
     16      -0.001484   0.000433  -0.046843   0.054884   0.000048  -0.000395
     17      -0.000512   0.000189  -0.047677   0.055527   0.000111  -0.000100
     18      -0.034927   0.009924  -0.000373  -0.001414   0.002698   0.000122
     19       0.080742  -0.022703   0.001086   0.002096  -0.002146   0.000635
     20      -0.025352   0.007112  -0.000254   0.000248   0.003249   0.000483
     21       0.000506  -0.000239   0.000109  -0.000078   0.003405  -0.000257
     22      -0.001245   0.002314   0.000146  -0.000067  -0.054644   0.004074
     23       0.001276  -0.002284  -0.000262  -0.000042   0.044681  -0.003390
     24      -0.021794  -0.088892   0.000105   0.000188  -0.002213   0.000684
     25       0.121262   0.451226  -0.000529  -0.000676   0.023429  -0.001543
     26      -0.120881  -0.437714   0.000484   0.000547  -0.022468   0.002235
     27       0.188415   0.634742  -0.000415  -0.000075   0.013392  -0.000786
     28       0.073303   0.252028  -0.000322  -0.000321   0.002166  -0.001092
     29      -0.050083  -0.172340  -0.000052  -0.000239  -0.005753  -0.000869
     30      -0.003004  -0.010623   0.000605   0.000530  -0.001134   0.003239
     31       0.019401   0.075754   0.000037  -0.002442  -0.000444  -0.007597
     32      -0.020017  -0.079671  -0.000377   0.002608  -0.003115   0.009658
     33      -0.009927  -0.035193  -0.001096  -0.000344  -0.001928  -0.005987
     34       0.013111   0.047310   0.000752   0.000682   0.004010   0.002827
     35       0.006762   0.023699   0.000820   0.000168   0.001609   0.003141
     36      -0.000945   0.000210   0.000004   0.006209   0.032905   0.441262
     37      -0.000500   0.002164  -0.002674  -0.000716   0.023509   0.313270
     38      -0.000775   0.000894   0.001559   0.002921   0.062038   0.834381
     39       0.000775  -0.000488  -0.027163  -0.019588  -0.000019   0.002653
     40       0.004872  -0.002587  -0.145055  -0.119596   0.000004   0.000272
     41       0.025422  -0.010877  -0.530945  -0.450421   0.000155   0.003506
     42       0.001343  -0.001032   0.103217   0.083779  -0.000108  -0.001781
     43       0.002223   0.001683  -0.490565  -0.417067  -0.001505   0.002171
     44       0.002053   0.000197  -0.145933  -0.120338  -0.000432   0.001275
     45       0.000581   0.000237  -0.212670   0.249625   0.000609  -0.000137
     46       0.000242  -0.000244   0.167130  -0.191472  -0.000396   0.000679
     47      -0.001469  -0.000295   0.357799  -0.423390  -0.000617   0.001014
     48       0.005225  -0.001301   0.148331  -0.175386   0.000783   0.002652
     49       0.014362  -0.003780   0.385122  -0.459276   0.000756   0.002822
     50       0.007248  -0.001858   0.203442  -0.236123   0.000248   0.001798
     51       0.372007  -0.102647   0.004638   0.012749  -0.011320   0.002340
     52      -0.533497   0.148546  -0.006120  -0.021582   0.010540  -0.003853
     53      -0.205292   0.055618  -0.003771  -0.009686   0.003795  -0.001567
     54       0.046233  -0.010199   0.001515   0.000043  -0.003737   0.000013
     55      -0.424428   0.122674  -0.002140  -0.004491   0.021911  -0.000177
     56       0.517239  -0.150406   0.002748   0.004167  -0.024077   0.000370
     57      -0.009904   0.001599  -0.000816  -0.000665  -0.068762   0.005101
     58       0.018511  -0.026921  -0.000229  -0.000186   0.741734  -0.055480
     59      -0.016409   0.034026   0.000004   0.000427  -0.657199   0.048875


-----------
IR SPECTRUM
-----------

 Mode   freq       eps      Int      T**2         TX        TY        TZ
       cm**-1   L/(mol*cm) km/mol    a.u.
----------------------------------------------------------------------------
  6:    160.55   0.000228    1.15  0.000443  ( 0.020140 -0.001505  0.005894)
  7:    268.25   0.000592    2.99  0.000688  (-0.014806  0.015017 -0.015608)
  8:    361.31   0.000178    0.90  0.000154  (-0.006547 -0.005491  0.008977)
  9:    366.84   0.000069    0.35  0.000058  (-0.001749 -0.002185  0.007112)
 10:    448.06   0.000661    3.34  0.000461  ( 0.002573  0.021287 -0.000932)
 11:    460.25   0.000561    2.84  0.000381  (-0.001930  0.001005  0.019385)
 12:    493.66   0.000615    3.11  0.000389  (-0.006446 -0.008899  0.016364)
 13:    525.72   0.002582   13.05  0.001532  (-0.015962 -0.034980 -0.007351)
 14:    622.47   0.001030    5.20  0.000516  (-0.020300  0.001283 -0.010130)
 15:    736.87   0.001488    7.52  0.000630  (-0.018105  0.009776  0.014387)
 16:    876.34   0.003066   15.50  0.001092  ( 0.014191  0.027186 -0.012304)
 17:    890.16   0.019076   96.40  0.006688  (-0.021292 -0.078343 -0.009825)
 18:    908.35   0.008162   41.25  0.002804  ( 0.019799  0.046671  0.015289)
 19:    937.54   0.007685   38.83  0.002558  ( 0.019843  0.042201  0.019574)
 20:    963.93   0.006421   32.45  0.002079  ( 0.028362  0.008406  0.034696)
 21:    978.13   0.001668    8.43  0.000532  ( 0.016504 -0.010112  0.012551)
 22:    982.19   0.001450    7.33  0.000461  (-0.000882 -0.020829 -0.005110)
 23:   1018.86   0.004092   20.68  0.001253  (-0.015817 -0.031140 -0.005789)
 24:   1027.67   0.000178    0.90  0.000054  ( 0.004745 -0.004826  0.002848)
 25:   1060.49   0.000811    4.10  0.000239  (-0.000801 -0.005130  0.014548)
 26:   1075.31   0.001661    8.40  0.000482  (-0.002589 -0.013874  0.016820)
 27:   1088.82   0.002697   13.63  0.000773  (-0.026788  0.001195 -0.007341)
 28:   1126.34   0.000549    2.77  0.000152  ( 0.001950  0.008958 -0.008252)
 29:   1150.16   0.000135    0.68  0.000037  ( 0.005171 -0.000161  0.003145)
 30:   1164.22   0.010684   53.99  0.002864  ( 0.048334 -0.013005 -0.018933)
 31:   1173.32   0.005506   27.82  0.001464  (-0.020534 -0.032140 -0.003112)
 32:   1238.89   0.001318    6.66  0.000332  ( 0.009495 -0.015529 -0.000781)
 33:   1258.18   0.000023    0.12  0.000006  ( 0.000126 -0.000053 -0.002378)
 34:   1288.40   0.000721    3.64  0.000175  ( 0.000716 -0.004171  0.012520)
 35:   1314.52   0.000526    2.66  0.000125  ( 0.003154 -0.010652 -0.001210)
 36:   1346.19   0.003487   17.62  0.000808  (-0.028343  0.001015  0.002006)
 37:   1362.05   0.002470   12.48  0.000566  ( 0.020957 -0.002616  0.010945)
 38:   1387.53   0.003644   18.42  0.000820  (-0.027372  0.004182  0.007269)
 39:   1421.60   0.001124    5.68  0.000247  (-0.013849 -0.007170 -0.001858)
 40:   1444.40   0.000934    4.72  0.000202  (-0.007547  0.008565  0.008458)
 41:   1482.35   0.001129    5.70  0.000238  ( 0.006309  0.007776 -0.011721)
 42:   1504.86   0.000641    3.24  0.000133  ( 0.009550 -0.006427 -0.000588)
 43:   1515.36   0.001606    8.12  0.000331  ( 0.004134  0.000709  0.017695)
 44:   1521.43   0.000238    1.20  0.000049  ( 0.001463 -0.000561 -0.006807)
 45:   1536.05   0.000380    1.92  0.000077  (-0.006385 -0.001830 -0.005752)
 46:   1552.09   0.005627   28.43  0.001131  (-0.028163  0.014382  0.011460)
 47:   1561.59   0.001230    6.22  0.000246  ( 0.015344 -0.001168 -0.003000)
 48:   2913.27   0.014598   73.77  0.001564  (-0.016255 -0.017000  0.031788)
 49:   2940.12   0.004817   24.34  0.000511  (-0.004883 -0.015748  0.015473)
 50:   2947.05   0.001634    8.26  0.000173  ( 0.011699  0.000434  0.005994)
 51:   2953.85   0.007239   36.59  0.000765  ( 0.026683 -0.004285 -0.005871)
 52:   2956.63   0.005108   25.81  0.000539  (-0.000108 -0.000217 -0.023217)
 53:   2982.12   0.012525   63.30  0.001311  (-0.025594  0.024903  0.005955)
 54:   3000.89   0.003747   18.94  0.000390  (-0.015322  0.011799 -0.003966)
 55:   3003.85   0.007801   39.42  0.000810  (-0.010718 -0.020393  0.016723)
 56:   3050.40   0.000161    0.81  0.000016  (-0.001425  0.003526  0.001414)
 57:   3066.81   0.003560   17.99  0.000362  (-0.003479  0.013328  0.013134)
 58:   3220.95   0.000063    0.32  0.000006  ( 0.000871 -0.000725  0.002204)
 59:   3222.21   0.000081    0.41  0.000008  (-0.002078  0.000450  0.001819)

* The epsilon (eps) is given for a Dirac delta lineshape.
** The dipole moment derivative (T) already includes vibrational overlap.

The first frequency considered to be a vibration is 6
The total number of vibrations considered is 54


--------------------------
THERMOCHEMISTRY AT 298.15K
--------------------------

Temperature         ... 298.15 K
Pressure            ... 1.00 atm
Total Mass          ... 112.18 AMU

Throughout the following assumptions are being made:
  (1) The electronic state is orbitally nondegenerate
  (2) There are no thermally accessible electronically excited states
  (3) Hindered rotations indicated by low frequency modes are not
      treated as such but are treated as vibrations and this may
      cause some error
  (4) All equations used are the standard statistical mechanics
      equations for an ideal gas
  (5) All vibrations are strictly harmonic

freq.     160.55  E(vib)   ...       0.39 
freq.     268.25  E(vib)   ...       0.29 
freq.     361.31  E(vib)   ...       0.22 
freq.     366.84  E(vib)   ...       0.22 
freq.     448.06  E(vib)   ...       0.17 
freq.     460.25  E(vib)   ...       0.16 
freq.     493.66  E(vib)   ...       0.14 
freq.     525.72  E(vib)   ...       0.13 
freq.     622.47  E(vib)   ...       0.09 
freq.     736.87  E(vib)   ...       0.06 
freq.     876.34  E(vib)   ...       0.04 
freq.     890.16  E(vib)   ...       0.04 
freq.     908.35  E(vib)   ...       0.03 
freq.     937.54  E(vib)   ...       0.03 
freq.     963.93  E(vib)   ...       0.03 
freq.     978.13  E(vib)   ...       0.03 
freq.     982.19  E(vib)   ...       0.02 
freq.    1018.86  E(vib)   ...       0.02 
freq.    1027.67  E(vib)   ...       0.02 
freq.    1060.49  E(vib)   ...       0.02 
freq.    1075.31  E(vib)   ...       0.02 
freq.    1088.82  E(vib)   ...       0.02 
freq.    1126.34  E(vib)   ...       0.01 
freq.    1150.16  E(vib)   ...       0.01 
freq.    1164.22  E(vib)   ...       0.01 
freq.    1173.32  E(vib)   ...       0.01 
freq.    1238.89  E(vib)   ...       0.01 
freq.    1258.18  E(vib)   ...       0.01 
freq.    1288.40  E(vib)   ...       0.01 
freq.    1314.52  E(vib)   ...       0.01 
freq.    1346.19  E(vib)   ...       0.01 
freq.    1362.05  E(vib)   ...       0.01 
freq.    1387.53  E(vib)   ...       0.00 
freq.    1421.60  E(vib)   ...       0.00 
freq.    1444.40  E(vib)   ...       0.00 
freq.    1482.35  E(vib)   ...       0.00 
freq.    1504.86  E(vib)   ...       0.00 
freq.    1515.36  E(vib)   ...       0.00 
freq.    1521.43  E(vib)   ...       0.00 
freq.    1536.05  E(vib)   ...       0.00 
freq.    1552.09  E(vib)   ...       0.00 
freq.    1561.59  E(vib)   ...       0.00 
freq.    2913.27  E(vib)   ...       0.00 
freq.    2940.12  E(vib)   ...       0.00 
freq.    2947.05  E(vib)   ...       0.00 
freq.    2953.85  E(vib)   ...       0.00 
freq.    2956.63  E(vib)   ...       0.00 
freq.    2982.12  E(vib)   ...       0.00 
freq.    3000.89  E(vib)   ...       0.00 
freq.    3003.85  E(vib)   ...       0.00 
freq.    3050.40  E(vib)   ...       0.00 
freq.    3066.81  E(vib)   ...       0.00 
freq.    3220.95  E(vib)   ...       0.00 
freq.    3222.21  E(vib)   ...       0.00 

------------
INNER ENERGY
------------

The inner energy is: U= E(el) + E(ZPE) + E(vib) + E(rot) + E(trans)
    E(el)   - is the total energy from the electronic structure calculation
              = E(kin-el) + E(nuc-el) + E(el-el) + E(nuc-nuc)
    E(ZPE)  - the the zero temperature vibrational energy from the frequency calculation
    E(vib)  - the the finite temperature correction to E(ZPE) due to population
              of excited vibrational states
    E(rot)  - is the rotational thermal energy
    E(trans)- is the translational thermal energy

Summary of contributions to the inner energy U:
Electronic energy                ...   -345.50930118 Eh
Zero point energy                ...      0.18193321 Eh     114.16 kcal/mol
Thermal vibrational correction   ...      0.00366769 Eh       2.30 kcal/mol
Thermal rotational correction    ...      0.00141627 Eh       0.89 kcal/mol
Thermal translational correction ...      0.00141627 Eh       0.89 kcal/mol
-----------------------------------------------------------------------
Total thermal energy                   -345.32086774 Eh


Summary of corrections to the electronic energy:
(perhaps to be used in another calculation)
Total thermal correction                  0.00650023 Eh       4.08 kcal/mol
Non-thermal (ZPE) correction              0.18193321 Eh     114.16 kcal/mol
-----------------------------------------------------------------------
Total correction                          0.18843344 Eh     118.24 kcal/mol


--------
ENTHALPY
--------

The enthalpy is H = U + kB*T
                kB is Boltzmann's constant
Total free energy                 ...   -345.32086774 Eh 
Thermal Enthalpy correction       ...      0.00094421 Eh       0.59 kcal/mol
-----------------------------------------------------------------------
Total Enthalpy                    ...   -345.31992353 Eh


Note: Only C1 symmetry has been detected, increase convergence thresholds 
      if your molecule has a higher symmetry. Symmetry factor of 1.0 is   
      used for the rotational entropy correction. 
 

Note: Rotational entropy computed according to Herzberg 
Infrared and Raman Spectra, Chapter V,1, Van Nostrand Reinhold, 1945 
Point Group:  C1, Symmetry Number:   1  
Rotational constants in cm-1:     0.120938     0.060761     0.048362 

Vibrational entropy computed according to the QRRHO of S. Grimme
Chem.Eur.J. 2012 18 9955


-------
ENTROPY
-------

The entropy contributions are T*S = T*(S(el)+S(vib)+S(rot)+S(trans))
     S(el)   - electronic entropy
     S(vib)  - vibrational entropy
     S(rot)  - rotational entropy
     S(trans)- translational entropy
The entropies will be listed as multiplied by the temperature to get
units of energy

Electronic entropy                ...      0.00000000 Eh      0.00 kcal/mol
Vibrational entropy               ...      0.00551440 Eh      3.46 kcal/mol
Rotational entropy                ...      0.01326030 Eh      8.32 kcal/mol
Translational entropy             ...      0.01903397 Eh     11.94 kcal/mol
-----------------------------------------------------------------------
Final entropy term                ...      0.03780867 Eh     23.73 kcal/mol

In case the symmetry of your molecule has not been determined correctly
or in case you have a reason to use a different symmetry number we print 
out the resulting rotational entropy values for sn=1,12 :
 --------------------------------------------------------
|  sn= 1 | S(rot)=       0.01326030 Eh      8.32 kcal/mol|
|  sn= 2 | S(rot)=       0.01260585 Eh      7.91 kcal/mol|
|  sn= 3 | S(rot)=       0.01222302 Eh      7.67 kcal/mol|
|  sn= 4 | S(rot)=       0.01195139 Eh      7.50 kcal/mol|
|  sn= 5 | S(rot)=       0.01174070 Eh      7.37 kcal/mol|
|  sn= 6 | S(rot)=       0.01156856 Eh      7.26 kcal/mol|
|  sn= 7 | S(rot)=       0.01142301 Eh      7.17 kcal/mol|
|  sn= 8 | S(rot)=       0.01129694 Eh      7.09 kcal/mol|
|  sn= 9 | S(rot)=       0.01118573 Eh      7.02 kcal/mol|
|  sn=10 | S(rot)=       0.01108625 Eh      6.96 kcal/mol|
|  sn=11 | S(rot)=       0.01099626 Eh      6.90 kcal/mol|
|  sn=12 | S(rot)=       0.01091410 Eh      6.85 kcal/mol|
 --------------------------------------------------------


-------------------
GIBBS FREE ENERGY
-------------------

The Gibbs free energy is G = H - T*S

Total enthalpy                    ...   -345.31992353 Eh 
Total entropy correction          ...     -0.03780867 Eh    -23.73 kcal/mol
-----------------------------------------------------------------------
Final Gibbs free energy         ...   -345.35773220 Eh

For completeness - the Gibbs free energy minus the electronic energy
G-E(el)                           ...      0.15156898 Eh     95.11 kcal/mol

Actual Hessian File stored as file.001.hess
------------------------------------------------------------------------------
                         ORCA GEOMETRY RELAXATION STEP
------------------------------------------------------------------------------

Reading the OPT-File                    .... done
Getting information on internals        .... done
Copying old internal coords+grads       .... done
Making the new internal coordinates     .... (new redundants).... done
Validating the new internal coordinates .... (new redundants).... done
Calculating the B-matrix                .... done
Calculating the G,G- and P matrices     .... done
Transforming gradient to internals      .... done
Projecting the internal gradient        .... done
Number of atoms                         ....  20
Number of internal coordinates          .... 129
Current Energy                          ....  -345.509301182 Eh
Current gradient norm                   ....     0.073186096 Eh/bohr
Maximum allowed component of the step   ....  0.300
Current trust radius                    ....  0.300
Evaluating the initial hessian          ....  (read) 
(Reading Exact Hessian)...  
InHessName: file.hess	The file <file.hess> is opened as a .hess file
done
done
Diagonalizing the Hessian               .... done
Dimension of the hessian                .... 129
Lowest eigenvalues of the non projected Hessian:
 -0.000014641 -0.000009001 -0.000007644 -0.000005734 -0.000005518
done
Projecting the Hessian                  .... done
Forming the augmented Hessian           .... done
Diagonalizing the augmented Hessian     .... done
Last element of RFO vector              ....  0.933706704
Lowest eigenvalues of augmented Hessian:
 -0.019555201  0.007654466  0.008943529  0.011245764  0.019187079
Length of the computed step             ....  0.383459612
Warning: the length of the step is outside the trust region - taking restricted step instead
The input lambda is                     ....    -0.019555
   iter:   1  x=   -0.033024  g=    4.235041 f(x)=     0.057041
   iter:   2  x=   -0.041459  g=    2.072966 f(x)=     0.017486
   iter:   3  x=   -0.043160  g=    1.512300 f(x)=     0.002572
   iter:   4  x=   -0.043210  g=    1.429514 f(x)=     0.000071
   iter:   5  x=   -0.043210  g=    1.427193 f(x)=     0.000000
   iter:   6  x=   -0.043210  g=    1.427191 f(x)=     0.000000
   iter:   7  x=   -0.043210  g=    1.427191 f(x)=     0.000000
The output lambda is                    ....    -0.043210 (7 iterations)
The final length of the internal step   ....  0.300000000
Converting the step to cartesian space:
 Initial RMS(Int)=    0.0264135272
Transforming coordinates:
 Iter   0:  RMS(Cart)=    0.0420140478 RMS(Int)=    0.5514863522
 Iter   1:  RMS(Cart)=    0.0011679274 RMS(Int)=    0.0007408570
 Iter   2:  RMS(Cart)=    0.0000415086 RMS(Int)=    0.0000214730
 Iter   3:  RMS(Cart)=    0.0000015053 RMS(Int)=    0.0000009973
 Iter   4:  RMS(Cart)=    0.0000000626 RMS(Int)=    0.0000000421
done
Storing new coordinates                 .... done

                                .--------------------.
          ----------------------|Geometry convergence|-------------------------
          Item                value                   Tolerance       Converged
          ---------------------------------------------------------------------
          RMS gradient        0.0058999841            0.0001000000      NO
          MAX gradient        0.0259853059            0.0003000000      NO
          RMS step            0.0264135272            0.0020000000      NO
          MAX step            0.0760259713            0.0040000000      NO
          ........................................................
          Max(Bonds)      0.0324      Max(Angles)    4.36
          Max(Dihed)        3.57      Max(Improp)    0.00
          ---------------------------------------------------------------------

The optimization has not yet converged - more geometry cycles are needed


    ---------------------------------------------------------------------------
                         Redundant Internal Coordinates
                            (Angstroem and degrees)

        Definition                    Value    dE/dq     Step     New-Value
    ----------------------------------------------------------------------------
     1. B(C   1,C   0)                1.5386  0.005344 -0.0092    1.5294   
     2. B(N   2,C   1)                1.4666 -0.003275  0.0025    1.4691   
     3. B(C   3,N   2)                1.4705  0.010745 -0.0162    1.4542   
     4. B(C   4,C   3)                1.5230  0.002276 -0.0074    1.5157   
     5. B(C   5,C   4)                1.5300  0.001870 -0.0036    1.5264   
     6. B(C   5,C   3)                1.5197  0.007736 -0.0223    1.4974   
     7. B(C   6,C   3)                1.5354  0.010315 -0.0149    1.5205   
     8. B(N   7,C   6)                1.4687  0.003125 -0.0044    1.4643   
     9. B(N   7,C   0)                1.4712  0.007041 -0.0081    1.4631   
    10. B(H   8,C   0)                1.1124  0.010140 -0.0141    1.0983   
    11. B(H   9,C   0)                1.1112  0.009777 -0.0140    1.0972   
    12. B(H  10,C   1)                1.1138  0.004394 -0.0064    1.1074   
    13. B(H  11,C   1)                1.1112  0.008506 -0.0135    1.0977   
    14. B(H  12,N   2)                1.0474  0.025985 -0.0324    1.0150   
    15. B(H  13,C   4)                1.1105  0.015752 -0.0225    1.0880   
    16. B(H  14,C   4)                1.1107  0.015259 -0.0227    1.0880   
    17. B(H  15,C   5)                1.1109  0.016344 -0.0236    1.0873   
    18. B(H  16,C   5)                1.1108  0.016455 -0.0235    1.0874   
    19. B(H  17,C   6)                1.1121  0.011349 -0.0156    1.0965   
    20. B(H  18,C   6)                1.1116  0.008934 -0.0126    1.0990   
    21. B(H  19,N   7)                1.0477  0.024212 -0.0301    1.0176   
    22. A(C   1,C   0,N   7)          111.26 -0.005367    0.99    112.25   
    23. A(C   1,C   0,H   9)          109.12 -0.000425    0.75    109.87   
    24. A(N   7,C   0,H   9)          109.11  0.001341    0.03    109.14   
    25. A(N   7,C   0,H   8)          109.83  0.004079   -1.42    108.41   
    26. A(C   1,C   0,H   8)          109.85  0.001660   -0.57    109.29   
    27. A(H   8,C   0,H   9)          107.59 -0.001178    0.21    107.80   
    28. A(N   2,C   1,H  10)          110.27 -0.005367    1.30    111.58   
    29. A(H  10,C   1,H  11)          107.95  0.001119   -0.11    107.85   
    30. A(N   2,C   1,H  11)          109.04 -0.000829   -0.16    108.88   
    31. A(C   0,C   1,N   2)          110.76  0.006662   -1.21    109.55   
    32. A(C   0,C   1,H  10)          109.87  0.001830   -0.74    109.13   
    33. A(C   0,C   1,H  11)          108.88 -0.003571    0.94    109.83   
    34. A(C   3,N   2,H  12)          111.08  0.006623   -1.85    109.24   
    35. A(C   1,N   2,H  12)          107.85 -0.001339    0.58    108.43   
    36. A(C   1,N   2,C   3)          109.18 -0.007719    2.14    111.32   
    37. A(N   2,C   3,C   4)          117.01 -0.005890    2.07    119.08   
    38. A(C   4,C   3,C   5)           60.38 -0.001270    0.49     60.87   
    39. A(C   5,C   3,C   6)          117.15 -0.002615    0.89    118.04   
    40. A(C   4,C   3,C   6)          118.99 -0.001377    0.20    119.18   
    41. A(N   2,C   3,C   5)          115.05 -0.004638    1.63    116.68   
    42. A(N   2,C   3,C   6)          116.41  0.009217   -3.05    113.36   
    43. A(H  13,C   4,H  14)          121.97  0.008695   -4.36    117.61   
    44. A(C   5,C   4,H  14)          113.66 -0.004641    2.40    116.06   
    45. A(C   3,C   4,H  14)          115.65 -0.004705    2.26    117.91   
    46. A(C   5,C   4,H  13)          113.78 -0.004167    2.06    115.84   
    47. A(C   3,C   4,H  13)          116.16 -0.002452    1.10    117.27   
    48. A(C   3,C   4,C   5)           59.70  0.002267   -0.73     58.97   
    49. A(C   3,C   5,H  15)          115.71 -0.003218    1.75    117.46   
    50. A(C   3,C   5,C   4)           59.92 -0.000998    0.24     60.16   
    51. A(H  15,C   5,H  16)          122.22  0.007651   -4.27    117.94   
    52. A(C   4,C   5,H  16)          113.68 -0.004437    2.33    116.01   
    53. A(C   3,C   5,H  16)          115.78 -0.002035    1.11    116.89   
    54. A(C   4,C   5,H  15)          113.58 -0.002837    2.02    115.59   
    55. A(C   3,C   6,N   7)          110.32 -0.011448    2.63    112.94   
    56. A(H  17,C   6,H  18)          107.47 -0.002485    0.37    107.84   
    57. A(N   7,C   6,H  18)          109.39  0.004674   -1.05    108.33   
    58. A(C   3,C   6,H  18)          109.07  0.001877   -0.22    108.86   
    59. A(N   7,C   6,H  17)          109.32  0.002460   -0.49    108.83   
    60. A(C   3,C   6,H  17)          111.21  0.005241   -1.31    109.90   
    61. A(C   0,N   7,C   6)          111.05  0.007359   -1.14    109.91   
    62. A(C   6,N   7,H  19)          108.55 -0.001822    0.18    108.72   
    63. A(C   0,N   7,H  19)          108.68 -0.001357    0.16    108.84   
    64. D(H  11,C   1,C   0,H   8)    -58.18  0.000487   -0.01    -58.19   
    65. D(N   2,C   1,C   0,H   8)     61.72  0.001282   -0.35     61.37   
    66. D(N   2,C   1,C   0,N   7)    -60.12 -0.001425    1.17    -58.95   
    67. D(N   2,C   1,C   0,H   9)    179.44  0.000569    0.02    179.46   
    68. D(H  11,C   1,C   0,N   7)    179.99 -0.002220    1.51    181.50   
    69. D(H  10,C   1,C   0,H   9)    -58.48 -0.000530    0.36    -58.12   
    70. D(H  10,C   1,C   0,H   8)   -176.21  0.000183   -0.01   -176.22   
    71. D(H  11,C   1,C   0,H   9)     59.55 -0.000225    0.36     59.91   
    72. D(H  10,C   1,C   0,N   7)     61.96 -0.002524    1.51     63.46   
    73. D(C   3,N   2,C   1,H  10)    -67.17 -0.003894    1.69    -65.48   
    74. D(C   3,N   2,C   1,H  11)    174.46 -0.001580    1.14    175.61   
    75. D(H  12,N   2,C   1,C   0)    175.47  0.001966    0.19    175.66   
    76. D(H  12,N   2,C   1,H  11)    -64.73  0.001130    0.51    -64.23   
    77. D(C   3,N   2,C   1,C   0)     54.67 -0.000745    0.82     55.49   
    78. D(H  12,N   2,C   1,H  10)     53.63 -0.001184    1.06     54.69   
    79. D(C   5,C   3,N   2,C   1)    165.59 -0.002541   -0.26    165.33   
    80. D(C   5,C   3,N   2,H  12)     46.79 -0.000052   -1.21     45.58   
    81. D(C   6,C   3,N   2,C   1)    -51.80 -0.000811   -0.65    -52.45   
    82. D(C   6,C   3,N   2,H  12)   -170.60  0.001679   -1.60   -172.20   
    83. D(C   4,C   3,N   2,H  12)    -21.24  0.004854   -2.99    -24.23   
    84. D(C   4,C   3,N   2,C   1)     97.57  0.002365   -2.04     95.53   
    85. D(H  14,C   4,C   3,C   6)     -2.98  0.000585    0.35     -2.63   
    86. D(H  14,C   4,C   3,C   5)    103.59 -0.002537    1.55    105.14   
    87. D(H  13,C   4,C   3,C   5)   -103.49  0.003048   -1.71   -105.20   
    88. D(H  13,C   4,C   3,N   2)      1.39 -0.000376   -0.48      0.91   
    89. D(H  13,C   4,C   3,C   6)    149.94  0.006169   -2.91    147.03   
    90. D(C   5,C   4,C   3,C   6)   -106.57  0.003122   -1.20   -107.77   
    91. D(H  14,C   4,C   3,N   2)   -151.52 -0.005960    2.77   -148.75   
    92. D(C   5,C   4,C   3,N   2)    104.88 -0.003424    1.23    106.11   
    93. D(C   4,C   5,C   3,N   2)   -108.11  0.005333   -1.89   -110.00   
    94. D(C   4,C   5,C   3,C   6)    109.57 -0.000986    0.03    109.60   
    95. D(H  16,C   5,C   4,H  14)    145.91  0.003367   -1.63    144.29   
    96. D(H  16,C   5,C   4,H  13)      0.35  0.000294   -0.15      0.20   
    97. D(H  15,C   5,C   4,H  14)      0.17 -0.000008   -0.15      0.03   
    98. D(H  15,C   5,C   4,H  13)   -145.39 -0.003081    1.33   -144.06   
    99. D(H  15,C   5,C   4,C   3)    107.12 -0.002764    1.19    108.31   
   100. D(C   3,C   5,C   4,H  14)   -106.94  0.002756   -1.34   -108.28   
   101. D(C   3,C   5,C   4,H  13)    107.49 -0.000317    0.13    107.63   
   102. D(H  16,C   5,C   3,C   6)   -146.80 -0.005734    2.41   -144.39   
   103. D(H  16,C   5,C   3,C   4)    103.63 -0.004747    2.38    106.01   
   104. D(H  16,C   5,C   3,N   2)     -4.48  0.000586    0.49     -3.99   
   105. D(H  16,C   5,C   4,C   3)   -107.14  0.000611   -0.28   -107.43   
   106. D(H  15,C   5,C   3,C   6)      6.03  0.001255   -1.65      4.38   
   107. D(H  15,C   5,C   3,C   4)   -103.54  0.002241   -1.68   -105.22   
   108. D(H  15,C   5,C   3,N   2)    148.35  0.007574   -3.57    144.78   
   109. D(H  18,C   6,C   3,C   5)     72.02  0.001347    0.07     72.09   
   110. D(H  18,C   6,C   3,C   4)    141.48 -0.001680    1.07    142.55   
   111. D(H  18,C   6,C   3,N   2)    -69.79  0.000216    0.22    -69.56   
   112. D(H  17,C   6,C   3,C   5)    -46.34  0.000069    0.54    -45.80   
   113. D(H  17,C   6,C   3,C   4)     23.12 -0.002959    1.54     24.66   
   114. D(H  17,C   6,C   3,N   2)    171.85 -0.001062    0.70    172.55   
   115. D(N   7,C   6,C   3,C   5)   -167.81  0.001239    0.25   -167.56   
   116. D(N   7,C   6,C   3,C   4)    -98.35 -0.001788    1.25    -97.10   
   117. D(N   7,C   6,C   3,N   2)     50.38  0.000108    0.41     50.79   
   118. D(C   0,N   7,C   6,H  17)   -174.34 -0.001087    0.26   -174.08   
   119. D(C   0,N   7,C   6,C   3)    -51.75 -0.000375    0.01    -51.74   
   120. D(H  19,N   7,C   0,H   9)     59.29 -0.001771    0.38     59.66   
   121. D(H  19,N   7,C   0,H   8)    177.00 -0.000038   -0.18    176.82   
   122. D(H  19,N   7,C   0,C   1)    -61.16  0.001264   -1.20    -62.36   
   123. D(C   6,N   7,C   0,H   9)    178.62 -0.000424    0.01    178.63   
   124. D(C   6,N   7,C   0,H   8)    -63.67  0.001308   -0.54    -64.21   
   125. D(C   0,N   7,C   6,H  18)     68.23 -0.002210    0.71     68.93   
   126. D(C   6,N   7,C   0,C   1)     58.17  0.002611   -1.56     56.61   
   127. D(H  19,N   7,C   6,H  18)   -172.36 -0.000597    0.33   -172.03   
   128. D(H  19,N   7,C   6,H  17)    -54.93  0.000526   -0.11    -55.04   
   129. D(H  19,N   7,C   6,C   3)     67.66  0.001238   -0.36     67.30   
    ----------------------------------------------------------------------------

         *************************************************************
         *                GEOMETRY OPTIMIZATION CYCLE   2            *
         *************************************************************
---------------------------------
CARTESIAN COORDINATES (ANGSTROEM)
---------------------------------
  C      2.075332   -0.060602    0.350035
  C      1.405748   -0.658159   -0.888344
  N      0.078886   -1.175861   -0.528191
  C     -0.739419   -0.146268    0.092357
  C     -1.707172    0.642010   -0.767514
  C     -2.206273   -0.428068    0.199603
  C     -0.056537    0.543641    1.262719
  N      1.287892    1.023832    0.936999
  H      2.203321   -0.845458    1.107580
  H      3.071061    0.319017    0.088648
  H      1.339934    0.117832   -1.675658
  H      2.015115   -1.483255   -1.279289
  H     -0.378970   -1.502332   -1.373197
  H     -1.756995    0.386844   -1.823957
  H     -1.913793    1.672826   -0.487357
  H     -2.724245   -0.058795    1.081414
  H     -2.563727   -1.350028   -0.252681
  H     -0.663130    1.391898    1.601421
  H      0.023261   -0.167358    2.096882
  H      1.209911    1.778085    0.258432

----------------------------
CARTESIAN COORDINATES (A.U.)
----------------------------
  NO LB      ZA    FRAG     MASS         X           Y           Z
   0 C     6.0000    0    12.011    3.921809   -0.114521    0.661470
   1 C     6.0000    0    12.011    2.656479   -1.243741   -1.678727
   2 N     7.0000    0    14.007    0.149072   -2.222055   -0.998137
   3 C     6.0000    0    12.011   -1.397300   -0.276406    0.174529
   4 C     6.0000    0    12.011   -3.226087    1.213223   -1.450392
   5 C     6.0000    0    12.011   -4.169251   -0.808932    0.377195
   6 C     6.0000    0    12.011   -0.106840    1.027332    2.386193
   7 N     7.0000    0    14.007    2.433762    1.934761    1.770671
   8 H     1.0000    0     1.008    4.163674   -1.597683    2.093022
   9 H     1.0000    0     1.008    5.803464    0.602854    0.167521
  10 H     1.0000    0     1.008    2.532108    0.222671   -3.166536
  11 H     1.0000    0     1.008    3.808016   -2.802946   -2.417505
  12 H     1.0000    0     1.008   -0.716150   -2.838996   -2.594967
  13 H     1.0000    0     1.008   -3.320239    0.731030   -3.446779
  14 H     1.0000    0     1.008   -3.616545    3.161182   -0.920970
  15 H     1.0000    0     1.008   -5.148077   -0.111107    2.043577
  16 H     1.0000    0     1.008   -4.844741   -2.551184   -0.477499
  17 H     1.0000    0     1.008   -1.253135    2.630307    3.026246
  18 H     1.0000    0     1.008    0.043957   -0.316261    3.962532
  19 H     1.0000    0     1.008    2.286401    3.360094    0.488366

--------------------------------
INTERNAL COORDINATES (ANGSTROEM)
--------------------------------
 C      0   0   0     0.000000000000     0.00000000     0.00000000
 C      1   0   0     1.529379215953     0.00000000     0.00000000
 N      2   1   0     1.469111789864   109.54841756     0.00000000
 C      3   2   1     1.454222906362   111.30554315    55.49273745
 C      4   3   2     1.515686460227   119.03981985    95.49139705
 C      4   3   2     1.497521953272   116.64844370   165.33966095
 C      4   3   2     1.520542697579   113.38895552   307.54204026
 N      1   2   3     1.463073844987   112.26038376   301.06357611
 H      1   2   3     1.098295893558   109.28778803    61.37011779
 H      1   2   3     1.097227936227   109.85239838   179.45705346
 H      2   1   3     1.107410732652   109.14186721   122.41823065
 H      2   1   3     1.097701663236   109.81752804   240.44858252
 H      3   2   1     1.015012706193   108.46114466   175.66834958
 H      5   4   3     1.087962616818   117.26720872     0.92515444
 H      5   4   3     1.088008294630   117.89899511   211.27425211
 H      6   4   3     1.087313003981   117.43833517   144.76581164
 H      6   4   3     1.087356648809   116.85731250   356.02049293
 H      7   4   3     1.096455828680   109.89665613   172.55174031
 H      7   4   3     1.098960462993   108.86265551   290.44289457
 H      8   1   2     1.017562238456   108.85162691   297.64003568

---------------------------
INTERNAL COORDINATES (A.U.)
---------------------------
 C      0   0   0     0.000000000000     0.00000000     0.00000000
 C      1   0   0     2.890107873061     0.00000000     0.00000000
 N      2   1   0     2.776218942958   109.54841756     0.00000000
 C      3   2   1     2.748083030699   111.30554315    55.49273745
 C      4   3   2     2.864232314722   119.03981985    95.49139705
 C      4   3   2     2.829906371218   116.64844370   165.33966095
 C      4   3   2     2.873409273358   113.38895552   307.54204026
 N      1   2   3     2.764808880729   112.26038376   301.06357611
 H      1   2   3     2.075478452835   109.28778803    61.37011779
 H      1   2   3     2.073460305957   109.85239838   179.45705346
 H      2   1   3     2.092703002477   109.14186721   122.41823065
 H      2   1   3     2.074355520267   109.81752804   240.44858252
 H      3   2   1     1.918096037154   108.46114466   175.66834958
 H      5   4   3     2.055951389730   117.26720872     0.92515444
 H      5   4   3     2.056037708285   117.89899511   211.27425211
 H      6   4   3     2.054723799374   117.43833517   144.76581164
 H      6   4   3     2.054806276147   116.85731250   356.02049293
 H      7   4   3     2.072001234146   109.89665613   172.55174031
 H      7   4   3     2.076734307064   108.86265551   290.44289457
 H      8   1   2     1.922913954902   108.85162691   297.64003568


           ************************************************************
           *        Program running with 6 parallel MPI-processes     *
           *              working on a common directory               *
           ************************************************************
------------------------------------------------------------------------------
                   ___                                                        
                  /   \      - P O W E R E D   B Y -                         
                 /     \                                                     
                 |  |  |   _    _      __       _____    __    __             
                 |  |  |  | |  | |    /  \     |  _  \  |  |  /  |          
                  \  \/   | |  | |   /    \    | | | |  |  | /  /          
                 / \  \   | |__| |  /  /\  \   | |_| |  |  |/  /          
                |  |  |   |  __  | /  /__\  \  |    /   |      \           
                |  |  |   | |  | | |   __   |  |    \   |  |\   \          
                \     /   | |  | | |  |  |  |  | |\  \  |  | \   \       
                 \___/    |_|  |_| |__|  |__|  |_| \__\ |__|  \__/        
                                                                              
                      - O R C A' S   B I G   F R I E N D -                    
                                      &                                       
                       - I N T E G R A L  F E E D E R -                       
                                                                              
 v1 FN, 2020, v2 2021                                                         
------------------------------------------------------------------------------


Reading SHARK input file file.SHARKINP.tmp ... ok
----------------------
SHARK INTEGRAL PACKAGE
----------------------

Number of atoms                             ...     20
Number of basis functions                   ...    216
Number of shells                            ...    112
Maximum angular momentum                    ...      2
Integral batch strategy                     ... SHARK/LIBINT Hybrid
RI-J (if used) integral strategy            ... SPLIT-RIJ (Revised 2003 algorithm where possible)
Printlevel                                  ...      1
Contraction scheme used                     ... SEGMENTED contraction
Coulomb Range Separation                    ... NOT USED
Exchange Range Separation                   ... Long Range
   Mu parameter                             ...  0.300000
   Scaling (regular/separated)              ...  0.167000  0.833000
Finite Nucleus Model                        ... NOT USED
Auxiliary Coulomb fitting basis             ... AVAILABLE
   # of basis functions in Aux-J            ...    524
   # of shells in Aux-J                     ...    180
   Maximum angular momentum in Aux-J        ...      4
Auxiliary J/K fitting basis                 ... NOT available
Auxiliary Correlation fitting basis         ... NOT available
Auxiliary 'external' fitting basis          ... NOT available
Integral threshold                          ...     2.500000e-11
Primitive cut-off                           ...     2.500000e-12
Primitive pair pre-selection threshold      ...     2.500000e-12

Calculating pre-screening integrals         ... done (  0.0 sec) Dimension = 112
Organizing shell pair data                  ... done (  0.0 sec)
Shell pair information
Total number of shell pairs                 ...      6328
Shell pairs after pre-screening             ...      6131
Total number of primitive shell pairs       ...     21940
Primitive shell pairs kept                  ...     16334
          la=0 lb=0:   2282 shell pairs
          la=1 lb=0:   2368 shell pairs
          la=1 lb=1:    636 shell pairs
          la=2 lb=0:    532 shell pairs
          la=2 lb=1:    277 shell pairs
          la=2 lb=2:     36 shell pairs

Calculating one electron integrals          ... done (  0.0 sec)
Calculating RI/J V-Matrix + Cholesky decomp.... done (  0.0 sec)
Calculating Nuclear repulsion               ... done (  0.0 sec) ENN=    404.165227052017 Eh

SHARK setup successfully completed in   0.3 seconds

Maximum memory used throughout the entire GTOINT-calculation: 15.4 MB


           ************************************************************
           *        Program running with 6 parallel MPI-processes     *
           *              working on a common directory               *
           ************************************************************

Diagonalization of the overlap matrix:
Smallest eigenvalue                        ... 1.356e-05
Time for diagonalization                   ...    0.017 sec
Threshold for overlap eigenvalues          ... 1.000e-08
Number of eigenvalues below threshold      ... 0
Time for construction of square roots      ...    0.009 sec
Total time needed                          ...    0.026 sec

-------------------
DFT GRID GENERATION
-------------------

General Integration Accuracy     IntAcc      ... 4.388
Radial Grid Type                 RadialGrid  ... OptM3 with GC (2021)
Angular Grid (max. ang.)         AngularGrid ... 4 (Lebedev-302)
Angular grid pruning method      GridPruning ... 4 (adaptive)
Weight generation scheme         WeightScheme... Becke
Basis function cutoff            BFCut       ... 1.0000e-11
Integration weight cutoff        WCut        ... 1.0000e-14
Angular grids for H and He will be reduced by one unit
Partially contracted basis set               ... off
Rotationally invariant grid construction     ... off

Total number of grid points                  ...    90338
Total number of batches                      ...     1421
Average number of points per batch           ...       63
Average number of grid points per atom       ...     4517
Time for grid setup =    0.627 sec

--------------------
COSX GRID GENERATION
--------------------

GRIDX 1
-------
General Integration Accuracy     IntAcc      ... 3.816
Radial Grid Type                 RadialGrid  ... OptM3 with GC (2021)
Angular Grid (max. ang.)         AngularGrid ... 1 (Lebedev-50)
Angular grid pruning method      GridPruning ... 4 (adaptive)
Weight generation scheme         WeightScheme... Becke
Basis function cutoff            BFCut       ... 1.0000e-11
Integration weight cutoff        WCut        ... 1.0000e-14
Angular grids for H and He will be reduced by one unit
Partially contracted basis set               ... on
Rotationally invariant grid construction     ... off

Total number of grid points                  ...    11271
Total number of batches                      ...      186
Average number of points per batch           ...       60
Average number of grid points per atom       ...      564
UseSFitting                                  ... on

GRIDX 2
-------
General Integration Accuracy     IntAcc      ... 4.020
Radial Grid Type                 RadialGrid  ... OptM3 with GC (2021)
Angular Grid (max. ang.)         AngularGrid ... 2 (Lebedev-110)
Angular grid pruning method      GridPruning ... 4 (adaptive)
Weight generation scheme         WeightScheme... Becke
Basis function cutoff            BFCut       ... 1.0000e-11
Integration weight cutoff        WCut        ... 1.0000e-14
Angular grids for H and He will be reduced by one unit
Partially contracted basis set               ... on
Rotationally invariant grid construction     ... off

Total number of grid points                  ...    26290
Total number of batches                      ...      421
Average number of points per batch           ...       62
Average number of grid points per atom       ...     1314
UseSFitting                                  ... on

GRIDX 3
-------
General Integration Accuracy     IntAcc      ... 4.338
Radial Grid Type                 RadialGrid  ... OptM3 with GC (2021)
Angular Grid (max. ang.)         AngularGrid ... 3 (Lebedev-194)
Angular grid pruning method      GridPruning ... 4 (adaptive)
Weight generation scheme         WeightScheme... Becke
Basis function cutoff            BFCut       ... 1.0000e-11
Integration weight cutoff        WCut        ... 1.0000e-14
Angular grids for H and He will be reduced by one unit
Partially contracted basis set               ... on
Rotationally invariant grid construction     ... off

Total number of grid points                  ...    58893
Total number of batches                      ...      930
Average number of points per batch           ...       63
Average number of grid points per atom       ...     2945
UseSFitting                                  ... on

Time for X-Grid setup             =    0.629 sec

--------------
SCF ITERATIONS
--------------
ITER       Energy         Delta-E        Max-DP      RMS-DP      [F,P]     Damp
               ***  Starting incremental Fock matrix formation  ***
  0   -345.4838827170   0.000000000000 0.03493670  0.00036423  0.0125860 0.7000
                      *** Initiating the SOSCF procedure ***
                      *** Re-Reading the Fockian *** 
                      *** Removing any level shift *** 
ITER      Energy       Delta-E        Grad      Rot      Max-DP    RMS-DP
  1   -345.48450599  -0.0006232720  0.000770  0.000770  0.109799  0.001138
               *** Restarting incremental Fock matrix formation ***
  2   -345.48615980  -0.0016538120  0.000862  0.001208  0.044652  0.000474
  3   -345.48626876  -0.0001089572  0.000442  0.000675  0.011281  0.000210
  4   -345.48629270  -0.0000239451  0.000101  0.000099  0.005868  0.000059
  5   -345.48629410  -0.0000013948  0.000055  0.000054  0.001617  0.000027
  6   -345.48629436  -0.0000002579  0.000025  0.000028  0.001108  0.000011
  7   -345.48629439  -0.0000000310  0.000004  0.000015  0.000600  0.000007
                  ***Gradient check signals convergence***
              ***Rediagonalizing the Fockian in SOSCF/NRSCF***

               *****************************************************
               *                     SUCCESS                       *
               *           SCF CONVERGED AFTER   8 CYCLES          *
               *****************************************************

Old exchange energy                            =    -16.189666022 Eh
New exchange energy                            =    -16.189669416 Eh
Exchange energy change after final integration =     -0.000003394 Eh
Total energy after final integration           =   -345.486297782 Eh
Final COS-X integration done in                =     8.783 sec
Total Energy       :         -345.48629778 Eh           -9401.16011 eV
  Last Energy change         ...   -7.9820e-10  Tolerance :   1.0000e-08
  Last MAX-Density change    ...    2.6645e-15  Tolerance :   1.0000e-07
             **** THE GBW FILE WAS UPDATED (file.gbw) ****
             **** DENSITY file.scfp WAS UPDATED ****
             **** ENERGY FILE WAS UPDATED (file.en.tmp) ****
             **** THE GBW FILE WAS UPDATED (file.gbw) ****
             **** DENSITY file.scfp WAS UPDATED ****
Total SCF time: 0 days 0 hours 0 min 45 sec 

Maximum memory used throughout the entire SCF-calculation: 61.0 MB


-------------------------------------------------------------------------------
                          DFT DISPERSION CORRECTION                            
                                                                               
                              DFTD3 V3.1  Rev 1                                
                          USING Becke-Johnson damping                          
-------------------------------------------------------------------------------
-------------------------   ----------------
Dispersion correction           -0.033186645
-------------------------   ----------------


-------------------------   --------------------
FINAL SINGLE POINT ENERGY      -345.519484426194
-------------------------   --------------------


           ************************************************************
           *        Program running with 6 parallel MPI-processes     *
           *              working on a common directory               *
           ************************************************************
------------------------------------------------------------------------------
                         ORCA SCF GRADIENT CALCULATION
------------------------------------------------------------------------------

 ... reading COSX grid (gridx3)
Gradient of the Kohn-Sham DFT energy:
Kohn-Sham wavefunction type      ... RKS
Hartree-Fock exchange scaling    ...    0.167
Number of operators              ...    1
Number of atoms                  ...   20
Basis set dimensions             ...  216
Integral neglect threshold       ... 2.5e-11
Integral primitive cutoff        ... 2.5e-12
SHARK Integral package           ... ON

Nuc. rep. gradient       (SHARK) ... done (  0.0 sec)
HCore & Overlap gradient (SHARK) ... done (  0.1 sec)
RI-J gradient            (SHARK) ... done (  0.5 sec)
COSX-gradient                    ... done (  9.9 sec)
Exchange-correlation gradient    ... done
Dispersion correction            ... done

------------------
CARTESIAN GRADIENT
------------------

   1   C   :   -0.001406064   -0.001324688    0.003128223
   2   C   :   -0.000111069    0.001601122    0.001571849
   3   N   :   -0.005579186   -0.003468061   -0.003605365
   4   C   :    0.009365617    0.003866149    0.002175831
   5   C   :   -0.001012049    0.002852407   -0.006313265
   6   C   :   -0.005009512   -0.007245088    0.005575582
   7   C   :   -0.001819834    0.001050843    0.002062346
   8   N   :    0.000460846    0.000635515   -0.002483842
   9   H   :    0.000504727   -0.000818131    0.000147218
  10   H   :    0.000706654    0.000005770   -0.000621205
  11   H   :   -0.001238037   -0.000494748   -0.000937515
  12   H   :    0.001340926   -0.000037810    0.000093080
  13   H   :    0.001788841    0.002641796   -0.001772808
  14   H   :   -0.000659386   -0.004481822    0.000686659
  15   H   :   -0.000153690   -0.000973577    0.004955822
  16   H   :    0.001785145    0.005082992   -0.000622960
  17   H   :    0.002156979    0.000751180   -0.004247932
  18   H   :    0.000279781    0.001215320   -0.000028476
  19   H   :   -0.000809340   -0.000452601    0.000665912
  20   H   :   -0.000529280   -0.000304203   -0.000608999

Difference to translation invariance:
           :    0.0000620691    0.0001023638   -0.0001798433

Difference to rotation invariance:
           :    0.0004010768   -0.0001001527    0.0002671691

Norm of the cartesian gradient     ...    0.0218558650
RMS gradient                       ...    0.0028215800
MAX gradient                       ...    0.0093656172

-------
TIMINGS
-------

Total SCF gradient time            ...       13.690 sec

One electron gradient       ....       0.100 sec  (  0.7%)
RI-J Coulomb gradient       ....       0.540 sec  (  3.9%)
COSX gradient               ....       9.931 sec  ( 72.5%)
XC gradient                 ....       2.605 sec  ( 19.0%)

Maximum memory used throughout the entire SCFGRAD-calculation: 47.2 MB
------------------------------------------------------------------------------
                         ORCA GEOMETRY RELAXATION STEP
------------------------------------------------------------------------------

Reading the OPT-File                    .... done
Getting information on internals        .... done
Copying old internal coords+grads       .... done
Making the new internal coordinates     .... (new redundants).... done
Validating the new internal coordinates .... (new redundants).... done
Calculating the B-matrix                .... done
Calculating the G,G- and P matrices     .... done
Transforming gradient to internals      .... done
Projecting the internal gradient        .... done
Number of atoms                         ....  20
Number of internal coordinates          .... 129
Current Energy                          ....  -345.519484426 Eh
Current gradient norm                   ....     0.021855865 Eh/bohr
Maximum allowed component of the step   ....  0.300
Current trust radius                    ....  0.300
Updating the Hessian (BFGS)             .... done
Forming the augmented Hessian           .... done
Diagonalizing the augmented Hessian     .... done
Last element of RFO vector              ....  0.931923678
Lowest eigenvalues of augmented Hessian:
 -0.003163406  0.007960209  0.008967254  0.011536550  0.019196653
Length of the computed step             ....  0.389146096
Warning: the length of the step is outside the trust region - taking restricted step instead
The input lambda is                     ....    -0.003163
   iter:   1  x=   -0.005908  g=   22.385062 f(x)=     0.061435
   iter:   2  x=   -0.007250  g=   12.064002 f(x)=     0.016194
   iter:   3  x=   -0.007456  g=    9.359468 f(x)=     0.001923
   iter:   4  x=   -0.007460  g=    9.022933 f(x)=     0.000035
   iter:   5  x=   -0.007460  g=    9.016768 f(x)=     0.000000
   iter:   6  x=   -0.007460  g=    9.016766 f(x)=     0.000000
The output lambda is                    ....    -0.007460 (6 iterations)
The final length of the internal step   ....  0.300000000
Converting the step to cartesian space:
 Initial RMS(Int)=    0.0264135272
Transforming coordinates:
 Iter   0:  RMS(Cart)=    0.0456829198 RMS(Int)=    0.0264849471
 Iter   1:  RMS(Cart)=    0.0011012513 RMS(Int)=    0.0006151328
 Iter   2:  RMS(Cart)=    0.0000477496 RMS(Int)=    0.0000355413
 Iter   3:  RMS(Cart)=    0.0000026568 RMS(Int)=    0.0000018255
 Iter   4:  RMS(Cart)=    0.0000001609 RMS(Int)=    0.0000001360
 Iter   5:  RMS(Cart)=    0.0000000098 RMS(Int)=    0.0000000073
done
Storing new coordinates                 .... done

                                .--------------------.
          ----------------------|Geometry convergence|-------------------------
          Item                value                   Tolerance       Converged
          ---------------------------------------------------------------------
          Energy change      -0.0101832446            0.0000050000      NO
          RMS gradient        0.0010580407            0.0001000000      NO
          MAX gradient        0.0034481840            0.0003000000      NO
          RMS step            0.0264135272            0.0020000000      NO
          MAX step            0.0957682424            0.0040000000      NO
          ........................................................
          Max(Bonds)      0.0068      Max(Angles)    3.09
          Max(Dihed)        5.49      Max(Improp)    0.00
          ---------------------------------------------------------------------

The optimization has not yet converged - more geometry cycles are needed


    ---------------------------------------------------------------------------
                         Redundant Internal Coordinates
                            (Angstroem and degrees)

        Definition                    Value    dE/dq     Step     New-Value
    ----------------------------------------------------------------------------
     1. B(C   1,C   0)                1.5294  0.000307 -0.0000    1.5294   
     2. B(N   2,C   1)                1.4691 -0.000587 -0.0012    1.4679   
     3. B(C   3,N   2)                1.4542 -0.000158 -0.0033    1.4509   
     4. B(C   4,C   3)                1.5157  0.000350 -0.0027    1.5130   
     5. B(C   5,C   4)                1.5263 -0.000058 -0.0050    1.5212   
     6. B(C   5,C   3)                1.4975  0.001258 -0.0068    1.4907   
     7. B(C   6,C   3)                1.5205  0.000385 -0.0011    1.5195   
     8. B(N   7,C   6)                1.4643 -0.000063 -0.0001    1.4642   
     9. B(N   7,C   0)                1.4631  0.000189  0.0007    1.4638   
    10. B(H   8,C   0)                1.0983  0.000755 -0.0009    1.0973   
    11. B(H   9,C   0)                1.0972  0.000784 -0.0016    1.0956   
    12. B(H  10,C   1)                1.1074  0.000377 -0.0005    1.1069   
    13. B(H  11,C   1)                1.0977  0.000742 -0.0016    1.0961   
    14. B(H  12,N   2)                1.0150 -0.000188  0.0005    1.0155   
    15. B(H  13,C   4)                1.0880  0.000409 -0.0003    1.0876   
    16. B(H  14,C   4)                1.0880  0.000380 -0.0007    1.0873   
    17. B(H  15,C   5)                1.0873  0.000383 -0.0004    1.0869   
    18. B(H  16,C   5)                1.0874  0.000417  0.0000    1.0874   
    19. B(H  17,C   6)                1.0965  0.000780 -0.0012    1.0953   
    20. B(H  18,C   6)                1.0990  0.000743 -0.0013    1.0976   
    21. B(H  19,N   7)                1.0176  0.000217  0.0000    1.0176   
    22. A(C   1,C   0,N   7)          112.26 -0.001089    0.37    112.63   
    23. A(C   1,C   0,H   9)          109.85 -0.000589    0.68    110.53   
    24. A(N   7,C   0,H   9)          109.12  0.000139    0.01    109.13   
    25. A(N   7,C   0,H   8)          108.40  0.001189   -0.69    107.71   
    26. A(C   1,C   0,H   8)          109.29  0.000580   -0.45    108.84   
    27. A(H   8,C   0,H   9)          107.81 -0.000176    0.07    107.88   
    28. A(N   2,C   1,H  10)          111.56 -0.001102    0.62    112.18   
    29. A(H  10,C   1,H  11)          107.85  0.000050    0.17    108.02   
    30. A(N   2,C   1,H  11)          108.89  0.000260   -0.33    108.57   
    31. A(C   0,C   1,N   2)          109.55  0.000928   -0.60    108.94   
    32. A(C   0,C   1,H  10)          109.14  0.000544   -0.17    108.97   
    33. A(C   0,C   1,H  11)          109.82 -0.000708    0.33    110.15   
    34. A(C   3,N   2,H  12)          109.22  0.001224   -0.08    109.14   
    35. A(C   1,N   2,H  12)          108.46 -0.000714    0.81    109.27   
    36. A(C   1,N   2,C   3)          111.31 -0.001432    0.26    111.57   
    37. A(N   2,C   3,C   4)          119.04 -0.001644    1.05    120.09   
    38. A(C   4,C   3,C   5)           60.86 -0.000352   -0.01     60.85   
    39. A(C   5,C   3,C   6)          118.05 -0.000620    0.83    118.87   
    40. A(C   4,C   3,C   6)          119.17 -0.000129   -0.18    118.99   
    41. A(N   2,C   3,C   5)          116.65 -0.001227    1.11    117.75   
    42. A(N   2,C   3,C   6)          113.39  0.002335   -1.64    111.75   
    43. A(H  13,C   4,H  14)          117.62  0.003448   -2.70    114.91   
    44. A(C   5,C   4,H  14)          116.04 -0.001813    1.68    117.72   
    45. A(C   3,C   4,H  14)          117.90 -0.001682    1.18    119.08   
    46. A(C   5,C   4,H  13)          115.84 -0.001663    1.36    117.20   
    47. A(C   3,C   4,H  13)          117.27 -0.000927    0.53    117.80   
    48. A(C   3,C   4,C   5)           58.98  0.000446   -0.13     58.85   
    49. A(C   3,C   5,H  15)          117.44 -0.001327    0.90    118.33   
    50. A(C   3,C   5,C   4)           60.16 -0.000094    0.14     60.30   
    51. A(H  15,C   5,H  16)          117.95  0.003434   -3.09    114.86   
    52. A(C   4,C   5,H  16)          116.00 -0.001896    1.65    117.65   
    53. A(C   3,C   5,H  16)          116.86 -0.000918    0.81    117.67   
    54. A(C   4,C   5,H  15)          115.57 -0.001585    1.95    117.52   
    55. A(C   3,C   6,N   7)          112.95 -0.001998    0.35    113.30   
    56. A(H  17,C   6,H  18)          107.83 -0.000262   -0.00    107.83   
    57. A(N   7,C   6,H  18)          108.32  0.000816   -0.22    108.10   
    58. A(C   3,C   6,H  18)          108.86  0.000320   -0.02    108.84   
    59. A(N   7,C   6,H  17)          108.84  0.000329   -0.01    108.83   
    60. A(C   3,C   6,H  17)          109.90  0.000857   -0.11    109.79   
    61. A(C   0,N   7,C   6)          109.90  0.000934    0.23    110.13   
    62. A(C   6,N   7,H  19)          108.73 -0.000239    0.19    108.91   
    63. A(C   0,N   7,H  19)          108.85 -0.000296   -0.05    108.81   
    64. D(H  11,C   1,C   0,H   8)    -58.18 -0.000050    0.52    -57.66   
    65. D(N   2,C   1,C   0,H   8)     61.37  0.000406   -0.04     61.33   
    66. D(N   2,C   1,C   0,N   7)    -58.94 -0.000781    0.89    -58.05   
    67. D(N   2,C   1,C   0,H   9)    179.46  0.000191    0.19    179.64   
    68. D(H  11,C   1,C   0,N   7)   -178.49 -0.001237    1.45   -177.04   
    69. D(H  10,C   1,C   0,H   9)    -58.12 -0.000234    0.45    -57.68   
    70. D(H  10,C   1,C   0,H   8)   -176.21 -0.000018    0.22   -175.99   
    71. D(H  11,C   1,C   0,H   9)     59.91 -0.000265    0.75     60.65   
    72. D(H  10,C   1,C   0,N   7)     63.48 -0.001206    1.15     64.63   
    73. D(C   3,N   2,C   1,H  10)    -65.47 -0.001148    2.10    -63.37   
    74. D(C   3,N   2,C   1,H  11)    175.61 -0.000704    1.73    177.34   
    75. D(H  12,N   2,C   1,C   0)    175.67 -0.000382    2.44    178.11   
    76. D(H  12,N   2,C   1,H  11)    -64.21 -0.000529    2.27    -61.94   
    77. D(C   3,N   2,C   1,C   0)     55.49 -0.000557    1.90     57.39   
    78. D(H  12,N   2,C   1,H  10)     54.71 -0.000973    2.65     57.35   
    79. D(C   5,C   3,N   2,C   1)    165.34  0.000039   -3.66    161.67   
    80. D(C   5,C   3,N   2,H  12)     45.61  0.001027   -4.77     40.84   
    81. D(C   6,C   3,N   2,C   1)    -52.46  0.000507   -2.92    -55.38   
    82. D(C   6,C   3,N   2,H  12)   -172.19  0.001494   -4.02   -176.21   
    83. D(C   4,C   3,N   2,H  12)    -24.24  0.002489   -5.49    -29.72   
    84. D(C   4,C   3,N   2,C   1)     95.49  0.001502   -4.38     91.11   
    85. D(H  14,C   4,C   3,C   6)     -2.63 -0.000405    0.34     -2.29   
    86. D(H  14,C   4,C   3,C   5)    105.14 -0.001249    1.43    106.57   
    87. D(H  13,C   4,C   3,C   5)   -105.21  0.001423   -1.35   -106.56   
    88. D(H  13,C   4,C   3,N   2)      0.93  0.000472   -0.49      0.44   
    89. D(H  13,C   4,C   3,C   6)    147.02  0.002267   -2.44    144.58   
    90. D(C   5,C   4,C   3,C   6)   -107.77  0.000844   -1.08   -108.86   
    91. D(H  14,C   4,C   3,N   2)   -148.73 -0.002200    2.29   -146.43   
    92. D(C   5,C   4,C   3,N   2)    106.13 -0.000951    0.87    107.00   
    93. D(C   4,C   5,C   3,N   2)   -110.00  0.001573   -0.77   -110.77   
    94. D(C   4,C   5,C   3,C   6)    109.59 -0.000035   -0.57    109.03   
    95. D(H  16,C   5,C   4,H  14)    144.27  0.001320   -0.80    143.47   
    96. D(H  16,C   5,C   4,H  13)      0.19  0.000096   -0.28     -0.10   
    97. D(H  15,C   5,C   4,H  14)      0.03  0.000129   -0.38     -0.34   
    98. D(H  15,C   5,C   4,H  13)   -144.05 -0.001094    0.14   -143.91   
    99. D(H  15,C   5,C   4,C   3)    108.33 -0.000908    0.19    108.52   
   100. D(C   3,C   5,C   4,H  14)   -108.29  0.001037   -0.57   -108.86   
   101. D(C   3,C   5,C   4,H  13)    107.62 -0.000186   -0.05    107.57   
   102. D(H  16,C   5,C   3,C   6)   -144.38 -0.001946    1.10   -143.29   
   103. D(H  16,C   5,C   3,C   4)    106.02 -0.001911    1.66    107.68   
   104. D(H  16,C   5,C   3,N   2)     -3.98 -0.000338    0.90     -3.08   
   105. D(H  16,C   5,C   4,C   3)   -107.44  0.000283   -0.23   -107.67   
   106. D(H  15,C   5,C   3,C   6)      4.36  0.001325   -2.55      1.81   
   107. D(H  15,C   5,C   3,C   4)   -105.23  0.001360   -1.98   -107.22   
   108. D(H  15,C   5,C   3,N   2)    144.77  0.002932   -2.75    142.01   
   109. D(H  18,C   6,C   3,C   5)     72.08 -0.000055    2.62     74.70   
   110. D(H  18,C   6,C   3,C   4)    142.54 -0.000776    2.88    145.42   
   111. D(H  18,C   6,C   3,N   2)    -69.56 -0.000307    1.78    -67.78   
   112. D(H  17,C   6,C   3,C   5)    -45.81 -0.000423    2.70    -43.11   
   113. D(H  17,C   6,C   3,C   4)     24.65 -0.001143    2.96     27.61   
   114. D(H  17,C   6,C   3,N   2)    172.55 -0.000674    1.86    174.41   
   115. D(N   7,C   6,C   3,C   5)   -167.56 -0.000091    2.56   -165.01   
   116. D(N   7,C   6,C   3,C   4)    -97.10 -0.000811    2.81    -94.29   
   117. D(N   7,C   6,C   3,N   2)     50.80 -0.000342    1.71     52.51   
   118. D(C   0,N   7,C   6,H  17)   -174.09 -0.000063    0.14   -173.95   
   119. D(C   0,N   7,C   6,C   3)    -51.75 -0.000075    0.23    -51.52   
   120. D(H  19,N   7,C   0,H   9)     59.66 -0.000285   -0.97     58.69   
   121. D(H  19,N   7,C   0,H   8)    176.82  0.000248   -1.27    175.55   
   122. D(H  19,N   7,C   0,C   1)    -62.36  0.001089   -2.06    -64.42   
   123. D(C   6,N   7,C   0,H   9)    178.63 -0.000203   -0.63    178.00   
   124. D(C   6,N   7,C   0,H   8)    -64.21  0.000331   -0.93    -65.14   
   125. D(C   0,N   7,C   6,H  18)     68.92 -0.000381    0.28     69.20   
   126. D(C   6,N   7,C   0,C   1)     56.61  0.001171   -1.72     54.89   
   127. D(H  19,N   7,C   6,H  18)   -172.03 -0.000336    0.48   -171.55   
   128. D(H  19,N   7,C   6,H  17)    -55.04 -0.000017    0.34    -54.70   
   129. D(H  19,N   7,C   6,C   3)     67.30 -0.000029    0.43     67.73   
    ----------------------------------------------------------------------------

         *************************************************************
         *                GEOMETRY OPTIMIZATION CYCLE   3            *
         *************************************************************
---------------------------------
CARTESIAN COORDINATES (ANGSTROEM)
---------------------------------
  C      2.076989   -0.040553    0.329589
  C      1.394118   -0.658359   -0.891527
  N      0.086311   -1.189074   -0.488234
  C     -0.746672   -0.157751    0.101434
  C     -1.681003    0.651768   -0.770775
  C     -2.213871   -0.410791    0.178449
  C     -0.056588    0.523406    1.271240
  N      1.280116    1.023006    0.943214
  H      2.227391   -0.822382    1.084769
  H      3.060436    0.358924    0.058329
  H      1.306675    0.110611   -1.682957
  H      1.999465   -1.482849   -1.285400
  H     -0.385381   -1.572928   -1.301519
  H     -1.705278    0.425390   -1.834296
  H     -1.868018    1.693055   -0.519751
  H     -2.749260   -0.071469    1.061391
  H     -2.589730   -1.333371   -0.257356
  H     -0.668923    1.358629    1.627702
  H      0.041061   -0.196693    2.093883
  H      1.192361    1.791230    0.281717

----------------------------
CARTESIAN COORDINATES (A.U.)
----------------------------
  NO LB      ZA    FRAG     MASS         X           Y           Z
   0 C     6.0000    0    12.011    3.924940   -0.076634    0.622833
   1 C     6.0000    0    12.011    2.634502   -1.244118   -1.684742
   2 N     7.0000    0    14.007    0.163103   -2.247025   -0.922629
   3 C     6.0000    0    12.011   -1.411006   -0.298106    0.191683
   4 C     6.0000    0    12.011   -3.176635    1.231663   -1.456554
   5 C     6.0000    0    12.011   -4.183609   -0.776283    0.337219
   6 C     6.0000    0    12.011   -0.106935    0.989095    2.402296
   7 N     7.0000    0    14.007    2.419069    1.933202    1.782416
   8 H     1.0000    0     1.008    4.209159   -1.554077    2.049916
   9 H     1.0000    0     1.008    5.783386    0.678268    0.110226
  10 H     1.0000    0     1.008    2.469259    0.209024   -3.180328
  11 H     1.0000    0     1.008    3.778441   -2.802178   -2.429054
  12 H     1.0000    0     1.008   -0.728265   -2.972403   -2.459515
  13 H     1.0000    0     1.008   -3.222508    0.803870   -3.466317
  14 H     1.0000    0     1.008   -3.530043    3.199410   -0.982187
  15 H     1.0000    0     1.008   -5.195349   -0.135056    2.005738
  16 H     1.0000    0     1.008   -4.893880   -2.519706   -0.486333
  17 H     1.0000    0     1.008   -1.264082    2.567437    3.075912
  18 H     1.0000    0     1.008    0.077595   -0.371696    3.956866
  19 H     1.0000    0     1.008    2.253236    3.384934    0.532367

--------------------------------
INTERNAL COORDINATES (ANGSTROEM)
--------------------------------
 C      0   0   0     0.000000000000     0.00000000     0.00000000
 C      1   0   0     1.529417989067     0.00000000     0.00000000
 N      2   1   0     1.467877785596   108.93456667     0.00000000
 C      3   2   1     1.450929972981   111.47920746    57.41007129
 C      4   3   2     1.512958287666   120.03752331    91.07256950
 C      4   3   2     1.490849494074   117.73260050   161.69609614
 C      4   3   2     1.519420232923   111.76516627   304.61957435
 N      1   2   3     1.463796360317   112.65201987   301.99165275
 H      1   2   3     1.097348570395   108.83565085    61.34322412
 H      1   2   3     1.095596620410   110.51130942   179.64412532
 H      2   1   3     1.106942979011   108.99593693   122.67404073
 H      2   1   3     1.096067537175   110.13181708   241.00386040
 H      3   2   1     1.015513893445   109.29698211   178.11747600
 H      5   4   3     1.087618190166   117.78373621     0.46876807
 H      5   4   3     1.087320624070   119.04717548   213.61724605
 H      6   4   3     1.086907522674   118.27753390   142.01559696
 H      6   4   3     1.087359195025   117.61205590   356.94739516
 H      7   4   3     1.095270403290   109.78635695   174.42521729
 H      7   4   3     1.097643030345   108.86349854   292.24433365
 H      8   1   2     1.017569300298   108.84271082   295.56908824

---------------------------
INTERNAL COORDINATES (A.U.)
---------------------------
 C      0   0   0     0.000000000000     0.00000000     0.00000000
 C      1   0   0     2.890181143630     0.00000000     0.00000000
 N      2   1   0     2.773887012844   108.93456667     0.00000000
 C      3   2   1     2.741860288433   111.47920746    57.41007129
 C      4   3   2     2.859076815735   120.03752331    91.07256950
 C      4   3   2     2.817297250694   117.73260050   161.69609614
 C      4   3   2     2.871288122564   111.76516627   304.61957435
 N      1   2   3     2.766174236830   112.65201987   301.99165275
 H      1   2   3     2.073688271497   108.83565085    61.34322412
 H      1   2   3     2.070377565825   110.51130942   179.64412532
 H      2   1   3     2.091819076197   108.99593693   122.67404073
 H      2   1   3     2.071267469542   110.13181708   241.00386040
 H      3   2   1     1.919043143803   109.29698211   178.11747600
 H      5   4   3     2.055300517685   117.78373621     0.46876807
 H      5   4   3     2.054738199257   119.04717548   213.61724605
 H      6   4   3     2.053957550752   118.27753390   142.01559696
 H      6   4   3     2.054811087798   117.61205590   356.94739516
 H      7   4   3     2.069761104808   109.78635695   174.42521729
 H      7   4   3     2.074244720159   108.86349854   292.24433365
 H      8   1   2     1.922927299849   108.84271082   295.56908824


           ************************************************************
           *        Program running with 6 parallel MPI-processes     *
           *              working on a common directory               *
           ************************************************************
------------------------------------------------------------------------------
                   ___                                                        
                  /   \      - P O W E R E D   B Y -                         
                 /     \                                                     
                 |  |  |   _    _      __       _____    __    __             
                 |  |  |  | |  | |    /  \     |  _  \  |  |  /  |          
                  \  \/   | |  | |   /    \    | | | |  |  | /  /          
                 / \  \   | |__| |  /  /\  \   | |_| |  |  |/  /          
                |  |  |   |  __  | /  /__\  \  |    /   |      \           
                |  |  |   | |  | | |   __   |  |    \   |  |\   \          
                \     /   | |  | | |  |  |  |  | |\  \  |  | \   \       
                 \___/    |_|  |_| |__|  |__|  |_| \__\ |__|  \__/        
                                                                              
                      - O R C A' S   B I G   F R I E N D -                    
                                      &                                       
                       - I N T E G R A L  F E E D E R -                       
                                                                              
 v1 FN, 2020, v2 2021                                                         
------------------------------------------------------------------------------


Reading SHARK input file file.SHARKINP.tmp ... ok
----------------------
SHARK INTEGRAL PACKAGE
----------------------

Number of atoms                             ...     20
Number of basis functions                   ...    216
Number of shells                            ...    112
Maximum angular momentum                    ...      2
Integral batch strategy                     ... SHARK/LIBINT Hybrid
RI-J (if used) integral strategy            ... SPLIT-RIJ (Revised 2003 algorithm where possible)
Printlevel                                  ...      1
Contraction scheme used                     ... SEGMENTED contraction
Coulomb Range Separation                    ... NOT USED
Exchange Range Separation                   ... Long Range
   Mu parameter                             ...  0.300000
   Scaling (regular/separated)              ...  0.167000  0.833000
Finite Nucleus Model                        ... NOT USED
Auxiliary Coulomb fitting basis             ... AVAILABLE
   # of basis functions in Aux-J            ...    524
   # of shells in Aux-J                     ...    180
   Maximum angular momentum in Aux-J        ...      4
Auxiliary J/K fitting basis                 ... NOT available
Auxiliary Correlation fitting basis         ... NOT available
Auxiliary 'external' fitting basis          ... NOT available
Integral threshold                          ...     2.500000e-11
Primitive cut-off                           ...     2.500000e-12
Primitive pair pre-selection threshold      ...     2.500000e-12

Calculating pre-screening integrals         ... done (  0.0 sec) Dimension = 112
Organizing shell pair data                  ... done (  0.0 sec)
Shell pair information
Total number of shell pairs                 ...      6328
Shell pairs after pre-screening             ...      6133
Total number of primitive shell pairs       ...     21940
Primitive shell pairs kept                  ...     16344
          la=0 lb=0:   2283 shell pairs
          la=1 lb=0:   2366 shell pairs
          la=1 lb=1:    637 shell pairs
          la=2 lb=0:    533 shell pairs
          la=2 lb=1:    278 shell pairs
          la=2 lb=2:     36 shell pairs

Calculating one electron integrals          ... done (  0.0 sec)
Calculating RI/J V-Matrix + Cholesky decomp.... done (  0.0 sec)
Calculating Nuclear repulsion               ... done (  0.0 sec) ENN=    404.579013622747 Eh

SHARK setup successfully completed in   0.3 seconds

Maximum memory used throughout the entire GTOINT-calculation: 15.4 MB


           ************************************************************
           *        Program running with 6 parallel MPI-processes     *
           *              working on a common directory               *
           ************************************************************

Diagonalization of the overlap matrix:
Smallest eigenvalue                        ... 1.346e-05
Time for diagonalization                   ...    0.012 sec
Threshold for overlap eigenvalues          ... 1.000e-08
Number of eigenvalues below threshold      ... 0
Time for construction of square roots      ...    0.016 sec
Total time needed                          ...    0.029 sec

-------------------
DFT GRID GENERATION
-------------------

General Integration Accuracy     IntAcc      ... 4.388
Radial Grid Type                 RadialGrid  ... OptM3 with GC (2021)
Angular Grid (max. ang.)         AngularGrid ... 4 (Lebedev-302)
Angular grid pruning method      GridPruning ... 4 (adaptive)
Weight generation scheme         WeightScheme... Becke
Basis function cutoff            BFCut       ... 1.0000e-11
Integration weight cutoff        WCut        ... 1.0000e-14
Angular grids for H and He will be reduced by one unit
Partially contracted basis set               ... off
Rotationally invariant grid construction     ... off

Total number of grid points                  ...    90341
Total number of batches                      ...     1421
Average number of points per batch           ...       63
Average number of grid points per atom       ...     4517
Time for grid setup =    0.619 sec

--------------------
COSX GRID GENERATION
--------------------

GRIDX 1
-------
General Integration Accuracy     IntAcc      ... 3.816
Radial Grid Type                 RadialGrid  ... OptM3 with GC (2021)
Angular Grid (max. ang.)         AngularGrid ... 1 (Lebedev-50)
Angular grid pruning method      GridPruning ... 4 (adaptive)
Weight generation scheme         WeightScheme... Becke
Basis function cutoff            BFCut       ... 1.0000e-11
Integration weight cutoff        WCut        ... 1.0000e-14
Angular grids for H and He will be reduced by one unit
Partially contracted basis set               ... on
Rotationally invariant grid construction     ... off

Total number of grid points                  ...    11283
Total number of batches                      ...      186
Average number of points per batch           ...       60
Average number of grid points per atom       ...      564
UseSFitting                                  ... on

GRIDX 2
-------
General Integration Accuracy     IntAcc      ... 4.020
Radial Grid Type                 RadialGrid  ... OptM3 with GC (2021)
Angular Grid (max. ang.)         AngularGrid ... 2 (Lebedev-110)
Angular grid pruning method      GridPruning ... 4 (adaptive)
Weight generation scheme         WeightScheme... Becke
Basis function cutoff            BFCut       ... 1.0000e-11
Integration weight cutoff        WCut        ... 1.0000e-14
Angular grids for H and He will be reduced by one unit
Partially contracted basis set               ... on
Rotationally invariant grid construction     ... off

Total number of grid points                  ...    26297
Total number of batches                      ...      422
Average number of points per batch           ...       62
Average number of grid points per atom       ...     1315
UseSFitting                                  ... on

GRIDX 3
-------
General Integration Accuracy     IntAcc      ... 4.338
Radial Grid Type                 RadialGrid  ... OptM3 with GC (2021)
Angular Grid (max. ang.)         AngularGrid ... 3 (Lebedev-194)
Angular grid pruning method      GridPruning ... 4 (adaptive)
Weight generation scheme         WeightScheme... Becke
Basis function cutoff            BFCut       ... 1.0000e-11
Integration weight cutoff        WCut        ... 1.0000e-14
Angular grids for H and He will be reduced by one unit
Partially contracted basis set               ... on
Rotationally invariant grid construction     ... off

Total number of grid points                  ...    58904
Total number of batches                      ...      932
Average number of points per batch           ...       63
Average number of grid points per atom       ...     2945
UseSFitting                                  ... on

Time for X-Grid setup             =    0.628 sec

--------------
SCF ITERATIONS
--------------
ITER       Energy         Delta-E        Max-DP      RMS-DP      [F,P]     Damp
               ***  Starting incremental Fock matrix formation  ***
  0   -345.4855140012   0.000000000000 0.02094710  0.00031323  0.0159618 0.7000
                      *** Initiating the SOSCF procedure ***
                      *** Re-Reading the Fockian *** 
                      *** Removing any level shift *** 
ITER      Energy       Delta-E        Grad      Rot      Max-DP    RMS-DP
  1   -345.48610911  -0.0005951109  0.000944  0.000944  0.069014  0.001011
               *** Restarting incremental Fock matrix formation ***
  2   -345.48791587  -0.0018067604  0.000957  0.001171  0.026171  0.000382
  3   -345.48806178  -0.0001459047  0.000281  0.000641  0.013921  0.000182
  4   -345.48807661  -0.0000148350  0.000127  0.000195  0.004740  0.000055
  5   -345.48807733  -0.0000007202  0.000068  0.000072  0.001635  0.000017
  6   -345.48807779  -0.0000004593  0.000009  0.000026  0.000680  0.000009
  7   -345.48807780  -0.0000000081  0.000005  0.000017  0.000713  0.000008
                  ***Gradient check signals convergence***
              ***Rediagonalizing the Fockian in SOSCF/NRSCF***

               *****************************************************
               *                     SUCCESS                       *
               *           SCF CONVERGED AFTER   8 CYCLES          *
               *****************************************************

Old exchange energy                            =    -16.191576426 Eh
New exchange energy                            =    -16.191576752 Eh
Exchange energy change after final integration =     -0.000000326 Eh
Total energy after final integration           =   -345.488078131 Eh
Final COS-X integration done in                =     8.995 sec
Total Energy       :         -345.48807813 Eh           -9401.20855 eV
  Last Energy change         ...   -5.1534e-09  Tolerance :   1.0000e-08
  Last MAX-Density change    ...    3.3359e-15  Tolerance :   1.0000e-07
             **** THE GBW FILE WAS UPDATED (file.gbw) ****
             **** DENSITY file.scfp WAS UPDATED ****
             **** ENERGY FILE WAS UPDATED (file.en.tmp) ****
             **** THE GBW FILE WAS UPDATED (file.gbw) ****
             **** DENSITY file.scfp WAS UPDATED ****
Total SCF time: 0 days 0 hours 0 min 45 sec 

Maximum memory used throughout the entire SCF-calculation: 61.0 MB


-------------------------------------------------------------------------------
                          DFT DISPERSION CORRECTION                            
                                                                               
                              DFTD3 V3.1  Rev 1                                
                          USING Becke-Johnson damping                          
-------------------------------------------------------------------------------
-------------------------   ----------------
Dispersion correction           -0.033210406
-------------------------   ----------------


-------------------------   --------------------
FINAL SINGLE POINT ENERGY      -345.521288536492
-------------------------   --------------------


           ************************************************************
           *        Program running with 6 parallel MPI-processes     *
           *              working on a common directory               *
           ************************************************************
------------------------------------------------------------------------------
                         ORCA SCF GRADIENT CALCULATION
------------------------------------------------------------------------------

 ... reading COSX grid (gridx3)
Gradient of the Kohn-Sham DFT energy:
Kohn-Sham wavefunction type      ... RKS
Hartree-Fock exchange scaling    ...    0.167
Number of operators              ...    1
Number of atoms                  ...   20
Basis set dimensions             ...  216
Integral neglect threshold       ... 2.5e-11
Integral primitive cutoff        ... 2.5e-12
SHARK Integral package           ... ON

Nuc. rep. gradient       (SHARK) ... done (  0.0 sec)
HCore & Overlap gradient (SHARK) ... done (  0.1 sec)
RI-J gradient            (SHARK) ... done (  0.6 sec)
COSX-gradient                    ... done ( 10.0 sec)
Exchange-correlation gradient    ... done
Dispersion correction            ... done

------------------
CARTESIAN GRADIENT
------------------

   1   C   :   -0.000602106   -0.000035725    0.000281443
   2   C   :    0.000300383    0.000252516    0.000395709
   3   N   :   -0.001254090   -0.001782835    0.000612849
   4   C   :    0.001001952    0.001456139   -0.000662472
   5   C   :   -0.000253620    0.000175986   -0.000691265
   6   C   :    0.000183898   -0.002175030    0.001845944
   7   C   :    0.000125046   -0.000766880   -0.000007470
   8   N   :    0.000526687    0.000448494    0.000216071
   9   H   :   -0.000455324    0.000079587   -0.000027938
  10   H   :    0.000018512   -0.000263364    0.000184633
  11   H   :   -0.000064675   -0.000125529   -0.000292505
  12   H   :    0.000111741    0.000194325    0.000237113
  13   H   :    0.000282316    0.002415616   -0.001338845
  14   H   :   -0.000279853   -0.000644360    0.000512977
  15   H   :   -0.000085085   -0.000680490    0.000693661
  16   H   :    0.000323755    0.000888621   -0.000705232
  17   H   :    0.000373450    0.000400372   -0.000432271
  18   H   :    0.000313489    0.000183660   -0.000584359
  19   H   :   -0.000418901    0.000295338    0.000125064
  20   H   :   -0.000012697   -0.000313278   -0.000605877

Difference to translation invariance:
           :    0.0001348809    0.0000031639   -0.0002427690

Difference to rotation invariance:
           :    0.0004535515   -0.0000697519    0.0004828308

Norm of the cartesian gradient     ...    0.0056885144
RMS gradient                       ...    0.0007343840
MAX gradient                       ...    0.0024156162

-------
TIMINGS
-------

Total SCF gradient time            ...       13.770 sec

One electron gradient       ....       0.100 sec  (  0.7%)
RI-J Coulomb gradient       ....       0.556 sec  (  4.0%)
COSX gradient               ....       9.968 sec  ( 72.4%)
XC gradient                 ....       2.621 sec  ( 19.0%)

Maximum memory used throughout the entire SCFGRAD-calculation: 47.3 MB
------------------------------------------------------------------------------
                         ORCA GEOMETRY RELAXATION STEP
------------------------------------------------------------------------------

Reading the OPT-File                    .... done
Getting information on internals        .... done
Copying old internal coords+grads       .... done
Making the new internal coordinates     .... (new redundants).... done
Validating the new internal coordinates .... (new redundants).... done
Calculating the B-matrix                .... done
Calculating the G,G- and P matrices     .... done
Transforming gradient to internals      .... done
Projecting the internal gradient        .... done
Number of atoms                         ....  20
Number of internal coordinates          .... 129
Current Energy                          ....  -345.521288536 Eh
Current gradient norm                   ....     0.005688514 Eh/bohr
Maximum allowed component of the step   ....  0.300
Current trust radius                    ....  0.300
Updating the Hessian (BFGS)             .... done
Forming the augmented Hessian           .... done
Diagonalizing the augmented Hessian     .... done
Last element of RFO vector              ....  0.938313588
Lowest eigenvalues of augmented Hessian:
 -0.001168908  0.007256158  0.008804458  0.010430288  0.018672490
Length of the computed step             ....  0.368518056
Warning: the length of the step is outside the trust region - taking restricted step instead
The input lambda is                     ....    -0.001169
   iter:   1  x=   -0.002525  g=   33.774479 f(x)=     0.045806
   iter:   2  x=   -0.002982  g=   20.986290 f(x)=     0.009596
   iter:   3  x=   -0.003019  g=   18.169440 f(x)=     0.000665
   iter:   4  x=   -0.003019  g=   17.966592 f(x)=     0.000004
   iter:   5  x=   -0.003019  g=   17.965453 f(x)=     0.000000
   iter:   6  x=   -0.003019  g=   17.965453 f(x)=     0.000000
The output lambda is                    ....    -0.003019 (6 iterations)
The final length of the internal step   ....  0.300000000
Converting the step to cartesian space:
 Initial RMS(Int)=    0.0264135272
Transforming coordinates:
 Iter   0:  RMS(Cart)=    0.0557193264 RMS(Int)=    0.9513046163
 Iter   1:  RMS(Cart)=    0.0013605046 RMS(Int)=    0.0006788336
 Iter   2:  RMS(Cart)=    0.0000628418 RMS(Int)=    0.0000446803
 Iter   3:  RMS(Cart)=    0.0000038028 RMS(Int)=    0.0000025117
 Iter   4:  RMS(Cart)=    0.0000002550 RMS(Int)=    0.0000002205
 Iter   5:  RMS(Cart)=    0.0000000173 RMS(Int)=    0.0000000126
done
Storing new coordinates                 .... done

                                .--------------------.
          ----------------------|Geometry convergence|-------------------------
          Item                value                   Tolerance       Converged
          ---------------------------------------------------------------------
          Energy change      -0.0018041103            0.0000050000      NO
          RMS gradient        0.0003546832            0.0001000000      NO
          MAX gradient        0.0011963387            0.0003000000      NO
          RMS step            0.0264135272            0.0020000000      NO
          MAX step            0.1038560081            0.0040000000      NO
          ........................................................
          Max(Bonds)      0.0018      Max(Angles)    0.98
          Max(Dihed)        5.95      Max(Improp)    0.00
          ---------------------------------------------------------------------

The optimization has not yet converged - more geometry cycles are needed


    ---------------------------------------------------------------------------
                         Redundant Internal Coordinates
                            (Angstroem and degrees)

        Definition                    Value    dE/dq     Step     New-Value
    ----------------------------------------------------------------------------
     1. B(C   1,C   0)                1.5294 -0.000148  0.0016    1.5310   
     2. B(N   2,C   1)                1.4679 -0.000211 -0.0012    1.4667   
     3. B(C   3,N   2)                1.4509 -0.001196 -0.0018    1.4491   
     4. B(C   4,C   3)                1.5130 -0.000429  0.0006    1.5136   
     5. B(C   5,C   4)                1.5212 -0.000304 -0.0012    1.5200   
     6. B(C   5,C   3)                1.4908 -0.000455 -0.0006    1.4902   
     7. B(C   6,C   3)                1.5194 -0.000518 -0.0003    1.5191   
     8. B(N   7,C   6)                1.4642 -0.000063  0.0007    1.4650   
     9. B(N   7,C   0)                1.4638 -0.000333  0.0010    1.4648   
    10. B(H   8,C   0)                1.0973 -0.000128  0.0002    1.0975   
    11. B(H   9,C   0)                1.0956 -0.000136  0.0001    1.0957   
    12. B(H  10,C   1)                1.1069  0.000110 -0.0000    1.1069   
    13. B(H  11,C   1)                1.0961 -0.000173  0.0000    1.0961   
    14. B(H  12,N   2)                1.0155  0.000019 -0.0006    1.0149   
    15. B(H  13,C   4)                1.0876 -0.000370  0.0006    1.0882   
    16. B(H  14,C   4)                1.0873 -0.000473  0.0008    1.0881   
    17. B(H  15,C   5)                1.0869 -0.000436  0.0008    1.0877   
    18. B(H  16,C   5)                1.0874 -0.000306  0.0009    1.0883   
    19. B(H  17,C   6)                1.0953 -0.000214  0.0002    1.0955   
    20. B(H  18,C   6)                1.0976 -0.000136 -0.0000    1.0976   
    21. B(H  19,N   7)                1.0176  0.000156 -0.0006    1.0170   
    22. A(C   1,C   0,N   7)          112.65 -0.000020    0.25    112.90   
    23. A(C   1,C   0,H   9)          110.51 -0.000140    0.15    110.66   
    24. A(N   7,C   0,H   9)          109.12 -0.000050   -0.14    108.98   
    25. A(N   7,C   0,H   8)          107.69  0.000032   -0.08    107.61   
    26. A(C   1,C   0,H   8)          108.84  0.000145   -0.20    108.64   
    27. A(H   8,C   0,H   9)          107.89  0.000041   -0.01    107.88   
    28. A(N   2,C   1,H  10)          112.16  0.000235    0.06    112.22   
    29. A(H  10,C   1,H  11)          108.01 -0.000042    0.13    108.14   
    30. A(N   2,C   1,H  11)          108.59 -0.000107    0.07    108.66   
    31. A(C   0,C   1,N   2)          108.93 -0.000174   -0.37    108.56   
    32. A(C   0,C   1,H  10)          109.00 -0.000082    0.07    109.06   
    33. A(C   0,C   1,H  11)          110.13  0.000177    0.06    110.19   
    34. A(C   3,N   2,H  12)          109.12 -0.000368    0.70    109.82   
    35. A(C   1,N   2,H  12)          109.30 -0.000281    0.89    110.19   
    36. A(C   1,N   2,C   3)          111.48  0.000274   -0.40    111.08   
    37. A(N   2,C   3,C   4)          120.04 -0.000258    0.39    120.43   
    38. A(C   4,C   3,C   5)           60.85  0.000059   -0.05     60.79   
    39. A(C   5,C   3,C   6)          118.90 -0.000087    0.74    119.64   
    40. A(C   4,C   3,C   6)          118.98  0.000047   -0.25    118.72   
    41. A(N   2,C   3,C   5)          117.73 -0.000188    0.74    118.48   
    42. A(N   2,C   3,C   6)          111.77  0.000272   -0.91    110.86   
    43. A(H  13,C   4,H  14)          114.91  0.000521   -0.70    114.21   
    44. A(C   5,C   4,H  14)          117.69 -0.000290    0.56    118.24   
    45. A(C   3,C   4,H  14)          119.05 -0.000209    0.26    119.31   
    46. A(C   5,C   4,H  13)          117.19 -0.000264    0.37    117.56   
    47. A(C   3,C   4,H  13)          117.78 -0.000093    0.03    117.81   
    48. A(C   3,C   4,C   5)           58.86 -0.000038   -0.01     58.84   
    49. A(C   3,C   5,H  15)          118.28 -0.000150    0.11    118.39   
    50. A(C   3,C   5,C   4)           60.30 -0.000021    0.07     60.36   
    51. A(H  15,C   5,H  16)          114.85  0.000499   -0.98    113.86   
    52. A(C   4,C   5,H  16)          117.62 -0.000252    0.43    118.05   
    53. A(C   3,C   5,H  16)          117.61 -0.000079    0.23    117.84   
    54. A(C   4,C   5,H  15)          117.48 -0.000333    0.84    118.31   
    55. A(C   3,C   6,N   7)          113.27  0.000239   -0.39    112.89   
    56. A(H  17,C   6,H  18)          107.82  0.000068    0.06    107.89   
    57. A(N   7,C   6,H  18)          108.09 -0.000209    0.01    108.10   
    58. A(C   3,C   6,H  18)          108.86  0.000128   -0.06    108.81   
    59. A(N   7,C   6,H  17)          108.85  0.000047    0.06    108.91   
    60. A(C   3,C   6,H  17)          109.79 -0.000277    0.31    110.10   
    61. A(C   0,N   7,C   6)          110.06 -0.000467    0.47    110.52   
    62. A(C   6,N   7,H  19)          108.94  0.000444    0.07    109.00   
    63. A(C   0,N   7,H  19)          108.84 -0.000250    0.10    108.95   
    64. D(H  11,C   1,C   0,H   8)    -57.65 -0.000147    0.88    -56.77   
    65. D(N   2,C   1,C   0,H   8)     61.34 -0.000278    0.78     62.12   
    66. D(N   2,C   1,C   0,N   7)    -58.01 -0.000403    0.84    -57.16   
    67. D(N   2,C   1,C   0,H   9)    179.64 -0.000222    0.73    180.37   
    68. D(H  11,C   1,C   0,N   7)   -177.00 -0.000272    0.95   -176.05   
    69. D(H  10,C   1,C   0,H   9)    -57.68 -0.000095    0.61    -57.08   
    70. D(H  10,C   1,C   0,H   8)   -175.98 -0.000151    0.65   -175.33   
    71. D(H  11,C   1,C   0,H   9)     60.65 -0.000091    0.84     61.49   
    72. D(H  10,C   1,C   0,N   7)     64.67 -0.000276    0.72     65.39   
    73. D(C   3,N   2,C   1,H  10)    -63.34 -0.000192    1.88    -61.46   
    74. D(C   3,N   2,C   1,H  11)    177.36 -0.000214    1.65    179.01   
    75. D(H  12,N   2,C   1,C   0)    178.12 -0.000734    2.92    181.04   
    76. D(H  12,N   2,C   1,H  11)    -61.93 -0.000686    2.82    -59.11   
    77. D(C   3,N   2,C   1,C   0)     57.41 -0.000262    1.75     59.16   
    78. D(H  12,N   2,C   1,H  10)     57.37 -0.000664    3.06     60.42   
    79. D(C   5,C   3,N   2,C   1)    161.70  0.000643   -4.30    157.40   
    80. D(C   5,C   3,N   2,H  12)     40.88  0.001063   -5.58     35.31   
    81. D(C   6,C   3,N   2,C   1)    -55.38  0.000614   -3.22    -58.60   
    82. D(C   6,C   3,N   2,H  12)   -176.19  0.001035   -4.50   -180.69   
    83. D(C   4,C   3,N   2,H  12)    -29.74  0.001164   -5.95    -35.69   
    84. D(C   4,C   3,N   2,C   1)     91.07  0.000744   -4.67     86.40   
    85. D(H  14,C   4,C   3,C   6)     -2.30 -0.000175   -0.42     -2.73   
    86. D(H  14,C   4,C   3,C   5)    106.58 -0.000276    0.56    107.15   
    87. D(H  13,C   4,C   3,C   5)   -106.57  0.000293   -0.44   -107.00   
    88. D(H  13,C   4,C   3,N   2)      0.47  0.000194    0.29      0.76   
    89. D(H  13,C   4,C   3,C   6)    144.55  0.000394   -1.42    143.12   
    90. D(C   5,C   4,C   3,C   6)   -108.89  0.000101   -0.99   -109.87   
    91. D(H  14,C   4,C   3,N   2)   -146.38 -0.000375    1.29   -145.09   
    92. D(C   5,C   4,C   3,N   2)    107.04 -0.000100    0.73    107.76   
    93. D(C   4,C   5,C   3,N   2)   -110.75  0.000214   -0.14   -110.89   
    94. D(C   4,C   5,C   3,C   6)    109.01  0.000115   -0.63    108.38   
    95. D(H  16,C   5,C   4,H  14)    143.44  0.000130   -0.18    143.26   
    96. D(H  16,C   5,C   4,H  13)     -0.11 -0.000008   -0.27     -0.38   
    97. D(H  15,C   5,C   4,H  14)     -0.33  0.000089   -0.26     -0.59   
    98. D(H  15,C   5,C   4,H  13)   -143.88 -0.000048   -0.34   -144.22   
    99. D(H  15,C   5,C   4,C   3)    108.55 -0.000046   -0.20    108.35   
   100. D(C   3,C   5,C   4,H  14)   -108.88  0.000136   -0.06   -108.94   
   101. D(C   3,C   5,C   4,H  13)    107.57 -0.000002   -0.14    107.43   
   102. D(H  16,C   5,C   3,C   6)   -143.29 -0.000163   -0.18   -143.47   
   103. D(H  16,C   5,C   3,C   4)    107.70 -0.000278    0.45    108.14   
   104. D(H  16,C   5,C   3,N   2)     -3.05 -0.000064    0.30     -2.75   
   105. D(H  16,C   5,C   4,C   3)   -107.68 -0.000006   -0.12   -107.80   
   106. D(H  15,C   5,C   3,C   6)      1.77  0.000463   -1.63      0.15   
   107. D(H  15,C   5,C   3,C   4)   -107.23  0.000348   -1.00   -108.24   
   108. D(H  15,C   5,C   3,N   2)    142.02  0.000562   -1.14    140.87   
   109. D(H  18,C   6,C   3,C   5)     74.69 -0.000453    3.43     78.12   
   110. D(H  18,C   6,C   3,C   4)    145.40 -0.000398    3.57    148.97   
   111. D(H  18,C   6,C   3,N   2)    -67.76 -0.000385    2.34    -65.42   
   112. D(H  17,C   6,C   3,C   5)    -43.13 -0.000450    3.20    -39.93   
   113. D(H  17,C   6,C   3,C   4)     27.58 -0.000395    3.34     30.92   
   114. D(H  17,C   6,C   3,N   2)    174.43 -0.000382    2.11    176.53   
   115. D(N   7,C   6,C   3,C   5)   -165.04 -0.000474    3.17   -161.86   
   116. D(N   7,C   6,C   3,C   4)    -94.33 -0.000418    3.32    -91.01   
   117. D(N   7,C   6,C   3,N   2)     52.52 -0.000406    2.08     54.60   
   118. D(C   0,N   7,C   6,H  17)   -173.96  0.000146   -0.04   -174.00   
   119. D(C   0,N   7,C   6,C   3)    -51.54 -0.000013    0.14    -51.39   
   120. D(H  19,N   7,C   0,H   9)     58.70  0.000144   -1.69     57.01   
   121. D(H  19,N   7,C   0,H   8)    175.55  0.000183   -1.82    173.73   
   122. D(H  19,N   7,C   0,C   1)    -64.43  0.000373   -1.96    -66.39   
   123. D(C   6,N   7,C   0,H   9)    178.01  0.000255   -1.26    176.75   
   124. D(C   6,N   7,C   0,H   8)    -65.13  0.000294   -1.40    -66.53   
   125. D(C   0,N   7,C   6,H  18)     69.18  0.000155   -0.16     69.02   
   126. D(C   6,N   7,C   0,C   1)     54.88  0.000484   -1.53     53.35   
   127. D(H  19,N   7,C   6,H  18)   -171.56 -0.000158    0.29   -171.28   
   128. D(H  19,N   7,C   6,H  17)    -54.71 -0.000167    0.41    -54.29   
   129. D(H  19,N   7,C   6,C   3)     67.72 -0.000326    0.59     68.31   
    ----------------------------------------------------------------------------

         *************************************************************
         *                GEOMETRY OPTIMIZATION CYCLE   4            *
         *************************************************************
---------------------------------
CARTESIAN COORDINATES (ANGSTROEM)
---------------------------------
  C      2.074481   -0.019011    0.307846
  C      1.374709   -0.660122   -0.893670
  N      0.090415   -1.209386   -0.446485
  C     -0.749037   -0.171455    0.116967
  C     -1.641986    0.661410   -0.777425
  C     -2.222669   -0.390498    0.153413
  C     -0.059549    0.501939    1.291128
  N      1.266984    1.021337    0.949542
  H      2.269018   -0.797293    1.056802
  H      3.037880    0.409975    0.010619
  H      1.250711    0.100488   -1.688246
  H      1.985034   -1.477069   -1.295629
  H     -0.388400   -1.656632   -1.221506
  H     -1.638078    0.443337   -1.843578
  H     -1.807853    1.709573   -0.537092
  H     -2.773600   -0.056412    1.029737
  H     -2.611482   -1.306037   -0.288167
  H     -0.676767    1.324174    1.669293
  H      0.058686   -0.230468    2.100087
  H      1.161705    1.801949    0.306263

----------------------------
CARTESIAN COORDINATES (A.U.)
----------------------------
  NO LB      ZA    FRAG     MASS         X           Y           Z
   0 C     6.0000    0    12.011    3.920200   -0.035925    0.581745
   1 C     6.0000    0    12.011    2.597824   -1.247450   -1.688792
   2 N     7.0000    0    14.007    0.170860   -2.285408   -0.843734
   3 C     6.0000    0    12.011   -1.415475   -0.324004    0.221036
   4 C     6.0000    0    12.011   -3.102905    1.249883   -1.469121
   5 C     6.0000    0    12.011   -4.200236   -0.737934    0.289909
   6 C     6.0000    0    12.011   -0.112532    0.948528    2.439878
   7 N     7.0000    0    14.007    2.394254    1.930048    1.794375
   8 H     1.0000    0     1.008    4.287823   -1.506665    1.997067
   9 H     1.0000    0     1.008    5.740761    0.774741    0.020067
  10 H     1.0000    0     1.008    2.363501    0.189894   -3.190323
  11 H     1.0000    0     1.008    3.751171   -2.791256   -2.448383
  12 H     1.0000    0     1.008   -0.733971   -3.130580   -2.308311
  13 H     1.0000    0     1.008   -3.095519    0.837785   -3.483858
  14 H     1.0000    0     1.008   -3.416347    3.230625   -1.014957
  15 H     1.0000    0     1.008   -5.241344   -0.106604    1.945921
  16 H     1.0000    0     1.008   -4.934986   -2.468053   -0.544558
  17 H     1.0000    0     1.008   -1.278905    2.502326    3.154507
  18 H     1.0000    0     1.008    0.110900   -0.435521    3.968589
  19 H     1.0000    0     1.008    2.195305    3.405191    0.578752

--------------------------------
INTERNAL COORDINATES (ANGSTROEM)
--------------------------------
 C      0   0   0     0.000000000000     0.00000000     0.00000000
 C      1   0   0     1.531125277629     0.00000000     0.00000000
 N      2   1   0     1.466655156342   108.52694794     0.00000000
 C      3   2   1     1.448950487114   110.95384984    59.15853636
 C      4   3   2     1.513591737043   120.40923721    86.39397616
 C      4   3   2     1.490268196569   118.49661853   157.41176553
 C      4   3   2     1.519048377742   110.80355345   301.39834178
 N      7   4   3     1.464973196503   112.82651929    54.60145148
 H      1   2   3     1.097498651567   108.63840712    62.13093927
 H      1   2   3     1.095678379046   110.66593775   180.38585391
 H      2   1   3     1.106911827482   109.07338259   122.53490287
 H      2   1   3     1.096115900217   110.20418068   241.10243663
 H      3   2   1     1.014864780322   110.20232196   181.03370664
 H      5   4   3     1.088233900126   117.80940379     0.79491293
 H      5   4   3     1.088080159761   119.30672540   214.93957925
 H      6   4   3     1.087695260198   118.38642960   140.89143413
 H      6   4   3     1.088293074574   117.84021138   357.26560375
 H      7   4   3     1.095462056737   110.11028926   176.54761114
 H      7   4   3     1.097640387767   108.83031211   294.60779926
 H      8   7   4     1.016979755048   109.01951499    68.30792093

---------------------------
INTERNAL COORDINATES (A.U.)
---------------------------
 C      0   0   0     0.000000000000     0.00000000     0.00000000
 C      1   0   0     2.893407451443     0.00000000     0.00000000
 N      2   1   0     2.771576578390   108.52694794     0.00000000
 C      3   2   1     2.738119602257   110.95384984    59.15853636
 C      4   3   2     2.860273861578   120.40923721    86.39397616
 C      4   3   2     2.816198757608   118.49661853   157.41176553
 C      4   3   2     2.870585418110   110.80355345   301.39834178
 N      7   4   3     2.768398134926   112.82651929    54.60145148
 H      1   2   3     2.073971883809   108.63840712    62.13093927
 H      1   2   3     2.070532067256   110.66593775   180.38585391
 H      2   1   3     2.091760208339   109.07338259   122.53490287
 H      2   1   3     2.071358862446   110.20418068   241.10243663
 H      3   2   1     1.917816497771   110.20232196   181.03370664
 H      5   4   3     2.056464040887   117.80940379     0.79491293
 H      5   4   3     2.056173513702   119.30672540   214.93957925
 H      6   4   3     2.055446158939   118.38642960   140.89143413
 H      6   4   3     2.056575864388   117.84021138   357.26560375
 H      7   4   3     2.070123277335   110.11028926   176.54761114
 H      7   4   3     2.074239726412   108.83031211   294.60779926
 H      8   7   4     1.921813220783   109.01951499    68.30792093


           ************************************************************
           *        Program running with 6 parallel MPI-processes     *
           *              working on a common directory               *
           ************************************************************
------------------------------------------------------------------------------
                   ___                                                        
                  /   \      - P O W E R E D   B Y -                         
                 /     \                                                     
                 |  |  |   _    _      __       _____    __    __             
                 |  |  |  | |  | |    /  \     |  _  \  |  |  /  |          
                  \  \/   | |  | |   /    \    | | | |  |  | /  /          
                 / \  \   | |__| |  /  /\  \   | |_| |  |  |/  /          
                |  |  |   |  __  | /  /__\  \  |    /   |      \           
                |  |  |   | |  | | |   __   |  |    \   |  |\   \          
                \     /   | |  | | |  |  |  |  | |\  \  |  | \   \       
                 \___/    |_|  |_| |__|  |__|  |_| \__\ |__|  \__/        
                                                                              
                      - O R C A' S   B I G   F R I E N D -                    
                                      &                                       
                       - I N T E G R A L  F E E D E R -                       
                                                                              
 v1 FN, 2020, v2 2021                                                         
------------------------------------------------------------------------------


Reading SHARK input file file.SHARKINP.tmp ... ok
----------------------
SHARK INTEGRAL PACKAGE
----------------------

Number of atoms                             ...     20
Number of basis functions                   ...    216
Number of shells                            ...    112
Maximum angular momentum                    ...      2
Integral batch strategy                     ... SHARK/LIBINT Hybrid
RI-J (if used) integral strategy            ... SPLIT-RIJ (Revised 2003 algorithm where possible)
Printlevel                                  ...      1
Contraction scheme used                     ... SEGMENTED contraction
Coulomb Range Separation                    ... NOT USED
Exchange Range Separation                   ... Long Range
   Mu parameter                             ...  0.300000
   Scaling (regular/separated)              ...  0.167000  0.833000
Finite Nucleus Model                        ... NOT USED
Auxiliary Coulomb fitting basis             ... AVAILABLE
   # of basis functions in Aux-J            ...    524
   # of shells in Aux-J                     ...    180
   Maximum angular momentum in Aux-J        ...      4
Auxiliary J/K fitting basis                 ... NOT available
Auxiliary Correlation fitting basis         ... NOT available
Auxiliary 'external' fitting basis          ... NOT available
Integral threshold                          ...     2.500000e-11
Primitive cut-off                           ...     2.500000e-12
Primitive pair pre-selection threshold      ...     2.500000e-12

Calculating pre-screening integrals         ... done (  0.0 sec) Dimension = 112
Organizing shell pair data                  ... done (  0.0 sec)
Shell pair information
Total number of shell pairs                 ...      6328
Shell pairs after pre-screening             ...      6138
Total number of primitive shell pairs       ...     21940
Primitive shell pairs kept                  ...     16363
          la=0 lb=0:   2284 shell pairs
          la=1 lb=0:   2369 shell pairs
          la=1 lb=1:    637 shell pairs
          la=2 lb=0:    533 shell pairs
          la=2 lb=1:    279 shell pairs
          la=2 lb=2:     36 shell pairs

Calculating one electron integrals          ... done (  0.0 sec)
Calculating RI/J V-Matrix + Cholesky decomp.... done (  0.0 sec)
Calculating Nuclear repulsion               ... done (  0.0 sec) ENN=    404.926934631112 Eh

SHARK setup successfully completed in   0.3 seconds

Maximum memory used throughout the entire GTOINT-calculation: 15.4 MB


           ************************************************************
           *        Program running with 6 parallel MPI-processes     *
           *              working on a common directory               *
           ************************************************************

Diagonalization of the overlap matrix:
Smallest eigenvalue                        ... 1.361e-05
Time for diagonalization                   ...    0.016 sec
Threshold for overlap eigenvalues          ... 1.000e-08
Number of eigenvalues below threshold      ... 0
Time for construction of square roots      ...    0.008 sec
Total time needed                          ...    0.026 sec

-------------------
DFT GRID GENERATION
-------------------

General Integration Accuracy     IntAcc      ... 4.388
Radial Grid Type                 RadialGrid  ... OptM3 with GC (2021)
Angular Grid (max. ang.)         AngularGrid ... 4 (Lebedev-302)
Angular grid pruning method      GridPruning ... 4 (adaptive)
Weight generation scheme         WeightScheme... Becke
Basis function cutoff            BFCut       ... 1.0000e-11
Integration weight cutoff        WCut        ... 1.0000e-14
Angular grids for H and He will be reduced by one unit
Partially contracted basis set               ... off
Rotationally invariant grid construction     ... off

Total number of grid points                  ...    90329
Total number of batches                      ...     1419
Average number of points per batch           ...       63
Average number of grid points per atom       ...     4516
Time for grid setup =    0.608 sec

--------------------
COSX GRID GENERATION
--------------------

GRIDX 1
-------
General Integration Accuracy     IntAcc      ... 3.816
Radial Grid Type                 RadialGrid  ... OptM3 with GC (2021)
Angular Grid (max. ang.)         AngularGrid ... 1 (Lebedev-50)
Angular grid pruning method      GridPruning ... 4 (adaptive)
Weight generation scheme         WeightScheme... Becke
Basis function cutoff            BFCut       ... 1.0000e-11
Integration weight cutoff        WCut        ... 1.0000e-14
Angular grids for H and He will be reduced by one unit
Partially contracted basis set               ... on
Rotationally invariant grid construction     ... off

Total number of grid points                  ...    11284
Total number of batches                      ...      187
Average number of points per batch           ...       60
Average number of grid points per atom       ...      564
UseSFitting                                  ... on

GRIDX 2
-------
General Integration Accuracy     IntAcc      ... 4.020
Radial Grid Type                 RadialGrid  ... OptM3 with GC (2021)
Angular Grid (max. ang.)         AngularGrid ... 2 (Lebedev-110)
Angular grid pruning method      GridPruning ... 4 (adaptive)
Weight generation scheme         WeightScheme... Becke
Basis function cutoff            BFCut       ... 1.0000e-11
Integration weight cutoff        WCut        ... 1.0000e-14
Angular grids for H and He will be reduced by one unit
Partially contracted basis set               ... on
Rotationally invariant grid construction     ... off

Total number of grid points                  ...    26287
Total number of batches                      ...      420
Average number of points per batch           ...       62
Average number of grid points per atom       ...     1314
UseSFitting                                  ... on

GRIDX 3
-------
General Integration Accuracy     IntAcc      ... 4.338
Radial Grid Type                 RadialGrid  ... OptM3 with GC (2021)
Angular Grid (max. ang.)         AngularGrid ... 3 (Lebedev-194)
Angular grid pruning method      GridPruning ... 4 (adaptive)
Weight generation scheme         WeightScheme... Becke
Basis function cutoff            BFCut       ... 1.0000e-11
Integration weight cutoff        WCut        ... 1.0000e-14
Angular grids for H and He will be reduced by one unit
Partially contracted basis set               ... on
Rotationally invariant grid construction     ... off

Total number of grid points                  ...    58908
Total number of batches                      ...      930
Average number of points per batch           ...       63
Average number of grid points per atom       ...     2945
UseSFitting                                  ... on

Time for X-Grid setup             =    0.631 sec

--------------
SCF ITERATIONS
--------------
ITER       Energy         Delta-E        Max-DP      RMS-DP      [F,P]     Damp
               ***  Starting incremental Fock matrix formation  ***
  0   -345.4852025340   0.000000000000 0.02828012  0.00039398  0.0206187 0.7000
                      *** Initiating the SOSCF procedure ***
                      *** Re-Reading the Fockian *** 
                      *** Removing any level shift *** 
ITER      Energy       Delta-E        Grad      Rot      Max-DP    RMS-DP
  1   -345.48600675  -0.0008042172  0.001295  0.001295  0.093054  0.001270
               *** Restarting incremental Fock matrix formation ***
  2   -345.48845669  -0.0024499397  0.001326  0.001541  0.027901  0.000427
  3   -345.48865775  -0.0002010577  0.000365  0.000658  0.008911  0.000187
  4   -345.48867804  -0.0000202961  0.000172  0.000225  0.005643  0.000069
  5   -345.48867924  -0.0000011921  0.000084  0.000076  0.001415  0.000017
  6   -345.48867978  -0.0000005470  0.000015  0.000030  0.000561  0.000007
  7   -345.48867980  -0.0000000134  0.000011  0.000014  0.000508  0.000006
                  ***Gradient check signals convergence***
              ***Rediagonalizing the Fockian in SOSCF/NRSCF***

               *****************************************************
               *                     SUCCESS                       *
               *           SCF CONVERGED AFTER   8 CYCLES          *
               *****************************************************

Old exchange energy                            =    -16.191193893 Eh
New exchange energy                            =    -16.191196125 Eh
Exchange energy change after final integration =     -0.000002232 Eh
Total energy after final integration           =   -345.488682034 Eh
Final COS-X integration done in                =     8.850 sec
Total Energy       :         -345.48868203 Eh           -9401.22499 eV
  Last Energy change         ...   -4.4324e-09  Tolerance :   1.0000e-08
  Last MAX-Density change    ...    3.1086e-15  Tolerance :   1.0000e-07
             **** THE GBW FILE WAS UPDATED (file.gbw) ****
             **** DENSITY file.scfp WAS UPDATED ****
             **** ENERGY FILE WAS UPDATED (file.en.tmp) ****
             **** THE GBW FILE WAS UPDATED (file.gbw) ****
             **** DENSITY file.scfp WAS UPDATED ****
Total SCF time: 0 days 0 hours 0 min 46 sec 

Maximum memory used throughout the entire SCF-calculation: 61.1 MB


-------------------------------------------------------------------------------
                          DFT DISPERSION CORRECTION                            
                                                                               
                              DFTD3 V3.1  Rev 1                                
                          USING Becke-Johnson damping                          
-------------------------------------------------------------------------------
-------------------------   ----------------
Dispersion correction           -0.033265378
-------------------------   ----------------


-------------------------   --------------------
FINAL SINGLE POINT ENERGY      -345.521947412111
-------------------------   --------------------


           ************************************************************
           *        Program running with 6 parallel MPI-processes     *
           *              working on a common directory               *
           ************************************************************
------------------------------------------------------------------------------
                         ORCA SCF GRADIENT CALCULATION
------------------------------------------------------------------------------

 ... reading COSX grid (gridx3)
Gradient of the Kohn-Sham DFT energy:
Kohn-Sham wavefunction type      ... RKS
Hartree-Fock exchange scaling    ...    0.167
Number of operators              ...    1
Number of atoms                  ...   20
Basis set dimensions             ...  216
Integral neglect threshold       ... 2.5e-11
Integral primitive cutoff        ... 2.5e-12
SHARK Integral package           ... ON

Nuc. rep. gradient       (SHARK) ... done (  0.0 sec)
HCore & Overlap gradient (SHARK) ... done (  0.1 sec)
RI-J gradient            (SHARK) ... done (  0.5 sec)
COSX-gradient                    ... done (  9.9 sec)
Exchange-correlation gradient    ... done
Dispersion correction            ... done

------------------
CARTESIAN GRADIENT
------------------

   1   C   :   -0.000276083    0.000220348   -0.000354439
   2   C   :   -0.000114276    0.000302968   -0.000111389
   3   N   :   -0.000087678   -0.001400112    0.001377167
   4   C   :    0.000099661    0.000740306   -0.001255542
   5   C   :   -0.000253283   -0.000415135    0.000622217
   6   C   :    0.000932750   -0.000131705    0.000145878
   7   C   :    0.000371596   -0.000984012   -0.000224283
   8   N   :    0.000112572    0.000612520    0.000182724
   9   H   :   -0.000439673    0.000028321    0.000058720
  10   H   :    0.000132338   -0.000210151    0.000287200
  11   H   :    0.000161152    0.000133539   -0.000166627
  12   H   :   -0.000118274   -0.000010901    0.000103780
  13   H   :    0.000079525    0.001429443   -0.000471296
  14   H   :    0.000033116    0.000353097   -0.000031807
  15   H   :    0.000005550    0.000020239   -0.000394248
  16   H   :   -0.000234738   -0.000444985   -0.000048284
  17   H   :   -0.000341913   -0.000152759    0.000476564
  18   H   :    0.000065312   -0.000003644   -0.000331145
  19   H   :   -0.000200283    0.000207077    0.000156989
  20   H   :    0.000219900   -0.000337635   -0.000203858

Difference to translation invariance:
           :    0.0001472712   -0.0000431822   -0.0001816788

Difference to rotation invariance:
           :    0.0002803775   -0.0000919634    0.0004571491

Norm of the cartesian gradient     ...    0.0036766400
RMS gradient                       ...    0.0004746522
MAX gradient                       ...    0.0014294426

-------
TIMINGS
-------

Total SCF gradient time            ...       13.748 sec

One electron gradient       ....       0.097 sec  (  0.7%)
RI-J Coulomb gradient       ....       0.542 sec  (  3.9%)
COSX gradient               ....       9.941 sec  ( 72.3%)
XC gradient                 ....       2.661 sec  ( 19.4%)

Maximum memory used throughout the entire SCFGRAD-calculation: 47.3 MB
------------------------------------------------------------------------------
                         ORCA GEOMETRY RELAXATION STEP
------------------------------------------------------------------------------

Reading the OPT-File                    .... done
Getting information on internals        .... done
Copying old internal coords+grads       .... done
Making the new internal coordinates     .... (new redundants).... done
Validating the new internal coordinates .... (new redundants).... done
Calculating the B-matrix                .... done
Calculating the G,G- and P matrices     .... done
Transforming gradient to internals      .... done
Projecting the internal gradient        .... done
Number of atoms                         ....  20
Number of internal coordinates          .... 129
Current Energy                          ....  -345.521947412 Eh
Current gradient norm                   ....     0.003676640 Eh/bohr
Maximum allowed component of the step   ....  0.300
Current trust radius                    ....  0.300
Updating the Hessian (BFGS)             .... done
Forming the augmented Hessian           .... done
Diagonalizing the augmented Hessian     .... done
Last element of RFO vector              ....  0.975077683
Lowest eigenvalues of augmented Hessian:
 -0.000335996  0.005722751  0.008607612  0.009975854  0.018338164
Length of the computed step             ....  0.227534409
The final length of the internal step   ....  0.227534409
Converting the step to cartesian space:
 Initial RMS(Int)=    0.0200332877
Transforming coordinates:
 Iter   0:  RMS(Cart)=    0.0432608961 RMS(Int)=    0.0200354413
 Iter   1:  RMS(Cart)=    0.0007668963 RMS(Int)=    0.0004032582
 Iter   2:  RMS(Cart)=    0.0000278195 RMS(Int)=    0.0000198816
 Iter   3:  RMS(Cart)=    0.0000012114 RMS(Int)=    0.0000008152
 Iter   4:  RMS(Cart)=    0.0000000603 RMS(Int)=    0.0000000526
done
Storing new coordinates                 .... done

                                .--------------------.
          ----------------------|Geometry convergence|-------------------------
          Item                value                   Tolerance       Converged
          ---------------------------------------------------------------------
          Energy change      -0.0006588756            0.0000050000      NO
          RMS gradient        0.0002196152            0.0001000000      NO
          MAX gradient        0.0008519511            0.0003000000      NO
          RMS step            0.0200332877            0.0020000000      NO
          MAX step            0.0806532418            0.0040000000      NO
          ........................................................
          Max(Bonds)      0.0014      Max(Angles)    0.83
          Max(Dihed)        4.62      Max(Improp)    0.00
          ---------------------------------------------------------------------

The optimization has not yet converged - more geometry cycles are needed


    ---------------------------------------------------------------------------
                         Redundant Internal Coordinates
                            (Angstroem and degrees)

        Definition                    Value    dE/dq     Step     New-Value
    ----------------------------------------------------------------------------
     1. B(C   1,C   0)                1.5311 -0.000082  0.0014    1.5325   
     2. B(N   2,C   1)                1.4667 -0.000083 -0.0014    1.4653   
     3. B(C   3,N   2)                1.4490 -0.000852 -0.0013    1.4477   
     4. B(C   4,C   3)                1.5136 -0.000130  0.0007    1.5143   
     5. B(C   5,C   4)                1.5199  0.000154 -0.0000    1.5199   
     6. B(C   5,C   3)                1.4903 -0.000242 -0.0003    1.4900   
     7. B(C   6,C   3)                1.5190 -0.000434 -0.0001    1.5190   
     8. B(N   7,C   6)                1.4650  0.000049  0.0003    1.4653   
     9. B(N   7,C   0)                1.4650 -0.000211  0.0006    1.4656   
    10. B(H   8,C   0)                1.0975 -0.000051 -0.0000    1.0975   
    11. B(H   9,C   0)                1.0957 -0.000054  0.0001    1.0958   
    12. B(H  10,C   1)                1.1069  0.000183 -0.0002    1.1067   
    13. B(H  11,C   1)                1.0961 -0.000101  0.0001    1.0962   
    14. B(H  12,N   2)                1.0149 -0.000313 -0.0001    1.0148   
    15. B(H  13,C   4)                1.0882 -0.000048 -0.0001    1.0882   
    16. B(H  14,C   4)                1.0881 -0.000062  0.0001    1.0882   
    17. B(H  15,C   5)                1.0877 -0.000040  0.0000    1.0877   
    18. B(H  16,C   5)                1.0883  0.000048  0.0001    1.0884   
    19. B(H  17,C   6)                1.0955 -0.000143  0.0001    1.0956   
    20. B(H  18,C   6)                1.0976 -0.000044 -0.0000    1.0976   
    21. B(H  19,N   7)                1.0170 -0.000155  0.0001    1.0170   
    22. A(C   1,C   0,N   7)          112.90  0.000114    0.22    113.12   
    23. A(C   1,C   0,H   9)          110.67  0.000058   -0.16    110.50   
    24. A(N   7,C   0,H   9)          108.99 -0.000065   -0.20    108.79   
    25. A(N   7,C   0,H   8)          107.60 -0.000115    0.11    107.71   
    26. A(C   1,C   0,H   8)          108.64 -0.000028    0.03    108.67   
    27. A(H   8,C   0,H   9)          107.87  0.000028   -0.01    107.87   
    28. A(N   2,C   1,H  10)          112.22  0.000436   -0.16    112.06   
    29. A(H  10,C   1,H  11)          108.14 -0.000028    0.04    108.17   
    30. A(N   2,C   1,H  11)          108.68 -0.000239    0.22    108.90   
    31. A(C   0,C   1,N   2)          108.53 -0.000273   -0.08    108.44   
    32. A(C   0,C   1,H  10)          109.07 -0.000126    0.01    109.09   
    33. A(C   0,C   1,H  11)          110.20  0.000239   -0.03    110.17   
    34. A(C   3,N   2,H  12)          109.83 -0.000443    0.83    110.66   
    35. A(C   1,N   2,H  12)          110.20 -0.000129    0.81    111.01   
    36. A(C   1,N   2,C   3)          110.95  0.000261   -0.23    110.72   
    37. A(N   2,C   3,C   4)          120.41  0.000082   -0.00    120.40   
    38. A(C   4,C   3,C   5)           60.79  0.000139   -0.01     60.78   
    39. A(C   5,C   3,C   6)          119.68 -0.000029    0.62    120.29   
    40. A(C   4,C   3,C   6)          118.72  0.000007   -0.23    118.49   
    41. A(N   2,C   3,C   5)          118.50 -0.000025    0.55    119.04   
    42. A(N   2,C   3,C   6)          110.80 -0.000079   -0.51    110.29   
    43. A(H  13,C   4,H  14)          114.20 -0.000284    0.11    114.32   
    44. A(C   5,C   4,H  14)          118.24  0.000151    0.01    118.25   
    45. A(C   3,C   4,H  14)          119.31  0.000144   -0.03    119.28   
    46. A(C   5,C   4,H  13)          117.56  0.000135   -0.09    117.47   
    47. A(C   3,C   4,H  13)          117.81  0.000104   -0.09    117.72   
    48. A(C   3,C   4,C   5)           58.85 -0.000102   -0.03     58.82   
    49. A(C   3,C   5,H  15)          118.39  0.000135   -0.08    118.30   
    50. A(C   3,C   5,C   4)           60.36 -0.000037    0.04     60.40   
    51. A(H  15,C   5,H  16)          113.85 -0.000392    0.04    113.89   
    52. A(C   4,C   5,H  16)          118.05  0.000239   -0.14    117.91   
    53. A(C   3,C   5,H  16)          117.84  0.000155   -0.02    117.83   
    54. A(C   4,C   5,H  15)          118.32  0.000138    0.09    118.41   
    55. A(C   3,C   6,N   7)          112.83  0.000376   -0.40    112.43   
    56. A(H  17,C   6,H  18)          107.88  0.000036    0.11    107.99   
    57. A(N   7,C   6,H  18)          108.11 -0.000195    0.00    108.12   
    58. A(C   3,C   6,H  18)          108.83  0.000089   -0.10    108.73   
    59. A(N   7,C   6,H  17)          108.94  0.000009    0.06    109.00   
    60. A(C   3,C   6,H  17)          110.11 -0.000323    0.34    110.45   
    61. A(C   0,N   7,C   6)          110.45 -0.000500    0.43    110.88   
    62. A(C   6,N   7,H  19)          109.02  0.000488   -0.05    108.97   
    63. A(C   0,N   7,H  19)          108.97 -0.000198    0.13    109.10   
    64. D(H  11,C   1,C   0,H   8)    -56.77 -0.000071    1.14    -55.63   
    65. D(N   2,C   1,C   0,H   8)     62.13 -0.000388    1.34     63.47   
    66. D(N   2,C   1,C   0,N   7)    -57.14 -0.000296    1.04    -56.10   
    67. D(N   2,C   1,C   0,H   9)   -179.61 -0.000337    1.25   -178.36   
    68. D(H  11,C   1,C   0,N   7)   -176.04  0.000020    0.84   -175.19   
    69. D(H  10,C   1,C   0,H   9)    -57.08 -0.000051    1.01    -56.07   
    70. D(H  10,C   1,C   0,H   8)   -175.33 -0.000102    1.10   -174.23   
    71. D(H  11,C   1,C   0,H   9)     61.49 -0.000020    1.05     62.54   
    72. D(H  10,C   1,C   0,N   7)     65.40 -0.000011    0.81     66.20   
    73. D(C   3,N   2,C   1,H  10)    -61.45  0.000127    0.84    -60.61   
    74. D(C   3,N   2,C   1,H  11)    179.01  0.000050    0.75    179.76   
    75. D(H  12,N   2,C   1,C   0)   -178.97 -0.000411    2.07   -176.89   
    76. D(H  12,N   2,C   1,H  11)    -59.11 -0.000421    2.13    -56.99   
    77. D(C   3,N   2,C   1,C   0)     59.16  0.000061    0.69     59.85   
    78. D(H  12,N   2,C   1,H  10)     60.43 -0.000344    2.22     62.64   
    79. D(C   5,C   3,N   2,C   1)    157.41  0.000357   -3.02    154.40   
    80. D(C   5,C   3,N   2,H  12)     35.32  0.000645   -4.40     30.92   
    81. D(C   6,C   3,N   2,C   1)    -58.60  0.000156   -1.89    -60.49   
    82. D(C   6,C   3,N   2,H  12)    179.31  0.000444   -3.27    176.04   
    83. D(C   4,C   3,N   2,H  12)    -35.70  0.000457   -4.62    -40.32   
    84. D(C   4,C   3,N   2,C   1)     86.39  0.000168   -3.23     83.16   
    85. D(H  14,C   4,C   3,C   6)     -2.76  0.000064   -0.82     -3.58   
    86. D(H  14,C   4,C   3,C   5)    107.14  0.000079    0.02    107.16   
    87. D(H  13,C   4,C   3,C   5)   -107.00 -0.000080    0.07   -106.93   
    88. D(H  13,C   4,C   3,N   2)      0.79 -0.000082    0.74      1.54   
    89. D(H  13,C   4,C   3,C   6)    143.10 -0.000095   -0.77    142.33   
    90. D(C   5,C   4,C   3,C   6)   -109.90 -0.000015   -0.84   -110.74   
    91. D(H  14,C   4,C   3,N   2)   -145.06  0.000076    0.69   -144.37   
    92. D(C   5,C   4,C   3,N   2)    107.80 -0.000003    0.67    108.47   
    93. D(C   4,C   5,C   3,N   2)   -110.87 -0.000159    0.23   -110.64   
    94. D(C   4,C   5,C   3,C   6)    108.37  0.000078   -0.54    107.83   
    95. D(H  16,C   5,C   4,H  14)    143.26 -0.000143   -0.03    143.23   
    96. D(H  16,C   5,C   4,H  13)     -0.38 -0.000045   -0.14     -0.52   
    97. D(H  15,C   5,C   4,H  14)     -0.59  0.000020   -0.07     -0.67   
    98. D(H  15,C   5,C   4,H  13)   -144.23  0.000118   -0.19   -144.41   
    99. D(H  15,C   5,C   4,C   3)    108.35  0.000091   -0.11    108.24   
   100. D(C   3,C   5,C   4,H  14)   -108.94 -0.000071    0.03   -108.90   
   101. D(C   3,C   5,C   4,H  13)    107.42  0.000027   -0.08    107.35   
   102. D(H  16,C   5,C   3,C   6)   -143.49  0.000287   -0.68   -144.17   
   103. D(H  16,C   5,C   3,C   4)    108.14  0.000209   -0.14    108.00   
   104. D(H  16,C   5,C   3,N   2)     -2.73  0.000050    0.09     -2.64   
   105. D(H  16,C   5,C   4,C   3)   -107.80 -0.000072   -0.07   -107.87   
   106. D(H  15,C   5,C   3,C   6)      0.13 -0.000018   -0.70     -0.57   
   107. D(H  15,C   5,C   3,C   4)   -108.23 -0.000096   -0.16   -108.40   
   108. D(H  15,C   5,C   3,N   2)    140.89 -0.000256    0.07    140.96   
   109. D(H  18,C   6,C   3,C   5)     78.11 -0.000353    2.75     80.86   
   110. D(H  18,C   6,C   3,C   4)    148.95 -0.000192    2.88    151.83   
   111. D(H  18,C   6,C   3,N   2)    -65.39 -0.000150    1.63    -63.76   
   112. D(H  17,C   6,C   3,C   5)    -39.95 -0.000261    2.48    -37.47   
   113. D(H  17,C   6,C   3,C   4)     30.89 -0.000100    2.62     33.51   
   114. D(H  17,C   6,C   3,N   2)    176.55 -0.000058    1.37    177.92   
   115. D(N   7,C   6,C   3,C   5)   -161.89 -0.000299    2.43   -159.46   
   116. D(N   7,C   6,C   3,C   4)    -91.06 -0.000138    2.57    -88.49   
   117. D(N   7,C   6,C   3,N   2)     54.60 -0.000096    1.32     55.92   
   118. D(C   0,N   7,C   6,H  17)   -174.00  0.000140   -0.12   -174.13   
   119. D(C   0,N   7,C   6,C   3)    -51.40 -0.000013    0.09    -51.31   
   120. D(H  19,N   7,C   0,H   9)     57.01  0.000142   -1.66     55.35   
   121. D(H  19,N   7,C   0,H   8)    173.73  0.000078   -1.72    172.02   
   122. D(H  19,N   7,C   0,C   1)    -66.40  0.000036   -1.47    -67.87   
   123. D(C   6,N   7,C   0,H   9)    176.75  0.000314   -1.39    175.36   
   124. D(C   6,N   7,C   0,H   8)    -66.53  0.000249   -1.45    -67.97   
   125. D(C   0,N   7,C   6,H  18)     69.01  0.000201   -0.29     68.72   
   126. D(C   6,N   7,C   0,C   1)     53.34  0.000207   -1.20     52.14   
   127. D(H  19,N   7,C   6,H  18)   -171.29 -0.000042    0.10   -171.19   
   128. D(H  19,N   7,C   6,H  17)    -54.30 -0.000102    0.26    -54.04   
   129. D(H  19,N   7,C   6,C   3)     68.31 -0.000255    0.47     68.78   
    ----------------------------------------------------------------------------

         *************************************************************
         *                GEOMETRY OPTIMIZATION CYCLE   5            *
         *************************************************************
---------------------------------
CARTESIAN COORDINATES (ANGSTROEM)
---------------------------------
  C      2.071202   -0.002760    0.291788
  C      1.360335   -0.664685   -0.893552
  N      0.091161   -1.222959   -0.419534
  C     -0.751843   -0.182396    0.130346
  C     -1.611075    0.668608   -0.780959
  C     -2.229282   -0.375198    0.134738
  C     -0.062603    0.485508    1.307719
  N      1.255515    1.018888    0.954173
  H      2.307892   -0.774741    1.035096
  H      3.013901    0.452792   -0.031466
  H      1.211439    0.087097   -1.691959
  H      1.976001   -1.476140   -1.298630
  H     -0.389713   -1.716537   -1.164425
  H     -1.588153    0.450991   -1.846889
  H     -1.763108    1.719080   -0.541189
  H     -2.791376   -0.035440    1.001761
  H     -2.624899   -1.281611   -0.319681
  H     -0.682008    1.297977    1.703362
  H      0.072220   -0.256947    2.104803
  H      1.134596    1.808275    0.324399

----------------------------
CARTESIAN COORDINATES (A.U.)
----------------------------
  NO LB      ZA    FRAG     MASS         X           Y           Z
   0 C     6.0000    0    12.011    3.914005   -0.005216    0.551399
   1 C     6.0000    0    12.011    2.570660   -1.256072   -1.688569
   2 N     7.0000    0    14.007    0.172270   -2.311057   -0.792804
   3 C     6.0000    0    12.011   -1.420777   -0.344679    0.246317
   4 C     6.0000    0    12.011   -3.044491    1.263486   -1.475798
   5 C     6.0000    0    12.011   -4.212733   -0.709022    0.254618
   6 C     6.0000    0    12.011   -0.118303    0.917477    2.471230
   7 N     7.0000    0    14.007    2.372579    1.925418    1.803126
   8 H     1.0000    0     1.008    4.361283   -1.464049    1.956047
   9 H     1.0000    0     1.008    5.695447    0.855653   -0.059462
  10 H     1.0000    0     1.008    2.289287    0.164589   -3.197340
  11 H     1.0000    0     1.008    3.734101   -2.789500   -2.454055
  12 H     1.0000    0     1.008   -0.736451   -3.243785   -2.200444
  13 H     1.0000    0     1.008   -3.001175    0.852249   -3.490115
  14 H     1.0000    0     1.008   -3.331792    3.248590   -1.022699
  15 H     1.0000    0     1.008   -5.274937   -0.066972    1.893054
  16 H     1.0000    0     1.008   -4.960340   -2.421893   -0.604109
  17 H     1.0000    0     1.008   -1.288808    2.452821    3.218888
  18 H     1.0000    0     1.008    0.136476   -0.485559    3.977502
  19 H     1.0000    0     1.008    2.144075    3.417144    0.613025

--------------------------------
INTERNAL COORDINATES (ANGSTROEM)
--------------------------------
 C      0   0   0     0.000000000000     0.00000000     0.00000000
 C      1   0   0     1.532484256906     0.00000000     0.00000000
 N      2   1   0     1.465320643275   108.42852015     0.00000000
 C      3   2   1     1.447685358615   110.69475011    59.84332067
 C      4   3   2     1.514253602449   120.38312558    83.16358942
 C      4   3   2     1.489973046880   119.04679244   154.39950759
 C      4   3   2     1.518998121332   110.25709637   299.49914816
 N      7   4   3     1.465238317138   112.40958346    55.93255127
 H      1   2   3     1.097489450233   108.66762870    63.46957215
 H      1   2   3     1.095765163633   110.51550447   181.63823661
 H      2   1   3     1.106706347933   109.08719721   122.29585156
 H      2   1   3     1.096171442759   110.18419834   240.90058319
 H      3   2   1     1.014752288040   110.99596951   183.11276390
 H      5   4   3     1.088158976549   117.72183662     1.54778921
 H      5   4   3     1.088161468422   119.28818532   215.63441973
 H      6   4   3     1.087710304735   118.31715936   140.97608253
 H      6   4   3     1.088389916374   117.83736128   357.37272837
 H      7   4   3     1.095582487192   110.45377317   177.93140844
 H      7   4   3     1.097615712406   108.73454625   296.26066368
 H      8   7   4     1.017039216307   108.96535138    68.77491722

---------------------------
INTERNAL COORDINATES (A.U.)
---------------------------
 C      0   0   0     0.000000000000     0.00000000     0.00000000
 C      1   0   0     2.895975550097     0.00000000     0.00000000
 N      2   1   0     2.769054714172   108.42852015     0.00000000
 C      3   2   1     2.735728855869   110.69475011    59.84332067
 C      4   3   2     2.861524605932   120.38312558    83.16358942
 C      4   3   2     2.815641005528   119.04679244   154.39950759
 C      4   3   2     2.870490447259   110.25709637   299.49914816
 N      7   4   3     2.768899140318   112.40958346    55.93255127
 H      1   2   3     2.073954495808   108.66762870    63.46957215
 H      1   2   3     2.070696066358   110.51550447   181.63823661
 H      2   1   3     2.091371908265   109.08719721   122.29585156
 H      2   1   3     2.071463822640   110.18419834   240.90058319
 H      3   2   1     1.917603918166   110.99596951   183.11276390
 H      5   4   3     2.056322455846   117.72183662     1.54778921
 H      5   4   3     2.056327164803   119.28818532   215.63441973
 H      6   4   3     2.055474588994   118.31715936   140.97608253
 H      6   4   3     2.056758868867   117.83736128   357.37272837
 H      7   4   3     2.070350857913   110.45377317   177.93140844
 H      7   4   3     2.074193096737   108.73454625   296.26066368
 H      8   7   4     1.921925586278   108.96535138    68.77491722


           ************************************************************
           *        Program running with 6 parallel MPI-processes     *
           *              working on a common directory               *
           ************************************************************
------------------------------------------------------------------------------
                   ___                                                        
                  /   \      - P O W E R E D   B Y -                         
                 /     \                                                     
                 |  |  |   _    _      __       _____    __    __             
                 |  |  |  | |  | |    /  \     |  _  \  |  |  /  |          
                  \  \/   | |  | |   /    \    | | | |  |  | /  /          
                 / \  \   | |__| |  /  /\  \   | |_| |  |  |/  /          
                |  |  |   |  __  | /  /__\  \  |    /   |      \           
                |  |  |   | |  | | |   __   |  |    \   |  |\   \          
                \     /   | |  | | |  |  |  |  | |\  \  |  | \   \       
                 \___/    |_|  |_| |__|  |__|  |_| \__\ |__|  \__/        
                                                                              
                      - O R C A' S   B I G   F R I E N D -                    
                                      &                                       
                       - I N T E G R A L  F E E D E R -                       
                                                                              
 v1 FN, 2020, v2 2021                                                         
------------------------------------------------------------------------------


Reading SHARK input file file.SHARKINP.tmp ... ok
----------------------
SHARK INTEGRAL PACKAGE
----------------------

Number of atoms                             ...     20
Number of basis functions                   ...    216
Number of shells                            ...    112
Maximum angular momentum                    ...      2
Integral batch strategy                     ... SHARK/LIBINT Hybrid
RI-J (if used) integral strategy            ... SPLIT-RIJ (Revised 2003 algorithm where possible)
Printlevel                                  ...      1
Contraction scheme used                     ... SEGMENTED contraction
Coulomb Range Separation                    ... NOT USED
Exchange Range Separation                   ... Long Range
   Mu parameter                             ...  0.300000
   Scaling (regular/separated)              ...  0.167000  0.833000
Finite Nucleus Model                        ... NOT USED
Auxiliary Coulomb fitting basis             ... AVAILABLE
   # of basis functions in Aux-J            ...    524
   # of shells in Aux-J                     ...    180
   Maximum angular momentum in Aux-J        ...      4
Auxiliary J/K fitting basis                 ... NOT available
Auxiliary Correlation fitting basis         ... NOT available
Auxiliary 'external' fitting basis          ... NOT available
Integral threshold                          ...     2.500000e-11
Primitive cut-off                           ...     2.500000e-12
Primitive pair pre-selection threshold      ...     2.500000e-12

Calculating pre-screening integrals         ... done (  0.0 sec) Dimension = 112
Organizing shell pair data                  ... done (  0.0 sec)
Shell pair information
Total number of shell pairs                 ...      6328
Shell pairs after pre-screening             ...      6140
Total number of primitive shell pairs       ...     21940
Primitive shell pairs kept                  ...     16387
          la=0 lb=0:   2286 shell pairs
          la=1 lb=0:   2369 shell pairs
          la=1 lb=1:    637 shell pairs
          la=2 lb=0:    533 shell pairs
          la=2 lb=1:    279 shell pairs
          la=2 lb=2:     36 shell pairs

Calculating one electron integrals          ... done (  0.0 sec)
Calculating RI/J V-Matrix + Cholesky decomp.... done (  0.0 sec)
Calculating Nuclear repulsion               ... done (  0.0 sec) ENN=    405.200237490915 Eh

SHARK setup successfully completed in   0.3 seconds

Maximum memory used throughout the entire GTOINT-calculation: 15.4 MB


           ************************************************************
           *        Program running with 6 parallel MPI-processes     *
           *              working on a common directory               *
           ************************************************************

Diagonalization of the overlap matrix:
Smallest eigenvalue                        ... 1.370e-05
Time for diagonalization                   ...    0.016 sec
Threshold for overlap eigenvalues          ... 1.000e-08
Number of eigenvalues below threshold      ... 0
Time for construction of square roots      ...    0.009 sec
Total time needed                          ...    0.027 sec

-------------------
DFT GRID GENERATION
-------------------

General Integration Accuracy     IntAcc      ... 4.388
Radial Grid Type                 RadialGrid  ... OptM3 with GC (2021)
Angular Grid (max. ang.)         AngularGrid ... 4 (Lebedev-302)
Angular grid pruning method      GridPruning ... 4 (adaptive)
Weight generation scheme         WeightScheme... Becke
Basis function cutoff            BFCut       ... 1.0000e-11
Integration weight cutoff        WCut        ... 1.0000e-14
Angular grids for H and He will be reduced by one unit
Partially contracted basis set               ... off
Rotationally invariant grid construction     ... off

Total number of grid points                  ...    90317
Total number of batches                      ...     1419
Average number of points per batch           ...       63
Average number of grid points per atom       ...     4516
Time for grid setup =    0.622 sec

--------------------
COSX GRID GENERATION
--------------------

GRIDX 1
-------
General Integration Accuracy     IntAcc      ... 3.816
Radial Grid Type                 RadialGrid  ... OptM3 with GC (2021)
Angular Grid (max. ang.)         AngularGrid ... 1 (Lebedev-50)
Angular grid pruning method      GridPruning ... 4 (adaptive)
Weight generation scheme         WeightScheme... Becke
Basis function cutoff            BFCut       ... 1.0000e-11
Integration weight cutoff        WCut        ... 1.0000e-14
Angular grids for H and He will be reduced by one unit
Partially contracted basis set               ... on
Rotationally invariant grid construction     ... off

Total number of grid points                  ...    11293
Total number of batches                      ...      187
Average number of points per batch           ...       60
Average number of grid points per atom       ...      565
UseSFitting                                  ... on

GRIDX 2
-------
General Integration Accuracy     IntAcc      ... 4.020
Radial Grid Type                 RadialGrid  ... OptM3 with GC (2021)
Angular Grid (max. ang.)         AngularGrid ... 2 (Lebedev-110)
Angular grid pruning method      GridPruning ... 4 (adaptive)
Weight generation scheme         WeightScheme... Becke
Basis function cutoff            BFCut       ... 1.0000e-11
Integration weight cutoff        WCut        ... 1.0000e-14
Angular grids for H and He will be reduced by one unit
Partially contracted basis set               ... on
Rotationally invariant grid construction     ... off

Total number of grid points                  ...    26276
Total number of batches                      ...      420
Average number of points per batch           ...       62
Average number of grid points per atom       ...     1314
UseSFitting                                  ... on

GRIDX 3
-------
General Integration Accuracy     IntAcc      ... 4.338
Radial Grid Type                 RadialGrid  ... OptM3 with GC (2021)
Angular Grid (max. ang.)         AngularGrid ... 3 (Lebedev-194)
Angular grid pruning method      GridPruning ... 4 (adaptive)
Weight generation scheme         WeightScheme... Becke
Basis function cutoff            BFCut       ... 1.0000e-11
Integration weight cutoff        WCut        ... 1.0000e-14
Angular grids for H and He will be reduced by one unit
Partially contracted basis set               ... on
Rotationally invariant grid construction     ... off

Total number of grid points                  ...    58889
Total number of batches                      ...      929
Average number of points per batch           ...       63
Average number of grid points per atom       ...     2944
UseSFitting                                  ... on

Time for X-Grid setup             =    0.630 sec

--------------
SCF ITERATIONS
--------------
ITER       Energy         Delta-E        Max-DP      RMS-DP      [F,P]     Damp
               ***  Starting incremental Fock matrix formation  ***
  0   -345.4868068901   0.000000000000 0.01984003  0.00030750  0.0160723 0.7000
                      *** Initiating the SOSCF procedure ***
                      *** Re-Reading the Fockian *** 
                      *** Removing any level shift *** 
ITER      Energy       Delta-E        Grad      Rot      Max-DP    RMS-DP
  1   -345.48727111  -0.0004642199  0.001004  0.001004  0.064538  0.000989
               *** Restarting incremental Fock matrix formation ***
  2   -345.48868205  -0.0014109381  0.001028  0.001196  0.020294  0.000313
  3   -345.48879680  -0.0001147530  0.000281  0.000513  0.007895  0.000143
  4   -345.48880820  -0.0000113984  0.000138  0.000157  0.003743  0.000052
  5   -345.48880906  -0.0000008564  0.000061  0.000052  0.000765  0.000013
  6   -345.48880937  -0.0000003127  0.000012  0.000022  0.000697  0.000008
  7   -345.48880938  -0.0000000102  0.000009  0.000010  0.000723  0.000006
                  ***Gradient check signals convergence***
              ***Rediagonalizing the Fockian in SOSCF/NRSCF***

               *****************************************************
               *                     SUCCESS                       *
               *           SCF CONVERGED AFTER   8 CYCLES          *
               *****************************************************

Old exchange energy                            =    -16.191051445 Eh
New exchange energy                            =    -16.191054272 Eh
Exchange energy change after final integration =     -0.000002827 Eh
Total energy after final integration           =   -345.488812206 Eh
Final COS-X integration done in                =     8.874 sec
Total Energy       :         -345.48881221 Eh           -9401.22853 eV
  Last Energy change         ...   -4.9226e-11  Tolerance :   1.0000e-08
  Last MAX-Density change    ...    2.6645e-15  Tolerance :   1.0000e-07
             **** THE GBW FILE WAS UPDATED (file.gbw) ****
             **** DENSITY file.scfp WAS UPDATED ****
             **** ENERGY FILE WAS UPDATED (file.en.tmp) ****
             **** THE GBW FILE WAS UPDATED (file.gbw) ****
             **** DENSITY file.scfp WAS UPDATED ****
Total SCF time: 0 days 0 hours 0 min 45 sec 

Maximum memory used throughout the entire SCF-calculation: 61.1 MB


-------------------------------------------------------------------------------
                          DFT DISPERSION CORRECTION                            
                                                                               
                              DFTD3 V3.1  Rev 1                                
                          USING Becke-Johnson damping                          
-------------------------------------------------------------------------------
-------------------------   ----------------
Dispersion correction           -0.033310931
-------------------------   ----------------


-------------------------   --------------------
FINAL SINGLE POINT ENERGY      -345.522123136542
-------------------------   --------------------


           ************************************************************
           *        Program running with 6 parallel MPI-processes     *
           *              working on a common directory               *
           ************************************************************
------------------------------------------------------------------------------
                         ORCA SCF GRADIENT CALCULATION
------------------------------------------------------------------------------

 ... reading COSX grid (gridx3)
Gradient of the Kohn-Sham DFT energy:
Kohn-Sham wavefunction type      ... RKS
Hartree-Fock exchange scaling    ...    0.167
Number of operators              ...    1
Number of atoms                  ...   20
Basis set dimensions             ...  216
Integral neglect threshold       ... 2.5e-11
Integral primitive cutoff        ... 2.5e-12
SHARK Integral package           ... ON

Nuc. rep. gradient       (SHARK) ... done (  0.0 sec)
HCore & Overlap gradient (SHARK) ... done (  0.1 sec)
RI-J gradient            (SHARK) ... done (  0.6 sec)
COSX-gradient                    ... done ( 10.2 sec)
Exchange-correlation gradient    ... done
Dispersion correction            ... done

------------------
CARTESIAN GRADIENT
------------------

   1   C   :   -0.000092293    0.000135167   -0.000228395
   2   C   :   -0.000136535    0.000088783   -0.000141269
   3   N   :    0.000278555   -0.000247881    0.001017387
   4   C   :   -0.000362840    0.000021045   -0.000655108
   5   C   :    0.000021054   -0.000006646    0.000276866
   6   C   :    0.000540528    0.000259952   -0.000140954
   7   C   :    0.000219473   -0.000385839   -0.000144955
   8   N   :   -0.000046567    0.000071013    0.000075578
   9   H   :   -0.000148043    0.000002116    0.000010309
  10   H   :    0.000063291   -0.000073240    0.000128482
  11   H   :    0.000060847    0.000116082   -0.000002219
  12   H   :   -0.000061790    0.000004721   -0.000033460
  13   H   :   -0.000084885    0.000211890   -0.000124033
  14   H   :    0.000098304    0.000276367   -0.000041067
  15   H   :    0.000057711    0.000088239   -0.000337176
  16   H   :   -0.000146444   -0.000424768    0.000065901
  17   H   :   -0.000242399   -0.000143122    0.000314946
  18   H   :   -0.000038406   -0.000082987   -0.000064922
  19   H   :    0.000003986    0.000034259    0.000028709
  20   H   :    0.000115284    0.000025566   -0.000098608

Difference to translation invariance:
           :    0.0000988324   -0.0000292836   -0.0000939916

Difference to rotation invariance:
           :    0.0000492279   -0.0000323556    0.0002340357

Norm of the cartesian gradient     ...    0.0018225031
RMS gradient                       ...    0.0002352841
MAX gradient                       ...    0.0010173875

-------
TIMINGS
-------

Total SCF gradient time            ...       14.051 sec

One electron gradient       ....       0.098 sec  (  0.7%)
RI-J Coulomb gradient       ....       0.565 sec  (  4.0%)
COSX gradient               ....      10.203 sec  ( 72.6%)
XC gradient                 ....       2.642 sec  ( 18.8%)

Maximum memory used throughout the entire SCFGRAD-calculation: 47.3 MB
------------------------------------------------------------------------------
                         ORCA GEOMETRY RELAXATION STEP
------------------------------------------------------------------------------

Reading the OPT-File                    .... done
Getting information on internals        .... done
Copying old internal coords+grads       .... done
Making the new internal coordinates     .... (new redundants).... done
Validating the new internal coordinates .... (new redundants).... done
Calculating the B-matrix                .... done
Calculating the G,G- and P matrices     .... done
Transforming gradient to internals      .... done
Projecting the internal gradient        .... done
Number of atoms                         ....  20
Number of internal coordinates          .... 129
Current Energy                          ....  -345.522123137 Eh
Current gradient norm                   ....     0.001822503 Eh/bohr
Maximum allowed component of the step   ....  0.300
Current trust radius                    ....  0.300
Updating the Hessian (BFGS)             .... done
Forming the augmented Hessian           .... done
Diagonalizing the augmented Hessian     .... done
Last element of RFO vector              ....  0.999520730
Lowest eigenvalues of augmented Hessian:
 -0.000019060  0.005685346  0.008574285  0.010032066  0.018252786
Length of the computed step             ....  0.030971422
The final length of the internal step   ....  0.030971422
Converting the step to cartesian space:
 Initial RMS(Int)=    0.0027268817
Transforming coordinates:
 Iter   0:  RMS(Cart)=    0.0039473191 RMS(Int)=    0.0027271572
 Iter   1:  RMS(Cart)=    0.0000099444 RMS(Int)=    0.0000060304
 Iter   2:  RMS(Cart)=    0.0000000451 RMS(Int)=    0.0000000326
done
Storing new coordinates                 .... done

                                .--------------------.
          ----------------------|Geometry convergence|-------------------------
          Item                value                   Tolerance       Converged
          ---------------------------------------------------------------------
          Energy change      -0.0001757244            0.0000050000      NO
          RMS gradient        0.0001014442            0.0001000000      NO
          MAX gradient        0.0003707067            0.0003000000      NO
          RMS step            0.0027268817            0.0020000000      NO
          MAX step            0.0081713927            0.0040000000      NO
          ........................................................
          Max(Bonds)      0.0005      Max(Angles)    0.22
          Max(Dihed)        0.47      Max(Improp)    0.00
          ---------------------------------------------------------------------

The optimization has not yet converged - more geometry cycles are needed


    ---------------------------------------------------------------------------
                         Redundant Internal Coordinates
                            (Angstroem and degrees)

        Definition                    Value    dE/dq     Step     New-Value
    ----------------------------------------------------------------------------
     1. B(C   1,C   0)                1.5325 -0.000090  0.0003    1.5328   
     2. B(N   2,C   1)                1.4653 -0.000018 -0.0004    1.4649   
     3. B(C   3,N   2)                1.4477 -0.000371  0.0001    1.4478   
     4. B(C   4,C   3)                1.5143  0.000006  0.0002    1.5145   
     5. B(C   5,C   4)                1.5199  0.000220 -0.0003    1.5197   
     6. B(C   5,C   3)                1.4900 -0.000157  0.0005    1.4905   
     7. B(C   6,C   3)                1.5190 -0.000210  0.0001    1.5191   
     8. B(N   7,C   6)                1.4652 -0.000017 -0.0000    1.4652   
     9. B(N   7,C   0)                1.4656 -0.000140  0.0001    1.4656   
    10. B(H   8,C   0)                1.0975 -0.000023 -0.0000    1.0975   
    11. B(H   9,C   0)                1.0958 -0.000020  0.0000    1.0958   
    12. B(H  10,C   1)                1.1067  0.000069 -0.0001    1.1066   
    13. B(H  11,C   1)                1.0962 -0.000030  0.0000    1.0962   
    14. B(H  12,N   2)                1.0148  0.000027 -0.0003    1.0145   
    15. B(H  13,C   4)                1.0882 -0.000018 -0.0000    1.0881   
    16. B(H  14,C   4)                1.0882  0.000008  0.0000    1.0882   
    17. B(H  15,C   5)                1.0877  0.000004 -0.0001    1.0877   
    18. B(H  16,C   5)                1.0884  0.000071 -0.0001    1.0883   
    19. B(H  17,C   6)                1.0956 -0.000058  0.0000    1.0956   
    20. B(H  18,C   6)                1.0976 -0.000001  0.0000    1.0976   
    21. B(H  19,N   7)                1.0170  0.000065 -0.0001    1.0169   
    22. A(C   1,C   0,N   7)          113.11  0.000040    0.05    113.16   
    23. A(C   1,C   0,H   9)          110.52  0.000081   -0.12    110.39   
    24. A(N   7,C   0,H   9)          108.80 -0.000037   -0.06    108.74   
    25. A(N   7,C   0,H   8)          107.71 -0.000029    0.06    107.77   
    26. A(C   1,C   0,H   8)          108.67 -0.000059    0.07    108.74   
    27. A(H   8,C   0,H   9)          107.86  0.000001    0.00    107.86   
    28. A(N   2,C   1,H  10)          112.06  0.000167   -0.04    112.02   
    29. A(H  10,C   1,H  11)          108.17 -0.000009   -0.02    108.15   
    30. A(N   2,C   1,H  11)          108.90 -0.000078    0.03    108.94   
    31. A(C   0,C   1,N   2)          108.43 -0.000112    0.09    108.52   
    32. A(C   0,C   1,H  10)          109.09 -0.000041   -0.01    109.07   
    33. A(C   0,C   1,H  11)          110.18  0.000075   -0.05    110.14   
    34. A(C   3,N   2,H  12)          110.64 -0.000172    0.20    110.84   
    35. A(C   1,N   2,H  12)          111.00 -0.000029    0.17    111.17   
    36. A(C   1,N   2,C   3)          110.69  0.000040    0.11    110.80   
    37. A(N   2,C   3,C   4)          120.38  0.000092   -0.10    120.28   
    38. A(C   4,C   3,C   5)           60.78  0.000120   -0.03     60.75   
    39. A(C   5,C   3,C   6)          120.30 -0.000006    0.05    120.35   
    40. A(C   4,C   3,C   6)          118.48 -0.000022   -0.02    118.46   
    41. A(N   2,C   3,C   5)          119.05  0.000011    0.02    119.07   
    42. A(N   2,C   3,C   6)          110.26 -0.000094    0.05    110.30   
    43. A(H  13,C   4,H  14)          114.32 -0.000243    0.15    114.47   
    44. A(C   5,C   4,H  14)          118.25  0.000153   -0.11    118.15   
    45. A(C   3,C   4,H  14)          119.29  0.000126   -0.06    119.23   
    46. A(C   5,C   4,H  13)          117.48  0.000121   -0.08    117.39   
    47. A(C   3,C   4,H  13)          117.72  0.000070   -0.03    117.69   
    48. A(C   3,C   4,C   5)           58.82 -0.000108    0.02     58.84   
    49. A(C   3,C   5,H  15)          118.32  0.000091   -0.05    118.27   
    50. A(C   3,C   5,C   4)           60.40 -0.000013    0.01     60.40   
    51. A(H  15,C   5,H  16)          113.90 -0.000289    0.22    114.11   
    52. A(C   4,C   5,H  16)          117.92  0.000171   -0.12    117.80   
    53. A(C   3,C   5,H  16)          117.84  0.000089   -0.06    117.78   
    54. A(C   4,C   5,H  15)          118.42  0.000132   -0.14    118.27   
    55. A(C   3,C   6,N   7)          112.41  0.000136   -0.05    112.36   
    56. A(H  17,C   6,H  18)          107.99  0.000012    0.02    108.01   
    57. A(N   7,C   6,H  18)          108.12 -0.000039   -0.00    108.11   
    58. A(C   3,C   6,H  18)          108.73  0.000013   -0.02    108.71   
    59. A(N   7,C   6,H  17)          109.01 -0.000001   -0.01    109.01   
    60. A(C   3,C   6,H  17)          110.45 -0.000124    0.06    110.52   
    61. A(C   0,N   7,C   6)          110.85 -0.000167    0.10    110.95   
    62. A(C   6,N   7,H  19)          108.97  0.000175   -0.05    108.91   
    63. A(C   0,N   7,H  19)          109.11 -0.000062    0.02    109.13   
    64. D(H  11,C   1,C   0,H   8)    -55.63 -0.000029    0.40    -55.23   
    65. D(N   2,C   1,C   0,H   8)     63.47 -0.000147    0.47     63.94   
    66. D(N   2,C   1,C   0,N   7)    -56.09 -0.000095    0.31    -55.78   
    67. D(N   2,C   1,C   0,H   9)   -178.36 -0.000135    0.44   -177.92   
    68. D(H  11,C   1,C   0,N   7)   -175.19  0.000024    0.25   -174.94   
    69. D(H  10,C   1,C   0,H   9)    -56.07 -0.000025    0.44    -55.63   
    70. D(H  10,C   1,C   0,H   8)   -174.23 -0.000038    0.46   -173.77   
    71. D(H  11,C   1,C   0,H   9)     62.54 -0.000017    0.38     62.92   
    72. D(H  10,C   1,C   0,N   7)     66.20  0.000015    0.31     66.51   
    73. D(C   3,N   2,C   1,H  10)    -60.62  0.000160   -0.30    -60.92   
    74. D(C   3,N   2,C   1,H  11)    179.75  0.000119   -0.27    179.47   
    75. D(H  12,N   2,C   1,C   0)   -176.89 -0.000073    0.13   -176.76   
    76. D(H  12,N   2,C   1,H  11)    -56.98 -0.000094    0.15    -56.84   
    77. D(C   3,N   2,C   1,C   0)     59.84  0.000139   -0.29     59.55   
    78. D(H  12,N   2,C   1,H  10)     62.65 -0.000052    0.11     62.76   
    79. D(C   5,C   3,N   2,C   1)    154.40  0.000040   -0.02    154.38   
    80. D(C   5,C   3,N   2,H  12)     30.92  0.000170   -0.44     30.49   
    81. D(C   6,C   3,N   2,C   1)    -60.50 -0.000097    0.16    -60.34   
    82. D(C   6,C   3,N   2,H  12)    176.02  0.000033   -0.25    175.77   
    83. D(C   4,C   3,N   2,H  12)    -40.31 -0.000018   -0.38    -40.69   
    84. D(C   4,C   3,N   2,C   1)     83.16 -0.000148    0.03     83.20   
    85. D(H  14,C   4,C   3,C   6)     -3.59  0.000042   -0.15     -3.74   
    86. D(H  14,C   4,C   3,C   5)    107.16  0.000088   -0.10    107.06   
    87. D(H  13,C   4,C   3,C   5)   -106.93 -0.000076    0.08   -106.85   
    88. D(H  13,C   4,C   3,N   2)      1.55 -0.000047    0.14      1.69   
    89. D(H  13,C   4,C   3,C   6)    142.32 -0.000122    0.03    142.35   
    90. D(C   5,C   4,C   3,C   6)   -110.75 -0.000046   -0.05   -110.80   
    91. D(H  14,C   4,C   3,N   2)   -144.37  0.000117   -0.04   -144.41   
    92. D(C   5,C   4,C   3,N   2)    108.48  0.000029    0.06    108.54   
    93. D(C   4,C   5,C   3,N   2)   -110.63 -0.000153    0.14   -110.49   
    94. D(C   4,C   5,C   3,C   6)    107.81  0.000027   -0.06    107.76   
    95. D(H  16,C   5,C   4,H  14)    143.23 -0.000076    0.02    143.26   
    96. D(H  16,C   5,C   4,H  13)     -0.52 -0.000040    0.03     -0.49   
    97. D(H  15,C   5,C   4,H  14)     -0.67  0.000004    0.01     -0.65   
    98. D(H  15,C   5,C   4,H  13)   -144.42  0.000040    0.02   -144.40   
    99. D(H  15,C   5,C   4,C   3)    108.23  0.000050    0.00    108.24   
   100. D(C   3,C   5,C   4,H  14)   -108.90 -0.000046    0.01   -108.89   
   101. D(C   3,C   5,C   4,H  13)    107.35 -0.000010    0.01    107.36   
   102. D(H  16,C   5,C   3,C   6)   -144.19  0.000191   -0.17   -144.36   
   103. D(H  16,C   5,C   3,C   4)    108.00  0.000164   -0.12    107.88   
   104. D(H  16,C   5,C   3,N   2)     -2.63  0.000011    0.02     -2.60   
   105. D(H  16,C   5,C   4,C   3)   -107.86 -0.000030    0.01   -107.85   
   106. D(H  15,C   5,C   3,C   6)     -0.58 -0.000090    0.10     -0.49   
   107. D(H  15,C   5,C   3,C   4)   -108.40 -0.000117    0.15   -108.25   
   108. D(H  15,C   5,C   3,N   2)    140.98 -0.000270    0.29    141.26   
   109. D(H  18,C   6,C   3,C   5)     80.86 -0.000105    0.16     81.01   
   110. D(H  18,C   6,C   3,C   4)    151.82  0.000030    0.13    151.95   
   111. D(H  18,C   6,C   3,N   2)    -63.74  0.000028   -0.02    -63.76   
   112. D(H  17,C   6,C   3,C   5)    -37.47 -0.000055    0.11    -37.36   
   113. D(H  17,C   6,C   3,C   4)     33.49  0.000080    0.08     33.57   
   114. D(H  17,C   6,C   3,N   2)    177.93  0.000078   -0.07    177.87   
   115. D(N   7,C   6,C   3,C   5)   -159.47 -0.000059    0.11   -159.36   
   116. D(N   7,C   6,C   3,C   4)    -88.51  0.000075    0.08    -88.43   
   117. D(N   7,C   6,C   3,N   2)     55.93  0.000073   -0.07     55.87   
   118. D(C   0,N   7,C   6,H  17)   -174.13  0.000063   -0.02   -174.15   
   119. D(C   0,N   7,C   6,C   3)    -51.31 -0.000004    0.02    -51.29   
   120. D(H  19,N   7,C   0,H   9)     55.35  0.000038   -0.30     55.04   
   121. D(H  19,N   7,C   0,H   8)    172.02  0.000004   -0.30    171.72   
   122. D(H  19,N   7,C   0,C   1)    -67.87 -0.000066   -0.14    -68.01   
   123. D(C   6,N   7,C   0,H   9)    175.35  0.000110   -0.29    175.06   
   124. D(C   6,N   7,C   0,H   8)    -67.98  0.000076   -0.29    -68.27   
   125. D(C   0,N   7,C   6,H  18)     68.72  0.000071   -0.04     68.68   
   126. D(C   6,N   7,C   0,C   1)     52.13  0.000006   -0.13     52.00   
   127. D(H  19,N   7,C   6,H  18)   -171.19  0.000002    0.02   -171.18   
   128. D(H  19,N   7,C   6,H  17)    -54.04 -0.000006    0.03    -54.01   
   129. D(H  19,N   7,C   6,C   3)     68.77 -0.000073    0.08     68.85   
    ----------------------------------------------------------------------------

         *************************************************************
         *                GEOMETRY OPTIMIZATION CYCLE   6            *
         *************************************************************
---------------------------------
CARTESIAN COORDINATES (ANGSTROEM)
---------------------------------
  C      2.071516   -0.001755    0.290990
  C      1.360834   -0.666541   -0.893194
  N      0.090366   -1.222476   -0.420993
  C     -0.752568   -0.182921    0.131378
  C     -1.610468    0.669423   -0.780301
  C     -2.230707   -0.374279    0.133773
  C     -0.063237    0.484611    1.309153
  N      1.254591    1.018042    0.954744
  H      2.314609   -0.772075    1.033952
  H      3.010910    0.457757   -0.036397
  H      1.213688    0.083131   -1.693810
  H      1.977068   -1.479096   -1.295320
  H     -0.390053   -1.719727   -1.163349
  H     -1.587395    0.451242   -1.846071
  H     -1.762712    1.719341   -0.538239
  H     -2.793024   -0.032036    0.999603
  H     -2.625803   -1.279228   -0.323676
  H     -0.681963    1.297030    1.706080
  H      0.072349   -0.258737    2.105289
  H      1.132197    1.808094    0.326287

----------------------------
CARTESIAN COORDINATES (A.U.)
----------------------------
  NO LB      ZA    FRAG     MASS         X           Y           Z
   0 C     6.0000    0    12.011    3.914598   -0.003316    0.549892
   1 C     6.0000    0    12.011    2.571604   -1.259579   -1.687893
   2 N     7.0000    0    14.007    0.170766   -2.310146   -0.795562
   3 C     6.0000    0    12.011   -1.422147   -0.345670    0.248268
   4 C     6.0000    0    12.011   -3.043343    1.265026   -1.474554
   5 C     6.0000    0    12.011   -4.215425   -0.707284    0.252795
   6 C     6.0000    0    12.011   -0.119500    0.915782    2.473942
   7 N     7.0000    0    14.007    2.370834    1.923820    1.804205
   8 H     1.0000    0     1.008    4.373978   -1.459010    1.953886
   9 H     1.0000    0     1.008    5.689795    0.865036   -0.068779
  10 H     1.0000    0     1.008    2.293537    0.157095   -3.200836
  11 H     1.0000    0     1.008    3.736117   -2.795087   -2.447801
  12 H     1.0000    0     1.008   -0.737093   -3.249812   -2.198412
  13 H     1.0000    0     1.008   -2.999742    0.852723   -3.488568
  14 H     1.0000    0     1.008   -3.331043    3.249083   -1.017123
  15 H     1.0000    0     1.008   -5.278051   -0.060539    1.888976
  16 H     1.0000    0     1.008   -4.962049   -2.417390   -0.611659
  17 H     1.0000    0     1.008   -1.288723    2.451031    3.224023
  18 H     1.0000    0     1.008    0.136720   -0.488943    3.978419
  19 H     1.0000    0     1.008    2.139543    3.416803    0.616594

--------------------------------
INTERNAL COORDINATES (ANGSTROEM)
--------------------------------
 C      0   0   0     0.000000000000     0.00000000     0.00000000
 C      1   0   0     1.532743307680     0.00000000     0.00000000
 N      2   1   0     1.464967142298   108.52213185     0.00000000
 C      3   2   1     1.447869621784   110.81772885    59.55370052
 C      4   3   2     1.514476234488   120.27931028    83.20211476
 C      4   3   2     1.490475701950   119.06505024   154.37403681
 C      4   3   2     1.519187872754   110.30917377   299.65433181
 N      7   4   3     1.465204721985   112.36810463    55.87008662
 H      1   2   3     1.097487638460   108.74111197    63.93518345
 H      1   2   3     1.095807440447   110.39790330   182.07993662
 H      2   1   3     1.106636614797   109.07339394   122.29303844
 H      2   1   3     1.096219108254   110.13616259   240.83635390
 H      3   2   1     1.014471369493   111.15121072   183.24985878
 H      5   4   3     1.088118010603   117.69423638     1.68232833
 H      5   4   3     1.088163441980   119.23292507   215.58859171
 H      6   4   3     1.087654323232   118.26837005   141.26920716
 H      6   4   3     1.088252740964   117.78383883   357.39920203
 H      7   4   3     1.095625990780   110.51438179   177.86893952
 H      7   4   3     1.097625416934   108.71096909   296.24415710
 H      8   7   4     1.016917407873   108.90978637    68.84791628

---------------------------
INTERNAL COORDINATES (A.U.)
---------------------------
 C      0   0   0     0.000000000000     0.00000000     0.00000000
 C      1   0   0     2.896465085116     0.00000000     0.00000000
 N      2   1   0     2.768386694137   108.52213185     0.00000000
 C      3   2   1     2.736077062796   110.81772885    59.55370052
 C      4   3   2     2.861945319515   120.27931028    83.20211476
 C      4   3   2     2.816590885949   119.06505024   154.37403681
 C      4   3   2     2.870849025479   110.30917377   299.65433181
 N      7   4   3     2.768835654679   112.36810463    55.87008662
 H      1   2   3     2.073951072053   108.74111197    63.93518345
 H      1   2   3     2.070775957958   110.39790330   182.07993662
 H      2   1   3     2.091240131737   109.07339394   122.29303844
 H      2   1   3     2.071553897371   110.13616259   240.83635390
 H      3   2   1     1.917073059045   111.15121072   183.24985878
 H      5   4   3     2.056245041427   117.69423638     1.68232833
 H      5   4   3     2.056330894287   119.23292507   215.58859171
 H      6   4   3     2.055368799285   118.26837005   141.26920716
 H      6   4   3     2.056499644912   117.78383883   357.39920203
 H      7   4   3     2.070433067781   110.51438179   177.86893952
 H      7   4   3     2.074211435637   108.71096909   296.24415710
 H      8   7   4     1.921695401697   108.90978637    68.84791628


           ************************************************************
           *        Program running with 6 parallel MPI-processes     *
           *              working on a common directory               *
           ************************************************************
------------------------------------------------------------------------------
                   ___                                                        
                  /   \      - P O W E R E D   B Y -                         
                 /     \                                                     
                 |  |  |   _    _      __       _____    __    __             
                 |  |  |  | |  | |    /  \     |  _  \  |  |  /  |          
                  \  \/   | |  | |   /    \    | | | |  |  | /  /          
                 / \  \   | |__| |  /  /\  \   | |_| |  |  |/  /          
                |  |  |   |  __  | /  /__\  \  |    /   |      \           
                |  |  |   | |  | | |   __   |  |    \   |  |\   \          
                \     /   | |  | | |  |  |  |  | |\  \  |  | \   \       
                 \___/    |_|  |_| |__|  |__|  |_| \__\ |__|  \__/        
                                                                              
                      - O R C A' S   B I G   F R I E N D -                    
                                      &                                       
                       - I N T E G R A L  F E E D E R -                       
                                                                              
 v1 FN, 2020, v2 2021                                                         
------------------------------------------------------------------------------


Reading SHARK input file file.SHARKINP.tmp ... ok
----------------------
SHARK INTEGRAL PACKAGE
----------------------

Number of atoms                             ...     20
Number of basis functions                   ...    216
Number of shells                            ...    112
Maximum angular momentum                    ...      2
Integral batch strategy                     ... SHARK/LIBINT Hybrid
RI-J (if used) integral strategy            ... SPLIT-RIJ (Revised 2003 algorithm where possible)
Printlevel                                  ...      1
Contraction scheme used                     ... SEGMENTED contraction
Coulomb Range Separation                    ... NOT USED
Exchange Range Separation                   ... Long Range
   Mu parameter                             ...  0.300000
   Scaling (regular/separated)              ...  0.167000  0.833000
Finite Nucleus Model                        ... NOT USED
Auxiliary Coulomb fitting basis             ... AVAILABLE
   # of basis functions in Aux-J            ...    524
   # of shells in Aux-J                     ...    180
   Maximum angular momentum in Aux-J        ...      4
Auxiliary J/K fitting basis                 ... NOT available
Auxiliary Correlation fitting basis         ... NOT available
Auxiliary 'external' fitting basis          ... NOT available
Integral threshold                          ...     2.500000e-11
Primitive cut-off                           ...     2.500000e-12
Primitive pair pre-selection threshold      ...     2.500000e-12

Calculating pre-screening integrals         ... done (  0.0 sec) Dimension = 112
Organizing shell pair data                  ... done (  0.0 sec)
Shell pair information
Total number of shell pairs                 ...      6328
Shell pairs after pre-screening             ...      6141
Total number of primitive shell pairs       ...     21940
Primitive shell pairs kept                  ...     16387
          la=0 lb=0:   2286 shell pairs
          la=1 lb=0:   2370 shell pairs
          la=1 lb=1:    637 shell pairs
          la=2 lb=0:    533 shell pairs
          la=2 lb=1:    279 shell pairs
          la=2 lb=2:     36 shell pairs

Calculating one electron integrals          ... done (  0.0 sec)
Calculating RI/J V-Matrix + Cholesky decomp.... done (  0.0 sec)
Calculating Nuclear repulsion               ... done (  0.0 sec) ENN=    405.143107684270 Eh

SHARK setup successfully completed in   0.3 seconds

Maximum memory used throughout the entire GTOINT-calculation: 15.4 MB


           ************************************************************
           *        Program running with 6 parallel MPI-processes     *
           *              working on a common directory               *
           ************************************************************

Diagonalization of the overlap matrix:
Smallest eigenvalue                        ... 1.372e-05
Time for diagonalization                   ...    0.017 sec
Threshold for overlap eigenvalues          ... 1.000e-08
Number of eigenvalues below threshold      ... 0
Time for construction of square roots      ...    0.007 sec
Total time needed                          ...    0.025 sec

-------------------
DFT GRID GENERATION
-------------------

General Integration Accuracy     IntAcc      ... 4.388
Radial Grid Type                 RadialGrid  ... OptM3 with GC (2021)
Angular Grid (max. ang.)         AngularGrid ... 4 (Lebedev-302)
Angular grid pruning method      GridPruning ... 4 (adaptive)
Weight generation scheme         WeightScheme... Becke
Basis function cutoff            BFCut       ... 1.0000e-11
Integration weight cutoff        WCut        ... 1.0000e-14
Angular grids for H and He will be reduced by one unit
Partially contracted basis set               ... off
Rotationally invariant grid construction     ... off

Total number of grid points                  ...    90320
Total number of batches                      ...     1419
Average number of points per batch           ...       63
Average number of grid points per atom       ...     4516
Time for grid setup =    0.616 sec

--------------------
COSX GRID GENERATION
--------------------

GRIDX 1
-------
General Integration Accuracy     IntAcc      ... 3.816
Radial Grid Type                 RadialGrid  ... OptM3 with GC (2021)
Angular Grid (max. ang.)         AngularGrid ... 1 (Lebedev-50)
Angular grid pruning method      GridPruning ... 4 (adaptive)
Weight generation scheme         WeightScheme... Becke
Basis function cutoff            BFCut       ... 1.0000e-11
Integration weight cutoff        WCut        ... 1.0000e-14
Angular grids for H and He will be reduced by one unit
Partially contracted basis set               ... on
Rotationally invariant grid construction     ... off

Total number of grid points                  ...    11294
Total number of batches                      ...      186
Average number of points per batch           ...       60
Average number of grid points per atom       ...      565
UseSFitting                                  ... on

GRIDX 2
-------
General Integration Accuracy     IntAcc      ... 4.020
Radial Grid Type                 RadialGrid  ... OptM3 with GC (2021)
Angular Grid (max. ang.)         AngularGrid ... 2 (Lebedev-110)
Angular grid pruning method      GridPruning ... 4 (adaptive)
Weight generation scheme         WeightScheme... Becke
Basis function cutoff            BFCut       ... 1.0000e-11
Integration weight cutoff        WCut        ... 1.0000e-14
Angular grids for H and He will be reduced by one unit
Partially contracted basis set               ... on
Rotationally invariant grid construction     ... off

Total number of grid points                  ...    26277
Total number of batches                      ...      420
Average number of points per batch           ...       62
Average number of grid points per atom       ...     1314
UseSFitting                                  ... on

GRIDX 3
-------
General Integration Accuracy     IntAcc      ... 4.338
Radial Grid Type                 RadialGrid  ... OptM3 with GC (2021)
Angular Grid (max. ang.)         AngularGrid ... 3 (Lebedev-194)
Angular grid pruning method      GridPruning ... 4 (adaptive)
Weight generation scheme         WeightScheme... Becke
Basis function cutoff            BFCut       ... 1.0000e-11
Integration weight cutoff        WCut        ... 1.0000e-14
Angular grids for H and He will be reduced by one unit
Partially contracted basis set               ... on
Rotationally invariant grid construction     ... off

Total number of grid points                  ...    58897
Total number of batches                      ...      929
Average number of points per batch           ...       63
Average number of grid points per atom       ...     2945
UseSFitting                                  ... on

Time for X-Grid setup             =    0.630 sec

--------------
SCF ITERATIONS
--------------
ITER       Energy         Delta-E        Max-DP      RMS-DP      [F,P]     Damp
               ***  Starting incremental Fock matrix formation  ***
                      *** Initiating the SOSCF procedure ***
                      *** Re-Reading the Fockian *** 
                      *** Removing any level shift *** 
ITER      Energy       Delta-E        Grad      Rot      Max-DP    RMS-DP
  0   -345.48881387 -345.4888138733  0.000394  0.000394  0.003822  0.000090
               *** Restarting incremental Fock matrix formation ***
  1   -345.48882895  -0.0000150781  0.000111  0.000128  0.002021  0.000051
  2   -345.48883139  -0.0000024429  0.000034  0.000066  0.001159  0.000024
  3   -345.48883162  -0.0000002217  0.000019  0.000017  0.001829  0.000012
  4   -345.48883164  -0.0000000283  0.000007  0.000005  0.000288  0.000005
                  ***Gradient check signals convergence***
              ***Rediagonalizing the Fockian in SOSCF/NRSCF***

               *****************************************************
               *                     SUCCESS                       *
               *           SCF CONVERGED AFTER   5 CYCLES          *
               *****************************************************

Old exchange energy                            =    -16.190996501 Eh
New exchange energy                            =    -16.190999180 Eh
Exchange energy change after final integration =     -0.000002679 Eh
Total energy after final integration           =   -345.488834328 Eh
Final COS-X integration done in                =     8.955 sec
Total Energy       :         -345.48883433 Eh           -9401.22913 eV
  Last Energy change         ...   -4.4391e-09  Tolerance :   1.0000e-08
  Last MAX-Density change    ...    3.9968e-15  Tolerance :   1.0000e-07
             **** THE GBW FILE WAS UPDATED (file.gbw) ****
             **** DENSITY file.scfp WAS UPDATED ****
             **** ENERGY FILE WAS UPDATED (file.en.tmp) ****
             **** THE GBW FILE WAS UPDATED (file.gbw) ****
             **** DENSITY file.scfp WAS UPDATED ****
Total SCF time: 0 days 0 hours 0 min 35 sec 

Maximum memory used throughout the entire SCF-calculation: 61.1 MB


-------------------------------------------------------------------------------
                          DFT DISPERSION CORRECTION                            
                                                                               
                              DFTD3 V3.1  Rev 1                                
                          USING Becke-Johnson damping                          
-------------------------------------------------------------------------------
-------------------------   ----------------
Dispersion correction           -0.033298441
-------------------------   ----------------


-------------------------   --------------------
FINAL SINGLE POINT ENERGY      -345.522132768524
-------------------------   --------------------


           ************************************************************
           *        Program running with 6 parallel MPI-processes     *
           *              working on a common directory               *
           ************************************************************
------------------------------------------------------------------------------
                         ORCA SCF GRADIENT CALCULATION
------------------------------------------------------------------------------

 ... reading COSX grid (gridx3)
Gradient of the Kohn-Sham DFT energy:
Kohn-Sham wavefunction type      ... RKS
Hartree-Fock exchange scaling    ...    0.167
Number of operators              ...    1
Number of atoms                  ...   20
Basis set dimensions             ...  216
Integral neglect threshold       ... 2.5e-11
Integral primitive cutoff        ... 2.5e-12
SHARK Integral package           ... ON

Nuc. rep. gradient       (SHARK) ... done (  0.0 sec)
HCore & Overlap gradient (SHARK) ... done (  0.1 sec)
RI-J gradient            (SHARK) ... done (  0.5 sec)
COSX-gradient                    ... done ( 10.0 sec)
Exchange-correlation gradient    ... done
Dispersion correction            ... done

------------------
CARTESIAN GRADIENT
------------------

   1   C   :    0.000002490    0.000062386   -0.000063391
   2   C   :    0.000034579   -0.000062357   -0.000022968
   3   N   :    0.000126887   -0.000054363    0.000027216
   4   C   :   -0.000235072   -0.000092794   -0.000064658
   5   C   :    0.000022208   -0.000040916    0.000087235
   6   C   :    0.000056510    0.000120911   -0.000052735
   7   C   :    0.000043467    0.000044087   -0.000017098
   8   N   :   -0.000007713   -0.000008342   -0.000000565
   9   H   :   -0.000018591   -0.000000644   -0.000008669
  10   H   :    0.000014845   -0.000005242    0.000024123
  11   H   :    0.000016850    0.000014186    0.000027978
  12   H   :    0.000012665    0.000015027   -0.000033320
  13   H   :    0.000007790    0.000064235    0.000026394
  14   H   :    0.000025456    0.000057764   -0.000013728
  15   H   :    0.000031330    0.000044213   -0.000096919
  16   H   :   -0.000040052   -0.000108642    0.000021529
  17   H   :   -0.000044379   -0.000043602    0.000076185
  18   H   :   -0.000009006   -0.000014421    0.000004807
  19   H   :    0.000028117    0.000003845   -0.000018555
  20   H   :    0.000023903   -0.000019542    0.000006286

Difference to translation invariance:
           :    0.0000922838   -0.0000242103   -0.0000908554

Difference to rotation invariance:
           :    0.0000429472    0.0000042817    0.0002329240

Norm of the cartesian gradient     ...    0.0004329004
RMS gradient                       ...    0.0000558872
MAX gradient                       ...    0.0002350725

-------
TIMINGS
-------

Total SCF gradient time            ...       13.776 sec

One electron gradient       ....       0.098 sec  (  0.7%)
RI-J Coulomb gradient       ....       0.538 sec  (  3.9%)
COSX gradient               ....       9.980 sec  ( 72.4%)
XC gradient                 ....       2.644 sec  ( 19.2%)

Maximum memory used throughout the entire SCFGRAD-calculation: 47.3 MB
------------------------------------------------------------------------------
                         ORCA GEOMETRY RELAXATION STEP
------------------------------------------------------------------------------

Reading the OPT-File                    .... done
Getting information on internals        .... done
Copying old internal coords+grads       .... done
Making the new internal coordinates     .... (new redundants).... done
Validating the new internal coordinates .... (new redundants).... done
Calculating the B-matrix                .... done
Calculating the G,G- and P matrices     .... done
Transforming gradient to internals      .... done
Projecting the internal gradient        .... done
Number of atoms                         ....  20
Number of internal coordinates          .... 129
Current Energy                          ....  -345.522132769 Eh
Current gradient norm                   ....     0.000432900 Eh/bohr
Maximum allowed component of the step   ....  0.300
Current trust radius                    ....  0.300
Updating the Hessian (BFGS)             .... done
Forming the augmented Hessian           .... done
Diagonalizing the augmented Hessian     .... done
Last element of RFO vector              ....  0.999977706
Lowest eigenvalues of augmented Hessian:
 -0.000001149  0.005694907  0.008240658  0.010032235  0.018069816
Length of the computed step             ....  0.006677578
The final length of the internal step   ....  0.006677578
Converting the step to cartesian space:
 Initial RMS(Int)=    0.0005879279
Transforming coordinates:
 Iter   0:  RMS(Cart)=    0.0007953541 RMS(Int)=    0.0005876064
 Iter   1:  RMS(Cart)=    0.0000003802 RMS(Int)=    0.0000002440
 Iter   2:  RMS(Cart)=    0.0000000003 RMS(Int)=    0.0000000003
done
Storing new coordinates                 .... done

                                .--------------------.
          ----------------------|Geometry convergence|-------------------------
          Item                value                   Tolerance       Converged
          ---------------------------------------------------------------------
          Energy change      -0.0000096320            0.0000050000      NO
          RMS gradient        0.0000239907            0.0001000000      YES
          MAX gradient        0.0000737165            0.0003000000      YES
          RMS step            0.0005879279            0.0020000000      YES
          MAX step            0.0016083624            0.0040000000      YES
          ........................................................
          Max(Bonds)      0.0002      Max(Angles)    0.07
          Max(Dihed)        0.09      Max(Improp)    0.00
          ---------------------------------------------------------------------

       Everything but the energy has converged. However, the energy
       appears to be close enough to convergence to make sure that the
       final evaluation at the new geometry represents the equilibrium energy.
       Convergence will therefore be signaled now


                    ***********************HURRAY********************
                    ***        THE OPTIMIZATION HAS CONVERGED     ***
                    *************************************************


    ---------------------------------------------------------------------------
                         Redundant Internal Coordinates

                          --- Optimized Parameters ---  
                            (Angstroem and degrees)

        Definition                    OldVal   dE/dq     Step     FinalVal
    ----------------------------------------------------------------------------
     1. B(C   1,C   0)                1.5327 -0.000008  0.0001    1.5328   
     2. B(N   2,C   1)                1.4650  0.000040 -0.0001    1.4649   
     3. B(C   3,N   2)                1.4479  0.000070 -0.0002    1.4477   
     4. B(C   4,C   3)                1.5145 -0.000009  0.0001    1.5146   
     5. B(C   5,C   4)                1.5197  0.000048 -0.0000    1.5197   
     6. B(C   5,C   3)                1.4905  0.000015  0.0001    1.4905   
     7. B(C   6,C   3)                1.5192  0.000026 -0.0001    1.5191   
     8. B(N   7,C   6)                1.4652  0.000002  0.0000    1.4652   
     9. B(N   7,C   0)                1.4656 -0.000003  0.0000    1.4656   
    10. B(H   8,C   0)                1.0975 -0.000006 -0.0000    1.0975   
    11. B(H   9,C   0)                1.0958 -0.000003  0.0000    1.0958   
    12. B(H  10,C   1)                1.1066 -0.000017  0.0000    1.1067   
    13. B(H  11,C   1)                1.0962  0.000004  0.0000    1.0962   
    14. B(H  12,N   2)                1.0145 -0.000056  0.0001    1.0145   
    15. B(H  13,C   4)                1.0881 -0.000002 -0.0000    1.0881   
    16. B(H  14,C   4)                1.0882  0.000021 -0.0000    1.0881   
    17. B(H  15,C   5)                1.0877  0.000011 -0.0000    1.0876   
    18. B(H  16,C   5)                1.0883  0.000016 -0.0000    1.0882   
    19. B(H  17,C   6)                1.0956  0.000001 -0.0000    1.0956   
    20. B(H  18,C   6)                1.0976 -0.000011  0.0000    1.0976   
    21. B(H  19,N   7)                1.0169 -0.000024  0.0000    1.0170   
    22. A(C   1,C   0,N   7)          113.16  0.000019    0.01    113.17   
    23. A(C   1,C   0,H   9)          110.40  0.000018   -0.03    110.37   
    24. A(N   7,C   0,H   9)          108.75 -0.000012   -0.01    108.74   
    25. A(N   7,C   0,H   8)          107.77 -0.000008    0.01    107.78   
    26. A(C   1,C   0,H   8)          108.74 -0.000020    0.02    108.76   
    27. A(H   8,C   0,H   9)          107.86  0.000001    0.00    107.86   
    28. A(N   2,C   1,H  10)          112.02  0.000020   -0.00    112.02   
    29. A(H  10,C   1,H  11)          108.15 -0.000005    0.00    108.15   
    30. A(N   2,C   1,H  11)          108.93  0.000012   -0.01    108.92   
    31. A(C   0,C   1,N   2)          108.52 -0.000022    0.01    108.54   
    32. A(C   0,C   1,H  10)          109.07 -0.000024    0.02    109.09   
    33. A(C   0,C   1,H  11)          110.14  0.000020   -0.02    110.11   
    34. A(C   3,N   2,H  12)          110.82 -0.000045    0.04    110.86   
    35. A(C   1,N   2,H  12)          111.15  0.000004    0.02    111.17   
    36. A(C   1,N   2,C   3)          110.82  0.000031    0.00    110.82   
    37. A(N   2,C   3,C   4)          120.28  0.000019   -0.01    120.27   
    38. A(C   4,C   3,C   5)           60.75  0.000018   -0.00     60.75   
    39. A(C   5,C   3,C   6)          120.34  0.000005   -0.00    120.34   
    40. A(C   4,C   3,C   6)          118.45 -0.000002    0.01    118.47   
    41. A(N   2,C   3,C   5)          119.07  0.000036   -0.03    119.03   
    42. A(N   2,C   3,C   6)          110.31 -0.000043    0.02    110.33   
    43. A(H  13,C   4,H  14)          114.48 -0.000057    0.06    114.53   
    44. A(C   5,C   4,H  14)          118.15  0.000034   -0.05    118.09   
    45. A(C   3,C   4,H  14)          119.23  0.000028   -0.03    119.21   
    46. A(C   5,C   4,H  13)          117.39  0.000027   -0.02    117.37   
    47. A(C   3,C   4,H  13)          117.69  0.000007   -0.00    117.69   
    48. A(C   3,C   4,C   5)           58.84 -0.000002    0.00     58.84   
    49. A(C   3,C   5,H  15)          118.27  0.000031   -0.01    118.25   
    50. A(C   3,C   5,C   4)           60.40 -0.000017    0.00     60.41   
    51. A(H  15,C   5,H  16)          114.12 -0.000074    0.07    114.19   
    52. A(C   4,C   5,H  16)          117.80  0.000040   -0.04    117.77   
    53. A(C   3,C   5,H  16)          117.78  0.000018   -0.01    117.77   
    54. A(C   4,C   5,H  15)          118.28  0.000043   -0.06    118.22   
    55. A(C   3,C   6,N   7)          112.37  0.000026   -0.01    112.36   
    56. A(H  17,C   6,H  18)          108.01  0.000005    0.00    108.01   
    57. A(N   7,C   6,H  18)          108.11 -0.000031    0.02    108.13   
    58. A(C   3,C   6,H  18)          108.71  0.000000    0.01    108.72   
    59. A(N   7,C   6,H  17)          109.00  0.000011   -0.01    108.99   
    60. A(C   3,C   6,H  17)          110.51 -0.000012    0.00    110.51   
    61. A(C   0,N   7,C   6)          110.95  0.000009    0.00    110.95   
    62. A(C   6,N   7,H  19)          108.91  0.000017   -0.02    108.89   
    63. A(C   0,N   7,H  19)          109.14 -0.000014   -0.00    109.13   
    64. D(H  11,C   1,C   0,H   8)    -55.23 -0.000015    0.09    -55.14   
    65. D(N   2,C   1,C   0,H   8)     63.94 -0.000002    0.07     64.01   
    66. D(N   2,C   1,C   0,N   7)    -55.78  0.000009    0.04    -55.74   
    67. D(N   2,C   1,C   0,H   9)   -177.92 -0.000003    0.07   -177.85   
    68. D(H  11,C   1,C   0,N   7)   -174.95 -0.000004    0.06   -174.89   
    69. D(H  10,C   1,C   0,H   9)    -55.63 -0.000007    0.09    -55.54   
    70. D(H  10,C   1,C   0,H   8)   -173.77 -0.000007    0.09   -173.68   
    71. D(H  11,C   1,C   0,H   9)     62.92 -0.000016    0.09     63.00   
    72. D(H  10,C   1,C   0,N   7)     66.51  0.000005    0.06     66.57   
    73. D(C   3,N   2,C   1,H  10)    -60.93  0.000036   -0.06    -60.99   
    74. D(C   3,N   2,C   1,H  11)    179.47  0.000022   -0.06    179.42   
    75. D(H  12,N   2,C   1,C   0)   -176.75 -0.000029    0.04   -176.71   
    76. D(H  12,N   2,C   1,H  11)    -56.83 -0.000011    0.01    -56.82   
    77. D(C   3,N   2,C   1,C   0)     59.55  0.000004   -0.03     59.52   
    78. D(H  12,N   2,C   1,H  10)     62.77  0.000004    0.00     62.77   
    79. D(C   5,C   3,N   2,C   1)    154.37  0.000019    0.01    154.38   
    80. D(C   5,C   3,N   2,H  12)     30.49  0.000023   -0.04     30.45   
    81. D(C   6,C   3,N   2,C   1)    -60.35  0.000016   -0.01    -60.36   
    82. D(C   6,C   3,N   2,H  12)    175.77  0.000020   -0.06    175.70   
    83. D(C   4,C   3,N   2,H  12)    -40.69 -0.000022   -0.02    -40.70   
    84. D(C   4,C   3,N   2,C   1)     83.20 -0.000026    0.03     83.23   
    85. D(H  14,C   4,C   3,C   6)     -3.74  0.000014   -0.04     -3.78   
    86. D(H  14,C   4,C   3,C   5)    107.06  0.000028   -0.05    107.01   
    87. D(H  13,C   4,C   3,C   5)   -106.85 -0.000029    0.02   -106.82   
    88. D(H  13,C   4,C   3,N   2)      1.68  0.000016   -0.01      1.67   
    89. D(H  13,C   4,C   3,C   6)    142.35 -0.000042    0.03    142.39   
    90. D(C   5,C   4,C   3,C   6)   -110.80 -0.000014    0.01   -110.79   
    91. D(H  14,C   4,C   3,N   2)   -144.41  0.000073   -0.09   -144.50   
    92. D(C   5,C   4,C   3,N   2)    108.53  0.000045   -0.04    108.49   
    93. D(C   4,C   5,C   3,N   2)   -110.48 -0.000016   -0.00   -110.48   
    94. D(C   4,C   5,C   3,C   6)    107.76  0.000003    0.01    107.77   
    95. D(H  16,C   5,C   4,H  14)    143.26 -0.000017    0.00    143.26   
    96. D(H  16,C   5,C   4,H  13)     -0.49 -0.000003    0.01     -0.48   
    97. D(H  15,C   5,C   4,H  14)     -0.65 -0.000006    0.01     -0.64   
    98. D(H  15,C   5,C   4,H  13)   -144.40  0.000008    0.02   -144.38   
    99. D(H  15,C   5,C   4,C   3)    108.24  0.000013    0.01    108.25   
   100. D(C   3,C   5,C   4,H  14)   -108.89 -0.000019    0.01   -108.88   
   101. D(C   3,C   5,C   4,H  13)    107.36 -0.000005    0.01    107.37   
   102. D(H  16,C   5,C   3,C   6)   -144.36  0.000038   -0.02   -144.39   
   103. D(H  16,C   5,C   3,C   4)    107.88  0.000035   -0.04    107.84   
   104. D(H  16,C   5,C   3,N   2)     -2.60  0.000019   -0.04     -2.64   
   105. D(H  16,C   5,C   4,C   3)   -107.85  0.000002   -0.00   -107.85   
   106. D(H  15,C   5,C   3,C   6)     -0.49 -0.000029    0.08     -0.41   
   107. D(H  15,C   5,C   3,C   4)   -108.25 -0.000032    0.06   -108.18   
   108. D(H  15,C   5,C   3,N   2)    141.27 -0.000048    0.06    141.33   
   109. D(H  18,C   6,C   3,C   5)     81.01  0.000001   -0.03     80.99   
   110. D(H  18,C   6,C   3,C   4)    151.95  0.000024   -0.03    151.92   
   111. D(H  18,C   6,C   3,N   2)    -63.76 -0.000008    0.01    -63.75   
   112. D(H  17,C   6,C   3,C   5)    -37.36  0.000003   -0.03    -37.39   
   113. D(H  17,C   6,C   3,C   4)     33.57  0.000026   -0.03     33.54   
   114. D(H  17,C   6,C   3,N   2)    177.87 -0.000006    0.00    177.87   
   115. D(N   7,C   6,C   3,C   5)   -159.36 -0.000021   -0.01   -159.37   
   116. D(N   7,C   6,C   3,C   4)    -88.43  0.000002   -0.01    -88.44   
   117. D(N   7,C   6,C   3,N   2)     55.87 -0.000030    0.03     55.90   
   118. D(C   0,N   7,C   6,H  17)   -174.15 -0.000006    0.02   -174.13   
   119. D(C   0,N   7,C   6,C   3)    -51.30  0.000004    0.00    -51.30   
   120. D(H  19,N   7,C   0,H   9)     55.04  0.000008   -0.05     55.00   
   121. D(H  19,N   7,C   0,H   8)    171.72 -0.000002   -0.04    171.67   
   122. D(H  19,N   7,C   0,C   1)    -68.01 -0.000020   -0.01    -68.02   
   123. D(C   6,N   7,C   0,H   9)    175.05  0.000026   -0.07    174.99   
   124. D(C   6,N   7,C   0,H   8)    -68.27  0.000016   -0.06    -68.34   
   125. D(C   0,N   7,C   6,H  18)     68.68 -0.000000    0.01     68.69   
   126. D(C   6,N   7,C   0,C   1)     52.00 -0.000002   -0.03     51.97   
   127. D(H  19,N   7,C   6,H  18)   -171.18 -0.000001    0.00   -171.17   
   128. D(H  19,N   7,C   6,H  17)    -54.01 -0.000007    0.01    -54.00   
   129. D(H  19,N   7,C   6,C   3)     68.85  0.000003   -0.01     68.84   
    ----------------------------------------------------------------------------
                 *******************************************************
                 *** FINAL ENERGY EVALUATION AT THE STATIONARY POINT ***
                 ***               (AFTER    6 CYCLES)               ***
                 *******************************************************
---------------------------------
CARTESIAN COORDINATES (ANGSTROEM)
---------------------------------
  C      2.071521   -0.001652    0.290907
  C      1.360710   -0.666744   -0.893113
  N      0.090112   -1.222295   -0.421069
  C     -0.752316   -0.182664    0.131384
  C     -1.610403    0.669644   -0.780287
  C     -2.230493   -0.374293    0.133569
  C     -0.063271    0.484418    1.309408
  N      1.254585    1.017937    0.955049
  H      2.315723   -0.771726    1.033755
  H      3.010342    0.458431   -0.037357
  H      1.213901    0.082360   -1.694356
  H      1.976943   -1.479699   -1.294439
  H     -0.390224   -1.720236   -1.163088
  H     -1.587518    0.451350   -1.846016
  H     -1.763339    1.719196   -0.537259
  H     -2.792862   -0.031246    0.999002
  H     -2.625209   -1.278953   -0.324667
  H     -0.681882    1.296948    1.706278
  H      0.071995   -0.259054    2.105496
  H      1.131885    1.808077    0.326705

----------------------------
CARTESIAN COORDINATES (A.U.)
----------------------------
  NO LB      ZA    FRAG     MASS         X           Y           Z
   0 C     6.0000    0    12.011    3.914606   -0.003122    0.549735
   1 C     6.0000    0    12.011    2.571369   -1.259963   -1.687740
   2 N     7.0000    0    14.007    0.170287   -2.309804   -0.795706
   3 C     6.0000    0    12.011   -1.421672   -0.345185    0.248280
   4 C     6.0000    0    12.011   -3.043222    1.265443   -1.474529
   5 C     6.0000    0    12.011   -4.215021   -0.707311    0.252409
   6 C     6.0000    0    12.011   -0.119564    0.915417    2.474422
   7 N     7.0000    0    14.007    2.370822    1.923623    1.804781
   8 H     1.0000    0     1.008    4.376082   -1.458350    1.953513
   9 H     1.0000    0     1.008    5.688722    0.866310   -0.070594
  10 H     1.0000    0     1.008    2.293940    0.155639   -3.201869
  11 H     1.0000    0     1.008    3.735882   -2.796226   -2.446135
  12 H     1.0000    0     1.008   -0.737416   -3.250774   -2.197918
  13 H     1.0000    0     1.008   -2.999974    0.852927   -3.488466
  14 H     1.0000    0     1.008   -3.332229    3.248809   -1.015272
  15 H     1.0000    0     1.008   -5.277744   -0.059045    1.887840
  16 H     1.0000    0     1.008   -4.960927   -2.416872   -0.613531
  17 H     1.0000    0     1.008   -1.288570    2.450877    3.224398
  18 H     1.0000    0     1.008    0.136052   -0.489541    3.978810
  19 H     1.0000    0     1.008    2.138953    3.416771    0.617382

--------------------------------
INTERNAL COORDINATES (ANGSTROEM)
--------------------------------
 C      0   0   0     0.000000000000     0.00000000     0.00000000
 C      1   0   0     1.532808799054     0.00000000     0.00000000
 N      2   1   0     1.464883246785   108.53406530     0.00000000
 C      3   2   1     1.447661408365   110.81564398    59.52366386
 C      4   3   2     1.514558124485   120.27263648    83.23362044
 C      4   3   2     1.490547747215   119.03385047   154.38376504
 C      4   3   2     1.519052784095   110.32538696   299.64285037
 N      7   4   3     1.465249586359   112.35371333    55.89432601
 H      1   2   3     1.097483528767   108.75802620    64.00860515
 H      1   2   3     1.095819540707   110.36943630   182.14919394
 H      2   1   3     1.106661478076   109.09139360   122.31145053
 H      2   1   3     1.096221847477   110.11421007   240.85321976
 H      3   2   1     1.014523859250   111.16890229   183.28429754
 H      5   4   3     1.088096853220   117.69411398     1.66913962
 H      5   4   3     1.088123349418   119.20821087   215.49882627
 H      6   4   3     1.087618468146   118.25452684   141.33067927
 H      6   4   3     1.088205772352   117.77321571   357.35736547
 H      7   4   3     1.095623680328   110.51624101   177.86887045
 H      7   4   3     1.097635000621   108.71740200   296.25098264
 H      8   7   4     1.016953128941   108.89382041    68.84136855

---------------------------
INTERNAL COORDINATES (A.U.)
---------------------------
 C      0   0   0     0.000000000000     0.00000000     0.00000000
 C      1   0   0     2.896588845877     0.00000000     0.00000000
 N      2   1   0     2.768228154594   108.53406530     0.00000000
 C      3   2   1     2.735683596457   110.81564398    59.52366386
 C      4   3   2     2.862100069183   120.27263648    83.23362044
 C      4   3   2     2.816727031769   119.03385047   154.38376504
 C      4   3   2     2.870593744910   110.32538696   299.64285037
 N      7   4   3     2.768920436060   112.35371333    55.89432601
 H      1   2   3     2.073943305859   108.75802620    64.00860515
 H      1   2   3     2.070798824136   110.36943630   182.14919394
 H      2   1   3     2.091287116525   109.09139360   122.31145053
 H      2   1   3     2.071559073753   110.11421007   240.85321976
 H      3   2   1     1.917172250311   111.16890229   183.28429754
 H      5   4   3     2.056205059767   117.69411398     1.66913962
 H      5   4   3     2.056255130324   119.20821087   215.49882627
 H      6   4   3     2.055301042991   118.25452684   141.33067927
 H      6   4   3     2.056410887097   117.77321571   357.35736547
 H      7   4   3     2.070428701659   110.51624101   177.86887045
 H      7   4   3     2.074229546179   108.71740200   296.25098264
 H      8   7   4     1.921762904733   108.89382041    68.84136855

---------------------
BASIS SET INFORMATION
---------------------
There are 3 groups of distinct atoms

 Group   1 Type C   : 11s5p1d contracted to 4s3p1d pattern {6311/311/1}
 Group   2 Type N   : 11s5p1d contracted to 4s3p1d pattern {6311/311/1}
 Group   3 Type H   : 5s1p contracted to 3s1p pattern {311/1}

Atom   0C    basis set group =>   1
Atom   1C    basis set group =>   1
Atom   2N    basis set group =>   2
Atom   3C    basis set group =>   1
Atom   4C    basis set group =>   1
Atom   5C    basis set group =>   1
Atom   6C    basis set group =>   1
Atom   7N    basis set group =>   2
Atom   8H    basis set group =>   3
Atom   9H    basis set group =>   3
Atom  10H    basis set group =>   3
Atom  11H    basis set group =>   3
Atom  12H    basis set group =>   3
Atom  13H    basis set group =>   3
Atom  14H    basis set group =>   3
Atom  15H    basis set group =>   3
Atom  16H    basis set group =>   3
Atom  17H    basis set group =>   3
Atom  18H    basis set group =>   3
Atom  19H    basis set group =>   3
---------------------------------
AUXILIARY/J BASIS SET INFORMATION
---------------------------------
There are 3 groups of distinct atoms

 Group   1 Type C   : 12s5p4d2f1g contracted to 6s4p3d1f1g pattern {711111/2111/211/2/1}
 Group   2 Type N   : 12s5p4d2f1g contracted to 6s4p3d1f1g pattern {711111/2111/211/2/1}
 Group   3 Type H   : 5s2p1d contracted to 3s1p1d pattern {311/2/1}

Atom   0C    basis set group =>   1
Atom   1C    basis set group =>   1
Atom   2N    basis set group =>   2
Atom   3C    basis set group =>   1
Atom   4C    basis set group =>   1
Atom   5C    basis set group =>   1
Atom   6C    basis set group =>   1
Atom   7N    basis set group =>   2
Atom   8H    basis set group =>   3
Atom   9H    basis set group =>   3
Atom  10H    basis set group =>   3
Atom  11H    basis set group =>   3
Atom  12H    basis set group =>   3
Atom  13H    basis set group =>   3
Atom  14H    basis set group =>   3
Atom  15H    basis set group =>   3
Atom  16H    basis set group =>   3
Atom  17H    basis set group =>   3
Atom  18H    basis set group =>   3
Atom  19H    basis set group =>   3


           ************************************************************
           *        Program running with 6 parallel MPI-processes     *
           *              working on a common directory               *
           ************************************************************
------------------------------------------------------------------------------
                           ORCA GTO INTEGRAL CALCULATION
                           -- RI-GTO INTEGRALS CHOSEN --
------------------------------------------------------------------------------
------------------------------------------------------------------------------
                   ___                                                        
                  /   \      - P O W E R E D   B Y -                         
                 /     \                                                     
                 |  |  |   _    _      __       _____    __    __             
                 |  |  |  | |  | |    /  \     |  _  \  |  |  /  |          
                  \  \/   | |  | |   /    \    | | | |  |  | /  /          
                 / \  \   | |__| |  /  /\  \   | |_| |  |  |/  /          
                |  |  |   |  __  | /  /__\  \  |    /   |      \           
                |  |  |   | |  | | |   __   |  |    \   |  |\   \          
                \     /   | |  | | |  |  |  |  | |\  \  |  | \   \       
                 \___/    |_|  |_| |__|  |__|  |_| \__\ |__|  \__/        
                                                                              
                      - O R C A' S   B I G   F R I E N D -                    
                                      &                                       
                       - I N T E G R A L  F E E D E R -                       
                                                                              
 v1 FN, 2020, v2 2021                                                         
------------------------------------------------------------------------------


Reading SHARK input file file.SHARKINP.tmp ... ok
----------------------
SHARK INTEGRAL PACKAGE
----------------------

Number of atoms                             ...     20
Number of basis functions                   ...    216
Number of shells                            ...    112
Maximum angular momentum                    ...      2
Integral batch strategy                     ... SHARK/LIBINT Hybrid
RI-J (if used) integral strategy            ... SPLIT-RIJ (Revised 2003 algorithm where possible)
Printlevel                                  ...      1
Contraction scheme used                     ... SEGMENTED contraction
Coulomb Range Separation                    ... NOT USED
Exchange Range Separation                   ... Long Range
   Mu parameter                             ...  0.300000
   Scaling (regular/separated)              ...  0.167000  0.833000
Finite Nucleus Model                        ... NOT USED
Auxiliary Coulomb fitting basis             ... AVAILABLE
   # of basis functions in Aux-J            ...    524
   # of shells in Aux-J                     ...    180
   Maximum angular momentum in Aux-J        ...      4
Auxiliary J/K fitting basis                 ... NOT available
Auxiliary Correlation fitting basis         ... NOT available
Auxiliary 'external' fitting basis          ... NOT available
Integral threshold                          ...     2.500000e-11
Primitive cut-off                           ...     2.500000e-12
Primitive pair pre-selection threshold      ...     2.500000e-12

Calculating pre-screening integrals         ... done (  0.0 sec) Dimension = 112
Organizing shell pair data                  ... done (  0.0 sec)
Shell pair information
Total number of shell pairs                 ...      6328
Shell pairs after pre-screening             ...      6141
Total number of primitive shell pairs       ...     21940
Primitive shell pairs kept                  ...     16388
          la=0 lb=0:   2286 shell pairs
          la=1 lb=0:   2370 shell pairs
          la=1 lb=1:    637 shell pairs
          la=2 lb=0:    533 shell pairs
          la=2 lb=1:    279 shell pairs
          la=2 lb=2:     36 shell pairs

Calculating one electron integrals          ... done (  0.0 sec)
Calculating RI/J V-Matrix + Cholesky decomp.... done (  0.0 sec)
Calculating Nuclear repulsion               ... done (  0.0 sec) ENN=    405.148349716532 Eh

SHARK setup successfully completed in   0.3 seconds

Maximum memory used throughout the entire GTOINT-calculation: 15.4 MB


           ************************************************************
           *        Program running with 6 parallel MPI-processes     *
           *              working on a common directory               *
           ************************************************************
-------------------------------------------------------------------------------
                                 ORCA SCF
-------------------------------------------------------------------------------

------------
SCF SETTINGS
------------
Hamiltonian:
 Density Functional     Method          .... DFT(GTOs)
 Exchange Functional    Exchange        .... WB97X-V
 Correlation Functional Correlation     .... WB97X-V
 Gradients option       PostSCFGGA      .... off
 Hybrid DFT is turned on
   Fraction HF Exchange ScalHFX         ....  0.167000
   Scaling of DF-GGA-X  ScalDFX         ....  0.000000
   Scaling of DF-GGA-C  ScalDFC         ....  1.000000
   Scaling of DF-LDA-C  ScalLDAC        ....  1.000000
   Perturbative correction              ....  0.000000
   Density functional embedding theory  .... OFF
 Long-range corrected/Screened/Range-Separated Hybrid DFT is turned on
   Amount of maximum screened exact exchange              ....  0.833000
   Range separation parameter mu (erf(mu*r12)/r12)        ....  0.300000
 RI-approximation to the Coulomb term is turned on
   Number of AuxJ basis functions       .... 524
   RIJ-COSX (HFX calculated with COS-X)).... on


General Settings:
 Integral files         IntName         .... file
 Hartree-Fock type      HFTyp           .... RHF
 Total Charge           Charge          ....    0
 Multiplicity           Mult            ....    1
 Number of Electrons    NEL             ....   62
 Basis Dimension        Dim             ....  216
 Nuclear Repulsion      ENuc            ....    405.1483497165 Eh

Convergence Acceleration:
 DIIS                   CNVDIIS         .... on
   Start iteration      DIISMaxIt       ....    12
   Startup error        DIISStart       ....  0.200000
   # of expansion vecs  DIISMaxEq       ....     5
   Bias factor          DIISBfac        ....   1.050
   Max. coefficient     DIISMaxC        ....  10.000
 Trust-Rad. Augm. Hess. CNVTRAH         .... auto
   Auto Start mean grad. ratio tolernc. ....  1.125000
   Auto Start start iteration           ....     1
   Auto Start num. interpolation iter.  ....    10
   Max. Number of Micro iterations      ....    16
   Max. Number of Macro iterations      .... Maxiter - #DIIS iter
   Number of Davidson start vectors     ....     2
   Converg. threshold I  (grad. norm)   ....   1.000e-05
   Converg. threshold II (energy diff.) ....   1.000e-08
   Grad. Scal. Fac. for Micro threshold ....   0.100
   Minimum threshold for Micro iter.    ....   0.010
   NR start threshold (gradient norm)   ....   0.001
   Initial trust radius                 ....   0.400
   Minimum AH scaling param. (alpha)    ....   1.000
   Maximum AH scaling param. (alpha)    .... 1000.000
   Orbital update algorithm             .... Taylor
   White noise on init. David. guess    .... on
   Maximum white noise                  ....   0.010
   Quad. conv. algorithm                .... NR
 SOSCF                  CNVSOSCF        .... on
   Start iteration      SOSCFMaxIt      ....   150
   Startup grad/error   SOSCFStart      ....  0.003300
 Level Shifting         CNVShift        .... on
   Level shift para.    LevelShift      ....    0.2500
   Turn off err/grad.   ShiftErr        ....    0.0010
 Zerner damping         CNVZerner       .... off
 Static damping         CNVDamp         .... on
   Fraction old density DampFac         ....    0.7000
   Max. Damping (<1)    DampMax         ....    0.9800
   Min. Damping (>=0)   DampMin         ....    0.0000
   Turn off err/grad.   DampErr         ....    0.1000
 Fernandez-Rico         CNVRico         .... off

SCF Procedure:
 Maximum # iterations   MaxIter         ....   125
 SCF integral mode      SCFMode         .... Direct
   Integral package                     .... SHARK and LIBINT hybrid scheme
 Reset frequency        DirectResetFreq ....    20
 Integral Threshold     Thresh          ....  2.500e-11 Eh
 Primitive CutOff       TCut            ....  2.500e-12 Eh

Convergence Tolerance:
 Convergence Check Mode ConvCheckMode   .... Total+1el-Energy
 Convergence forced     ConvForced      .... 0
 Energy Change          TolE            ....  1.000e-08 Eh
 1-El. energy change                    ....  1.000e-05 Eh
 Orbital Gradient       TolG            ....  1.000e-05
 Orbital Rotation angle TolX            ....  1.000e-05
 DIIS Error             TolErr          ....  5.000e-07


Diagonalization of the overlap matrix:
Smallest eigenvalue                        ... 1.372e-05
Time for diagonalization                   ...    0.012 sec
Threshold for overlap eigenvalues          ... 1.000e-08
Number of eigenvalues below threshold      ... 0
Time for construction of square roots      ...    0.016 sec
Total time needed                          ...    0.030 sec

---------------------
INITIAL GUESS: MOREAD
---------------------
Guess MOs are being read from file: file.gbw
Input Geometry matches current geometry (good)
Input basis set matches current basis set (good)
MOs were renormalized
MOs were reorthogonalized (Cholesky)
                      ------------------
                      INITIAL GUESS DONE (   0.0 sec)
                      ------------------
-------------------
DFT GRID GENERATION
-------------------

General Integration Accuracy     IntAcc      ... 4.388
Radial Grid Type                 RadialGrid  ... OptM3 with GC (2021)
Angular Grid (max. ang.)         AngularGrid ... 4 (Lebedev-302)
Angular grid pruning method      GridPruning ... 4 (adaptive)
Weight generation scheme         WeightScheme... Becke
Basis function cutoff            BFCut       ... 1.0000e-11
Integration weight cutoff        WCut        ... 1.0000e-14
Angular grids for H and He will be reduced by one unit
Partially contracted basis set               ... off
Rotationally invariant grid construction     ... off

Total number of grid points                  ...    90322
Total number of batches                      ...     1419
Average number of points per batch           ...       63
Average number of grid points per atom       ...     4516
Time for grid setup =    0.623 sec

--------------------
COSX GRID GENERATION
--------------------

GRIDX 1
-------
General Integration Accuracy     IntAcc      ... 3.816
Radial Grid Type                 RadialGrid  ... OptM3 with GC (2021)
Angular Grid (max. ang.)         AngularGrid ... 1 (Lebedev-50)
Angular grid pruning method      GridPruning ... 4 (adaptive)
Weight generation scheme         WeightScheme... Becke
Basis function cutoff            BFCut       ... 1.0000e-11
Integration weight cutoff        WCut        ... 1.0000e-14
Angular grids for H and He will be reduced by one unit
Partially contracted basis set               ... on
Rotationally invariant grid construction     ... off

Total number of grid points                  ...    11294
Total number of batches                      ...      186
Average number of points per batch           ...       60
Average number of grid points per atom       ...      565
UseSFitting                                  ... on

GRIDX 2
-------
General Integration Accuracy     IntAcc      ... 4.020
Radial Grid Type                 RadialGrid  ... OptM3 with GC (2021)
Angular Grid (max. ang.)         AngularGrid ... 2 (Lebedev-110)
Angular grid pruning method      GridPruning ... 4 (adaptive)
Weight generation scheme         WeightScheme... Becke
Basis function cutoff            BFCut       ... 1.0000e-11
Integration weight cutoff        WCut        ... 1.0000e-14
Angular grids for H and He will be reduced by one unit
Partially contracted basis set               ... on
Rotationally invariant grid construction     ... off

Total number of grid points                  ...    26277
Total number of batches                      ...      419
Average number of points per batch           ...       62
Average number of grid points per atom       ...     1314
UseSFitting                                  ... on

GRIDX 3
-------
General Integration Accuracy     IntAcc      ... 4.338
Radial Grid Type                 RadialGrid  ... OptM3 with GC (2021)
Angular Grid (max. ang.)         AngularGrid ... 3 (Lebedev-194)
Angular grid pruning method      GridPruning ... 4 (adaptive)
Weight generation scheme         WeightScheme... Becke
Basis function cutoff            BFCut       ... 1.0000e-11
Integration weight cutoff        WCut        ... 1.0000e-14
Angular grids for H and He will be reduced by one unit
Partially contracted basis set               ... on
Rotationally invariant grid construction     ... off

Total number of grid points                  ...    58897
Total number of batches                      ...      929
Average number of points per batch           ...       63
Average number of grid points per atom       ...     2945
UseSFitting                                  ... on

Time for X-Grid setup             =    0.629 sec

--------------
SCF ITERATIONS
--------------
ITER       Energy         Delta-E        Max-DP      RMS-DP      [F,P]     Damp
               ***  Starting incremental Fock matrix formation  ***
                      *** Initiating the SOSCF procedure ***
                      *** Re-Reading the Fockian *** 
                      *** Removing any level shift *** 
ITER      Energy       Delta-E        Grad      Rot      Max-DP    RMS-DP
  0   -345.48883117 -345.4888311711  0.000097  0.000097  0.000739  0.000017
               *** Restarting incremental Fock matrix formation ***
  1   -345.48883177  -0.0000006024  0.000019  0.000027  0.000344  0.000008
  2   -345.48883187  -0.0000000952  0.000006  0.000016  0.000482  0.000007
  3   -345.48883188  -0.0000000076  0.000006  0.000003  0.000187  0.000003
                  ***Gradient check signals convergence***
              ***Rediagonalizing the Fockian in SOSCF/NRSCF***

               *****************************************************
               *                     SUCCESS                       *
               *           SCF CONVERGED AFTER   4 CYCLES          *
               *****************************************************

Old exchange energy                            =    -16.191020283 Eh
New exchange energy                            =    -16.191022941 Eh
Exchange energy change after final integration =     -0.000002658 Eh
Total energy after final integration           =   -345.488834535 Eh
Final COS-X integration done in                =     8.892 sec

----------------
TOTAL SCF ENERGY
----------------

Total Energy       :         -345.48883454 Eh           -9401.22914 eV

Components:
Nuclear Repulsion  :          405.14834972 Eh           11024.64708 eV
Electronic Energy  :         -750.63718425 Eh          -20425.87621 eV
One Electron Energy:        -1268.29960270 Eh          -34512.18676 eV
Two Electron Energy:          517.66241844 Eh           14086.31054 eV
Max COSX asymmetry :            0.00000198 Eh               0.00005 eV

Virial components:
Potential Energy   :         -688.11489790 Eh          -18724.55831 eV
Kinetic Energy     :          342.62606337 Eh            9323.32917 eV
Virial Ratio       :            2.00835538


DFT components:
N(Alpha)           :       31.000108081783 electrons
N(Beta)            :       31.000108081783 electrons
N(Total)           :       62.000216163565 electrons
E(X)               :      -32.369257003630 Eh       
E(C)               :       -2.537588663682 Eh       
E(XC)              :      -34.906845667312 Eh       
DFET-embed. en.    :        0.000000000000 Eh       

---------------
SCF CONVERGENCE
---------------

  Last Energy change         ...   -8.9398e-10  Tolerance :   1.0000e-08
  Last MAX-Density change    ...    4.8850e-15  Tolerance :   1.0000e-07
  Last RMS-Density change    ...    3.5436e-17  Tolerance :   5.0000e-09
  Last Orbital Gradient      ...    1.6511e-06  Tolerance :   1.0000e-05
  Last Orbital Rotation      ...    1.2117e-06  Tolerance :   1.0000e-05

             **** THE GBW FILE WAS UPDATED (file.gbw) ****
             **** DENSITY file.scfp WAS UPDATED ****
             **** ENERGY FILE WAS UPDATED (file.en.tmp) ****
             **** THE GBW FILE WAS UPDATED (file.gbw) ****
             **** DENSITY file.scfp WAS UPDATED ****
----------------
ORBITAL ENERGIES
----------------

  NO   OCC          E(Eh)            E(eV) 
   0   2.0000     -14.420371      -392.3982 
   1   2.0000     -14.413197      -392.2030 
   2   2.0000     -10.318109      -280.7700 
   3   2.0000     -10.304654      -280.4039 
   4   2.0000     -10.302819      -280.3540 
   5   2.0000     -10.301487      -280.3177 
   6   2.0000     -10.287411      -279.9347 
   7   2.0000     -10.284317      -279.8505 
   8   2.0000      -1.080275       -29.3958 
   9   2.0000      -1.020179       -27.7605 
  10   2.0000      -0.972887       -26.4736 
  11   2.0000      -0.862523       -23.4705 
  12   2.0000      -0.794038       -21.6069 
  13   2.0000      -0.745394       -20.2832 
  14   2.0000      -0.728709       -19.8292 
  15   2.0000      -0.676371       -18.4050 
  16   2.0000      -0.632452       -17.2099 
  17   2.0000      -0.607438       -16.5292 
  18   2.0000      -0.592667       -16.1273 
  19   2.0000      -0.561524       -15.2798 
  20   2.0000      -0.535145       -14.5620 
  21   2.0000      -0.525510       -14.2999 
  22   2.0000      -0.501463       -13.6455 
  23   2.0000      -0.498089       -13.5537 
  24   2.0000      -0.475738       -12.9455 
  25   2.0000      -0.466526       -12.6948 
  26   2.0000      -0.449123       -12.2213 
  27   2.0000      -0.408841       -11.1251 
  28   2.0000      -0.401738       -10.9318 
  29   2.0000      -0.328574        -8.9409 
  30   2.0000      -0.316265        -8.6060 
  31   0.0000       0.036147         0.9836 
  32   0.0000       0.048549         1.3211 
  33   0.0000       0.049882         1.3574 
  34   0.0000       0.054500         1.4830 
  35   0.0000       0.070028         1.9055 
  36   0.0000       0.072426         1.9708 
  37   0.0000       0.075048         2.0421 
  38   0.0000       0.077877         2.1191 
  39   0.0000       0.090084         2.4513 
  40   0.0000       0.103128         2.8062 
  41   0.0000       0.104143         2.8339 
  42   0.0000       0.108165         2.9433 
  43   0.0000       0.126511         3.4425 
  44   0.0000       0.143309         3.8996 
  45   0.0000       0.147615         4.0168 
  46   0.0000       0.150584         4.0976 
  47   0.0000       0.157587         4.2882 
  48   0.0000       0.161597         4.3973 
  49   0.0000       0.170597         4.6422 
  50   0.0000       0.172602         4.6967 
  51   0.0000       0.181214         4.9311 
  52   0.0000       0.183865         5.0032 
  53   0.0000       0.194163         5.2834 
  54   0.0000       0.194788         5.3004 
  55   0.0000       0.196954         5.3594 
  56   0.0000       0.204365         5.5610 
  57   0.0000       0.210003         5.7145 
  58   0.0000       0.213848         5.8191 
  59   0.0000       0.215405         5.8615 
  60   0.0000       0.220434         5.9983 
  61   0.0000       0.237411         6.4603 
  62   0.0000       0.242245         6.5918 
  63   0.0000       0.243179         6.6172 
  64   0.0000       0.247571         6.7368 
  65   0.0000       0.254595         6.9279 
  66   0.0000       0.266118         7.2414 
  67   0.0000       0.267227         7.2716 
  68   0.0000       0.273956         7.4547 
  69   0.0000       0.288764         7.8577 
  70   0.0000       0.312977         8.5165 
  71   0.0000       0.316521         8.6130 
  72   0.0000       0.328712         8.9447 
  73   0.0000       0.330906         9.0044 
  74   0.0000       0.337795         9.1919 
  75   0.0000       0.345959         9.4140 
  76   0.0000       0.357065         9.7162 
  77   0.0000       0.363987         9.9046 
  78   0.0000       0.366194         9.9647 
  79   0.0000       0.380590        10.3564 
  80   0.0000       0.385777        10.4975 
  81   0.0000       0.395839        10.7713 
  82   0.0000       0.405651        11.0383 
  83   0.0000       0.412697        11.2300 
  84   0.0000       0.429668        11.6919 
  85   0.0000       0.441551        12.0152 
  86   0.0000       0.444886        12.1060 
  87   0.0000       0.455052        12.3826 
  88   0.0000       0.467105        12.7106 
  89   0.0000       0.473434        12.8828 
  90   0.0000       0.476878        12.9765 
  91   0.0000       0.488410        13.2903 
  92   0.0000       0.496726        13.5166 
  93   0.0000       0.513609        13.9760 
  94   0.0000       0.536043        14.5865 
  95   0.0000       0.563950        15.3458 
  96   0.0000       0.733625        19.9630 
  97   0.0000       0.780935        21.2503 
  98   0.0000       0.807202        21.9651 
  99   0.0000       0.811480        22.0815 
 100   0.0000       0.830394        22.5962 
 101   0.0000       0.847070        23.0499 
 102   0.0000       0.848813        23.0974 
 103   0.0000       0.865304        23.5461 
 104   0.0000       0.872755        23.7489 
 105   0.0000       0.882901        24.0249 
 106   0.0000       0.885200        24.0875 
 107   0.0000       0.907761        24.7014 
 108   0.0000       0.910462        24.7749 
 109   0.0000       0.927359        25.2347 
 110   0.0000       0.954594        25.9758 
 111   0.0000       0.973166        26.4812 
 112   0.0000       1.028970        27.9997 
 113   0.0000       1.074495        29.2385 
 114   0.0000       1.092486        29.7281 
 115   0.0000       1.101659        29.9777 
 116   0.0000       1.115094        30.3432 
 117   0.0000       1.132848        30.8264 
 118   0.0000       1.136465        30.9248 
 119   0.0000       1.144886        31.1539 
 120   0.0000       1.174247        31.9529 
 121   0.0000       1.175555        31.9885 
 122   0.0000       1.187461        32.3125 
 123   0.0000       1.211765        32.9738 
 124   0.0000       1.225596        33.3502 
 125   0.0000       1.233454        33.5640 
 126   0.0000       1.238996        33.7148 
 127   0.0000       1.249519        34.0011 
 128   0.0000       1.261021        34.3141 
 129   0.0000       1.281987        34.8846 
 130   0.0000       1.326812        36.1044 
 131   0.0000       1.359693        36.9991 
 132   0.0000       1.400225        38.1021 
 133   0.0000       1.420247        38.6469 
 134   0.0000       1.467819        39.9414 
 135   0.0000       1.492577        40.6151 
 136   0.0000       1.498421        40.7741 
 137   0.0000       1.574400        42.8416 
 138   0.0000       1.604369        43.6571 
 139   0.0000       1.620212        44.0882 
 140   0.0000       1.640443        44.6387 
 141   0.0000       1.710527        46.5458 
 142   0.0000       1.725308        46.9480 
 143   0.0000       1.740742        47.3680 
 144   0.0000       1.771394        48.2021 
 145   0.0000       1.820835        49.5474 
 146   0.0000       1.874616        51.0109 
 147   0.0000       1.883858        51.2624 
 148   0.0000       1.915427        52.1214 
 149   0.0000       1.953900        53.1683 
 150   0.0000       1.979981        53.8780 
 151   0.0000       2.013007        54.7767 
 152   0.0000       2.033314        55.3293 
 153   0.0000       2.073019        56.4097 
 154   0.0000       2.098761        57.1102 
 155   0.0000       2.132037        58.0157 
 156   0.0000       2.153085        58.5884 
 157   0.0000       2.156119        58.6710 
 158   0.0000       2.180287        59.3286 
 159   0.0000       2.207278        60.0631 
 160   0.0000       2.220927        60.4345 
 161   0.0000       2.238633        60.9163 
 162   0.0000       2.260348        61.5072 
 163   0.0000       2.271952        61.8229 
 164   0.0000       2.297373        62.5147 
 165   0.0000       2.304151        62.6991 
 166   0.0000       2.334705        63.5306 
 167   0.0000       2.351848        63.9970 
 168   0.0000       2.378666        64.7268 
 169   0.0000       2.397265        65.2329 
 170   0.0000       2.426295        66.0228 
 171   0.0000       2.427777        66.0632 
 172   0.0000       2.481925        67.5366 
 173   0.0000       2.493214        67.8438 
 174   0.0000       2.506414        68.2030 
 175   0.0000       2.511109        68.3307 
 176   0.0000       2.529187        68.8227 
 177   0.0000       2.571087        69.9628 
 178   0.0000       2.607665        70.9582 
 179   0.0000       2.623435        71.3873 
 180   0.0000       2.639260        71.8179 
 181   0.0000       2.658003        72.3279 
 182   0.0000       2.690349        73.2081 
 183   0.0000       2.726003        74.1783 
 184   0.0000       2.738493        74.5182 
 185   0.0000       2.753808        74.9349 
 186   0.0000       2.762042        75.1590 
 187   0.0000       2.799987        76.1915 
 188   0.0000       2.835102        77.1471 
 189   0.0000       2.838630        77.2430 
 190   0.0000       2.870179        78.1015 
 191   0.0000       2.896937        78.8297 
 192   0.0000       2.912989        79.2664 
 193   0.0000       2.925052        79.5947 
 194   0.0000       2.950789        80.2950 
 195   0.0000       2.963873        80.6511 
 196   0.0000       3.000171        81.6388 
 197   0.0000       3.016469        82.0823 
 198   0.0000       3.063372        83.3586 
 199   0.0000       3.090499        84.0968 
 200   0.0000       3.128134        85.1209 
 201   0.0000       3.143063        85.5271 
 202   0.0000       3.154689        85.8435 
 203   0.0000       3.186625        86.7125 
 204   0.0000       3.429437        93.3197 
 205   0.0000       3.444713        93.7354 
 206   0.0000       3.462788        94.2273 
 207   0.0000       3.492628        95.0392 
 208   0.0000       3.537439        96.2586 
 209   0.0000       3.545240        96.4709 
 210   0.0000       3.573211        97.2320 
 211   0.0000       3.613502        98.3284 
 212   0.0000       3.663277        99.6828 
 213   0.0000       3.684632       100.2639 
 214   0.0000       3.730808       101.5204 
 215   0.0000       3.760761       102.3355 

                    ********************************
                    * MULLIKEN POPULATION ANALYSIS *
                    ********************************

-----------------------
MULLIKEN ATOMIC CHARGES
-----------------------
   0 C :   -0.352371
   1 C :   -0.028081
   2 N :   -0.229810
   3 C :   -0.249615
   4 C :   -0.277489
   5 C :   -0.407736
   6 C :   -0.331807
   7 N :   -0.319413
   8 H :    0.156605
   9 H :    0.161885
  10 H :    0.125905
  11 H :    0.166264
  12 H :    0.305892
  13 H :    0.158530
  14 H :    0.165286
  15 H :    0.158905
  16 H :    0.158581
  17 H :    0.156364
  18 H :    0.179339
  19 H :    0.302767
Sum of atomic charges:   -0.0000000

--------------------------------
MULLIKEN REDUCED ORBITAL CHARGES
--------------------------------
  0 C s       :     3.389063  s :     3.389063
      pz      :     0.975422  p :     2.910712
      px      :     0.963562
      py      :     0.971727
      dz2     :     0.007621  d :     0.052596
      dxz     :     0.008811
      dyz     :     0.016845
      dx2y2   :     0.007750
      dxy     :     0.011569
  1 C s       :     3.121922  s :     3.121922
      pz      :     0.957888  p :     2.853546
      px      :     0.839050
      py      :     1.056608
      dz2     :     0.006877  d :     0.052613
      dxz     :     0.010258
      dyz     :     0.013971
      dx2y2   :     0.009280
      dxy     :     0.012228
  2 N s       :     3.346591  s :     3.346591
      pz      :     1.446262  p :     3.848325
      px      :     1.037236
      py      :     1.364827
      dz2     :     0.005121  d :     0.034894
      dxz     :     0.009186
      dyz     :     0.005496
      dx2y2   :     0.004985
      dxy     :     0.010106
  3 C s       :     3.170062  s :     3.170062
      pz      :     0.996215  p :     3.010563
      px      :     1.096059
      py      :     0.918289
      dz2     :     0.010281  d :     0.068990
      dxz     :     0.014140
      dyz     :     0.014635
      dx2y2   :     0.013608
      dxy     :     0.016325
  4 C s       :     3.233953  s :     3.233953
      pz      :     1.020529  p :     3.006634
      px      :     1.007985
      py      :     0.978120
      dz2     :     0.009035  d :     0.036902
      dxz     :     0.005330
      dyz     :     0.008690
      dx2y2   :     0.007935
      dxy     :     0.005912
  5 C s       :     3.316051  s :     3.316051
      pz      :     1.060742  p :     3.053420
      px      :     0.957335
      py      :     1.035343
      dz2     :     0.005280  d :     0.038264
      dxz     :     0.008638
      dyz     :     0.007747
      dx2y2   :     0.009097
      dxy     :     0.007503
  6 C s       :     3.380708  s :     3.380708
      pz      :     0.949552  p :     2.897833
      px      :     0.878182
      py      :     1.070099
      dz2     :     0.007702  d :     0.053265
      dxz     :     0.012175
      dyz     :     0.012283
      dx2y2   :     0.008230
      dxy     :     0.012875
  7 N s       :     3.431638  s :     3.431638
      pz      :     1.543822  p :     3.852165
      px      :     1.163665
      py      :     1.144678
      dz2     :     0.004350  d :     0.035610
      dxz     :     0.005008
      dyz     :     0.011206
      dx2y2   :     0.007673
      dxy     :     0.007373
  8 H s       :     0.832690  s :     0.832690
      pz      :     0.004256  p :     0.010705
      px      :     0.002047
      py      :     0.004402
  9 H s       :     0.827308  s :     0.827308
      pz      :     0.002460  p :     0.010806
      px      :     0.005743
      py      :     0.002604
 10 H s       :     0.863528  s :     0.863528
      pz      :     0.004546  p :     0.010567
      px      :     0.001644
      py      :     0.004377
 11 H s       :     0.822878  s :     0.822878
      pz      :     0.002754  p :     0.010858
      px      :     0.003354
      py      :     0.004750
 12 H s       :     0.669562  s :     0.669562
      pz      :     0.009862  p :     0.024546
      px      :     0.005767
      py      :     0.008916
 13 H s       :     0.829300  s :     0.829300
      pz      :     0.007091  p :     0.012171
      px      :     0.003086
      py      :     0.001994
 14 H s       :     0.822481  s :     0.822481
      pz      :     0.002048  p :     0.012232
      px      :     0.003214
      py      :     0.006971
 15 H s       :     0.828879  s :     0.828879
      pz      :     0.005846  p :     0.012216
      px      :     0.003630
      py      :     0.002741
 16 H s       :     0.829236  s :     0.829236
      pz      :     0.003243  p :     0.012183
      px      :     0.002909
      py      :     0.006031
 17 H s       :     0.832682  s :     0.832682
      pz      :     0.002926  p :     0.010955
      px      :     0.003237
      py      :     0.004791
 18 H s       :     0.809857  s :     0.809857
      pz      :     0.004682  p :     0.010804
      px      :     0.001615
      py      :     0.004506
 19 H s       :     0.673045  s :     0.673045
      pz      :     0.009160  p :     0.024188
      px      :     0.004885
      py      :     0.010143


                     *******************************
                     * LOEWDIN POPULATION ANALYSIS *
                     *******************************

----------------------
LOEWDIN ATOMIC CHARGES
----------------------
   0 C :   -0.125254
   1 C :   -0.123526
   2 N :   -0.344016
   3 C :   -0.125929
   4 C :   -0.220602
   5 C :   -0.202724
   6 C :   -0.108870
   7 N :   -0.371706
   8 H :    0.133666
   9 H :    0.119524
  10 H :    0.116306
  11 H :    0.117370
  12 H :    0.179295
  13 H :    0.128055
  14 H :    0.124671
  15 H :    0.127172
  16 H :    0.127479
  17 H :    0.127582
  18 H :    0.140660
  19 H :    0.180848

-------------------------------
LOEWDIN REDUCED ORBITAL CHARGES
-------------------------------
  0 C s       :     2.858554  s :     2.858554
      pz      :     1.065819  p :     3.155084
      px      :     1.046263
      py      :     1.043002
      dz2     :     0.015860  d :     0.111616
      dxz     :     0.019367
      dyz     :     0.036606
      dx2y2   :     0.015213
      dxy     :     0.024570
  1 C s       :     2.861838  s :     2.861838
      pz      :     1.074155  p :     3.150095
      px      :     0.996317
      py      :     1.079623
      dz2     :     0.014217  d :     0.111593
      dxz     :     0.022727
      dyz     :     0.029534
      dx2y2   :     0.019396
      dxy     :     0.025719
  2 N s       :     3.149556  s :     3.149556
      pz      :     1.467673  p :     4.117112
      px      :     1.229535
      py      :     1.419904
      dz2     :     0.009224  d :     0.077348
      dxz     :     0.019400
      dyz     :     0.012145
      dx2y2   :     0.013321
      dxy     :     0.023257
  3 C s       :     2.806753  s :     2.806753
      pz      :     1.082405  p :     3.162531
      px      :     1.032886
      py      :     1.047240
      dz2     :     0.023135  d :     0.156646
      dxz     :     0.032244
      dyz     :     0.032707
      dx2y2   :     0.030236
      dxy     :     0.038322
  4 C s       :     2.862640  s :     2.862640
      pz      :     1.066259  p :     3.276674
      px      :     1.146383
      py      :     1.064032
      dz2     :     0.020047  d :     0.081288
      dxz     :     0.011807
      dyz     :     0.019399
      dx2y2   :     0.016826
      dxy     :     0.013209
  5 C s       :     2.858000  s :     2.858000
      pz      :     1.110909  p :     3.260872
      px      :     1.051645
      py      :     1.098317
      dz2     :     0.011596  d :     0.083852
      dxz     :     0.019261
      dyz     :     0.015831
      dx2y2   :     0.020212
      dxy     :     0.016952
  6 C s       :     2.846201  s :     2.846201
      pz      :     1.062958  p :     3.148343
      px      :     1.000007
      py      :     1.085378
      dz2     :     0.016489  d :     0.114326
      dxz     :     0.027471
      dyz     :     0.025340
      dx2y2   :     0.017355
      dxy     :     0.027670
  7 N s       :     3.185096  s :     3.185096
      pz      :     1.546890  p :     4.110464
      px      :     1.311401
      py      :     1.252173
      dz2     :     0.007526  d :     0.076146
      dxz     :     0.010938
      dyz     :     0.020788
      dx2y2   :     0.018505
      dxy     :     0.018388
  8 H s       :     0.827552  s :     0.827552
      pz      :     0.015957  p :     0.038782
      px      :     0.007036
      py      :     0.015789
  9 H s       :     0.842011  s :     0.842011
      pz      :     0.007823  p :     0.038464
      px      :     0.021147
      py      :     0.009495
 10 H s       :     0.844943  s :     0.844943
      pz      :     0.016839  p :     0.038750
      px      :     0.005946
      py      :     0.015965
 11 H s       :     0.843818  s :     0.843818
      pz      :     0.009107  p :     0.038813
      px      :     0.012183
      py      :     0.017522
 12 H s       :     0.739834  s :     0.739834
      pz      :     0.034508  p :     0.080871
      px      :     0.018975
      py      :     0.027388
 13 H s       :     0.830050  s :     0.830050
      pz      :     0.026224  p :     0.041895
      px      :     0.008999
      py      :     0.006672
 14 H s       :     0.833036  s :     0.833036
      pz      :     0.006895  p :     0.042294
      px      :     0.009561
      py      :     0.025837
 15 H s       :     0.830797  s :     0.830797
      pz      :     0.020518  p :     0.042031
      px      :     0.012694
      py      :     0.008819
 16 H s       :     0.830657  s :     0.830657
      pz      :     0.010653  p :     0.041864
      px      :     0.009891
      py      :     0.021319
 17 H s       :     0.834142  s :     0.834142
      pz      :     0.009436  p :     0.038276
      px      :     0.011451
      py      :     0.017389
 18 H s       :     0.820664  s :     0.820664
      pz      :     0.017433  p :     0.038677
      px      :     0.005485
      py      :     0.015758
 19 H s       :     0.738573  s :     0.738573
      pz      :     0.031410  p :     0.080579
      px      :     0.014392
      py      :     0.034777


                      *****************************
                      * MAYER POPULATION ANALYSIS *
                      *****************************

  NA   - Mulliken gross atomic population
  ZA   - Total nuclear charge
  QA   - Mulliken gross atomic charge
  VA   - Mayer's total valence
  BVA  - Mayer's bonded valence
  FA   - Mayer's free valence

  ATOM       NA         ZA         QA         VA         BVA        FA
  0 C      6.3524     6.0000    -0.3524     3.7970     3.7970    -0.0000
  1 C      6.0281     6.0000    -0.0281     3.3445     3.3445    -0.0000
  2 N      7.2298     7.0000    -0.2298     2.6299     2.6299    -0.0000
  3 C      6.2496     6.0000    -0.2496     4.0279     4.0279     0.0000
  4 C      6.2775     6.0000    -0.2775     3.6968     3.6968    -0.0000
  5 C      6.4077     6.0000    -0.4077     3.8135     3.8135     0.0000
  6 C      6.3318     6.0000    -0.3318     3.8302     3.8302     0.0000
  7 N      7.3194     7.0000    -0.3194     2.5177     2.5177     0.0000
  8 H      0.8434     1.0000     0.1566     0.9411     0.9411    -0.0000
  9 H      0.8381     1.0000     0.1619     0.9281     0.9281     0.0000
 10 H      0.8741     1.0000     0.1259     0.9479     0.9479    -0.0000
 11 H      0.8337     1.0000     0.1663     0.9154     0.9154    -0.0000
 12 H      0.6941     1.0000     0.3059     0.8364     0.8364    -0.0000
 13 H      0.8415     1.0000     0.1585     0.9728     0.9728    -0.0000
 14 H      0.8347     1.0000     0.1653     0.9460     0.9460     0.0000
 15 H      0.8411     1.0000     0.1589     0.9680     0.9680    -0.0000
 16 H      0.8414     1.0000     0.1586     0.9611     0.9611    -0.0000
 17 H      0.8436     1.0000     0.1564     0.9226     0.9226     0.0000
 18 H      0.8207     1.0000     0.1793     0.9186     0.9186    -0.0000
 19 H      0.6972     1.0000     0.3028     0.8500     0.8500    -0.0000

  Mayer bond orders larger than 0.100000
B(  0-C ,  1-C ) :   0.9072 B(  0-C ,  7-N ) :   0.8988 B(  0-C ,  8-H ) :   1.0059 
B(  0-C ,  9-H ) :   0.9855 B(  1-C ,  2-N ) :   0.8131 B(  1-C , 10-H ) :   0.9756 
B(  1-C , 11-H ) :   0.9575 B(  2-N ,  3-C ) :   1.3146 B(  2-N ,  6-C ) :  -0.1539 
B(  2-N , 12-H ) :   0.8375 B(  3-C ,  4-C ) :   1.0199 B(  3-C ,  5-C ) :   0.7991 
B(  3-C ,  6-C ) :   0.9010 B(  4-C ,  5-C ) :   0.9408 B(  4-C , 13-H ) :   0.9513 
B(  4-C , 14-H ) :   0.9317 B(  5-C ,  6-C ) :   0.1264 B(  5-C , 15-H ) :   1.0161 
B(  5-C , 16-H ) :   0.9565 B(  6-C ,  7-N ) :   0.9914 B(  6-C , 17-H ) :   0.9694 
B(  6-C , 18-H ) :   0.9741 B(  7-N , 19-H ) :   0.8679 

-------
TIMINGS
-------

Total SCF time: 0 days 0 hours 0 min 31 sec 

Total time                  ....      31.003 sec
Sum of individual times     ....      30.670 sec  ( 98.9%)

Fock matrix formation       ....      29.308 sec  ( 94.5%)
  Split-RI-J                ....       1.084 sec  (  3.7% of F)
  Chain of spheres X        ....      26.627 sec  ( 90.9% of F)
  XC integration            ....       1.611 sec  (  5.5% of F)
    Basis function eval.    ....       0.485 sec  ( 30.1% of XC)
    Density eval.           ....       0.444 sec  ( 27.5% of XC)
    XC-Functional eval.     ....       0.206 sec  ( 12.8% of XC)
    XC-Potential eval.      ....       0.350 sec  ( 21.7% of XC)
Diagonalization             ....       0.018 sec  (  0.1%)
Density matrix formation    ....       0.004 sec  (  0.0%)
Population analysis         ....       0.023 sec  (  0.1%)
Initial guess               ....       0.017 sec  (  0.1%)
Orbital Transformation      ....       0.000 sec  (  0.0%)
Orbital Orthonormalization  ....       0.012 sec  (  0.0%)
DIIS solution               ....       0.006 sec  (  0.0%)
SOSCF solution              ....       0.042 sec  (  0.1%)
Grid generation             ....       1.252 sec  (  4.0%)

Maximum memory used throughout the entire SCF-calculation: 61.1 MB


-------------------------------------------------------------------------------
                          DFT DISPERSION CORRECTION                            
                                                                               
                              DFTD3 V3.1  Rev 1                                
                          USING Becke-Johnson damping                          
-------------------------------------------------------------------------------
The WB97X-D3BJ functional is recognized
Active option DFTDOPT                   ...         4   

molecular C6(AA) [au] = 2971.898812 


            DFT-D V3
 parameters
 s6 scaling factor         :     1.0000 
 a1 scaling factor         :     0.0000 
 s8 scaling factor         :     0.2641 
 a2 scaling factor         :     5.4959 
 ad hoc parameters k1-k3   :    16.0000     1.3333    -4.0000 

 Edisp/kcal,au: -20.895170341665  -0.033298569944 
 E6   /kcal   : -17.582611485 
 E8   /kcal   :  -3.312558856 
 % E8         :  15.853227336 

-------------------------   ----------------
Dispersion correction           -0.033298570
-------------------------   ----------------


-------------------------   --------------------
FINAL SINGLE POINT ENERGY      -345.522133105316
-------------------------   --------------------

                                *** OPTIMIZATION RUN DONE ***

                            ***************************************
                            *     ORCA property calculations      *
                            ***************************************

                                    ---------------------
                                    Active property flags
                                    ---------------------
   (+) Dipole Moment


------------------------------------------------------------------------------
                       ORCA ELECTRIC PROPERTIES CALCULATION
------------------------------------------------------------------------------

Dipole Moment Calculation                       ... on
Quadrupole Moment Calculation                   ... off
Polarizability Calculation                      ... off
GBWName                                         ... file.gbw
Electron density                                ... file.scfp
The origin for moment calculation is the CENTER OF MASS  = ( 0.067544, -0.057969  0.152494)

-------------
DIPOLE MOMENT
-------------
                                X             Y             Z
Electronic contribution:      0.22285      -0.54300       0.84595
Nuclear contribution   :     -0.50819       0.60298      -1.58751
                        -----------------------------------------
Total Dipole Moment    :     -0.28534       0.05998      -0.74155
                        -----------------------------------------
Magnitude (a.u.)       :      0.79682
Magnitude (Debye)      :      2.02535


--------------------
Rotational spectrum 
--------------------
 
Rotational constants in cm-1:     0.122434     0.061405     0.049728 
Rotational constants in MHz :  3670.471253  1840.885259  1490.798361 

 Dipole components along the rotational axes: 
x,y,z [a.u.] :    -0.363572    -0.465965    -0.534425 
x,y,z [Debye]:    -0.924126    -1.184390    -1.358400 

 

Timings for individual modules:

Sum of individual times         ...      706.064 sec (=  11.768 min)
GTO integral calculation        ...        5.040 sec (=   0.084 min)   0.7 %
SCF iterations                  ...      306.574 sec (=   5.110 min)  43.4 %
SCF Gradient evaluation         ...       85.479 sec (=   1.425 min)  12.1 %
Geometry relaxation             ...        0.400 sec (=   0.007 min)   0.1 %
Analytical frequency calculation...      308.570 sec (=   5.143 min)  43.7 %
                             ****ORCA TERMINATED NORMALLY****
TOTAL RUN TIME: 0 days 0 hours 11 minutes 50 seconds 76 msec
