# Supplementary material for: Novel Sulfonium Reagents for the Modular Synthesis of Spiro[2.3]Hexanes and Heteroatom‐Containing Analogues: Synthesis, Application, and Evaluation as Bioisosteres
Source: Angew Chem Int Ed Engl. 2025 Dec 9;65(5):e21633. doi: 10.1002/anie.202521633 (PMC12851011; doi:10.1002/anie.202521633)
Supplement: Supplementary file 2 — Supporting information [file ANIE-65-e21633-s001.zip › Bioisostere-Analysis/DFT/1362824453517056623799649060474417/file.wfn]

Name  ./data/DFT/1362824453517056623799649060474417/file    Run Type  GeometryOpt    Method  DFGTO    Basis Set  Gauss 
GTO                  31 MOL ORBITALS    352 PRIMITIVES       20 NUCLEI
  C 1       (CENTRE  1)   3.91460646 -0.00312248  0.54973512  CHARGE =  6.0
  C 2       (CENTRE  2)   2.57136922 -1.25996268 -1.68773966  CHARGE =  6.0
  N 3       (CENTRE  3)   0.17028681 -2.30980357 -0.79570576  CHARGE =  7.0
  C 4       (CENTRE  4)  -1.42167155 -0.34518471  0.24827989  CHARGE =  6.0
  C 5       (CENTRE  5)  -3.04322155  1.26544289 -1.47452919  CHARGE =  6.0
  C 6       (CENTRE  6)  -4.21502056 -0.70731097  0.25240897  CHARGE =  6.0
  C 7       (CENTRE  7)  -0.11956436  0.91541667  2.47442218  CHARGE =  6.0
  N 8       (CENTRE  8)   2.37082167  1.92362250  1.80478138  CHARGE =  7.0
  H 9       (CENTRE  9)   4.37608162 -1.45835046  1.95351325  CHARGE =  1.0
  H 10      (CENTRE 10)   5.68872212  0.86630987 -0.07059446  CHARGE =  1.0
  H 11      (CENTRE 11)   2.29394043  0.15563851 -3.20186923  CHARGE =  1.0
  H 12      (CENTRE 12)   3.73588152 -2.79622572 -2.44613530  CHARGE =  1.0
  H 13      (CENTRE 13)  -0.73741575 -3.25077433 -2.19791812  CHARGE =  1.0
  H 14      (CENTRE 14)  -2.99997371  0.85292720 -3.48846556  CHARGE =  1.0
  H 15      (CENTRE 15)  -3.33222871  3.24880941 -1.01527187  CHARGE =  1.0
  H 16      (CENTRE 16)  -5.27774371 -0.05904549  1.88783972  CHARGE =  1.0
  H 17      (CENTRE 17)  -4.96092699 -2.41687161 -0.61353084  CHARGE =  1.0
  H 18      (CENTRE 18)  -1.28856958  2.45087679  3.22439820  CHARGE =  1.0
  H 19      (CENTRE 19)   0.13605171 -0.48954096  3.97880999  CHARGE =  1.0
  H 20      (CENTRE 20)   2.13895284  3.41677118  0.61738231  CHARGE =  1.0
CENTRE ASSIGNMENTS    1  1  1  1  1  1  1  1  1  1  1  1  1  1  1  1  1  1  1  1
CENTRE ASSIGNMENTS    1  1  1  1  1  1  1  1  1  1  1  1  2  2  2  2  2  2  2  2
CENTRE ASSIGNMENTS    2  2  2  2  2  2  2  2  2  2  2  2  2  2  2  2  2  2  2  2
CENTRE ASSIGNMENTS    2  2  2  2  3  3  3  3  3  3  3  3  3  3  3  3  3  3  3  3
CENTRE ASSIGNMENTS    3  3  3  3  3  3  3  3  3  3  3  3  3  3  3  3  4  4  4  4
CENTRE ASSIGNMENTS    4  4  4  4  4  4  4  4  4  4  4  4  4  4  4  4  4  4  4  4
CENTRE ASSIGNMENTS    4  4  4  4  4  4  4  4  5  5  5  5  5  5  5  5  5  5  5  5
CENTRE ASSIGNMENTS    5  5  5  5  5  5  5  5  5  5  5  5  5  5  5  5  5  5  5  5
CENTRE ASSIGNMENTS    6  6  6  6  6  6  6  6  6  6  6  6  6  6  6  6  6  6  6  6
CENTRE ASSIGNMENTS    6  6  6  6  6  6  6  6  6  6  6  6  7  7  7  7  7  7  7  7
CENTRE ASSIGNMENTS    7  7  7  7  7  7  7  7  7  7  7  7  7  7  7  7  7  7  7  7
CENTRE ASSIGNMENTS    7  7  7  7  8  8  8  8  8  8  8  8  8  8  8  8  8  8  8  8
CENTRE ASSIGNMENTS    8  8  8  8  8  8  8  8  8  8  8  8  8  8  8  8  9  9  9  9
CENTRE ASSIGNMENTS    9  9  9  9 10 10 10 10 10 10 10 10 11 11 11 11 11 11 11 11
CENTRE ASSIGNMENTS   12 12 12 12 12 12 12 12 13 13 13 13 13 13 13 13 14 14 14 14
CENTRE ASSIGNMENTS   14 14 14 14 15 15 15 15 15 15 15 15 16 16 16 16 16 16 16 16
CENTRE ASSIGNMENTS   17 17 17 17 17 17 17 17 18 18 18 18 18 18 18 18 19 19 19 19
CENTRE ASSIGNMENTS   19 19 19 19 20 20 20 20 20 20 20 20
TYPE ASSIGNMENTS      1  1  1  1  1  1  1  1  1  4  2  3  4  2  3  4  2  3  1  4
TYPE ASSIGNMENTS      2  3  1  4  2  3  5  6  7  8  9 10  1  1  1  1  1  1  1  1
TYPE ASSIGNMENTS      1  4  2  3  4  2  3  4  2  3  1  4  2  3  1  4  2  3  5  6
TYPE ASSIGNMENTS      7  8  9 10  1  1  1  1  1  1  1  1  1  4  2  3  4  2  3  4
TYPE ASSIGNMENTS      2  3  1  4  2  3  1  4  2  3  5  6  7  8  9 10  1  1  1  1
TYPE ASSIGNMENTS      1  1  1  1  1  4  2  3  4  2  3  4  2  3  1  4  2  3  1  4
TYPE ASSIGNMENTS      2  3  5  6  7  8  9 10  1  1  1  1  1  1  1  1  1  4  2  3
TYPE ASSIGNMENTS      4  2  3  4  2  3  1  4  2  3  1  4  2  3  5  6  7  8  9 10
TYPE ASSIGNMENTS      1  1  1  1  1  1  1  1  1  4  2  3  4  2  3  4  2  3  1  4
TYPE ASSIGNMENTS      2  3  1  4  2  3  5  6  7  8  9 10  1  1  1  1  1  1  1  1
TYPE ASSIGNMENTS      1  4  2  3  4  2  3  4  2  3  1  4  2  3  1  4  2  3  5  6
TYPE ASSIGNMENTS      7  8  9 10  1  1  1  1  1  1  1  1  1  4  2  3  4  2  3  4
TYPE ASSIGNMENTS      2  3  1  4  2  3  1  4  2  3  5  6  7  8  9 10  1  1  1  1
TYPE ASSIGNMENTS      1  4  2  3  1  1  1  1  1  4  2  3  1  1  1  1  1  4  2  3
TYPE ASSIGNMENTS      1  1  1  1  1  4  2  3  1  1  1  1  1  4  2  3  1  1  1  1
TYPE ASSIGNMENTS      1  4  2  3  1  1  1  1  1  4  2  3  1  1  1  1  1  4  2  3
TYPE ASSIGNMENTS      1  1  1  1  1  4  2  3  1  1  1  1  1  4  2  3  1  1  1  1
TYPE ASSIGNMENTS      1  4  2  3  1  1  1  1  1  4  2  3
EXPONENTS  3.0475249E+03 4.5736951E+02 1.0394869E+02 2.9210155E+01 9.2866630E+00
EXPONENTS  3.1639270E+00 7.8682724E+00 1.8812885E+00 5.4424930E-01 7.8682724E+00
EXPONENTS  7.8682724E+00 7.8682724E+00 1.8812885E+00 1.8812885E+00 1.8812885E+00
EXPONENTS  5.4424930E-01 5.4424930E-01 5.4424930E-01 1.6871440E-01 1.6871440E-01
EXPONENTS  1.6871440E-01 1.6871440E-01 4.3800000E-02 4.3800000E-02 4.3800000E-02
EXPONENTS  4.3800000E-02 8.0000000E-01 8.0000000E-01 8.0000000E-01 8.0000000E-01
EXPONENTS  8.0000000E-01 8.0000000E-01 3.0475249E+03 4.5736951E+02 1.0394869E+02
EXPONENTS  2.9210155E+01 9.2866630E+00 3.1639270E+00 7.8682724E+00 1.8812885E+00
EXPONENTS  5.4424930E-01 7.8682724E+00 7.8682724E+00 7.8682724E+00 1.8812885E+00
EXPONENTS  1.8812885E+00 1.8812885E+00 5.4424930E-01 5.4424930E-01 5.4424930E-01
EXPONENTS  1.6871440E-01 1.6871440E-01 1.6871440E-01 1.6871440E-01 4.3800000E-02
EXPONENTS  4.3800000E-02 4.3800000E-02 4.3800000E-02 8.0000000E-01 8.0000000E-01
EXPONENTS  8.0000000E-01 8.0000000E-01 8.0000000E-01 8.0000000E-01 4.1735110E+03
EXPONENTS  6.2745790E+02 1.4290210E+02 4.0234330E+01 1.2820210E+01 4.3904370E+00
EXPONENTS  1.1626358E+01 2.7162800E+00 7.7221800E-01 1.1626358E+01 1.1626358E+01
EXPONENTS  1.1626358E+01 2.7162800E+00 2.7162800E+00 2.7162800E+00 7.7221800E-01
EXPONENTS  7.7221800E-01 7.7221800E-01 2.1203130E-01 2.1203130E-01 2.1203130E-01
EXPONENTS  2.1203130E-01 6.3900000E-02 6.3900000E-02 6.3900000E-02 6.3900000E-02
EXPONENTS  8.0000000E-01 8.0000000E-01 8.0000000E-01 8.0000000E-01 8.0000000E-01
EXPONENTS  8.0000000E-01 3.0475249E+03 4.5736951E+02 1.0394869E+02 2.9210155E+01
EXPONENTS  9.2866630E+00 3.1639270E+00 7.8682724E+00 1.8812885E+00 5.4424930E-01
EXPONENTS  7.8682724E+00 7.8682724E+00 7.8682724E+00 1.8812885E+00 1.8812885E+00
EXPONENTS  1.8812885E+00 5.4424930E-01 5.4424930E-01 5.4424930E-01 1.6871440E-01
EXPONENTS  1.6871440E-01 1.6871440E-01 1.6871440E-01 4.3800000E-02 4.3800000E-02
EXPONENTS  4.3800000E-02 4.3800000E-02 8.0000000E-01 8.0000000E-01 8.0000000E-01
EXPONENTS  8.0000000E-01 8.0000000E-01 8.0000000E-01 3.0475249E+03 4.5736951E+02
EXPONENTS  1.0394869E+02 2.9210155E+01 9.2866630E+00 3.1639270E+00 7.8682724E+00
EXPONENTS  1.8812885E+00 5.4424930E-01 7.8682724E+00 7.8682724E+00 7.8682724E+00
EXPONENTS  1.8812885E+00 1.8812885E+00 1.8812885E+00 5.4424930E-01 5.4424930E-01
EXPONENTS  5.4424930E-01 1.6871440E-01 1.6871440E-01 1.6871440E-01 1.6871440E-01
EXPONENTS  4.3800000E-02 4.3800000E-02 4.3800000E-02 4.3800000E-02 8.0000000E-01
EXPONENTS  8.0000000E-01 8.0000000E-01 8.0000000E-01 8.0000000E-01 8.0000000E-01
EXPONENTS  3.0475249E+03 4.5736951E+02 1.0394869E+02 2.9210155E+01 9.2866630E+00
EXPONENTS  3.1639270E+00 7.8682724E+00 1.8812885E+00 5.4424930E-01 7.8682724E+00
EXPONENTS  7.8682724E+00 7.8682724E+00 1.8812885E+00 1.8812885E+00 1.8812885E+00
EXPONENTS  5.4424930E-01 5.4424930E-01 5.4424930E-01 1.6871440E-01 1.6871440E-01
EXPONENTS  1.6871440E-01 1.6871440E-01 4.3800000E-02 4.3800000E-02 4.3800000E-02
EXPONENTS  4.3800000E-02 8.0000000E-01 8.0000000E-01 8.0000000E-01 8.0000000E-01
EXPONENTS  8.0000000E-01 8.0000000E-01 3.0475249E+03 4.5736951E+02 1.0394869E+02
EXPONENTS  2.9210155E+01 9.2866630E+00 3.1639270E+00 7.8682724E+00 1.8812885E+00
EXPONENTS  5.4424930E-01 7.8682724E+00 7.8682724E+00 7.8682724E+00 1.8812885E+00
EXPONENTS  1.8812885E+00 1.8812885E+00 5.4424930E-01 5.4424930E-01 5.4424930E-01
EXPONENTS  1.6871440E-01 1.6871440E-01 1.6871440E-01 1.6871440E-01 4.3800000E-02
EXPONENTS  4.3800000E-02 4.3800000E-02 4.3800000E-02 8.0000000E-01 8.0000000E-01
EXPONENTS  8.0000000E-01 8.0000000E-01 8.0000000E-01 8.0000000E-01 4.1735110E+03
EXPONENTS  6.2745790E+02 1.4290210E+02 4.0234330E+01 1.2820210E+01 4.3904370E+00
EXPONENTS  1.1626358E+01 2.7162800E+00 7.7221800E-01 1.1626358E+01 1.1626358E+01
EXPONENTS  1.1626358E+01 2.7162800E+00 2.7162800E+00 2.7162800E+00 7.7221800E-01
EXPONENTS  7.7221800E-01 7.7221800E-01 2.1203130E-01 2.1203130E-01 2.1203130E-01
EXPONENTS  2.1203130E-01 6.3900000E-02 6.3900000E-02 6.3900000E-02 6.3900000E-02
EXPONENTS  8.0000000E-01 8.0000000E-01 8.0000000E-01 8.0000000E-01 8.0000000E-01
EXPONENTS  8.0000000E-01 1.8731137E+01 2.8253937E+00 6.4012170E-01 1.6127780E-01
EXPONENTS  3.6000000E-02 1.1000000E+00 1.1000000E+00 1.1000000E+00 1.8731137E+01
EXPONENTS  2.8253937E+00 6.4012170E-01 1.6127780E-01 3.6000000E-02 1.1000000E+00
EXPONENTS  1.1000000E+00 1.1000000E+00 1.8731137E+01 2.8253937E+00 6.4012170E-01
EXPONENTS  1.6127780E-01 3.6000000E-02 1.1000000E+00 1.1000000E+00 1.1000000E+00
EXPONENTS  1.8731137E+01 2.8253937E+00 6.4012170E-01 1.6127780E-01 3.6000000E-02
EXPONENTS  1.1000000E+00 1.1000000E+00 1.1000000E+00 1.8731137E+01 2.8253937E+00
EXPONENTS  6.4012170E-01 1.6127780E-01 3.6000000E-02 1.1000000E+00 1.1000000E+00
EXPONENTS  1.1000000E+00 1.8731137E+01 2.8253937E+00 6.4012170E-01 1.6127780E-01
EXPONENTS  3.6000000E-02 1.1000000E+00 1.1000000E+00 1.1000000E+00 1.8731137E+01
EXPONENTS  2.8253937E+00 6.4012170E-01 1.6127780E-01 3.6000000E-02 1.1000000E+00
EXPONENTS  1.1000000E+00 1.1000000E+00 1.8731137E+01 2.8253937E+00 6.4012170E-01
EXPONENTS  1.6127780E-01 3.6000000E-02 1.1000000E+00 1.1000000E+00 1.1000000E+00
EXPONENTS  1.8731137E+01 2.8253937E+00 6.4012170E-01 1.6127780E-01 3.6000000E-02
EXPONENTS  1.1000000E+00 1.1000000E+00 1.1000000E+00 1.8731137E+01 2.8253937E+00
EXPONENTS  6.4012170E-01 1.6127780E-01 3.6000000E-02 1.1000000E+00 1.1000000E+00
EXPONENTS  1.1000000E+00 1.8731137E+01 2.8253937E+00 6.4012170E-01 1.6127780E-01
EXPONENTS  3.6000000E-02 1.1000000E+00 1.1000000E+00 1.1000000E+00 1.8731137E+01
EXPONENTS  2.8253937E+00 6.4012170E-01 1.6127780E-01 3.6000000E-02 1.1000000E+00
EXPONENTS  1.1000000E+00 1.1000000E+00
MO  1                     OCC NO =   2.00000000 ORB. ENERGY = -14.42037071 
  2.62142111E-05  4.83610000E-05  7.80697545E-05  1.01623633E-04  8.67156384E-05
  2.99408306E-05 -2.08376855E-04 -9.60407449E-05  2.69308204E-04 -1.82951363E-04
 -1.56434639E-04 -2.55985222E-04 -1.40275446E-04 -1.19944111E-04 -1.96273154E-04
 -7.00072795E-05 -5.98605186E-05 -9.79540609E-05 -2.43486456E-04 -6.05849296E-05
  3.32156642E-05 -4.84420163E-06  8.33089261E-04 -5.40361206E-05 -9.03493933E-05
 -5.73832107E-05 -7.18146652E-05 -2.00420457E-06  7.38188698E-05  6.03240496E-05
  2.22501771E-04  6.59866653E-05  5.74373094E-06  1.05962591E-05  1.71056708E-05
  2.22665028E-05  1.90000490E-05  6.56026131E-06 -9.08307850E-05 -4.18638444E-05
  1.17390559E-04 -5.79281412E-05  4.92037946E-04  2.35672416E-04 -4.44156069E-05
  3.77263339E-04  1.80698589E-04 -2.21665010E-05  1.88280849E-04  9.01812612E-05
 -1.18817908E-03 -4.37949928E-05  5.67973198E-04  2.95676805E-06 -1.60429675E-03
 -1.38851471E-04  3.67256879E-05 -1.36607519E-04  1.90096027E-04 -2.77899494E-05
 -1.62306078E-04  8.30779586E-04 -4.14551290E-04 -6.48152126E-05 -6.76020757E-01
 -1.24496309E+00 -2.01148081E+00 -2.63258014E+00 -2.25503943E+00 -7.75759306E-01
  1.70870849E-02  8.44705674E-03 -2.22827169E-02  2.82189407E-03  1.19045606E-03
 -2.13949746E-03  2.19688037E-03  9.26785164E-04 -1.66562594E-03  1.04315650E-03
  4.40070376E-04 -7.90898109E-04  6.83268713E-03 -4.43326281E-05 -1.54781432E-04
  1.33219241E-03 -2.56237915E-03 -1.52181003E-04  1.85325965E-04 -2.87476441E-04
  3.66070381E-04  2.18684234E-04 -5.84754614E-04 -9.19728292E-04 -1.36084437E-03
 -9.04709558E-04 -1.37541370E-05 -2.53741690E-05 -4.09618317E-05 -5.33201389E-05
 -4.54981754E-05 -1.57094289E-05 -5.52580041E-05 -2.54683749E-05  7.14159632E-05
 -7.03586866E-06 -4.25440658E-04  2.83370272E-04 -5.39465569E-06 -3.26200783E-04
  2.17270265E-04 -2.69231131E-06 -1.62797055E-04  1.08433091E-04 -1.09621475E-03
  9.41493344E-04 -1.54523522E-04  8.43086707E-04  4.42544629E-03 -4.45552684E-04
  1.32356267E-04 -1.79939635E-04 -1.78080970E-04  2.89539327E-04 -1.11458357E-04
 -2.94654125E-04 -2.21099168E-04  3.31560127E-04 -1.11155859E-06 -2.05064669E-06
 -3.31038406E-06 -4.30913684E-06 -3.67699462E-06 -1.26957807E-06 -1.12888050E-04
 -5.20300223E-05  1.45897576E-04  1.10911575E-04  2.97922547E-04 -3.59300014E-04
  8.50399276E-05  2.28428022E-04 -2.75488352E-04  4.24408844E-05  1.14001594E-04
 -1.37487997E-04  1.69505847E-04 -9.37804223E-05  9.00722981E-05 -5.90292724E-05
 -1.70393735E-03 -1.25702824E-05 -1.09919298E-04  1.38387944E-04  1.29070371E-04
  1.73223131E-04 -3.02293502E-04 -5.00589194E-04 -1.33652413E-04 -4.16939697E-05
 -7.76930300E-06 -1.43331135E-05 -2.31381206E-05 -3.01189609E-05 -2.57005663E-05
 -8.87378926E-06 -6.38672810E-05 -2.94363845E-05  8.25426735E-05 -2.00318664E-05
  3.48106483E-04  7.28513483E-05 -1.53591585E-05  2.66905866E-04  5.58577710E-05
 -7.66529663E-06  1.33204735E-04  2.78769429E-05  2.47342194E-04 -2.43171042E-04
  1.30333568E-04 -2.83440000E-04 -2.86263944E-04  2.91417021E-05 -4.57727617E-05
  8.08342904E-05  1.94976591E-04 -7.25164072E-05 -1.22460183E-04 -4.08958174E-04
 -3.71166194E-04 -4.85877713E-05  8.18370910E-05  1.50976260E-04  2.43722826E-04
  3.17254732E-04  2.70714063E-04  9.34710744E-05 -5.31583511E-04 -2.45006463E-04
  6.87023519E-04 -1.83319890E-04 -1.23166419E-04 -1.93275636E-04 -1.40558009E-04
 -9.44361603E-05 -1.48191440E-04 -7.01482981E-05 -4.71302631E-05 -7.39579155E-05
 -1.35344971E-03  3.34486940E-04  9.11344772E-05  2.61504315E-05 -5.97632658E-04
  5.11034867E-05 -3.81875059E-05 -9.25388856E-06 -1.36455713E-04  8.38236087E-05
  5.26321045E-05  1.96991361E-05  2.57656181E-05 -7.38322779E-06 -1.00973390E-03
 -1.85953081E-03 -3.00443490E-03 -3.93213578E-03 -3.36822462E-03 -1.15870772E-03
  3.54775161E-04  1.75384270E-04 -4.62650858E-04  2.53797105E-04  1.19769302E-04
  1.13262278E-05  1.97584270E-04  9.32419227E-05  8.81761218E-06  9.38199997E-05
  4.42745628E-05  4.18691414E-06  7.14704964E-04 -2.69366331E-04 -2.80421678E-04
 -1.37159564E-04  5.36269408E-04 -4.77765975E-05 -1.44267220E-05 -1.56941816E-06
 -2.43765397E-05  9.83357884E-05 -7.39592488E-05  1.19813436E-04  1.45311322E-04
 -5.28457872E-05  1.58931313E-05  2.69577571E-05  3.06904599E-05  1.67094385E-04
 -2.58115346E-05 -1.27139251E-04 -2.47100284E-04 -5.99931905E-05  1.32792920E-05
  2.25241912E-05  2.56430009E-05 -1.31523757E-05  1.42159754E-04  2.64281184E-05
  7.63114169E-06 -1.52635448E-05  1.05784859E-04  1.79431131E-04  2.04276042E-04
  4.58036357E-04  9.20922597E-05  3.61408370E-04 -2.67538677E-04 -2.34587802E-04
  6.44750940E-05  1.09361956E-04  1.24504747E-04  1.08086034E-04 -1.03908285E-04
  9.53326050E-05 -3.60035595E-04  8.03267835E-05  1.25026064E-04  2.12067854E-04
  2.41431806E-04 -2.80648655E-04 -3.11339017E-04  2.20269640E-03  1.34759152E-03
  1.04703581E-03  2.01271214E-05  3.41394052E-05  3.88665141E-05 -8.98307584E-05
  1.24090848E-04  1.34568091E-04  1.20561309E-04 -1.19026744E-04 -1.54761923E-05
 -2.62505496E-05 -2.98853290E-05 -6.64411297E-05 -8.16428918E-05  4.06190102E-05
 -1.65381609E-04  1.42062632E-04  1.91560141E-05  3.24922235E-05  3.69912556E-05
  9.54144997E-05 -8.45814032E-05  1.92202539E-06 -9.43174838E-05  1.24864965E-04
 -1.88375336E-05 -3.19520203E-05 -3.63762532E-05 -2.50053182E-04  9.46482670E-05
  2.54434145E-05  1.14872370E-04 -5.33135895E-06  6.21307060E-05  1.05385430E-04
  1.19977612E-04  3.61135771E-05  1.77685183E-04 -9.65982275E-06  5.89590879E-05
  2.43044612E-05  2.95136147E-05  5.00606734E-05  5.69923190E-05  1.78665611E-04
 -1.94736167E-05 -3.20242090E-04 -7.98354915E-06 -1.69167603E-04 -7.12427264E-05
 -1.20841140E-04 -1.37573395E-04 -3.30898379E-04 -3.88371617E-05 -2.87713920E-05
  4.81601546E-05  2.29174689E-04
MO  2                     OCC NO =   2.00000000 ORB. ENERGY = -14.41319741 
 -2.09403044E-05 -3.86314912E-05 -6.23632892E-05 -8.11784802E-05 -6.92697508E-05
 -2.39171839E-05  1.98961397E-04  9.17011669E-05 -2.57139577E-04  4.53755374E-04
 -2.23276195E-04  4.49521679E-04  3.47910703E-04 -1.71193957E-04  3.44664575E-04
  1.73631826E-04 -8.54377836E-05  1.72011781E-04  1.48263226E-03  1.42328998E-04
 -4.41630640E-04  2.60821097E-04 -2.01587089E-04 -2.42835630E-05  1.52589557E-05
 -6.87042762E-05  1.88167634E-04 -2.42157952E-04  5.39903179E-05  4.51652982E-04
  3.56929154E-04 -6.64932649E-04 -9.54400138E-06 -1.76071464E-05 -2.84234320E-05
 -3.69988665E-05 -3.15712027E-05 -1.09007793E-05  1.35400229E-04  6.24058694E-05
 -1.74992526E-04 -3.02595642E-04 -2.30346089E-04 -3.81111776E-04 -2.32011054E-04
 -1.76614701E-04 -2.92212222E-04 -1.15789778E-04 -8.81431148E-05 -1.45834380E-04
  4.36547134E-05 -5.37845392E-05 -1.66040599E-04 -3.79705581E-05  4.57804937E-04
  2.08115786E-05 -2.83346982E-05  8.25553922E-06  1.66678896E-04 -9.44769634E-05
 -7.22019321E-05 -7.16981260E-05 -2.05850569E-04 -2.37717188E-04 -9.12404135E-04
 -1.68028785E-03 -2.71483292E-03 -3.55311132E-03 -3.04355640E-03 -1.04701814E-03
 -3.10101863E-04 -1.53299878E-04  4.04393849E-04  2.26476683E-04  2.37523095E-04
  1.92535121E-04  1.76314974E-04  1.84914746E-04  1.49891037E-04  8.37205859E-05
  8.78040617E-05  7.11735658E-05 -6.61884844E-04 -2.01735083E-04 -1.64267815E-04
 -4.83076298E-04 -7.77741312E-04  2.22953010E-05  4.23296708E-05 -2.56472329E-05
  2.42678270E-05 -1.38612964E-04  1.14345137E-04 -1.20845872E-04  4.28347441E-05
 -2.65377585E-04 -1.83817385E-05 -3.39113489E-05 -5.47435058E-05 -7.12597853E-05
 -6.08061096E-05 -2.09948916E-05  1.95559782E-04  9.01333651E-05 -2.52743298E-04
 -2.39931320E-04 -4.72226899E-04 -3.81978713E-04 -1.83964046E-04 -3.62073491E-04
 -2.92876933E-04 -9.18109530E-05 -1.80700050E-04 -1.46166118E-04  1.07279314E-04
 -2.63487147E-04  3.59754014E-04 -5.68704735E-05  3.61586497E-03 -1.40609750E-04
 -4.80422949E-04 -4.16816845E-05 -2.41076140E-05  1.17262443E-05  1.23813697E-05
 -4.13438437E-04 -2.08096837E-04 -1.58855584E-05  5.49761996E-05  1.01422239E-04
  1.63727163E-04  2.13124138E-04  1.81859230E-04  6.27916313E-05 -3.66227301E-04
 -1.68793903E-04  4.73315601E-04  1.87761168E-04  1.66581150E-04  7.72024327E-05
  1.43963298E-04  1.27723810E-04  5.91939053E-05  7.18477762E-05  6.37431333E-05
  2.95419077E-05 -7.01112749E-04 -2.85080700E-04 -1.09635396E-04  2.49744568E-05
 -1.14516686E-03 -8.27845549E-05 -5.71847401E-05  4.41679342E-05 -5.18501090E-05
 -2.78630993E-05  7.97132083E-05  5.66494867E-05 -5.03745247E-05  7.76410418E-05
 -2.47803147E-05 -4.57156921E-05 -7.37994015E-05 -9.60649018E-05 -8.19723625E-05
 -2.83030911E-05  1.27608808E-04  5.88148091E-05 -1.64922821E-04 -9.79704543E-05
  6.74917022E-05 -3.76421272E-05 -7.51175007E-05  5.17483360E-05 -2.88615842E-05
 -3.74888979E-05  2.58260467E-05 -1.44039535E-05  5.43740595E-04  8.46133779E-05
  1.96488912E-04  2.65116300E-04 -2.21174461E-03  3.14381542E-05 -2.85635486E-04
  2.65596526E-05  5.49877539E-05 -2.56052572E-05 -2.93824967E-05  1.15191278E-04
 -8.33495445E-05  1.10459757E-05 -1.99528104E-05 -3.68097236E-05 -5.94223876E-05
 -7.73502998E-05 -6.60031572E-05 -2.27893074E-05  1.95144415E-04  8.99419226E-05
 -2.52206474E-04  1.19420852E-04  6.59483525E-04  2.12226264E-04  9.15642989E-05
  5.05649938E-04  1.62721574E-04  4.56970030E-05  2.52354761E-04  8.12094707E-05
  1.45259614E-03 -2.73721641E-04  4.50141055E-04  2.18090331E-04 -9.50188167E-04
  2.74941388E-05 -1.45740604E-04 -1.44069510E-05 -2.63369977E-04  5.44333489E-05
  2.08936629E-04 -6.41087167E-04  1.02898988E-04  8.57016429E-05  6.76006560E-01
  1.24493694E+00  2.01143857E+00  2.63252486E+00  2.25499207E+00  7.75743015E-01
 -1.69049629E-02 -8.35702411E-03  2.20452174E-02 -3.56121121E-03 -1.99974831E-03
 -7.60144800E-04 -2.77244816E-03 -1.55682946E-03 -5.91782381E-04 -1.31645644E-03
 -7.39237691E-04 -2.80999205E-04 -6.29876047E-03  4.77681856E-04  5.85562604E-04
  1.05484212E-03  1.65219268E-03  6.53248951E-05 -7.95554938E-05 -1.99301183E-04
 -6.51676335E-04  3.61170478E-04  2.90505857E-04 -3.80259041E-04  5.00433733E-04
 -1.67160172E-03 -8.62933860E-05 -1.46369906E-04 -1.66636999E-04 -3.18769338E-04
 -1.17146072E-05  1.27784713E-04  2.59884649E-04 -1.77873208E-04 -8.70469000E-05
 -1.47648008E-04 -1.68092073E-04 -1.34888396E-04  5.86555433E-05 -8.79906607E-05
  3.54177196E-04 -6.25162390E-05  1.10805699E-06  1.87947426E-06  2.13971546E-06
 -1.88213510E-04 -3.01016713E-05 -2.57849084E-04  5.45255397E-05 -8.46890521E-05
  7.87704949E-06  1.33609660E-05  1.52109906E-05  3.37884116E-08 -1.14938553E-04
  4.19789991E-05  2.92055470E-05  5.74572045E-05 -2.43429386E-05 -4.12902286E-05
 -4.70074755E-05 -8.74965147E-05  2.24113642E-05 -6.03126525E-05 -3.14486156E-06
  5.83650411E-05 -4.08995055E-06 -6.93732979E-06 -7.89790639E-06 -7.35735962E-05
 -4.60598399E-05 -2.64565404E-05  6.88135432E-05 -3.41213033E-05  4.93831112E-05
  8.37630980E-05  9.53613460E-05  1.65010047E-04  5.23225226E-05  1.18936255E-04
  9.93484904E-05 -9.97776987E-05 -3.92028672E-05 -6.64954784E-05 -7.57027674E-05
 -1.72374994E-04 -2.28088798E-04  2.15516659E-05 -1.39652411E-04 -9.11908571E-05
  2.06751175E-06  3.50689102E-06  3.99247229E-06  1.55547371E-04  2.98338416E-05
  3.81705719E-05 -4.69337177E-05  3.18088010E-05 -9.72728149E-05 -1.64993094E-04
 -1.87838845E-04 -2.51001612E-04  7.17660904E-05  2.41065295E-04 -3.47364725E-04
  6.47997489E-05 -8.32366084E-05 -1.41185033E-04 -1.60734203E-04 -1.58253142E-04
  1.47508288E-04  2.17771445E-04 -1.49430734E-04 -7.65388992E-05 -1.12696901E-04
 -1.91155263E-04 -2.17623555E-04  3.61659678E-04  1.81507946E-04 -1.98991144E-03
 -5.33596514E-04  1.89824486E-03
MO  3                     OCC NO =   2.00000000 ORB. ENERGY = -10.31810884 
  2.69788310E-04  4.97716007E-04  8.03469044E-04  1.04587806E-03  8.92449727E-04
  3.08141490E-04 -3.85848571E-04 -1.77837333E-04  4.98674315E-04  7.18192661E-05
  1.30635944E-04 -3.95950265E-05  5.50664362E-05  1.00163316E-04 -3.03589429E-05
  2.74820113E-05  4.99885155E-05 -1.51512404E-05 -1.43329809E-03  8.96313869E-05
  4.35650984E-04 -1.68119536E-05 -1.96779819E-03  4.07758400E-05  1.61022009E-04
  1.06455524E-04 -6.82665352E-05  3.36258955E-05  3.46406396E-05  1.40507684E-04
 -1.44754767E-04  5.63276795E-06 -5.15159494E-04 -9.50386347E-04 -1.53422032E-03
 -1.99709918E-03 -1.70412851E-03 -5.88394710E-04  4.35924560E-04  2.00917321E-04
 -5.63392994E-04 -5.87817426E-05  2.36915696E-04 -1.67377200E-04 -4.50700940E-05
  1.81651857E-04 -1.28334170E-04 -2.24931359E-05  9.06570089E-05 -6.40477460E-05
  7.41249756E-04  3.90644043E-04 -1.33414968E-04  2.66837871E-04  2.29715589E-03
  2.16142949E-04 -1.77185640E-05 -2.54526266E-05  3.79070833E-06 -4.76030139E-05
  4.38123056E-05 -1.38802278E-04 -3.03875172E-04  1.28924785E-04  4.18979086E-05
  7.71593904E-05  1.24666052E-04  1.63160082E-04  1.39761146E-04  4.80794297E-05
 -1.83254221E-04 -9.05923280E-05  2.38975925E-04  7.01212445E-05  3.84630761E-04
 -4.14860645E-04  5.45902793E-05  2.99439932E-04 -3.22974281E-04  2.59213955E-05
  1.42184671E-04 -1.53359612E-04  9.14566004E-05 -2.26290356E-04 -5.53827710E-04
  3.53982677E-05  2.78758124E-03  1.08960514E-04 -3.38582294E-04  3.90402825E-04
  4.75176051E-05 -4.09233496E-04  3.61715890E-04  1.34631749E-03  9.92435570E-04
 -8.81121597E-04  5.34115470E-01  9.85357071E-01  1.59067398E+00  2.07058509E+00
  1.76683417E+00  6.10045472E-01 -1.56498346E-02 -7.21299768E-03  2.02259931E-02
 -9.80165885E-04 -4.99419901E-04 -1.52286650E-04 -7.51528735E-04 -3.82923352E-04
 -1.16763698E-04 -3.75065514E-04 -1.91105592E-04 -5.82732695E-05 -8.52942935E-03
  3.17412183E-04  5.06370918E-04 -4.74165989E-04 -2.83070665E-03  5.65085016E-04
 -4.78290665E-04  1.99148032E-04  2.83428092E-04 -5.10506005E-05 -2.32377492E-04
 -4.19300779E-04 -3.81472133E-05  2.01744080E-04  1.42559759E-03  2.62999809E-03
  4.24563813E-03  5.52655986E-03  4.71582398E-03  1.62826094E-03  2.66910875E-04
  1.23019033E-04 -3.44958120E-04 -1.13829232E-04  7.54206821E-05  1.05386317E-04
 -8.72770009E-05  5.78277725E-05  8.08035113E-05 -4.35573408E-05  2.88601117E-05
  4.03266158E-05  2.09668201E-03  4.26808887E-04  6.09901385E-04 -2.91395578E-04
  1.79908487E-03 -8.19597234E-06  8.33139864E-05 -8.85811992E-05 -8.70956109E-05
  4.56451875E-05  4.14504235E-05  4.88853794E-04 -6.08982295E-04  1.36234156E-03
  2.02663658E-03  3.73881828E-03  6.03562013E-03  7.85658480E-03  6.70403867E-03
  2.31474379E-03  5.13543310E-05  2.36691747E-05 -6.63708194E-05  1.05067668E-04
 -1.99619829E-04 -1.62453914E-04  8.05591915E-05 -1.53055763E-04 -1.24559308E-04
  4.02046831E-05 -7.63855537E-05 -6.21638250E-05  1.36839229E-03  2.07528767E-04
  5.20366821E-04 -4.60027907E-05 -9.97206583E-04 -5.21706909E-05 -9.68354841E-05
 -6.38400080E-05 -9.48245976E-04  4.17958059E-04  5.30287918E-04 -4.35488183E-04
  5.21474380E-05  6.03860615E-04  2.60925957E-03  4.81366392E-03  7.77075660E-03
  1.01152171E-02  8.63133391E-03  2.98019263E-03  3.40979703E-04  1.57157303E-04
 -4.40685368E-04  2.74624419E-04  1.12549866E-04  1.02294726E-04  2.10564502E-04
  8.62960643E-05  7.84330769E-05  1.05086445E-04  4.30677847E-05  3.91436028E-05
  1.38968146E-03 -4.50711003E-04 -6.24924641E-04 -1.46695019E-04 -4.38253189E-04
  1.82018641E-05  1.37352888E-04 -6.34087654E-05  1.65367781E-04  1.30014399E-04
 -2.95382179E-04 -6.23511802E-04 -5.67928473E-04 -9.64958843E-04 -1.85413234E-05
 -3.41457906E-05 -5.51691879E-05 -7.22041731E-05 -6.18493070E-05 -2.12768677E-05
  2.11571906E-04  1.04591269E-04 -2.75904107E-04  1.63057398E-04  3.83567305E-04
  2.65166338E-04  1.26942255E-04  2.98612018E-04  2.06435362E-04  6.02766725E-05
  1.41791548E-04  9.80228112E-05  3.06235668E-04 -1.84852244E-04  5.36249144E-05
 -2.11921292E-04  1.47569706E-03 -1.30643409E-04 -1.54387515E-04 -1.15665069E-04
 -1.14057600E-04  2.51242503E-05  8.89333494E-05  8.32765105E-06 -6.51865797E-05
  1.41144585E-04  4.43544003E-05  7.52334531E-05  8.56506448E-05  7.26717611E-05
  2.32556157E-04 -2.87498784E-05 -9.28959489E-06  4.21573920E-05  2.07714635E-05
  3.52323312E-05  4.01107720E-05  3.53705054E-06 -7.32867634E-05 -4.98079120E-05
 -9.01483731E-05  1.86175574E-05 -6.08868345E-05 -1.03275589E-04 -1.17575632E-04
 -2.08035359E-04  2.83774136E-04 -3.00234663E-04  2.44602151E-04 -1.46961790E-04
  3.30746013E-06  5.61007803E-06  6.38687686E-06  6.14714382E-05 -2.63498375E-04
 -1.63619687E-04 -4.54077097E-05 -1.20018835E-05 -9.56984269E-05 -1.62322635E-04
 -1.84798620E-04 -4.70595296E-04  3.44631809E-04 -7.69679599E-05 -1.83615318E-04
 -5.68828330E-05 -9.77022686E-05 -1.65721529E-04 -1.88668142E-04 -1.38739022E-04
 -2.26020817E-04 -3.13085964E-04 -2.69792295E-04  9.09605631E-05 -9.45706795E-05
 -1.60409762E-04 -1.82620881E-04 -1.99379589E-04 -7.09202721E-05 -1.11539127E-04
 -2.85689348E-04  3.07528557E-04 -8.70003486E-05 -1.47569048E-04 -1.68002180E-04
 -1.08817768E-04 -2.97878110E-06  8.41777940E-05 -2.61874682E-04  1.16957740E-04
 -8.29487759E-05 -1.40696815E-04 -1.60178383E-04 -4.33655559E-05 -7.16770326E-05
 -1.67470040E-04 -2.61930208E-04 -6.51584016E-05 -1.17442351E-04 -1.99204444E-04
 -2.26787265E-04 -2.66520361E-04  1.57638837E-04  9.06272735E-05 -9.35192658E-05
  1.20264252E-04 -7.57322415E-05 -1.28456207E-04 -1.46242882E-04 -1.78384317E-04
 -9.18124343E-05  1.70194175E-04  1.11144551E-04 -9.06870390E-05 -3.71769841E-06
 -6.30591975E-06 -7.17906823E-06 -3.99082037E-04  1.22392076E-05  7.52437846E-05
  1.75506964E-04  2.33884401E-04
MO  4                     OCC NO =   2.00000000 ORB. ENERGY = -10.30465409 
 -1.15731010E-02 -2.13505085E-02 -3.44663873E-02 -4.48649995E-02 -3.82833890E-02
 -1.32183362E-02 -8.48433280E-05 -3.91042297E-05  1.09652314E-04 -7.81230778E-06
 -1.19142010E-04 -9.11046001E-05 -5.98997972E-06 -9.13505003E-05 -6.98532013E-05
 -2.98941973E-06 -4.55903025E-05 -3.48616435E-05 -1.61100694E-03  4.90788372E-04
  4.67889000E-04  5.06112628E-04 -3.30070632E-04 -1.07953850E-04  9.57142364E-05
  8.10437734E-05 -1.98311729E-04 -1.55369448E-04  3.53681177E-04  2.37202147E-04
  5.31674967E-04  9.48528029E-04 -5.33959131E-01 -9.85068651E-01 -1.59020838E+00
 -2.06997901E+00 -1.76631701E+00 -6.09866908E-01  1.55925233E-02  7.18658292E-03
 -2.01519234E-02 -3.33034172E-05  9.07228941E-04  1.53372239E-04 -2.55349379E-05
  6.95605334E-04  1.17596058E-04 -1.27437238E-05  3.47155818E-04  5.86886754E-05
  8.05210022E-03  8.30036439E-04 -6.23270627E-04  3.05947471E-04  1.28456829E-03
 -1.06691352E-05 -1.67252825E-04 -1.31324992E-04  2.93130417E-04 -4.29617806E-04
  1.36487389E-04  1.08560486E-03  4.63070594E-04  4.62570371E-04 -2.70408109E-05
 -4.97984876E-05 -8.04591745E-05 -1.05303130E-04 -9.02015124E-05 -3.10303499E-05
  1.25747729E-04  6.21638043E-05 -1.63983562E-04 -1.85214115E-04  2.79854723E-05
  2.71020546E-04 -1.44191540E-04  2.17870456E-05  2.10992937E-04 -6.84672433E-05
  1.03452598E-05  1.00186909E-04 -4.94867606E-04  4.83177138E-04 -4.86306380E-04
  1.71584909E-05 -3.07792541E-03  2.24777573E-04 -3.39423504E-04 -3.94774965E-04
  5.05980266E-04 -1.46093647E-04 -3.59886619E-04  6.80546450E-04 -1.18509645E-03
 -4.90516356E-04 -3.70393882E-04 -6.83317094E-04 -1.10308715E-03 -1.43589185E-03
 -1.22524923E-03 -4.23049178E-04 -3.89551095E-04 -1.79543823E-04  5.03459491E-04
 -2.10948612E-04  5.86951957E-04  4.15233951E-06 -1.61741952E-04  4.50037354E-04
  3.18374931E-06 -8.07205708E-05  2.24600183E-04  1.58891406E-06 -5.51527778E-04
  3.98221320E-05 -9.49887250E-04 -1.32071594E-04 -3.90018970E-04 -4.48619065E-04
  4.57792056E-04  2.77025946E-04 -1.02604854E-04  7.47017671E-05  2.79030866E-05
  2.01857079E-04  1.16571117E-06 -1.28246521E-04 -3.02523254E-04 -5.58106711E-04
 -9.00958497E-04 -1.17278037E-03 -1.00073571E-03 -3.45530044E-04  3.81436865E-04
  1.75803981E-04 -4.92972585E-04  1.70788164E-05 -5.25577677E-05  1.60887627E-04
  1.30949480E-05 -4.02979468E-05  1.23358379E-04  6.53529690E-06 -2.01115000E-05
  6.15644775E-05  6.86798482E-04  1.83437848E-05  1.38333589E-04 -3.37694770E-04
 -7.47611178E-04 -7.21143353E-05 -1.58826770E-04 -8.98985095E-05  1.46753726E-04
 -8.87423484E-05 -5.80113781E-05 -7.60310267E-05 -2.16940406E-06 -7.51081181E-05
  8.37607615E-05  1.54525123E-04  2.49451798E-04  3.24712152E-04  2.77077494E-04
  9.56682144E-05 -1.71453306E-04 -7.90227074E-05  2.21587863E-04  1.91281959E-05
 -5.80046879E-05 -8.14018862E-05  1.46662816E-05 -4.44742981E-05 -6.24137786E-05
  7.31950249E-06 -2.21957920E-05 -3.11488502E-05 -9.67606512E-04  1.44571032E-04
 -3.89465246E-04 -9.65929380E-05  1.20669300E-03  1.72043896E-04  1.53427485E-04
  2.92256725E-05 -4.51971267E-05  5.18245942E-05 -6.62746749E-06 -1.57649455E-04
  7.68369025E-05 -2.89684951E-05 -1.58967392E-03 -2.93269251E-03 -4.73428143E-03
 -6.16262831E-03 -5.25858240E-03 -1.81566240E-03  4.10761891E-04  1.89319864E-04
 -5.30872523E-04 -1.99735489E-04 -1.83019157E-04  1.16515420E-04 -1.53144444E-04
 -1.40327426E-04  8.93365984E-05 -7.64298114E-05 -7.00332212E-05  4.45852243E-05
  1.38985619E-03 -4.37472244E-04  4.81666765E-04 -3.25769168E-04  1.41443866E-03
 -8.78114309E-05  1.35636672E-05 -2.70829548E-04 -1.10394789E-04 -7.27632522E-05
  1.83158041E-04  7.82678958E-05 -2.07941775E-04 -6.08579563E-05  1.45976424E-05
  2.68830886E-05  4.34348756E-05  5.68465732E-05  4.86941545E-05  1.67513450E-05
 -1.78967354E-04 -8.84731014E-05  2.33385561E-04 -3.27418624E-04  1.15504445E-04
 -3.31149705E-04 -2.54899557E-04  8.99216771E-05 -2.57804251E-04 -1.21035325E-04
  4.26979928E-05 -1.22414577E-04 -2.44173210E-04 -1.24780882E-05  2.55144678E-04
  6.60420830E-05 -1.30580266E-03  2.11998861E-04  6.07895648E-05  1.41107801E-04
 -8.39603405E-05  6.63392226E-05  1.76211179E-05 -2.24158079E-04 -7.99710104E-05
  2.27673662E-05  1.05450864E-04  1.78864613E-04  2.03631082E-04  4.60453962E-04
  1.75112715E-04 -1.35025083E-04 -2.44409634E-04  1.93455721E-04  7.80434607E-05
  1.32376472E-04  1.50705966E-04  3.36410539E-05 -1.06885931E-04 -2.81636615E-05
 -1.94928738E-04 -8.67062834E-05  6.65069367E-05  1.12808345E-04  1.28428340E-04
 -1.04057071E-03 -1.10445123E-04  9.83639847E-04  4.77361275E-04 -1.39363364E-03
  1.54412950E-04  2.61913573E-04  2.98179406E-04 -6.15386182E-04 -1.46905988E-04
  5.24506458E-04 -1.12169792E-03  1.60232233E-03  8.12691625E-05  1.37847873E-04
  1.56934963E-04  5.34133571E-04 -3.16446141E-04  1.44684206E-04  1.34670941E-04
  2.07294920E-04 -3.62526149E-05 -6.14912924E-05 -7.00056774E-05 -2.24890576E-04
 -1.71847294E-04 -6.68960672E-05 -5.31598374E-07  6.61074037E-05 -8.31959864E-06
 -1.41116130E-05 -1.60655760E-05  1.14867117E-04  1.74784062E-04 -8.33964851E-05
 -1.06521620E-04 -4.50581016E-05  2.01605453E-05  3.41960984E-05  3.89310574E-05
 -8.27137705E-05 -1.82363493E-04  5.31607017E-07  7.80219501E-05  7.14606515E-05
  3.35890394E-05  5.69733646E-05  6.48621751E-05  5.98853315E-05  2.90406263E-04
 -6.21134384E-05  1.29119437E-04  1.63026872E-05  1.39917325E-05  2.37326251E-05
  2.70187604E-05  2.17689042E-04  2.86408483E-04  9.52669314E-05  2.08587915E-05
 -9.02878911E-05 -6.54040222E-05 -1.10937594E-04 -1.26298555E-04 -2.17144698E-04
 -2.86531093E-04  1.21412031E-04 -1.20147358E-04 -3.87280413E-05 -3.53294211E-06
 -5.99253812E-06 -6.82229424E-06  4.27426380E-04  2.36958920E-06 -1.46299688E-04
 -2.66773437E-05 -2.52541649E-04
MO  5                     OCC NO =   2.00000000 ORB. ENERGY = -10.30281911 
 -5.31212273E-03 -9.80001140E-03 -1.58202784E-02 -2.05933038E-02 -1.75723051E-02
 -6.06729556E-03  5.95463261E-04  2.74448595E-04 -7.69582307E-04 -3.38758403E-04
  3.38362310E-04  8.14933548E-06 -2.59738354E-04  2.59434656E-04  6.24839109E-06
 -1.29627644E-04  1.29476077E-04  3.11838511E-06  7.01771257E-04  1.62720991E-04
 -5.00225126E-04 -2.75109734E-04  9.50767771E-04  5.04332335E-05 -8.32626074E-05
  2.09525619E-05  1.55468130E-04 -1.58977543E-04  3.50941300E-06  1.17535020E-04
 -6.95475693E-05  1.10940940E-04 -1.33242877E-03 -2.45811662E-03 -3.96816776E-03
 -5.16537585E-03 -4.40762498E-03 -1.52184721E-03 -3.23740827E-04 -1.49211918E-04
  4.18405684E-04 -7.56422255E-05  7.67073117E-06  1.59026347E-04 -5.79976379E-05
  5.88142780E-06  1.21931268E-04 -2.89448864E-05  2.93524471E-06  6.08522491E-05
 -1.12684560E-03 -4.58268787E-04  3.35397416E-04 -2.57951062E-04 -7.85079841E-04
 -6.94415612E-05  1.05786878E-04 -1.26926303E-04  1.74400270E-05  1.54580938E-04
 -1.72020965E-04  5.37141366E-06  1.40941329E-04  8.97288362E-05 -4.78014462E-05
 -8.80313737E-05 -1.42231863E-04 -1.86149814E-04 -1.59453900E-04 -5.48539617E-05
  4.54570743E-04  2.24718545E-04 -5.92791062E-04 -3.23626511E-04  1.34257859E-04
 -5.44032019E-04 -2.51947348E-04  1.04521448E-04 -4.23535836E-04 -1.19633512E-04
  4.96304803E-05 -2.01109795E-04  7.72449462E-04  3.58909585E-05  9.81817362E-05
  4.46552917E-04  2.59597703E-05  9.39669826E-05  1.69550506E-04  2.70281354E-05
  7.52973234E-05  2.59896377E-05 -1.01286961E-04  8.42966864E-05  4.20032923E-05
  3.27943513E-04 -2.68081849E-03 -4.94567861E-03 -7.98386954E-03 -1.03926269E-02
 -8.86804818E-03 -3.06192439E-03  5.02936359E-04  2.31803011E-04 -6.49999671E-04
 -1.45088224E-04 -1.09854205E-04 -9.06327835E-05 -1.11244403E-04 -8.42292037E-05
 -6.94914424E-05 -5.55187546E-05 -4.20362764E-05 -3.46811005E-05  1.77205102E-03
  9.29149920E-04  3.21360654E-04  7.24009184E-04  8.04184443E-03 -2.81330815E-05
 -6.64200262E-04  2.29168695E-04  2.66796122E-04  9.52202805E-05 -3.62016402E-04
 -2.18103417E-04 -3.79535621E-04 -8.11531701E-04 -2.15771177E-04 -3.98063091E-04
 -6.42598121E-04 -8.36471898E-04 -7.13763053E-04 -2.46445267E-04  4.08340351E-05
  1.88203779E-05 -5.27742903E-05 -3.67807757E-04 -2.15737360E-04  6.47891842E-05
 -2.82011547E-04 -1.65413658E-04  4.96762174E-05 -1.40743529E-04 -8.25530096E-05
  2.47919143E-05 -3.82770433E-04  2.48311791E-05 -8.11418429E-05 -8.71672364E-05
 -1.61190288E-03 -9.97267292E-05 -1.11771629E-04  5.40191766E-05 -8.26577224E-05
  2.25262506E-04 -1.42604783E-04 -6.76565442E-05 -1.50761520E-04  2.61628039E-05
 -2.03443853E-04 -3.75321163E-04 -6.05885549E-04 -7.88683033E-04 -6.72984724E-04
 -2.32365488E-04  2.83609128E-05  1.30715246E-05 -3.66539099E-05 -5.63337080E-05
 -2.94202004E-04 -1.04451162E-04 -4.31930971E-05 -2.25575347E-04 -8.00864945E-05
 -2.15563829E-05 -1.12577909E-04 -3.99687741E-05 -3.54804709E-04 -1.83478953E-04
  8.73372251E-06 -1.04621820E-04 -3.75388803E-03  2.10077188E-05 -3.79007544E-04
 -3.51966021E-05 -3.32947853E-05 -3.68835221E-05  7.01783074E-05 -2.31573570E-04
 -3.37092438E-04  1.95710280E-05  5.34048318E-01  9.85233187E-01  1.59047400E+00
  2.07032476E+00  1.76661204E+00  6.09968774E-01 -1.55842431E-02 -7.18276658E-03
  2.01412220E-02 -1.26748752E-04  6.32425441E-04  1.17796726E-04 -9.71828656E-05
  4.84903524E-04  9.03190224E-05 -4.85010616E-05  2.42000846E-04  4.50755227E-05
 -8.21237498E-03  9.77113171E-04 -2.19733486E-04  2.82122737E-04 -4.89243187E-03
  3.39439100E-04 -8.85802002E-05  1.20622382E-05 -2.58201950E-04  4.33189118E-04
 -1.74987168E-04 -1.09985830E-03 -4.31413552E-04 -4.81769579E-04  1.23493128E-05
  2.27425540E-05  3.67450340E-05  4.80910612E-05  4.11942784E-05  1.41713020E-05
 -1.35795985E-05 -6.71311926E-06  1.77087169E-05  2.35442587E-04  2.81457992E-04
  1.69003098E-04  1.83295044E-04  2.19118621E-04  1.31571058E-04  8.70349698E-05
  1.04045271E-04  6.24745921E-05  7.48934801E-04 -1.87719262E-04 -6.43826988E-04
  4.58346771E-05  2.92552258E-03 -4.51513338E-05 -4.61314536E-04 -1.64900053E-04
 -6.94104945E-04  3.16075884E-04  3.78029062E-04 -9.06909333E-04  8.10181778E-04
 -8.22172288E-05 -7.65254542E-05 -1.29801646E-04 -1.47774616E-04 -4.25015651E-04
  3.19561002E-05 -5.09496368E-05  4.30424636E-04 -4.12569855E-05  7.58611720E-06
  1.28674898E-05  1.46491853E-05  2.98916333E-04 -3.10785482E-05  1.66013369E-05
 -5.97065050E-05 -3.48672352E-05  5.77673530E-05  9.79843581E-05  1.11551751E-04
  1.35333921E-04  2.28614629E-04  1.28076854E-04 -9.71128682E-05 -7.70017813E-06
  4.78844309E-06  8.12210527E-06  9.24673167E-06 -2.26518690E-04 -2.32550498E-04
  1.02587496E-04 -1.74307335E-05 -1.08220938E-04 -4.16285552E-05 -7.06099043E-05
 -8.03868968E-05  3.00701299E-04  9.42310365E-05  9.80315329E-05 -6.11632320E-05
 -4.62017199E-05  2.80789428E-05  4.76271984E-05  5.42218931E-05  5.48081928E-05
 -6.37649132E-05  1.37619529E-04  9.61763370E-05  7.81306576E-05 -2.69954774E-05
 -4.57894363E-05 -5.21296654E-05  6.37736350E-05  6.56095834E-05 -1.60909815E-04
 -7.76584077E-05  8.11529999E-05 -3.13722145E-06 -5.32132102E-06 -6.05813715E-06
  1.47284995E-04 -1.44205720E-04 -1.53133972E-05 -9.13944733E-05 -4.65989262E-05
 -5.59970199E-06 -9.49815383E-06 -1.08133146E-05  5.69634779E-06  5.36623555E-05
  1.19764232E-04  4.52822590E-05  5.47942717E-05 -1.37503861E-04 -2.33232558E-04
 -2.65527078E-04  8.81220786E-04  2.33893670E-04  4.56242634E-04 -1.14098586E-03
  1.52783607E-03 -1.12250404E-04 -1.90397918E-04 -2.16761344E-04  1.19749709E-03
  1.72390442E-04  9.60209650E-04  3.52299652E-04 -1.42909437E-03 -8.85161825E-05
 -1.50140189E-04 -1.70929334E-04 -6.47471769E-04  1.81613853E-04  1.58691839E-05
 -2.51440802E-04  2.83233749E-04
MO  6                     OCC NO =   2.00000000 ORB. ENERGY = -10.30148662 
  5.33928568E-01  9.85012267E-01  1.59011736E+00  2.06986053E+00  1.76621591E+00
  6.09832000E-01 -1.55497417E-02 -7.16686491E-03  2.00966321E-02  5.07707050E-04
 -4.48557444E-04  4.17222188E-04  3.89277410E-04 -3.43925261E-04  3.19899384E-04
  1.94276712E-04 -1.71642812E-04  1.59652215E-04 -8.15276114E-03  1.84060625E-04
  1.09014954E-03 -1.20254511E-04 -5.69708890E-03  2.27785445E-04  4.28711585E-04
 -4.89355441E-05  1.02360414E-04  3.19777450E-05 -1.34338159E-04  4.94424345E-04
 -4.99295573E-04 -1.24752657E-03 -1.16814204E-02 -2.15503405E-02 -3.47889785E-02
 -4.52849174E-02 -3.86417057E-02 -1.33420544E-02  7.40774991E-04  3.41422668E-04
 -9.57384552E-04 -1.67152826E-04  9.69755845E-05 -4.82188306E-05 -1.28162134E-04
  7.43546979E-05 -3.69711263E-05 -6.39618881E-05  3.71082059E-05 -1.84511834E-05
  1.99212793E-03  6.62269181E-04  3.09671590E-04  4.55132053E-04  5.22806543E-03
  4.12432835E-04 -9.73464432E-05  3.39123343E-04 -7.47940660E-05  2.78553286E-04
 -2.03759220E-04 -4.56045733E-04 -7.89061665E-04 -5.98759310E-04 -2.13428321E-05
 -3.93050625E-05 -6.35049984E-05 -8.31138916E-05 -7.11944528E-05 -2.44917045E-05
  2.28248519E-04  1.12835408E-04 -2.97651540E-04 -1.26493567E-04 -4.31209129E-04
 -3.01080246E-04 -9.84768485E-05 -3.35701783E-04 -2.34394795E-04 -4.67602907E-05
 -1.59403080E-04 -1.11298939E-04  1.62026565E-04  2.15815017E-04 -1.71981929E-04
  3.28225579E-04  1.40780341E-03  9.76522171E-06 -8.87752183E-06  2.56143583E-04
 -4.73995403E-06  4.01255444E-05 -3.53855904E-05  1.04098268E-04  4.59059184E-05
  4.27189396E-04 -1.58146183E-04 -2.91754252E-04 -4.70982461E-04 -6.13079280E-04
 -5.23141709E-04 -1.80628288E-04 -3.84798938E-04 -1.77353558E-04  4.97317759E-04
 -1.71336602E-04  6.54466163E-05  9.75486547E-05 -1.31369987E-04  5.01802944E-05
  7.47940916E-05 -6.55628315E-05  2.50434841E-05  3.73274941E-05 -1.33451955E-03
  1.05427769E-06 -6.12714560E-04  6.41220623E-05 -3.65482049E-03  5.05418404E-04
 -9.57201943E-04 -3.91310802E-04 -1.22804740E-04  9.75395139E-05  2.52652261E-05
  2.14426305E-04 -1.62358002E-04 -5.15857265E-05  1.64311540E-05  3.03128344E-05
  4.89343797E-05  6.36980285E-05  5.43536483E-05  1.87670114E-05  6.82248178E-05
  3.14447702E-05 -8.81743949E-05  1.44826586E-05  1.47795481E-04 -5.01317047E-05
  1.11043796E-05  1.13320156E-04 -3.84377962E-05  5.54186374E-06  5.65547006E-05
 -1.91831545E-05  1.86117347E-04  3.41902511E-05  9.91780033E-05  4.22638093E-06
  1.70493474E-03  5.48381374E-05  2.11890132E-04 -1.53255084E-05  9.97017515E-05
 -3.48195544E-05 -6.48821971E-05 -8.94256222E-05  9.39519862E-05 -8.32230458E-06
 -1.19232620E-04 -2.19964992E-04 -3.55092181E-04 -4.62224554E-04 -3.94417087E-04
 -1.36182762E-04  9.49208802E-05  4.37489664E-05 -1.22676637E-04  3.13953408E-06
 -3.30929655E-05 -4.25437167E-05  2.40719465E-06 -2.53735769E-05 -3.26198107E-05
  1.20135885E-06 -1.26631933E-05 -1.62795719E-05  1.60548934E-05 -1.87945653E-05
  3.32758582E-05  2.37021354E-05 -1.86103946E-03 -1.10606020E-04 -1.51059685E-04
  4.26606186E-05  4.95941870E-05 -2.86961952E-05 -2.08979918E-05 -1.72962804E-05
  1.35929494E-06 -6.61859644E-05  5.14108793E-03  9.48447973E-03  1.53109118E-02
  1.99302597E-02  1.70065283E-02  5.87194641E-03  2.81721653E-04  1.29845310E-04
 -3.64099709E-04  8.09363006E-05 -3.62731598E-04  2.03223710E-04  6.20567972E-05
 -2.78119472E-04  1.55818989E-04  3.09706915E-05 -1.38801110E-04  7.77645973E-05
  4.49470344E-04 -2.42319520E-04  1.45831191E-04 -5.00741182E-04  1.49856959E-03
 -7.66907706E-05  1.99955933E-04  5.97572682E-05  5.89608080E-06 -4.39127575E-05
  3.80166767E-05 -2.04284365E-04 -5.64505254E-05  3.10857347E-04  7.78062543E-06
  1.43288373E-05  2.31510328E-05  3.02995430E-05  2.59542580E-05  8.92856103E-06
  5.24341866E-06  2.59210130E-06 -6.83777334E-06  2.66797963E-04  1.09645399E-04
  2.20749851E-04  2.07705602E-04  8.53603359E-05  1.71856563E-04  9.86259664E-05
  4.05321066E-05  8.16035745E-05  8.94765372E-04 -5.73881622E-04  2.12347007E-04
 -2.29177523E-04  3.62137184E-03 -5.20062892E-04  2.39495052E-05 -4.02816606E-04
 -1.29413280E-04 -1.13233618E-04  2.42646898E-04  9.31707729E-04  6.85990100E-04
 -1.10233785E-03 -8.96727872E-05 -1.52102010E-04 -1.73162798E-04  1.02920441E-03
 -3.70437075E-06  1.23202747E-03 -8.56469047E-06 -1.32046424E-03 -1.67304918E-04
 -2.83780789E-04 -3.23074464E-04  7.91778488E-04  1.75675884E-04 -7.93307240E-04
  1.53920429E-03  9.50099797E-04 -8.02169863E-05 -1.36063183E-04 -1.54903156E-04
 -4.62349654E-04 -1.64700127E-04 -2.07083437E-04  4.45891272E-05  4.82435812E-05
 -6.26906976E-05 -1.06335282E-04 -1.21058985E-04 -2.29099995E-04  8.43870732E-05
 -1.23528549E-04  3.62672755E-05 -1.07258444E-04 -7.54684786E-06 -1.28008816E-05
 -1.45733542E-05  1.15373126E-04  1.56637082E-04 -6.58060489E-06  9.27753246E-05
 -7.71727843E-05 -1.57366610E-05 -2.66923539E-05 -3.03883077E-05  1.62287348E-04
  1.84676176E-05  5.53411727E-05  1.64256851E-05  7.06672820E-06 -1.84827569E-05
 -3.13502520E-05 -3.56911612E-05  1.30169077E-04 -9.74887736E-05  9.31820369E-06
  2.83317246E-05 -1.77641625E-05 -4.99942213E-06 -8.47996563E-06 -9.65414312E-06
  4.96107921E-05  1.00053379E-04 -1.79624050E-05 -9.32829919E-06 -9.05579839E-06
 -7.12032432E-06 -1.20774169E-05 -1.37497151E-05  6.13818902E-05 -5.01735251E-05
  1.66258925E-05 -1.42537408E-05  3.50057739E-05  4.28793364E-06  7.27314657E-06
  8.28022200E-06  3.30333264E-04 -1.00701250E-04 -7.75899435E-06  2.17619916E-05
 -9.02884683E-06 -7.43997177E-05 -1.26195995E-04 -1.43669709E-04 -3.71091677E-04
  7.73319631E-06  3.13519973E-04 -3.05857543E-04  1.17177889E-04 -7.67987009E-05
 -1.30265124E-04 -1.48302270E-04 -8.30359902E-04  1.84416776E-04 -2.15538354E-04
  1.95855465E-04  1.92364786E-04
MO  7                     OCC NO =   2.00000000 ORB. ENERGY = -10.28741119 
 -1.01566460E-04 -1.87373771E-04 -3.02479773E-04 -3.93738826E-04 -3.35978086E-04
 -1.16005176E-04 -2.94084906E-05 -1.35543525E-05  3.80078093E-05  5.55541686E-05
 -2.03541352E-04 -2.27827452E-05  4.25953960E-05 -1.56062537E-04 -1.74683570E-05
  2.12580882E-05 -7.78861447E-05 -8.71793454E-06  1.78322019E-04 -1.08148171E-04
  1.08315901E-04  4.68884754E-05 -7.99539969E-04  3.51079611E-05  1.08587375E-04
  8.08796525E-05  4.23382613E-06  2.55747957E-06 -6.79130570E-06  4.55737689E-05
  5.92739787E-06 -1.57427705E-05 -2.69551190E-05 -4.97278559E-05 -8.02762867E-05
 -1.04495883E-04 -8.91665344E-05 -3.07870662E-05 -1.09316397E-04 -5.03838499E-05
  1.41281538E-04  3.40412850E-05  5.38748330E-05  4.27745361E-05  2.61006879E-05
  4.13077885E-05  3.27967883E-05  1.30260727E-05  2.06154818E-05  1.63678961E-05
 -2.46251932E-04 -5.38236339E-05 -3.36397192E-06 -1.71269640E-05  1.97707229E-04
  4.94523152E-05  6.94419995E-05  7.18832841E-06 -3.04645100E-05  2.60546145E-06
  2.78590485E-05 -3.90152601E-05  5.96015186E-05 -2.90471097E-05  5.53877274E-06
  1.02002306E-05  1.64804630E-05  2.15692535E-05  1.84759873E-05  6.35595054E-06
 -1.47630222E-04 -7.29814866E-05  1.92519816E-04 -3.75326289E-05 -4.79751444E-04
  1.80971155E-04 -2.92196282E-05 -3.73492592E-04  1.40888343E-04 -1.38745130E-05
 -1.77347493E-04  6.68987682E-05 -2.64748893E-06  1.35722692E-04  1.09384090E-04
 -2.06965853E-05  5.50419638E-04 -4.90082903E-05 -2.01030703E-04  7.65488439E-05
 -3.61290198E-05 -6.34536359E-05  9.95826557E-05 -9.59406194E-05 -3.19266064E-04
 -2.22237440E-04  2.01282625E-03  3.71334045E-03  5.99449096E-03  7.80304683E-03
  6.65835462E-03  2.29897019E-03 -6.53996973E-05 -3.01426742E-05  8.45231827E-05
  4.82327478E-05 -4.70053792E-04 -2.82537319E-04  3.69817971E-05 -3.60407291E-04
 -2.16631610E-04  1.84565089E-05 -1.79868500E-04 -1.08114357E-04 -1.13268344E-03
 -2.46049513E-04  5.79008101E-04  3.28834686E-04 -8.90189966E-03 -2.78383244E-05
  1.40919906E-03 -1.48321096E-04  8.88019157E-04 -4.53215862E-04 -4.34803294E-04
  1.70956178E-04  1.63291750E-04 -2.88101820E-04 -1.45090389E-02 -2.67668413E-02
 -4.32100397E-02 -5.62466381E-02 -4.79953627E-02 -1.65716478E-02  2.89244880E-04
  1.33312760E-04 -3.73822798E-04  1.75171161E-04 -2.31224122E-04 -2.64814708E-04
  1.34310082E-04 -1.77287921E-04 -2.03043042E-04  6.70301451E-05 -8.84790987E-05
 -1.01332709E-04 -1.23929472E-03 -2.27349101E-04  3.94984455E-04  3.26761650E-04
  1.29962942E-03  6.22183378E-05  4.82032253E-05 -5.19008141E-05  2.25690647E-06
  7.41351033E-05 -7.63920098E-05  7.58610177E-04 -4.52319105E-04 -1.55203037E-03
 -5.33748582E-01 -9.84680223E-01 -1.58958134E+00 -2.06916279E+00 -1.76562052E+00
 -6.09626428E-01  1.48913159E-02  6.86339693E-03 -1.92456764E-02  1.50899692E-04
 -7.56735376E-04 -3.02789012E-04  1.15700267E-04 -5.80216459E-04 -2.32159318E-04
  5.77425429E-05 -2.89568681E-04 -1.15863772E-04  6.52767705E-03 -2.45649592E-04
  9.38328097E-04  4.30689947E-04  5.95082760E-03  5.57337136E-05  5.22272277E-04
  5.35768208E-05  1.88331811E-04 -1.13618679E-04 -7.47131315E-05 -6.45613948E-04
  8.94028299E-04 -1.42942461E-03 -2.14156888E-04 -3.95084988E-04 -6.37790533E-04
 -8.30213846E-04 -7.08423046E-04 -2.44601490E-04 -3.22252147E-05 -1.48525786E-05
  4.16481699E-05  1.90449123E-05 -2.10283131E-04 -4.93562005E-05  1.46024250E-05
 -1.61231704E-04 -3.78431891E-05  7.28763357E-06 -8.04659211E-05 -1.88864038E-05
  2.15480939E-04 -1.31581572E-04  1.49344950E-05 -6.20259754E-05  2.22917253E-03
 -2.08881889E-04 -2.37555440E-04  1.24382350E-05 -2.68907954E-05  7.95833827E-05
 -5.26925873E-05  2.48525183E-04  1.33271250E-04 -5.01598788E-05  7.55858932E-06
  1.39199345E-05  2.24903706E-05  2.94348834E-05  2.52136000E-05  8.67376622E-06
 -5.36733944E-05 -2.65336194E-05  6.99937444E-05 -7.17352211E-05  1.73763508E-05
 -8.95531030E-05 -5.58467806E-05  1.35277097E-05 -6.97182280E-05 -2.65180267E-05
  6.42343505E-06 -3.31046806E-05 -4.28924589E-05  7.99368640E-05  5.43147521E-05
 -5.16539160E-07 -7.79367794E-04  8.85325072E-05  9.77011087E-05  1.97031614E-05
 -2.89023513E-05  1.77208880E-05  1.11814633E-05 -7.21533853E-05 -3.01545642E-06
  9.42280735E-06  8.55035314E-06  1.45030163E-05  1.65111749E-05  7.14160583E-05
  6.39135318E-05  8.03075641E-06 -8.02594739E-05 -3.09604321E-06 -1.73753698E-05
 -2.94719140E-05 -3.35527393E-05 -1.36229769E-04 -1.13010757E-04  7.70335737E-07
  7.02850730E-05  7.02584467E-05  8.14834714E-06  1.38211381E-05  1.57348805E-05
 -2.07845557E-05 -2.02111695E-06  3.90333237E-05 -3.93551680E-06  4.70548888E-05
  8.15440031E-06  1.38314054E-05  1.57465694E-05  3.18300629E-05 -1.31464332E-06
  6.79779075E-05  1.86889361E-05  1.17202979E-06  8.78702403E-05  1.49044549E-04
  1.69681986E-04 -6.47175623E-05  2.80726035E-05  6.36694947E-05 -3.57408240E-05
  9.72629209E-05  6.78351729E-05  1.15061285E-04  1.30993233E-04  3.46658567E-04
  6.74901742E-05  3.47998767E-04 -1.88720660E-04 -4.56358650E-05  5.00578361E-05
  8.49075590E-05  9.66642747E-05  4.24039448E-04  5.98976000E-06  6.99794300E-05
 -8.97384030E-05 -4.13736869E-04  1.78873934E-04  3.03404028E-04  3.45414833E-04
 -6.08646845E-04 -1.50010109E-05 -1.68063841E-03  7.60986067E-04 -9.24874417E-04
  1.91019290E-04  3.24004850E-04  3.68868145E-04 -6.42775432E-04  3.54489327E-05
  1.09893321E-03  3.45173196E-04  1.71565555E-03  4.34404839E-05  7.36832781E-05
  8.38858250E-05  1.17615551E-04 -1.92276289E-04 -1.07256649E-04 -7.39292422E-05
 -7.72929446E-05 -1.62637620E-05 -2.75864168E-05 -3.14061670E-05  1.20522658E-04
  4.07847947E-05 -9.47182345E-05 -2.21819161E-04 -1.59552923E-05 -9.03990650E-06
 -1.53333914E-05 -1.74565278E-05  2.61517797E-04 -4.78627580E-05 -1.22987607E-05
 -6.59960954E-05 -1.10893602E-04
MO  8                     OCC NO =   2.00000000 ORB. ENERGY = -10.28431738 
 -7.21140111E-05 -1.33038743E-04 -2.14766072E-04 -2.79561639E-04 -2.38550475E-04
 -8.23657588E-05  1.07387678E-04  4.94949046E-05 -1.38788843E-04 -6.06706982E-05
 -2.14562028E-04 -6.93437263E-05 -4.65184248E-05 -1.64512489E-04 -5.31683500E-05
 -2.32159545E-05 -8.21032627E-05 -2.65347333E-05  5.90495237E-04 -6.56069981E-05
 -1.99124186E-04  1.61083636E-04  1.30801016E-03 -9.82656285E-05 -5.30592890E-05
  6.37532490E-05  1.17822292E-04 -4.97457428E-05 -6.80765491E-05 -9.37349838E-05
  5.83582849E-05 -2.80835396E-05 -1.74536798E-04 -3.21992300E-04 -5.19796112E-04
 -6.76620156E-04 -5.77361259E-04 -1.99348998E-04 -4.03460777E-04 -1.85954786E-04
  5.21436495E-04  1.52400601E-04 -1.98816126E-04  1.38817841E-04  1.16851068E-04
 -1.52439535E-04  1.06436673E-04  5.83168733E-05 -7.60780124E-05  5.31193602E-05
 -8.45104950E-04 -2.24277063E-04  4.24160686E-04 -2.92901131E-04 -2.66415734E-03
 -1.33208786E-04  2.09346707E-04 -2.57346502E-04 -1.28027411E-04  8.03390256E-05
  4.76883850E-05 -2.37171488E-05  4.26700569E-05 -1.48749946E-05 -1.59605479E-05
 -2.93930220E-05 -4.74901628E-05 -6.21540405E-05 -5.32404731E-05 -1.83153305E-05
  1.93135126E-04  9.54769864E-05 -2.51861296E-04  1.38331024E-04  4.30767865E-04
 -4.21876865E-04  1.07692459E-04  3.35358253E-04 -3.28436498E-04  5.11361884E-05
  1.59239960E-04 -1.55953266E-04  2.48120406E-04 -1.50631370E-04  2.88796175E-05
  3.40337352E-05 -2.44001944E-04 -6.73862539E-05  1.04947213E-04 -1.08899285E-06
  4.80151698E-05 -1.87216893E-04  1.39201724E-04  1.49402326E-04  6.36334380E-05
  3.98482843E-05 -1.36509059E-03 -2.51837241E-03 -4.06543942E-03 -5.29199466E-03
 -4.51566906E-03 -1.55915224E-03  9.90271915E-05  4.56415624E-05 -1.27983672E-04
  3.81443845E-04 -3.48618934E-04 -3.07951209E-04  2.92466831E-04 -2.67298781E-04
 -2.36117361E-04  1.45961448E-04 -1.33400827E-04 -1.17839113E-04  7.17303642E-04
 -5.64355162E-04  1.16860527E-04  6.41739624E-04  7.56761070E-03 -1.48456972E-04
  6.50202444E-04  6.66040999E-04 -2.43966130E-04  1.21729444E-04  1.22236686E-04
  5.76744035E-04 -7.76734446E-04  9.08816172E-04  5.33791288E-01  9.84759007E-01
  1.58970852E+00  2.06932834E+00  1.76576179E+00  6.09675204E-01 -1.51489789E-02
 -6.98215365E-03  1.95786826E-02  5.28608406E-04  3.30619274E-04 -5.11798806E-04
  4.05303237E-04  2.53497789E-04 -3.92414707E-04  2.02274724E-04  1.26513165E-04
 -1.95842444E-04 -7.05087711E-03 -8.09458074E-04 -4.05776710E-04  8.11896646E-04
 -3.18253187E-03 -1.55842979E-04 -2.86672221E-04  8.91132434E-05 -1.00518347E-03
  5.00239528E-04  5.04943939E-04 -3.11927766E-04 -2.04808645E-04  6.66900768E-04
 -1.45014443E-02 -2.67528306E-02 -4.31874220E-02 -5.62171965E-02 -4.79702401E-02
 -1.65629736E-02  5.59805585E-04  2.58013997E-04 -7.23497993E-04  2.82298896E-04
 -4.05774564E-06 -2.89617763E-04  2.16448802E-04 -3.11122076E-06 -2.22060443E-04
  1.08023123E-04 -1.55271723E-06 -1.10823726E-04  1.81613465E-03 -4.44794973E-04
  1.82779367E-04  4.96252303E-04  1.43702282E-03  2.07250934E-05  1.43973688E-04
 -1.76940493E-05  6.73366121E-05 -1.13889021E-04  4.65524088E-05 -7.02880272E-04
  4.95277949E-04  1.46739037E-03  2.04417320E-04  3.77117053E-04  6.08784675E-04
  7.92456834E-04  6.76204916E-04  2.33477343E-04  8.39362162E-05  3.86861425E-05
 -1.08479954E-04  2.59558069E-04  2.79181802E-04 -2.42432689E-05  1.99012586E-04
  2.14058814E-04 -1.85881936E-05  9.93212293E-05  1.06830352E-04 -9.27681145E-06
 -1.33537911E-04  3.54022791E-05  1.28611050E-04  1.23233343E-04 -4.01222600E-03
  3.21336418E-04  1.05210673E-04  5.89068153E-05  1.56611791E-04  9.16122999E-05
 -2.48224090E-04  5.62097453E-05 -9.28865377E-05 -1.30597277E-05  4.39214630E-05
  8.08859780E-05  1.30687082E-04  1.71040268E-04  1.46511227E-04  5.04015347E-05
 -3.58008810E-04 -1.76982835E-04  4.66867756E-04 -2.17695158E-04 -3.80471619E-04
 -1.55548160E-04 -1.69478445E-04 -2.96201987E-04 -1.21096218E-04 -8.04743602E-05
 -1.40647180E-04 -5.75007674E-05 -6.41564916E-04  2.16931022E-04  2.57800544E-04
  2.11487051E-04 -5.20239120E-04  9.68553345E-05 -3.19595269E-05  6.63763100E-05
 -1.09901001E-04  6.03229382E-05  4.95780633E-05 -5.98504694E-05 -4.68385390E-05
 -4.00233590E-05 -1.80183784E-05 -3.05625781E-05 -3.47944221E-05  1.36850977E-04
  1.38204571E-04 -2.19758825E-05  6.98883994E-05  2.16702050E-05 -2.23919179E-05
 -3.79809285E-05 -4.32399535E-05 -1.13561186E-05 -2.21328485E-04  2.34419291E-05
  1.12650855E-04 -5.26632806E-05  3.72888128E-05  6.32488802E-05  7.20066294E-05
  1.69448114E-04  4.42976942E-04  1.26654517E-04  3.62597268E-05 -2.45589414E-05
 -1.73003132E-05 -2.93446037E-05 -3.34078010E-05 -2.25003774E-04 -2.73447218E-04
 -1.71694171E-05 -1.12302942E-05 -6.91772101E-05 -5.31800286E-05 -9.02033882E-05
 -1.02693390E-04 -3.19540564E-04  5.72341208E-05 -5.06494814E-05  1.61566500E-05
 -2.72794405E-04 -1.64749807E-04 -2.79446838E-04 -3.18140413E-04  6.90367842E-04
 -8.41580936E-05 -1.86169191E-03  1.94607633E-04 -8.19013409E-04 -1.59470134E-04
 -2.70491513E-04 -3.07945090E-04  6.30976776E-04  4.05023685E-05  8.92769867E-04
 -1.83141319E-04  1.87042629E-03 -6.79261819E-05 -1.15215654E-04 -1.31168976E-04
 -3.21720498E-04 -2.20304253E-05  2.49414595E-04 -1.78383115E-04 -1.90181198E-04
 -7.47861732E-05 -1.26851497E-04 -1.44415975E-04 -2.62842365E-04  1.34579687E-05
  1.42104783E-04 -1.21706833E-04 -2.61664769E-04 -5.17057304E-05 -8.77026995E-05
 -9.98464440E-05 -7.55370745E-05  1.54693099E-04  1.63053891E-04  3.58036372E-05
 -2.72040562E-05 -1.74206727E-06 -2.95487563E-06 -3.36402215E-06  8.46295123E-05
  4.19054756E-05 -6.96114572E-05 -3.73552206E-05  7.14077548E-05  6.94790335E-05
  1.17849584E-04  1.34167613E-04 -9.39434612E-05 -2.01183348E-06  2.03094047E-05
  8.01665427E-05 -2.91972115E-07
MO  9                     OCC NO =   2.00000000 ORB. ENERGY =  -1.08027473 
  2.99813683E-02  5.53107987E-02  8.92888996E-02  1.16227628E-01  9.91772548E-02
  3.42435279E-02  4.02216679E-02  1.85381382E-02 -5.19828612E-02 -3.87964622E-03
  5.49286709E-02 -2.07822151E-02 -2.97466547E-03  4.21158042E-02 -1.59344781E-02
 -1.48456657E-03  2.10187382E-02 -7.95242143E-03 -1.25245357E-02  7.89147805E-04
  1.14927124E-03  3.18641558E-05 -4.82803694E-03 -2.96443445E-05  4.53119879E-04
  2.04985138E-04 -1.13915452E-03 -3.49835511E-04  1.48899003E-03  6.43617742E-03
  1.51241180E-03 -9.14056762E-03  3.53222867E-02  6.51639335E-02  1.05194936E-01
  1.36932563E-01  1.16844815E-01  4.03437127E-02  4.80951568E-02  2.21670237E-02
 -6.21586320E-02 -4.30177791E-02  6.10137086E-02  6.98783365E-03 -3.29832915E-02
  4.67814233E-02  5.35782550E-03 -1.64609743E-02  2.33472092E-02  2.67393046E-03
 -1.27135715E-02 -4.77803715E-04  9.29223528E-05 -5.72648069E-06  4.79319657E-03
  4.81196383E-04  7.61790663E-05  1.22688748E-04 -6.14422319E-03  4.04025882E-03
  2.10396437E-03 -9.95375591E-03  6.37310385E-03 -1.94112536E-03  8.15500797E-02
  1.50183020E-01  2.42649976E-01  3.17574746E-01  2.72031063E-01  9.35817911E-02
  1.23598730E-01  6.11014396E-02 -1.61181122E-01  3.91627497E-02  1.78483775E-02
 -1.23252006E-01  3.04886980E-02  1.38951885E-02 -9.59532516E-02  1.44771122E-02
  6.59792698E-03 -4.55619977E-02 -5.70736558E-02  1.22705257E-03  3.51468184E-04
 -7.80413429E-03  6.25348766E-03  7.87317501E-04  3.84388073E-04  1.55775685E-03
 -3.32463644E-03 -1.66550353E-03  4.99013997E-03  5.14997726E-04  6.62380239E-03
 -8.67121889E-03  5.21839009E-02  9.62708977E-02  1.55411289E-01  2.02299340E-01
  1.72622410E-01  5.96023786E-02  7.19756901E-02  3.31735445E-02 -9.30220575E-02
  3.33498546E-02 -2.48210764E-02  2.87681668E-02  2.55705432E-02 -1.90312195E-02
  2.20575969E-02  1.27614933E-02 -9.49791245E-03  1.10082869E-02 -1.85857011E-02
  1.06506183E-04  9.91214485E-04 -1.24095720E-03  1.07723752E-02  9.75016267E-04
 -3.30883456E-03  6.23122611E-04 -4.56442323E-03  1.37225137E-03  3.19217187E-03
  1.33503488E-02 -2.23254635E-03 -1.30318985E-02  2.31643339E-02  4.27344676E-02
  6.89867743E-02  8.98002907E-02  7.66267579E-02  2.64573820E-02  3.17136531E-02
  1.46168002E-02 -4.09870229E-02 -3.93076011E-02 -2.08682346E-02  4.52314451E-02
 -3.01385634E-02 -1.60004324E-02  3.46805895E-02 -1.50412556E-02 -7.98533725E-03
  1.73080449E-02 -8.79740205E-03 -3.79347181E-04 -4.53863486E-04  3.73904901E-04
 -2.50941918E-03 -5.10293208E-04 -9.84872187E-05  2.17451947E-04  1.99941289E-03
 -1.47665472E-03 -5.22758164E-04  4.59684503E-03 -3.71670171E-03  9.20929602E-03
  2.30716410E-02  4.25634640E-02  6.87107211E-02  8.94409513E-02  7.63201330E-02
  2.63515118E-02  3.10805368E-02  1.43249974E-02 -4.01687775E-02  1.68041629E-02
 -5.78749373E-02 -1.91900571E-02  1.28843612E-02 -4.43748135E-02 -1.47137128E-02
  6.43019930E-03 -2.21461422E-02 -7.34317399E-03 -9.91643547E-03  9.01617000E-04
 -1.23860335E-03  4.59679485E-04 -1.05268451E-02 -2.46074546E-04 -1.05839645E-03
 -1.70970036E-04 -5.06330273E-03  2.15561344E-03  2.90768929E-03 -5.35380885E-03
  4.91218404E-03  2.00271690E-03  3.41978152E-02  6.30894647E-02  1.01846095E-01
  1.32573367E-01  1.13125105E-01  3.90593861E-02  4.62013101E-02  2.12941511E-02
 -5.97110068E-02  5.06197661E-02 -3.42532414E-02  3.74715895E-03  3.88120106E-02
 -2.62632026E-02  2.87308267E-03  1.93699137E-02 -1.31071789E-02  1.43386963E-03
 -1.39247902E-02  1.39523102E-03  2.13959462E-05  1.17253239E-03 -5.40518008E-03
  1.60032013E-04  1.63580346E-04  3.51173471E-04 -3.66965405E-03  3.24642701E-03
  4.23227037E-04 -8.36783526E-03  2.67010361E-03 -3.75204418E-03  5.84098823E-02
  1.07567921E-01  1.73796967E-01  2.27461501E-01  1.94841041E-01  6.70275421E-02
  8.84758276E-02  4.37383170E-02 -1.15378476E-01  6.87349864E-02  5.30705160E-02
  6.53244362E-02  5.35110598E-02  4.13160707E-02  5.08559032E-02  2.54089439E-02
  1.96183317E-02  2.41481816E-02 -3.92756457E-02  3.49647180E-03  3.07582907E-03
  3.84588176E-03  4.38830346E-03  4.33532440E-05 -3.00223567E-04 -1.03515315E-03
 -2.26196426E-03 -9.94970377E-04  3.25693463E-03 -1.17675593E-03  4.87093074E-03
 -3.20167490E-03 -5.05666205E-03 -8.57705537E-03 -9.76467639E-03 -9.78690455E-04
  7.13136455E-04  3.08164668E-03  1.92969901E-03 -3.12971522E-03 -4.26550426E-03
 -7.23510210E-03 -8.23690971E-03 -2.26042846E-04 -5.21357455E-04 -1.48449859E-03
  3.59370189E-03  1.35202741E-03 -6.02531938E-03 -1.02200814E-02 -1.16352039E-02
 -1.22057034E-03  3.43400817E-04 -4.73657216E-03 -3.47968678E-06  3.39492751E-03
 -5.11478754E-03 -8.67564720E-03 -9.87691972E-03 -8.50557489E-04 -5.82602297E-04
 -2.06529313E-03  3.43256115E-03 -3.28135378E-03 -1.50835653E-02 -2.55845800E-02
 -2.91271460E-02 -2.62916295E-04  1.70090091E-03 -9.53101696E-03 -6.08762220E-03
 -8.37562499E-03 -3.65594389E-03 -6.20117241E-03 -7.05981705E-03 -4.48894181E-04
 -7.03544787E-04 -3.43316950E-03 -6.22067337E-04  3.26896609E-04 -3.12548293E-03
 -5.30141027E-03 -6.03546945E-03 -2.16256580E-04 -2.63586467E-04  2.35637858E-05
 -5.33141775E-04  2.76577889E-03 -3.13152795E-03 -5.31166378E-03 -6.04714271E-03
 -8.76492069E-04  9.03314524E-05  2.11728530E-03 -1.88939518E-03  4.66532933E-04
 -3.45359034E-03 -5.85794251E-03 -6.66906187E-03  2.88312824E-04 -4.54339623E-04
 -1.02438137E-03 -1.78132449E-03 -2.34258897E-03 -5.22426054E-03 -8.86133411E-03
 -1.00883178E-02 -9.61156463E-04 -1.67250935E-04  1.98069980E-03 -3.03750805E-03
  3.23609752E-03 -5.60270149E-03 -9.50324154E-03 -1.08191068E-02 -5.46570040E-04
  9.01159730E-04  4.30001167E-03  2.50292670E-04 -3.05314235E-03 -1.11921469E-02
 -1.89839983E-02 -2.16126155E-02  5.03890238E-04  8.68405879E-04 -5.57115385E-03
 -5.77824631E-04  9.01600649E-03
MO 10                     OCC NO =   2.00000000 ORB. ENERGY =  -1.02017869 
  3.72256119E-02  6.86752621E-02  1.10863316E-01  1.44311111E-01  1.23140944E-01
  4.25176151E-02  5.10145497E-02  2.35125698E-02 -6.59316830E-02 -4.58658191E-02
  5.37851724E-02 -7.42913272E-02 -3.51669871E-02  4.12390425E-02 -5.69618551E-02
 -1.75507914E-02  2.05811727E-02 -2.84279582E-02 -1.42668526E-02  2.99609082E-04
  1.46704297E-04 -6.39628359E-05 -9.02667849E-04 -2.71503151E-04  1.33982711E-04
 -1.50990181E-04 -5.43487883E-04 -2.91175545E-03  3.45524333E-03  1.67449228E-02
  1.10102045E-02 -9.78474485E-03 -7.72296160E-03 -1.42476211E-02 -2.30001091E-02
 -2.99393109E-02 -2.55472707E-02 -8.82085995E-03 -1.03462605E-02 -4.76858412E-03
  1.33716042E-02 -1.47660016E-02 -6.12856111E-02 -4.01194588E-02 -1.13216290E-02
 -4.69899009E-02 -3.07610442E-02 -5.65028641E-03 -2.34512541E-02 -1.53519171E-02
  2.65373147E-03 -3.24725214E-04  8.89830049E-05 -4.72160162E-04 -5.31000328E-04
 -1.04723333E-05 -8.38331213E-05 -2.73043921E-05  6.47631744E-03 -1.87414815E-03
 -4.60216930E-03  4.65020040E-03 -8.07716698E-03 -6.00720723E-03 -5.87173413E-02
 -1.08134139E-01 -1.74711803E-01 -2.28658817E-01 -1.95866648E-01 -6.73803629E-02
 -9.08017121E-02 -4.48881257E-02  1.18411587E-01 -5.49843771E-02 -5.76707853E-02
  5.68404117E-02 -4.28060359E-02 -4.48974388E-02  4.42509823E-02 -2.03258199E-02
 -2.13188919E-02  2.10119315E-02  4.21496859E-02 -2.17614940E-03 -2.04966579E-03
  3.85512427E-03 -5.51771176E-03 -3.28210400E-04  6.35486485E-04 -5.43299831E-04
  2.65719664E-03 -4.49504659E-04 -2.20769198E-03 -4.27305190E-03 -3.72233720E-03
  4.57938454E-03 -3.22799607E-02 -5.95513317E-02 -9.61344440E-02 -1.25138493E-01
 -1.06780913E-01 -3.68688888E-02 -4.44722722E-02 -2.04972387E-02  5.74763820E-02
 -6.86492737E-02 -4.05601800E-02 -4.94237150E-02 -5.26358880E-02 -3.10989611E-02
 -3.78949549E-02 -2.62689974E-02 -1.55205614E-02 -1.89122386E-02  1.33999195E-02
 -1.25912262E-03 -1.83167526E-03  8.77165996E-04  1.41855916E-02 -1.52835975E-03
 -1.02040901E-03 -8.74705779E-04  3.64499366E-03 -1.41085929E-04 -3.50390773E-03
 -1.46476628E-02 -2.73583938E-03  4.18735213E-03 -2.35796705E-02 -4.35006967E-02
 -7.02237073E-02 -9.14104100E-02 -7.80006758E-02 -2.69317630E-02 -3.35217652E-02
 -1.54501578E-02  4.33238440E-02  3.46081662E-02  8.67633468E-03 -4.91613475E-02
  2.65353363E-02  6.65246049E-03 -3.76937882E-02  1.32429927E-02  3.32004406E-03
 -1.88118423E-02  7.54908845E-03 -3.45594887E-04 -2.43582408E-04 -3.57814466E-04
 -6.44118013E-03 -1.42367066E-04 -3.72563394E-04  5.07917552E-04 -3.09345161E-03
  2.43963046E-03  6.53821153E-04 -2.77970642E-03  7.42237119E-04 -8.70348484E-03
 -2.54785030E-02 -4.70037370E-02 -7.58787082E-02 -9.87715417E-02 -8.42819434E-02
 -2.91005340E-02 -3.46606204E-02 -1.59750554E-02  4.47957111E-02 -2.37334407E-02
  5.43677341E-02  1.93459558E-02 -1.81972898E-02  4.16857137E-02  1.48332460E-02
 -9.08172308E-03  2.08040929E-02  7.40282943E-03  1.17117381E-02 -9.61242283E-04
  1.35634129E-03  1.91852173E-04 -5.96012053E-03  3.01666139E-05 -7.62239973E-04
  1.61817515E-04  3.84573686E-03 -1.60745230E-03 -2.23828457E-03  5.60426073E-03
 -6.41171705E-03 -2.34607568E-03  2.98694154E-02  5.51042636E-02  8.89554875E-02
  1.15793624E-01  9.88069187E-02  3.41156597E-02  4.11432909E-02  1.89629136E-02
 -5.31739754E-02  1.08740860E-02 -1.03226052E-01 -4.60084218E-02  8.33755616E-03
 -7.91471577E-02 -3.52763257E-02  4.16102491E-03 -3.94999792E-02 -1.76053591E-02
 -1.06081011E-02 -7.30353526E-06  1.22032573E-04 -7.99817885E-04  4.92964565E-05
 -1.95020780E-04 -6.96152456E-04  6.88262907E-06 -9.31484218E-03  3.52198447E-03
  5.79285771E-03 -9.72827699E-03  1.38324714E-02  7.05643216E-03  1.00535637E-01
  1.85146914E-01  2.99140969E-01  3.91508868E-01  3.35362225E-01  1.15368434E-01
  1.55117956E-01  7.66830730E-02 -2.02284329E-01  1.09162195E-01  5.80881008E-02
  6.96726449E-02  8.49841553E-02  4.52223242E-02  5.42410389E-02  4.03534828E-02
  2.14731590E-02  2.57555637E-02 -7.09097154E-02  5.60830463E-03  3.52298858E-03
  5.37630065E-03  2.72073995E-03  5.04310714E-04 -7.10349427E-06 -9.44052065E-04
 -2.71859431E-03 -1.71277515E-03  4.43136947E-03  2.34234318E-03  1.01693744E-02
 -6.94306504E-04 -6.36912957E-03 -1.08032486E-02 -1.22991192E-02 -8.75104215E-04
  2.12745111E-04  2.84939616E-03  1.45858709E-03 -4.83012842E-03 -6.67923342E-03
 -1.13292433E-02 -1.28979458E-02 -9.65881356E-04 -3.00575498E-06 -2.20467478E-03
  5.51036427E-03  1.42723808E-03  1.18492222E-03  2.00985223E-03  2.28814619E-03
 -1.34158374E-05 -1.66777392E-04  3.37145386E-04 -6.02782879E-04 -1.49586207E-03
  1.67133024E-03  2.83489223E-03  3.22742527E-03  9.92158638E-05 -1.10532841E-04
  5.57644340E-04 -1.62158192E-03  6.23337735E-04  1.37691537E-02  2.33550892E-02
  2.65889490E-02  1.09541363E-03 -7.83955862E-04  8.32451515E-03  4.90291247E-03
  7.01551548E-03  4.29075170E-03  7.27792654E-03  8.28566382E-03  5.56767872E-04
  4.76154249E-04  3.63000878E-03  4.18436125E-04 -3.14486433E-04  3.21933443E-03
  5.46060017E-03  6.21670157E-03  7.25053917E-04 -2.33448757E-04 -8.19703992E-05
  3.70231459E-04 -2.89570908E-03  3.58239640E-03  6.07642196E-03  6.91779305E-03
  7.54196307E-04 -3.80602399E-04 -2.47476843E-03  1.75298133E-03 -7.11004776E-04
  4.45769843E-03  7.56109977E-03  8.60804660E-03  3.89368049E-04  1.00042214E-04
  1.21894954E-03  2.02647788E-03  2.88490864E-03 -4.97692732E-03 -8.44181018E-03
 -9.61070448E-03 -5.81589279E-04  8.77249552E-05  1.74256147E-03 -3.75803290E-03
  2.70646124E-03 -5.20425627E-03 -8.82740309E-03 -1.00496885E-02 -9.08619130E-04
  5.98178239E-04  3.07116468E-03 -9.14378182E-04 -3.74415518E-03 -2.11451776E-02
 -3.58662212E-02 -4.08324335E-02  9.37866115E-05  8.93071049E-04 -1.06174274E-02
 -1.79004919E-03  1.54474678E-02
MO 11                     OCC NO =   2.00000000 ORB. ENERGY =  -0.97288719 
 -1.48602312E-02 -2.74147346E-02 -4.42559418E-02 -5.76080919E-02 -4.91570938E-02
 -1.69727657E-02 -2.00715661E-02 -9.25097057E-03  2.59406804E-02 -3.42352031E-02
 -1.45468963E-02 -2.94933557E-02 -2.62493719E-02 -1.11536330E-02 -2.26136256E-02
 -1.31002764E-02 -5.56644465E-03 -1.12857842E-02  8.63506790E-03 -5.20390389E-04
 -1.14642310E-03 -8.83049937E-04  2.92129238E-03 -3.13131372E-05 -3.10973301E-04
 -2.77636112E-05 -3.88165771E-04 -1.02296759E-03  1.41113336E-03  5.23038021E-03
  6.25348012E-03  3.35264742E-03 -4.33177381E-02 -7.99142544E-02 -1.29006559E-01
 -1.67928224E-01 -1.43293472E-01 -4.94757997E-02 -6.01255343E-02 -2.77118161E-02
  7.77068049E-02  3.02993141E-02 -6.18641267E-02 -2.97337333E-02  2.32315831E-02
 -4.74334697E-02 -2.27979317E-02  1.15941883E-02 -2.36726261E-02 -1.13777659E-02
  1.95684533E-02 -1.85777881E-04 -2.07532669E-04 -3.63250969E-05 -4.67670470E-04
 -8.75695362E-05 -1.21623338E-04 -6.48936941E-04  6.13256185E-03 -3.10006527E-03
 -3.03249658E-03  1.10518544E-02 -6.59060723E-03 -8.79589301E-04 -6.67878150E-02
 -1.22996762E-01 -1.98725271E-01 -2.60087096E-01 -2.22787769E-01 -7.66415358E-02
 -1.04591547E-01 -5.17051763E-02  1.36394467E-01 -1.02574967E-01  1.02085773E-01
  2.89970470E-02 -7.98559147E-02  7.94750706E-02  2.25745693E-02 -3.79184128E-02
  3.77375745E-02  1.07192040E-02  4.90721440E-02 -4.68903710E-03  4.44263482E-03
  2.66466556E-03 -3.74989250E-03 -3.02664279E-04 -1.23742642E-03 -6.11079943E-04
  2.67081661E-03 -2.22798517E-03 -4.42831442E-04  1.28153371E-02 -4.98375256E-03
  2.29193341E-03  3.82613844E-02  7.05860957E-02  1.13947999E-01  1.48326451E-01
  1.26567241E-01  4.37006334E-02  5.44626196E-02  2.51017828E-02 -7.03880008E-02
 -5.27519718E-03  1.67851023E-01 -9.45358620E-02 -4.04468501E-03  1.28697467E-01
 -7.24840742E-02 -2.01858131E-03  6.42290568E-02 -3.61746335E-02 -1.80024581E-02
  8.60519861E-04  2.79526931E-03 -1.68918645E-03  1.28983271E-02  7.42535659E-04
  1.70287190E-03  1.40395097E-03 -8.12466181E-03  6.40150159E-03  1.72316022E-03
 -2.57803998E-03 -2.02276187E-02  8.46962529E-03  5.35116831E-02  9.87204421E-02
  1.59365618E-01  2.07446703E-01  1.77014664E-01  6.11189187E-02  7.41770287E-02
  3.41881399E-02 -9.58670882E-02 -9.04566891E-02  1.00820814E-03  8.00728435E-02
 -6.93564243E-02  7.73029746E-04  6.13947534E-02 -3.46137170E-02  3.85796026E-04
  3.06402852E-02 -2.48901836E-02 -1.70826021E-03 -1.62590425E-04  1.37268056E-03
 -2.35702237E-03 -2.17127934E-04 -3.63234566E-04 -1.45663684E-04  7.79096265E-03
 -3.49585952E-03 -4.29510313E-03 -2.78793083E-04 -8.91355936E-04  1.74333378E-02
  5.55896191E-02  1.02553900E-01  1.65554016E-01  2.15502158E-01  1.83888399E-01
  6.34922547E-02  7.73974806E-02  3.56724440E-02 -1.00029230E-01  3.90713288E-02
 -9.44888111E-02 -6.77092167E-02  2.99574049E-02 -7.24479985E-02 -5.19151122E-02
  1.49508448E-02 -3.61566292E-02 -2.59092798E-02 -2.62849326E-02  3.10182313E-04
 -1.78483246E-03 -1.46593408E-03  1.99563856E-03  4.88151875E-05  9.28190172E-05
 -3.47527023E-05 -4.32097230E-03  1.06159477E-03  3.25937752E-03 -1.66063932E-02
  1.04472528E-02  5.08422328E-03  2.29107867E-02  4.22667138E-02  6.82316737E-02
  8.88173739E-02  7.57880332E-02  2.61677905E-02  3.12135642E-02  1.43863096E-02
 -4.03407034E-02  2.32039383E-02  1.96700227E-02 -7.80844800E-03  1.77913011E-02
  1.50817199E-02 -5.98702029E-03  8.87910627E-03  7.52683530E-03 -2.98794276E-03
 -1.20603126E-02  9.94887191E-04  1.34733077E-03 -3.50768659E-05 -1.27875518E-02
  9.96505818E-04  1.47090277E-04 -5.51155942E-05 -1.91456864E-03  1.77840095E-03
  1.36167690E-04 -4.31752853E-03 -4.49005003E-03 -1.05294260E-03  1.36535318E-02
  2.51444100E-02  4.06257011E-02  5.31699898E-02  4.55448332E-02  1.56679425E-02
  2.13893377E-02  1.05738896E-02 -2.78931462E-02 -9.76642331E-03  5.47635149E-02
 -1.39716484E-02 -7.60328458E-03  4.26340918E-02 -1.08771057E-02 -3.61030844E-03
  2.02441747E-02 -5.16483449E-03 -1.01412920E-02 -5.82973440E-04  2.09997568E-03
  1.65387264E-04  1.20280386E-03  1.81213783E-04 -4.63279160E-04  1.93110073E-04
 -2.91784806E-03  1.17240109E-03  1.74544697E-03 -2.56554983E-03  3.77502734E-04
  3.57717673E-03  3.09734617E-03  5.25368501E-03  5.98113592E-03  2.70583558E-04
 -1.99697124E-04 -2.18343695E-03 -7.03762850E-04  9.80133184E-04  2.68365659E-03
  4.55198923E-03  5.18227991E-03  6.93155006E-04  4.18948119E-04  2.75300199E-04
 -1.68530273E-03 -1.16491502E-03  7.90274171E-03  1.34045448E-02  1.52606036E-02
  6.47557129E-04  7.33048517E-04  4.69276345E-03  6.88058356E-04 -4.74890748E-03
  8.79349212E-03  1.49154260E-02  1.69806888E-02  1.48745130E-03 -8.59897192E-04
  2.86695961E-03 -4.35874728E-03  4.47231875E-03  1.47089045E-02  2.49490844E-02
  2.84036566E-02  2.98408844E-04 -4.32603244E-04  7.70468759E-03  7.38447204E-03
  6.37437383E-03 -8.61900648E-03 -1.46194654E-02 -1.66437480E-02 -1.52432223E-03
 -3.89099520E-04 -6.86219223E-03  6.00763112E-04 -5.54640087E-04 -9.72679730E-03
 -1.64984882E-02 -1.87829495E-02 -1.75529608E-03  3.22543658E-04  3.79901654E-04
 -1.02609467E-03  7.53967545E-03 -1.01006416E-02 -1.71325988E-02 -1.95048622E-02
 -1.56200599E-03 -5.35884951E-04  6.08521625E-03 -4.83838193E-03  1.41362864E-03
 -9.15883339E-03 -1.55351139E-02 -1.76861818E-02 -1.79362040E-03  1.79563332E-04
 -2.14560223E-03 -3.24927329E-03 -6.18549562E-03 -6.04711222E-03 -1.02570462E-02
 -1.16772870E-02 -1.04549248E-03  1.03479015E-03  2.16187104E-03 -1.80037147E-03
  3.08928384E-03 -3.79655780E-03 -6.43968020E-03 -7.33134980E-03 -4.51607845E-04
 -3.96696901E-04  1.97842215E-03  6.92256404E-04 -2.51762743E-03 -3.44547869E-03
 -5.84418362E-03 -6.65339785E-03 -1.25259698E-03 -1.21847478E-04 -1.95451200E-03
  6.41831365E-04  2.28184288E-03
MO 12                     OCC NO =   2.00000000 ORB. ENERGY =  -0.86252349 
 -6.41007309E-02 -1.18255531E-01 -1.90901352E-01 -2.48496861E-01 -2.12042841E-01
 -7.32133085E-02 -9.00966210E-02 -4.15254688E-02  1.16441719E-01 -5.39343719E-02
  7.09102148E-03 -2.03236323E-02 -4.13534391E-02  5.43694336E-03 -1.55828660E-02
 -2.06382646E-02  2.71341582E-03 -7.77694236E-03  3.88753993E-02 -2.73944215E-03
  1.47162792E-04 -6.26344405E-04  5.90454827E-03 -1.62215643E-04 -2.00752998E-04
  5.74227092E-04 -2.62948250E-03  3.78623473E-04  2.25085902E-03  3.44373332E-03
  5.30822046E-03  5.32710405E-03 -4.78948178E-02 -8.83582298E-02 -1.42637772E-01
 -1.85672015E-01 -1.58434282E-01 -5.47035584E-02 -6.76489308E-02 -3.11793443E-02
  8.74301132E-02  3.59088129E-02  9.12056693E-02  4.28185976E-02  2.75325893E-02
  6.99306946E-02  3.28305718E-02  1.37406918E-02  3.49003181E-02  1.63847565E-02
  2.86110392E-02  3.42203020E-04  1.34730866E-03  9.52730400E-04  1.64755565E-03
 -4.96855307E-06 -4.20808673E-04 -3.64904391E-04 -4.29633864E-03  4.02675078E-04
  3.89366356E-03  6.82040941E-04  1.09164968E-02  7.02852192E-03  3.33302263E-02
  6.13811054E-02  9.91731537E-02  1.29795559E-01  1.11181459E-01  3.82476912E-02
  5.33978212E-02  2.63973889E-02 -6.96343783E-02 -2.92251880E-02  1.49340369E-01
 -2.23623843E-02 -2.27521800E-02  1.16263374E-01 -1.74094002E-02 -1.08035398E-02
  5.52059622E-02 -8.26659896E-03 -2.81283447E-02 -1.12748521E-03  5.23302456E-03
 -2.03278607E-03  4.37085464E-05  7.28414167E-04 -9.67791195E-04  1.33499759E-04
  3.22435096E-03 -2.19436809E-03 -1.02998287E-03  8.21371579E-03 -2.79989311E-03
 -1.03317786E-02  1.80628091E-02  3.33229754E-02  5.37936871E-02  7.00234036E-02
  5.97511028E-02  2.06306230E-02  2.57012669E-02  1.18456957E-02 -3.32165586E-02
 -6.75688524E-02 -1.41080539E-01  3.83475503E-02 -5.18074898E-02 -1.08171566E-01
  2.94024577E-02 -2.58555687E-02 -5.39851933E-02  1.46738872E-02 -9.85863404E-03
 -4.16850841E-04 -8.05452505E-04  1.52692607E-04 -2.11292117E-03  9.24068247E-05
 -3.71008570E-04  8.15803374E-04  6.32249930E-03 -3.78974236E-03 -2.53275694E-03
  1.15540458E-03  1.97460188E-03 -1.67589462E-02 -3.05796064E-02 -5.64144517E-02
 -9.10705402E-02 -1.18546795E-01 -1.01156204E-01 -3.49268117E-02 -4.29827232E-02
 -1.98107066E-02  5.55512749E-02  2.32669831E-02 -2.97610437E-02 -3.50838891E-02
  1.78396398E-02 -2.28188716E-02 -2.69000903E-02  8.90323067E-03 -1.13882163E-02
 -1.34250305E-02  1.87327590E-02  7.83867740E-04 -1.83851044E-04 -1.58835812E-03
  1.15168439E-03 -1.34490516E-04 -4.11321985E-05 -2.89497415E-04 -4.80409882E-03
  3.01288580E-03  1.79121302E-03  3.21250014E-03 -4.81729489E-03 -6.42717828E-03
 -2.90452311E-02 -5.35837764E-02 -8.65009463E-02 -1.12598541E-01 -9.60805478E-02
 -3.31743092E-02 -4.13617455E-02 -1.90635992E-02  5.34563081E-02 -3.89032356E-02
  9.74544264E-03  3.79218267E-02 -2.98285218E-02  7.47218434E-03  2.90760400E-02
 -1.48865231E-02  3.72914372E-03  1.45109819E-02  1.67666613E-02 -7.55896237E-04
  4.60089176E-04  1.14917920E-03 -1.46820221E-03  2.80568157E-04 -1.97607587E-04
 -3.78991193E-05 -1.94058569E-03  1.49899403E-03  4.41591660E-04  7.80782285E-03
 -8.63794963E-03 -3.58840597E-03  5.45097844E-02  1.00561778E-01  1.62338110E-01
  2.11316004E-01  1.80316346E-01  6.22589104E-02  7.68441866E-02  3.54174311E-02
 -9.93141481E-02  1.30140487E-02 -1.24226539E-02 -3.15200769E-03  9.97834313E-03
 -9.52489929E-03 -2.41675862E-03  4.97989262E-03 -4.75359235E-03 -1.20613194E-03
 -3.34096615E-02  1.34543885E-03  2.32729229E-04  8.23761607E-04 -5.43945333E-03
  1.24605195E-04 -3.87610177E-04 -6.05006963E-04  1.58230474E-04 -9.26472205E-04
  7.68241731E-04 -5.82424906E-03  8.69821591E-04 -2.77174837E-03  9.99841725E-03
  1.84131334E-02  2.97500102E-02  3.89361339E-02  3.33522675E-02  1.14735608E-02
  1.59594479E-02  7.88960570E-03 -2.08122019E-02 -1.03963542E-01  2.36156482E-01
 -5.57393040E-02 -8.09369380E-02  1.83850821E-01 -4.33937560E-02 -3.84317208E-02
  8.72988723E-02 -2.06048902E-02 -7.89992981E-03 -3.52493136E-03  9.25323650E-03
 -2.28606143E-03 -3.79904976E-04  8.77253872E-04 -1.27362114E-03  2.64253173E-04
 -7.88128618E-03  3.29300417E-03  4.58828202E-03 -1.43547717E-02 -5.16934737E-03
  1.06806047E-02  1.53458218E-02  2.60294166E-02  2.96335768E-02  3.56671836E-03
  3.50907523E-04 -7.76029889E-03 -1.49299210E-03  6.85293655E-03  1.79649808E-02
  3.04720058E-02  3.46913087E-02  3.76062829E-03 -7.55597570E-04  2.42514709E-03
 -9.30745818E-03 -5.29322445E-03  1.20937022E-02  2.05132066E-02  2.33535655E-02
  2.56139924E-03 -7.50790382E-05  5.91925150E-03  2.57532084E-03 -4.35149458E-03
  1.33862435E-02  2.27056012E-02  2.58495298E-02  3.43989444E-03 -5.88676281E-05
  3.62159557E-03 -3.01980199E-03  7.07017487E-03 -9.58475473E-03 -1.62575571E-02
 -1.85086579E-02 -1.36920193E-03 -2.60044520E-05 -5.83321960E-03 -1.56224523E-03
 -3.72018827E-03  7.30077312E-03  1.23834922E-02  1.40981711E-02  1.54280692E-03
 -4.33594672E-04  4.51930772E-03 -8.41846625E-04  7.23207388E-04  6.67694601E-03
  1.13253635E-02  1.28935287E-02  1.96268410E-03  4.08078441E-04 -9.68851791E-04
 -2.59835438E-04 -4.45645216E-03  6.32994884E-03  1.07367906E-02  1.22234591E-02
  1.49484997E-03 -7.56377932E-04 -3.84020853E-03  1.75225613E-03 -7.48178980E-04
  6.70500111E-03  1.13729502E-02  1.29477045E-02  1.95705706E-03  5.94541235E-04
  1.17227208E-03  1.21009562E-03  4.26582976E-03 -1.37939150E-02 -2.33970891E-02
 -2.66367644E-02 -3.21430053E-03  1.07051973E-03  2.87869232E-03 -5.11775135E-03
  6.50325627E-03 -1.35158803E-02 -2.29254897E-02 -2.60998651E-02 -2.72101491E-03
  6.78730015E-06  6.54672566E-03  1.52733628E-03 -6.23515017E-03 -2.55169851E-03
 -4.32816337E-03 -4.92746202E-03  4.18299761E-04  6.45761478E-07 -3.16081088E-03
  3.37783219E-03  5.19230353E-04
MO 13                     OCC NO =   2.00000000 ORB. ENERGY =  -0.79403758 
 -1.19403311E-02 -2.20279889E-02 -3.55600522E-02 -4.62886264E-02 -3.94981725E-02
 -1.36377718E-02 -1.60027032E-02 -7.37563457E-03  2.06820439E-02 -9.86916937E-02
  1.18944948E-02 -1.34671539E-01 -7.56705011E-02  9.11994058E-03 -1.03257553E-01
 -3.77648839E-02  4.55148958E-03 -5.15327565E-02  1.03662757E-02 -1.62238997E-03
 -7.35292260E-04 -3.92365829E-03 -2.93150148E-04 -1.01962584E-04 -1.04120179E-04
 -7.04098859E-04  2.60000073E-04 -6.54032375E-03  6.28032367E-03  1.45229567E-02
  1.05885117E-02 -3.32306863E-03 -4.62288381E-02 -8.52847654E-02 -1.37676241E-01
 -1.79213575E-01 -1.52923283E-01 -5.28007425E-02 -6.52469894E-02 -3.00722912E-02
  8.43258215E-02  1.15155873E-02  7.46190076E-02  1.87286608E-02  8.82941846E-03
  5.72130995E-02  1.43599436E-02  4.40649868E-03  2.85533468E-02  7.16661834E-03
  3.26657132E-02  4.54985755E-04  1.48316970E-03  1.72353592E-03  3.52186662E-03
 -3.83669316E-05 -5.92659983E-04  4.19596527E-04 -3.49720272E-03 -5.93599313E-05
  3.55656265E-03 -5.70947089E-03  1.77329032E-03  1.26173298E-03  3.72850215E-02
  6.86642753E-02  1.10940536E-01  1.45196440E-01  1.24373686E-01  4.27859679E-02
  6.10216452E-02  3.01662514E-02 -7.95763616E-02  1.14928552E-01  2.11777050E-01
  8.96277237E-02  8.94733374E-02  1.64871123E-01  6.97763212E-02  4.24851052E-02
  7.82866407E-02  3.31322652E-02 -3.15649864E-02  5.30837522E-03  7.93644837E-03
  2.63113055E-03 -6.25776912E-04  1.81712457E-04 -9.75834931E-04 -4.14436841E-04
 -7.23537589E-05  2.46689814E-03 -2.39454438E-03  6.15621062E-03 -1.02536256E-02
 -3.97146195E-03 -1.66239581E-02 -3.06685269E-02 -4.95085785E-02 -6.44454649E-02
 -5.49914371E-02 -1.89872246E-02 -2.36674394E-02 -1.09083061E-02  3.05880209E-02
  1.59604389E-01  5.00352819E-02  1.12924741E-01  1.22374474E-01  3.83638654E-02
  8.65834946E-02  6.10734397E-02  1.91462578E-02  4.32112325E-02  1.17961416E-02
  5.67649278E-03  2.75569611E-03  4.44197167E-03 -5.65690393E-03  1.54507275E-03
  1.17982870E-03  1.34095660E-03  1.56872259E-04 -4.47664465E-03  4.31977239E-03
  6.00935397E-03  7.56822892E-03  1.55963547E-03  9.46051269E-03  1.74531232E-02
  2.81747904E-02  3.66752090E-02  3.12950252E-02  1.08054218E-02  1.36697603E-02
  6.30038282E-03 -1.76669265E-02  3.19578571E-02  1.87580741E-02  3.58115136E-02
  2.45032482E-02  1.43824958E-02  2.74579863E-02  1.22288383E-02  7.17787347E-03
  1.37034597E-02 -5.63582610E-03  1.18570585E-03  6.32794414E-04  1.16258027E-03
  2.26447249E-03  3.83248676E-05  7.43937134E-05 -3.57091406E-04  1.59456859E-03
 -3.32814848E-03  1.73357989E-03 -1.03154440E-03  4.26088845E-03  8.12760410E-04
  1.00220199E-02  1.84890136E-02  2.98470411E-02  3.88519827E-02  3.31524704E-02
  1.14467530E-02  1.46395523E-02  6.74735930E-03 -1.89202949E-02  5.21027422E-02
  8.10664067E-03  2.31188160E-02  3.99490622E-02  6.21565542E-03  1.77260347E-02
  1.99373821E-02  3.10204772E-03  8.84653377E-03 -5.00361050E-03  2.16478964E-03
  4.47597911E-04  1.16006453E-03  4.37052977E-03 -1.12367551E-04  3.83266371E-04
 -2.58284725E-04  1.57570256E-03 -6.69314879E-04 -9.06387685E-04  9.76016144E-04
  6.82399330E-03  1.56641238E-03 -6.17440682E-02 -1.13907868E-01 -1.83882865E-01
 -2.39360876E-01 -2.04247089E-01 -7.05216220E-02 -8.84117514E-02 -4.07489136E-02
  1.14264177E-01  9.84717088E-03 -1.04958274E-01 -5.75413717E-02  7.55018307E-03
 -8.04753151E-02 -4.41190567E-02  3.76807055E-03 -4.01628228E-02 -2.20185016E-02
  4.11644943E-02 -2.01120578E-05 -2.17894692E-03 -1.47932529E-03 -1.34044150E-03
  1.42059658E-04  2.19368687E-04  2.52303010E-04 -4.52242408E-03  1.19067808E-03
  3.33174600E-03 -9.24864247E-03  8.58323424E-03  5.69051489E-03  5.63324394E-02
  1.03742092E-01  1.67615594E-01  2.19371461E-01  1.87911201E-01  6.46435981E-02
  9.16600572E-02  4.53124514E-02 -1.19530928E-01  1.47551342E-01 -1.33472179E-01
 -1.27885247E-01  1.14870594E-01 -1.03909787E-01 -9.95602885E-02  5.45446209E-02
 -4.93400420E-02 -4.72747464E-02 -4.86979631E-02  7.49802749E-03 -4.41268692E-03
 -4.27090302E-03 -5.29656517E-03  3.28401432E-04  1.16337983E-03  3.06334904E-04
  5.67373545E-03 -1.83592973E-03 -3.83780572E-03  1.25422329E-02  2.43420938E-03
  7.86758582E-03  5.77361257E-03  9.79313907E-03  1.11491450E-02  9.46249963E-04
 -7.30058452E-04 -3.39223664E-03 -5.68160874E-04 -3.14406381E-04  2.46152121E-03
  4.17520560E-03  4.75332497E-03  1.24570351E-03  8.45179508E-04 -1.42153006E-03
 -1.18762870E-03 -2.62940909E-03  1.26028587E-02  2.13768323E-02  2.43367730E-02
  2.73429146E-03 -9.34022173E-04  5.04436847E-03  2.38317268E-03 -5.02834579E-03
  1.52279102E-02  2.58294162E-02  2.94058834E-02  5.49029929E-03  2.87233446E-04
  3.61451453E-03 -3.53136066E-03  7.10612127E-03 -2.13986344E-02 -3.62961318E-02
 -4.13218716E-02 -5.40230822E-03  2.25707660E-04 -1.00907517E-02 -3.57050562E-03
 -6.97199009E-03 -5.68020704E-03 -9.63470563E-03 -1.09687741E-02 -1.38546345E-03
 -1.40353324E-05 -2.84124863E-03  3.20195639E-04  2.04135185E-04 -3.63179976E-05
 -6.16021939E-05 -7.01319348E-05 -5.22599939E-05  2.60454912E-04  7.98374858E-04
  6.39654604E-04  3.18544756E-04  2.87940641E-04  4.88401795E-04  5.56028295E-04
 -4.37815783E-04  1.01673641E-05  9.98649164E-04  6.36710057E-04  3.53932284E-04
 -6.41596807E-03 -1.08826955E-02 -1.23895667E-02 -1.93508113E-03 -2.43077993E-04
 -6.11597260E-04 -1.76064785E-03 -2.61527214E-03  1.96384132E-02  3.33104636E-02
  3.79227932E-02  6.66725846E-03 -5.36574284E-04 -4.15814207E-03  4.16384064E-03
 -9.58135572E-03  2.00997842E-02  3.40930362E-02  3.88137246E-02  5.88853642E-03
  2.27535201E-04 -8.30415875E-03 -3.50228905E-03  7.16110509E-03 -2.28258645E-02
 -3.87169839E-02 -4.40779268E-02 -3.51859319E-03 -1.08339554E-04 -8.33491730E-03
 -4.58446116E-03  1.07184286E-02
MO 14                     OCC NO =   2.00000000 ORB. ENERGY =  -0.74539367 
  4.64058672E-02  8.56113555E-02  1.38203459E-01  1.79899857E-01  1.53508888E-01
  5.30029381E-02  6.64132678E-02  3.06098280E-02 -8.58331307E-02 -7.27877490E-02
 -6.06869326E-02 -3.85993553E-03 -5.58090071E-02 -4.65308723E-02 -2.95955257E-03
 -2.78526063E-02 -2.32221667E-02 -1.47702417E-03 -3.57223275E-02 -1.81431494E-03
 -6.38253988E-04  3.54574825E-04 -6.84409921E-03 -1.74832496E-04  3.19064799E-04
 -2.54135634E-04 -9.78481733E-04 -4.84482703E-04  1.46296444E-03 -2.36924348E-04
  7.12066591E-03  6.47341278E-03 -3.81810099E-02 -7.04378178E-02 -1.13708632E-01
 -1.48014866E-01 -1.26301365E-01 -4.36088328E-02 -5.51855956E-02 -2.54350019E-02
  7.13223817E-02 -1.02169912E-01 -5.36941528E-02 -4.90864063E-02 -7.83373774E-02
 -4.11692544E-02 -3.76363281E-02 -3.90958421E-02 -2.05463436E-02 -1.87831657E-02
  2.76606117E-02 -3.71898949E-03 -1.18287682E-03 -4.64960310E-04  5.80893526E-03
  2.34968356E-04 -3.63337564E-04 -1.82618033E-04  1.00308053E-03  3.44467581E-03
 -4.44775634E-03 -1.45243179E-03 -6.67937485E-03 -6.42640536E-03  6.85034244E-03
  1.26156237E-02  2.03830019E-02  2.66768073E-02  2.28510621E-02  7.86102622E-03
  1.12977626E-02  5.58508618E-03 -1.47330482E-02 -1.93855446E-01  2.36318528E-01
 -4.13545202E-02 -1.50918927E-01  1.83976975E-01 -3.21950192E-02 -7.16616444E-02
  8.73587749E-02 -1.52873338E-02 -7.55309093E-03 -9.64425712E-03  1.02169951E-02
 -1.85129733E-03  4.59264049E-03  2.44357569E-04 -1.28074544E-03  7.58440467E-04
 -5.48523752E-04 -2.10975993E-03  2.65828369E-03  1.19649552E-02 -5.21032114E-03
 -1.20462335E-02  2.78874137E-02  5.14477896E-02  8.30527966E-02  1.08110074E-01
  9.22505307E-02  3.18518961E-02  4.11745015E-02  1.89772986E-02 -5.32143123E-02
 -7.10883326E-02 -1.16442017E-02  1.43498818E-01 -5.45060030E-02 -8.92803179E-03
  1.10025749E-01 -2.72023159E-02 -4.45571364E-03  5.49105604E-02 -2.00797108E-02
 -2.21884939E-04  1.65842108E-03  2.59823548E-03 -1.14704432E-02  1.78315437E-03
  8.18855935E-04  6.23880160E-04 -4.72354185E-03  2.66861487E-04  4.45668036E-03
 -1.74706848E-03  5.55087895E-03 -1.30306625E-02 -5.51112428E-02 -1.01671372E-01
 -1.64129341E-01 -2.13647655E-01 -1.82305948E-01 -6.29458722E-02 -7.74940829E-02
 -3.57169679E-02  1.00154080E-01 -5.75271727E-02  2.34650124E-03  7.68263246E-02
 -4.41081698E-02  1.79914761E-03  5.89055295E-02 -2.20130683E-02  8.97900761E-04
  2.93979880E-02  4.41638515E-02  3.55691671E-04  9.41854427E-04  5.07343597E-04
  4.44163900E-03 -3.88074395E-04  2.70722154E-04 -1.60148495E-04 -5.14509990E-03
  1.74776914E-03  3.39733077E-03 -3.18693164E-03  4.67462276E-04  8.43304258E-03
  2.75025615E-02  5.07377992E-02  8.19066505E-02  1.06618132E-01  9.09774539E-02
  3.14123333E-02  3.85189824E-02  1.77533717E-02 -4.97822945E-02 -6.56792302E-02
 -1.81813192E-02  8.79731842E-02 -5.03586480E-02 -1.39402769E-02  6.74522311E-02
 -2.51324950E-02 -6.95717526E-03  3.36633911E-02 -2.21409603E-02 -1.42572690E-03
 -1.94993320E-03  2.28748079E-03  4.75796547E-03 -2.46527082E-04  5.66177190E-04
  1.07489079E-04 -6.58454887E-03  3.94338774E-03  2.64116112E-03  4.00440136E-03
 -3.09521808E-03 -1.33060720E-02 -3.05715861E-03 -5.63996556E-03 -9.10466545E-03
 -1.18515703E-02 -1.01129673E-02 -3.49176512E-03 -5.42118279E-03 -2.49861931E-03
  7.00638753E-03  7.19358646E-03  5.19902612E-02  1.15416809E-01  5.51558365E-03
  3.98628189E-02  8.84942535E-02  2.75266283E-03  1.98943407E-02  4.41648352E-02
 -1.38659520E-03  7.83160701E-05  1.39918418E-04  6.54858468E-03  1.18985039E-04
 -2.95330139E-04  3.00174253E-04  1.01851459E-03  2.37515545E-03 -1.55961939E-04
 -2.21919351E-03  4.01448080E-03 -6.88237631E-03 -7.31374893E-03 -1.95786938E-02
 -3.60562169E-02 -5.82558545E-02 -7.62439319E-02 -6.53097203E-02 -2.24672893E-02
 -3.17106288E-02 -1.56762539E-02  4.13528094E-02  3.21143668E-03 -2.02948107E-01
  1.92969292E-01  2.50014424E-03 -1.57997679E-01  1.50229044E-01  1.18715692E-03
 -7.50228861E-02  7.13340637E-02  1.86673119E-02 -8.34506791E-04 -8.80322944E-03
  6.79617572E-03  2.41335316E-03 -4.71653096E-04  9.92492324E-04 -8.22150360E-04
  2.79444246E-03 -3.65754473E-03  8.63102274E-04  4.78923085E-03  6.47727532E-03
 -1.22809713E-02 -1.86444584E-02 -3.16245283E-02 -3.60034151E-02 -6.25863325E-03
  2.11703012E-04  5.96948769E-03  8.06091157E-04 -7.25787793E-03 -1.67195083E-02
 -2.83594488E-02 -3.22862367E-02 -6.61753929E-03  6.90449140E-04 -3.94869288E-03
  6.70897573E-03  4.20303879E-03  1.57070038E-02  2.66420496E-02  3.03310381E-02
  4.77826031E-03  1.93295361E-04  4.37392501E-03  1.74944083E-04 -6.23759778E-03
  1.51354778E-02  2.56726334E-02  2.92273917E-02  5.33366832E-03 -7.06797518E-04
  1.00978067E-03 -5.41640255E-03  5.45745528E-03  8.82468030E-04  1.49683271E-03
  1.70409148E-03 -1.03884223E-03  5.04308445E-04 -3.01269503E-03  4.77023869E-03
  1.47510674E-04  2.10871436E-02  3.57677845E-02  4.07203668E-02  7.88546222E-03
 -9.39440560E-04  9.65180093E-03 -4.29500771E-05  3.96683176E-03  2.25249463E-02
  3.82065698E-02  4.34968382E-02  8.35301049E-03 -1.91428418E-04 -4.03779053E-03
  2.03141577E-03 -1.00742650E-02 -9.93030439E-03 -1.68436747E-02 -1.91759322E-02
 -3.59793222E-03  5.44476005E-04  2.86975811E-03 -3.01557152E-03  3.66060852E-03
 -1.18096339E-02 -2.00313730E-02 -2.28050148E-02 -4.30238719E-03  1.43260535E-04
 -4.23065197E-03 -3.03442843E-03 -3.41354164E-03  5.55062277E-03  9.41490620E-03
  1.07185401E-02  8.52192829E-04 -1.26965392E-03 -1.20031817E-03  1.97427691E-03
 -3.18947466E-04 -4.12193465E-03 -6.99158089E-03 -7.95966935E-03  3.83605918E-05
  1.27972938E-03  1.72916751E-03  1.29343488E-03  1.17743861E-03  1.47348870E-02
  2.49931557E-02  2.84538302E-02  4.43141057E-03  1.37018858E-04  6.31639049E-03
 -2.79129276E-03 -5.00219691E-03
MO 15                     OCC NO =   2.00000000 ORB. ENERGY =  -0.72870894 
  3.05621000E-02  5.63821553E-02  9.10184036E-02  1.18478928E-01  1.01098294E-01
  3.49068166E-02  4.41665121E-02  2.03563141E-02 -5.70812148E-02 -4.95237952E-02
 -3.83528335E-02 -5.89749504E-03 -3.79716900E-02 -2.94065085E-02 -4.52182335E-03
 -1.89505348E-02 -1.46759089E-02 -2.25670679E-03 -2.26780840E-02 -1.31517484E-03
 -6.55078368E-04  3.39399230E-04 -7.28742280E-03  1.01371312E-04  4.63743597E-04
  3.50914283E-05 -1.74805733E-03  1.84132887E-04  1.56392445E-03 -4.81110807E-05
  4.00841083E-03  6.18369348E-03 -3.06505523E-02 -5.65453355E-02 -9.12818274E-02
 -1.18821828E-01 -1.01390891E-01 -3.50078432E-02 -4.45460687E-02 -2.05312515E-02
  5.75717573E-02 -8.26427815E-02 -1.16511579E-02 -6.42155614E-02 -6.33652180E-02
 -8.93336536E-03 -4.92364000E-02 -3.16236851E-02 -4.45837546E-03 -2.45724146E-02
  2.36177882E-02 -3.61907602E-03  1.01657372E-04 -2.66325055E-03  5.88192194E-03
  3.84524055E-04  7.78998470E-05 -3.21006804E-04 -5.57346206E-04  3.79136115E-03
 -3.23401494E-03  9.17496044E-04 -3.48059392E-03 -3.92772765E-03  2.72245914E-04
  5.01369387E-04  8.10060083E-04  1.06018814E-03  9.08145591E-04  3.12412450E-04
  5.97455057E-04  2.95353877E-04 -7.79121892E-04 -1.49619735E-01  1.55863711E-01
 -1.45407416E-01 -1.16480864E-01  1.21341879E-01 -1.13201520E-01 -5.53092339E-02
  5.76174158E-02 -5.37520855E-02 -6.48642531E-04 -6.42031600E-03  6.14529734E-03
 -6.66056900E-03 -2.73677715E-04  1.94095246E-04 -1.11685072E-03  3.03858920E-04
  3.38136900E-03 -7.73485907E-03  4.35349007E-03  1.15245449E-02 -6.28972202E-03
 -4.24360911E-03  2.90053688E-02  5.35102368E-02  8.63822305E-02  1.12444008E-01
  9.59486848E-02  3.31287801E-02  4.26244437E-02  1.96455759E-02 -5.50882312E-02
  7.88498349E-02 -1.16229772E-01 -3.95345579E-02  6.04570283E-02 -8.91175817E-02
 -3.03125794E-02  3.01722946E-02 -4.44759196E-02 -1.51281018E-02 -2.26022445E-02
  2.76991669E-03 -2.75200440E-03 -2.23831763E-03 -1.45549976E-02  3.39353595E-04
  2.35349907E-03  3.21863645E-04  7.89334137E-03 -4.57963878E-03 -3.31370259E-03
  1.73729714E-02 -8.27101253E-03  2.57893592E-03  4.16662636E-02  7.68675497E-02
  1.24088227E-01  1.61526016E-01  1.37830455E-01  4.75895511E-02  5.96866352E-02
  2.75095278E-02 -7.71395676E-02  6.06424895E-02 -9.28120075E-02 -6.04185066E-02
  4.64967962E-02 -7.11623324E-02 -4.63250604E-02  2.32051603E-02 -3.55149917E-02
 -2.31194521E-02 -3.14883742E-02  1.43086458E-03 -3.00697032E-03 -9.77649430E-04
  3.21153950E-03  2.03296259E-04 -2.11051923E-04 -4.29453970E-04  2.98308321E-03
 -9.60466001E-04 -2.02261721E-03  1.51047050E-02 -1.15562276E-02 -7.90001576E-03
 -6.64312142E-02 -1.22554898E-01 -1.97841872E-01 -2.57531357E-01 -2.19751994E-01
 -7.58750939E-02 -9.44732208E-02 -4.35426405E-02  1.22098077E-01  6.80960231E-02
 -1.07048613E-01 -7.12117520E-02  5.22116908E-02 -8.20780541E-02 -5.46006331E-02
  2.60572933E-02 -4.09627019E-02 -2.72495429E-02  5.12758650E-02  1.31230966E-03
 -1.33497017E-03 -1.06976511E-03  9.35134383E-03  3.11673271E-04  7.12211285E-04
 -2.06369381E-04 -2.55522939E-03  1.10948313E-03  1.44574626E-03  1.60467357E-03
 -3.48187664E-03  1.72292390E-02 -6.49852929E-03 -1.19887405E-02 -1.93535706E-02
 -2.51926008E-02 -2.14968940E-02 -7.42236200E-03 -9.87063321E-03 -4.54936785E-03
  1.27568990E-02  6.45564245E-02  3.68166306E-02  6.85045782E-02  4.94977521E-02
  2.82286460E-02  5.25249448E-02  2.47028477E-02  1.40880729E-02  2.62136290E-02
  3.40835576E-03  2.35847766E-03 -8.92724160E-04  2.10189818E-03  3.80536405E-03
 -3.19474266E-04  2.47229358E-05  3.00121304E-04  3.75494150E-03  2.22732487E-03
 -5.98226637E-03  5.63657901E-03 -5.81755261E-03 -5.83710426E-03 -1.83601395E-02
 -3.38121215E-02 -5.46300804E-02 -7.14986015E-02 -6.12449221E-02 -2.10689523E-02
 -3.01142495E-02 -1.48870785E-02  3.92710226E-02  3.03811372E-02 -1.31909137E-01
  1.40263796E-01  2.36521011E-02 -1.02692938E-01  1.09197147E-01  1.12308542E-02
 -4.87622392E-02  5.18506675E-02  1.79923421E-02  1.32045963E-03 -6.49669785E-03
  5.81106854E-03  1.25047664E-03 -4.26217474E-04  6.89048608E-04 -4.14007847E-04
  1.99140433E-03 -1.91657214E-03 -7.48321935E-05  2.54466268E-03  7.94883763E-04
 -1.07872311E-02 -1.23917240E-02 -2.10187080E-02 -2.39290610E-02 -4.25261964E-03
  9.95342809E-05  3.86781639E-03  4.42902770E-04 -4.90860819E-03 -1.12776742E-02
 -1.91290688E-02 -2.17777731E-02 -4.65389902E-03  3.18671736E-04 -2.68305101E-03
  4.45703723E-03  2.66105203E-03  1.05724046E-02  1.79327980E-02  2.04158609E-02
  3.01230023E-03  5.48385632E-04  2.92011741E-03  1.43481571E-03 -5.17478592E-03
  1.51877970E-02  2.57613766E-02  2.93284228E-02  4.94682186E-03 -1.02822385E-03
  1.41878766E-03 -4.68466781E-03  5.08874061E-03  6.10994922E-03  1.03636297E-02
  1.17986285E-02  2.13469994E-03  3.95345325E-04  7.06910119E-04  4.60783643E-03
 -3.24714471E-04 -1.74984015E-02 -2.96805989E-02 -3.37903197E-02 -6.25383560E-03
 -1.16770333E-04 -7.96594955E-03 -1.89958974E-03 -3.24478378E-03 -1.61903039E-02
 -2.74618180E-02 -3.12643156E-02 -5.97561738E-03  1.37973402E-04  3.31280745E-03
 -3.29010743E-03  6.83815043E-03  2.87848896E-02  4.88246178E-02  5.55851130E-02
  1.17016722E-02 -1.49538668E-04 -1.08586948E-02  6.06049965E-03 -6.43480990E-03
  2.74903377E-02  4.66288128E-02  5.30852662E-02  1.11382750E-02 -2.38152027E-04
  7.51504418E-03  3.14765918E-03  1.07041390E-02  6.24076538E-03  1.05855186E-02
  1.20512412E-02  2.23191623E-03 -5.03735068E-04 -1.00544625E-04  2.27827716E-03
 -1.59309305E-03  2.26700405E-03  3.84526770E-03  4.37770226E-03  8.26876291E-04
  3.28088037E-04 -3.51832095E-05  2.58819822E-04  2.36253117E-03  1.04843203E-02
  1.77833905E-02  2.02457657E-02  2.38266598E-03  7.61350008E-05  5.27091871E-03
 -8.72190393E-04 -3.17732118E-03
MO 16                     OCC NO =   2.00000000 ORB. ENERGY =  -0.67637143 
  2.24137654E-02  4.13497894E-02  6.67514714E-02  8.68905901E-02  7.41439049E-02
  2.56001124E-02  3.19781291E-02  1.47386971E-02 -4.13288343E-02 -1.28788893E-01
 -7.75180581E-02  6.75666915E-02 -9.87471155E-02 -5.94359067E-02  5.18058330E-02
 -4.92817319E-02 -2.96626834E-02  2.58547418E-02 -2.19692604E-02 -5.33649585E-03
 -1.23952854E-03  4.10796854E-03 -1.83799197E-03 -2.82565797E-04  1.96909798E-04
 -6.76588411E-05  5.45012698E-04  9.58128646E-04 -1.50314134E-03 -3.11348633E-03
  8.36955519E-03  6.75596045E-03 -2.14423247E-02 -3.95576377E-02 -6.38583789E-02
 -8.31246430E-02 -7.09304151E-02 -2.44905715E-02 -3.03309386E-02 -1.39795081E-02
  3.91999898E-02 -5.00097571E-02  7.31417060E-03  1.10286041E-01 -3.83442946E-02
  5.60803988E-03  8.45603079E-02 -1.91364906E-02  2.79880497E-03  4.22015205E-02
  2.01565598E-02 -5.31840959E-04 -6.04117855E-04  5.66471537E-03  1.50094402E-03
 -2.60475707E-04 -3.15869456E-04  4.38744788E-04 -2.64595261E-03  4.29655210E-04
  2.21629740E-03 -1.16696971E-02 -5.58250241E-03 -1.89102180E-03  2.51473531E-02
  4.63114866E-02  7.48252439E-02  9.79295703E-02  8.38854017E-02  2.88575358E-02
  4.12057739E-02  2.03702102E-02 -5.37351222E-02  2.24538325E-01  3.01228921E-04
  3.30769037E-01  1.74805937E-01  2.34510541E-04  2.57507896E-01  8.30040418E-02
  1.11353899E-04  1.22273857E-01 -2.68408974E-02  1.05326099E-02 -2.78143516E-04
  1.40924943E-02 -3.22507137E-03  3.08377346E-04  4.60017666E-04 -5.29884668E-04
 -1.24996976E-03  9.88448950E-03 -8.63451974E-03 -9.04672376E-03 -1.10908192E-02
 -6.59805208E-03 -4.75181699E-02 -8.76633750E-02 -1.41516060E-01 -1.84211878E-01
 -1.57188344E-01 -5.42733660E-02 -7.17638924E-02 -3.30759271E-02  9.27483281E-02
 -1.52897246E-02  2.01565687E-02  3.20505340E-03 -1.17231864E-02  1.54547723E-02
  2.45743069E-03 -5.85069169E-03  7.71301462E-03  1.22643016E-03  4.10670218E-02
 -2.39186142E-04  3.02492222E-03  2.21552815E-03  9.30767049E-03 -3.82356861E-04
 -1.64817002E-04  3.91038843E-04  7.42725457E-03 -2.66497641E-03 -4.76227816E-03
 -4.67419789E-03 -1.21793955E-03  2.07097101E-03  2.84012851E-02  5.23957996E-02
  8.45831809E-02  1.10102180E-01  9.39503983E-02  3.24388196E-02  3.83854102E-02
  1.76918084E-02 -4.96096645E-02  1.07960608E-01  1.02357501E-01 -9.16148517E-02
  8.27773141E-02  7.84812083E-02 -7.02444296E-02  4.13116817E-02  3.91676238E-02
 -3.50568939E-02 -2.48915546E-02  2.03484079E-03  3.23510022E-03 -1.99344311E-03
 -5.89570114E-03 -7.41671007E-05 -1.54002661E-04  9.66729737E-05  4.11000142E-03
 -2.34646631E-03 -1.76353511E-03 -7.57758364E-03  1.01348960E-02 -1.19429954E-02
  8.35177478E-03  1.54076802E-02  2.48728068E-02  3.23770070E-02  2.76273613E-02
  9.53906539E-03  1.08608704E-02  5.00576745E-03 -1.40366908E-02  2.68062172E-02
  1.25494277E-01 -2.16592116E-03  2.05532990E-02  9.62210139E-02 -1.66069031E-03
  1.02575368E-02  4.80210302E-02 -8.28800863E-04 -5.20695559E-03  1.53396266E-03
  4.16686619E-03 -3.33753434E-04 -4.55456568E-04  5.23842688E-05 -3.62214637E-05
  1.12495580E-04  1.00800531E-02 -5.03940238E-03 -5.04065068E-03  2.07067307E-03
  9.06144669E-04  1.71863257E-03  2.87884773E-02  5.31101068E-02  8.57362957E-02
  1.11603193E-01  9.52312155E-02  3.28810551E-02  4.06727053E-02  1.87460211E-02
 -5.25657862E-02 -1.92794958E-01 -5.60764196E-02 -2.42423018E-02 -1.47822887E-01
 -4.29958248E-02 -1.85874520E-02 -7.37739815E-02 -2.14579302E-02 -9.27644138E-03
 -2.80144499E-02 -5.25070540E-03 -2.63913259E-03  1.29496118E-03 -5.97319743E-03
  8.28755842E-05 -3.15348003E-04  2.82417394E-04 -3.81655827E-03 -1.58668027E-03
  5.40323854E-03  1.11703728E-02  3.48880510E-03  8.46483278E-03 -9.39944064E-03
 -1.73100552E-02 -2.79677721E-02 -3.66035813E-02 -3.13542285E-02 -1.07862125E-02
 -1.43789349E-02 -7.10827387E-03  1.87511058E-02 -2.59076320E-01  7.10415548E-03
  2.41588031E-01 -2.01694206E-01  5.53067526E-03  1.88079350E-01 -9.57715426E-02
  2.62616023E-03  8.93067278E-02  1.19647234E-02 -1.35351644E-02 -1.14479510E-03
  9.23614007E-03  5.86663304E-03  7.41098057E-05 -2.73150130E-04 -6.93360256E-04
 -5.36667753E-03 -2.91054095E-03  8.27721848E-03 -1.84447792E-03  1.22463640E-02
 -4.53536929E-03 -2.00659777E-02 -3.40356938E-02 -3.87484424E-02 -7.89437102E-03
  4.29874426E-04  4.52507925E-03  7.71178036E-04 -5.81736734E-03 -7.61058022E-03
 -1.29089837E-02 -1.46964247E-02 -4.41298056E-03 -2.00692789E-04 -3.83384748E-03
  2.08676893E-03  2.89482301E-03  1.65064488E-02  2.79980595E-02  3.18748077E-02
  6.42867232E-03 -1.34089432E-03  5.17652371E-03  1.55895235E-03 -3.46919481E-03
  2.50044574E-03  4.24122897E-03  4.82849027E-03  1.55851362E-03  5.95179923E-04
 -9.59731676E-04 -6.85026140E-04  2.99491792E-03 -2.69817894E-02 -4.57662187E-02
 -5.21032331E-02 -9.63154157E-03 -8.05000339E-04 -8.81751202E-03 -7.83715974E-03
 -2.91371139E-03 -1.74729765E-02 -2.96374733E-02 -3.37412227E-02 -8.15971742E-03
  6.57733574E-04 -6.59693685E-03  2.75887170E-03 -3.27119546E-03 -1.67125930E-02
 -2.83477191E-02 -3.22728829E-02 -7.65729477E-03  1.46471820E-04  3.89507287E-03
  1.13498692E-03  6.56559276E-03 -6.99092334E-03 -1.18579284E-02 -1.34998351E-02
 -4.29926647E-03 -3.60934608E-04  3.55723363E-03 -1.74553453E-05  6.94109609E-04
 -8.12585693E-03 -1.37829905E-02 -1.56914507E-02 -4.27856401E-03  2.64704269E-04
 -7.32234475E-04  4.97508315E-04 -3.53804366E-03 -1.49252475E-02 -2.53160430E-02
 -2.88214260E-02 -8.45334810E-03 -3.00895666E-04 -4.87432231E-04 -4.98908126E-03
  5.58107683E-03 -2.04028633E-02 -3.46071156E-02 -3.93989860E-02 -8.12446972E-03
  1.10909093E-03  3.50182686E-03  3.23894327E-04 -7.80258700E-03  2.27305431E-02
  3.85553008E-02  4.38938562E-02  7.07718427E-03  8.33436050E-04  4.48537243E-03
  1.95450499E-03 -8.59893236E-03
MO 17                     OCC NO =   2.00000000 ORB. ENERGY =  -0.63245196 
  1.25183186E-02  2.30942830E-02  3.72813838E-02  4.85292889E-02  4.14101340E-02
  1.42979263E-02  1.78667665E-02  8.23478004E-03 -2.30911768E-02  6.10290788E-02
 -2.17547166E-01 -5.52773182E-02  4.67932082E-02 -1.66801303E-01 -4.23831248E-02
  2.33530907E-02 -8.32455412E-02 -2.11521500E-02 -1.23588550E-02  4.73213602E-03
 -1.04507614E-02 -4.14923859E-03 -6.81316749E-04  6.49962147E-04 -5.60197705E-04
 -7.00343497E-04  2.56085700E-03 -3.19409257E-03  6.33235576E-04 -7.91807543E-03
  1.91018220E-03  6.18971164E-03 -3.64464319E-03 -6.72378006E-03 -1.08542805E-02
 -1.41290494E-02 -1.20563446E-02 -4.16276668E-03 -5.21517022E-03 -2.40366826E-03
  6.74013495E-03  1.37100958E-01 -1.32282050E-01  3.33639335E-02  1.05120277E-01
 -1.01425446E-01  2.55813379E-02  5.24623862E-02 -5.06184064E-02  1.27668806E-02
  4.74847548E-03  7.24488961E-03 -6.41036378E-03  3.95563247E-03  4.48737573E-03
  1.34749251E-04 -4.82857082E-04  7.99243503E-04  1.17598272E-03 -6.52230359E-03
  5.34632087E-03  1.07465476E-04 -1.65665508E-02 -3.01027087E-03  8.94856639E-04
  1.64797230E-03  2.66262084E-03  3.48477734E-03  2.98502226E-03  1.02688173E-03
 -2.60574636E-04 -1.28815930E-04  3.39806988E-04  2.98667743E-01  2.62596151E-01
  3.48812966E-01  2.32516631E-01  2.04434438E-01  2.71555324E-01  1.10407120E-01
  9.70727020E-02  1.28944073E-01 -3.44220962E-03  1.51540927E-02  1.29276094E-02
  1.52360903E-02  7.82494903E-04 -6.38046328E-05 -1.17070820E-03 -7.66414409E-04
 -7.73173389E-04  1.00179789E-02 -9.24480548E-03  5.67809474E-03 -1.10965003E-02
 -3.58959337E-03  1.01175998E-02  1.86653432E-02  3.01316920E-02  3.92225137E-02
  3.34686452E-02  1.15559206E-02  1.60661831E-02  7.40489242E-03 -2.07640859E-02
 -5.48601420E-03  1.89130520E-01 -7.52166563E-02 -4.20632606E-03  1.45013230E-01
 -5.76713385E-02 -2.09925153E-03  7.23717658E-02 -2.87820401E-02 -9.75581070E-03
  1.00749304E-03  1.39956907E-02 -2.76292053E-03 -1.89425657E-02  2.66845390E-03
  2.31876159E-03  3.60503006E-04  6.46140387E-03 -3.22945246E-03 -3.23195141E-03
 -3.67042345E-03 -5.05347835E-03 -5.90680074E-03 -1.18537719E-02 -2.18683012E-02
 -3.53022664E-02 -4.59530659E-02 -3.92118380E-02 -1.35389074E-02 -1.53629589E-02
 -7.08077687E-03  1.98552323E-02 -1.28503403E-01 -6.70133796E-02  6.11461309E-02
 -9.85282198E-02 -5.13815887E-02  4.68829563E-02 -4.91724876E-02 -2.56430142E-02
  2.33978813E-02  1.37582760E-02 -4.26431843E-03 -1.59582188E-03  5.42827336E-04
  1.45873031E-02  6.44159291E-04  9.02410676E-04 -1.13430948E-03  1.37706312E-03
  1.88405409E-04 -1.56546853E-03  5.25948031E-03 -6.93012801E-03  1.03299465E-02
 -1.88893307E-02 -3.48477747E-02 -5.62551894E-02 -7.32275484E-02 -6.24852056E-02
 -2.15746431E-02 -2.44495966E-02 -1.12688017E-02  3.15988881E-02 -7.76303195E-03
 -1.85182550E-01 -7.14534983E-02 -5.95219816E-03 -1.41986178E-01 -5.47859887E-02
 -2.97056408E-03 -7.08610547E-02 -2.73420484E-02  2.36284183E-02 -7.52980736E-04
 -3.85969756E-03 -2.04394616E-03  7.35918028E-03  5.36854755E-05  1.98528652E-04
 -3.47466718E-04 -8.08122593E-03  3.20251728E-03  4.87870865E-03 -5.51266227E-03
 -1.26194522E-03  4.86755306E-03  9.46937004E-03  1.74694635E-02  2.82011689E-02
  3.67095460E-02  3.13243250E-02  1.08155383E-02  1.32387035E-02  6.10170906E-03
 -1.71098247E-02 -6.72254994E-02  1.77621136E-01 -1.17110722E-01 -5.15442287E-02
  1.36188568E-01 -8.97930380E-02 -2.57241829E-02  6.79676408E-02 -4.48130197E-02
 -1.04475708E-02 -2.18022733E-03  7.41841638E-03 -6.30579258E-03 -8.63420357E-03
  8.70866485E-04 -7.22850552E-05 -2.60980272E-04  4.17241231E-03 -5.07540253E-03
  9.02990213E-04  4.69892194E-03 -6.36756748E-03 -1.47061315E-03 -3.60963618E-03
 -6.64752338E-03 -1.07403712E-02 -1.40567526E-02 -1.20408609E-02 -4.14219360E-03
 -6.20839115E-03 -3.06913863E-03  8.09616289E-03  4.68177664E-02 -8.53744756E-02
 -3.00566793E-01  3.64482257E-02 -6.64651135E-02 -2.33995065E-01  1.73069067E-02
 -3.15599867E-02 -1.11109133E-01  5.37960352E-03  1.31426841E-03 -4.87889267E-03
 -1.52676445E-02  2.18932945E-03 -3.53359183E-06 -1.02865691E-04  8.20480343E-04
 -2.91189379E-03  6.08277487E-03 -3.17088108E-03  1.36580172E-02  5.66150122E-03
  1.37204429E-02 -1.59738694E-03 -2.70947042E-03 -3.08463694E-03 -1.72853095E-03
 -1.19168831E-03  1.63591079E-03 -3.95369618E-03 -2.43046944E-03 -2.49593609E-02
 -4.23357974E-02 -4.81978189E-02 -1.01265354E-02  1.57392173E-03 -2.00522450E-03
  6.36931203E-03  4.02998417E-03 -4.13753984E-03 -7.01805024E-03 -7.98980379E-03
 -2.37898483E-03 -1.17195098E-03  3.15108737E-04 -2.50140794E-03  1.54202595E-03
 -1.22291325E-02 -2.07429221E-02 -2.36150884E-02 -4.18782220E-03  7.14939437E-04
  2.01314676E-04  7.51640130E-04 -3.60751865E-03 -3.13135539E-02 -5.31137108E-02
 -6.04680948E-02 -1.28003267E-02 -2.49930048E-04 -9.93992249E-03 -5.91509632E-03
 -4.09821597E-03  1.40723232E-02  2.38693221E-02  2.71743851E-02  7.09639163E-03
 -2.41241410E-05  5.05469977E-03 -1.90867513E-03  2.89508996E-03  7.52931305E-03
  1.27711392E-02  1.45394936E-02  4.53925677E-03  9.05412707E-04 -3.61936564E-03
 -1.27613918E-03 -2.90226411E-03  1.27177952E-02  2.15717864E-02  2.45587214E-02
  6.27684646E-03 -9.06590075E-04 -5.60973051E-03 -1.17680566E-03 -3.43373436E-03
  1.80730173E-02  3.06552561E-02  3.48999327E-02  8.83342619E-03 -4.48998431E-04
  3.80136654E-03 -1.14618322E-03  7.16750796E-03 -2.23516631E-02 -3.79126487E-02
 -4.31622194E-02 -9.39735173E-03  4.73854133E-04  3.07894299E-03 -2.82796546E-03
  5.79441163E-03  1.35388953E-03  2.29645275E-03  2.61443082E-03  1.19614030E-03
 -8.08789904E-04 -1.97404219E-03  2.95405684E-03 -2.38839140E-03 -1.47469725E-02
 -2.50136549E-02 -2.84771678E-02 -6.76804298E-03 -6.47631863E-04 -4.80055770E-03
 -2.64346450E-03  1.83083657E-03
MO 18                     OCC NO =   2.00000000 ORB. ENERGY =  -0.60743783 
  5.16528989E-03  9.52912845E-03  1.53829887E-02  2.00240825E-02  1.70865875E-02
  5.89958893E-03  7.40180295E-03  3.41148574E-03 -9.56615962E-03 -2.91617204E-02
 -5.85646143E-03 -2.91060265E-02 -2.23593488E-02 -4.49036139E-03 -2.23166462E-02
 -1.11588822E-02 -2.24100507E-03 -1.11375706E-02 -5.07049678E-03 -2.56612509E-04
  1.78030277E-04 -1.15071766E-03 -2.29905210E-03  4.17274370E-04  1.00552919E-04
  3.29646378E-04 -9.18883656E-04 -5.61452307E-03  6.53340672E-03 -6.64660623E-04
 -2.50806271E-03  1.66709846E-03 -1.24891608E-02 -2.30404915E-02 -3.71945475E-02
 -4.84162538E-02 -4.13136810E-02 -1.42646234E-02 -1.75943086E-02 -8.10920438E-03
  2.27390496E-02 -1.32694030E-01  1.18105223E-01  8.80692416E-02 -1.01741325E-01
  9.05555582E-02  6.75258818E-02 -5.07760525E-02  4.51935707E-02  3.37001480E-02
  1.27143486E-02 -5.95195763E-03  5.36519561E-03  4.26162761E-03  2.18383185E-03
  2.91620181E-04  4.73542370E-04  1.32916542E-04 -4.83242338E-03  2.22041945E-03
  2.61200393E-03 -1.60595560E-02  9.52452983E-03  2.02080299E-04  2.34335722E-02
  4.31553795E-02  6.97259369E-02  9.12557138E-02  7.81686489E-02  2.68909076E-02
  3.85010483E-02  1.90331202E-02 -5.02079768E-02 -2.73201495E-04 -2.82290574E-01
  7.51636745E-02 -2.12690833E-04 -2.19766797E-01  5.85158751E-02 -1.00993130E-04
 -1.04353048E-01  2.77854072E-02 -2.84603319E-02 -1.38667152E-03 -1.22940316E-02
  1.99335966E-03 -1.42678985E-03  1.67926875E-04  6.37255706E-04  8.42542497E-04
  8.44592049E-04  2.58139292E-04 -1.10273134E-03 -1.31961628E-02  5.19502371E-03
 -6.76460311E-03 -3.08237534E-03 -5.68648637E-03 -9.17976458E-03 -1.19493270E-02
 -1.01963834E-02 -3.52056667E-03 -5.88450304E-03 -2.71216328E-03  7.60518697E-03
 -1.69586162E-01 -5.87415746E-02 -1.33309219E-01 -1.30027862E-01 -4.50392958E-02
 -1.02213013E-01 -6.48930167E-02 -2.24777654E-02 -5.10114578E-02  1.79161607E-03
 -1.19865030E-02 -3.09733979E-03 -9.11474842E-03 -7.13214716E-03 -2.46627297E-03
 -1.68367827E-03 -2.06273126E-03 -1.04372475E-03 -3.58404396E-03  4.62776871E-03
  9.90272008E-03  1.49570343E-02  7.77318198E-04  2.81147776E-03  5.18672394E-03
  8.37299196E-03  1.08991487E-02  9.30026421E-03  3.21115822E-03  2.77328482E-03
  1.27820501E-03 -3.58421934E-03 -1.66591699E-01  4.67602334E-02 -2.54430655E-01
 -1.27731898E-01  3.58527669E-02 -1.95081211E-01 -6.37471699E-02  1.78930437E-02
 -9.73591979E-02 -4.01694906E-03 -9.60138968E-03  1.84096882E-03 -1.16274024E-02
 -9.90151118E-04 -2.98975024E-04  1.07380831E-04 -1.03080032E-04 -1.19153328E-03
  2.51642196E-03 -1.32488868E-03  4.05136239E-04  3.57399260E-03 -4.96878650E-03
  4.45589139E-03  8.22040240E-03  1.32702963E-02  1.72739844E-02  1.47399235E-02
  5.08934214E-03  5.38251370E-03  2.48079675E-03 -6.95641123E-03 -2.36136757E-01
  1.07990774E-01 -1.76694796E-01 -1.81054616E-01  8.28004429E-02 -1.35478309E-01
 -9.03589438E-02  4.13232246E-02 -6.76131720E-02 -4.84350240E-03 -1.13261254E-02
  3.99808623E-03 -9.21199149E-03 -3.38811134E-03  3.63040891E-05 -2.32031135E-04
  9.14903098E-05  3.31598056E-03 -3.63486751E-03  3.18886946E-04  1.87051427E-03
 -2.80201721E-03 -3.62291577E-03 -1.08375099E-02 -1.99934613E-02 -3.22756894E-02
 -4.20133615E-02 -3.58500808E-02 -1.23781732E-02 -1.52365135E-02 -7.02249829E-03
  1.96918131E-02  1.29153376E-01  1.68637235E-01 -2.44113593E-03  9.90265777E-02
  1.29300285E-01 -1.87170746E-03  4.94212032E-02  6.45299048E-02 -9.34113212E-04
  1.50369985E-02  3.99136915E-03  5.19569703E-03 -2.33088114E-03  1.49541237E-02
 -7.13253351E-04 -4.40791658E-04 -3.97437473E-04  3.93018280E-03 -2.51863480E-04
 -3.67831932E-03  3.68471560E-03 -4.74680406E-03 -9.04884255E-03 -4.02051698E-03
 -7.40420345E-03 -1.19629355E-02 -1.56568168E-02 -1.34114585E-02 -4.61369481E-03
 -7.77290064E-03 -3.84255905E-03  1.01363893E-02  2.11889089E-01 -1.47519744E-01
 -1.42558834E-01  1.64958347E-01 -1.14845994E-01 -1.10983862E-01  7.83280576E-02
 -5.45329400E-02 -5.26990633E-02  3.62901635E-03  1.11079702E-02 -6.24723042E-03
 -6.75739079E-03 -1.03384145E-03 -1.38051671E-04 -2.44383550E-04  2.42972733E-04
  3.56308733E-03  9.97699145E-04 -4.56078647E-03  9.06601311E-03 -5.97929085E-03
  4.87623631E-04 -1.93622456E-03 -3.28420312E-03 -3.73894994E-03 -1.25463680E-03
 -4.63719204E-05  8.38155848E-04  2.62465797E-04 -9.38560097E-04 -2.55436980E-03
 -4.33269437E-03 -4.93262041E-03 -1.10505481E-03 -2.44348908E-04 -1.54349734E-03
  5.57139390E-04 -2.08946831E-04  1.74901322E-02  2.96665728E-02  3.37743514E-02
  8.54593627E-03  6.36347440E-04  3.23554372E-03  2.52223709E-03 -4.38450398E-03
  9.72775973E-03  1.65001206E-02  1.87848080E-02  4.36468422E-03  1.21800999E-04
 -1.08741535E-03 -4.84859299E-04  4.84201672E-03 -3.66284519E-05 -6.21287832E-05
 -7.07314382E-05  6.82341301E-04 -3.54298460E-04 -4.96853454E-05 -6.66491861E-03
  2.98027147E-03  1.90370420E-02  3.22904244E-02  3.67615144E-02  8.10867307E-03
 -8.80831974E-04  6.37025748E-03  8.87121375E-04 -3.24502245E-03 -2.79358021E-02
 -4.73844048E-02 -5.39454811E-02 -1.32995850E-02  6.79054978E-04 -1.73489781E-04
 -1.08658207E-03  9.10628443E-03 -2.93801966E-02 -4.98343711E-02 -5.67346817E-02
 -1.41419238E-02  3.98114026E-05  7.84708827E-03 -5.84068188E-03  1.05979890E-03
  1.74114783E-02  2.95331608E-02  3.36224666E-02  7.71622115E-03 -4.40993945E-05
 -9.42707399E-04  5.84181138E-03  4.29972646E-03 -2.37960435E-03 -4.03625910E-03
 -4.59513927E-03 -2.50543824E-03 -4.57392364E-04  4.13300206E-03  4.41797235E-03
  3.25472489E-04  1.40532093E-02  2.38369014E-02  2.71374753E-02  6.14302384E-03
 -3.93869044E-04 -1.75272676E-03  2.36763831E-03  5.00277006E-03 -1.27271906E-02
 -2.15877228E-02 -2.45768644E-02 -5.53087697E-03 -5.48167806E-04 -1.31899246E-03
 -3.03735165E-03  3.97960367E-03
MO 19                     OCC NO =   2.00000000 ORB. ENERGY =  -0.59266739 
  6.96516453E-03  1.28496075E-02  2.07432787E-02  2.70015879E-02  2.30405061E-02
  7.95533424E-03  1.02341912E-02  4.71693148E-03 -1.32267648E-02  1.99113004E-01
 -1.39456056E-01 -1.05633437E-01  1.52667162E-01 -1.06926016E-01 -8.09929876E-02
  7.61916143E-02 -5.33635766E-02 -4.04211777E-02 -4.45260702E-03  1.04187267E-02
 -7.93974970E-03 -7.56396913E-03  1.84307398E-03  3.20341141E-04 -5.50691831E-04
 -5.96406644E-04 -3.55234546E-03  1.33082331E-03  2.22152214E-03 -1.11439890E-02
 -4.69651765E-03  6.69196708E-03 -5.04439104E-03 -9.30608954E-03 -1.50229343E-02
 -1.95553985E-02 -1.66866586E-02 -5.76150307E-03 -8.72468607E-03 -4.02120162E-03
  1.12758662E-02  4.70083194E-02 -5.53077665E-02 -1.99980063E-01  3.60429834E-02
 -4.24064706E-02 -1.53331968E-01  1.79879750E-02 -2.11638012E-02 -7.65233991E-02
  3.54100518E-03  1.47634372E-03 -1.78244510E-03 -9.77137170E-03 -3.08800823E-04
 -7.71858399E-05 -2.71715092E-04 -3.15403527E-04  8.52311600E-04 -3.13892727E-04
 -5.38418873E-04  1.66393713E-03 -8.49036885E-03  2.24234034E-03  2.83871045E-03
  5.22778285E-03  8.44650335E-03  1.10545907E-02  9.46924177E-03  3.25752727E-03
  5.21331085E-03  2.57721740E-03 -6.79851072E-03 -1.26510839E-01  2.80524687E-01
 -1.18662561E-01 -9.84902952E-02  2.18392032E-01 -9.23803106E-02 -4.67666757E-02
  1.03700261E-01 -4.38654389E-02 -2.29401712E-03 -6.66574012E-03  1.28822336E-02
 -6.32412944E-03  1.43316620E-03 -4.52019588E-04 -1.16515738E-03 -1.85859995E-04
  4.66952288E-03 -5.86105643E-03  1.19153355E-03  6.74724762E-03 -3.76710782E-03
 -3.49693540E-03 -5.85436833E-03 -1.08003673E-02 -1.74351651E-02 -2.26954066E-02
 -1.93660334E-02 -6.68662695E-03 -1.16111896E-02 -5.35158904E-03  1.50064104E-02
 -5.84514512E-02 -2.31098100E-01  1.22649838E-01 -4.48168476E-02 -1.77191295E-01
  9.40400790E-02 -2.23667482E-02 -8.84308758E-02  4.69325908E-02  5.67036043E-03
  1.47570313E-04 -5.24985414E-03  4.70940675E-03 -1.10252503E-02  2.01302553E-03
  2.12470619E-03  8.89499325E-04  1.20830978E-02 -7.41394171E-03 -4.66915614E-03
 -4.17599677E-03  1.30404643E-02 -1.19149184E-02  6.63174958E-03  1.22345105E-02
  1.97503202E-02  2.57090509E-02  2.19375818E-02  7.57452093E-03  5.85018089E-03
  2.69634423E-03 -7.56082869E-03  2.38866383E-01  4.05929995E-02 -1.62259461E-01
  1.83147520E-01  3.11241250E-02 -1.24410214E-01  9.14034494E-02  1.55331199E-02
 -6.20894169E-02 -5.78424294E-03  9.44869727E-03  1.74241258E-03 -5.61928232E-03
  4.82952604E-03  2.64677805E-04  4.05594666E-04 -6.18730471E-04 -2.04430113E-03
  8.91600232E-04  1.15270090E-03 -3.23666063E-03  4.38080574E-03 -2.41025081E-02
  5.09329287E-03  9.39630553E-03  1.51685711E-02  1.97449744E-02  1.68484240E-02
  5.81735679E-03  3.36925453E-03  1.55288703E-03 -4.35445618E-03 -4.55598429E-02
  2.23530551E-01  1.67203948E-01 -3.49323840E-02  1.71388981E-01  1.28201331E-01
 -1.74337081E-02  8.55351144E-02  6.39814500E-02 -5.44365921E-03 -8.50234080E-04
  8.00016097E-03  6.48158417E-03  7.87809637E-03 -1.00474472E-04  1.03420840E-03
  1.75051384E-04  8.53451898E-03 -2.80619720E-03 -5.72832178E-03  1.33428366E-02
 -8.03495347E-03 -1.18605023E-02  1.18626466E-02  2.18846737E-02  3.53286967E-02
  4.59874702E-02  3.92411953E-02  1.35490438E-02  1.70164291E-02  7.84286009E-03
 -2.19921926E-02 -2.85377082E-02  1.51193880E-01 -2.88105552E-04 -2.18808960E-02
  1.15925832E-01 -2.20900977E-04 -1.09201007E-02  5.78551153E-02 -1.10245071E-04
 -1.27247077E-02 -7.30280575E-04  7.33260138E-03 -4.55183217E-04 -4.68658662E-03
  3.28565933E-04  6.88810062E-04  1.13137152E-04  1.27150064E-02 -8.20322007E-03
 -4.51178629E-03  5.49816233E-03  1.67175666E-03 -4.59556910E-03 -1.81798718E-02
 -3.34801395E-02 -5.40936987E-02 -7.07965974E-02 -6.06435930E-02 -2.08620883E-02
 -3.20522869E-02 -1.58451537E-02  4.17983547E-02  1.96189427E-01 -3.50365673E-02
 -3.03792090E-01  1.52735960E-01 -2.72764126E-02 -2.36506000E-01  7.25244362E-02
 -1.29518054E-02 -1.12301414E-01  1.92330608E-02  1.05494621E-02 -1.15967762E-03
 -1.48865190E-02 -2.87173742E-03  6.73237757E-05  5.91339868E-04  8.61563402E-04
  5.84364116E-04  7.83161080E-03 -8.41597491E-03  5.16691399E-03 -8.44551153E-04
  8.02770257E-03  1.35389378E-02  2.29645995E-02  2.61443902E-02  5.84514972E-03
 -1.06871624E-03 -8.80811151E-04 -3.85652201E-03  1.94576815E-03 -2.41804977E-02
 -4.10146981E-02 -4.66937937E-02 -1.12735253E-02  1.15593463E-03  1.39300054E-03
  6.87609535E-03  2.49058733E-03 -1.39137248E-02 -2.36003092E-02 -2.68681233E-02
 -7.75168828E-03  4.11128274E-04 -4.01187318E-03 -1.74449897E-03 -3.57622435E-06
  1.14042885E-02  1.93438306E-02  2.20222720E-02  6.32594411E-03 -8.37405674E-05
  2.78603411E-03 -4.02115093E-03  6.12902147E-05 -5.11379069E-04 -8.67395635E-04
 -9.87499475E-04 -2.01479977E-03 -1.16479483E-04 -2.60801964E-03  5.94082397E-03
 -2.64196254E-03 -2.21056942E-02 -3.74954389E-02 -4.26872407E-02 -1.25615485E-02
 -3.12161876E-04 -6.36701419E-03  8.32565781E-04 -4.73281367E-03 -1.35486103E-02
 -2.29810060E-02 -2.61630684E-02 -8.25558968E-03  5.32539985E-04  5.49560616E-03
 -3.88935864E-04  3.33783177E-03 -1.18972189E-02 -2.01799338E-02 -2.29741461E-02
 -7.47153379E-03  1.02045634E-04  3.64842604E-03  8.75602129E-04  4.71328924E-03
 -2.13857787E-02 -3.62743260E-02 -4.12970465E-02 -1.21917828E-02  4.10695282E-04
 -4.98634676E-03 -2.09031961E-04 -5.74306423E-03 -1.41675748E-02 -2.40308869E-02
 -2.73583210E-02 -6.40101843E-03  8.10466571E-05  1.64463199E-03 -8.80996901E-04
  4.28242233E-03 -4.71117749E-03 -7.99104819E-03 -9.09752779E-03 -2.04427898E-03
 -4.88251871E-04  1.42720120E-03  3.70251787E-03 -1.46577423E-03 -1.73312686E-02
 -2.93971100E-02 -3.34675776E-02 -8.21967235E-03 -1.02220105E-03 -2.15279805E-03
 -2.18285432E-03  3.70019386E-03
MO 20                     OCC NO =   2.00000000 ORB. ENERGY =  -0.56152400 
  3.74429138E-03  6.90761492E-03  1.11510473E-02  1.45153517E-02  1.23859771E-02
  4.27658088E-03  4.26776679E-03  1.96701069E-03 -5.51570186E-03  7.33521322E-02
 -1.11915408E-01  2.95133062E-01  5.62417403E-02 -8.58096025E-02  2.26289223E-01
  2.80685704E-02 -4.28250061E-02  1.12934183E-01 -5.19998759E-03  1.14911024E-03
 -5.34145831E-03  1.39919068E-02 -2.19919408E-03  1.90809455E-04  1.11512458E-04
  5.74371845E-04  2.52489604E-03 -4.08943829E-03  1.56454224E-03 -1.59755110E-02
 -1.43955825E-02  1.33763708E-02 -3.00990332E-03 -5.55278716E-03 -8.96393230E-03
 -1.16683775E-02 -9.95664861E-03 -3.43779201E-03 -3.94440781E-03 -1.81797476E-03
  5.09778967E-03 -2.48489374E-01 -1.15901100E-01  2.07130743E-01 -1.90525816E-01
 -8.88655773E-02  1.58814653E-01 -9.50857364E-02 -4.43501518E-02  7.92596435E-02
  1.77247658E-03 -1.31202400E-02 -6.40404633E-03  1.12520834E-02  2.83496492E-03
  1.78537344E-04 -1.73861199E-04  6.58009366E-04 -5.24742367E-03  5.74564060E-03
 -4.98216931E-04  3.65237586E-04  5.95621305E-03 -1.08781375E-02  8.81341093E-03
  1.62308201E-02  2.62240571E-02  3.43214470E-02  2.93993771E-02  1.01137213E-02
  1.57890479E-02  7.80536788E-03 -2.05899887E-02 -2.75278912E-01 -1.37193415E-01
 -6.18781042E-02 -2.14308129E-01 -1.06806816E-01 -4.81728899E-02 -1.01761079E-01
 -5.07156539E-02 -2.28741920E-02 -8.97123214E-03 -1.54981819E-02 -7.05421076E-03
 -2.36127250E-03  5.73172785E-03 -1.19843441E-04  3.55838067E-04  9.75369458E-04
 -7.76626364E-03 -1.28747175E-03  9.05373539E-03  4.63077997E-03  3.97182982E-03
 -7.43590778E-03  1.91672811E-03  3.53605484E-03  5.70829663E-03  7.43050681E-03
  6.34046552E-03  2.18921070E-03  3.76961111E-03  1.73741109E-03 -4.87188079E-03
  5.13866707E-02 -2.99200357E-02  4.49485725E-02  3.94000242E-02 -2.29407765E-02
  3.44637008E-02  1.96633737E-02 -1.14490554E-02  1.71998023E-02 -2.67189178E-04
  1.80742194E-03 -2.75865256E-03  3.26136032E-03 -3.26120848E-03 -4.69682303E-04
 -2.21818996E-03 -2.20075902E-04 -1.56679086E-03 -3.37847214E-03  4.94526300E-03
  1.24315648E-03 -3.51019149E-03 -5.27104047E-04  4.53981958E-04  8.37523640E-04
  1.35202467E-03  1.75993456E-03  1.50175549E-03  5.18520158E-04  4.39820526E-04
  2.02712969E-04 -5.68428176E-04  6.07239067E-02 -5.45774856E-03  6.19313981E-02
  4.65592217E-02 -4.18465377E-03  4.74850492E-02  2.32363150E-02 -2.08843554E-03
  2.36983678E-02 -2.13999186E-03  2.76623843E-03 -6.60724134E-04  3.69110226E-03
 -8.87528880E-04  1.08747976E-04  1.48848474E-04  2.97986241E-04  3.40163247E-05
 -1.47478478E-03  1.44076845E-03 -1.74760822E-03 -2.83599737E-03 -5.21414102E-04
  1.00221421E-03  1.84892390E-03  2.98474050E-03  3.88524564E-03  3.31528745E-03
  1.14468926E-03  1.23413982E-03  5.68814169E-04 -1.59501389E-03  1.06551763E-01
 -2.21926239E-04  9.57494661E-02  8.16971015E-02 -1.70158897E-04  7.34145885E-02
  4.07725799E-02 -8.49212161E-05  3.66390254E-02 -1.97574577E-03  5.90655297E-03
 -6.72020036E-04  5.21890965E-03 -4.38145165E-03  8.48985413E-05 -3.95148859E-04
  1.36264121E-04  4.58196802E-04 -5.49971021E-04  9.17742195E-05 -1.07238743E-03
 -4.31368576E-04 -4.16929281E-04 -2.30172744E-03 -4.24631664E-03 -6.85488095E-03
 -8.92301905E-03 -7.61402904E-03 -2.62894165E-03 -4.07148015E-03 -1.87654232E-03
  5.26201917E-03  5.41160190E-02  1.21451172E-02 -1.97617024E-01  4.14927145E-02
  9.31210184E-03 -1.51520140E-01  2.07077728E-02  4.64739151E-03 -7.56191699E-02
  1.67826357E-03  4.47062312E-03  1.16381711E-03 -1.16791675E-02  4.35002518E-03
 -5.15242348E-05  1.22694750E-04 -1.06578691E-03  2.22508797E-03 -5.96495694E-03
  3.73986896E-03 -8.92110046E-03  6.23443436E-03 -4.81893926E-03 -4.10375482E-03
 -7.55749466E-03 -1.22106074E-02 -1.59809641E-02 -1.36891195E-02 -4.70921338E-03
 -7.90070565E-03 -3.90573988E-03  1.03030557E-02 -1.73276624E-02  3.32001403E-01
 -4.54483685E-01 -1.34898053E-02  2.58467309E-01 -3.53821321E-01 -6.40543666E-03
  1.22729420E-01 -1.68006877E-01  5.00034046E-03 -2.89961852E-05  1.60825890E-02
 -2.35636693E-02  3.34758732E-04  7.39673027E-05 -1.84295607E-04  3.56201604E-04
 -4.65365032E-03  3.73286069E-03  9.20789639E-04  4.71369346E-03 -1.42891150E-02
  2.08286988E-02 -1.95942311E-02 -3.32355225E-02 -3.78374754E-02 -9.47607990E-03
  5.04894672E-04  8.24533338E-03  7.40189962E-04  2.93287753E-04 -1.04497505E-03
 -1.77247536E-03 -2.01790096E-03 -3.60406207E-04 -4.30747344E-04  8.92950042E-04
 -1.57799725E-03  5.43643950E-03  3.40612110E-02  5.77742569E-02  6.57739629E-02
  1.87296818E-02  8.06959142E-05  6.56180343E-03  3.58139096E-04 -6.36418828E-03
 -1.17561516E-02 -1.99406570E-02 -2.27017379E-02 -7.08251725E-03  7.79882745E-04
 -7.66781662E-03 -8.07827105E-05  1.37073671E-04  1.61805611E-02  2.74452924E-02
  3.12455017E-02  6.44581455E-03  6.55055204E-04  1.90521668E-03  3.27265914E-03
  4.67839621E-03 -6.31783275E-03 -1.07162394E-02 -1.22000623E-02 -3.11457271E-03
 -2.36787956E-05 -2.48209137E-03  9.92817357E-04  1.47953902E-04  6.49108534E-03
  1.10101086E-02  1.25346221E-02  3.27276329E-03  4.11937886E-05  1.48334364E-04
 -4.46823376E-05 -2.55418530E-03  1.09734145E-02  1.86129868E-02  2.11902320E-02
  5.67588225E-03 -2.32033062E-04 -2.22324798E-03  3.06537436E-03  9.21935795E-05
 -1.24971610E-02 -2.11975490E-02 -2.41326652E-02 -6.79204388E-03  1.27017116E-04
 -5.76027696E-04 -2.00111279E-03 -3.49932566E-03 -1.17366218E-02 -1.99075307E-02
 -2.26640247E-02 -5.63784412E-03  8.39103326E-04  2.58173700E-03 -3.09678796E-03
 -1.71302163E-04  1.71164502E-02  2.90327373E-02  3.30527520E-02  7.01962561E-03
 -9.30397339E-04 -3.99119845E-03 -9.93719552E-04  2.15318108E-03 -2.35303579E-02
 -3.99119380E-02 -4.54383401E-02 -1.16989933E-02 -7.61270408E-04 -1.01969505E-02
  5.70880943E-03  2.51652224E-03
MO 21                     OCC NO =   2.00000000 ORB. ENERGY =  -0.53514524 
  1.51956321E-02  2.80334953E-02  4.52548147E-02  5.89083278E-02  5.02665876E-02
  1.73558473E-02  2.34868806E-02  1.08250866E-02 -3.03546649E-02  4.15239524E-02
  1.50709438E-02  4.55691368E-03  3.18379204E-02  1.15554392E-02  3.49395100E-03
  1.58893538E-02  5.76697410E-03  1.74372644E-03 -1.37616157E-02  1.45179295E-03
  4.53365934E-04 -7.89446657E-04 -2.03250224E-04  1.08759151E-05 -4.18931760E-05
  6.40722033E-05 -6.70105471E-03  5.58542056E-03  1.11563415E-03 -6.86043562E-03
 -1.03936381E-02  1.09140545E-02 -5.12337993E-03 -9.45181131E-03 -1.52581747E-02
 -1.98616117E-02 -1.69479509E-02 -5.85172103E-03 -5.88851428E-03 -2.71401206E-03
  7.61037113E-03 -1.55662091E-01  2.90939384E-01 -2.31228363E-01 -1.19351771E-01
  2.23073778E-01 -1.77291172E-01 -5.95648993E-02  1.11329451E-01 -8.84807216E-02
  8.70577799E-03 -7.80502168E-03  1.41698292E-02 -1.48489550E-02  1.21022667E-04
 -5.71740415E-04  4.36510122E-04 -6.72137798E-04 -7.57164457E-03  8.52749573E-03
 -9.55851165E-04 -2.49198623E-02 -5.55242641E-03  1.08278289E-02  3.58837520E-03
  6.60836906E-03  1.06771098E-02  1.39739574E-02  1.19699395E-02  4.11779583E-03
  6.08789165E-03  3.00956930E-03 -7.93902337E-03  2.64482722E-01 -2.48382108E-01
 -2.24636812E-01  2.05903158E-01 -1.93368625E-01 -1.74882611E-01  9.77701021E-02
 -9.18182625E-02 -8.30404492E-02 -5.07600627E-03  1.55836271E-02 -1.18649325E-02
 -1.44569112E-02 -1.15870416E-02  3.52719328E-04  6.51332900E-04 -1.16321330E-03
  4.85274474E-03 -7.03691281E-03  2.18416807E-03 -1.64315045E-02 -4.47875898E-03
  2.13689112E-02 -1.67905430E-02 -3.09758492E-02 -5.00046927E-02 -6.50912582E-02
 -5.55424937E-02 -1.91774912E-02 -2.47911735E-02 -1.14262343E-02  3.20403453E-02
  1.74693654E-01  4.39652253E-02 -1.33055341E-01  1.33943961E-01  3.37097329E-02
 -1.02018356E-01  6.68474247E-02  1.68235194E-02 -5.09143102E-02  2.00659168E-02
  6.81048377E-03  4.31881471E-04 -7.38044654E-03  1.50515337E-02 -1.69417051E-03
 -8.49553097E-04 -9.35930448E-04 -2.58564480E-03  4.75037782E-03 -2.16473302E-03
  1.39038495E-03  6.46524776E-03 -1.62360752E-03 -6.30365499E-03 -1.16292288E-02
 -1.87732065E-02 -2.44371391E-02 -2.08522570E-02 -7.19978432E-03 -8.38141772E-03
 -3.86298949E-03  1.08322229E-02 -6.86450543E-02 -5.12565712E-02  1.63089302E-01
 -5.26326529E-02 -3.93002722E-02  1.25046483E-01 -2.62673829E-02 -1.96135904E-02
  6.24069597E-02  3.79171033E-03 -3.33355049E-03 -2.74576446E-03  8.66407736E-03
 -9.63856129E-03 -6.58141259E-04 -4.02721486E-04  1.09619503E-03 -3.83745338E-03
  2.36049071E-03  1.47696267E-03 -1.12070202E-03 -1.66110634E-03  8.84600182E-03
  5.04915132E-03  9.31487148E-03  1.50371111E-02  1.95738525E-02  1.67024054E-02
  5.76694006E-03  8.90673895E-03  4.10510967E-03 -1.15111530E-02  7.93620810E-02
  3.89593766E-02 -3.28760776E-02  6.08497859E-02  2.98715671E-02 -2.52072811E-02
  3.03683082E-02  1.49080057E-02 -1.25802001E-02 -2.87203867E-03  3.52531651E-03
  2.64791575E-03 -1.24248056E-03 -8.19906356E-04 -5.05486449E-05 -6.43513660E-05
  4.74513502E-04  2.82956549E-03 -9.06827478E-04 -1.92273801E-03 -8.79410373E-03
  1.08095471E-02 -1.42706708E-04  7.31740404E-03  1.34994327E-02  2.17922994E-02
  2.83671014E-02  2.42057013E-02  8.35764822E-03  1.12702339E-02  5.19444280E-03
 -1.45657560E-02 -6.66052764E-02  6.81901358E-02 -2.83958607E-01 -5.10686812E-02
  5.22838503E-02 -2.17721363E-01 -2.54868514E-02  2.60933059E-02 -1.08658221E-01
 -5.23730301E-03 -2.55268438E-03  5.21398462E-03 -1.63571207E-02  2.64064316E-03
 -2.75886842E-04  3.22782677E-04 -6.76671580E-04 -2.37844195E-03 -1.20114833E-04
  2.49855679E-03  1.75215431E-02  1.13413313E-02 -5.24182214E-03 -1.66747774E-02
 -3.07083505E-02 -4.96153327E-02 -6.49354143E-02 -5.56229675E-02 -1.91349358E-02
 -2.86144314E-02 -1.41456385E-02  3.73151581E-02 -2.13434475E-02  8.75620192E-02
  6.49821335E-02 -1.66161449E-02  6.81681439E-02  5.05894162E-02 -7.88993332E-03
  3.23686458E-02  2.40216441E-02  1.83133426E-02 -1.36882259E-03  5.28789929E-03
  4.07846462E-03  2.36074485E-03 -2.31262178E-04 -2.32524140E-04  2.73030154E-05
 -4.75763491E-03  4.57818548E-03  1.79449425E-04  4.57519818E-03  2.00550707E-03
 -1.14172687E-02 -2.63935338E-03 -4.47684260E-03 -5.09672811E-03 -9.41007106E-04
  1.19694913E-05  1.62169622E-03 -3.31268215E-04 -1.34843143E-03 -6.31050927E-03
 -1.07038174E-02 -1.21859203E-02 -3.36693171E-03  6.97247385E-05 -4.43659196E-04
  2.37919402E-03  9.69517563E-04 -6.33519776E-03 -1.07456938E-02 -1.22335951E-02
 -2.59793825E-03 -3.57209567E-04 -4.63469685E-03  4.99482143E-03 -3.08134067E-03
  4.36234494E-02  7.39936221E-02  8.42391407E-02  2.61836803E-02 -6.02055058E-04
  3.49615969E-03 -5.20969615E-03  9.05405768E-03  1.68415725E-03  2.85664927E-03
  3.25219490E-03  3.94932536E-03 -6.81051129E-04  5.42020485E-03 -3.80711161E-03
 -4.64529745E-03  6.08705982E-03  1.03248049E-02  1.17544279E-02  4.46192583E-03
  7.42405643E-05  1.35018941E-03 -1.74768332E-03  3.99363648E-03  1.75935061E-02
  2.98419144E-02  3.39739718E-02  1.06587437E-02 -3.57708164E-04 -3.99642480E-03
 -2.80432496E-04 -5.08589869E-03  1.84479086E-04  3.12911426E-04  3.56238672E-04
 -4.03636440E-04  3.36155507E-05  6.55650212E-04  1.40722617E-03 -1.37915933E-03
 -4.18643040E-03 -7.10097787E-03 -8.08421398E-03 -2.36309842E-03  1.92367779E-04
  1.02200943E-03  9.57443091E-04 -2.75122858E-03 -3.17426147E-02 -5.38414791E-02
 -6.12966335E-02 -1.91255592E-02  8.65308246E-04  3.88270306E-03 -6.09277794E-03
  4.72175775E-03  1.26287972E-02  2.14208290E-02  2.43868617E-02  6.08182435E-03
 -7.57506338E-04 -5.93887412E-03  1.34452602E-04 -3.01142676E-03  8.86324023E-03
  1.50337320E-02  1.71153760E-02  3.55005311E-03  2.68543140E-04  2.82157708E-03
  2.98987827E-03 -1.84779267E-03
MO 22                     OCC NO =   2.00000000 ORB. ENERGY =  -0.52551006 
 -6.52707924E-03 -1.20414106E-02 -1.94385966E-02 -2.53032794E-02 -2.15913362E-02
 -7.45497063E-03 -9.83976537E-03 -4.53514089E-03  1.27170051E-02 -4.91540333E-02
 -8.03233563E-04 -1.58924747E-01 -3.76881801E-02 -6.15868306E-04 -1.21853368E-01
 -1.88090435E-02 -3.07361451E-04 -6.08133712E-02  4.48620622E-03 -1.57802963E-03
  8.81106681E-04 -9.42458785E-03 -2.29307134E-03  3.57306936E-04  1.28761868E-04
 -4.38879608E-04  3.54692722E-03 -1.07127594E-02  7.16583214E-03 -1.68079064E-03
  5.99969672E-04 -1.01612701E-02  3.79877530E-03  7.00812897E-03  1.13133084E-02
  1.47265674E-02  1.25662078E-02  4.33881024E-03  8.35857271E-03  3.85246024E-03
 -1.08026978E-02 -7.00369863E-02  1.85559064E-01  1.49282846E-01 -5.36998976E-02
  1.42274865E-01  1.14460572E-01 -2.68000128E-02  7.10051297E-02  5.71238482E-02
 -4.01451671E-04 -3.27608578E-03  7.47965154E-03  8.03278311E-03  8.68744133E-04
 -7.48037479E-05  6.33493165E-04  4.38152284E-04 -5.72415545E-03  1.22359997E-03
  4.50055548E-03 -1.22348609E-02  2.01170546E-02  4.51596917E-03  7.76820364E-03
  1.43059613E-02  2.31140721E-02  3.02511697E-02  2.59128219E-02  8.91430655E-03
  1.36050235E-02  6.72568822E-03 -1.77418729E-02 -1.06714861E-01 -4.72754519E-01
 -1.24891629E-01 -8.30788744E-02 -3.68045397E-01 -9.72297195E-02 -3.94487880E-02
 -1.74760972E-01 -4.61681098E-02 -1.07373276E-02 -5.96909151E-03 -2.49023694E-02
 -7.02534979E-03 -3.68714781E-03  5.99796027E-05  6.97575096E-04  2.04523738E-04
 -4.23020540E-03  5.62444421E-04  3.66776098E-03 -8.44934536E-03  2.04726584E-02
  7.59080512E-03 -5.17020378E-03 -9.53819379E-03 -1.53976230E-02 -2.00431320E-02
 -1.71028424E-02 -5.90520138E-03 -7.13182913E-03 -3.28705499E-03  9.21724292E-03
 -5.26245115E-02  9.44021744E-02  4.20829823E-02 -4.03491217E-02  7.23815711E-02
  3.22665489E-02 -2.01370398E-02  3.61234773E-02  1.61032695E-02  5.41436104E-03
 -6.60526179E-03  1.48511429E-03  1.33937040E-03  1.11388816E-02 -1.82007197E-03
 -7.80243960E-04 -6.69335518E-04 -6.56230525E-03  1.23406411E-02 -5.77833583E-03
  5.90204322E-03 -3.94666176E-03  9.16690244E-03  4.51699087E-03  8.33312110E-03
  1.34522594E-02  1.75108464E-02  1.49420383E-02  5.15912754E-03  7.40400198E-03
  3.41249927E-03 -9.56900166E-03  9.39633004E-02  4.98057216E-02  1.49574516E-01
  7.20450704E-02  3.81878532E-02  1.14684207E-01  3.59555399E-02  1.90584154E-02
  5.72354574E-02 -5.36816807E-03  6.49774818E-03  1.78629115E-03  9.02088743E-03
 -4.98785546E-03  4.49005575E-04 -3.29707555E-04  8.84063389E-04  4.16483260E-03
  5.68770319E-04 -4.73360292E-03 -4.50269309E-03  3.14444886E-03  5.53248408E-03
 -6.27668434E-04 -1.15794723E-03 -1.86928839E-03 -2.43325830E-03 -2.07630391E-03
 -7.16897951E-04  1.98280494E-04  9.13873393E-05 -2.56259572E-04  8.75136482E-02
 -1.06772602E-01 -1.80294729E-02  6.70998882E-02 -8.18664268E-02 -1.38238508E-02
  3.34875473E-02 -4.08570851E-02 -6.89907049E-03 -1.30794190E-03  3.97414383E-03
 -5.31746888E-03 -8.68226834E-04 -4.89658674E-03 -1.28178959E-04 -7.37842556E-04
 -3.90385000E-04 -2.08019366E-03  3.62409684E-03 -1.54390318E-03 -2.12254363E-03
 -8.03417193E-04  8.17617391E-03  1.34311356E-03  2.47782832E-03  3.99998860E-03
  5.20679714E-03  4.44296985E-03  1.53405095E-03  4.04321633E-04  1.86351554E-04
 -5.22549074E-04 -2.71002790E-01  2.05948491E-01  1.89309240E-01 -2.07787668E-01
  1.57908178E-01  1.45150261E-01 -1.03700610E-01  7.88072487E-02  7.24401538E-02
 -2.71853739E-03 -1.65602895E-02  6.94411383E-03  9.22305182E-03  8.43826998E-04
 -3.02976368E-04 -4.71140970E-04  2.52972959E-04  1.25678162E-02 -8.89230824E-03
 -3.67550794E-03  1.59830341E-02 -1.00800400E-02  9.61675127E-03  3.79861824E-03
  6.99555366E-03  1.13026821E-02  1.47926921E-02  1.26712587E-02  4.35905764E-03
  6.41934816E-03  3.17342593E-03 -8.37126513E-03  1.68086539E-01 -5.08176176E-01
 -2.57023734E-01  1.30857506E-01 -3.95621606E-01 -2.00096241E-01  6.21357720E-02
 -1.87855132E-01 -9.50127725E-02 -2.37389045E-03  7.61570791E-03 -2.71992591E-02
 -1.50697838E-02  4.42943410E-03 -1.05883547E-04 -4.88004167E-04 -3.81899121E-04
  1.17810070E-02 -2.15409903E-03 -9.62690796E-03  1.53211232E-02  1.50971499E-02
  1.37471400E-02  9.93787706E-03  1.68565194E-02  1.91905554E-02  3.47536668E-03
 -3.12357354E-04 -3.69940299E-03  2.02837082E-04  5.99096475E-04 -2.32163391E-03
 -3.93793029E-03 -4.48319536E-03 -1.45159816E-03  3.02064626E-04 -2.15609332E-03
  5.10634031E-04 -3.23275717E-03  1.12833767E-02  1.91387413E-02  2.17887850E-02
  5.80409701E-03 -2.26518300E-04  1.98751446E-03  3.67780029E-03 -7.65362312E-04
  7.47995318E-04  1.26874155E-03  1.44441771E-03  3.66870751E-04 -5.94605987E-04
 -1.13489876E-03  3.62340420E-03  2.98713225E-03  2.24728074E-02  3.81181324E-02
  4.33961553E-02  1.34656874E-02  1.13188180E-03  7.67534821E-03 -2.64181511E-03
  4.54794032E-03 -1.44370838E-02 -2.44880251E-02 -2.78787567E-02 -7.47237560E-03
  7.88747783E-04 -4.25053353E-03  1.98851827E-03  9.83494910E-04  1.48844686E-02
  2.52468743E-02  2.87426799E-02  8.22512311E-03 -5.76477193E-04  5.60839201E-04
  2.63405211E-03 -3.76546361E-03  1.22205587E-02  2.07283792E-02  2.35985320E-02
  8.15192848E-03  7.12584844E-04 -4.03286394E-03  6.45051847E-04 -2.17565136E-03
  3.20984046E-03  5.44449661E-03  6.19836822E-03  2.63301173E-03 -1.24706147E-03
  2.00961987E-03 -1.01055266E-03 -3.95622370E-04 -7.93322111E-03 -1.34562437E-02
 -1.53194609E-02 -5.25277139E-03 -4.56527125E-04 -4.03607776E-03  1.14762840E-03
  6.72426403E-03 -3.18640081E-02 -5.40473852E-02 -6.15310504E-02 -1.82959828E-02
  4.91022838E-04  5.36219255E-03  5.25365688E-03 -5.25233360E-03 -1.81189672E-02
 -3.07331958E-02 -3.49886644E-02 -1.19464018E-02 -3.20025379E-04 -3.10769979E-03
 -1.23856936E-02  2.97498044E-03
MO 23                     OCC NO =   2.00000000 ORB. ENERGY =  -0.50146307 
 -4.98217005E-03 -9.19130182E-03 -1.48376311E-02 -1.93141888E-02 -1.64808338E-02
 -5.69043672E-03 -8.33521819E-03 -3.84169616E-03  1.07725142E-02  9.00364117E-02
 -9.70209733E-02  8.88201084E-02  6.90341825E-02 -7.43894992E-02  6.81015986E-02
  3.44528957E-02 -3.71255741E-02  3.39874710E-02  3.47938029E-03  1.26437207E-03
 -4.57625265E-03  2.43895846E-03 -2.68733374E-03 -1.99351695E-04  4.72986856E-04
  2.71721876E-04  1.98126904E-03  3.94158630E-03 -5.92285535E-03 -1.31494802E-02
 -4.79559377E-03  4.57406057E-03  4.90950661E-03  9.05724947E-03  1.46212287E-02
  1.90324972E-02  1.62404659E-02  5.60744343E-03  7.27126998E-03  3.35132318E-03
 -9.39745758E-03 -9.04449950E-03 -2.58044738E-02 -1.27011675E-01 -6.93474581E-03
 -1.97852260E-02 -9.73844580E-02 -3.46092422E-03 -9.87421453E-03 -4.86016703E-02
 -5.86568158E-03 -1.58443189E-03 -3.59918995E-03 -8.20283370E-03 -1.72896087E-04
 -9.60354003E-06  4.82962652E-05 -7.40829649E-04 -1.29234520E-03  4.98184850E-03
 -3.68950330E-03  5.01665318E-03 -1.25894556E-05  7.91325996E-03  1.40270969E-02
  2.58323693E-02  4.17372336E-02  5.46247381E-02  4.67909548E-02  1.60966226E-02
  2.52503721E-02  1.24826047E-02 -3.29281968E-02 -3.07026337E-01  1.78929341E-01
 -3.08676099E-01 -2.39023903E-01  1.39298764E-01 -2.40308264E-01 -1.13497003E-01
  6.61439800E-02 -1.14106863E-01 -1.74448729E-02 -1.62594317E-02  8.28752589E-03
 -1.67982407E-02 -6.40591239E-03 -3.29311078E-05  1.03728332E-04 -2.09115692E-04
 -4.18650894E-03 -5.88725106E-03  1.00737600E-02  1.14286242E-02  4.93263672E-03
  6.91115823E-03 -8.47692300E-03 -1.56385585E-02 -2.52455165E-02 -3.28621644E-02
 -2.80413470E-02 -9.68200471E-03 -1.01513859E-02 -4.67876655E-03  1.31197464E-02
  2.04524739E-01  5.44996079E-02  2.75432643E-01  1.56816536E-01  4.17868260E-02
  2.11184197E-01  7.82624427E-02  2.08545551E-02  1.05395717E-01  1.23606241E-02
  1.00451756E-02  2.11784690E-03  1.45840357E-02  1.97101074E-02 -5.86066261E-04
  7.43543273E-05  1.16189223E-03 -7.96267922E-03 -2.63643889E-03  1.05991181E-02
  3.27032570E-02  1.81127552E-02  2.82581867E-03  3.98033324E-03  7.34307416E-03
  1.18540145E-02  1.54304062E-02  1.31667948E-02  4.54617851E-03  7.38434436E-03
  3.40343908E-03 -9.54359597E-03 -1.63743730E-01  1.01350280E-01 -7.64910567E-02
 -1.25548256E-01  7.77089354E-02 -5.86484675E-02 -6.26573798E-02  3.87822055E-02
 -2.92696960E-02 -4.51105485E-03 -8.56347088E-03  4.97916720E-03 -5.68616379E-03
 -6.99593105E-03 -6.12326453E-04 -5.27567316E-04  7.19483706E-05  2.16957565E-03
 -7.26850892E-03  5.09893328E-03  3.97085918E-03  1.35586021E-02  7.12121984E-03
  1.98400597E-03  3.66017167E-03  5.90865994E-03  7.69132033E-03  6.56301819E-03
  2.26605280E-03  4.31846548E-03  1.99037768E-03 -5.58122532E-03 -9.34643737E-02
 -6.26661691E-02 -2.18200914E-01 -7.16625253E-02 -4.80484247E-02 -1.67302555E-01
 -3.57646230E-02 -2.39795317E-02 -8.34957013E-02 -4.22823276E-03 -6.87563981E-03
 -2.74683786E-03 -1.27195367E-02 -5.21372614E-03 -3.05393993E-04 -7.19109105E-04
 -6.02300174E-04 -2.52449554E-03  1.29719639E-03  1.22729914E-03  1.02438258E-02
  1.39348719E-02  1.09876781E-02 -1.10002706E-02 -2.02937287E-02 -3.27604148E-02
 -4.26443300E-02 -3.63884875E-02 -1.25640721E-02 -1.80467006E-02 -8.31771150E-03
  2.33237252E-02 -3.11932329E-01 -1.92210461E-01 -4.94478106E-02 -2.39169830E-01
 -1.47374732E-01 -3.79134298E-02 -1.19362509E-01 -7.35503209E-02 -1.89214589E-02
  5.79584436E-03 -1.52622203E-02 -9.45623109E-03 -1.76100589E-03 -5.83488374E-03
  1.39162330E-04 -3.61336217E-04 -5.62073575E-04 -1.61083899E-03 -7.12001672E-03
  8.73085571E-03 -5.34907553E-03  3.05217146E-03  1.37839336E-02  1.13206105E-02
  2.08480908E-02  3.36841590E-02  4.40850580E-02  3.77627797E-02  1.29908273E-02
  2.03927922E-02  1.00812441E-02 -2.65935833E-02 -3.29534583E-01  1.17752825E-01
 -2.27312514E-01 -2.56546858E-01  9.16720700E-02 -1.76965679E-01 -1.21817522E-01
  4.35291412E-02 -8.40295635E-02 -1.05241199E-02 -2.05544500E-02  4.72187128E-03
 -1.37207139E-02  6.85258072E-03 -5.64526220E-04 -3.83968650E-04 -7.91850477E-04
 -1.67912300E-03 -3.77012207E-04  2.05613521E-03  4.85161820E-04  1.16856745E-02
  1.94589527E-02 -8.63522624E-04 -1.46469772E-03 -1.66750692E-03 -8.19928657E-04
  1.01596607E-03  1.13756745E-03 -9.87470809E-04  1.50741177E-03 -5.99856022E-03
 -1.01746928E-02 -1.15835305E-02 -4.76956095E-03 -5.98788469E-04  1.65158824E-03
  7.60631332E-04  2.69955984E-03 -9.57578384E-03 -1.62423408E-02 -1.84913347E-02
 -6.75447457E-03  7.53591493E-04 -2.97156721E-03 -1.33154691E-03  1.12326388E-03
  6.98819914E-03  1.18533077E-02  1.34945746E-02  5.08172112E-03 -1.07762797E-03
  5.45555274E-04 -2.15632862E-03 -7.74148220E-04  1.81503489E-02  3.07864251E-02
  3.50492640E-02  1.36078939E-02  6.62900373E-04 -1.46513206E-04  7.41744994E-03
 -1.05065229E-03  1.85315057E-02  3.14329392E-02  3.57852976E-02  1.25651711E-02
 -3.90770409E-04  4.55515139E-03  1.89114220E-03 -3.84259059E-04 -1.60231045E-02
 -2.71782162E-02 -3.09414448E-02 -9.47162900E-03  3.13109184E-04 -1.73169989E-03
  2.35027219E-03  4.75578000E-03 -1.36335828E-02 -2.31251353E-02 -2.63271546E-02
 -6.92413064E-03  6.65135944E-05  2.69295616E-03 -3.49612620E-03 -3.06845869E-03
  2.71946230E-02  4.61272248E-02  5.25142258E-02  1.79776615E-02 -2.60067953E-04
  2.39769599E-03  2.80660446E-03  5.14036283E-03 -4.41440418E-04 -7.48766453E-04
 -8.52444316E-04 -1.45886986E-03  1.37865412E-03 -6.88184781E-03 -4.01854946E-03
 -1.21730933E-03 -1.83955628E-02 -3.12023543E-02 -3.55227848E-02 -1.36068534E-02
 -6.42616399E-04  5.43609045E-05 -3.00470600E-03 -6.22876431E-03 -4.04880907E-03
 -6.86754607E-03 -7.81846007E-03 -5.78641091E-03  6.70931506E-05 -7.26900781E-03
  1.29572339E-03 -3.60622486E-03
MO 24                     OCC NO =   2.00000000 ORB. ENERGY =  -0.49808924 
 -8.85455853E-03 -1.63352353E-02 -2.63701703E-02 -3.43261296E-02 -2.92905514E-02
 -1.01133250E-02 -1.42795136E-02 -6.58141768E-03  1.84549774E-02 -3.29212227E-01
 -3.04416515E-01 -1.09196137E-02 -2.52418955E-01 -2.33407183E-01 -8.37246386E-03
 -1.25974751E-01 -1.16486544E-01 -4.17844630E-03  6.01922863E-03 -1.84259525E-02
 -1.69246406E-02 -9.12447796E-06 -5.11462763E-03  2.00936461E-04 -1.71841878E-04
 -1.31217193E-04  3.77413038E-03 -3.46602726E-03 -3.08103121E-04 -1.01682154E-04
  1.27518222E-02  1.71284577E-02 -3.02018409E-03 -5.57175352E-03 -8.99454992E-03
 -1.17082326E-02 -9.99065700E-03 -3.44953429E-03 -5.95242293E-03 -2.74346751E-03
  7.69296727E-03  3.08320824E-01  1.65666250E-01  1.72266613E-01  2.36400758E-01
  1.27022323E-01  1.32083060E-01  1.17980548E-01  6.33930422E-02  6.59187047E-02
  3.61844117E-03  1.64400214E-02  6.92383774E-03  7.25965835E-03  8.97796865E-03
  8.83204505E-04 -2.67794569E-04  7.39563749E-04 -9.09288039E-03  2.77246341E-03
  6.32041697E-03  1.64801162E-02  1.34457727E-02  1.68116953E-02 -7.45764676E-03
 -1.37340382E-02 -2.21900188E-02 -2.90417899E-02 -2.48768804E-02 -8.55793083E-03
 -1.23395943E-02 -6.10011910E-03  1.60916673E-02  4.31693320E-02 -1.04729546E-01
 -3.93908858E-01  3.36078732E-02 -8.15332812E-02 -3.06663048E-01  1.59582069E-02
 -3.87148857E-02 -1.45614462E-01  6.50729804E-03  4.16606907E-03 -5.85235510E-03
 -2.36540966E-02 -1.13707059E-02  7.57457194E-04  9.40458634E-04 -1.26054591E-03
  6.64761048E-03 -7.74432798E-03  1.09671751E-03  1.37384451E-02  1.93148074E-02
  1.72407361E-02  1.59922775E-02  2.95031778E-02  4.76273412E-02  6.19966526E-02
  5.29018610E-02  1.82657440E-02  2.33484409E-02  1.07612799E-02 -3.01757442E-02
  6.69497929E-02 -1.38365020E-01 -3.82856116E-02  5.13328345E-02 -1.06089479E-01
 -2.93549670E-02  2.56186824E-02 -5.29460860E-02 -1.46501861E-02 -2.00672204E-02
  2.74509385E-03 -2.15327653E-03 -6.07760618E-03  5.87908163E-03 -1.53243671E-03
 -3.69865872E-03 -2.24530711E-03  2.01528222E-03  2.19543646E-03 -4.21071867E-03
  2.75266314E-03  1.15463489E-02 -1.19245693E-03 -4.31871027E-03 -7.96732531E-03
 -1.28617508E-02 -1.67421795E-02 -1.42861335E-02 -4.93265931E-03 -7.44961740E-03
 -3.43352338E-03  9.62795545E-03  8.05304731E-02 -1.10939506E-01  8.99328045E-03
  6.17456345E-02 -8.50613426E-02  6.89547431E-03  3.08153995E-02 -4.24515720E-02
  3.44132499E-03  4.79697720E-03  5.44680329E-03 -5.29946828E-03  1.66481014E-03
 -2.68620197E-03  5.03281155E-04 -3.84887143E-05  8.38240943E-04 -4.79704490E-03
  5.68571698E-03 -8.88672075E-04  6.36484844E-03 -4.24964790E-03 -5.28738863E-03
  4.95624182E-04  9.14346840E-04  1.47604130E-03  1.92136738E-03  1.63950642E-03
  5.66082252E-04  7.00638059E-04  3.22923585E-04 -9.05511205E-04 -1.14756303E-01
  1.15639126E-01  3.38258378E-02 -8.79878198E-02  8.86647119E-02  2.59354967E-02
 -4.39120892E-02  4.42499058E-02  1.29436307E-02  4.02310990E-03 -7.44657310E-03
  8.23995829E-03  1.06459641E-03 -9.88900940E-03 -6.61936615E-04 -8.71509234E-04
 -3.84087479E-05  8.11601841E-04  2.69384041E-03 -3.50544225E-03  4.77157912E-03
  4.77001331E-03 -8.97575405E-03 -4.53960071E-03 -8.37483262E-03 -1.35195948E-02
 -1.75984971E-02 -1.50168308E-02 -5.18495160E-03 -5.78340783E-03 -2.66556857E-03
  7.47453056E-03  7.57931242E-02  1.66793664E-02 -6.62612862E-02  5.81133373E-02
  1.27886752E-02 -5.08049314E-02  2.90026286E-02  6.38244530E-03 -2.53552217E-02
  4.60597662E-03  2.41190804E-03 -1.98933936E-03 -5.06749935E-03  3.39559013E-03
  1.47527447E-04 -6.66989278E-04 -1.61487043E-04 -1.49580478E-03  1.03020393E-03
  4.65600843E-04 -3.97172856E-03 -8.85567711E-03 -1.01839746E-02  1.16167603E-02
  2.13934818E-02  3.45653446E-02  4.52383335E-02  3.87506630E-02  1.33306704E-02
  2.01506849E-02  9.96155751E-03 -2.62778590E-02 -2.86869881E-01 -1.11065714E-01
 -8.03024913E-02 -2.23331846E-01 -8.64660685E-02 -6.25165093E-02 -1.06045860E-01
 -4.10571476E-02 -2.96850498E-02 -1.32004873E-02 -1.76789469E-02 -7.56243629E-03
 -5.14183162E-03  1.03495328E-02 -1.28650495E-03 -1.11062694E-03 -1.31309679E-03
 -9.31850068E-03 -1.01584711E-03  1.03343478E-02  9.22934431E-03  3.24956362E-03
  1.33578102E-02 -2.62304705E-02 -4.44918398E-02 -5.06523974E-02 -1.78055616E-02
 -8.94305907E-04  9.66938627E-04 -3.81670876E-03 -8.99535082E-03 -1.44783842E-02
 -2.45580784E-02 -2.79585100E-02 -1.04477748E-02  7.91289883E-04 -9.23160494E-03
 -4.66267524E-04  2.28516874E-03 -1.30146806E-02 -2.20753602E-02 -2.51320225E-02
 -8.93264566E-03 -1.35327684E-03  3.25673026E-03  3.38608472E-03  7.98939344E-03
 -1.53461182E-02 -2.60299193E-02 -2.96341492E-02 -1.12740541E-02  8.40360007E-05
  4.14482431E-03  6.62944019E-03 -1.91244691E-03  1.88461459E-02  3.19666285E-02
  3.63928842E-02  1.56435228E-02  3.03865023E-04  8.70430231E-03  9.72723378E-04
 -3.68770568E-03 -7.50117114E-03 -1.27234052E-02 -1.44851501E-02 -3.70472603E-03
  9.21827709E-04 -1.52975077E-03 -3.48212066E-03 -5.30762364E-04  6.82645694E-03
  1.15789623E-02  1.31822420E-02  3.86249215E-03 -7.76247739E-04  5.58381478E-04
 -2.37571657E-03 -2.25667010E-03 -1.62496634E-02 -2.75625030E-02 -3.13789419E-02
 -9.78890534E-03  3.49694707E-04  2.84449938E-03 -1.12884872E-03  2.92817150E-03
 -1.90755298E-03 -3.23557069E-03 -3.68358363E-03 -1.96702325E-03 -1.36201158E-03
 -3.01848291E-03  2.04142518E-03 -1.03248590E-03 -1.37513394E-03 -2.33248728E-03
 -2.65545487E-03 -1.32325005E-03 -2.61005889E-04  2.08597126E-03 -1.49422496E-05
 -9.03137370E-04  1.28392456E-02  2.17777892E-02  2.47932484E-02  7.65444711E-03
  2.67267466E-04 -2.57051708E-03 -8.79895646E-04  2.53018900E-03  4.02684835E-03
  6.83029653E-03  7.77605277E-03 -1.44222515E-03  8.03748142E-04 -4.20142052E-03
 -1.11061633E-03 -4.71625952E-03
MO 25                     OCC NO =   2.00000000 ORB. ENERGY =  -0.47573799 
  2.80871613E-03  5.18162918E-03  8.36476743E-03  1.08884428E-02  9.29112884E-03
  3.20800399E-03  4.20128362E-03  1.93636864E-03 -5.42977838E-03  7.44621674E-02
  3.53655918E-02  9.51454638E-02  5.70928445E-02  2.71160820E-02  7.29514780E-02
  2.84933311E-02  1.35328255E-02  3.64079008E-02 -2.10439461E-03  3.91008136E-03
  1.49315552E-03  5.36800464E-03  2.66184279E-03 -1.10022243E-05 -1.83181524E-04
  1.25350291E-04 -2.74270415E-04  8.99401355E-04 -6.25130939E-04 -8.95421360E-04
 -6.23148420E-03  3.31217570E-03 -2.72687733E-03 -5.03064976E-03 -8.12103950E-03
 -1.05711814E-02 -9.02040911E-03 -3.11453096E-03 -3.42515527E-03 -1.57865164E-03
  4.42670282E-03 -7.32921255E-02 -7.22381651E-02 -3.83568856E-02 -5.61957309E-02
 -5.53876213E-02 -2.94096154E-02 -2.80456086E-02 -2.76423052E-02 -1.46774594E-02
  4.76154209E-03 -3.93250771E-03 -3.89557125E-03 -1.78659512E-03  4.32370519E-04
 -3.71958981E-04 -3.45721608E-04 -1.84534699E-04  1.26109262E-03  3.67559064E-04
 -1.62865169E-03 -1.07212832E-03 -9.41725834E-03 -5.25833087E-03 -2.46983398E-03
 -4.54845817E-03 -7.34892176E-03 -9.61810096E-03 -8.23876036E-03 -2.83422761E-03
 -4.87026729E-03 -2.40763269E-03  6.35115867E-03  8.32573464E-02  9.51863766E-02
  1.05397166E-01  6.48169016E-02  7.41038030E-02  8.20530320E-02  3.07773574E-02
  3.51871067E-02  3.89616817E-02  3.36437043E-03  5.94559901E-03  4.96824940E-03
  5.38800074E-03 -1.54048083E-03  4.85466656E-04 -2.59883510E-04 -6.44878087E-04
  1.53753049E-03  1.58797752E-03 -3.12550801E-03 -3.31200077E-04 -1.07400988E-02
 -3.60868269E-03 -6.10660811E-04 -1.12657090E-03 -1.81863720E-03 -2.36732549E-03
 -2.02004332E-03 -6.97472520E-04 -8.47839767E-04 -3.90768748E-04  1.09575607E-03
 -2.25930676E-02  7.26635515E-03 -2.45283057E-02 -1.73229244E-02  5.57137804E-03
 -1.88067416E-02 -8.64535345E-03  2.78050815E-03 -9.38588225E-03  1.26194374E-03
 -7.59141124E-04  2.48685281E-04 -5.99028880E-04  3.64096370E-03  1.32866045E-04
 -4.04761558E-04  1.11397501E-03  7.94466671E-04  7.57474292E-03 -8.36920959E-03
 -1.93491504E-04  3.27949819E-03  1.28307203E-03 -5.47840259E-05 -1.01067710E-04
 -1.63154842E-04 -2.12379146E-04 -1.81223527E-04 -6.25721382E-05 -1.63235508E-04
 -7.52351300E-05  2.10967103E-04  2.76974080E-01 -4.16239084E-02  2.58504940E-01
  2.12366073E-01 -3.19145603E-02  1.98205113E-01  1.05985555E-01 -1.59276025E-02
  9.89182440E-02 -4.47232353E-04  1.80732650E-02 -2.48299115E-03  1.74627514E-02
 -2.24947174E-03  7.90640686E-04 -2.81422436E-04  8.13811779E-04 -1.61597746E-04
  1.82989373E-02 -1.81373395E-02  2.02473096E-04  4.60264619E-03  1.05960144E-03
 -2.93469890E-04 -5.41404711E-04 -8.73996254E-04 -1.13768354E-03 -9.70787517E-04
 -3.35189651E-04 -3.22684387E-04 -1.48725005E-04  4.17040331E-04 -2.88859895E-01
  3.70695995E-02 -2.62999158E-01 -2.21479358E-01  2.84226065E-02 -2.01650993E-01
 -1.10533724E-01  1.41848728E-02 -1.00637979E-01  5.87920635E-04 -1.91740118E-02
  2.62724192E-03 -1.72555462E-02 -6.91140570E-04 -9.91867502E-04  2.03601892E-04
 -1.02970748E-03 -2.16841500E-03  1.46383394E-02 -1.24699244E-02  1.34295152E-02
  1.76238003E-02  3.29532227E-03  5.22472674E-04  9.63877986E-04  1.55600004E-03
  2.02544990E-03  1.72832023E-03  5.96747533E-04  1.58868202E-03  7.32222418E-04
 -2.05322756E-03  4.13167122E-02 -4.10364054E-02  4.39086928E-02  3.16790218E-02
 -3.14641004E-02  3.36663873E-02  1.58100523E-02 -1.57027914E-02  1.68018870E-02
  1.32330943E-03  1.28422019E-03 -3.42182488E-05  3.66295606E-03 -1.64744247E-03
  9.59439049E-05  3.26876943E-04 -1.53937088E-04 -4.09060040E-04  1.07484029E-03
 -6.65780246E-04 -8.43293932E-03  2.34858328E-03  3.37312571E-03 -2.47001176E-03
 -4.54878556E-03 -7.34945073E-03 -9.61879326E-03 -8.23935337E-03 -2.83443162E-03
 -5.51500495E-03 -2.72636088E-03  7.19194028E-03  6.60638604E-02  1.54829151E-01
 -6.38386358E-02  5.14315543E-02  1.20536460E-01 -4.96991887E-02  2.44215211E-02
  5.72349745E-02 -2.35989326E-02  3.98824964E-04  4.72289159E-03  1.01116984E-02
 -2.79956680E-03 -3.40162810E-03  3.67574672E-04  1.73613279E-04  4.35398718E-04
  1.25239660E-03 -5.58155896E-05 -1.19658101E-03 -5.07700594E-03 -7.46196733E-03
  2.46104558E-03 -2.45873212E-03 -4.17047478E-03 -4.74793910E-03 -7.67690986E-04
 -1.32719145E-04  2.08546347E-03  8.87134427E-04  1.40528917E-03  4.12206670E-03
  6.99180486E-03  7.95992434E-03  3.55342463E-03  1.94232775E-04  2.21412563E-03
 -7.96529786E-04  1.20453200E-03  4.35635254E-03  7.38919797E-03  8.41234244E-03
  3.30123088E-03 -1.64290753E-04  4.97491408E-05 -1.91835159E-05 -2.50271200E-03
  2.82754014E-03  4.79604294E-03  5.46012649E-03  2.44035476E-03 -2.79110380E-05
 -1.41634036E-03 -2.30134336E-03  2.42090089E-04 -1.06267006E-02 -1.80248944E-02
 -2.05207094E-02 -5.62089359E-03 -6.30377204E-04 -1.75446065E-03 -1.16870136E-03
 -1.34274999E-03 -3.87072248E-02 -6.56547752E-02 -7.47456564E-02 -2.51321160E-02
  3.48748880E-04 -8.86203076E-03 -1.16622900E-03  1.73047462E-03  3.79402827E-02
  6.43538964E-02  7.32646514E-02  2.42899932E-02 -1.39458153E-04  1.95513981E-03
  1.88473487E-03 -8.66427190E-03 -3.88740521E-02 -6.59377459E-02 -7.50678086E-02
 -2.48509946E-02  5.43938695E-04  6.25743428E-03 -7.28297256E-03  3.96110870E-04
  3.85423641E-02  6.53751403E-02  7.44273018E-02  2.47240458E-02 -2.19025765E-04
  1.32711760E-03  6.17242127E-03  7.19106874E-03  8.33875253E-03  1.41441017E-02
  1.61025631E-02  6.42356297E-03  4.57045852E-04 -1.20328785E-03  1.24585456E-03
 -9.24815287E-04 -1.14483441E-03 -1.94185572E-03 -2.21073456E-03  1.70928244E-04
 -2.27457471E-06  1.02077126E-03 -5.28004860E-04  7.81220329E-04 -6.19672913E-03
 -1.05108248E-02 -1.19662050E-02 -2.54138670E-03 -5.39605106E-04 -1.15208471E-03
  1.89491188E-03  1.76752142E-03
MO 26                     OCC NO =   2.00000000 ORB. ENERGY =  -0.46652573 
 -3.53688475E-03 -6.52498306E-03 -1.05333601E-02 -1.37113063E-02 -1.16998836E-02
 -4.03968926E-03 -6.75882400E-03 -3.11513719E-03  8.73516758E-03  2.36803145E-01
 -3.00557807E-01 -2.16082295E-01  1.81565560E-01 -2.30448572E-01 -1.65678133E-01
  9.06139405E-02 -1.15009990E-01 -8.26850009E-02  2.66584471E-03  1.47144464E-02
 -1.63849217E-02 -1.27491498E-02  4.08836306E-04  4.35607202E-04 -3.73575629E-04
 -1.00585807E-04 -1.84184037E-02  9.54307201E-03  8.87533173E-03 -2.70907881E-02
  1.97028592E-02  1.53923527E-04 -7.74737358E-03 -1.42926572E-02 -2.30728116E-02
 -3.00339479E-02 -2.56280246E-02 -8.84874234E-03 -1.01321214E-02 -4.66988759E-03
  1.30948489E-02 -3.86874705E-02  6.25533192E-02  1.21176233E-01 -2.96630868E-02
  4.79618986E-02  9.29102129E-02 -1.48039595E-02  2.39363491E-02  4.63687084E-02
  1.15277186E-02 -7.65057018E-04  9.59178804E-04  5.62685975E-03  1.58354068E-03
  1.07825287E-04 -1.33324416E-05  8.38395562E-05 -1.10745516E-02 -1.29881282E-03
  1.23733644E-02 -1.72153364E-02  9.73450716E-03 -4.34255403E-03  9.08966187E-03
  1.67395651E-02  2.70460340E-02  3.53972317E-02  3.03208825E-02  1.04307297E-02
  1.56143480E-02  7.71900438E-03 -2.03621681E-02  5.41569405E-02 -2.66983270E-01
  3.69766058E-03  4.21618660E-02 -2.07849867E-01  2.87867572E-03  2.00199452E-02
 -9.86944682E-02  1.36689705E-03 -1.17597760E-02  4.90335969E-03 -1.76282136E-02
  7.34677557E-04 -3.02601148E-03  5.31924725E-04  7.96021067E-04  3.73968560E-04
  2.09240932E-03 -1.28843827E-03 -8.03971051E-04 -5.70283554E-03  5.64346900E-03
 -8.46589011E-04 -3.88038412E-03 -7.15868412E-03 -1.15563514E-02 -1.50429372E-02
 -1.28361668E-02 -4.43202059E-03 -4.73116408E-03 -2.18059017E-03  6.11460087E-03
 -6.31799189E-04 -6.89636964E-02 -1.26472784E-01 -4.84423354E-04 -5.28769673E-02
 -9.69712706E-02 -2.41761207E-04 -2.63893129E-02 -4.83954609E-02  5.95704816E-03
 -2.36298131E-03 -1.11872733E-02 -4.63697506E-03  2.13598280E-02 -2.86410494E-03
 -4.90912191E-03 -5.67127492E-04 -6.80872634E-03  6.13084259E-03  6.77883748E-04
  2.86505191E-03 -1.68495142E-02  5.58680528E-03  4.31333710E-03  7.95741267E-03
  1.28457487E-02  1.67213496E-02  1.42683592E-02  4.92652229E-03  7.23317909E-03
  3.33376712E-03 -9.34822855E-03 -9.00993132E-02  5.62334337E-02  1.08247825E-01
 -6.90824113E-02  4.31162132E-02  8.29975334E-02 -3.44769653E-02  2.15180124E-02
  4.14215866E-02 -1.03993052E-02 -5.91804681E-03  2.70262705E-03  6.97239723E-03
 -1.55346756E-02 -8.63120924E-04 -6.28570206E-04  1.35830724E-03 -2.99942296E-03
  2.04177376E-03  9.57649203E-04 -7.00604227E-03  1.88622778E-03  8.37057116E-03
  4.71567592E-03  8.69966305E-03  1.40439726E-02  1.82810812E-02  1.55992811E-02
  5.38605771E-03  7.99259627E-03  3.68378196E-03 -1.03297064E-02  1.16673473E-01
  6.37757151E-02 -1.01215777E-01  8.94577831E-02  4.88991539E-02 -7.76058070E-02
  4.46457040E-02  2.44041052E-02 -3.87307371E-02 -8.10288280E-03  6.56885810E-03
  2.89270734E-03 -5.11857283E-03 -1.38785989E-02  2.17129153E-04 -1.03475380E-03
  2.19251286E-04  5.00991398E-03 -3.42186390E-03 -1.58805008E-03 -9.00399060E-03
  5.14234460E-03  7.64679707E-03  1.18779625E-02  2.19129290E-02  3.53743096E-02
  4.60468447E-02  3.92918597E-02  1.35665370E-02  2.01908238E-02  9.30593640E-03
 -2.60948103E-02  1.24999526E-01 -2.47552998E-01  1.23833237E-01  9.58416701E-02
 -1.89807862E-01  9.49474339E-02  4.78317110E-02 -9.47274269E-02  4.73854245E-02
 -9.51585382E-03  6.27713065E-03 -1.36793336E-02  6.46194945E-03  6.92940355E-03
 -6.04284619E-04 -3.18769440E-04 -1.61236515E-04 -2.83198717E-03  6.45677570E-03
 -3.62478854E-03 -1.95565886E-02 -2.79340742E-03  1.16876075E-02 -3.94700305E-03
 -7.26881985E-03 -1.17441969E-02 -1.53705367E-02 -1.31662341E-02 -4.52933481E-03
 -6.39047772E-03 -3.15915373E-03  8.33361612E-03 -1.27818149E-01  3.30898809E-01
  7.68603898E-02 -9.95080525E-02  2.57608925E-01  5.98367896E-02 -4.72499428E-02
  1.22321829E-01  2.84126241E-02  4.23568656E-03 -6.44059254E-03  1.74855450E-02
  5.01820942E-03  7.25125300E-04 -2.01664967E-04  8.23049475E-06 -1.18872292E-04
 -1.23379311E-02  8.87706660E-03  3.46086447E-03 -2.28762992E-02  9.10347196E-04
 -7.62347843E-06  2.95868874E-02  5.01849577E-02  5.71338123E-02  1.98362775E-02
  4.77037216E-04 -3.21198880E-03 -8.43123172E-03  3.41560610E-03 -4.85824197E-02
 -8.24049738E-02 -9.38151693E-02 -3.59758881E-02 -1.01979065E-03 -1.16225130E-05
  1.02188875E-02  3.12572391E-03  1.58098670E-02  2.68165251E-02  3.05296723E-02
  1.25314277E-02  5.46748204E-04  2.91784357E-03  1.32777239E-03 -2.39661363E-03
 -1.08605904E-03 -1.84216157E-03 -2.09723627E-03 -1.13571963E-03  1.08896439E-04
 -1.37745053E-03  1.35872080E-03  2.25109264E-03  3.15402300E-03  5.34981962E-03
  6.09058180E-03  2.97399018E-03 -4.70847054E-04  2.38283727E-03 -4.32786853E-03
  1.41660264E-03  6.33804718E-03  1.07505269E-02  1.22390975E-02  5.19357715E-03
  3.82458362E-04  9.11492003E-04  2.06378601E-03  2.59851371E-03  8.21838235E-03
  1.39399311E-02  1.58701221E-02  6.76686087E-03 -4.44550997E-04 -1.77639785E-03
  2.29555183E-03 -6.39873114E-04  2.04228498E-03  3.46410164E-03  3.94375809E-03
  1.82474969E-03  3.93681625E-05  2.89579827E-03  2.87236310E-03 -2.17297898E-03
 -8.73781448E-04 -1.48209862E-03 -1.68731724E-03 -2.60476799E-05  7.82897944E-04
  2.80856679E-03  2.74132669E-03 -2.79055623E-03  2.80361475E-02  4.75546095E-02
  5.41392532E-02  2.06207340E-02  6.23772305E-04 -1.96654390E-03  9.22991023E-04
 -4.96904927E-03 -6.92057710E-03 -1.17386079E-02 -1.33639929E-02 -4.26577003E-03
  2.49689846E-04  4.28410265E-03 -3.75858519E-03  1.83730874E-04  9.66711899E-03
  1.63972625E-02  1.86677076E-02  6.55087176E-03  5.22583447E-04  5.37027227E-04
  5.69244497E-03 -1.21092443E-03
MO 27                     OCC NO =   2.00000000 ORB. ENERGY =  -0.44912311 
 -8.54010937E-04 -1.57551272E-03 -2.54336947E-03 -3.31071165E-03 -2.82503652E-03
 -9.75417367E-04 -3.12308605E-03 -1.43942815E-03  4.03630572E-03 -6.91179333E-02
 -1.14862340E-01  2.94709483E-01 -5.29952264E-02 -8.80691219E-02  2.25964450E-01
 -2.64483325E-02 -4.39526647E-02  1.12772098E-01  1.16010743E-04 -4.71809465E-03
 -6.89097211E-03  1.62956646E-02  2.52808116E-03  1.65510304E-04 -9.11270463E-04
 -1.04983694E-05  3.10956600E-03 -1.24937727E-03 -1.86018873E-03 -2.96312239E-03
 -2.14861148E-02  3.64387855E-02 -2.67062285E-03 -4.92686929E-03 -7.95350542E-03
 -1.03531018E-02 -8.83432137E-03 -3.05027933E-03 -3.68958368E-03 -1.70052650E-03
  4.76845259E-03  2.93524570E-02  1.44884350E-01 -1.71398057E-01  2.25055934E-02
  1.11088086E-01 -1.31417107E-01  1.12318686E-02  5.54407412E-02 -6.55863477E-02
  5.05475635E-03  2.30305189E-03  8.87920335E-03 -9.89601689E-03  2.79799691E-03
 -7.86384096E-05 -2.27977884E-04  4.11462348E-04 -2.34200262E-04  4.66876067E-03
 -4.43456041E-03 -9.42271362E-03 -1.74659699E-02  2.04248492E-02 -1.07988088E-02
 -1.98871383E-02 -3.21315527E-02 -4.20530423E-02 -3.60221773E-02 -1.23920402E-02
 -1.87107210E-02 -9.24970660E-03  2.44000485E-02  2.91484512E-01 -7.21557440E-02
  1.00324863E-01  2.26924394E-01 -5.61741631E-02  7.81041798E-02  1.07751729E-01
 -2.66734795E-02  3.70866271E-02  1.54429011E-02  1.80193884E-02 -3.93388290E-03
  5.75875212E-03  1.15208764E-03  1.32607281E-04 -8.13977085E-04 -1.16302963E-03
  7.43094897E-03  1.46652799E-03 -8.89747696E-03 -1.43024825E-02 -7.99655530E-03
  5.96030112E-03 -2.48238757E-03 -4.57960550E-03 -7.39291324E-03 -9.62337729E-03
 -8.21164605E-03 -2.83528447E-03 -3.07983216E-03 -1.41949246E-03  3.98040400E-03
 -8.70759021E-02  1.52810435E-02 -1.25998347E-01 -6.67642524E-02  1.17165303E-02
 -9.66075025E-02 -3.33200415E-02  5.84736986E-03 -4.82139151E-02  3.36624548E-03
 -4.96345670E-03  1.10535292E-03 -5.00829418E-03 -5.70628198E-03  1.43245511E-03
 -8.84507159E-04  5.07922731E-04 -1.15304270E-03  7.41155265E-03 -6.25850995E-03
 -1.02599042E-02 -1.18168592E-02  8.38730658E-03  6.08966744E-04  1.12344562E-03
  1.81359203E-03  2.36075817E-03  2.01443941E-03  6.95537624E-04  1.35397853E-03
  6.24047745E-04 -1.74989456E-03 -7.65747090E-02  7.33895816E-04 -1.43804727E-02
 -5.87126068E-02  5.62704541E-04 -1.10260300E-02 -2.93017060E-02  2.80829006E-04
 -5.50276179E-03 -2.49110247E-03 -4.14164795E-03 -1.62611248E-07 -9.27456305E-04
  5.20003353E-03  4.20685761E-04  5.84007123E-04 -4.97860254E-04 -1.12474404E-03
 -7.04316788E-04  1.82906083E-03 -3.33583897E-03 -1.42672532E-03  2.80821239E-03
  1.45677453E-03  2.68751452E-03  4.33848760E-03  5.64742229E-03  4.81895613E-03
  1.66386999E-03  4.03716507E-03  1.86072652E-03 -5.21767004E-03  7.23046466E-02
 -2.28733870E-03  2.69910054E-02  5.54385951E-02 -1.75378554E-03  2.06949828E-02
  2.76677447E-02 -8.75261910E-04  1.03282469E-02  1.09365806E-03  4.45657386E-03
  1.67256193E-03  2.67090727E-03 -2.13182746E-03  1.20001880E-04 -1.98740498E-04
 -6.97910675E-05  1.80430365E-03 -3.62256566E-03  1.81826201E-03 -8.66081849E-03
 -5.61863372E-03  6.12767248E-04  2.91644827E-03  5.38037762E-03  8.68560947E-03
  1.13060839E-02  9.64750274E-03  3.33105136E-03  5.14410585E-03  2.37091474E-03
 -6.64829069E-03  2.42034090E-02 -7.69273914E-02  3.10812971E-01  1.85576315E-02
 -5.89830211E-02  2.38311578E-01  9.26155884E-03 -2.94366617E-02  1.18934181E-01
 -1.46303383E-03  5.63152962E-04 -4.69616481E-03  1.72153908E-02 -3.65551153E-03
  3.33715808E-04  3.49447697E-04 -3.91673530E-04  1.10341766E-02 -2.22949395E-03
 -8.80468270E-03 -1.91252816E-02 -1.20239507E-02  2.53048260E-02 -1.18479116E-02
 -2.18191711E-02 -3.52531287E-02 -4.61384897E-02 -3.95217269E-02 -1.35959252E-02
 -2.21443539E-02 -1.09471343E-02  2.88777385E-02  1.14831712E-01  2.24024561E-01
 -4.54788305E-01  8.93979460E-02  1.74405966E-01 -3.54058471E-01  4.24493067E-02
  8.28141211E-02 -1.68119485E-01  1.60687761E-02  8.02234431E-03  1.36360576E-02
 -2.59334571E-02 -2.19217126E-03  6.85899917E-04  3.50045173E-04  9.74165772E-04
  6.71139847E-03 -4.11921751E-03 -2.59218096E-03 -4.39015080E-03 -2.12770962E-02
  3.22737972E-02 -3.45779010E-02 -5.86506609E-02 -6.67717181E-02 -2.55620968E-02
 -1.34877165E-03  6.46064117E-03  1.03243432E-03 -3.54104276E-03  5.64303178E-03
  9.57164934E-03  1.08969867E-02  5.92782056E-03  1.58582154E-03 -1.37302285E-03
 -4.71684699E-03  4.84629146E-03 -1.87159442E-02 -3.17457818E-02 -3.61414579E-02
 -1.43283625E-02 -1.87959975E-03 -4.14730718E-03  2.50986519E-03  6.96027791E-04
  2.56106701E-02  4.34405410E-02  4.94555307E-02  2.03752743E-02  1.60424894E-03
  3.47029754E-03 -3.33310180E-03  3.48527565E-03 -1.40339225E-02 -2.38041872E-02
 -2.71002313E-02 -9.28369093E-03 -8.66498206E-04  9.19757203E-04 -4.70610520E-03
 -2.02558992E-03  8.08808174E-03  1.37189166E-02  1.56185048E-02  6.70817804E-03
  1.10619860E-03  2.49677960E-03 -5.29305688E-04  8.62604482E-04 -3.03351981E-03
 -5.14542343E-03 -5.85788391E-03 -1.45516619E-03  2.52487949E-04 -2.27370856E-04
 -3.33640862E-04  1.37320501E-03  8.44918581E-03  1.43314174E-02  1.63158155E-02
  6.37593831E-03 -5.11457642E-04 -5.18094202E-04  1.44618637E-03  1.59732283E-05
 -8.15825921E-03 -1.38379509E-02 -1.57540212E-02 -5.28689002E-03  1.28031586E-04
  7.21661892E-04 -9.64450493E-04 -1.51444105E-03  3.37207152E-02  5.71967117E-02
  6.51164480E-02  2.82314299E-02  2.17206821E-03 -4.89870324E-03  5.31230725E-03
 -3.40916413E-03 -2.70601522E-02 -4.58991369E-02 -5.22545558E-02 -1.98112247E-02
 -1.64698345E-03  7.90721002E-03 -1.05669043E-03  1.75230593E-04 -3.13991649E-02
 -5.32589232E-02 -6.06334140E-02 -2.13672036E-02 -1.89736795E-03 -6.25824782E-03
  2.58510618E-03  2.99478891E-03
MO 28                     OCC NO =   2.00000000 ORB. ENERGY =  -0.40884083 
 -2.75680494E-03 -5.08586138E-03 -8.21016829E-03 -1.06872006E-02 -9.11940853E-03
 -3.14871309E-03 -6.59869744E-03 -3.04133497E-03  8.52821851E-03 -1.14373011E-01
 -8.36294605E-02  1.87916869E-03 -8.76939360E-02 -6.41217406E-02  1.44082679E-03
 -4.37654206E-02 -3.20012429E-02  7.19073558E-04 -9.79140167E-04 -7.96106182E-03
 -2.27156745E-03 -5.48363903E-04  2.83404894E-03 -2.70938403E-04 -7.80956271E-04
  6.07056921E-04 -1.55292840E-03  3.23134718E-03 -1.67841878E-03  1.89937404E-03
  9.32930853E-04  1.42936770E-02 -5.83049657E-04 -1.07563277E-03 -1.73640715E-03
 -2.26028639E-03 -1.92870665E-03 -6.65936157E-04 -2.72735662E-03 -1.25703673E-03
  3.52486130E-03  1.61487052E-01  9.88381753E-02 -1.25539458E-01  1.23817980E-01
  7.57828138E-02 -9.62556558E-02  6.17938507E-02  3.78209358E-02 -4.80383189E-02
 -1.88594781E-03  9.64370560E-03  6.72147870E-03 -6.87138181E-03 -1.14852524E-02
  7.87683012E-05  1.86292329E-03 -1.34135870E-03  9.23919871E-03 -2.64566533E-03
 -6.59353338E-03 -6.48551373E-03  4.43554620E-03  2.79334425E-02  1.77059871E-02
  3.26074313E-02  5.26836683E-02  6.89511818E-02  5.90628302E-02  2.03182878E-02
  2.98425744E-02  1.47527750E-02 -3.89167399E-02 -3.32863787E-01 -9.40932050E-02
  2.22513622E-01 -2.59138685E-01 -7.32527551E-02  1.73229681E-01 -1.23048213E-01
 -3.47829990E-02  8.22555795E-02 -2.61332917E-02 -2.37720690E-02 -5.82827414E-03
  1.43073445E-02  2.25050916E-03 -1.53247512E-03 -1.27828499E-03  1.96110081E-03
 -1.64415482E-03  4.63481960E-03 -2.99066478E-03 -1.02067013E-02  1.48674224E-02
 -1.34382785E-02 -8.14571493E-03 -1.50275329E-02 -2.42591304E-02 -3.15781827E-02
 -2.69457230E-02 -9.30371201E-03 -9.43322005E-03 -4.34776444E-03  1.21915821E-02
 -3.16648713E-01  1.35138115E-02  1.53645805E-01 -2.42786053E-01  1.03615294E-02
  1.17805812E-01 -1.21167257E-01  5.17112943E-03  5.87933571E-02  1.75321730E-02
 -2.27716219E-02 -3.21791580E-03  9.81586726E-03  1.60071543E-02 -2.13903684E-03
  5.64283096E-03  2.14112501E-03 -1.19588427E-02  3.14384312E-04  1.16444583E-02
 -1.61683932E-03 -8.03874799E-03 -1.81206572E-02 -6.77519350E-04 -1.24991415E-03
 -2.01775171E-03 -2.62651345E-03 -2.24120889E-03 -7.73835688E-04 -1.23699984E-03
 -5.70132350E-04  1.59871021E-03  6.98553252E-02  4.01413005E-01  8.60428386E-02
  5.35606115E-02  3.07777910E-01  6.59721651E-02  2.67304992E-02  1.53602750E-01
  3.29247345E-02  7.23580465E-04  4.19722297E-03  2.33201978E-02  5.20065940E-03
 -6.80123643E-03 -1.75204310E-04 -3.89667109E-04  1.85453307E-04  6.24455049E-03
  1.55101238E-04 -6.39965173E-03 -2.43950723E-02  1.81284379E-02  3.53230851E-03
  6.52669370E-03  1.20406993E-02  1.94374484E-02  2.53017847E-02  2.15900608E-02
  7.45453027E-03  7.80300401E-03  3.59639902E-03 -1.00846756E-02  1.71305725E-01
 -1.21254200E-01 -1.70894474E-01  1.31346312E-01 -9.29699927E-02 -1.31030991E-01
  6.55510161E-02 -4.63985427E-02 -6.53936488E-02 -1.88762903E-02  1.25018082E-02
 -1.14372494E-02 -1.20325877E-02  5.14498229E-03  1.20067856E-03 -4.08847709E-04
 -8.44258237E-04  3.10103357E-03 -1.27734862E-03 -1.82368495E-03  5.03726078E-03
 -1.36562952E-02  2.14830915E-02  3.95097908E-03  7.28892046E-03  1.17665936E-02
  1.53166101E-02  1.30696923E-02  4.51265136E-03  7.64242803E-03  3.52238966E-03
 -9.87714572E-03  2.01353887E-01  5.82841313E-02 -1.07494371E-01  1.54385328E-01
  4.46885574E-02 -8.24198330E-02  7.70490996E-02  2.23027224E-02 -4.11332735E-02
 -2.49108662E-03  1.29003746E-02  2.61091178E-03 -5.87304704E-03 -5.46839951E-03
  1.02559452E-03 -1.65915355E-03  1.43161231E-04 -7.37815960E-03 -1.99022019E-03
  9.36837979E-03 -9.85109053E-03  3.08461558E-03 -2.27103212E-02  1.63420019E-03
  3.00955096E-03  4.86251686E-03  6.36395101E-03  5.45129101E-03  1.87530634E-03
  4.50664290E-03  2.22787377E-03 -5.87696782E-03 -6.23565499E-02  1.00717694E-01
  3.15110096E-02 -4.85453660E-02  7.84100036E-02  2.45317212E-02 -2.30510568E-02
  3.72318430E-02  1.16485289E-02  8.71850766E-04 -5.52937071E-03  7.60762894E-03
 -2.81806708E-04 -2.37231629E-03  7.82955964E-04  4.52744589E-04  1.12051376E-04
 -7.58427656E-03  1.40046622E-03  6.18381034E-03  1.83578656E-03 -5.86627219E-03
 -2.64650328E-03 -1.08290996E-02 -1.83682013E-02 -2.09115523E-02 -8.57980568E-03
  6.46039380E-04  4.77112293E-04 -1.34327163E-03 -2.73031341E-03 -3.49341566E-03
 -5.92549379E-03 -6.74596662E-03 -3.90889762E-03 -7.50166005E-05 -2.77119624E-03
 -7.80286309E-04  1.14974078E-03 -2.72159051E-02 -4.61633232E-02 -5.25553226E-02
 -2.48463486E-02  4.51513954E-04 -3.40473509E-03 -1.07155019E-03  4.86391107E-03
  1.30256125E-02  2.20939027E-02  2.51531325E-02  1.15280894E-02 -8.60969300E-04
  5.24034846E-03  3.24376138E-04  3.33392161E-04  6.38710716E-03  1.08337419E-02
  1.23338348E-02  7.00287942E-04  1.15657153E-03 -3.83659808E-03 -4.22140250E-04
  7.93756855E-03 -1.02032448E-02 -1.73066332E-02 -1.97029942E-02 -9.36389093E-03
  8.99976328E-05 -1.99756119E-03  1.16448339E-02  8.93217655E-04  5.95353343E-03
  1.00983189E-02  1.14965815E-02  5.09987681E-03  1.19077553E-03  7.38884718E-04
  1.13857119E-02 -4.48908498E-05  1.66606444E-02  2.82596045E-02  3.21725675E-02
  1.43830740E-02 -5.31335688E-04 -7.30123718E-04  9.76007232E-04 -6.29225105E-03
  1.20242638E-02  2.03954259E-02  2.32194763E-02  1.08665609E-02  3.50566466E-04
  6.35541389E-03 -2.10133767E-04 -2.44960990E-04 -6.85021874E-03 -1.16192668E-02
 -1.32281273E-02 -8.21855748E-03 -1.77000695E-03  5.80671780E-03 -3.68701859E-04
 -4.49963205E-04  2.67242842E-02  4.53294412E-02  5.16059772E-02  1.99798145E-02
  1.00246340E-03 -1.35277379E-03  3.21251677E-04  5.87804211E-03  4.28732371E-03
  7.27211201E-03  8.27904419E-03  3.72303391E-03 -1.62235601E-04 -6.68822116E-04
  1.81215477E-03 -3.72979982E-04
MO 29                     OCC NO =   2.00000000 ORB. ENERGY =  -0.40173795 
 -1.07238640E-03 -1.97838030E-03 -3.19372355E-03 -4.15727950E-03 -3.54741446E-03
 -1.22483715E-03 -2.56826932E-03 -1.18371351E-03  3.31925538E-03  9.19368700E-02
 -7.97581082E-02 -1.19884346E-02  7.04913328E-02 -6.11534344E-02 -9.19196761E-03
  3.51801159E-02 -3.05198501E-02 -4.58743611E-03 -1.36093810E-03  3.51963735E-03
 -4.03968740E-03 -2.88665043E-03  1.14603180E-03  8.31171768E-05  1.81241187E-04
 -4.80902553E-05 -5.73246190E-03  6.85168430E-03 -1.11922240E-03 -1.56258520E-02
  1.13043061E-03  5.88187676E-05  6.23512061E-03  1.15027939E-02  1.85691011E-02
  2.41714545E-02  2.06255478E-02  7.12150707E-03  1.04363375E-02  4.81010056E-03
 -1.34880206E-02 -8.61810360E-02  1.54088140E-01 -6.09133221E-02 -6.60781260E-02
  1.18144966E-01 -4.67044533E-02 -3.29776164E-02  5.89626189E-02 -2.33087958E-02
 -8.57775287E-03 -5.77839384E-03  8.34155119E-03 -4.08840063E-03 -6.88788861E-03
 -9.87409142E-04  8.99194114E-04 -2.17650006E-04 -5.89670358E-04  2.72428910E-04
  3.17241449E-04 -2.38942634E-02 -1.06230408E-03  1.36924687E-02  9.99102114E-04
  1.83995127E-03  2.97280033E-03  3.89073317E-03  3.33275959E-03  1.14650734E-03
  1.39799566E-03  6.91103765E-04 -1.82308111E-03 -3.18263476E-03 -3.52542622E-01
  1.77453555E-01 -2.47772158E-03 -2.74458909E-01  1.38149846E-01 -1.17650984E-03
 -1.30322797E-01  6.55984331E-02 -1.43541497E-03 -1.03670925E-03 -2.10665486E-02
  1.23658326E-02 -2.40835227E-04  2.97342935E-04  1.02464567E-03  3.86222856E-04
 -6.84172030E-03  7.98787310E-03 -1.14615280E-03 -1.65768530E-02  1.42163626E-02
  3.49470880E-03  7.76440240E-03  1.43240727E-02  2.31235259E-02  3.00999629E-02
  2.56843553E-02  8.86819198E-03  9.65108002E-03  4.44817594E-03 -1.24731464E-02
 -1.53538776E-01  3.12020482E-01  7.39925408E-02 -1.17723749E-01  2.39237420E-01
  5.67327647E-02 -5.87524020E-02  1.19396241E-01  2.83136260E-02 -2.05655421E-02
 -9.04013095E-03  2.17182056E-02  3.84907633E-03 -2.15602456E-02 -1.46954364E-04
  4.02149781E-03 -2.12474036E-03 -9.09709805E-03  3.07601308E-03  6.02108497E-03
 -2.80866339E-02  1.32708863E-02  1.86826367E-02 -5.01727065E-03 -9.25605677E-03
 -1.49421658E-02 -1.94502619E-02 -1.65969453E-02 -5.73052723E-03 -5.31534040E-03
 -2.44983662E-03  6.86959583E-03  1.76539412E-01 -1.92119424E-01 -1.82225818E-01
  1.35359170E-01 -1.47304931E-01 -1.39719144E-01  6.75537133E-02 -7.35154853E-02
 -6.97296460E-02  1.64019604E-02  1.46612235E-02 -1.19177318E-02 -1.53190423E-02
  2.35136559E-02  2.53731890E-03  6.07035586E-04 -2.02052927E-03  1.26373989E-02
 -3.67822184E-03 -8.95917706E-03  1.52773081E-02 -1.17004268E-02 -5.65393433E-03
  2.40275303E-03  4.43269260E-03  7.15574994E-03  9.31466112E-03  7.94821795E-03
  2.74432907E-03  3.90170870E-03  1.79829477E-03 -5.04260495E-03 -2.71739727E-01
 -3.08068105E-01  2.74739296E-01 -2.08352704E-01 -2.36206990E-01  2.10652583E-01
 -1.03982603E-01 -1.17883844E-01  1.05130404E-01 -3.37305304E-03 -1.68568363E-02
 -1.83719653E-02  1.74433194E-02  4.77451205E-03 -1.39456819E-04  1.50907765E-04
  5.54241325E-04 -1.69465395E-02  9.11192144E-03  7.83461803E-03  5.00856876E-03
 -1.40975253E-02 -1.53861595E-02 -7.40689135E-03 -1.36645223E-02 -2.20588057E-02
 -2.87140134E-02 -2.45017220E-02 -8.45985707E-03 -1.09871456E-02 -5.06396761E-03
  1.41998901E-02  1.79497451E-02 -1.19724193E-01 -5.86944375E-02  1.37627206E-02
 -9.17968811E-02 -4.50031541E-02  6.86856224E-03 -4.58130778E-02 -2.24597282E-02
  9.04150781E-03  6.43043523E-04 -6.91437960E-03 -3.14812222E-03 -4.77187754E-03
  1.44919109E-03 -1.44776171E-03  3.39916330E-05 -1.28528563E-02  1.61494317E-03
  1.12379132E-02 -2.18156779E-02 -6.54740682E-03 -6.75964546E-04  1.12906672E-02
  2.07929471E-02  3.35950636E-02  4.39684520E-02  3.76628963E-02  1.29564663E-02
  2.07632853E-02  1.02643985E-02 -2.70767314E-02 -3.10426182E-01  1.62413686E-01
  1.01129234E-02 -2.41670725E-01  1.26441117E-01  7.87303930E-03 -1.14753808E-01
  6.00387146E-02  3.73839752E-03 -1.36853953E-02 -2.16014615E-02  9.72149294E-03
 -8.15837958E-04  8.75891452E-03 -1.21405987E-03 -7.61245068E-04 -1.04296856E-03
 -7.35042955E-03  1.56044436E-03  5.78998520E-03 -4.74783918E-03  5.39507582E-03
  1.64168963E-03  7.87914916E-03  1.33645274E-02  1.52150452E-02  6.28460911E-03
  8.13822731E-04 -3.61393241E-05 -2.08137312E-03  1.53111640E-03 -1.30780125E-02
 -2.21827831E-02 -2.52543196E-02 -1.17856371E-02 -1.53547657E-03  6.94369218E-04
  2.44672893E-03  1.53315745E-03 -4.29718658E-03 -7.28884131E-03 -8.29808991E-03
 -4.05626700E-03 -3.95138198E-04 -2.47889045E-03  2.89469876E-03 -1.05095010E-03
  1.96357827E-02  3.33060019E-02  3.79177137E-02  1.73724591E-02  2.22137278E-04
  2.03839963E-04 -3.73844015E-04  3.81661629E-03  5.84028903E-03  9.90623495E-03
  1.12779007E-02  5.71390784E-03  2.72329327E-04  1.92305559E-03 -4.84574967E-03
  6.01732337E-03 -1.67768276E-02 -2.84566732E-02 -3.23969233E-02 -1.47448131E-02
 -3.39301327E-04 -2.09050949E-03 -5.36041191E-03 -6.03024071E-03 -1.20721489E-02
 -2.04766482E-02 -2.33119450E-02 -1.02978413E-02 -2.95000306E-04  5.38642569E-03
 -6.33364560E-03  3.26058692E-04  3.50076844E-03  5.93796549E-03  6.76016522E-03
  3.45437835E-03 -4.20074206E-04 -8.46513950E-03 -7.85871580E-03  7.59008121E-03
 -1.21425090E-03 -2.05959921E-03 -2.34478138E-03 -3.95410890E-04 -1.08158960E-04
 -8.15700636E-03 -8.20410027E-03  7.09797081E-03  9.01239969E-03  1.52867347E-02
  1.74034107E-02  8.20684198E-03 -1.11835852E-03 -4.07485239E-04 -1.14490058E-03
 -3.53772549E-03  9.27942480E-03  1.57396598E-02  1.79190500E-02  7.76439316E-03
 -7.32804679E-05 -1.20151357E-03 -2.15646221E-03  1.70622186E-03  9.47308332E-03
  1.60681413E-02  1.82930147E-02  5.40222783E-03  2.12471392E-03 -3.01058492E-03
  3.40506325E-03 -3.86121753E-03
MO 30                     OCC NO =   2.00000000 ORB. ENERGY =  -0.32857358 
  7.10455893E-03  1.31067677E-02  2.11584155E-02  2.75419728E-02  2.35016175E-02
  8.11454498E-03  1.21947268E-02  5.62054092E-03 -1.57605793E-02 -7.77108580E-02
 -2.26718330E-02 -4.53450777E-02 -5.95837334E-02 -1.73833167E-02 -3.47677157E-02
 -2.97364593E-02 -8.67549343E-03 -1.73515271E-02 -4.84228732E-03  8.88700744E-04
 -4.41867125E-03  1.97744258E-03  4.28829585E-04  8.60950337E-05 -1.11880732E-03
  2.48268074E-04 -1.29505154E-02 -1.09402704E-03  1.40445425E-02  1.53105196E-02
  4.78224615E-03  2.04139899E-02 -3.39029967E-03 -6.25455719E-03 -1.00968083E-02
 -1.31430455E-02 -1.12149856E-02 -3.87226561E-03 -2.82143788E-03 -1.30039872E-03
  3.64645280E-03  5.73169692E-02  1.18608291E-01  1.74360159E-01  4.39469992E-02
  9.09412786E-02  1.33688258E-01  2.19326329E-02  4.53860722E-02  6.67198112E-02
  1.24020895E-02  8.07760241E-03  1.10466382E-02  1.12145238E-02 -2.01467637E-03
 -1.65987922E-05  1.22281482E-03  6.51620641E-04 -1.30834813E-02  5.11584276E-03
  7.96763853E-03  9.25412047E-03  1.26439613E-03 -1.89366050E-02 -1.74883538E-02
 -3.22066366E-02 -5.20361062E-02 -6.81036674E-02 -5.83368585E-02 -2.00685453E-02
 -2.74309372E-02 -1.35605742E-02  3.57718014E-02  4.14104629E-01  6.78119054E-02
 -4.93402834E-01  3.22385713E-01  5.27924296E-02 -3.84120373E-01  1.53080139E-01
  2.50677128E-02 -1.82393939E-01  2.99640932E-02  3.16695253E-02  5.15070783E-03
 -3.42228175E-02 -4.47516488E-03  1.97994190E-03  1.36428718E-03 -3.87438084E-03
 -5.56169611E-04  3.23703441E-03 -2.68086480E-03  8.85855335E-03  9.24396423E-03
  2.11084244E-02 -5.16702339E-03 -9.53232648E-03 -1.53881513E-02 -2.00308027E-02
 -1.70923218E-02 -5.90156886E-03 -5.68247254E-03 -2.61904757E-03  7.34408086E-03
 -1.48756474E-02  1.15028080E-01  2.75293847E-01 -1.14056984E-02  8.81962008E-02
  2.11077777E-01 -5.69224293E-03  4.40160860E-02  1.05342605E-01  1.68985432E-02
  5.25192166E-03  6.49304797E-03  2.01152496E-02  3.22379205E-02 -1.68152698E-03
  5.20937153E-04  2.92162330E-03 -1.21371452E-02  1.16847530E-02  4.52392269E-04
 -1.79770146E-02  2.37374946E-02 -2.15508181E-02 -9.41266663E-03 -1.73648549E-02
 -2.80322979E-02 -3.64897260E-02 -3.11367523E-02 -1.07507739E-02 -1.17424049E-02
 -5.41206612E-03  1.51759944E-02  6.75222350E-02  1.91274793E-01 -9.65315088E-02
  5.17717466E-02  1.46657321E-01 -7.40142090E-02  2.58377303E-02  7.31922828E-02
 -3.69382780E-02  2.25053366E-02  7.50476824E-03  1.52356547E-02 -8.31613476E-03
 -9.36954345E-03 -2.90161521E-05 -6.20923821E-04  3.92967825E-04  8.31907792E-03
 -9.27499113E-03  9.55913218E-04 -4.55677973E-04  1.09089306E-02 -8.42218015E-04
  8.08932498E-03  1.49235025E-02  2.40911929E-02  3.13595779E-02  2.67591871E-02
  9.23930565E-03  1.06459927E-02  4.90673047E-03 -1.37589808E-02 -5.59625743E-02
 -2.01025395E-01  1.26316459E-02 -4.29085355E-02 -1.54133462E-01  9.68514103E-03
 -2.14143667E-02 -7.69234008E-02  4.83356422E-03 -2.17134209E-02 -4.19946611E-03
 -1.76506632E-02 -1.27533509E-03 -6.54937930E-03 -3.45943142E-05 -9.44281089E-04
 -5.65361738E-04 -6.01312681E-03  4.49760680E-03  1.51552001E-03  1.47334400E-02
 -5.39514409E-03  4.24941544E-03  6.23816314E-03  1.15084069E-02  1.85781622E-02
  2.41832493E-02  2.06356124E-02  7.12498214E-03  1.07075407E-02  4.93509792E-03
 -1.38385261E-02 -3.49379317E-02 -8.01251932E-02 -4.37101126E-02 -2.67881794E-02
 -6.14348918E-02 -3.35141287E-02 -1.33691792E-02 -3.06603170E-02 -1.67258993E-02
 -4.66463372E-03 -4.96965564E-04  5.25803793E-03  1.13236403E-04 -5.56811942E-03
 -1.56088693E-06  1.35545028E-03 -6.36477309E-04  7.41079192E-05 -1.63237872E-03
  1.55827080E-03  1.75735250E-03  3.26931795E-02  1.14967111E-02 -2.14234621E-02
 -3.94535511E-02 -6.37449108E-02 -8.34278833E-02 -7.14634148E-02 -2.45842305E-02
 -3.95372219E-02 -1.95453559E-02  5.15592173E-02  6.40015818E-01  4.16334503E-01
  2.47165928E-01  4.98260442E-01  3.24121698E-01  1.92421814E-01  2.36591681E-01
  1.53904446E-01  9.13686831E-02  2.03284373E-02  4.90100204E-02  3.27798160E-02
  2.16300534E-02 -1.32374291E-02  3.89833326E-03  2.97215883E-03  3.19013490E-03
  1.27076097E-03  5.36943307E-03 -6.64019404E-03 -6.14430134E-03 -1.63557615E-02
 -1.04863868E-02 -7.95267059E-03 -1.34892337E-02 -1.53570189E-02 -5.27622427E-03
 -2.94625385E-04  6.09784023E-04 -1.96459502E-03 -2.99507037E-03 -7.54320016E-03
 -1.27946944E-02 -1.45663103E-02 -4.48497999E-03  6.03051143E-04 -3.22074630E-03
  4.19328629E-04  2.93781564E-04  1.40611627E-02  2.38503918E-02  2.71528337E-02
  1.94338669E-02 -1.22066127E-04  3.97838007E-03  2.87972825E-03  1.33230426E-03
 -1.25205665E-02 -2.12372491E-02 -2.41778625E-02 -1.38325444E-02 -8.91384143E-04
  6.97048328E-05  3.81791638E-03  4.67708942E-04  2.14871848E-03  3.64463301E-03
  4.14928671E-03  5.22591072E-03  1.22688042E-03  9.03209321E-03  2.18072558E-04
 -1.46687510E-02 -1.51554711E-03 -2.57065458E-03 -2.92659998E-03 -1.33471868E-03
  6.65225698E-04  7.68122326E-04  4.49753550E-03 -1.53414740E-03 -1.25513022E-02
 -2.12893827E-02 -2.42372147E-02 -1.48978084E-02 -2.11066903E-03  2.39883016E-03
  4.67329140E-03  1.79232805E-03  4.27449202E-03  7.25034703E-03  8.25426553E-03
  4.78949494E-03  1.10389477E-03 -3.70996368E-03 -3.92813714E-03 -3.13795053E-04
  1.02283224E-02  1.73491696E-02  1.97514204E-02  1.07986776E-02  2.26049105E-04
 -2.51231080E-04 -3.87222721E-03  2.99901432E-03 -5.16630873E-03 -8.76303689E-03
 -9.97640981E-03 -2.28266021E-03  2.26261355E-03 -1.23534894E-03 -2.28644308E-03
 -3.39056122E-04 -4.18379268E-03 -7.09650381E-03 -8.07912042E-03 -2.09946463E-03
 -6.77438985E-04 -2.48234088E-04 -1.90147767E-04 -2.56087254E-03 -9.29038430E-03
 -1.57582492E-02 -1.79402134E-02 -2.46711224E-03 -1.39568209E-03  1.03996593E-02
  8.68348694E-03  1.16872185E-02
MO 31                     OCC NO =   2.00000000 ORB. ENERGY =  -0.31626528 
  1.78872121E-03  3.29990273E-03  5.32707337E-03  6.93426736E-03  5.91702346E-03
  2.04300631E-03  4.03324884E-03  1.85892153E-03 -5.21260866E-03  1.47730800E-01
  5.19113098E-02  9.78383474E-02  1.13270563E-01  3.98022841E-02  7.50162096E-02
  5.65299501E-02  1.98641295E-02  3.74383465E-02 -7.59425491E-03  5.58574472E-03
  4.37197992E-04  4.24775891E-03 -3.63686719E-03  3.92311398E-04  5.36921735E-04
  1.43854392E-04  9.03479731E-03  8.25204179E-04 -9.86000149E-03 -1.57122301E-02
 -7.65784168E-03 -2.81076701E-02  1.40432637E-02  2.59075611E-02  4.18228931E-02
  5.44409852E-02  4.64545957E-02  1.60396579E-02  2.44833000E-02  1.12843356E-02
 -3.16424467E-02 -1.91461813E-01 -3.38361962E-02 -2.01838966E-02 -1.46800716E-01
 -2.59434388E-02 -1.54757256E-02 -7.32638468E-02 -1.29475944E-02 -7.72347178E-03
 -1.66186984E-02 -1.23958625E-02 -6.37338071E-03 -4.33509143E-03 -6.68716395E-03
 -2.01450945E-03  8.96805251E-04 -6.78927598E-04 -1.50156956E-02  9.93148487E-03
  5.08421075E-03 -1.40555411E-03 -1.88040132E-02 -2.64270562E-02 -2.33147286E-02
 -4.29365167E-02 -6.93723214E-02 -9.07929098E-02 -7.77722161E-02 -2.67545301E-02
 -4.28412889E-02 -2.11787324E-02  5.58679447E-02  5.92020287E-01  1.67423653E-01
 -4.32845008E-01  4.60895312E-01  1.30341440E-01 -3.36975336E-01  2.18849396E-01
  6.18907259E-02 -1.60007808E-01  2.64859342E-02  4.54422002E-02  1.42292548E-02
 -3.87718796E-02 -2.55352104E-02  3.02050390E-03  1.13539932E-03 -6.58375715E-03
  5.54645022E-03 -2.89288079E-04 -5.25716214E-03 -2.14726448E-03 -9.89405006E-03
  9.40236452E-03  1.35227673E-02  2.49473291E-02  4.02727788E-02  5.24231967E-02
  4.47328130E-02  1.54451677E-02  2.18049328E-02  1.00498781E-02 -2.81808998E-02
 -2.10324315E-01 -7.97188402E-02  4.39997782E-02 -1.61263281E-01 -6.11233262E-02
  3.37362258E-02 -8.04816802E-02 -3.05048240E-02  1.68367413E-02 -1.35202862E-02
 -1.77929487E-02  1.48403685E-03 -4.68089661E-03  3.16835278E-02 -2.48525764E-03
  1.39898964E-02  2.28117585E-03 -2.36912620E-03  1.22709322E-02 -9.90180603E-03
 -1.63261287E-02  1.36234389E-02 -3.44599420E-02 -8.37162496E-03 -1.54443006E-02
 -2.49319235E-02 -3.24539595E-02 -2.76930250E-02 -9.56173748E-03 -1.34469122E-02
 -6.19767230E-03  1.73789155E-02  5.82143594E-02  2.34709233E-01 -5.71328141E-02
  4.46350607E-02  1.79960082E-01 -4.38058008E-02  2.22760238E-02  8.98126945E-02
 -2.18621650E-02  1.84466961E-02  7.62177256E-03  1.85824426E-02 -2.38481442E-03
 -9.42009067E-03  9.45016659E-04 -7.66977082E-04  7.37824774E-04  2.16865542E-03
 -7.91697553E-04 -1.37695787E-03 -6.59212389E-03  6.98586028E-03 -4.97347742E-03
  1.20291176E-03  2.21917858E-03  3.58244715E-03  4.66328219E-03  3.97918751E-03
  1.37391803E-03 -7.82856427E-04 -3.60817972E-04  1.01177099E-03  4.48715069E-02
 -3.41932459E-02 -2.38333012E-02  3.44046119E-02 -2.62172018E-02 -1.82738565E-02
  1.71703128E-02 -1.30842213E-02 -9.11993521E-03 -4.81400572E-03  4.16357580E-03
 -3.90548185E-03 -4.38361792E-03  3.06205066E-02  2.59927581E-04  2.34366688E-03
 -5.85718860E-04  1.83330189E-03 -8.31642191E-04 -1.00165970E-03  6.41545476E-03
 -1.52740813E-02  4.32549060E-03  1.53233074E-03  2.82690356E-03  4.56350504E-03
  5.94032817E-03  5.06889326E-03  1.75016729E-03  4.21171461E-03  1.94117628E-03
 -5.44325950E-03  1.29457774E-01  1.11075619E-01  7.90356313E-02  9.92599706E-02
  8.51657059E-02  6.05994851E-02  4.95376826E-02  4.25036566E-02  3.02433905E-02
 -6.23977121E-03  4.76122735E-03  3.32582049E-03  3.91060831E-03 -3.10304178E-02
  3.87382935E-03 -1.99991557E-03  1.61005546E-03 -5.18008954E-03  4.56596507E-04
  4.72349303E-03 -1.88215874E-02 -2.70233582E-02 -2.33071912E-02  2.49141226E-02
  4.58819682E-02  7.41312731E-02  9.70213171E-02  8.31074018E-02  2.85898949E-02
  4.16737020E-02  2.06015319E-02 -5.43453322E-02 -5.65089786E-01 -2.95501522E-01
 -2.21875464E-01 -4.39929575E-01 -2.30051688E-01 -1.72732866E-01 -2.08894122E-01
 -1.09236678E-01 -8.20196743E-02 -3.84806929E-02 -4.31222484E-02 -2.23596547E-02
 -1.59000179E-02  9.21033766E-03 -3.28340840E-03 -2.08871449E-03 -3.51922365E-03
 -2.24430920E-03 -5.49529418E-03  7.73960338E-03  1.72823134E-03  1.24664329E-02
  3.68553296E-03  1.00310834E-02  1.70146149E-02  1.93705416E-02  1.36244654E-02
  2.21128677E-03  1.11169274E-03  2.18041805E-04  2.17329461E-03  6.72409184E-03
  1.14053317E-02  1.29845697E-02  8.70015079E-03  3.98312961E-04  3.80392830E-03
 -1.08263242E-04  4.15901030E-04  1.83480647E-02  3.11217884E-02  3.54310634E-02
  2.42291035E-02 -9.27932897E-04 -5.44251915E-04  7.82366070E-04 -1.23744605E-03
  1.55912372E-03  2.64456876E-03  3.01074868E-03  2.51148253E-03 -1.69538341E-03
 -4.61903297E-03 -2.33109738E-03 -5.13137471E-04 -1.56970238E-02 -2.66251217E-02
 -3.03117662E-02 -9.78461772E-03 -2.46846800E-03  8.21848302E-03  2.36687549E-04
 -1.54306844E-02 -2.90353410E-03 -4.92494307E-03 -5.60687476E-03 -1.10420734E-04
  2.56204840E-03  9.96254023E-04  6.67777648E-03  2.06298115E-04 -5.31322349E-03
 -9.01223211E-03 -1.02601098E-02 -7.82756833E-03 -1.11228934E-03  1.63298529E-03
  6.97514647E-03  2.25138198E-03  7.94668761E-03  1.34790854E-02  1.53454655E-02
  8.85336653E-03  1.23385113E-03 -7.33127899E-04  1.36613369E-04 -1.62527727E-03
  1.15758314E-03  1.96347998E-03  2.23535302E-03  8.95733514E-04 -7.75963254E-04
  2.29881381E-03 -8.12396643E-04 -7.55744139E-04  7.22334150E-03  1.22521536E-02
  1.39486466E-02  6.53530393E-03 -1.63011033E-03  3.03683017E-03  3.05316384E-03
 -1.25336551E-04  1.21791105E-02  2.06580752E-02  2.35184932E-02  1.47912598E-02
  7.67933723E-04  7.40345618E-04  1.99460889E-03  2.28062801E-03  9.02037603E-03
  1.53002641E-02  1.74188134E-02  4.31963420E-03  1.88108732E-03 -1.26584696E-02
 -7.94133412E-03 -1.04461889E-02
END DATA
 THE SCF ENERGY =   -345.522133105316 THE VIRIAL(-V/T)=   2.00835538
