# Supplementary material for: Novel Sulfonium Reagents for the Modular Synthesis of Spiro[2.3]Hexanes and Heteroatom‐Containing Analogues: Synthesis, Application, and Evaluation as Bioisosteres
Source: Angew Chem Int Ed Engl. 2025 Dec 9;65(5):e21633. doi: 10.1002/anie.202521633 (PMC12851011; doi:10.1002/anie.202521633)
Supplement: Supplementary file 2 — Supporting information [file ANIE-65-e21633-s001.zip › Bioisostere-Analysis/DFT/1362824453517056623799649060474417/file.xyz]

20
Coordinates from ORCA-job file
  C   2.07152051858335     -0.00165234670719      0.29090729763293
  C   1.36070998753700     -0.66674353173752     -0.89311336055111
  N   0.09011190132948     -1.22229540450379     -0.42106935126340
  C   -0.75231618068924     -0.18266387957562      0.13138406059349
  C   -1.61040348188915      0.66964353699076     -0.78028724181197
  C   -2.23049281196351     -0.37429284190467      0.13356907266311
  C   -0.06327073304366      0.48441763977614      1.30940782032203
  N   1.25458479418133      1.01793718678400      0.95504917057806
  H   2.31572265703717     -0.77172582539384      1.03375469038120
  H   3.01034208996189      0.45843143648511     -0.03735697906114
  H   1.21390099027413      0.08236035089977     -1.69435621911419
  H   1.97694335557799     -1.47969892179715     -1.29443904970212
  H   -0.39022360971170     -1.72023568671887     -1.16308817391370
  H   -1.58751771480818      0.45134963527682     -1.84601646451681
  H   -1.76333948793627      1.71919589191099     -0.53725873343586
  H   -2.79286168507458     -0.03124552519510      0.99900175133100
  H   -2.62520949252618     -1.27895336877572     -0.32466653942576
  H   -0.68188165547098      1.29694813578800      1.70627803663930
  H   0.07199546562089     -0.25905391724166      2.10549556296830
  H   1.13188509301022      1.80807743563955      0.32670464968667
