# Supplementary material for: Novel Sulfonium Reagents for the Modular Synthesis of Spiro[2.3]Hexanes and Heteroatom‐Containing Analogues: Synthesis, Application, and Evaluation as Bioisosteres
Source: Angew Chem Int Ed Engl. 2025 Dec 9;65(5):e21633. doi: 10.1002/anie.202521633 (PMC12851011; doi:10.1002/anie.202521633)
Supplement: Supplementary file 2 — Supporting information [file ANIE-65-e21633-s001.zip › Bioisostere-Analysis/DFT/1362824453517056623799649060474417/file_property.txt]

-------------------------------------------------------------
----------------------- !PROPERTIES! ------------------------
-------------------------------------------------------------
# -----------------------------------------------------------
$ PAL_Flags
   description: The PAL Flags
   geom. index: 1
   prop. index: 1
        Diskflag:     2
# -----------------------------------------------------------
$ SCF_Energy
   description: The SCF energy
   geom. index: 1
   prop. index: 1
        SCF Energy:     -345.4763269638
# -----------------------------------------------------------
$ DFT_Energy
   description: The DFT energy
   geom. index: 1
   prop. index: 1
   Number of Alpha Electrons                 31.0002000883 
   Number of Beta  Electrons                 31.0002000883 
   Total number of  Electrons                62.0004001765 
   Exchange energy                          -32.2797411367 
   Correlation energy                        -2.5310432167 
   Correlation energy NL                      0.0000000000 
   Exchange-Correlation energy              -34.8107843534 
   Embedding correction                       0.0000000000 
   Total DFT Energy (No VdW correction)    -345.4763269638 
# -----------------------------------------------------------
$ Mayer_Pop
   description: The Mayer population analysis
   geom. index: 1
   prop. index: 1
     Number of atoms                     : 20
     Threshold for printing              : 0.1000000
     Number of bond orders printed       : 24
  NA   - Mulliken gross atomic population
  ZA   - Total nuclear charge
  QA   - Mulliken gross atomic charge
  VA   - Mayer's total valence
  BVA  - Mayer's bonded valence
  FA   - Mayer's free valence
  ATOM       NA         ZA         QA         VA         BVA        FA
  0   0     6.3313     6.0000    -0.3313     3.7732     3.7732     0.0000
  1   0     6.0701     6.0000    -0.0701     3.3958     3.3958     0.0000
  2   0     7.2307     7.0000    -0.2307     2.6766     2.6766    -0.0000
  3   0     6.1835     6.0000    -0.1835     3.9927     3.9927     0.0000
  4   0     6.3028     6.0000    -0.3028     3.7708     3.7708     0.0000
  5   0     6.4050     6.0000    -0.4050     3.7066     3.7066     0.0000
  6   0     6.3611     6.0000    -0.3611     3.8205     3.8205    -0.0000
  7   0     7.3104     7.0000    -0.3104     2.5336     2.5336     0.0000
  8   0     0.8475     1.0000     0.1525     0.9478     0.9478     0.0000
  9   0     0.8316     1.0000     0.1684     0.9255     0.9255    -0.0000
 10   0     0.8729     1.0000     0.1271     0.9413     0.9413     0.0000
 11   0     0.8342     1.0000     0.1658     0.9098     0.9098     0.0000
 12   0     0.7134     1.0000     0.2866     0.8606     0.8606    -0.0000
 13   0     0.8406     1.0000     0.1594     0.9671     0.9671     0.0000
 14   0     0.8362     1.0000     0.1638     0.9488     0.9488     0.0000
 15   0     0.8402     1.0000     0.1598     0.9707     0.9707     0.0000
 16   0     0.8335     1.0000     0.1665     0.9597     0.9597     0.0000
 17   0     0.8461     1.0000     0.1539     0.9301     0.9301    -0.0000
 18   0     0.8113     1.0000     0.1887     0.8993     0.8993    -0.0000
 19   0     0.6976     1.0000     0.3024     0.8505     0.8505     0.0000
      Bond orders larger than 0.1000000
           Atom A     A.N. of A          Atom B    A.N. of B              Bond order
                0             6               1            6                0.918596
                0             6               7            7                0.886486
                0             6               8            1                1.000362
                0             6               9            1                0.978047
                1             6               2            7                0.826477
                1             6              10            1                0.972840
                1             6              11            1                0.958277
                2             7               3            6                1.344170
                2             7               6            6               -0.138544
                2             7              12            1                0.840499
                3             6               4            6                1.037789
                3             6               5            6                0.748229
                3             6               6            6                0.882509
                3             6              12            1                0.105134
                4             6               5            6                0.956246
                4             6              13            1                0.934799
                4             6              14            1                0.941104
                5             6               6            6                0.113261
                5             6              15            1                1.010026
                5             6              16            1                0.964746
                6             6               7            7                0.993074
                6             6              17            1                0.980442
                6             6              18            1                0.972009
                7             7              19            1                0.865545
# -----------------------------------------------------------
$ VdW_Correction
   description: The Van der Waals Correction
   geom. index: 1
   prop. index: 1
        Van der Waals Correction:       -0.0329742179
# -----------------------------------------------------------
$ Hessian
   description: Details about the Hessian
   geom. index: 1
   prop. index: 1
Normal modes:
Number of Rows: 60 Number of Columns: 60
                  0          1          2          3          4          5    
      0       0.000000   0.000000   0.000000   0.000000   0.000000   0.000000
      1       0.000000   0.000000   0.000000   0.000000   0.000000   0.000000
      2       0.000000   0.000000   0.000000   0.000000   0.000000   0.000000
      3       0.000000   0.000000   0.000000   0.000000   0.000000   0.000000
      4       0.000000   0.000000   0.000000   0.000000   0.000000   0.000000
      5       0.000000   0.000000   0.000000   0.000000   0.000000   0.000000
      6       0.000000   0.000000   0.000000   0.000000   0.000000   0.000000
      7       0.000000   0.000000   0.000000   0.000000   0.000000   0.000000
      8       0.000000   0.000000   0.000000   0.000000   0.000000   0.000000
      9       0.000000   0.000000   0.000000   0.000000   0.000000   0.000000
     10       0.000000   0.000000   0.000000   0.000000   0.000000   0.000000
     11       0.000000   0.000000   0.000000   0.000000   0.000000   0.000000
     12       0.000000   0.000000   0.000000   0.000000   0.000000   0.000000
     13       0.000000   0.000000   0.000000   0.000000   0.000000   0.000000
     14       0.000000   0.000000   0.000000   0.000000   0.000000   0.000000
     15       0.000000   0.000000   0.000000   0.000000   0.000000   0.000000
     16       0.000000   0.000000   0.000000   0.000000   0.000000   0.000000
     17       0.000000   0.000000   0.000000   0.000000   0.000000   0.000000
     18       0.000000   0.000000   0.000000   0.000000   0.000000   0.000000
     19       0.000000   0.000000   0.000000   0.000000   0.000000   0.000000
     20       0.000000   0.000000   0.000000   0.000000   0.000000   0.000000
     21       0.000000   0.000000   0.000000   0.000000   0.000000   0.000000
     22       0.000000   0.000000   0.000000   0.000000   0.000000   0.000000
     23       0.000000   0.000000   0.000000   0.000000   0.000000   0.000000
     24       0.000000   0.000000   0.000000   0.000000   0.000000   0.000000
     25       0.000000   0.000000   0.000000   0.000000   0.000000   0.000000
     26       0.000000   0.000000   0.000000   0.000000   0.000000   0.000000
     27       0.000000   0.000000   0.000000   0.000000   0.000000   0.000000
     28       0.000000   0.000000   0.000000   0.000000   0.000000   0.000000
     29       0.000000   0.000000   0.000000   0.000000   0.000000   0.000000
     30       0.000000   0.000000   0.000000   0.000000   0.000000   0.000000
     31       0.000000   0.000000   0.000000   0.000000   0.000000   0.000000
     32       0.000000   0.000000   0.000000   0.000000   0.000000   0.000000
     33       0.000000   0.000000   0.000000   0.000000   0.000000   0.000000
     34       0.000000   0.000000   0.000000   0.000000   0.000000   0.000000
     35       0.000000   0.000000   0.000000   0.000000   0.000000   0.000000
     36       0.000000   0.000000   0.000000   0.000000   0.000000   0.000000
     37       0.000000   0.000000   0.000000   0.000000   0.000000   0.000000
     38       0.000000   0.000000   0.000000   0.000000   0.000000   0.000000
     39       0.000000   0.000000   0.000000   0.000000   0.000000   0.000000
     40       0.000000   0.000000   0.000000   0.000000   0.000000   0.000000
     41       0.000000   0.000000   0.000000   0.000000   0.000000   0.000000
     42       0.000000   0.000000   0.000000   0.000000   0.000000   0.000000
     43       0.000000   0.000000   0.000000   0.000000   0.000000   0.000000
     44       0.000000   0.000000   0.000000   0.000000   0.000000   0.000000
     45       0.000000   0.000000   0.000000   0.000000   0.000000   0.000000
     46       0.000000   0.000000   0.000000   0.000000   0.000000   0.000000
     47       0.000000   0.000000   0.000000   0.000000   0.000000   0.000000
     48       0.000000   0.000000   0.000000   0.000000   0.000000   0.000000
     49       0.000000   0.000000   0.000000   0.000000   0.000000   0.000000
     50       0.000000   0.000000   0.000000   0.000000   0.000000   0.000000
     51       0.000000   0.000000   0.000000   0.000000   0.000000   0.000000
     52       0.000000   0.000000   0.000000   0.000000   0.000000   0.000000
     53       0.000000   0.000000   0.000000   0.000000   0.000000   0.000000
     54       0.000000   0.000000   0.000000   0.000000   0.000000   0.000000
     55       0.000000   0.000000   0.000000   0.000000   0.000000   0.000000
     56       0.000000   0.000000   0.000000   0.000000   0.000000   0.000000
     57       0.000000   0.000000   0.000000   0.000000   0.000000   0.000000
     58       0.000000   0.000000   0.000000   0.000000   0.000000   0.000000
     59       0.000000   0.000000   0.000000   0.000000   0.000000   0.000000
                  6          7          8          9         10         11    
      0       0.024613   0.003170  -0.004883  -0.150444  -0.107402  -0.073012
      1      -0.119276  -0.059723  -0.074761  -0.085915   0.063641   0.009870
      2       0.123670  -0.027481  -0.028128   0.087920  -0.084197   0.038839
      3       0.097998  -0.104381  -0.044352  -0.032539  -0.047612  -0.079360
      4      -0.025973   0.154195  -0.005130   0.079201  -0.138444  -0.024110
      5       0.042761  -0.065999  -0.020078  -0.048204  -0.060627   0.041207
      6      -0.001445   0.005010  -0.019992   0.020879  -0.059358  -0.126544
      7       0.119430  -0.014291   0.067867  -0.061105  -0.044114   0.065656
      8      -0.134854   0.071712   0.088024  -0.098907  -0.077617  -0.092527
      9      -0.010006   0.001745  -0.017339   0.060085   0.086778   0.018826
     10       0.088497   0.024106   0.049299  -0.096999   0.033723   0.062935
     11      -0.086748   0.001800   0.101164   0.032462  -0.031442   0.049353
     12      -0.222938  -0.002782   0.009173   0.145703   0.059205   0.036893
     13      -0.042886  -0.129328   0.042974  -0.004849   0.021810  -0.101811
     14       0.020999  -0.134536   0.063629   0.076481   0.018006  -0.107157
     15       0.029872   0.006319   0.007008   0.067039   0.160514   0.044203
     16      -0.085316   0.009475  -0.180294   0.001606  -0.046880  -0.024770
     17       0.100661   0.020467  -0.183838   0.065152   0.022080  -0.011626
     18      -0.000331   0.001044   0.020905  -0.022639  -0.070137   0.133481
     19       0.108152   0.079625   0.117909   0.068833   0.095853  -0.063372
     20      -0.094134  -0.007001   0.065249  -0.022997   0.021712   0.100733
     21       0.069685   0.099333   0.049828  -0.058369  -0.010798   0.043037
     22      -0.026371  -0.070308  -0.007738   0.066258   0.013362   0.109174
     23       0.008855   0.137660  -0.065056  -0.080809   0.177198  -0.002852
     24      -0.139317  -0.024701  -0.091439  -0.491997   0.077437  -0.168766
     25      -0.126831  -0.178578  -0.088270  -0.128786   0.054154   0.053103
     26       0.147250  -0.147159  -0.026346   0.108510  -0.127298   0.103666
     27       0.093776   0.016149   0.030770  -0.008576  -0.173556  -0.022861
     28      -0.222606  -0.078664  -0.141865  -0.298657   0.148995  -0.139145
     29       0.227535  -0.007022   0.006857   0.304471  -0.197721   0.013881
     30       0.294644  -0.302950  -0.049029  -0.089837   0.047189   0.048873
     31       0.001562   0.298809   0.012472   0.220270  -0.328543  -0.046566
     32       0.048898   0.098976  -0.003680   0.098465  -0.259835   0.001796
     33       0.048376  -0.098955  -0.110980   0.037022   0.028240  -0.078516
     34      -0.090374   0.281214  -0.033792   0.201581  -0.220944  -0.065845
     35       0.094989  -0.311483  -0.066430  -0.184830   0.219363   0.126479
     36       0.047226  -0.029210  -0.083700  -0.014722  -0.125267  -0.140439
     37       0.200579  -0.085667   0.022771   0.043031   0.037830   0.252631
     38      -0.186832   0.112818   0.138016  -0.119177  -0.073133  -0.149996
     39      -0.327270   0.033566   0.184181   0.109790   0.020608   0.214701
     40      -0.062932  -0.279134   0.226305   0.017189   0.057384  -0.233004
     41       0.031068  -0.096680   0.006291   0.073196   0.011412  -0.081041
     42      -0.314872  -0.043431  -0.147248   0.240033   0.024085  -0.130320
     43      -0.064209  -0.093776  -0.034813   0.006802  -0.000864  -0.091864
     44       0.030270  -0.286531   0.221090   0.099684   0.067842  -0.261724
     45       0.096289  -0.002962  -0.239124   0.112623   0.165199  -0.041621
     46      -0.134310   0.124197  -0.381189   0.018101  -0.110228   0.082154
     47       0.162846  -0.036854  -0.239740   0.083915   0.052124  -0.112249
     48       0.095238   0.023714   0.264075  -0.016966   0.232211   0.154338
     49      -0.143240  -0.063521  -0.187550   0.049630  -0.071842  -0.131789
     50       0.165135   0.148577  -0.363117   0.037104   0.019985   0.114687
     51       0.045675   0.060086   0.095904  -0.100564  -0.100598   0.073463
     52       0.168530   0.165482   0.198012   0.075435   0.152781  -0.214873
     53      -0.166184  -0.121381  -0.006259  -0.181874  -0.181239   0.384404
     54      -0.116815  -0.169123   0.020841  -0.000853  -0.258724   0.351688
     55       0.137568   0.123369   0.210324   0.216805   0.182930  -0.250513
     56      -0.059046   0.044018   0.140659   0.098585   0.111786  -0.073302
     57       0.191489   0.218500   0.062523  -0.055770   0.068778  -0.065704
     58      -0.041713   0.028233  -0.042135  -0.038737   0.171741   0.039472
     59      -0.022541   0.228377  -0.102625  -0.194430   0.336895  -0.068030
                 12         13         14         15         16         17    
      0      -0.026518  -0.091246  -0.103655   0.027391   0.124907   0.174078
      1      -0.062117  -0.038223   0.012347  -0.022028  -0.031485  -0.017937
      2      -0.080560   0.011193  -0.034880   0.018395   0.049471   0.050392
      3       0.132581  -0.039980   0.084972   0.040344   0.063981  -0.036007
      4      -0.026322   0.010449  -0.025854  -0.036689  -0.087192  -0.032334
      5      -0.138131  -0.023573  -0.137248  -0.011544  -0.129116  -0.107245
      6       0.095662   0.047689   0.106462   0.032537  -0.043141  -0.065526
      7       0.200425  -0.017789  -0.051590  -0.196241  -0.095206   0.079621
      8       0.026384   0.161587   0.015646  -0.083004   0.003538  -0.000976
      9       0.003748   0.067761  -0.005982   0.049489  -0.004617  -0.021340
     10       0.083380   0.122450  -0.024666   0.014078   0.159778  -0.115568
     11       0.112008  -0.109927   0.006431   0.040591  -0.042345   0.014575
     12       0.063176  -0.080475  -0.087679  -0.162938   0.076751  -0.023659
     13      -0.075861   0.094592  -0.015529   0.047723  -0.037082   0.041642
     14      -0.055983  -0.045921   0.015986  -0.064370   0.049071  -0.040497
     15       0.022412   0.193992  -0.135515   0.056416  -0.079625   0.064764
     16       0.044220  -0.002334   0.036832   0.081681  -0.034599  -0.002538
     17       0.073631   0.009669  -0.043033  -0.064980   0.054829  -0.017855
     18      -0.123321  -0.003716   0.063761   0.014965  -0.099181  -0.070999
     19       0.008574  -0.084551   0.021292   0.071379   0.063981  -0.072428
     20       0.152619  -0.029106   0.055476   0.233615  -0.021632   0.040119
     21      -0.154926  -0.061388   0.072508  -0.031590  -0.034548   0.045694
     22      -0.141507   0.001578   0.096176  -0.002399   0.073786   0.147224
     23      -0.079552  -0.029038   0.080600  -0.028604   0.028916   0.069400
     24      -0.089799  -0.284375  -0.488424   0.227072   0.095601  -0.021185
     25      -0.127606  -0.082524  -0.110204   0.054212   0.012665  -0.029430
     26      -0.139132   0.001769  -0.086111   0.056178   0.100100   0.072806
     27      -0.013579  -0.015814   0.067310  -0.055922   0.129109   0.254355
     28       0.043035  -0.136493  -0.229749   0.120204   0.048349  -0.131448
     29       0.114458   0.150856   0.248570  -0.091982   0.170544   0.171692
     30       0.288909  -0.161018   0.115092  -0.149053  -0.127090   0.004219
     31      -0.132520   0.017360  -0.220276   0.157716   0.097431  -0.057751
     32      -0.262503  -0.001925  -0.327996   0.205008   0.079899  -0.141086
     33       0.016973  -0.028375   0.169155   0.153245  -0.029510  -0.250629
     34      -0.194230   0.046081  -0.097960   0.180774   0.017027  -0.166328
     35       0.016200  -0.074146   0.129850  -0.277386  -0.487885  -0.170599
     36      -0.007566   0.013523   0.054891   0.033697  -0.108807  -0.151966
     37       0.114429  -0.276553  -0.235360   0.109090   0.134005  -0.307431
     38       0.118569   0.269559   0.107044  -0.206189  -0.059195   0.194585
     39       0.225940  -0.219470  -0.103311  -0.214613   0.173080  -0.053311
     40      -0.290757   0.114361   0.005396   0.019867   0.046224  -0.045690
     41      -0.005489  -0.043903   0.009686  -0.057110   0.023789  -0.015518
     42      -0.054896  -0.149693  -0.043321  -0.287433   0.122559  -0.057590
     43      -0.032191   0.058115  -0.004458   0.032824  -0.037975   0.046988
     44      -0.289885   0.030976   0.016632  -0.091448   0.085413  -0.086418
     45       0.039932   0.254722  -0.141154   0.064904  -0.251181   0.233105
     46       0.197176  -0.117460   0.044262   0.054543  -0.016110  -0.029392
     47       0.015591   0.096243  -0.047235  -0.044956  -0.055587   0.092903
     48      -0.015884   0.288260  -0.208818   0.078541   0.150262  -0.119361
     49      -0.007554  -0.050767   0.077921   0.035828  -0.127487   0.071070
     50       0.205109   0.034763  -0.073709   0.004843   0.069069  -0.026238
     51      -0.032659  -0.035978   0.026905   0.057704  -0.135501  -0.204777
     52       0.084915  -0.207696  -0.044163   0.148154  -0.107231  -0.058269
     53       0.128064   0.229406   0.159079   0.132057   0.366025  -0.236188
     54      -0.158665   0.083612   0.163104   0.004244   0.027371  -0.132903
     55       0.028581  -0.324562  -0.037437   0.179538  -0.256976   0.121034
     56       0.172044  -0.235254  -0.001267   0.325034  -0.302002   0.201893
     57      -0.234027  -0.107180   0.095280  -0.231378   0.054002  -0.259088
     58      -0.166858  -0.034551   0.179786  -0.193032   0.089726  -0.192392
     59      -0.091863  -0.064066   0.163679  -0.210858   0.032175  -0.287600
                 18         19         20         21         22         23    
      0       0.061778   0.038100  -0.018703   0.013720   0.004539  -0.060092
      1       0.101532   0.029240   0.040713  -0.040893   0.072423  -0.052602
      2       0.020111  -0.017527   0.117887  -0.059624   0.054319   0.025665
      3       0.046911   0.017332  -0.004016   0.024709  -0.016426   0.039044
      4       0.039059   0.015972  -0.048969   0.029888   0.072571   0.019655
      5      -0.043698   0.004756  -0.078829   0.050220  -0.023135  -0.041244
      6      -0.080036  -0.032221  -0.021443   0.021928  -0.048100   0.028061
      7      -0.073906  -0.029184   0.035179  -0.025148  -0.049832  -0.018090
      8       0.027498   0.020528  -0.043729  -0.021850  -0.026238  -0.024146
      9      -0.032296  -0.051690  -0.028098  -0.162907  -0.020258  -0.077988
     10      -0.019007  -0.023013  -0.036045  -0.069895   0.093083  -0.036568
     11       0.089452   0.015588   0.015079  -0.006984  -0.111588   0.127973
     12      -0.029349   0.011477  -0.002403   0.042619   0.056418  -0.018769
     13       0.032262   0.040617   0.034175   0.123073   0.010064   0.074820
     14      -0.028648  -0.037030  -0.016179  -0.143207  -0.014115  -0.039832
     15       0.047471   0.023921   0.016518   0.014377  -0.067362   0.012125
     16       0.025167  -0.016967  -0.022951  -0.123494  -0.063954   0.044504
     17      -0.000853   0.029976  -0.000130   0.077473   0.058312   0.061306
     18       0.032055  -0.012648   0.095163  -0.066853   0.065450   0.003414
     19      -0.056331   0.022426   0.047542   0.070211   0.003082  -0.008421
     20      -0.060795   0.024040  -0.004368   0.070058   0.059405  -0.099430
     21      -0.025658  -0.002858  -0.063337   0.034143   0.022050   0.020533
     22      -0.066441  -0.020649  -0.068330   0.024880  -0.060602   0.029560
     23      -0.029276  -0.025959  -0.032812  -0.018669   0.009002   0.053908
     24      -0.295176  -0.143762   0.151592  -0.013656  -0.041259   0.242739
     25      -0.013223  -0.021533   0.153967  -0.062748  -0.036114  -0.056154
     26      -0.023133  -0.031281   0.206232  -0.077001  -0.052095  -0.042999
     27       0.212944   0.117719  -0.106852   0.034615   0.022974  -0.188153
     28      -0.022264  -0.057598   0.261931  -0.126879   0.109294   0.135309
     29       0.391679   0.148404   0.109095  -0.110077   0.161179  -0.176463
     30      -0.050638  -0.031437   0.030391   0.086333   0.034571   0.143123
     31      -0.115193  -0.052245   0.095357   0.009365  -0.135031   0.017502
     32      -0.170681  -0.050289   0.054223   0.027586  -0.233191  -0.053801
     33       0.042522  -0.005533  -0.058520   0.059967   0.110120   0.136818
     34      -0.021204  -0.020350  -0.019818   0.022976   0.029322   0.044441
     35       0.069792   0.040952  -0.219555   0.113657   0.259165   0.055122
     36      -0.081839   0.000771  -0.129532   0.119001  -0.026224  -0.017543
     37       0.254235   0.270388  -0.530606  -0.121222  -0.330501  -0.153240
     38      -0.100010  -0.110234   0.225998  -0.040311   0.058716   0.049087
     39       0.172752  -0.291328   0.091821   0.169162   0.034457   0.079202
     40       0.193422  -0.305637  -0.069172   0.401104   0.039708  -0.087079
     41      -0.080742   0.067088   0.007610  -0.224538  -0.021296  -0.000103
     42      -0.265103   0.281021  -0.075097   0.038986   0.208554   0.006815
     43      -0.056489   0.178745   0.045594   0.041074   0.037162   0.123509
     44       0.113384  -0.326456  -0.104324   0.143515   0.005457  -0.185455
     45      -0.086276   0.025827   0.110206   0.264343  -0.081219  -0.381294
     46       0.197317  -0.409693  -0.045275   0.137874  -0.128464  -0.209932
     47      -0.156850   0.208544   0.065568   0.110614   0.079708  -0.053377
     48       0.244317   0.050693  -0.130867  -0.171539   0.028958   0.541742
     49      -0.179391   0.167587   0.053954  -0.217927  -0.078995  -0.114776
     50       0.251630  -0.350266  -0.043871   0.394157   0.013248  -0.023903
     51       0.073277   0.037388   0.148813  -0.019066   0.265667  -0.085613
     52       0.036013   0.021120   0.053619   0.001469   0.188597  -0.099203
     53      -0.235173   0.121326   0.076257   0.349499  -0.043651  -0.033062
     54      -0.062851   0.034867   0.206457   0.100991  -0.161362   0.095262
     55       0.090553  -0.022427   0.049226  -0.078347   0.027660  -0.026918
     56       0.073312  -0.014469  -0.005552  -0.063310   0.090706  -0.123317
     57       0.056608   0.095575   0.243081   0.152409  -0.299688  -0.029793
     58       0.124624   0.130576   0.239530   0.129367  -0.419507  -0.226025
     59       0.182601   0.136184   0.293233   0.082988  -0.354848  -0.235674
                 24         25         26         27         28         29    
      0       0.010809  -0.003418   0.091794   0.008162   0.007280   0.102136
      1      -0.005676   0.016237  -0.005868  -0.001402   0.002991  -0.031512
      2       0.040269  -0.049662  -0.012968  -0.018848  -0.004705   0.020614
      3      -0.021770   0.007278  -0.054367   0.007625  -0.011221  -0.198636
      4       0.014163  -0.062854   0.086625   0.002319  -0.006958  -0.016309
      5      -0.035194   0.038923   0.055253   0.017951   0.005442   0.023789
      6      -0.006044   0.024215  -0.025813  -0.003603   0.009757   0.177509
      7       0.037979   0.041986  -0.032556  -0.010043  -0.000870  -0.007949
      8       0.013199  -0.027426  -0.086201  -0.020456  -0.003228  -0.052089
      9       0.009785  -0.001447   0.019397  -0.002464   0.004074   0.015669
     10      -0.070658   0.024018   0.004389   0.018661   0.008966   0.004525
     11       0.007269  -0.026684   0.002355  -0.000735  -0.001985  -0.006258
     12       0.008737  -0.000429  -0.030116   0.093019  -0.133793   0.008644
     13      -0.069084   0.001694  -0.064700   0.047464  -0.014553   0.058290
     14      -0.057628  -0.043795   0.076553  -0.018366  -0.010611  -0.006684
     15       0.030489  -0.047745   0.046885   0.036447   0.100217  -0.052834
     16       0.033678   0.018438   0.096860  -0.057082  -0.050790  -0.007350
     17      -0.003672   0.048406  -0.037176   0.083027   0.074730   0.036007
     18       0.021087   0.019093  -0.111291  -0.008186   0.006117   0.077225
     19       0.056124  -0.078860   0.038932  -0.011023  -0.000126   0.039783
     20       0.012025   0.057511   0.046357   0.008396  -0.003864  -0.024163
     21      -0.027803  -0.000429   0.008013   0.003829  -0.007850  -0.122316
     22      -0.016614   0.018019  -0.023608   0.004740  -0.000725   0.006389
     23       0.005922  -0.024481  -0.065693  -0.007097   0.005926   0.035057
     24       0.094911  -0.176443  -0.042455  -0.042459  -0.025286  -0.004935
     25      -0.028976   0.153083  -0.096347   0.011450   0.000566  -0.134398
     26      -0.000852   0.128104  -0.076872   0.004281  -0.000809  -0.060396
     27      -0.033622   0.072997   0.158492   0.032564   0.018259   0.115133
     28       0.122459  -0.186761  -0.166347  -0.073570  -0.012796  -0.012997
     29       0.061704  -0.055383  -0.011663  -0.033283   0.014914   0.117803
     30       0.042243  -0.009762   0.129875   0.015480  -0.014263  -0.226533
     31      -0.054133   0.143455  -0.069041   0.025689  -0.006424  -0.245959
     32      -0.110535   0.235994  -0.114747   0.042971   0.003748  -0.218402
     33      -0.120028  -0.044062   0.039629   0.043401  -0.027515  -0.463981
     34      -0.096130   0.022848   0.006856   0.032203  -0.010846  -0.253222
     35       0.035872  -0.209266   0.355171   0.014130  -0.011773   0.076302
     36      -0.048625   0.075210   0.001646  -0.000807   0.022317   0.404074
     37       0.104038  -0.224454  -0.586187  -0.147730   0.016930   0.105024
     38       0.015626   0.049505   0.106542   0.029901  -0.016349  -0.214284
     39      -0.613394  -0.118736   0.103698  -0.390549   0.466328   0.112338
     40       0.268248   0.102675  -0.116564  -0.119610   0.136545  -0.024691
     41      -0.119104  -0.065859   0.091091   0.050013  -0.078715   0.007166
     42       0.352900   0.302044   0.015447  -0.527554   0.471772  -0.192188
     43      -0.129260   0.039696  -0.045926  -0.085195   0.116207   0.059553
     44       0.382803   0.044911   0.031845   0.001956  -0.037566  -0.136497
     45      -0.173124  -0.271035  -0.101602  -0.415513  -0.318268  -0.147247
     46       0.118384  -0.128910  -0.009220   0.227018   0.230879  -0.052260
     47      -0.163534  -0.013640  -0.080868  -0.313222  -0.299617   0.006009
     48       0.124703   0.381034   0.303661  -0.193631  -0.252960   0.111672
     49      -0.010867  -0.174957   0.002190   0.206854   0.278943  -0.092854
     50       0.011694   0.100972  -0.034249  -0.255338  -0.302086   0.074680
     51       0.027635   0.023155  -0.156954  -0.022436   0.014082   0.037518
     52       0.000403   0.042694  -0.065605  -0.003929   0.006355   0.004779
     53       0.173291  -0.247572   0.241085  -0.043153  -0.005023   0.003502
     54       0.100340  -0.183605   0.026256  -0.087111  -0.021562   0.150863
     55      -0.037629   0.111457  -0.093667  -0.029389  -0.002596   0.071107
     56      -0.069708   0.232197  -0.071977  -0.004273  -0.003896  -0.002750
     57       0.011746  -0.063563   0.218854  -0.018400  -0.033799  -0.094131
     58      -0.059475   0.234413   0.158625   0.042550  -0.011073   0.032466
     59      -0.042917   0.227022   0.121838   0.037797  -0.003431   0.067546
                 30         31         32         33         34         35    
      0       0.087817   0.007090  -0.011141   0.003456   0.053230   0.009660
      1      -0.154424   0.088735   0.037839  -0.008851  -0.000915   0.037465
      2      -0.131819  -0.087421  -0.021984   0.003842   0.038354  -0.051815
      3       0.124059   0.010809   0.024192   0.000655  -0.051002  -0.010054
      4       0.062205  -0.097774  -0.050549   0.006248  -0.038136   0.038028
      5       0.064435   0.071092   0.054167  -0.008828  -0.013559   0.006748
      6      -0.139407   0.014923  -0.030054   0.001671   0.028306  -0.017540
      7      -0.015709   0.042249   0.049307  -0.003471   0.033869  -0.027045
      8       0.024844  -0.052296  -0.011274  -0.000577  -0.034110   0.008045
      9       0.009084  -0.064562   0.062316  -0.024786   0.068977   0.178320
     10       0.006670  -0.047520  -0.020018   0.004954   0.031596  -0.060381
     11      -0.032413   0.054642  -0.031833  -0.000432   0.096457   0.018526
     12       0.001975   0.005595  -0.005621  -0.011660  -0.009902  -0.025686
     13      -0.023657  -0.025115   0.029886   0.064583   0.010124   0.059464
     14       0.002898   0.025655  -0.006065   0.083193  -0.044285  -0.024559
     15      -0.002693   0.041458  -0.027621   0.023258  -0.033862  -0.061859
     16      -0.000222   0.039350  -0.021005  -0.069980  -0.027964  -0.032290
     17      -0.015252  -0.031078   0.014247  -0.078328  -0.002889   0.011764
     18       0.183665   0.003018  -0.017106   0.005566   0.003101  -0.003783
     19       0.054888   0.077908   0.017383  -0.005830   0.000211   0.079668
     20      -0.039996  -0.062744   0.020353  -0.008115  -0.033549  -0.013927
     21      -0.242426   0.003478   0.022563  -0.010139  -0.039123   0.005415
     22       0.077445  -0.042778  -0.027380   0.007242  -0.007560  -0.070319
     23       0.102173   0.072813  -0.002942   0.008318  -0.003802   0.021119
     24       0.024496  -0.342134  -0.049434   0.012953   0.027986  -0.169712
     25      -0.368232   0.056789  -0.264754   0.019927   0.004575   0.263793
     26      -0.346612  -0.052286  -0.325107   0.031579   0.056118   0.213474
     27       0.081505   0.137250  -0.011972   0.002013   0.098630   0.075771
     28      -0.098598  -0.061522   0.262920  -0.040014  -0.277012  -0.110737
     29      -0.053075   0.185602   0.304519  -0.047450  -0.198839  -0.021332
     30       0.255251  -0.203680  -0.343946   0.002126  -0.354236   0.439946
     31       0.123074   0.065556  -0.062324  -0.002000  -0.142008   0.204378
     32       0.135720   0.242508   0.082341  -0.015479  -0.086851   0.125778
     33       0.173595   0.028140   0.111514   0.027238   0.572780  -0.251747
     34       0.085961   0.068450   0.086908   0.015349   0.329218  -0.148356
     35       0.094937  -0.229176  -0.081120   0.011381   0.193659   0.031535
     36      -0.095015   0.084872   0.026666   0.010559  -0.264547  -0.259436
     37      -0.221177  -0.192077  -0.078446  -0.013646   0.017329   0.037892
     38       0.077369   0.007314   0.015549  -0.002616   0.136357   0.113506
     39       0.013016   0.018076  -0.031417  -0.274970  -0.112034   0.005604
     40       0.006635  -0.058531  -0.005069  -0.352492   0.127346   0.112453
     41      -0.005750   0.039077   0.001888   0.213796  -0.077156  -0.052139
     42       0.039065  -0.052355   0.036240   0.327102   0.101129  -0.028978
     43      -0.024877  -0.056186   0.068871   0.236890   0.033417   0.131794
     44       0.034798   0.075754  -0.097085  -0.258718  -0.028328  -0.234508
     45       0.066424   0.087453  -0.115825   0.018818   0.034864  -0.159076
     46      -0.053920   0.013692   0.022910   0.423530  -0.084914  -0.118708
     47       0.048602   0.003545  -0.055254  -0.312755   0.069846   0.005677
     48      -0.037259   0.057049   0.008529  -0.003933  -0.174631  -0.119699
     49       0.028837   0.042236  -0.078760  -0.284426  -0.008501  -0.109794
     50      -0.046857  -0.038705   0.090623   0.347221   0.050117   0.174479
     51       0.043841   0.307297  -0.385333   0.095864  -0.016290  -0.245710
     52      -0.002848   0.163672  -0.213315   0.046783  -0.019781  -0.126803
     53      -0.124312   0.270252  -0.054830   0.023430  -0.027176   0.067501
     54       0.267753  -0.100128   0.347128  -0.033386  -0.095255   0.021538
     55       0.184980  -0.194730   0.153735  -0.009518  -0.074675  -0.111530
     56       0.061201  -0.278851   0.099726  -0.009882  -0.086642  -0.172196
     57      -0.339627  -0.318141   0.213816  -0.024870  -0.032001  -0.171877
     58       0.132160  -0.263992  -0.120353   0.012983   0.028295  -0.124602
     59       0.171915  -0.154409  -0.127894   0.015208   0.042778  -0.022361
                 36         37         38         39         40         41    
      0       0.006108  -0.014671   0.001430   0.016334   0.035918  -0.001737
      1       0.000969  -0.037170   0.073568  -0.083534   0.064898   0.000324
      2      -0.039864   0.012712   0.052434  -0.084118   0.045815  -0.000843
      3      -0.059899   0.017694  -0.008237  -0.081366  -0.114196   0.001535
      4      -0.012504   0.005085  -0.023452  -0.018347  -0.091442   0.000573
      5       0.020163   0.026050   0.011914  -0.013213  -0.072037  -0.000778
      6       0.039857  -0.012568   0.023056   0.018215   0.034501  -0.002301
      7      -0.060939   0.008990  -0.023606   0.007431   0.015070   0.001689
      8      -0.049463  -0.008730  -0.017854   0.005954   0.046829  -0.001628
      9      -0.049464   0.063299   0.053557   0.027165  -0.071138  -0.003488
     10       0.171173  -0.055844   0.026733  -0.019502  -0.054973  -0.006628
     11       0.167075   0.019453   0.031733  -0.024020  -0.085531   0.009356
     12       0.007145  -0.014210  -0.002749  -0.001151   0.002189   0.010420
     13      -0.028733   0.019040   0.004870   0.007388   0.005219  -0.046104
     14      -0.030313  -0.003455  -0.017619  -0.000698   0.021460   0.045646
     15       0.011230  -0.016842  -0.012172  -0.006571   0.007519  -0.042917
     16      -0.035989  -0.000354  -0.012386   0.003495   0.016838  -0.030720
     17      -0.040411   0.000322   0.003673   0.012094   0.008229   0.024089
     18       0.031118   0.033318  -0.082787  -0.062498   0.062733  -0.007614
     19      -0.027399   0.006159  -0.069350  -0.045799   0.044153   0.003789
     20      -0.027968   0.031764  -0.039172  -0.024469   0.047229   0.012269
     21       0.020437   0.011010  -0.015750   0.015434  -0.007157   0.000449
     22       0.003156   0.059397   0.026423   0.034017  -0.013158   0.000083
     23      -0.004732  -0.051282   0.002476   0.008810  -0.015861   0.000649
     24      -0.065234   0.101268  -0.052779   0.074952  -0.083246   0.018601
     25      -0.057272  -0.270690  -0.384001   0.194433  -0.245451   0.003001
     26      -0.087436  -0.253847  -0.412812   0.202183  -0.250184  -0.000822
     27      -0.016386  -0.095307   0.005636   0.007190   0.045701   0.007136
     28       0.293985   0.289162  -0.111185   0.372254  -0.036295  -0.013653
     29       0.306421   0.198017  -0.192928   0.521650  -0.070364   0.009489
     30       0.360560  -0.091862   0.238280   0.141928   0.463778  -0.000017
     31       0.155045  -0.022200   0.146048   0.126071   0.316867   0.002410
     32       0.132914   0.019415   0.148062   0.117044   0.262371   0.001103
     33      -0.107244  -0.083211  -0.165635   0.286553   0.360234   0.000716
     34      -0.053233  -0.058911  -0.102774   0.135598   0.159859  -0.000805
     35       0.025282   0.004937  -0.068703   0.257025   0.150880   0.000637
     36       0.071084  -0.054636  -0.219474  -0.123796  -0.062428   0.015183
     37      -0.177121  -0.018498   0.014747   0.083630   0.225783  -0.030882
     38      -0.025181   0.028625   0.096904   0.056836   0.014031   0.001830
     39      -0.243007   0.036558  -0.063138   0.017981   0.106761  -0.122313
     40       0.047942   0.045276   0.057244   0.013298  -0.106441   0.486367
     41      -0.033973  -0.018651  -0.031242  -0.005256   0.049170  -0.094326
     42       0.213703  -0.026681   0.017148  -0.040881  -0.066418  -0.062906
     43      -0.027204   0.049349   0.015384   0.006422  -0.020286   0.100188
     44       0.112935  -0.100903  -0.035747  -0.029606   0.047780  -0.490879
     45       0.259216  -0.074457  -0.016956  -0.054205  -0.000234   0.285241
     46       0.010774  -0.069843  -0.035697  -0.000544   0.090807   0.371099
     47       0.084082   0.004804   0.012070  -0.015442  -0.033121   0.030367
     48      -0.250156  -0.029859  -0.070001   0.031975   0.163175   0.326141
     49       0.061044  -0.041339  -0.004531  -0.010381  -0.007873   0.020035
     50      -0.028921   0.075726   0.023845   0.006972  -0.052391  -0.339392
     51      -0.339740   0.145100   0.450202   0.334890  -0.237498   0.011331
     52      -0.201756   0.097263   0.237904   0.168791  -0.114389   0.058596
     53      -0.251980  -0.014111   0.120458   0.147777  -0.076823  -0.107124
     54      -0.110004  -0.631064   0.216526   0.159567  -0.154942   0.074530
     55      -0.040421  -0.364287   0.138129   0.137458  -0.093381  -0.084678
     56      -0.032486  -0.215101   0.104545   0.111558  -0.047739  -0.070096
     57       0.029971   0.008518   0.165873  -0.015811   0.002364  -0.005985
     58      -0.013353   0.166108  -0.010201   0.059440  -0.013377   0.002251
     59      -0.028648   0.070166  -0.062698   0.025860  -0.008871   0.003516
                 42         43         44         45         46         47    
      0      -0.053663  -0.049110  -0.024082   0.000903  -0.008143   0.009170
      1       0.027117   0.028792   0.014237   0.008017  -0.008416   0.004645
      2      -0.016931  -0.007545  -0.011446   0.012765   0.003096  -0.058419
      3      -0.003817   0.019147  -0.042658  -0.001165   0.013898   0.013817
      4      -0.005063   0.000591  -0.005944  -0.017214   0.015023   0.008862
      5      -0.009506  -0.021895   0.059446  -0.056001   0.057404   0.012550
      6      -0.000765   0.008215  -0.012170  -0.033248   0.084980   0.029705
      7       0.000388  -0.002680   0.004669   0.010974  -0.021310  -0.007983
      8       0.002741  -0.007155   0.013924   0.021571  -0.037784  -0.014183
      9      -0.006589   0.006016   0.008553  -0.026880  -0.109991  -0.035549
     10       0.001236   0.004917  -0.009230   0.009261   0.014293  -0.000128
     11       0.001279   0.005378  -0.003174   0.000723  -0.055612  -0.021549
     12       0.000005  -0.002889   0.003209   0.024162   0.021857   0.004147
     13       0.001154   0.006061  -0.007799  -0.052334  -0.039666  -0.010971
     14      -0.001451  -0.007027   0.010751   0.052021   0.047465   0.013743
     15       0.013853  -0.021165   0.007613   0.066298   0.054133   0.013335
     16       0.008445  -0.013867   0.005001   0.033602   0.032014   0.009489
     17      -0.006485   0.007842  -0.003235  -0.027154  -0.017507  -0.003135
     18      -0.021439   0.031241   0.013668   0.003702   0.016546   0.047030
     19       0.008617  -0.001198  -0.005342  -0.006362   0.010420  -0.017499
     20       0.049459  -0.052183  -0.018203  -0.014331   0.003528   0.033652
     21      -0.007732   0.002301  -0.009899  -0.000586   0.034718  -0.083644
     22       0.000405  -0.004103   0.003481   0.001298  -0.009876   0.024104
     23       0.003036  -0.006007  -0.000860   0.001829  -0.011770   0.038403
     24       0.499694   0.417199   0.194317  -0.002418   0.050466  -0.073439
     25       0.048965   0.019547   0.020537  -0.009461  -0.051452   0.173827
     26      -0.086620  -0.101737  -0.044857  -0.004577  -0.051977   0.125966
     27       0.201702   0.161894   0.082046   0.001992  -0.012641   0.056330
     28      -0.370845  -0.314659  -0.139680  -0.029679   0.039460  -0.053659
     29       0.302272   0.235530   0.149041  -0.049890   0.073784   0.013422
     30       0.015830  -0.155395   0.420527  -0.053499  -0.088874  -0.073641
     31       0.047585   0.149965  -0.307124   0.160186  -0.111511   0.032605
     32       0.041247   0.155885  -0.318679   0.128202  -0.051478   0.045580
     33      -0.009684  -0.086317   0.097341   0.074805  -0.127404  -0.065086
     34      -0.022706  -0.174357   0.361226  -0.071140  -0.026376  -0.067138
     35       0.025304   0.193441  -0.502830   0.175162  -0.071012   0.057282
     36       0.056615  -0.060397   0.089803   0.377996  -0.686527  -0.257418
     37      -0.007548  -0.011064  -0.009443  -0.077516   0.165854   0.061650
     38      -0.025523   0.030358  -0.030604  -0.163493   0.296339   0.109487
     39       0.005906   0.009415  -0.024344  -0.109275  -0.023987   0.002854
     40      -0.032918  -0.037445   0.094040   0.392011   0.178516   0.044330
     41       0.008949   0.003020  -0.015839  -0.059188  -0.006339  -0.001555
     42       0.013787   0.005033  -0.026280  -0.055209  -0.040673  -0.020357
     43      -0.006715  -0.005791   0.019581   0.061860   0.016134  -0.000157
     44       0.037837   0.036679  -0.103725  -0.393592  -0.200130  -0.048043
     45      -0.063409   0.096557  -0.042399  -0.244729  -0.128495  -0.028401
     46      -0.081537   0.114334  -0.046953  -0.332040  -0.150154  -0.034268
     47      -0.009925   0.017663  -0.008588  -0.043455  -0.047808  -0.008423
     48      -0.069659   0.090384  -0.040661  -0.298758  -0.098883  -0.004295
     49      -0.004335   0.005978  -0.002550   0.004032   0.004005   0.000195
     50       0.079262  -0.111390   0.046060   0.303528   0.153999   0.028069
     51       0.038342  -0.074322   0.012707   0.019533  -0.127419   0.026864
     52       0.213271  -0.233445  -0.080559  -0.044092  -0.067053  -0.003083
     53      -0.409253   0.396425   0.184180   0.111021  -0.041373  -0.049888
     54       0.281234  -0.291251  -0.160007  -0.057836   0.081580  -0.198730
     55      -0.283474   0.276933   0.106866   0.087748   0.063345  -0.073062
     56      -0.235117   0.214828   0.095257   0.070339   0.037713   0.014397
     57       0.001486  -0.059224   0.105133   0.018970  -0.321029   0.765825
     58      -0.005320   0.002848  -0.021035  -0.014196   0.090562  -0.238500
     59      -0.003709   0.011008  -0.037734  -0.018213   0.139601  -0.346897
                 48         49         50         51         52         53    
      0       0.005351   0.000034  -0.000295   0.045999  -0.030895  -0.019305
      1       0.003570   0.000464   0.000367  -0.019849   0.013601   0.000588
      2      -0.005479  -0.000500  -0.000563   0.024632  -0.015782  -0.002417
      3      -0.004598  -0.000391   0.000130  -0.008805   0.007641  -0.045409
      4      -0.034346  -0.000527  -0.000897   0.012788  -0.011913   0.072531
      5       0.063680   0.001597   0.000529   0.001254  -0.000447   0.013189
      6      -0.002478   0.000028  -0.000201  -0.000388  -0.000260   0.000276
      7      -0.002257   0.000124  -0.000058   0.000121  -0.000062   0.000488
      8      -0.000180  -0.000086  -0.000182  -0.000147  -0.000048  -0.000315
      9       0.000346  -0.000956  -0.004495  -0.000121  -0.000238   0.000615
     10      -0.000474  -0.000030   0.001068   0.000527   0.000950  -0.000412
     11      -0.000685  -0.000122  -0.001222   0.000079   0.000474  -0.000500
     12      -0.000621   0.011665   0.009029   0.001441   0.001901   0.000104
     13       0.001945  -0.034601  -0.026254  -0.003125  -0.004013  -0.000064
     14      -0.000942   0.032067   0.023716   0.003928   0.005228   0.000154
     15       0.000171  -0.026155   0.040900   0.004528   0.006148   0.000488
     16       0.000201  -0.015120   0.023254   0.002821   0.003813   0.000194
     17       0.000271   0.012779  -0.019426  -0.001878  -0.002515  -0.000244
     18      -0.000560  -0.000791  -0.006601   0.013603   0.022528   0.001332
     19       0.000389   0.000619   0.002949  -0.004073  -0.007294  -0.000513
     20       0.000426   0.000803   0.011636  -0.034119  -0.051343  -0.002116
     21      -0.000000   0.000080   0.000146   0.000542   0.000556   0.000273
     22       0.000290   0.000026   0.000088  -0.000033  -0.000540  -0.000601
     23      -0.000228   0.000045   0.000115  -0.000485   0.001287   0.000488
     24       0.007492   0.000831   0.000962  -0.072430   0.049213   0.013405
     25      -0.034152  -0.004916  -0.006808   0.441554  -0.290304  -0.079562
     26       0.032260   0.004582   0.006836  -0.423795   0.275514   0.078886
     27      -0.068089  -0.001197   0.002738  -0.471027   0.310283   0.205198
     28      -0.024072  -0.000248   0.001445  -0.193802   0.125107   0.082491
     29       0.024302   0.000389  -0.000751   0.137853  -0.090756  -0.055870
     30      -0.081292  -0.001254  -0.000943   0.002832  -0.003882   0.017822
     31       0.670671   0.015923   0.008626  -0.035594   0.040455  -0.179278
     32      -0.660820  -0.015380  -0.008151   0.040210  -0.043158   0.194321
     33       0.171775   0.006978   0.000015   0.095903  -0.081692   0.517704
     34      -0.232287  -0.009107   0.000925  -0.121154   0.104022  -0.688386
     35      -0.093840  -0.004252   0.000381  -0.056731   0.048995  -0.337794
     36      -0.000889  -0.000070   0.002201   0.002399   0.002056  -0.001533
     37       0.008265  -0.001296  -0.000750   0.000331   0.000849   0.000175
     38       0.014527  -0.000039   0.000112   0.002127   0.002895   0.004059
     39       0.000544  -0.024434  -0.016840  -0.003168  -0.004546   0.000157
     40       0.004284  -0.149488  -0.102937  -0.015241  -0.019966  -0.000354
     41       0.018146  -0.542541  -0.366744  -0.055978  -0.073067  -0.001806
     42       0.002413  -0.112567  -0.078653  -0.010586  -0.013942   0.000255
     43      -0.020700   0.555793   0.381649   0.049130   0.063838  -0.000312
     44      -0.006249   0.166795   0.117109   0.014260   0.018518  -0.000211
     45      -0.000887   0.192394  -0.269751  -0.030526  -0.041689  -0.004168
     46       0.001033  -0.151386   0.215583   0.022756   0.031047   0.002880
     47       0.000109  -0.330057   0.462497   0.048916   0.066719   0.006476
     48      -0.000577   0.126876  -0.175660  -0.022262  -0.031172  -0.002282
     49      -0.004063   0.336175  -0.468480  -0.055565  -0.076861  -0.005497
     50      -0.001782   0.175712  -0.247845  -0.029214  -0.040601  -0.003001
     51       0.004548   0.009119   0.084219  -0.202084  -0.313791  -0.013475
     52      -0.005951  -0.012652  -0.120596   0.294608   0.451305   0.018908
     53      -0.001908  -0.004375  -0.042011   0.103296   0.160996   0.007019
     54       0.000333  -0.000963  -0.008043   0.032196   0.043242   0.000848
     55       0.002469   0.004797   0.085063  -0.254399  -0.374806  -0.012580
     56      -0.003399  -0.005349  -0.095235   0.297496   0.438296   0.014860
     57      -0.001991   0.000507  -0.000233   0.001676  -0.002607  -0.000696
     58       0.004010   0.000525   0.000049  -0.003835   0.011536   0.001288
     59       0.001902  -0.000464  -0.000079   0.003084  -0.014394  -0.005456
                 54         55         56         57         58         59    
      0      -0.013453  -0.046069   0.000016  -0.000019  -0.000378   0.000047
      1      -0.016816  -0.059009   0.000092   0.000152  -0.001462   0.000333
      2       0.014297   0.050923  -0.000032   0.000046   0.004422   0.000230
      3       0.000924   0.003321   0.000062   0.000215  -0.000042   0.000672
      4      -0.002886  -0.010969  -0.000385   0.000131   0.000069   0.001553
      5       0.001276   0.005394   0.000117  -0.000310  -0.000204  -0.002718
      6       0.000411   0.000110  -0.000149   0.000023  -0.002375  -0.031436
      7      -0.000335   0.000092  -0.000294  -0.000429  -0.001963  -0.025638
      8      -0.000182  -0.000149   0.000158  -0.000584  -0.004409  -0.058946
      9      -0.000993   0.000442  -0.000124  -0.000610   0.000128  -0.001790
     10       0.001215  -0.000411   0.000424   0.000683   0.000053   0.001747
     11      -0.001020   0.000416   0.000155   0.000316  -0.000211  -0.001225
     12       0.000334  -0.000069  -0.006379  -0.005252  -0.000105   0.000077
     13      -0.000927   0.000235   0.053737   0.044777   0.000154   0.000100
     14      -0.002034   0.000800   0.057399   0.048074  -0.000133   0.000175
     15      -0.000708   0.000174   0.005480  -0.006037  -0.000016   0.000130
     16      -0.001484   0.000433  -0.046843   0.054884   0.000048  -0.000395
     17      -0.000512   0.000189  -0.047677   0.055527   0.000111  -0.000100
     18      -0.034927   0.009924  -0.000373  -0.001414   0.002698   0.000122
     19       0.080742  -0.022703   0.001086   0.002096  -0.002146   0.000635
     20      -0.025352   0.007112  -0.000254   0.000248   0.003249   0.000483
     21       0.000506  -0.000239   0.000109  -0.000078   0.003405  -0.000257
     22      -0.001245   0.002314   0.000146  -0.000067  -0.054644   0.004074
     23       0.001276  -0.002284  -0.000262  -0.000042   0.044681  -0.003390
     24      -0.021794  -0.088892   0.000105   0.000188  -0.002213   0.000684
     25       0.121262   0.451226  -0.000529  -0.000676   0.023429  -0.001543
     26      -0.120881  -0.437714   0.000484   0.000547  -0.022468   0.002235
     27       0.188415   0.634742  -0.000415  -0.000075   0.013392  -0.000786
     28       0.073303   0.252028  -0.000322  -0.000321   0.002166  -0.001092
     29      -0.050083  -0.172340  -0.000052  -0.000239  -0.005753  -0.000869
     30      -0.003004  -0.010623   0.000605   0.000530  -0.001134   0.003239
     31       0.019401   0.075754   0.000037  -0.002442  -0.000444  -0.007597
     32      -0.020017  -0.079671  -0.000377   0.002608  -0.003115   0.009658
     33      -0.009927  -0.035193  -0.001096  -0.000344  -0.001928  -0.005987
     34       0.013111   0.047310   0.000752   0.000682   0.004010   0.002827
     35       0.006762   0.023699   0.000820   0.000168   0.001609   0.003141
     36      -0.000945   0.000210   0.000004   0.006209   0.032905   0.441262
     37      -0.000500   0.002164  -0.002674  -0.000716   0.023509   0.313270
     38      -0.000775   0.000894   0.001559   0.002921   0.062038   0.834381
     39       0.000775  -0.000488  -0.027163  -0.019588  -0.000019   0.002653
     40       0.004872  -0.002587  -0.145055  -0.119596   0.000004   0.000272
     41       0.025422  -0.010877  -0.530945  -0.450421   0.000155   0.003506
     42       0.001343  -0.001032   0.103217   0.083779  -0.000108  -0.001781
     43       0.002223   0.001683  -0.490565  -0.417067  -0.001505   0.002171
     44       0.002053   0.000197  -0.145933  -0.120338  -0.000432   0.001275
     45       0.000581   0.000237  -0.212670   0.249625   0.000609  -0.000137
     46       0.000242  -0.000244   0.167130  -0.191472  -0.000396   0.000679
     47      -0.001469  -0.000295   0.357799  -0.423390  -0.000617   0.001014
     48       0.005225  -0.001301   0.148331  -0.175386   0.000783   0.002652
     49       0.014362  -0.003780   0.385122  -0.459276   0.000756   0.002822
     50       0.007248  -0.001858   0.203442  -0.236123   0.000248   0.001798
     51       0.372007  -0.102647   0.004638   0.012749  -0.011320   0.002340
     52      -0.533497   0.148546  -0.006120  -0.021582   0.010540  -0.003853
     53      -0.205292   0.055618  -0.003771  -0.009686   0.003795  -0.001567
     54       0.046233  -0.010199   0.001515   0.000043  -0.003737   0.000013
     55      -0.424428   0.122674  -0.002140  -0.004491   0.021911  -0.000177
     56       0.517239  -0.150406   0.002748   0.004167  -0.024077   0.000370
     57      -0.009904   0.001599  -0.000816  -0.000665  -0.068762   0.005101
     58       0.018511  -0.026921  -0.000229  -0.000186   0.741734  -0.055480
     59      -0.016409   0.034026   0.000004   0.000427  -0.657199   0.048875
# -----------------------------------------------------------
$ THERMOCHEMISTRY_Energies
   description: The Thermochemistry energies
   geom. index: 1
   prop. index: 1
        Temperature (Kelvin)           :        298.1500000000
        Pressure (atm)                 :          1.0000000000
        Total Mass (AMU)               :        112.1760000000
        Spin Degeneracy                :          1.0000000000
        Electronic Energy (Hartree)    :       -345.5093011816
        Translational Energy (Hartree) :          0.0014162714
        Rotational Energy (Hartree)    :          0.0014162714
        Vibrational Energy (Hartree)   :          0.0036676907
        Number of frequencies          :     60      
        Scaling Factor for frequencies :          1.0000000000
        Vibrational frequencies        :     
                  0    
      0       0.000000
      1       0.000000
      2       0.000000
      3       0.000000
      4       0.000000
      5       0.000000
      6     160.552356
      7     268.250393
      8     361.308502
      9     366.835244
     10     448.063604
     11     460.250360
     12     493.662419
     13     525.717297
     14     622.466178
     15     736.866704
     16     876.338075
     17     890.160013
     18     908.348527
     19     937.541921
     20     963.933244
     21     978.127371
     22     982.192766
     23     1018.863805
     24     1027.667718
     25     1060.486044
     26     1075.305865
     27     1088.822838
     28     1126.338514
     29     1150.157756
     30     1164.218084
     31     1173.323162
     32     1238.892677
     33     1258.183507
     34     1288.398658
     35     1314.518454
     36     1346.194042
     37     1362.047308
     38     1387.531149
     39     1421.601789
     40     1444.397280
     41     1482.354252
     42     1504.855803
     43     1515.356949
     44     1521.430457
     45     1536.053376
     46     1552.090537
     47     1561.593041
     48     2913.274928
     49     2940.120534
     50     2947.046747
     51     2953.853940
     52     2956.633727
     53     2982.116764
     54     3000.890234
     55     3003.845096
     56     3050.398894
     57     3066.814674
     58     3220.948276
     59     3222.206803
        Zero Point Energy (Hartree)    :          0.1819332108
        Inner Energy (Hartree)         :       -345.3208677372
        Enthalpy (Hartree)             :       -345.3199235282
        Electronic entropy             :          0.0000000000
        Rotational entropy             :          0.0132603042
        Vibrational entropy            :          0.0055143953
        Translational entropy          :          0.0132603042
        Entropy                        :          0.0378086696
        Gibbs Energy (Hartree)         :       -345.3577321978
        Is Linear                      :                 false
# -----------------------------------------------------------
$ PAL_Flags
   description: The PAL Flags
   geom. index: 2
   prop. index: 1
        Diskflag:     2
# -----------------------------------------------------------
$ SCF_Energy
   description: The SCF energy
   geom. index: 2
   prop. index: 1
        SCF Energy:     -345.4862977816
# -----------------------------------------------------------
$ DFT_Energy
   description: The DFT energy
   geom. index: 2
   prop. index: 1
   Number of Alpha Electrons                 31.0001949906 
   Number of Beta  Electrons                 31.0001949906 
   Total number of  Electrons                62.0003899812 
   Exchange energy                          -32.3651725996 
   Correlation energy                        -2.5371794202 
   Correlation energy NL                      0.0000000000 
   Exchange-Correlation energy              -34.9023520198 
   Embedding correction                       0.0000000000 
   Total DFT Energy (No VdW correction)    -345.4862977816 
# -----------------------------------------------------------
$ VdW_Correction
   description: The Van der Waals Correction
   geom. index: 2
   prop. index: 1
        Van der Waals Correction:       -0.0331866446
# -----------------------------------------------------------
$ PAL_Flags
   description: The PAL Flags
   geom. index: 3
   prop. index: 1
        Diskflag:     2
# -----------------------------------------------------------
$ SCF_Energy
   description: The SCF energy
   geom. index: 3
   prop. index: 1
        SCF Energy:     -345.4880781310
# -----------------------------------------------------------
$ DFT_Energy
   description: The DFT energy
   geom. index: 3
   prop. index: 1
   Number of Alpha Electrons                 31.0001527067 
   Number of Beta  Electrons                 31.0001527067 
   Total number of  Electrons                62.0003054135 
   Exchange energy                          -32.3710367300 
   Correlation energy                        -2.5376256159 
   Correlation energy NL                      0.0000000000 
   Exchange-Correlation energy              -34.9086623460 
   Embedding correction                       0.0000000000 
   Total DFT Energy (No VdW correction)    -345.4880781310 
# -----------------------------------------------------------
$ VdW_Correction
   description: The Van der Waals Correction
   geom. index: 3
   prop. index: 1
        Van der Waals Correction:       -0.0332104055
# -----------------------------------------------------------
$ PAL_Flags
   description: The PAL Flags
   geom. index: 4
   prop. index: 1
        Diskflag:     2
# -----------------------------------------------------------
$ SCF_Energy
   description: The SCF energy
   geom. index: 4
   prop. index: 1
        SCF Energy:     -345.4886820341
# -----------------------------------------------------------
$ DFT_Energy
   description: The DFT energy
   geom. index: 4
   prop. index: 1
   Number of Alpha Electrons                 31.0001329209 
   Number of Beta  Electrons                 31.0001329209 
   Total number of  Electrons                62.0002658418 
   Exchange energy                          -32.3699144426 
   Correlation energy                        -2.5376018862 
   Correlation energy NL                      0.0000000000 
   Exchange-Correlation energy              -34.9075163288 
   Embedding correction                       0.0000000000 
   Total DFT Energy (No VdW correction)    -345.4886820341 
# -----------------------------------------------------------
$ VdW_Correction
   description: The Van der Waals Correction
   geom. index: 4
   prop. index: 1
        Van der Waals Correction:       -0.0332653780
# -----------------------------------------------------------
$ PAL_Flags
   description: The PAL Flags
   geom. index: 5
   prop. index: 1
        Diskflag:     2
# -----------------------------------------------------------
$ SCF_Energy
   description: The SCF energy
   geom. index: 5
   prop. index: 1
        SCF Energy:     -345.4888122057
# -----------------------------------------------------------
$ DFT_Energy
   description: The DFT energy
   geom. index: 5
   prop. index: 1
   Number of Alpha Electrons                 31.0001092430 
   Number of Beta  Electrons                 31.0001092430 
   Total number of  Electrons                62.0002184860 
   Exchange energy                          -32.3694065081 
   Correlation energy                        -2.5376247658 
   Correlation energy NL                      0.0000000000 
   Exchange-Correlation energy              -34.9070312739 
   Embedding correction                       0.0000000000 
   Total DFT Energy (No VdW correction)    -345.4888122057 
# -----------------------------------------------------------
$ VdW_Correction
   description: The Van der Waals Correction
   geom. index: 5
   prop. index: 1
        Van der Waals Correction:       -0.0333109308
# -----------------------------------------------------------
$ PAL_Flags
   description: The PAL Flags
   geom. index: 6
   prop. index: 1
        Diskflag:     2
# -----------------------------------------------------------
$ SCF_Energy
   description: The SCF energy
   geom. index: 6
   prop. index: 1
        SCF Energy:     -345.4888343276
# -----------------------------------------------------------
$ DFT_Energy
   description: The DFT energy
   geom. index: 6
   prop. index: 1
   Number of Alpha Electrons                 31.0001074499 
   Number of Beta  Electrons                 31.0001074499 
   Total number of  Electrons                62.0002148998 
   Exchange energy                          -32.3691867369 
   Correlation energy                        -2.5375814216 
   Correlation energy NL                      0.0000000000 
   Exchange-Correlation energy              -34.9067681585 
   Embedding correction                       0.0000000000 
   Total DFT Energy (No VdW correction)    -345.4888343276 
# -----------------------------------------------------------
$ VdW_Correction
   description: The Van der Waals Correction
   geom. index: 6
   prop. index: 1
        Van der Waals Correction:       -0.0332984410
# -----------------------------------------------------------
$ PAL_Flags
   description: The PAL Flags
   geom. index: 7
   prop. index: 1
        Diskflag:     2
# -----------------------------------------------------------
$ SCF_Energy
   description: The SCF energy
   geom. index: 7
   prop. index: 1
        SCF Energy:     -345.4888345354
# -----------------------------------------------------------
$ DFT_Energy
   description: The DFT energy
   geom. index: 7
   prop. index: 1
   Number of Alpha Electrons                 31.0001080818 
   Number of Beta  Electrons                 31.0001080818 
   Total number of  Electrons                62.0002161636 
   Exchange energy                          -32.3692570036 
   Correlation energy                        -2.5375886637 
   Correlation energy NL                      0.0000000000 
   Exchange-Correlation energy              -34.9068456673 
   Embedding correction                       0.0000000000 
   Total DFT Energy (No VdW correction)    -345.4888345354 
# -----------------------------------------------------------
$ Mayer_Pop
   description: The Mayer population analysis
   geom. index: 7
   prop. index: 1
     Number of atoms                     : 20
     Threshold for printing              : 0.1000000
     Number of bond orders printed       : 23
  NA   - Mulliken gross atomic population
  ZA   - Total nuclear charge
  QA   - Mulliken gross atomic charge
  VA   - Mayer's total valence
  BVA  - Mayer's bonded valence
  FA   - Mayer's free valence
  ATOM       NA         ZA         QA         VA         BVA        FA
  0   0     6.3524     6.0000    -0.3524     3.7970     3.7970    -0.0000
  1   0     6.0281     6.0000    -0.0281     3.3445     3.3445    -0.0000
  2   0     7.2298     7.0000    -0.2298     2.6299     2.6299    -0.0000
  3   0     6.2496     6.0000    -0.2496     4.0279     4.0279     0.0000
  4   0     6.2775     6.0000    -0.2775     3.6968     3.6968    -0.0000
  5   0     6.4077     6.0000    -0.4077     3.8135     3.8135     0.0000
  6   0     6.3318     6.0000    -0.3318     3.8302     3.8302     0.0000
  7   0     7.3194     7.0000    -0.3194     2.5177     2.5177     0.0000
  8   0     0.8434     1.0000     0.1566     0.9411     0.9411    -0.0000
  9   0     0.8381     1.0000     0.1619     0.9281     0.9281     0.0000
 10   0     0.8741     1.0000     0.1259     0.9479     0.9479    -0.0000
 11   0     0.8337     1.0000     0.1663     0.9154     0.9154    -0.0000
 12   0     0.6941     1.0000     0.3059     0.8364     0.8364    -0.0000
 13   0     0.8415     1.0000     0.1585     0.9728     0.9728    -0.0000
 14   0     0.8347     1.0000     0.1653     0.9460     0.9460     0.0000
 15   0     0.8411     1.0000     0.1589     0.9680     0.9680    -0.0000
 16   0     0.8414     1.0000     0.1586     0.9611     0.9611    -0.0000
 17   0     0.8436     1.0000     0.1564     0.9226     0.9226     0.0000
 18   0     0.8207     1.0000     0.1793     0.9186     0.9186    -0.0000
 19   0     0.6972     1.0000     0.3028     0.8500     0.8500    -0.0000
      Bond orders larger than 0.1000000
           Atom A     A.N. of A          Atom B    A.N. of B              Bond order
                0             6               1            6                0.907237
                0             6               7            7                0.898786
                0             6               8            1                1.005941
                0             6               9            1                0.985499
                1             6               2            7                0.813137
                1             6              10            1                0.975635
                1             6              11            1                0.957485
                2             7               3            6                1.314633
                2             7               6            6               -0.153925
                2             7              12            1                0.837482
                3             6               4            6                1.019883
                3             6               5            6                0.799124
                3             6               6            6                0.900991
                4             6               5            6                0.940783
                4             6              13            1                0.951307
                4             6              14            1                0.931703
                5             6               6            6                0.126395
                5             6              15            1                1.016099
                5             6              16            1                0.956517
                6             6               7            7                0.991395
                6             6              17            1                0.969390
                6             6              18            1                0.974115
                7             7              19            1                0.867930
# -----------------------------------------------------------
$ VdW_Correction
   description: The Van der Waals Correction
   geom. index: 7
   prop. index: 1
        Van der Waals Correction:       -0.0332985699
# -----------------------------------------------------------
$ SCF_Electric_Properties
   description: The SCF Calculated Electric Properties
   geom. index: 7
   prop. index: 1
       Filename                          : file.scfp 
       Do Dipole Moment Calculation      : true 
       Do Quadrupole Moment Calculation  : false 
       Do Polarizability Calculation     : false 
** Dipole moment part of electric properties **
        Magnitude of dipole moment (Debye) :        2.0253492347
        Electronic Contribution:
                  0    
      0       0.222854
      1      -0.543003
      2       0.845953
        Nuclear Contribution:
                  0    
      0      -0.508193
      1       0.602983
      2      -1.587507
        Total Dipole moment:
                  0    
      0      -0.285339
      1       0.059980
      2      -0.741554
# -------------------------------------------------------------
----------------------- !GEOMETRIES! ------------------------
# -------------------------------------------------------------
------------------------ !GEOMETRY! -------------------------
    Number of atoms:    20 
    Geometry Index:     1 
    Coordinates:
               0 C      2.079300000000   -0.071600000000    0.360100000000
               1 C      1.396600000000   -0.658100000000   -0.887800000000
               2 N      0.073300000000   -1.194300000000   -0.552800000000
               3 C     -0.720900000000   -0.145200000000    0.103600000000
               4 C     -1.696100000000    0.632700000000   -0.770200000000
               5 C     -2.210100000000   -0.431800000000    0.201200000000
               6 C     -0.063800000000    0.562500000000    1.297300000000
               7 N      1.284000000000    1.022600000000    0.938500000000
               8 H      2.229900000000   -0.870800000000    1.119100000000
               9 H      3.081500000000    0.316800000000    0.078000000000
              10 H      1.307700000000    0.125600000000   -1.674200000000
              11 H      2.028500000000   -1.478200000000   -1.291400000000
              12 H     -0.380300000000   -1.508900000000   -1.442900000000
              13 H     -1.748100000000    0.328100000000   -1.836800000000
              14 H     -1.908800000000    1.673100000000   -0.444700000000
              15 H     -2.724800000000   -0.010100000000    1.090800000000
              16 H     -2.556900000000   -1.361400000000   -0.298300000000
              17 H     -0.671300000000    1.430800000000    1.634500000000
              18 H      0.003600000000   -0.148600000000    2.149000000000
              19 H      1.196900000000    1.786600000000    0.226900000000
------------------------ !GEOMETRY! -------------------------
    Number of atoms:    20 
    Geometry Index:     2 
    Coordinates:
               0 C      2.075332180668   -0.060601863452    0.350035008412
               1 C      1.405748173554   -0.658159362527   -0.888344206088
               2 N      0.078885581230   -1.175860945032   -0.528191205711
               3 C     -0.739419214784   -0.146267950229    0.092356767664
               4 C     -1.707171941510    0.642009811061   -0.767514313769
               5 C     -2.206272598917   -0.428068317057    0.199602761723
               6 C     -0.056537107799    0.543640653781    1.262719207780
               7 N      1.287891539764    1.023831518365    0.936998851711
               8 H      2.203321424769   -0.845457655194    1.107579732748
               9 H      3.071060936254    0.319016861012    0.088648296105
              10 H      1.339933730506    0.117832413673   -1.675658471899
              11 H      2.015115340650   -1.483255140010   -1.279288646022
              12 H     -0.378970407535   -1.502332160664   -1.373197260511
              13 H     -1.756994552899    0.386844242318   -1.823956879892
              14 H     -1.913793085851    1.672825697668   -0.487356572822
              15 H     -2.724244934702   -0.058795109835    1.081414264492
              16 H     -2.563726639356   -1.350028206726   -0.252681499031
              17 H     -0.663130483780    1.391898399382    1.601420636016
              18 H      0.023260971442   -0.167358262015    2.096881606542
              19 H      1.209911088296    1.778085375481    0.258431922554
------------------------ !GEOMETRY! -------------------------
    Number of atoms:    20 
    Geometry Index:     3 
    Coordinates:
               0 C      2.076988694437   -0.040553011523    0.329588875069
               1 C      1.394118453247   -0.658358861999   -0.891526823830
               2 N      0.086310633876   -1.189074469025   -0.488234317702
               3 C     -0.746672193713   -0.157750755391    0.101434057855
               4 C     -1.681002606755    0.651768098000   -0.770775025729
               5 C     -2.213870726032   -0.410791082356    0.178448820521
               6 C     -0.056587682934    0.523406494345    1.271240030370
               7 N      1.280116291721    1.023006385976    0.943213814473
               8 H      2.227390911183   -0.822382039719    1.084768607859
               9 H      3.060435834709    0.358923786428    0.058328917014
              10 H      1.306675402664    0.110610831421   -1.682957226511
              11 H      1.999465015192   -1.482848582347   -1.285400264201
              12 H     -0.385381001079   -1.572927736115   -1.301519100934
              13 H     -1.705277609888    0.425389526132   -1.834295967696
              14 H     -1.868018272903    1.693054959509   -0.519751217711
              15 H     -2.749260491053   -0.071468787304    1.061390575359
              16 H     -2.589729717852   -1.333371227035   -0.257356082983
              17 H     -0.668923205527    1.358629204314    1.627702495218
              18 H      0.041061347063   -0.196692914332    2.093883167234
              19 H      1.192360923646    1.791230181022    0.281716666325
------------------------ !GEOMETRY! -------------------------
    Number of atoms:    20 
    Geometry Index:     4 
    Coordinates:
               0 C      2.074480615096   -0.019010651903    0.307846159787
               1 C      1.374709245838   -0.660121892367   -0.893669975732
               2 N      0.090414992380   -1.209385858562   -0.446484652181
               3 C     -0.749037322700   -0.171455421309    0.116966971507
               4 C     -1.641986347300    0.661409759225   -0.777425323277
               5 C     -2.222669340835   -0.390497938590    0.153413486481
               6 C     -0.059549138962    0.501939291743    1.291127769200
               7 N      1.266984497336    1.021337437691    0.949542429603
               8 H      2.269018083252   -0.797292815109    1.056802325467
               9 H      3.037879909570    0.409975272317    0.010618996600
              10 H      1.250710749223    0.100487517239   -1.688246273312
              11 H      1.985034367195   -1.477068999136   -1.295628602570
              12 H     -0.388400473474   -1.656631726129   -1.221505558959
              13 H     -1.638078352377    0.443336979916   -1.843578225952
              14 H     -1.807852998433    1.709573190349   -0.537091992750
              15 H     -2.773599915646   -0.056412487876    1.029737280760
              16 H     -2.611482279529   -1.306037438830   -0.288167466879
              17 H     -0.676767185148    1.324174021609    1.669293143361
              18 H      0.058685700586   -0.230467651222    2.100086985399
              19 H      1.161705193928    1.801949410944    0.306262523446
------------------------ !GEOMETRY! -------------------------
    Number of atoms:    20 
    Geometry Index:     5 
    Coordinates:
               0 C      2.071202017878   -0.002760148209    0.291787871603
               1 C      1.360334780371   -0.664684796830   -0.893552386656
               2 N      0.091161246625   -1.222958623387   -0.419533965674
               3 C     -0.751842671111   -0.182396342757    0.130345505082
               4 C     -1.611075022129    0.668607797576   -0.780958885684
               5 C     -2.229282312711   -0.375198031567    0.134738072634
               6 C     -0.062603059016    0.485508011266    1.307718777926
               7 N      1.255514938928    1.018887502216    0.954173040939
               8 H      2.307891570073   -0.774741223219    1.035095593265
               9 H      3.013900586973    0.452791886298   -0.031465969079
              10 H      1.211438702814    0.087096523952   -1.691959390863
              11 H      1.976001072243   -1.476139688045   -1.298629920588
              12 H     -0.389713181655   -1.716537090120   -1.164424754641
              13 H     -1.588153269791    0.450990738681   -1.846889168204
              14 H     -1.763108397570    1.719079908118   -0.541189039616
              15 H     -2.791376408185   -0.035440142551    1.001760858789
              16 H     -2.624898742278   -1.281610736390   -0.319680522118
              17 H     -0.682007611161    1.297976743761    1.703361983026
              18 H      0.072219997479   -0.256946893181    2.104803284374
              19 H      1.134595762223    1.808274604389    0.324399015486
------------------------ !GEOMETRY! -------------------------
    Number of atoms:    20 
    Geometry Index:     6 
    Coordinates:
               0 C      2.071516088173   -0.001754793764    0.290990161102
               1 C      1.360834128222   -0.666540709766   -0.893194319848
               2 N      0.090365507913   -1.222476358280   -0.420993337706
               3 C     -0.752567824710   -0.182920559625    0.131377534012
               4 C     -1.610467651535    0.669422759929   -0.780300598651
               5 C     -2.230706572961   -0.374278650559    0.133773375349
               6 C     -0.063236681207    0.484610866638    1.309153472919
               7 N      1.254591263845    1.018041662707    0.954744146896
               8 H      2.314609454614   -0.772074788436    1.033951692793
               9 H      3.010909830250    0.457757219077   -0.036396542871
              10 H      1.213687573512    0.083131029940   -1.693809565352
              11 H      1.977068219536   -1.479096216706   -1.295320451982
              12 H     -0.390053000590   -1.719726558951   -1.163349353470
              13 H     -1.587394886039    0.451241726482   -1.846070503056
              14 H     -1.762712017097    1.719340516613   -0.538238553270
              15 H     -2.793024194223   -0.032035715037    0.999602800091
              16 H     -2.625803236772   -1.279227759566   -0.323675818080
              17 H     -0.681962593454    1.297029571893    1.706079668251
              18 H      0.072349188015   -0.258737355755    2.105288793221
              19 H      1.132197404509    1.808094113168    0.326287399654
------------------------ !GEOMETRY! -------------------------
    Number of atoms:    20 
    Geometry Index:     7 
    Coordinates:
               0 C      2.071520518583   -0.001652346707    0.290907297633
               1 C      1.360709987537   -0.666743531738   -0.893113360551
               2 N      0.090111901329   -1.222295404504   -0.421069351263
               3 C     -0.752316180689   -0.182663879576    0.131384060593
               4 C     -1.610403481889    0.669643536991   -0.780287241812
               5 C     -2.230492811964   -0.374292841905    0.133569072663
               6 C     -0.063270733044    0.484417639776    1.309407820322
               7 N      1.254584794181    1.017937186784    0.955049170578
               8 H      2.315722657037   -0.771725825394    1.033754690381
               9 H      3.010342089962    0.458431436485   -0.037356979061
              10 H      1.213900990274    0.082360350900   -1.694356219114
              11 H      1.976943355578   -1.479698921797   -1.294439049702
              12 H     -0.390223609712   -1.720235686719   -1.163088173914
              13 H     -1.587517714808    0.451349635277   -1.846016464517
              14 H     -1.763339487936    1.719195891911   -0.537258733436
              15 H     -2.792861685075   -0.031245525195    0.999001751331
              16 H     -2.625209492526   -1.278953368776   -0.324666539426
              17 H     -0.681881655471    1.296948135788    1.706278036639
              18 H      0.071995465621   -0.259053917242    2.105495562968
              19 H      1.131885093010    1.808077435640    0.326704649687
