# Supplementary material for: Novel Sulfonium Reagents for the Modular Synthesis of Spiro[2.3]Hexanes and Heteroatom‐Containing Analogues: Synthesis, Application, and Evaluation as Bioisosteres
Source: Angew Chem Int Ed Engl. 2025 Dec 9;65(5):e21633. doi: 10.1002/anie.202521633 (PMC12851011; doi:10.1002/anie.202521633)
Supplement: Supplementary file 2 — Supporting information [file ANIE-65-e21633-s001.zip › Bioisostere-Analysis/DFT/1362824453517056623799649060474417/file_trj.xyz]

20
Coordinates from ORCA-job file E -345.509301181642
  C       2.079300     -0.071600      0.360100
  C       1.396600     -0.658100     -0.887800
  N       0.073300     -1.194300     -0.552800
  C      -0.720900     -0.145200      0.103600
  C      -1.696100      0.632700     -0.770200
  C      -2.210100     -0.431800      0.201200
  C      -0.063800      0.562500      1.297300
  N       1.284000      1.022600      0.938500
  H       2.229900     -0.870800      1.119100
  H       3.081500      0.316800      0.078000
  H       1.307700      0.125600     -1.674200
  H       2.028500     -1.478200     -1.291400
  H      -0.380300     -1.508900     -1.442900
  H      -1.748100      0.328100     -1.836800
  H      -1.908800      1.673100     -0.444700
  H      -2.724800     -0.010100      1.090800
  H      -2.556900     -1.361400     -0.298300
  H      -0.671300      1.430800      1.634500
  H       0.003600     -0.148600      2.149000
  H       1.196900      1.786600      0.226900
20
Coordinates from ORCA-job file E -345.519484426194
  C       2.075332     -0.060602      0.350035
  C       1.405748     -0.658159     -0.888344
  N       0.078886     -1.175861     -0.528191
  C      -0.739419     -0.146268      0.092357
  C      -1.707172      0.642010     -0.767514
  C      -2.206273     -0.428068      0.199603
  C      -0.056537      0.543641      1.262719
  N       1.287892      1.023832      0.936999
  H       2.203321     -0.845458      1.107580
  H       3.071061      0.319017      0.088648
  H       1.339934      0.117832     -1.675658
  H       2.015115     -1.483255     -1.279289
  H      -0.378970     -1.502332     -1.373197
  H      -1.756995      0.386844     -1.823957
  H      -1.913793      1.672826     -0.487357
  H      -2.724245     -0.058795      1.081414
  H      -2.563727     -1.350028     -0.252681
  H      -0.663130      1.391898      1.601421
  H       0.023261     -0.167358      2.096882
  H       1.209911      1.778085      0.258432
20
Coordinates from ORCA-job file E -345.521288536492
  C       2.076989     -0.040553      0.329589
  C       1.394118     -0.658359     -0.891527
  N       0.086311     -1.189074     -0.488234
  C      -0.746672     -0.157751      0.101434
  C      -1.681003      0.651768     -0.770775
  C      -2.213871     -0.410791      0.178449
  C      -0.056588      0.523406      1.271240
  N       1.280116      1.023006      0.943214
  H       2.227391     -0.822382      1.084769
  H       3.060436      0.358924      0.058329
  H       1.306675      0.110611     -1.682957
  H       1.999465     -1.482849     -1.285400
  H      -0.385381     -1.572928     -1.301519
  H      -1.705278      0.425390     -1.834296
  H      -1.868018      1.693055     -0.519751
  H      -2.749260     -0.071469      1.061391
  H      -2.589730     -1.333371     -0.257356
  H      -0.668923      1.358629      1.627702
  H       0.041061     -0.196693      2.093883
  H       1.192361      1.791230      0.281717
20
Coordinates from ORCA-job file E -345.521947412111
  C       2.074481     -0.019011      0.307846
  C       1.374709     -0.660122     -0.893670
  N       0.090415     -1.209386     -0.446485
  C      -0.749037     -0.171455      0.116967
  C      -1.641986      0.661410     -0.777425
  C      -2.222669     -0.390498      0.153413
  C      -0.059549      0.501939      1.291128
  N       1.266984      1.021337      0.949542
  H       2.269018     -0.797293      1.056802
  H       3.037880      0.409975      0.010619
  H       1.250711      0.100488     -1.688246
  H       1.985034     -1.477069     -1.295629
  H      -0.388400     -1.656632     -1.221506
  H      -1.638078      0.443337     -1.843578
  H      -1.807853      1.709573     -0.537092
  H      -2.773600     -0.056412      1.029737
  H      -2.611482     -1.306037     -0.288167
  H      -0.676767      1.324174      1.669293
  H       0.058686     -0.230468      2.100087
  H       1.161705      1.801949      0.306263
20
Coordinates from ORCA-job file E -345.522123136542
  C       2.071202     -0.002760      0.291788
  C       1.360335     -0.664685     -0.893552
  N       0.091161     -1.222959     -0.419534
  C      -0.751843     -0.182396      0.130346
  C      -1.611075      0.668608     -0.780959
  C      -2.229282     -0.375198      0.134738
  C      -0.062603      0.485508      1.307719
  N       1.255515      1.018888      0.954173
  H       2.307892     -0.774741      1.035096
  H       3.013901      0.452792     -0.031466
  H       1.211439      0.087097     -1.691959
  H       1.976001     -1.476140     -1.298630
  H      -0.389713     -1.716537     -1.164425
  H      -1.588153      0.450991     -1.846889
  H      -1.763108      1.719080     -0.541189
  H      -2.791376     -0.035440      1.001761
  H      -2.624899     -1.281611     -0.319681
  H      -0.682008      1.297977      1.703362
  H       0.072220     -0.256947      2.104803
  H       1.134596      1.808275      0.324399
20
Coordinates from ORCA-job file E -345.522132768524
  C       2.071516     -0.001755      0.290990
  C       1.360834     -0.666541     -0.893194
  N       0.090366     -1.222476     -0.420993
  C      -0.752568     -0.182921      0.131378
  C      -1.610468      0.669423     -0.780301
  C      -2.230707     -0.374279      0.133773
  C      -0.063237      0.484611      1.309153
  N       1.254591      1.018042      0.954744
  H       2.314609     -0.772075      1.033952
  H       3.010910      0.457757     -0.036397
  H       1.213688      0.083131     -1.693810
  H       1.977068     -1.479096     -1.295320
  H      -0.390053     -1.719727     -1.163349
  H      -1.587395      0.451242     -1.846071
  H      -1.762712      1.719341     -0.538239
  H      -2.793024     -0.032036      0.999603
  H      -2.625803     -1.279228     -0.323676
  H      -0.681963      1.297030      1.706080
  H       0.072349     -0.258737      2.105289
  H       1.132197      1.808094      0.326287
20
Coordinates from ORCA-job file E -345.522133105316
  C       2.071521     -0.001652      0.290907
  C       1.360710     -0.666744     -0.893113
  N       0.090112     -1.222295     -0.421069
  C      -0.752316     -0.182664      0.131384
  C      -1.610403      0.669644     -0.780287
  C      -2.230493     -0.374293      0.133569
  C      -0.063271      0.484418      1.309408
  N       1.254585      1.017937      0.955049
  H       2.315723     -0.771726      1.033755
  H       3.010342      0.458431     -0.037357
  H       1.213901      0.082360     -1.694356
  H       1.976943     -1.479699     -1.294439
  H      -0.390224     -1.720236     -1.163088
  H      -1.587518      0.451350     -1.846016
  H      -1.763339      1.719196     -0.537259
  H      -2.792862     -0.031246      0.999002
  H      -2.625209     -1.278953     -0.324667
  H      -0.681882      1.296948      1.706278
  H       0.071995     -0.259054      2.105496
  H       1.131885      1.808077      0.326705
