# Supplementary material for: Novel Sulfonium Reagents for the Modular Synthesis of Spiro[2.3]Hexanes and Heteroatom‐Containing Analogues: Synthesis, Application, and Evaluation as Bioisosteres
Source: Angew Chem Int Ed Engl. 2025 Dec 9;65(5):e21633. doi: 10.1002/anie.202521633 (PMC12851011; doi:10.1002/anie.202521633)
Supplement: Supplementary file 2 — Supporting information [file ANIE-65-e21633-s001.zip › Bioisostere-Analysis/DFT/1362824454725982443426446026821169/CPs.txt]

    39
     1   -2.978131   -3.152388    0.313872      1
     2    2.201443   -3.351703    1.247158      1
     3    2.527906   -1.029095    3.614904      1
     4   -4.609119   -1.626951   -2.106890      1
     5   -3.176369   -1.398381   -0.693550      1
     6    2.453193   -1.372035    1.616944      1
     7   -4.653046    0.228441    2.831660      1
     8   -0.735732   -0.735823   -1.829195      1
     9    5.136731   -1.182063   -1.163723      1
    10   -3.678492    0.796323    1.144200      1
    11    4.634154   -0.152798    0.307975      1
    12    0.607846    0.434857    0.252129      1
    13   -1.212137    1.688282    1.797504      1
    14   -1.004441    0.551164   -3.159716      1
    15   -4.719911    2.303123    0.251979      1
    16    2.954199    1.949525   -0.532895      1
    17    3.087099    2.453572   -2.498381      1
    18    3.214195    3.600454    0.615171      1
    19   -3.047090   -2.511002   -0.047133      2
    20    2.294744   -2.627929    1.377277      2
    21    2.500879   -1.148195    2.891061      2
    22   -4.086848   -1.537150   -1.594365      2
    23   -2.200580   -1.110445   -1.148544      2
    24    3.367010   -0.897131    1.062813      2
    25   -3.441611   -0.315867    0.217087      2
    26   -4.299499    0.430094    2.223000      2
    27    1.479736   -0.517086    0.979260      2
    28    5.005283   -0.935793   -0.815000      2
    29   -1.666088    0.182153    0.147536      3
    30    0.046034   -0.022753   -0.587968      2
    31   -2.817036    1.074461    1.340765      2
    32    2.617687    0.207051    0.392948      3
    33   -0.053548    0.848767    0.767379      2
    34   -0.945190    0.248724   -2.832711      2
    35   -4.338449    1.754838    0.571489      2
    36    1.756960    1.264057   -0.175797      2
    37    3.673508    1.070754   -0.213301      2
    38    3.036222    2.261291   -1.777949      2
    39    3.119538    3.003381    0.205498      2
