# Supplementary material for: Novel Sulfonium Reagents for the Modular Synthesis of Spiro[2.3]Hexanes and Heteroatom‐Containing Analogues: Synthesis, Application, and Evaluation as Bioisosteres
Source: Angew Chem Int Ed Engl. 2025 Dec 9;65(5):e21633. doi: 10.1002/anie.202521633 (PMC12851011; doi:10.1002/anie.202521633)
Supplement: Supplementary file 2 — Supporting information [file ANIE-65-e21633-s001.zip › Bioisostere-Analysis/DFT/1362824454725982443426446026821169/file.001.hess]

$orca_hessian_file

$act_atom
  0

$act_coord
  0

$act_energy
        0.000000

$hessian
54
                    0                  1                  2                  3                  4        
    0      5.7483369813E-01   3.5556548373E-02   5.5138837761E-02  -6.9702383511E-02   1.7648096523E-02
    1      3.5572359602E-02   5.6473447145E-01  -3.0571516527E-02   9.3198372808E-03  -1.6181146498E-01
    2      5.5155928768E-02  -3.0568995116E-02   5.5317593113E-01  -6.9517793176E-04  -6.8736302561E-02
    3     -6.9662615005E-02   9.3405327183E-03  -6.8833755465E-04   5.7889187649E-01  -3.6024001944E-02
    4      1.7626581079E-02  -1.6181579438E-01  -6.8737309556E-02  -3.6002898103E-02   5.4323576979E-01
    5      1.3571041648E-02  -6.6877904730E-02  -1.3896614731E-01  -5.3861333089E-02  -2.6028941728E-02
    6     -1.7171419504E-02  -1.6032143821E-02  -1.4630042971E-02  -2.3621891216E-01  -5.7656432536E-02
    7     -2.3172249257E-02  -8.8601742958E-03  -1.6437750888E-02  -3.5509583139E-02  -8.2275792120E-02
    8     -1.3665875623E-02  -9.4421461596E-03  -1.7600199538E-02  -2.6481434423E-02  -2.5824288947E-02
    9     -4.3729349148E-02  -2.1487375075E-02  -1.9196388129E-02  -6.0560233390E-02   8.3902421592E-03
   10     -1.7331680902E-02  -7.8502198032E-03  -5.8625641176E-03   9.4531567600E-03   9.3578090751E-03
   11     -1.1776585061E-02  -8.4392341317E-03   1.4771017063E-02   2.8000405180E-02   1.3106334490E-02
   12      3.7583478497E-04  -1.5105886755E-03   2.6747688527E-04   1.1445004154E-04  -1.2173413704E-03
   13      2.2034666720E-04  -1.5724927133E-03  -3.2307746886E-03   2.2250898184E-03  -4.6076369667E-05
   14     -1.8635655070E-03  -2.8254492587E-03  -3.8818778548E-03  -8.8515907313E-04   7.5721935667E-04
   15     -3.0258076715E-04  -3.7535405062E-04   6.3161004607E-04   3.1559465413E-04   3.6112089952E-04
   16      5.8083571310E-04  -2.1250454779E-04   3.8868051650E-04   2.1767859045E-04   1.9362306418E-04
   17      4.0018745099E-04  -8.8749638879E-05   3.4466657338E-04  -2.0622797268E-04   3.3726970019E-04
   18     -2.4112037920E-04   1.1687978237E-04   4.5465347145E-04   1.7959911124E-04   1.9726901573E-03
   19      2.0058627132E-05   5.9178122870E-04  -4.1920829416E-04  -2.1169752104E-03  -4.2535019342E-03
   20     -3.6311519976E-04   1.6087155486E-03  -1.1689293311E-03  -1.0141312651E-03  -3.6783319488E-03
   21     -2.2566822947E-01   1.1454282077E-02   6.1094803076E-02  -2.5510412617E-02   5.7831538062E-03
   22     -4.6956015196E-02  -6.3155735137E-02   2.5244735103E-02   1.0809173485E-02   2.6743798637E-03
   23      6.0302227419E-02   1.1365424730E-02  -1.1995452092E-01   1.9764377852E-02  -1.0037245592E-02
   24     -5.4599684544E-02  -9.1466618609E-03  -3.1093427284E-03   3.3103013174E-04   3.1761630814E-03
   25     -1.2796830808E-02  -2.4431014163E-01   8.6086128963E-02   2.0996459015E-03  -2.2165452340E-02
   26     -6.4865266363E-04   8.7607543850E-02  -9.5068509126E-02   7.3233793005E-04  -2.3569139718E-02
   27     -1.6263750322E-01   1.6078634579E-02  -1.1048569294E-01   3.4383791400E-03   8.9092417520E-04
   28      2.2129982608E-02  -5.7814991451E-02   2.2802562701E-02  -1.6203620378E-02   3.5714345709E-03
   29     -1.1974212448E-01   1.8818853959E-02  -1.7699596035E-01  -1.4886338670E-02   5.6740955943E-03
   30      4.9847573585E-04   1.7544407287E-03  -2.7624479106E-03  -9.8434832094E-02   8.5837718207E-02
   31      7.0485659187E-03  -1.9825076884E-02   9.3614589661E-03   8.9256805505E-02  -2.0398040564E-01
   32      9.7799444823E-03  -2.1062974391E-02   9.0390323209E-03  -3.4176987646E-02   7.0157685042E-02
   33      2.2231598385E-03  -9.9811096778E-04   3.1417288514E-03  -9.2545397268E-02  -2.9520637309E-02
   34      1.1937850356E-02   7.8972682341E-03  -1.9153406199E-02  -3.3065638878E-02  -8.4136226012E-02
   35      8.8775729469E-03   9.7363987487E-03  -1.4117033659E-02   8.5911171504E-02   6.8054026181E-02
   36     -3.1547722047E-05  -3.8649157179E-04  -1.3764308931E-03  -3.0541306437E-04  -7.8517947038E-05
   37      3.4462844769E-04  -3.7624666234E-04  -5.2207733056E-04  -3.1596669044E-04   2.1717395449E-04
   38      1.2774037316E-04   1.6631874109E-04   3.5866093372E-04  -7.4989702740E-05  -2.4541619950E-04
   39      8.7347093027E-05   1.5201966350E-04   1.7894196711E-04   7.9664044251E-04   4.0002036924E-05
   40      2.6172143892E-05   4.8574557668E-05  -2.8245595238E-05   4.9736298037E-05   1.3799496508E-04
   41      3.9652520566E-04  -2.5266133009E-04   3.4910155771E-04  -1.0608171126E-03   1.9746378417E-04
   42     -2.8431057309E-04  -2.3572099856E-04  -4.8090125811E-06  -1.2651343640E-04  -2.5320048551E-05
   43     -1.8365875360E-05  -4.8098625311E-05   3.9751059330E-05   2.1851999061E-06   1.1135797403E-05
   44     -1.2843193108E-04  -1.4405522130E-04  -7.0116345834E-05  -1.7488288094E-04   2.0522247734E-05
   45      2.0093496097E-04   3.0615345480E-04  -6.2612885298E-04  -5.6557018747E-04  -3.0038259794E-04
   46     -5.7103226359E-05   1.3425335689E-04   5.4397702767E-05   3.5068707054E-04   1.1263149528E-04
   47      6.0288286610E-04   4.8131327089E-04  -4.8058839539E-04  -6.3559403408E-04  -3.0242288764E-04
   48     -2.1468951875E-04   2.7215257054E-04   2.2093254692E-04   1.1433422489E-03   1.2441773302E-03
   49      4.5518256728E-04   2.1846694190E-04   2.7272504288E-04  -1.0993823246E-03  -9.0024343248E-04
   50     -4.2532368576E-04  -1.0457292043E-04   2.0018872639E-05  -5.0166184103E-05   2.5346095917E-05
   51     -3.5763794672E-03  -2.4851964834E-02   3.1674313048E-02  -1.1513134008E-03  -3.6988473478E-04
   52      4.3605782451E-03  -7.8532331013E-03   7.2607078209E-04   6.4192424766E-04   6.6600498495E-05
   53     -6.4445669403E-04   1.0036389518E-02  -9.7009195784E-03  -1.7162496867E-04   6.9360957505E-05
                    5                  6                  7                  8                  9        
    0      1.3600580655E-02  -1.7163026901E-02  -2.3167914117E-02  -1.3654349935E-02  -4.3742548175E-02
    1     -6.6876502050E-02  -1.6030349810E-02  -8.8613110598E-03  -9.4421382235E-03  -2.1489541682E-02
    2     -1.3897857725E-01  -1.4629574267E-02  -1.6439947044E-02  -1.7606021889E-02  -1.9185471530E-02
    3     -5.3870695603E-02  -2.3637720164E-01  -3.5606251557E-02  -2.6500729140E-02  -6.0549776933E-02
    4     -2.6028250270E-02  -5.7794320106E-02  -8.2261529570E-02  -2.5833792007E-02   8.3888415314E-03
    5      5.5696445257E-01  -5.6988818107E-02  -3.3816453145E-02  -8.3060249010E-02   1.9347080310E-02
    6     -5.7073169469E-02   5.1156079151E-01   1.5107105723E-03  -2.3537781709E-02  -1.4719073987E-01
    7     -3.3855831897E-02   1.4963865904E-03   1.8924154873E-01   1.4268733891E-01   3.5220855656E-02
    8     -8.3118421421E-02  -2.3649406077E-02   1.4260470863E-01   2.3397693624E-01   4.0626556536E-02
    9      1.9344805535E-02  -1.4719429338E-01   3.5265012060E-02   4.0685398435E-02   7.1686620680E-01
   10      9.6223247680E-03   5.2004269358E-02  -1.1014016153E-01  -5.8062920501E-02   1.4006439084E-02
   11      6.2014582414E-03   5.8334034031E-02  -4.9316924746E-02  -1.2259339482E-01   1.6746970144E-02
   12      2.5724410921E-03  -1.8844248211E-02  -1.2938026045E-03   8.8946633196E-03  -1.4429213079E-01
   13     -2.5524965417E-03   1.4844345145E-02   1.3472960320E-02  -5.8124707160E-03  -7.1581739581E-02
   14     -4.8673311490E-03   2.3839732341E-02   4.5671780187E-03  -7.9770565896E-03   3.4601150184E-02
   15      8.6092032199E-04  -7.5457604313E-03   4.5179698730E-04  -1.8413343268E-03  -8.4711586276E-02
   16      1.5512541324E-05  -3.7916695619E-04   3.0873898647E-03  -1.8539408246E-03   3.5719459593E-03
   17      9.9471012069E-05  -1.7633886891E-03  -2.9233382453E-03   9.5263052706E-04  -4.9810171911E-03
   18     -8.1659574784E-05  -1.9125708224E-02   1.6814409364E-02   1.6749137942E-03  -1.1579997293E-01
   19      7.3727739364E-04   2.1865711736E-02  -9.3601210146E-03  -3.9631185487E-03   5.6333194874E-02
   20     -3.6680370626E-04   2.2248756326E-02  -1.8168775249E-02   6.8784385507E-03  -4.9001370716E-02
   21      2.3520152016E-02   8.7331730402E-03  -3.4504079574E-03   1.7661855256E-03  -1.1561409023E-01
   22     -1.5266486129E-02   5.4796773785E-03  -1.2052349786E-02  -3.1419797084E-02  -1.8702777059E-02
   23     -2.3921743478E-02   1.0411194036E-02  -1.9571672466E-02  -3.1562204140E-02  -3.5727092882E-02
   24      6.8906479742E-04   6.3089567983E-04   3.7200956937E-04  -6.7380090501E-04   9.0326170748E-05
   25      9.8323804406E-03  -6.8180112374E-04   9.9401657430E-05  -5.1576925234E-04   4.3857511868E-04
   26      8.7386468244E-03  -4.2559350192E-04   5.0679912337E-04  -1.4874087397E-04   2.4260789976E-04
   27      2.3487219418E-03   8.6338456801E-04   5.9840036416E-04   1.3193702498E-03  -4.8663802908E-03
   28     -1.4050589566E-02  -3.3779175375E-03  -2.7145863638E-03  -2.7291310033E-03  -4.0331629600E-04
   29     -1.0735511797E-02  -1.5409256520E-03  -2.1472425164E-03  -1.8445761417E-03   3.9158288278E-03
   30     -3.1911048466E-02  -3.8758120544E-02   1.8308916785E-02  -1.3091381314E-02  -3.5901447973E-04
   31      6.7533346785E-02  -6.9843579412E-03   1.6482400156E-02  -4.4934896423E-03  -1.1177506884E-03
   32     -8.9128515878E-02  -1.3028275449E-02   3.9987778853E-04   3.9952202957E-03   1.0977961584E-03
   33      7.7920802425E-02  -3.0822175245E-02  -1.1264068155E-02   2.3981675440E-02  -1.4576422384E-03
   34      7.1856507368E-02  -1.3197602383E-02   1.2692178997E-03   2.7232480508E-03   5.9599927136E-04
   35     -2.1909451029E-01  -5.7560074532E-03  -4.2313165192E-03   1.4266384214E-02  -1.6482392607E-03
   36     -3.5201113919E-04   2.6709634983E-03   1.7454862446E-03  -1.1703610349E-03   1.3496290638E-03
   37     -2.1756289596E-04   1.1020174376E-03   2.5501314094E-03  -1.0239573963E-04   1.9670906613E-03
   38      5.1002562783E-05  -4.5766413897E-05   1.3544169676E-04   8.0971376594E-04   1.6683929544E-03
   39      1.3514263440E-03  -5.0650241931E-03  -8.3034002379E-04   1.1510629553E-03   2.2757435149E-03
   40      3.8457924932E-04  -3.7494375630E-04   1.7023856554E-05   6.8673935843E-04  -8.9154401681E-04
   41     -4.9344455823E-04   1.7488232581E-03   3.0273156755E-04  -4.0559075000E-04  -2.5580982305E-03
   42      3.5819280700E-05  -3.8162751244E-04   2.7874537350E-04  -1.6934479178E-04  -6.1540616391E-03
   43      9.6471892452E-06  -2.3419669517E-04   1.0416125683E-03  -3.5651856490E-04  -1.2310059513E-03
   44     -1.4826381209E-05  -4.2300482468E-04  -4.2386288237E-04   5.4720550101E-04  -2.3475875861E-03
   45     -3.0212011500E-04   2.3896524930E-03  -1.9422622490E-03   7.2731590171E-04   3.8365793551E-03
   46     -8.4562128983E-05  -7.9247766751E-04   1.6332376161E-03  -2.7261316231E-04  -8.3114310975E-04
   47      1.7810115427E-05   1.1671420340E-03  -1.0808047535E-03   2.7400259643E-03   4.3913190496E-03
   48      1.4472787187E-04  -5.4241672592E-03   2.0696969173E-03   5.4126424253E-05   4.6193983348E-03
   49     -9.0887281770E-05   2.6723046784E-03  -1.8007273259E-03   8.2236973694E-05  -2.9582104463E-03
   50      6.2428330436E-05  -3.3290665257E-04   6.9085332358E-04   9.0367271342E-04  -5.9147828483E-04
   51      1.1402592250E-03  -3.1492177871E-04   8.1121884971E-05   5.5010472075E-04  -4.3196186976E-03
   52     -1.0253462906E-03   3.0202084735E-04  -1.9253215574E-03  -1.3649106749E-03  -1.3406005561E-03
   53     -1.4604743689E-03   8.7321233477E-04  -1.2175037205E-03   1.2074772500E-04  -6.5580934758E-03
                   10                 11                 12                 13                 14        
    0     -1.7323247681E-02  -1.1757527154E-02   3.7603436313E-04   2.1996747161E-04  -1.8633071452E-03
    1     -7.8351070602E-03  -8.4255091365E-03  -1.5105950509E-03  -1.5725029373E-03  -2.8252654890E-03
    2     -5.8508753158E-03   1.4781213479E-02   2.6733600271E-04  -3.2305833312E-03  -3.8818870731E-03
    3      9.4491411427E-03   2.8002779537E-02   1.1549192768E-04   2.2254195785E-03  -8.8507194972E-04
    4      9.3569476264E-03   1.3104587925E-02  -1.2173562456E-03  -4.6347247436E-05   7.5727828715E-04
    5      9.6183637201E-03   6.1914347181E-03   2.5720286456E-03  -2.5526387377E-03  -4.8674690094E-03
    6      5.1935183965E-02   5.8280528623E-02  -1.8841930829E-02   1.4842292651E-02   2.3837681681E-02
    7     -1.0990383185E-01  -4.9222238760E-02  -1.2917559536E-03   1.3472542823E-02   4.5658961877E-03
    8     -5.7947112547E-02  -1.2253496749E-01   8.8908642190E-03  -5.8117999909E-03  -7.9739831750E-03
    9      1.4007788289E-02   1.6726574396E-02  -1.4430747891E-01  -7.1585666927E-02   3.4603987205E-02
   10      4.8056217760E-01  -9.6631732217E-03  -9.2084627107E-02  -1.1673607478E-01   1.4310909573E-02
   11     -9.6551882519E-03   4.9190068538E-01   4.9593804515E-02   1.1826254117E-02  -8.6557307964E-02
   12     -9.2090967053E-02   4.9610227780E-02   4.4678421794E-01   1.1226504727E-02  -3.7030840133E-02
   13     -1.1674756716E-01   1.1822623768E-02   1.1222513487E-02   6.0949310705E-01  -4.2391813770E-03
   14      1.4298120606E-02  -8.6565054394E-02  -3.7020626731E-02  -4.2389953329E-03   5.9316809582E-01
   15      4.9890198251E-03  -2.4993721427E-03  -1.2897008435E-01   6.1093662543E-02  -4.5146359924E-02
   16     -1.0806470977E-02   1.5613492819E-02   1.0978453519E-01  -1.1771615434E-01   6.9550062182E-02
   17      1.6911296049E-02   1.3950288389E-03  -4.6008915715E-02   2.3269529953E-02  -1.1552047384E-01
   18      8.3474596645E-02  -6.7604133459E-02  -7.4847900851E-03  -4.6086741634E-03  -3.0697868968E-03
   19     -1.1885573994E-01   4.0440506718E-02  -1.4552076305E-02  -6.0766790809E-02   5.1907762309E-02
   20      4.0460177626E-02  -1.0317432047E-01   3.5984515085E-03   5.4971090904E-02  -2.0268829524E-02
   21     -5.8641377918E-02  -5.2850881383E-02  -1.1122694803E-02  -1.3376604287E-02  -1.9643986845E-02
   22     -1.0090997221E-01  -4.6755268338E-03  -8.2103450650E-03  -8.7153800006E-03  -1.5025814125E-02
   23     -3.9852203842E-02  -1.5427882135E-01  -5.9669197143E-04   7.3386645974E-03   8.9959154761E-03
   24     -1.1010151502E-03   1.5547671856E-03  -2.1641614749E-04   6.3758494282E-05  -2.6025561849E-04
   25     -3.3995390175E-04   8.9655031503E-04  -2.1714433185E-05  -7.6710300716E-05  -6.0194401760E-05
   26      1.7163999137E-04  -1.7026225571E-03   1.0109619790E-04   1.2423661399E-04   2.3116642528E-04
   27      1.5662819921E-03   4.6210835377E-03   2.2076387862E-04  -6.1126196410E-04  -1.0647010173E-03
   28     -1.9187104333E-03  -2.1595047766E-03  -8.9591385905E-05  -5.7354254419E-05  -7.9451511924E-05
   29     -1.8079190505E-03  -2.8557714412E-03  -1.3608978002E-04   1.6816217941E-04   4.7711918105E-04
   30     -6.9946417100E-04  -7.2659362149E-03   4.6466264770E-05   3.9491724084E-04  -7.9468517333E-05
   31     -3.5721936236E-04  -1.4437899565E-03   4.6694809740E-05  -6.5744389719E-05  -7.1082875483E-05
   32     -6.0779718975E-04  -3.6577253014E-03   9.0613091336E-06   9.8217483068E-05  -4.5597916831E-05
   33     -6.4076368621E-03  -7.3539301940E-04  -8.4413737233E-04   9.0747775791E-04   1.3039669889E-03
   34     -3.6021527444E-03  -1.8614392310E-03  -1.6024206455E-04   2.4074410092E-04   5.2476853569E-04
   35     -1.0053184271E-03  -1.2421765643E-03  -2.8628991144E-05   1.7916299266E-04   2.5745359445E-04
   36     -2.3875014883E-02  -1.4189198023E-02  -5.4102366161E-02  -1.2164638221E-02  -4.6519157578E-04
   37     -1.2390056453E-02  -8.6646714019E-03  -1.1300794753E-02  -2.4593890838E-01  -8.8768269810E-02
   38      7.2408624785E-03   2.7566234377E-03   4.4779916949E-05  -9.2656261920E-02  -9.7711584502E-02
   39      3.0458919669E-03   2.4708830977E-02  -6.3115437952E-02  -7.3556426564E-04   3.9050680202E-02
   40     -1.4826413875E-03   1.3135886368E-02   3.9603649942E-04  -5.4995521879E-02  -9.5301711231E-03
   41     -3.4130387646E-04  -5.6761145003E-03   3.4916349033E-02  -3.7590322934E-03  -2.7576005596E-01
   42     -1.3911330210E-04  -4.8111112514E-04  -1.4050352451E-02   1.0743574931E-02   1.3557956670E-02
   43     -2.3072689823E-03   1.1947656642E-03   8.1750666646E-03  -1.5199481784E-02  -2.1313068343E-02
   44      1.2563100062E-03  -1.6147615296E-03  -1.7791821339E-02   1.3602662234E-02   9.0012979892E-03
   45     -3.5296143599E-03  -2.1815237770E-02  -1.1987355676E-03   5.6171716713E-04   2.1337674594E-03
   46      1.1121671955E-03   1.4502557229E-02  -3.3747552151E-04  -2.0516116187E-03  -2.3439870349E-04
   47     -4.7196261290E-03  -1.2362361955E-02   4.0015931024E-04   5.5424288691E-04  -3.8876751517E-04
   48      1.9416700204E-02   1.1055695792E-02  -3.5821757834E-03  -4.4551795345E-04  -2.7390395263E-03
   49     -1.1218967563E-02  -5.4073104031E-03   2.6941033815E-04  -2.3251073794E-04   1.9043234881E-03
   50      1.1633227314E-02   2.3264760474E-03   8.4521572329E-04   3.6740512015E-04  -1.5428272327E-03
   51      1.5841549602E-02  -1.5319131489E-02   2.7693002834E-04   1.2495531376E-03  -2.2078314878E-03
   52      7.8331364118E-03  -1.9048227306E-02   8.8045940541E-04   9.9574357323E-04  -1.3773936459E-03
   53      2.0336543154E-02  -2.3580936412E-02   3.6146512850E-04  -2.3788980392E-04   2.4674512519E-03
                   15                 16                 17                 18                 19        
    0     -3.0269953758E-04   5.8077117696E-04   4.0024818972E-04  -2.4311146783E-04   1.9117062454E-05
    1     -3.7533277276E-04  -2.1251053521E-04  -8.8751370505E-05   1.1718877640E-04   5.9228686089E-04
    2      6.3168655614E-04   3.8868833413E-04   3.4467766639E-04   4.5408094009E-04  -4.1966951915E-04
    3      3.1573230866E-04   2.1770845371E-04  -2.0620857951E-04   1.8126206589E-04  -2.1174318823E-03
    4      3.6099026001E-04   1.9360100852E-04   3.3726801363E-04   1.9727350609E-03  -4.2536367620E-03
    5      8.6083780031E-04   1.5489824822E-05   9.9454698390E-05  -8.2039029898E-05   7.3733295958E-04
    6     -7.5460873136E-03  -3.7896530161E-04  -1.7635031254E-03  -1.9126486270E-02   2.1862421770E-02
    7      4.5192883472E-04   3.0874118945E-03  -2.9233940554E-03   1.6818933870E-02  -9.3602848575E-03
    8     -1.8413192926E-03  -1.8539012615E-03   9.5267276794E-04   1.6727294207E-03  -3.9630149090E-03
    9     -8.4688337034E-02   3.5723122017E-03  -4.9762059757E-03  -1.1580162685E-01   5.6326059272E-02
   10      4.9882309915E-03  -1.0805709009E-02   1.6912086163E-02   8.3479161089E-02  -1.1885911990E-01
   11     -2.4940514184E-03   1.5612644809E-02   1.3975267021E-03  -6.7617120921E-02   4.0434882985E-02
   12     -1.2895933752E-01   1.0978260579E-01  -4.6032732478E-02  -7.4887512893E-03  -1.4552370907E-02
   13      6.1089545596E-02  -1.1773062774E-01   2.3255058681E-02  -4.6099558466E-03  -6.0770008458E-02
   14     -4.5184936343E-02   6.9554384588E-02  -1.1557225875E-01  -3.0723955484E-03   5.1912187054E-02
   15      4.9826214663E-01  -9.5157103914E-02  -1.2729147030E-01  -1.6046783908E-01  -6.8946748455E-02
   16     -9.5146472278E-02   4.2781631562E-01  -1.3022611447E-02  -8.3154428444E-02  -1.2936088843E-01
   17     -1.2727231731E-01  -1.3030925198E-02   3.8836056771E-01   8.6048537937E-02   3.9553206012E-02
   18     -1.6047696774E-01  -8.3189810962E-02   8.6068060048E-02   4.4580683857E-01  -1.7721347971E-02
   19     -6.9000654224E-02  -1.2934136609E-01   3.9574930588E-02  -1.7720039710E-02   6.1165575237E-01
   20      3.3189289096E-02  -1.2252933570E-03  -7.4427064974E-02  -1.7688177883E-02  -1.0548553843E-02
   21     -1.9089048153E-03   2.3069690766E-03   4.7429648382E-04  -8.6219342133E-03  -6.7733178873E-03
   22      1.9337964943E-05   2.2084772683E-03  -1.3851984418E-03   5.1252591338E-03   1.1909928312E-02
   23     -2.0310657816E-03  -1.0939096236E-03   3.0243613040E-04  -1.5642533291E-02  -1.0998830266E-02
   24     -1.2159619414E-04   3.7066253439E-04  -2.6342638531E-04  -1.8599440428E-04  -2.5110227270E-04
   25     -8.4142830594E-05   1.3298596622E-04  -1.3801327715E-04  -2.8354666386E-04  -1.2493903560E-04
   26      7.1810999818E-05  -7.3866821996E-05   1.0551387862E-04   1.0097529236E-04   2.4596311624E-04
   27     -1.2196051161E-04   1.6293526623E-04   4.4385188686E-05   6.6648162273E-05  -1.4580767998E-04
   28     -4.7065487665E-05   1.3595931371E-04  -9.1428275423E-06  -3.0489453180E-04  -8.7369781013E-05
   29     -1.3753703735E-04  -9.3140672135E-05  -3.1208095141E-05  -4.8570536264E-06   2.1675809400E-04
   30     -5.4526217346E-04  -1.6349616398E-04  -1.9843362692E-05  -7.0563733726E-04   9.8439097536E-04
   31      7.4124802466E-05  -1.3578188222E-05   1.4743897462E-05  -1.4994420953E-04   1.5502123824E-04
   32     -1.5157927037E-04  -3.0265738977E-05   1.8444337455E-05  -1.4736229668E-04   5.7996373386E-04
   33     -4.4573222965E-04   2.1420672828E-04  -2.4575427778E-04  -1.6805077201E-04  -2.2179101998E-05
   34     -1.7055284860E-04   2.0518750885E-05   2.0220906085E-06  -3.3646798906E-05  -4.8288826010E-05
   35      7.1860690430E-05   3.8600731012E-05   2.1952279419E-05  -1.1687586522E-05  -3.4077765343E-05
   36     -2.1341730873E-03   2.4599793732E-02   7.5491953997E-03  -9.7720310383E-04   1.8339630727E-03
   37      9.6667892522E-03  -1.6180313262E-02  -1.8306346696E-04   5.8063615775E-04  -1.0095458176E-03
   38     -3.6035853595E-03   1.6665799339E-02   9.0764989295E-03  -1.8374189421E-04   3.4553746754E-04
   39      1.5618191725E-03   4.4428882185E-03  -2.5740945526E-02  -3.5400185822E-03  -2.4149117725E-03
   40      5.0782425796E-04  -3.3784839588E-03   2.2736180590E-02   4.7963997564E-04  -2.3050244218E-03
   41     -2.2172574311E-03   3.2100444647E-03  -1.4410588286E-02   6.1273387451E-04   8.9558020828E-04
   42     -1.0294915693E-01   6.4981692196E-02   8.8936175451E-02  -1.6830716781E-02   1.3215705349E-02
   43      9.9159943968E-02  -1.4124790758E-01  -9.9854827060E-02  -1.7968761069E-02   9.8449634976E-03
   44      1.3963510276E-01  -1.0572541937E-01  -1.9704508961E-01  -4.1178849545E-04  -1.0585073387E-02
   45     -7.0274833137E-03  -1.9888696197E-03   2.8555368176E-02  -5.3003268893E-02   5.2077891563E-03
   46     -7.5303307238E-03   1.5649115174E-03   1.8812558665E-02   5.0375943599E-03  -5.8272127405E-02
   47      8.1789466467E-03   4.7448457592E-03  -3.8352964685E-03   9.2448345016E-03  -1.1233250318E-02
   48     -2.6382813987E-03  -3.0013678924E-02  -6.3698303825E-03  -5.8001021992E-02   1.5918934863E-02
   49     -4.3122567060E-03  -1.6904356701E-02  -3.5911838639E-03   1.1816631432E-02  -2.4950694436E-01
   50      1.8619306532E-03   1.3833271574E-02   3.6365384834E-03   5.2235310873E-03  -8.4363565826E-02
   51     -2.2364066368E-04  -4.1047116954E-04   8.3161430730E-04  -8.9777367035E-04  -2.3658762712E-03
   52      2.9037963010E-04   6.8241167791E-04  -3.9198390290E-04  -1.1460439851E-03  -2.3009389275E-04
   53      4.0961202638E-04  -8.9447892059E-04   1.0489624122E-03   1.4608991317E-03  -2.7963123996E-03
                   20                 21                 22                 23                 24        
    0     -3.6383557530E-04  -2.2570687765E-01  -4.6955981280E-02   6.0326841908E-02  -5.4601238984E-02
    1      1.6085431683E-03   1.1468717731E-02  -6.3129223722E-02   1.1341232067E-02  -9.1405465198E-03
    2     -1.1685544927E-03   6.1168251665E-02   2.5233793327E-02  -1.1999326356E-01  -3.1222876354E-03
    3     -1.0132293869E-03  -2.5496895186E-02   1.0804122054E-02   1.9751068257E-02   3.3093075905E-04
    4     -3.6784043084E-03   5.7810240619E-03   2.6717555034E-03  -1.0032817009E-02   3.1760654143E-03
    5     -3.6709110033E-04   2.3511746957E-02  -1.5266710619E-02  -2.3913214351E-02   6.8880382971E-04
    6      2.2246532166E-02   8.7363014389E-03   5.4798458498E-03   1.0407036312E-02   6.3088931648E-04
    7     -1.8170018358E-02  -3.4427370696E-03  -1.2051656280E-02  -1.9574887094E-02   3.7182207763E-04
    8      6.8792346150E-03   1.7766639511E-03  -3.1420502590E-02  -3.1567070438E-02  -6.7374840810E-04
    9     -4.9000881136E-02  -1.1555607522E-01  -1.8721831746E-02  -3.5803077377E-02   9.0123951328E-05
   10      4.0451047088E-02  -5.8641235144E-02  -1.0086088962E-01  -3.9872178717E-02  -1.1001320461E-03
   11     -1.0319303505E-01  -5.2922330805E-02  -4.7121380151E-03  -1.5430479719E-01   1.5543830494E-03
   12      3.5978807231E-03  -1.1123716777E-02  -8.2077297678E-03  -5.9832715932E-04  -2.1648614510E-04
   13      5.4974178676E-02  -1.3377706704E-02  -8.7153351042E-03   7.3374140244E-03   6.3674222182E-05
   14     -2.0269508571E-02  -1.9645005861E-02  -1.5024706567E-02   8.9940071819E-03  -2.6025215682E-04
   15      3.3178045301E-02  -1.9077305291E-03   1.9739323945E-05  -2.0309892678E-03  -1.2162945312E-04
   16     -1.2318415983E-03   2.3075587873E-03   2.2087964395E-03  -1.0938523156E-03   3.7065345763E-04
   17     -7.4497893301E-02   4.7490792132E-04  -1.3851610313E-03   3.0228181975E-04  -2.6342752082E-04
   18     -1.7690877382E-02  -8.6195987967E-03   5.1231706994E-03  -1.5639306954E-02  -1.8475878427E-04
   19     -1.0550073107E-02  -6.7727583220E-03   1.1908494958E-02  -1.0998986135E-02  -2.5073607556E-04
   20      6.0939935423E-01  -1.8131154620E-02   9.8114782835E-03  -2.5365710521E-02  -2.2465030941E-04
   21     -1.8141387169E-02   4.7110831904E-01   7.3396416235E-02  -1.1563537663E-03  -8.4008284730E-03
   22      9.8141846420E-03   7.3378140498E-02   3.2605895428E-01  -1.1054796487E-01  -2.8567970101E-02
   23     -2.5371734115E-02  -1.1983292829E-03  -1.1051205640E-01   5.6701752908E-01   2.2315434588E-02
   24     -2.2442464053E-04  -8.4004896230E-03  -2.8567846985E-02   2.2314217231E-02   6.2935245759E-02
   25     -5.5967343910E-05  -6.1730354149E-03   3.7624155597E-03   3.3117810719E-03   1.7463676186E-02
   26      4.5646315047E-04   8.4296247060E-03   1.2155116498E-02  -9.1635862218E-03  -1.3907421419E-02
   27     -4.8302904756E-04  -2.4934258392E-02  -6.3826053622E-04  -2.1997898917E-02   3.3780462205E-03
   28     -1.6543520935E-04  -3.3965774128E-03  -1.6919290412E-04  -2.0279082082E-03   2.0004698926E-02
   29      2.9515845947E-04   1.5395725051E-02   4.2871876660E-04   1.2573389312E-02  -8.4702269300E-03
   30      1.1577266325E-03   9.4396855304E-04  -4.6507181091E-04   7.6944166443E-04   5.8406558490E-04
   31      3.5448760922E-04   1.3630014118E-03   9.6357434365E-04  -4.1394084239E-04   6.6969283402E-04
   32      2.7929752808E-04  -3.0650780451E-04   8.0715919008E-04   2.6385891665E-05   9.6271834616E-04
   33      3.1312291089E-04  -4.1512762249E-04  -1.5369561804E-04  -3.1413346429E-04   6.3950544688E-04
   34      5.2169651197E-05   2.3940701628E-03  -1.8827418237E-03  -3.5345581740E-03   5.5386135706E-04
   35     -1.9044348085E-05   1.7276280500E-03  -2.5008846067E-03  -2.1239286940E-03   2.1838551523E-04
   36      1.4112546543E-03  -3.4861838708E-03  -2.0680340446E-03   2.6114550322E-03  -2.7952111217E-05
   37      1.0115488188E-03  -1.3840423829E-03  -9.2607934879E-04   1.4750464530E-03  -7.0458824552E-05
   38     -1.6108400106E-03  -6.5423770076E-04   2.5181318693E-04  -5.7151326725E-04  -6.1641471387E-05
   39     -1.8662927317E-03   2.3041286417E-03   1.0605625199E-03   9.7451328515E-04   1.1334811771E-04
   40      6.7921658448E-06   5.3851486698E-04   7.8491893853E-04   1.0371482583E-04   9.7950052481E-05
   41      1.6074463679E-04  -1.4137812381E-03  -1.1834500113E-03   2.0058889614E-03  -2.0808525462E-04
   42      1.7977800799E-02  -5.9114039286E-05   1.2588048664E-04  -4.1008219880E-04   7.4620329158E-07
   43      1.8450014942E-02   1.2692741227E-05   1.9282405448E-04  -5.1138972005E-04   7.7943923910E-06
   44     -1.3069502650E-02  -1.0914047385E-04  -3.4106769364E-04  -4.8686569162E-05  -4.5589730527E-06
   45      8.4882461397E-03  -2.6405039865E-03   1.2775694811E-03  -3.4171349788E-03  -8.3755629814E-05
   46     -1.6576553201E-02  -3.1758014769E-04  -5.1402617406E-04   1.2647698640E-03   6.0116526416E-05
   47     -2.8623888242E-01  -1.6554734555E-03   1.5121892086E-03  -2.0579683611E-03  -7.5191216424E-05
   48      5.8969840343E-03   1.3627523631E-03  -5.4343701416E-04   1.5761062581E-03  -1.6698230378E-04
   49     -7.6427531293E-02  -7.7550448870E-04   2.2377138980E-03  -2.0036457006E-03   2.2424446060E-04
   50     -8.9822187482E-02  -2.6761641736E-04   2.1624536009E-04   1.1644579815E-03   1.4333612199E-04
   51     -5.5081412497E-03  -5.6091283175E-02   9.0025423495E-03  -3.7388555941E-02  -4.9012181401E-03
   52      1.2817897414E-04  -2.9878411023E-03  -1.6244607288E-01   1.7565551140E-01  -3.9260427428E-03
   53     -1.9294397832E-03  -1.6208627250E-02   1.3188171551E-01  -2.2299932062E-01   1.3766978649E-03
                   25                 26                 27                 28                 29        
    0     -1.2791823610E-02  -6.6123515165E-04  -1.6264356246E-01   2.2117924248E-02  -1.1975445322E-01
    1     -2.4431006980E-01   8.7612585329E-02   1.6063607530E-02  -5.7797305777E-02   1.8803560149E-02
    2      8.6087834704E-02  -9.5070269957E-02  -1.1049866099E-01   2.2790280019E-02  -1.7700135789E-01
    3      2.0994581077E-03   7.3236263655E-04   3.4379411861E-03  -1.6202093838E-02  -1.4884739221E-02
    4     -2.2165276490E-02  -2.3568658083E-02   8.9092709677E-04   3.5725194397E-03   5.6748720219E-03
    5      9.8322999205E-03   8.7387127290E-03   2.3483576036E-03  -1.4047977929E-02  -1.0733085682E-02
    6     -6.8179061976E-04  -4.2558552713E-04   8.6349509983E-04  -3.3778809242E-03  -1.5408876064E-03
    7      9.9269605285E-05   5.0665017477E-04   5.9853034244E-04  -2.7145860459E-03  -2.1471705628E-03
    8     -5.1571691123E-04  -1.4872939955E-04   1.3195416288E-03  -2.7290539282E-03  -1.8445281826E-03
    9      4.3820040213E-04   2.4257154769E-04  -4.8663530877E-03  -4.0307532256E-04   3.9159118198E-03
   10     -3.3984497667E-04   1.7258538879E-04   1.5665565190E-03  -1.9186034527E-03  -1.8077727475E-03
   11      8.9696361052E-04  -1.7032149631E-03   4.6213254965E-03  -2.1592722836E-03  -2.8555270332E-03
   12     -2.1734159282E-05   1.0108467536E-04   2.2072010479E-04  -8.9649217221E-05  -1.3609100775E-04
   13     -7.6769593507E-05   1.2422254129E-04  -6.1126056875E-04  -5.7360826007E-05   1.6815438283E-04
   14     -6.0177763531E-05   2.3116652887E-04  -1.0647068594E-03  -7.9468812112E-05   4.7712512990E-04
   15     -8.4160242267E-05   7.1790520226E-05  -1.2195669300E-04  -4.7063877831E-05  -1.3753585252E-04
   16      1.3297372465E-04  -7.3872442279E-05   1.6293943960E-04   1.3596121597E-04  -9.3139870033E-05
   17     -1.3800975503E-04   1.0552094253E-04   4.4380413087E-05  -9.1424025934E-06  -3.1206440217E-05
   18     -2.8337005090E-04   1.0182864379E-04   6.6601962206E-05  -3.0497371206E-04  -4.9805757192E-06
   19     -1.2481721749E-04   2.4628871511E-04  -1.4581387709E-04  -8.7354358522E-05   2.1676194236E-04
   20     -5.5975175828E-05   4.5630689910E-04  -4.8295291649E-04  -1.6546840027E-04   2.9516029764E-04
   21     -6.1729859593E-03   8.4293631013E-03  -2.4934045856E-02  -3.3972744367E-03   1.5395752121E-02
   22      3.7622635198E-03   1.2154966954E-02  -6.3846047615E-04  -1.6918924375E-04   4.2887759400E-04
   23      3.3126130695E-03  -9.1631862459E-03  -2.1997383308E-02  -2.0275272123E-03   1.2573130023E-02
   24      1.7461845113E-02  -1.3906594660E-02   3.3779566246E-03   2.0004758171E-02  -8.4703619284E-03
   25      2.6487003305E-01  -9.4238864531E-02   3.0303568975E-04  -1.2265747561E-03   5.2730949334E-04
   26     -9.4238721839E-02   1.0384187041E-01   1.7903932266E-03   1.9743648641E-02  -8.1176461785E-03
   27      3.0313041308E-04   1.7903894691E-03   1.8370142236E-01  -1.6906434304E-02   1.2453750061E-01
   28     -1.2266683326E-03   1.9743670357E-02  -1.6904807986E-02   5.8718290885E-02  -1.9425989944E-02
   29      5.2736778497E-04  -8.1176463329E-03   1.2453784767E-01  -1.9427625628E-02   1.8428904275E-01
   30     -8.3654642195E-05   4.0768677717E-04   1.2009680466E-03  -7.8092781139E-04   4.3724219913E-05
   31     -2.3998694479E-03  -3.7664288139E-03  -2.1193428756E-04   7.0514148041E-04  -5.1787808745E-04
   32     -3.6176650243E-03  -1.7329733243E-03   3.4540547268E-04  -1.4510847896E-04   1.4773030117E-03
   33      8.8589411354E-05  -2.0336194479E-04  -4.7162208467E-04   6.4742424075E-04   6.6203742375E-04
   34      1.4366753346E-03  -5.1869434544E-04  -4.4175719232E-04  -5.4099691834E-04  -1.1392159728E-03
   35     -3.8837792995E-04   1.4550608718E-03   1.4708288700E-04  -1.1617942524E-03  -9.6176071218E-04
   36     -2.2963796250E-05   1.2437469174E-04  -4.1028115286E-04  -1.3080118183E-06   1.5323627026E-04
   37      2.4997608512E-05   8.0815622438E-05  -1.5424108182E-04   3.3102471951E-05   1.1496249345E-04
   38     -2.0648815095E-05   2.8979140736E-05   7.0155014991E-05   1.2235732310E-05  -7.2629461933E-06
   39      2.1110773153E-05  -1.3072816237E-04   9.4304041346E-05  -4.3555433478E-05  -8.0505458554E-05
   40      5.6379183396E-05  -3.6882247828E-05   3.2719830386E-05   3.5043502926E-05   9.5329589929E-06
   41     -3.9346196314E-05   9.2862567286E-05   7.9886210353E-05   6.0838424763E-05  -6.6028334019E-06
   42      2.2898267555E-05  -2.7132989188E-05   4.2697421183E-06  -2.8273455973E-05   1.0254257373E-05
   43      2.9078452713E-05   9.2414821484E-06   5.4119517223E-06   4.9202792051E-06  -1.2384513016E-06
   44     -3.4344513820E-07  -1.0567938930E-05  -1.2736871278E-05  -8.0430510717E-06   2.3452666002E-05
   45     -5.8497595889E-05   7.5301456182E-05  -2.1597502958E-04  -2.4330453777E-05   1.7188357366E-04
   46     -8.2033882973E-05  -7.0259362957E-05   3.7298907355E-05  -1.6816237392E-07  -3.6703672665E-05
   47     -1.9609880721E-04   1.2447967784E-04  -1.3351420947E-04  -1.4222748225E-05   1.4870366032E-04
   48     -1.2628830914E-04   4.4215556865E-05   3.9817894049E-05  -1.6113859901E-04  -1.7478788778E-05
   49      1.1992910418E-06   6.9528798016E-05   6.5787790734E-05   6.8836500037E-05  -1.6573055194E-05
   50      4.5348768150E-05  -9.5931735801E-07  -4.1077558104E-05   3.3090522363E-05   1.9621282990E-05
   51     -1.1146510780E-04   3.2265614198E-03   6.5043457334E-04  -1.0126252923E-03   1.2453463235E-04
   52      3.1631057003E-04   1.5578296836E-03  -6.3362561738E-04   1.2597763281E-03  -7.7203751690E-04
   53     -1.4263448243E-03   8.7072654607E-04  -1.0846813163E-03  -6.7761138642E-04   2.2560293760E-03
                   30                 31                 32                 33                 34        
    0      4.9944773337E-04   7.0477149883E-03   9.7794513203E-03   2.2237504000E-03   1.1937473561E-02
    1      1.7539322994E-03  -1.9823576860E-02  -2.1061125637E-02  -9.9809128238E-04   7.8973298775E-03
    2     -2.7620099932E-03   9.3614959285E-03   9.0388840062E-03   3.1422097537E-03  -1.9153404475E-02
    3     -9.8434235244E-02   8.9261067332E-02  -3.4182541554E-02  -9.2551980570E-02  -3.3073232514E-02
    4      8.5839039118E-02  -2.0399051528E-01   7.0170625719E-02  -2.9527795893E-02  -8.4146846447E-02
    5     -3.1912210930E-02   6.7541388127E-02  -8.9145289179E-02   7.7924894819E-02   7.1872769604E-02
    6     -3.8758060246E-02  -6.9846145697E-03  -1.3028490851E-02  -3.0822697819E-02  -1.3197726994E-02
    7      1.8308361736E-02   1.6482782512E-02   4.0009959821E-04  -1.1264362021E-02   1.2693581325E-03
    8     -1.3090897223E-02  -4.4932890687E-03   3.9953374980E-03   2.3981952104E-02   2.7232066566E-03
    9     -3.5894789499E-04  -1.1175652500E-03   1.0974583557E-03  -1.4574615805E-03   5.9590441808E-04
   10     -6.9957856539E-04  -3.5730246523E-04  -6.0758676395E-04  -6.4078736587E-03  -3.6021201872E-03
   11     -7.2656474579E-03  -1.4439516288E-03  -3.6578496067E-03  -7.3539936007E-04  -1.8614526394E-03
   12      4.6374880688E-05   4.6699670929E-05   9.1640943975E-06  -8.4417475148E-04  -1.6023356113E-04
   13      3.9497920095E-04  -6.5757921912E-05   9.8179048699E-05   9.0745641192E-04   2.4075891156E-04
   14     -7.9517147513E-05  -7.1092148063E-05  -4.5581956038E-05   1.3039939932E-03   5.2475248168E-04
   15     -5.4524733426E-04   7.4123979531E-05  -1.5160300165E-04  -4.4574170232E-04  -1.7055046254E-04
   16     -1.6350720547E-04  -1.3575607424E-05  -3.0256772594E-05   2.1420338193E-04   2.0521301618E-05
   17     -1.9835854657E-05   1.4743881385E-05   1.8435924069E-05  -2.4574825786E-04   2.0209094752E-06
   18     -7.0585971330E-04  -1.4996275998E-04  -1.4709128535E-04  -1.6816345599E-04  -3.3568502858E-05
   19      9.8459657011E-04   1.5497330511E-04   5.7978674079E-04  -2.2210562202E-05  -4.8271189047E-05
   20      1.1575186402E-03   3.5453870890E-04   2.7945379973E-04   3.1317816620E-04   5.2145118109E-05
   21      9.4259019321E-04   1.3631965738E-03  -3.0523658115E-04  -4.1491770452E-04   2.3941051235E-03
   22     -4.6293518329E-04   9.6329383219E-04   8.0530185483E-04  -1.5367411144E-04  -1.8827284948E-03
   23      7.6988977538E-04  -4.1420902352E-04   2.5916749087E-05  -3.1419917341E-04  -3.5345902594E-03
   24      5.8408856548E-04   6.6967141720E-04   9.6274116746E-04   6.3954393226E-04   5.5383231918E-04
   25     -8.3645282235E-05  -2.3999037814E-03  -3.6177063616E-03   8.8674133746E-05   1.4367458728E-03
   26      4.0770061433E-04  -3.7664255493E-03  -1.7329626336E-03  -2.0315229990E-04  -5.1879549294E-04
   27      1.2008710242E-03  -2.1179860632E-04   3.4550344230E-04  -4.7164104849E-04  -4.4174621034E-04
   28     -7.8133462084E-04   7.0517593973E-04  -1.4497968447E-04   6.4745079751E-04  -5.4098808054E-04
   29      4.3429023918E-05  -5.1814184519E-04   1.4769751799E-03   6.6203604939E-04  -1.1392809897E-03
   30      1.2680163161E-01  -9.5577937154E-02   4.7433110237E-02   9.2043826507E-03  -9.8708847600E-03
   31     -9.5577566930E-02   2.1592307888E-01  -6.9647388323E-02   5.1240515871E-03  -7.6266543466E-03
   32      4.7432593816E-02  -6.9646862941E-02   8.8166445931E-02  -1.1903285568E-02   2.2899398158E-02
   33      9.2043874277E-03   5.1241443631E-03  -1.1903409002E-02   1.1572211481E-01   4.1013783485E-02
   34     -9.8707878354E-03  -7.6267209505E-03   2.2899424940E-02   4.1013954254E-02   8.7048971651E-02
   35      4.6443053310E-03   3.2933833710E-03  -8.3402875708E-03  -9.3955762831E-02  -7.1839531837E-02
   36      4.0052695500E-05  -1.4863417358E-05   4.2092890475E-05   1.7148040802E-04   1.0153643007E-04
   37     -4.6286384846E-05  -2.9253686012E-05   1.6319570700E-05   1.5906730542E-04   7.5361383807E-05
   38     -6.4986011165E-05   3.3254923267E-05  -8.6488446358E-08  -3.9599108782E-05   3.9742258972E-05
   39     -1.3576346687E-04   1.9899837059E-05  -3.0378838387E-05  -4.8119446464E-04  -1.7388328500E-04
   40      3.0252906661E-06  -3.1197642102E-05  -5.5642341119E-06  -9.7793046473E-05  -3.7040245721E-05
   41      1.3498357189E-04  -6.8776012129E-05   6.3051848117E-05   1.7490910414E-04   1.1524968390E-04
   42     -1.5234380549E-05  -2.6437492431E-05   5.3712279612E-06  -3.1253562246E-05  -2.2034604973E-05
   43     -2.9543529344E-05  -1.0325136960E-05  -1.5919288175E-06   4.4617843158E-05  -9.4670092626E-06
   44      2.6330713891E-05  -2.0473600225E-05   6.6782789689E-06  -4.2173472278E-05  -8.3201827934E-06
   45      1.5243655773E-04   1.9773313898E-05   9.4708722627E-05  -3.6139162013E-05   1.0390655335E-04
   46     -1.1961801569E-04  -1.9148581299E-05  -3.5003198959E-05  -1.0119206534E-05   3.0086894616E-06
   47      1.8958932330E-04  -3.7744373045E-06   7.9163781369E-05  -1.4758102974E-04   7.6241697143E-05
   48     -3.9638339555E-04  -8.6115862964E-05  -2.2828302989E-04  -1.4711818199E-04  -3.2265430894E-05
   49      2.8564811689E-04   1.2416838157E-04   9.9875727069E-05   1.4274775347E-04   6.1375426755E-05
   50      4.1921071923E-05   4.3507325124E-05  -1.7401364688E-05  -7.4902114762E-07  -7.2302791556E-06
   51     -1.1885062828E-04   5.4485863064E-04   2.0028832382E-04  -9.2414734694E-05   4.6701060571E-04
   52      2.6894482905E-04   3.0912527185E-06   9.5327334326E-05   1.3239215961E-04  -1.6717797141E-04
   53      3.4468542837E-04  -1.8491159357E-04  -2.2881314710E-04   8.9789176973E-05  -2.2689163570E-04
                   35                 36                 37                 38                 39        
    0      8.8772828629E-03  -3.1514782705E-05   3.4463143396E-04   1.2771128106E-04   8.6314141785E-05
    1      9.7359493418E-03  -3.8642169841E-04  -3.7623294108E-04   1.6628334474E-04   1.5158611708E-04
    2     -1.4116969542E-02  -1.3764078861E-03  -5.2207148304E-04   3.5866052572E-04   1.7947224037E-04
    3      8.5916048219E-02  -3.0559223161E-04  -3.1602689654E-04  -7.4886649252E-05   7.9685558826E-04
    4      6.8069580082E-02  -7.8624465383E-05   2.1713682191E-04  -2.4535896864E-04   4.0023755267E-05
    5     -2.1910627257E-01  -3.5200694566E-04  -2.1755739431E-04   5.0990908853E-05   1.3512014591E-03
    6     -5.7557909079E-03   2.6804792694E-03   1.1042702637E-03  -5.2594576699E-05  -5.0650854107E-03
    7     -4.2313077773E-03   1.7526334616E-03   2.5516634562E-03   1.3132627567E-04  -8.3034459317E-04
    8      1.4266314295E-02  -1.1733859251E-03  -1.0299013201E-04   8.1256276341E-04   1.1512487510E-03
    9     -1.6479939399E-03   1.3469666611E-03   1.9678981897E-03   1.6677062179E-03   2.2775830541E-03
   10     -1.0053823405E-03  -2.3879506501E-02  -1.2391469403E-02   7.2420154564E-03   3.0486265727E-03
   11     -1.2422200734E-03  -1.4188575092E-02  -8.6652958344E-03   2.7580109610E-03   2.4707315711E-02
   12     -2.8628731031E-05  -5.4114053999E-02  -1.1296901838E-02   4.4383516186E-05  -6.3109499952E-02
   13      1.7916214437E-04  -1.2165015854E-02  -2.4594393849E-01  -9.2650446079E-02  -7.3167423662E-04
   14      2.5745241632E-04  -4.6662382210E-04  -8.8766337869E-02  -9.7711181252E-02   3.9060961587E-02
   15      7.1863281630E-05  -2.1343643100E-03   9.6666812136E-03  -3.6034627462E-03   1.5615904287E-03
   16      3.8602185846E-05   2.4599913014E-02  -1.6180556560E-02   1.6665688916E-02   4.4424624745E-03
   17      2.1951838172E-05   7.5492281222E-03  -1.8294030645E-04   9.0766609453E-03  -2.5741282268E-02
   18     -1.1682469171E-05  -9.7719765171E-04   5.8058890050E-04  -1.8373362652E-04  -3.5398168091E-03
   19     -3.4069167251E-05   1.8339328691E-03  -1.0093571014E-03   3.4551283404E-04  -2.4149328308E-03
   20     -1.9064827890E-05   1.4111885826E-03   1.0113481630E-03  -1.6108940775E-03  -1.8662567971E-03
   21      1.7274153267E-03  -3.4861946161E-03  -1.3842133063E-03  -6.5436621643E-04   2.3178615450E-03
   22     -2.5008829403E-03  -2.0679535795E-03  -9.2607898540E-04   2.5179115382E-04   1.0715368797E-03
   23     -2.1238954194E-03   2.6114920755E-03   1.4750241798E-03  -5.7153600712E-04   9.6849122640E-04
   24      2.1833934600E-04  -2.7950110253E-05  -7.0457679744E-05  -6.1639083291E-05   1.1337541638E-04
   25     -3.8830738321E-04  -2.2961632375E-05   2.5000939271E-05  -2.0645950466E-05   2.1130298054E-05
   26      1.4550845459E-03   1.2437444043E-04   8.0815229838E-05   2.8979873685E-05  -1.3074294701E-04
   27      1.4706087081E-04  -4.1027442859E-04  -1.5424024278E-04   7.0149954084E-05   9.4287217770E-05
   28     -1.1616940699E-03  -1.3021272894E-06   3.3102342011E-05   1.2231122315E-05  -4.3561203392E-05
   29     -9.6174139344E-04   1.5324268304E-04   1.1496388146E-04  -7.2666271168E-06  -8.0506761840E-05
   30      4.6444367580E-03   4.0015633842E-05  -4.6296136205E-05  -6.4964464301E-05  -1.3574391079E-04
   31      3.2932936861E-03  -1.4868033418E-05  -2.9256844441E-05   3.3257606706E-05   1.9892763542E-05
   32     -8.3403125076E-03   4.2088249961E-05   1.6318999108E-05  -8.1353523885E-08  -3.0390310299E-05
   33     -9.3956208550E-02   1.7149514761E-04   1.5906947931E-04  -3.9608512428E-05  -4.8120536786E-04
   34     -7.1840185361E-02   1.0154780783E-04   7.5363074805E-05   3.9735407257E-05  -1.7388491288E-04
   35      2.2966575123E-01   4.1094999984E-05   3.8301519271E-05   2.6724723424E-05  -7.5841459227E-05
   36      4.1098488712E-05   5.6224116319E-02   1.3278152753E-03   4.6062187980E-03   1.1961882709E-03
   37      3.8301632495E-05   1.3286237370E-03   2.7314488361E-01   9.2244021044E-02  -5.2735387227E-04
   38      2.6721112249E-05   4.6063380437E-03   9.2245106782E-02   9.5263469868E-02  -1.8521848544E-03
   39     -7.5851138284E-05   1.1961552380E-03  -5.2716990060E-04  -1.8519892367E-03   6.0385669537E-02
   40     -1.7244158313E-05   4.3996817565E-03   4.6153413890E-03  -2.6886882705E-02  -3.9609786187E-03
   41      8.6685760158E-05   2.3053465642E-03   1.4387242944E-03  -8.2488122238E-03  -3.5461889741E-02
   42     -5.6345352327E-05  -1.4770896310E-03  -8.6490070413E-04  -7.5402608440E-04   2.9242950179E-03
   43     -1.7448409277E-05   4.5243355777E-03  -2.7047937050E-03   2.6810238274E-03  -6.8737914463E-04
   44     -2.0266460527E-05  -1.3309005435E-03   1.3547170366E-03   1.9518441353E-05  -1.1315325520E-03
   45      2.2769951573E-05   4.6778176270E-04  -9.6722509324E-06   2.6310500148E-06   8.3389925794E-04
   46      4.2670887685E-05  -1.5522241391E-04  -4.3642926276E-04   3.2926194597E-04   3.0952831914E-04
   47      7.1719535524E-05   9.1252586132E-05   2.6743726920E-04  -2.0325880079E-04  -1.8287031515E-04
   48     -2.5633395040E-05   8.2826558041E-04  -4.0585821119E-04   2.9612941486E-04   8.2404441052E-04
   49     -3.0380704709E-05   1.6570846850E-04  -5.7750781959E-04   3.5850097020E-05  -2.7542539683E-04
   50     -8.8592963419E-05  -1.4381930621E-04   2.8787807620E-04  -1.5677320823E-04   1.2252547833E-04
   51     -1.0545994571E-04   2.7945536560E-06  -7.1264460624E-05   5.1531686894E-04  -1.0456444573E-03
   52     -1.5749616907E-04   6.7989098120E-05  -8.3664310468E-05  -3.6897580650E-04   5.6419701605E-04
   53      1.5772002001E-04   9.2754729765E-05   1.2995827872E-04   1.1979892609E-04  -9.8042779604E-04
                   40                 41                 42                 43                 44        
    0      2.5572438302E-05   3.9635012117E-04  -2.8422705796E-04  -1.8352786378E-05  -1.2833628745E-04
    1      4.8370693181E-05  -2.5272882468E-04  -2.3574172311E-04  -4.8099599482E-05  -1.4408024470E-04
    2     -2.7917039839E-05   3.4919452289E-04  -4.8716476974E-06   3.9732881677E-05  -7.0154770920E-05
    3      4.9840242616E-05  -1.0607979999E-03  -1.2658457428E-04   2.1594563699E-06  -1.7491131432E-04
    4      1.3799635567E-04   1.9747103796E-04  -2.5296356039E-05   1.1139675863E-05   2.0534149664E-05
    5      3.8447450409E-04  -4.9346335562E-04   3.5852472918E-05   9.6624833130E-06  -1.4810535424E-05
    6     -3.7493883987E-04   1.7488666372E-03  -3.8162130372E-04  -2.3419096394E-04  -4.2300045475E-04
    7      1.7055342776E-05   3.0277032125E-04   2.7874889876E-04   1.0416064178E-03  -4.2387912554E-04
    8      6.8677537398E-04  -4.0562050432E-04  -1.6935593400E-04  -3.5652685867E-04   5.4720308425E-04
    9     -8.9073039675E-04  -2.5591824453E-03  -6.1532645419E-03  -1.2308462963E-03  -2.3470992300E-03
   10     -1.4808880262E-03  -3.4202913809E-04  -1.3968522471E-04  -2.3073364825E-03   1.2560712532E-03
   11      1.3136670916E-02  -5.6760311087E-03  -4.8170560623E-04   1.1947944945E-03  -1.6152890056E-03
   12      3.9944917073E-04   3.4916676006E-02  -1.4052473732E-02   8.1752901970E-03  -1.7792271100E-02
   13     -5.4990295430E-02  -3.7586107306E-03   1.0746999958E-02  -1.5201089119E-02   1.3604103115E-02
   14     -9.5245180924E-03  -2.7578255368E-01   1.3559600678E-02  -2.1312776855E-02   9.0016331512E-03
   15      5.0822098324E-04  -2.2171882669E-03  -1.0297318061E-01   9.9170127868E-02   1.3965812488E-01
   16     -3.3782700547E-03   3.2099215292E-03   6.4997910946E-02  -1.4126874037E-01  -1.0576317707E-01
   17      2.2736108718E-02  -1.4410467413E-02   8.8962073381E-02  -9.9886417058E-02  -1.9706103114E-01
   18      4.7985079748E-04   6.1270461918E-04  -1.6832820101E-02  -1.7970354460E-02  -4.1076367100E-04
   19     -2.3049532457E-03   8.9550677615E-04   1.3216892923E-02   9.8454523378E-03  -1.0584804113E-02
   20      6.3854462439E-06   1.6079441475E-04   1.7978349723E-02   1.8451469181E-02  -1.3071066573E-02
   21      5.4547182336E-04  -1.4117448579E-03  -5.8790299367E-05   1.2708884977E-05  -1.0880049595E-04
   22      7.9074824617E-04  -1.1817360162E-03   1.2605445809E-04   1.9291100899E-04  -3.4100314599E-04
   23      1.0105747983E-04   2.0042126422E-03  -4.0996697808E-04  -5.1134205010E-04  -4.8673896852E-05
   24      9.7970910910E-05  -2.0808215063E-04   7.4559016203E-07   7.7947258019E-06  -4.5579979889E-06
   25      5.6391711811E-05  -3.9343238126E-05   2.2898875324E-05   2.9078993559E-05  -3.4405893512E-07
   26     -3.6893351161E-05   9.2860141056E-05  -2.7137389797E-05   9.2394224631E-06  -1.0564644911E-05
   27      3.2702502195E-05   7.9879969064E-05   4.2799723516E-06   5.4153876624E-06  -1.2727215349E-05
   28      3.5040492119E-05   6.0837533639E-05  -2.8274849082E-05   4.9206186553E-06  -8.0444090020E-06
   29      9.5350634501E-06  -6.6024480659E-06   1.0253407601E-05  -1.2389552923E-06   2.3452669887E-05
   30      3.0376248487E-06   1.3498780195E-04  -1.5239879741E-05  -2.9544391897E-05   2.6327752306E-05
   31     -3.1201497043E-05  -6.8777319896E-05  -2.6435283005E-05  -1.0324570091E-05  -2.0472045701E-05
   32     -5.5711478666E-06   6.3050418890E-05   5.3743298623E-06  -1.5919890935E-06   6.6793890344E-06
   33     -9.7798802472E-05   1.7491039982E-04  -3.1252585183E-05   4.4617266332E-05  -4.2172122904E-05
   34     -3.7040275890E-05   1.1525033316E-04  -2.2034865694E-05  -9.4670085157E-06  -8.3202535131E-06
   35     -1.7238711813E-05   8.6685035459E-05  -5.6346117488E-05  -1.7448146700E-05  -2.0267666108E-05
   36      4.3996490646E-03   2.3053014656E-03  -1.4771017058E-03   4.5243776565E-03  -1.3309154076E-03
   37      4.6151742459E-03   1.4387352281E-03  -8.6496514208E-04  -2.7049129282E-03   1.3547082252E-03
   38     -2.6887089488E-02  -8.2488243166E-03  -7.5402184722E-04   2.6809444264E-03   1.9535353007E-05
   39     -3.9608913854E-03  -3.5460535609E-02   2.9241502748E-03  -6.8750498410E-04  -1.1316524115E-03
   40      5.5051881418E-02  -2.3144851750E-03  -2.0197290396E-04   1.6267400351E-03   1.5138840001E-03
   41     -2.3150810875E-03   3.0022204657E-01   7.8155389589E-04   8.0225951444E-04   2.3867334184E-03
   42     -2.0279518755E-04   7.8171267142E-04   1.3899625072E-01  -8.7620035438E-02  -1.1864993644E-01
   43      1.6265908573E-03   8.0247766158E-04  -8.7620860157E-02   1.4857790638E-01   9.6071198479E-02
   44      1.5135306875E-03   2.3868233390E-03  -1.1865119470E-01   9.6071428416E-02   1.9805130868E-01
   45     -3.7372368226E-04   2.3181832642E-04  -2.2196181748E-03  -2.9549852379E-03   4.0093729214E-03
   46     -3.5937302474E-04   2.1834261575E-04  -6.4842624666E-04  -1.1880726326E-03   2.4839486395E-03
   47      4.4072397694E-04  -5.0458225582E-04  -9.4554087121E-04   1.5625602390E-03  -7.0709524309E-04
   48      1.8009557534E-05  -1.1394532467E-04   2.9745177401E-03  -1.1091466700E-03  -1.0115228837E-03
   49     -5.4378493396E-04   3.1656794356E-04   4.1433897295E-04   1.4338858783E-03   8.2750623055E-04
   50      4.2757391569E-04  -2.7678170360E-04   2.1884111667E-04   1.3207849601E-03   2.4849070244E-03
   51     -6.4179611712E-04   1.6575051274E-03  -3.2426278043E-04  -7.3265089341E-05  -9.3418529813E-05
   52      7.6119170448E-04   4.0038853781E-04   3.2512521409E-05  -5.1906544425E-05   1.1950819299E-04
   53     -6.2541823270E-04   4.1842287046E-04  -2.4018346319E-05  -8.8024872646E-05   7.5657405262E-05
                   45                 46                 47                 48                 49        
    0      2.0102210105E-04  -5.7127399642E-05   6.0290070071E-04  -2.1491606040E-04   4.5526888519E-04
    1      3.0622685483E-04   1.3422706519E-04   4.8133931415E-04   2.7247697985E-04   2.1844589188E-04
    2     -6.2605924452E-04   5.4369197567E-05  -4.8055892909E-04   2.2092110117E-04   2.7269438258E-04
    3     -5.6540128026E-04   3.5066994538E-04  -6.3552740524E-04   1.1435309405E-03  -1.0994560240E-03
    4     -3.0043443996E-04   1.1268971651E-04  -3.0245888524E-04   1.2440850026E-03  -9.0021024315E-04
    5     -3.0212948899E-04  -8.4539075514E-05   1.7798248476E-05   1.4470250710E-04  -9.0868075779E-05
    6      2.3891189716E-03  -7.9324981932E-04   1.1664575983E-03  -5.4242334941E-03   2.6723810518E-03
    7     -1.9401302259E-03   1.6317490798E-03  -1.0800684510E-03   2.0697185750E-03  -1.8007678941E-03
    8      7.2796896479E-04  -2.7417268108E-04   2.7396473043E-03   5.4116406346E-05   8.2234455100E-05
    9      3.8370619086E-03  -8.2806073961E-04   4.3912817078E-03   4.6170463396E-03  -2.9585365864E-03
   10     -3.5300465208E-03   1.1089297611E-03  -4.7189441069E-03   1.9418184656E-02  -1.1219377379E-02
   11     -2.1817548512E-02   1.4505537517E-02  -1.2362429712E-02   1.1054632223E-02  -5.4078203016E-03
   12     -1.1987388054E-03  -3.3746916563E-04   4.0011877774E-04  -3.5823659113E-03   2.6934373836E-04
   13      5.6171483211E-04  -2.0515888050E-03   5.5424402343E-04  -4.4569422154E-04  -2.3201885488E-04
   14      2.1337502039E-03  -2.3465107233E-04  -3.8857152090E-04  -2.7390294766E-03   1.9042945171E-03
   15     -7.0274560909E-03  -7.5301351531E-03   8.1786431688E-03  -2.6380576166E-03  -4.3121514550E-03
   16     -1.9888157154E-03   1.5649081268E-03   4.7446640281E-03  -3.0013101680E-02  -1.6904860087E-02
   17      2.8555465269E-02   1.8812503512E-02  -3.8354892331E-03  -6.3695228352E-03  -3.5912771537E-03
   18     -5.3004294446E-02   5.0376058117E-03   9.2457009615E-03  -5.8010097666E-02   1.1805666927E-02
   19      5.2074610687E-03  -5.8270969767E-02  -1.1235447662E-02   1.5902311061E-02  -2.4950899873E-01
   20      8.4921790065E-03  -1.6581928793E-02  -2.8624753009E-01   5.8937188035E-03  -7.6426423611E-02
   21     -2.6404759119E-03  -3.1760983178E-04  -1.6554665478E-03   1.3583959252E-03  -7.7228923572E-04
   22      1.2774922705E-03  -5.1409565110E-04   1.5120482290E-03  -5.4202705339E-04   2.2363650279E-03
   23     -3.4169960409E-03   1.2646850413E-03  -2.0578887406E-03   1.5721560716E-03  -2.0011522698E-03
   24     -8.3793916141E-05   6.0112577771E-05  -7.5193156815E-05  -1.6649534677E-04   2.2444448092E-04
   25     -5.8513512869E-05  -8.2014727954E-05  -1.9609615759E-04  -1.2655716274E-04   1.1280586791E-06
   26      7.5296100259E-05  -7.0251749024E-05   1.2448667943E-04   4.4431469599E-05   6.9626120929E-05
   27     -2.1596113100E-04   3.7286560275E-05  -1.3351233705E-04   3.9795465948E-05   6.5802947326E-05
   28     -2.4328441731E-05  -1.6799984413E-07  -1.4222545874E-05  -1.6113509519E-04   6.8833882610E-05
   29      1.7189080483E-04  -3.6714076227E-05   1.4870291470E-04  -1.7490125612E-05  -1.6569266151E-05
   30      1.5241370248E-04  -1.1960130876E-04   1.8958373332E-04  -3.9637373436E-04   2.8564510629E-04
   31      1.9781091741E-05  -1.9158168969E-05  -3.7752067134E-06  -8.6124810752E-05   1.2417044297E-04
   32      9.4705737505E-05  -3.5001250512E-05   7.9166908639E-05  -2.2828377379E-04   9.9877146014E-05
   33     -3.6140601495E-05  -1.0112932054E-05  -1.4759471868E-04  -1.4712124177E-04   1.4274930788E-04
   34      1.0389509779E-04   3.0130433705E-06   7.6249710862E-05  -3.2265056123E-05   6.1376077576E-05
   35      2.2754990627E-05   4.2678954507E-05   7.1714193411E-05  -2.5627459030E-05  -3.0383960492E-05
   36      4.6778071578E-04  -1.5520218232E-04   9.1245254565E-05   8.2827000700E-04   1.6570207945E-04
   37     -9.6822440314E-06  -4.3643810122E-04   2.6743009381E-04  -4.0583549138E-04  -5.7752190120E-04
   38      2.6472896894E-06   3.2928063055E-04  -2.0323851749E-04   2.9613015229E-04   3.5847722634E-05
   39      8.3389993874E-04   3.0952769837E-04  -1.8286028038E-04   8.2405484715E-04  -2.7542291448E-04
   40     -3.7372155500E-04  -3.5937329750E-04   4.4072735249E-04   1.7998494946E-05  -5.4375737827E-04
   41      2.3181448257E-04   2.1833968009E-04  -5.0459195123E-04  -1.1393587305E-04   3.1657267160E-04
   42     -2.2196331891E-03  -6.4841970607E-04  -9.4544156085E-04   2.9752450368E-03   4.1480438245E-04
   43     -2.9549790748E-03  -1.1880927958E-03   1.5626042332E-03  -1.1087608860E-03   1.4341511277E-03
   44      4.0093425900E-03   2.4839879603E-03  -7.0699357172E-04  -1.0115380188E-03   8.2741822629E-04
   45      5.9222575562E-02   2.9832808869E-03  -1.9331619486E-02   1.1503165232E-03   6.2091138102E-04
   46      2.9834480321E-03   5.5320657696E-02   6.8978138291E-03   1.5906153218E-03   2.9474660840E-03
   47     -1.9331193374E-02   6.8980028608E-03   3.0984781080E-01  -4.4205364215E-04   7.2458351579E-04
   48      1.1503001112E-03   1.5905595874E-03  -4.4214960741E-04   5.7248116221E-02  -7.2517859678E-03
   49      6.2091245837E-04   2.9474655204E-03   7.2466675201E-04  -7.2525164490E-03   2.7425657894E-01
   50      1.6006563957E-03  -2.7763865170E-02  -5.8760488723E-03  -8.4173413658E-03   8.3297966926E-02
   51     -1.2636965476E-03   4.2828590610E-04  -7.2058774491E-04   3.7800311445E-04  -4.5342417788E-04
   52      1.0236010256E-04   9.6360524818E-05   2.8126645307E-04  -3.5529576807E-04   3.4280113990E-04
   53     -6.2210730478E-04   4.6737793230E-04  -3.7199337755E-04   7.6746599352E-05  -6.2275306892E-05
                   50                 51                 52                 53        
     0     -4.2557895549E-04  -3.5783564904E-03   4.3622351392E-03  -6.4167607489E-04
     1     -1.0448961102E-04  -2.4855593350E-02  -7.8515833793E-03   1.0041040937E-02
     2      1.9986839562E-05   3.1676932899E-02   7.2485625138E-04  -9.7038689179E-03
     3     -5.0004381475E-05  -1.1518028506E-03   6.4222977381E-04  -1.7065501907E-04
     4      2.5250860115E-05  -3.7009124470E-04   6.6618817298E-05   6.9365539748E-05
     5      6.2368389690E-05   1.1414476786E-03  -1.0260863346E-03  -1.4621846276E-03
     6     -3.3290895037E-04  -3.1521985442E-04   3.0204063776E-04   8.7347740905E-04
     7      6.9084109069E-04   8.1146258013E-05  -1.9254010802E-03  -1.2175105183E-03
     8      9.0367860748E-04   5.4948888292E-04  -1.3645156029E-03   1.2165219238E-04
     9     -5.9004119231E-04  -4.3214041645E-03  -1.3433887386E-03  -6.5559792231E-03
    10      1.1634780353E-02   1.5842853575E-02   7.8327335453E-03   2.0336950394E-02
    11      2.3280054087E-03  -1.5325639721E-02  -1.9054478001E-02  -2.3582467136E-02
    12      8.4520343403E-04   2.6879320319E-04   8.7465730101E-04   3.5886550239E-04
    13      3.6707773886E-04   1.2473113179E-03   9.9400610961E-04  -2.3806028577E-04
    14     -1.5428130324E-03  -2.2162954297E-03  -1.3830734196E-03   2.4651067936E-03
    15      1.8624735717E-03  -2.2327913560E-04   2.9065466657E-04   4.0970681344E-04
    16      1.3833535690E-02  -4.1070252787E-04   6.8227694670E-04  -8.9455452740E-04
    17      3.6360982961E-03   8.3202150173E-04  -3.9174174403E-04   1.0490628562E-03
    18      5.2221769246E-03  -8.9712362329E-04  -1.1462867594E-03   1.4602154991E-03
    19     -8.4365446242E-02  -2.3662962587E-03  -2.3018090112E-04  -2.7960185447E-03
    20     -8.9827058469E-02  -5.5075794943E-03   1.2824959510E-04  -1.9299220300E-03
    21     -2.7291993470E-04  -5.6084332375E-02  -2.9675876001E-03  -1.6208875649E-02
    22      2.1773306231E-04   9.0158776736E-03  -1.6246949152E-01   1.3191864354E-01
    23      1.1597644448E-03  -3.7375270130E-02   1.7569246420E-01  -2.2303315261E-01
    24      1.4326165924E-04  -4.9012508043E-03  -3.9260777979E-03   1.3767653162E-03
    25      4.5436596023E-05  -1.1158340322E-04   3.1633050075E-04  -1.4262115994E-03
    26     -9.5025086400E-07   3.2266026353E-03   1.5578059125E-03   8.7072427856E-04
    27     -4.1095622312E-05   6.4979073457E-04  -6.3362607037E-04  -1.0843286572E-03
    28      3.3091058711E-05  -1.0130360641E-03   1.2598227002E-03  -6.7737214853E-04
    29      1.9613361947E-05   1.2473962178E-04  -7.7204240753E-04   2.2558625519E-03
    30      4.1929298578E-05  -1.1920788149E-04   2.6902786140E-04   3.4502667549E-04
    31      4.3501050372E-05   5.4493822586E-04   3.0470361159E-06  -1.8502513478E-04
    32     -1.7401896564E-05   2.0088016843E-04   9.5066063526E-05  -2.2933310244E-04
    33     -7.6442324365E-07  -9.2388359456E-05   1.3238829517E-04   8.9767594096E-05
    34     -7.2241413964E-06   4.6702732943E-04  -1.6718975282E-04  -2.2690446541E-04
    35     -8.8587965720E-05  -1.0551512764E-04  -1.5747330541E-04   1.5776570014E-04
    36     -1.4381682341E-04   3.0223950021E-06   6.8144888280E-05   9.2809479818E-05
    37      2.8789073597E-04  -7.0970698345E-05  -8.3463969157E-05   1.3002016036E-04
    38     -1.5676933219E-04   5.1568701772E-04  -3.6871627638E-04   1.1990831411E-04
    39      1.2251792964E-04  -1.0625734378E-03   5.5770419009E-04  -9.8518747880E-04
    40      4.2755183448E-04  -6.4886747373E-04   7.5846948596E-04  -6.2688180847E-04
    41     -2.7678809330E-04   1.6564926344E-03   4.0062393619E-04   4.1767876849E-04
    42      2.1802384816E-04  -3.2427386826E-04   3.2504789956E-05  -2.4018580205E-05
    43      1.3203259922E-03  -7.3263915197E-05  -5.1897053001E-05  -8.8026677784E-05
    44      2.4850349964E-03  -9.3410717210E-05   1.1949834177E-04   7.5658154438E-05
    45      1.6007182705E-03  -1.2636961421E-03   1.0236215075E-04  -6.2210201362E-04
    46     -2.7763800944E-02   4.2828286188E-04   9.6361525105E-05   4.6736893154E-04
    47     -5.8759388277E-03  -7.2058639684E-04   2.8127069338E-04  -3.7199286634E-04
    48     -8.4172909287E-03   3.7797023730E-04  -3.5527360273E-04   7.6698141010E-05
    49      8.3297576146E-02  -4.5340501805E-04   3.4279504885E-04  -6.2264042995E-05
    50      8.6974599011E-02   2.1381447936E-04   1.8470438726E-05   1.8946379639E-04
    51      2.1381670289E-04   7.3013570952E-02   2.7475265916E-03   2.1208979480E-02
    52      1.8476369086E-05   2.7491498044E-03   1.6039735002E-01  -1.5447992439E-01
    53      1.8949944102E-04   2.1207488783E-02  -1.5448018783E-01   2.5255189731E-01

$vibrational_frequencies
54
    0        0.000000
    1        0.000000
    2        0.000000
    3        0.000000
    4        0.000000
    5        0.000000
    6     -134.633966
    7       82.930957
    8      152.500119
    9      330.365833
   10      425.754100
   11      489.406635
   12      493.523924
   13      716.879218
   14      778.534105
   15      878.783032
   16      939.960110
   17      948.952240
   18      988.969463
   19     1014.963318
   20     1040.582798
   21     1064.964265
   22     1091.398867
   23     1141.885785
   24     1147.233120
   25     1176.537495
   26     1192.418166
   27     1213.496665
   28     1234.557637
   29     1254.549407
   30     1296.865834
   31     1311.414560
   32     1329.630749
   33     1338.462145
   34     1367.597212
   35     1431.595055
   36     1453.105487
   37     1469.185867
   38     1488.248304
   39     1517.487379
   40     1532.339744
   41     1539.240327
   42     1546.291281
   43     1565.784024
   44     2913.237328
   45     2921.138672
   46     2935.142864
   47     2943.984960
   48     2973.970629
   49     2988.719755
   50     2991.660042
   51     2996.328784
   52     3212.187688
   53     3213.273989

$normal_modes
54 54
                    0                  1                  2                  3                  4        
    0      0.0000000000E+00   0.0000000000E+00   0.0000000000E+00   0.0000000000E+00   0.0000000000E+00
    1      0.0000000000E+00   0.0000000000E+00   0.0000000000E+00   0.0000000000E+00   0.0000000000E+00
    2      0.0000000000E+00   0.0000000000E+00   0.0000000000E+00   0.0000000000E+00   0.0000000000E+00
    3      0.0000000000E+00   0.0000000000E+00   0.0000000000E+00   0.0000000000E+00   0.0000000000E+00
    4      0.0000000000E+00   0.0000000000E+00   0.0000000000E+00   0.0000000000E+00   0.0000000000E+00
    5      0.0000000000E+00   0.0000000000E+00   0.0000000000E+00   0.0000000000E+00   0.0000000000E+00
    6      0.0000000000E+00   0.0000000000E+00   0.0000000000E+00   0.0000000000E+00   0.0000000000E+00
    7      0.0000000000E+00   0.0000000000E+00   0.0000000000E+00   0.0000000000E+00   0.0000000000E+00
    8      0.0000000000E+00   0.0000000000E+00   0.0000000000E+00   0.0000000000E+00   0.0000000000E+00
    9      0.0000000000E+00   0.0000000000E+00   0.0000000000E+00   0.0000000000E+00   0.0000000000E+00
   10      0.0000000000E+00   0.0000000000E+00   0.0000000000E+00   0.0000000000E+00   0.0000000000E+00
   11      0.0000000000E+00   0.0000000000E+00   0.0000000000E+00   0.0000000000E+00   0.0000000000E+00
   12      0.0000000000E+00   0.0000000000E+00   0.0000000000E+00   0.0000000000E+00   0.0000000000E+00
   13      0.0000000000E+00   0.0000000000E+00   0.0000000000E+00   0.0000000000E+00   0.0000000000E+00
   14      0.0000000000E+00   0.0000000000E+00   0.0000000000E+00   0.0000000000E+00   0.0000000000E+00
   15      0.0000000000E+00   0.0000000000E+00   0.0000000000E+00   0.0000000000E+00   0.0000000000E+00
   16      0.0000000000E+00   0.0000000000E+00   0.0000000000E+00   0.0000000000E+00   0.0000000000E+00
   17      0.0000000000E+00   0.0000000000E+00   0.0000000000E+00   0.0000000000E+00   0.0000000000E+00
   18      0.0000000000E+00   0.0000000000E+00   0.0000000000E+00   0.0000000000E+00   0.0000000000E+00
   19      0.0000000000E+00   0.0000000000E+00   0.0000000000E+00   0.0000000000E+00   0.0000000000E+00
   20      0.0000000000E+00   0.0000000000E+00   0.0000000000E+00   0.0000000000E+00   0.0000000000E+00
   21      0.0000000000E+00   0.0000000000E+00   0.0000000000E+00   0.0000000000E+00   0.0000000000E+00
   22      0.0000000000E+00   0.0000000000E+00   0.0000000000E+00   0.0000000000E+00   0.0000000000E+00
   23      0.0000000000E+00   0.0000000000E+00   0.0000000000E+00   0.0000000000E+00   0.0000000000E+00
   24      0.0000000000E+00   0.0000000000E+00   0.0000000000E+00   0.0000000000E+00   0.0000000000E+00
   25      0.0000000000E+00   0.0000000000E+00   0.0000000000E+00   0.0000000000E+00   0.0000000000E+00
   26      0.0000000000E+00   0.0000000000E+00   0.0000000000E+00   0.0000000000E+00   0.0000000000E+00
   27      0.0000000000E+00   0.0000000000E+00   0.0000000000E+00   0.0000000000E+00   0.0000000000E+00
   28      0.0000000000E+00   0.0000000000E+00   0.0000000000E+00   0.0000000000E+00   0.0000000000E+00
   29      0.0000000000E+00   0.0000000000E+00   0.0000000000E+00   0.0000000000E+00   0.0000000000E+00
   30      0.0000000000E+00   0.0000000000E+00   0.0000000000E+00   0.0000000000E+00   0.0000000000E+00
   31      0.0000000000E+00   0.0000000000E+00   0.0000000000E+00   0.0000000000E+00   0.0000000000E+00
   32      0.0000000000E+00   0.0000000000E+00   0.0000000000E+00   0.0000000000E+00   0.0000000000E+00
   33      0.0000000000E+00   0.0000000000E+00   0.0000000000E+00   0.0000000000E+00   0.0000000000E+00
   34      0.0000000000E+00   0.0000000000E+00   0.0000000000E+00   0.0000000000E+00   0.0000000000E+00
   35      0.0000000000E+00   0.0000000000E+00   0.0000000000E+00   0.0000000000E+00   0.0000000000E+00
   36      0.0000000000E+00   0.0000000000E+00   0.0000000000E+00   0.0000000000E+00   0.0000000000E+00
   37      0.0000000000E+00   0.0000000000E+00   0.0000000000E+00   0.0000000000E+00   0.0000000000E+00
   38      0.0000000000E+00   0.0000000000E+00   0.0000000000E+00   0.0000000000E+00   0.0000000000E+00
   39      0.0000000000E+00   0.0000000000E+00   0.0000000000E+00   0.0000000000E+00   0.0000000000E+00
   40      0.0000000000E+00   0.0000000000E+00   0.0000000000E+00   0.0000000000E+00   0.0000000000E+00
   41      0.0000000000E+00   0.0000000000E+00   0.0000000000E+00   0.0000000000E+00   0.0000000000E+00
   42      0.0000000000E+00   0.0000000000E+00   0.0000000000E+00   0.0000000000E+00   0.0000000000E+00
   43      0.0000000000E+00   0.0000000000E+00   0.0000000000E+00   0.0000000000E+00   0.0000000000E+00
   44      0.0000000000E+00   0.0000000000E+00   0.0000000000E+00   0.0000000000E+00   0.0000000000E+00
   45      0.0000000000E+00   0.0000000000E+00   0.0000000000E+00   0.0000000000E+00   0.0000000000E+00
   46      0.0000000000E+00   0.0000000000E+00   0.0000000000E+00   0.0000000000E+00   0.0000000000E+00
   47      0.0000000000E+00   0.0000000000E+00   0.0000000000E+00   0.0000000000E+00   0.0000000000E+00
   48      0.0000000000E+00   0.0000000000E+00   0.0000000000E+00   0.0000000000E+00   0.0000000000E+00
   49      0.0000000000E+00   0.0000000000E+00   0.0000000000E+00   0.0000000000E+00   0.0000000000E+00
   50      0.0000000000E+00   0.0000000000E+00   0.0000000000E+00   0.0000000000E+00   0.0000000000E+00
   51      0.0000000000E+00   0.0000000000E+00   0.0000000000E+00   0.0000000000E+00   0.0000000000E+00
   52      0.0000000000E+00   0.0000000000E+00   0.0000000000E+00   0.0000000000E+00   0.0000000000E+00
   53      0.0000000000E+00   0.0000000000E+00   0.0000000000E+00   0.0000000000E+00   0.0000000000E+00
                    5                  6                  7                  8                  9        
    0      0.0000000000E+00   3.7081667432E-02   8.3194815300E-02  -8.5536460231E-02  -5.2995100371E-02
    1      0.0000000000E+00  -3.5419788793E-02  -6.7985430773E-02   1.3253452270E-01   3.8995728983E-03
    2      0.0000000000E+00  -7.7853361045E-03   7.7817577708E-03  -1.5309116977E-01   4.0867732954E-02
    3      0.0000000000E+00   2.5622114735E-02  -4.7455923400E-02  -1.2036502753E-02   1.3615462215E-02
    4      0.0000000000E+00  -1.8519583365E-01  -1.0578691901E-02  -4.4156480959E-02   5.1598940187E-02
    5      0.0000000000E+00   1.6792241149E-01  -7.1957453633E-02   5.5002001616E-02   2.8200323842E-03
    6      0.0000000000E+00  -6.6339422718E-03  -8.2582902596E-02  -9.6869212053E-03   2.2333609010E-02
    7      0.0000000000E+00   1.8229580708E-01   2.9797023677E-02  -1.5545635586E-02   1.0342107066E-01
    8      0.0000000000E+00  -1.4264966897E-01   3.0348916780E-02   5.1699507084E-05  -1.4529431433E-01
    9      0.0000000000E+00  -5.4363833859E-03  -7.9596309591E-03   7.0565438957E-03   5.9745125034E-03
   10      0.0000000000E+00   6.8059739181E-02   7.2042289038E-02  -4.3042157520E-02  -4.9259943546E-02
   11      0.0000000000E+00  -4.5060820322E-02   7.4972247463E-02   5.5681057312E-02  -2.3801118820E-02
   12      0.0000000000E+00   6.6092100524E-02   8.2253195449E-03  -3.7267906515E-02  -3.2040235087E-02
   13      0.0000000000E+00  -2.2092633916E-02   5.6917421634E-02  -1.9358397824E-02   1.1343362606E-01
   14      0.0000000000E+00  -2.6395586461E-03   8.7051479572E-02  -2.4603896358E-02   2.0089492548E-01
   15      0.0000000000E+00  -2.2267766376E-02   1.2954549945E-02   2.9884394900E-02   1.7168787279E-02
   16      0.0000000000E+00  -7.8855592280E-02  -1.7451057552E-01   1.5691121299E-02   4.7744731135E-03
   17      0.0000000000E+00   4.5741638607E-02  -2.2643298696E-01  -7.8654488974E-02  -1.1431855138E-02
   18      0.0000000000E+00  -9.7416980130E-02  -2.1631345567E-02   7.3587836386E-02   4.3643395831E-02
   19      0.0000000000E+00   8.8311332958E-03   5.4498142768E-02   5.9321615873E-02  -8.6164528679E-02
   20      0.0000000000E+00   2.2402397497E-02   7.3095856405E-02   9.9740709326E-02  -9.4043287328E-02
   21      0.0000000000E+00   8.1619338976E-03   7.7212185580E-02   3.4829483502E-02  -1.3976770902E-02
   22      0.0000000000E+00   7.2210198700E-02   4.4855642490E-02  -9.0673562633E-02  -1.6727601279E-01
   23      0.0000000000E+00  -4.5771623886E-02   3.1385942465E-02   5.7725615570E-02   3.5573264816E-02
   24      0.0000000000E+00   7.2033312816E-02   1.7665954679E-01  -3.9073257315E-01  -1.6580822517E-01
   25      0.0000000000E+00  -9.9856519156E-02  -5.0941948520E-02   7.4988147569E-02   3.2933652433E-02
   26      0.0000000000E+00  -1.4070929473E-01   6.4832284693E-02  -3.4405655375E-01   7.7962250285E-02
   27      0.0000000000E+00   1.1374297227E-02   8.8265773537E-02   4.5221403583E-02  -2.8967765434E-02
   28      0.0000000000E+00   4.0464044043E-02  -1.8562798691E-01   4.3260849490E-01   4.3469245434E-02
   29      0.0000000000E+00   2.8897216792E-02  -1.3454606092E-02  -2.4355531442E-01   2.1906674786E-02
   30      0.0000000000E+00  -2.9606842040E-01  -2.6639435759E-02  -9.5744890509E-02  -4.1164567912E-02
   31      0.0000000000E+00  -2.8558734771E-01  -4.5282103321E-02  -8.5497178835E-04   2.6850431147E-02
   32      0.0000000000E+00   4.1991259562E-01  -1.7965220660E-01   2.7854538344E-01   3.0966752830E-02
   33      0.0000000000E+00   3.3835853279E-01  -1.2169918510E-01   9.5045498144E-02   9.6755947016E-02
   34      0.0000000000E+00  -4.2816038621E-01   3.4868787564E-02  -2.2947806983E-01   6.5193263775E-02
   35      0.0000000000E+00   2.4769467835E-01  -9.6269632738E-02   4.0332003676E-02   5.8521521158E-02
   36      0.0000000000E+00   1.1306172271E-01   1.4147094294E-01  -4.3780767295E-02  -1.5797499181E-01
   37      0.0000000000E+00  -1.9014719036E-02  -4.0670722555E-02  -2.0508351752E-02  -2.4839714443E-02
   38      0.0000000000E+00  -1.0868149394E-02   3.1840560908E-01  -2.0475136798E-02   5.2778209458E-01
   39      0.0000000000E+00   1.0645834850E-01  -1.0056496273E-01  -9.1991939413E-02   3.1270466757E-02
   40      0.0000000000E+00  -3.9147755467E-02   2.9989827152E-01  -7.5075388590E-03   4.8304537133E-01
   41      0.0000000000E+00   3.6827531143E-03   7.4904228141E-02  -3.2718016494E-02   2.1455558980E-01
   42      0.0000000000E+00  -3.5259793170E-02  -2.5801135138E-01  -4.5057152631E-02  -3.1257304070E-02
   43      0.0000000000E+00  -1.2334096020E-01  -2.4953827985E-01  -2.6757388317E-02   1.0719200054E-01
   44      0.0000000000E+00   6.9617981733E-02  -3.7389128308E-01  -1.0317893824E-01  -1.2654887864E-01
   45      0.0000000000E+00  -1.3207777979E-01   1.2329578473E-01   1.3964811576E-01   6.4525917402E-02
   46      0.0000000000E+00   3.9161324740E-02   2.7880822372E-01   1.9809116454E-01  -2.2162353934E-01
   47      0.0000000000E+00   1.9061134730E-02   8.0275730582E-02   1.0198134239E-01  -8.7606263072E-02
   48      0.0000000000E+00  -1.4422940162E-01  -1.7931377029E-01   7.4227269989E-02   7.5997265003E-02
   49      0.0000000000E+00  -1.7697737025E-03  -2.5191549117E-02   1.0170950207E-02  -3.6542932450E-02
   50      0.0000000000E+00   4.5431768225E-02   2.6936286372E-01   2.3106423511E-01  -2.1687926540E-01
   51      0.0000000000E+00  -4.1467049108E-02   4.3085734177E-02   2.1345054104E-01   1.7573076238E-02
   52      0.0000000000E+00   9.2017973926E-02   6.2522014705E-02  -1.5846457737E-01  -2.5835161828E-01
   53      0.0000000000E+00  -2.4863838557E-02   4.7217765305E-02  -7.9200087117E-03  -4.0182825141E-02
                   10                 11                 12                 13                 14        
    0     -6.1913544318E-02  -1.1728181662E-01   1.2466486397E-01   1.4087634373E-01  -3.5259148883E-02
    1     -8.5689292301E-04  -2.7366849387E-02   3.0255636210E-02   1.8152170157E-01   3.1065392868E-02
    2      3.1393934375E-02   2.5288606885E-02  -9.0485198998E-03   8.6285277906E-02   9.1707369104E-02
    3      6.4221223678E-02  -1.3990365847E-01   1.3253472897E-01  -1.7028425720E-01  -3.0197458240E-02
    4      3.7751040776E-03  -8.0028556829E-03   4.3835823966E-02   1.0730416658E-01  -1.9392785288E-02
    5      3.4123690982E-02  -3.0454548570E-02   3.5236738879E-03   1.1020065598E-01  -2.5815717300E-02
    6      8.6860309932E-02  -9.7574693966E-02   1.1701485547E-01  -1.2232290624E-01   4.7160764201E-02
    7     -1.3812511554E-01   2.1669549193E-02   5.5986040517E-02  -1.0089550720E-01  -2.8635677297E-01
    8     -1.0214128902E-02  -1.4128746498E-01  -5.8425171752E-02  -5.4037894175E-02  -3.4240382347E-01
    9      9.3182750409E-03   1.2519397020E-02  -1.6471473154E-02  -3.6562900142E-03   1.5079817280E-01
   10     -3.0554912739E-02  -1.1947409484E-01  -1.7435050090E-01  -4.4600052098E-02  -4.5835630126E-03
   11     -1.6257533719E-01   3.6467203290E-02   3.5571887188E-02  -6.2508115436E-02   1.4270596915E-02
   12      5.6744879917E-02   5.0435453815E-02  -2.7904832739E-01   6.2183652798E-03   6.4216797237E-02
   13      6.3481357460E-02  -1.0704611727E-01  -6.9477321732E-02  -1.9326247676E-02   1.8079691969E-01
   14      4.8954935283E-02   6.3269027650E-02   3.1539427760E-02  -1.2571217028E-02  -9.7900153334E-02
   15      1.4725136512E-02   2.1200817178E-01  -1.4587535358E-01   1.3879313336E-02  -2.1974036162E-01
   16     -1.5459205199E-02   2.3554792896E-02   4.5451938521E-02  -3.3737883950E-03  -7.2387214625E-03
   17      2.3906973220E-02   5.9453846351E-03  -3.7351579066E-02   1.5565580943E-03  -2.8378853582E-02
   18     -6.1756672322E-02   2.5135525285E-01   1.0480041099E-02   5.6886480589E-03  -3.9677113408E-02
   19      1.3359416968E-01  -1.7540176454E-02  -8.7266342603E-02  -6.4016814010E-03  -9.3535177779E-02
   20      9.2338615865E-02   8.0287182457E-02   1.3209848156E-01  -2.0720035547E-02   7.1997398892E-02
   21     -9.7847346506E-02  -1.6801357111E-01   4.8470082971E-02   1.2180494521E-01   4.1780853766E-02
   22     -2.5817109053E-02   1.8666954563E-01   9.2213400725E-02  -6.2553667297E-02   2.0595307759E-01
   23     -1.1961453996E-01  -4.0246290565E-02  -1.0778026364E-01  -8.3986337527E-02   3.4558247250E-01
   24     -1.7781341540E-02   9.1192380109E-02   2.7001059548E-01   3.6251451251E-01  -1.6810215632E-01
   25      3.1269455059E-03  -2.8406196043E-02   3.6430628722E-02   2.9374120478E-01   2.0190559186E-03
   26      4.7298058237E-02   6.7051436456E-02   3.5437674674E-02   3.7258467488E-01  -2.4652612071E-03
   27     -1.4344175829E-01  -1.7165592428E-01   4.1850549186E-02   8.0774885807E-02   2.1637702346E-01
   28      2.4328025976E-03  -1.8230319660E-01  -6.2150123416E-02  -2.0653581087E-01   1.0052815135E-01
   29      1.1355448712E-01   5.9212883757E-02   6.3948609982E-02   1.0098177434E-01  -1.4239978376E-01
   30      1.1838873414E-01  -1.6292426099E-01   1.1477348003E-01  -3.1718222716E-01   3.0915697124E-02
   31      4.7693351928E-02  -2.9006497673E-02   3.7124711118E-02   1.5676857651E-01   4.2417476634E-02
   32      4.2712794322E-02  -4.0170455960E-02   1.5415132449E-02   4.1655385568E-01   1.4976043802E-02
   33      5.6132001291E-02  -8.3243143294E-02   1.4499072124E-01  -3.8238426191E-02   1.2063653734E-01
   34      4.8687820856E-02   3.0278699470E-02   2.4906747042E-02  -2.0712023625E-01   1.4432071893E-01
   35      4.8804502163E-02   1.9798670570E-02   5.3007052881E-03   6.6434933056E-02   1.2814982214E-01
   36     -3.9768915329E-02  -3.1355851004E-02  -4.5130952729E-01  -7.3762018200E-03   1.4199266824E-01
   37     -2.6824999663E-02  -1.1307545311E-01  -9.1219888358E-02  -1.5213390395E-02   1.8286436105E-01
   38      2.6386560684E-01   7.8783040519E-02   7.8875813874E-02  -2.5191946165E-02  -8.8804330266E-02
   39      2.2235792992E-01   2.6847154941E-02  -3.5065339938E-01   2.5970091735E-02   1.1464636771E-01
   40      2.9686076613E-01  -7.6629485162E-02  -1.0991352624E-02  -2.8108862117E-02   1.7612482838E-01
   41      7.7579432085E-02   6.1202718576E-02   2.4774817444E-02  -1.1331333049E-02  -9.7156986315E-02
   42     -1.2896113043E-01   1.5234767758E-01  -1.5925078176E-01   2.6630223439E-02  -2.7117208981E-02
   43     -1.0266304899E-01   2.5261356846E-02   8.2392608942E-02   4.2200968920E-04   3.9634420699E-02
   44     -2.1793321415E-02  -4.5824477919E-02  -7.2714596963E-02   7.5084729895E-03   1.0148312194E-01
   45     -2.3036306643E-01   2.9619053106E-01   3.7780502225E-02  -3.0732371780E-02  -1.4762388674E-02
   46      5.1399393946E-01   7.9148676594E-02   7.4346691707E-02   4.1495382460E-02  -1.2918731792E-01
   47      6.6995826264E-02   8.2808558388E-02   1.2968967853E-01  -2.5800136273E-02   7.9773489751E-02
   48      1.1821913102E-02   3.7910720418E-01   1.4988643942E-01   3.8020430296E-02  -7.2123697484E-02
   49      1.8165665231E-03  -6.2258185001E-02  -1.4311056433E-01  -2.3732738380E-02  -8.4688955576E-02
   50      4.5095092969E-01   2.0208352369E-01   2.9157589557E-01   2.6692369545E-02   3.4759821247E-02
   51     -1.5079309952E-01  -2.3981802703E-01   2.9920619932E-02   1.6778751408E-01   7.2586832407E-02
   52     -3.8208148808E-02   4.2140637924E-01   3.1304476881E-01  -9.7733029107E-02   1.8547393517E-01
   53     -1.2501288905E-01   1.5066704726E-01   6.3863038336E-02  -1.2505980122E-01   3.5197860222E-01
                   15                 16                 17                 18                 19        
    0     -5.8904435735E-02  -4.8096405522E-02  -3.6960574488E-02  -4.3130360122E-03   5.3970791649E-02
    1     -6.4733726674E-03   1.7408131634E-02  -2.7365414685E-03  -1.3145959151E-02   1.0987193826E-01
    2     -2.3089854714E-02  -1.4363862556E-02  -8.9939222985E-02  -2.6717765987E-02   6.8942151755E-02
    3     -2.2684003994E-02   7.1383903988E-02   8.2481350675E-03  -1.8069035433E-02   7.8100881731E-02
    4      6.1780946717E-03   1.9129610771E-03   2.4675259862E-02   7.4689387598E-03  -1.0321371794E-01
    5     -3.2654618775E-03  -4.2742881302E-02  -7.5445491740E-02  -1.3889420369E-02  -7.2097587638E-02
    6     -9.9993771315E-03   3.0679314142E-02   5.4518438938E-02   1.9268606607E-02  -4.6249941711E-02
    7      5.4745643012E-02  -7.4194043601E-02   1.3203646979E-02   2.6556580332E-02  -9.6610652102E-03
    8      6.1602543282E-02  -8.3085040339E-02   4.2690022692E-02   2.3901881246E-02  -8.1780462233E-03
    9      4.6389697739E-02  -1.4361531366E-02   1.9920555691E-03   3.0642131952E-03  -1.7549636953E-02
   10      2.4806939062E-02   7.8462319448E-02  -7.1118323313E-03  -8.2169425255E-03   5.8650510876E-02
   11      5.6261925554E-02   1.2006204781E-01   1.0017051720E-03  -3.1350927304E-02  -3.8343573172E-02
   12      1.3682441818E-01  -3.5120496630E-02   4.4833697068E-03  -6.4974923247E-04  -1.6125724921E-02
   13      1.8389046451E-01   3.2704027719E-02  -2.1395769798E-02   3.9706102019E-02  -3.5377302672E-02
   14     -5.5217746639E-02   1.1213048264E-01  -4.4286651548E-02   7.6818305625E-02   1.6130396425E-02
   15     -2.0472642131E-01   5.3551389932E-02  -5.5269506048E-03  -5.7176901387E-03  -1.1947805246E-02
   16     -7.7942695387E-03  -9.5364223000E-03   3.0492301708E-03  -6.6492480650E-03  -6.7199417190E-05
   17     -4.1952525757E-02   1.6148342504E-03   1.4311755221E-03   5.9259172661E-03  -6.3990545257E-03
   18      1.2024703406E-01  -2.8139267854E-02  -6.6448654910E-03  -4.4774113286E-04   3.6590173576E-02
   19     -1.6420501958E-01   5.5380450372E-02   1.6803346787E-02  -8.0182057076E-02  -2.9174091796E-02
   20      1.5196523484E-01   1.2862750407E-02   1.5607149086E-02  -1.1170736045E-01   3.4372929711E-02
   21     -4.3789709061E-02  -2.2597385877E-02  -5.5598734838E-02  -1.0542557445E-02  -7.9746370436E-02
   22     -8.1931434219E-02  -4.0198247257E-02   2.4802097038E-02   2.6611106377E-02   5.9140499913E-02
   23     -1.6257431318E-01  -5.8443437652E-02   8.0287238844E-02   6.1139278998E-02   3.4098606325E-02
   24      7.1320983918E-02   9.1642319901E-02   2.3611017132E-01   1.4557182479E-02   1.1329124322E-01
   25      3.5341273269E-02   9.5137180160E-02   1.3841938886E-01   1.3172434082E-02   9.5221183789E-02
   26      9.5593040167E-02   1.8580186281E-01   2.9107251539E-01   4.2140651294E-02   5.9590542070E-02
   27     -2.0878706097E-01  -1.8674886001E-01  -5.6487660295E-02   5.9398847867E-02  -1.4373785160E-01
   28     -1.3542652434E-01  -1.6235717379E-01  -5.0988376399E-01  -1.2410957050E-01   2.1932277630E-01
   29      1.0416981869E-01   1.0089116241E-01  -1.3875490924E-01  -1.0555710915E-01   2.9168786582E-01
   30     -5.2138038133E-02   4.1907794068E-02  -1.5260808404E-01  -5.5133562182E-02   7.0868797103E-02
   31      2.1666781087E-02   7.9107853599E-02   1.0184671797E-01   1.8383230297E-02  -1.6769244848E-01
   32      7.7571107477E-02   1.7559573128E-01   3.4979039909E-01   7.2622421389E-02  -2.0127330969E-01
   33     -8.8407979657E-03   2.0597386544E-01   2.2180718305E-01   2.7114498848E-02  -4.9516119100E-02
   34     -7.8116060134E-02  -1.0926527408E-01  -3.7206877688E-01  -8.3238175556E-02  -1.5375327854E-01
   35     -2.8501859411E-02  -1.1831123087E-02  -1.2002927077E-01  -2.6805288781E-02  -1.7128841907E-01
   36      4.1105672401E-01   2.4097507462E-01  -1.1191076455E-01   8.5643817651E-02  -3.2781060567E-02
   37      2.5838994900E-01   2.1065498020E-01  -1.0988166194E-01   1.7048608078E-01  -4.1247256746E-02
   38     -2.1117244090E-01  -3.2221485479E-01   1.7191139639E-01  -2.4171630147E-01   2.9834273510E-02
   39      1.8983809862E-01  -3.4989706225E-01   1.1730634734E-01  -1.1451432168E-01  -2.1961233572E-02
   40      3.2086853370E-02  -4.7096080579E-01   2.2390380073E-01  -3.1152803889E-01   4.9330390810E-04
   41     -5.8723412406E-02   6.2014333757E-02  -2.3984596750E-02   5.3053281966E-02   1.5762513367E-02
   42      7.7172663762E-02  -1.5576728540E-01   1.5679056473E-02   8.4552410369E-02   4.2458776246E-02
   43      1.0508021538E-01  -2.2524024926E-02  -4.6378551001E-02   1.8942390415E-01   2.8812262116E-02
   44      1.1383790060E-01  -1.5558196487E-01   5.5518234871E-02  -7.2513454611E-02   1.6718633024E-02
   45      3.2525829424E-01   8.3787990013E-02  -9.4447480065E-05  -1.6338863826E-01   1.1778040650E-01
   46     -2.1455837761E-01  -1.1224907015E-01  -8.5803858229E-02   5.1394130438E-01  -6.6150632313E-02
   47      1.8163000897E-01   2.5769246482E-02   1.7749209555E-02  -1.3562506337E-01   4.4835190394E-02
   48      2.4660139389E-01  -2.0295365117E-01  -3.5689539890E-02   1.7562196820E-01   6.3001325286E-02
   49     -1.8095865417E-01   1.2206353666E-01   5.3764932538E-02  -2.8343576885E-01  -2.1949751683E-02
   50      1.8143566966E-01  -1.7277945905E-01  -8.6813096793E-02   4.5458159367E-01   1.1800404663E-02
   51     -8.3196199772E-02  -3.8570821500E-02   9.4109194156E-02   4.9528355253E-02   2.4038784336E-01
   52      7.7454865336E-03   2.4365804324E-02  -1.1245475976E-01  -1.5413448057E-01  -5.6961241744E-01
   53     -1.0069500937E-01  -1.8790004145E-02  -2.9112333386E-02  -7.8322656976E-02  -4.6006641730E-01
                   20                 21                 22                 23                 24        
    0      3.9855654436E-02   1.7795162377E-02  -4.5853674377E-02   9.8845303093E-03   1.0429303457E-01
    1      9.4050433151E-02   1.4232347137E-02   6.5591873847E-05   1.1929814300E-02  -8.2436619461E-02
    2      8.1438387373E-02   1.2867817504E-02  -3.0769303093E-03  -1.5667216176E-02   3.0781072082E-02
    3      6.5930555525E-02  -2.5314903695E-02  -2.0373216896E-02  -5.3124193574E-03   1.8137626618E-02
    4     -5.9668888858E-02  -1.4831408748E-02  -1.3919345244E-02  -1.2096947956E-02   1.0714659156E-01
    5     -1.2637560777E-01  -1.8766499927E-02   1.1679232213E-02   1.4414091656E-02  -3.9764388783E-02
    6     -4.0662220542E-02   7.9037895038E-05   4.5014689287E-04   6.2099964613E-03  -2.4326664458E-02
    7      1.8600206661E-02   2.5970860684E-02   3.5239189033E-04   1.0543967157E-02  -3.7926093964E-02
    8      1.6289303870E-02   2.7844368176E-02  -3.9227097453E-03  -7.9771148395E-03   1.2984048658E-02
    9      1.8412703286E-02   4.4022250022E-02   7.4941522710E-02  -5.0326412594E-03  -1.3553192282E-02
   10     -5.2437156227E-02  -3.9852798045E-02   3.2341233218E-02  -1.5476598616E-02   1.1637482239E-01
   11      3.7448118921E-02  -4.5189531702E-02   3.6553417881E-02   1.8990705306E-02  -8.3172973205E-02
   12      1.8306065855E-02  -2.4441712838E-02  -6.9699815588E-02  -1.6999097815E-01  -4.4601785966E-02
   13      2.2314327349E-02   9.6724554925E-02   8.6303620327E-02   1.7393560317E-01  -1.1243202296E-02
   14     -2.7140248363E-02  -4.8872915230E-02  -1.0014587049E-01  -1.1804532139E-01   9.8549055312E-03
   15      2.4035891652E-04   1.0642993419E-01   1.5145313105E-01  -2.9789689394E-02   1.9429776236E-02
   16     -3.2642748356E-03   1.7210334615E-02  -4.1428447510E-03  -2.7557813852E-01  -2.0901488586E-02
   17      4.4690843020E-03   4.2264872343E-02   1.7817356206E-02   1.8945285549E-01   1.0270935392E-02
   18     -2.1938915868E-02  -4.2893915129E-02  -8.2497283024E-02   2.0551124054E-01   3.5261897791E-02
   19      9.4155410359E-03  -7.6577311128E-02  -1.2014826022E-01   1.5087501861E-01  -3.9948409794E-02
   20     -4.7452909836E-02   5.8235680655E-02   5.0694709012E-02  -1.0844372389E-01   6.1567355997E-02
   21     -2.3497316188E-02  -1.7290897699E-02   1.4562344065E-02  -1.5240428583E-02  -6.2307978154E-02
   22     -6.9663704525E-02   4.7431861641E-03   3.0367927162E-04   2.3261807081E-03   4.3672209108E-03
   23      7.1490637947E-03   1.7823241419E-02  -3.4450819256E-02   3.9359814726E-03  -9.2163472355E-03
   24     -1.3404621316E-01  -2.1872998301E-02   3.3821157183E-02   8.2490047747E-02  -3.6662502748E-01
   25      1.4719144243E-01   1.1016059762E-02  -8.2701834476E-04   5.0382856196E-03  -8.6954776364E-02
   26      1.4226503026E-01  -2.7309483297E-03   1.4845865522E-02  -1.3113996344E-02  -8.0626721706E-02
   27      1.4397970042E-02   5.9318200160E-02  -1.3241453577E-01  -2.0641468519E-02   4.1878341280E-01
   28      2.1863765793E-01   2.8531040061E-02  -4.2214706035E-02  -2.6754467659E-02   1.9395470775E-01
   29      1.3055375493E-01  -2.5614294929E-02   7.4645315386E-02   1.0067700014E-02  -2.4644701206E-01
   30     -8.5265761568E-02  -5.7921534723E-02   2.0624734718E-02   4.2941717818E-02  -2.2201910407E-01
   31     -9.4446672803E-02  -4.1787121274E-02  -5.1112295072E-03  -7.8414664085E-03   8.7600049947E-02
   32      2.7486226321E-02  -2.6779226090E-02  -2.9719534321E-02  -4.5518370964E-02   2.5555428469E-01
   33      4.9109619853E-02  -6.3123232023E-02  -3.8117842199E-02  -4.8247067069E-02   2.7409766917E-01
   34     -3.9108570801E-01  -8.3558812284E-02   6.7308162536E-02   4.1361540463E-02  -1.5866545383E-01
   35     -2.7690405714E-01  -6.9712655858E-02   3.6613329634E-02   1.1608335641E-02  -2.1663909119E-03
   36      2.1331993808E-02  -1.5464162444E-01  -8.5274030043E-02   3.5668651280E-02   5.2726464300E-03
   37     -2.6184826688E-03   1.6504317230E-01   5.7695593469E-03   1.1451364388E-01  -2.0784757609E-02
   38      3.5235642980E-02  -2.2532308625E-01   8.6882720848E-02  -1.5020072360E-02   2.4261475533E-02
   39      1.9117383595E-02   1.3515389897E-01  -4.3588479150E-01  -3.7461696006E-01  -2.1155312694E-01
   40      7.3647500546E-02  -6.0482792197E-02   2.9638908134E-01   1.3936660836E-01  -1.2229489948E-02
   41     -2.5997489635E-02  -2.6639653800E-02  -1.5041141365E-01  -1.4513584032E-01  -1.1576047765E-02
   42      1.2401867762E-01  -6.8378379493E-01   4.8488382169E-01  -5.6643838761E-02   1.0124664368E-01
   43      2.8669818845E-02  -2.1496595695E-01   7.8932495087E-02  -4.6449849698E-01   1.1671915136E-02
   44      7.5842686328E-02  -4.2042815225E-01   1.8735355259E-01   3.1068526597E-01   4.6588080485E-02
   45     -1.0584275440E-01  -1.9588443970E-01  -6.3496842396E-02  -6.0193393225E-03   1.5557212683E-01
   46      1.6475299693E-01  -2.2371362494E-01   7.4791314429E-02   6.6489239315E-02  -1.2241555403E-01
   47     -5.8987020381E-02   4.2544329742E-02   4.6638697765E-02  -1.1092223034E-01   7.7940232741E-02
   48     -4.7797848450E-02   1.3374921948E-01  -4.5082038777E-01   4.0852210047E-01   4.7317852766E-02
   49     -4.0786068563E-02  -3.6324344802E-02  -1.8043440146E-01   1.2958607339E-01  -3.0627350441E-02
   50      8.8069744405E-02  -2.9861509251E-02   1.6743306156E-01  -3.2457337731E-02   2.3987973936E-02
   51     -3.2308251035E-01  -2.3511964319E-02   6.2300991012E-02   4.5951599907E-02  -4.0620877098E-01
   52      4.5127164857E-01  -1.9087009122E-02  -6.3857104319E-02  -5.1483447407E-02  -1.0096590690E-01
   53      4.2051291047E-01   4.8111775965E-03  -8.9701337088E-02  -4.3465020084E-02  -6.1193450279E-02
                   25                 26                 27                 28                 29        
    0     -2.3665453892E-01  -4.4123840883E-02  -3.0545441829E-04  -3.0260983442E-02  -5.9204128153E-02
    1     -5.8654209274E-02   5.8549477634E-02   2.4591286014E-03  -7.1263611534E-02   7.0048772130E-02
    2      8.6742603052E-02   9.4096653458E-02  -5.4061250251E-03   5.9368170749E-02  -4.6827633459E-02
    3      7.0446426163E-02  -3.1464091586E-01   5.2611111876E-03   1.2104980866E-02   1.1524851252E-01
    4      2.6505253742E-02  -1.3315668391E-01  -4.6393150755E-03   8.2547549639E-02  -5.0997931714E-02
    5     -8.3083954037E-02  -7.6493582085E-02   2.9298484998E-03  -4.3671201682E-02   8.3839791297E-02
    6     -6.9808788250E-02   2.6943487198E-01  -1.0320228034E-03  -3.5672731907E-02  -1.0091416573E-01
    7     -1.6162233517E-02   3.8442674615E-02  -7.4701107016E-04   2.6424185111E-02   2.3693488613E-02
    8      3.2977637445E-02   2.2599170625E-02  -7.3011989605E-03   4.6161004609E-02   2.0305986843E-02
    9      3.3805374360E-02   1.5396603523E-01  -1.4215886857E-02   8.7245378515E-02   7.0552128721E-02
   10      1.3228790713E-01   1.0303849951E-01   9.4435275308E-03  -2.1930089608E-01   1.3937444332E-02
   11     -8.2033158166E-02  -8.2015409536E-02   1.7367411720E-02  -4.0688282359E-02  -1.8581965537E-01
   12     -4.4690087919E-02  -3.4986014848E-02   2.3445467831E-02   3.0643652534E-02  -3.3596255192E-03
   13     -7.2475348403E-02  -6.4915736074E-02  -3.4436488577E-02   6.4547238360E-02   1.4705904347E-02
   14     -1.6376115022E-02   8.5560660134E-02  -9.1906861873E-03   5.3808978392E-02   6.3898734723E-02
   15     -1.9719457513E-02  -6.2221403756E-02   6.7466873709E-03  -1.7487388399E-02  -6.3989009724E-03
   16     -1.3965230139E-02  -1.7999720159E-02   5.5381843128E-02  -1.9094600465E-02  -3.8876729101E-02
   17      3.3697320715E-02  -2.7041369541E-02  -2.5289422590E-02  -6.2755850373E-02  -4.3573942642E-02
   18      4.6242519458E-02   3.0749555609E-02  -2.8212003617E-02  -1.0631872369E-02   1.9594860056E-02
   19     -4.3100816513E-02   5.0104029401E-02  -1.5309988776E-02   8.2050952839E-02   8.3267038819E-03
   20     -1.6625601229E-02   4.5187622359E-02   1.2505998522E-02   3.4703150395E-02   7.2309175704E-02
   21      2.5164730158E-01   4.1024012386E-02   3.3852103102E-03   1.3757478687E-02   9.6258209981E-03
   22      5.2695589322E-02  -1.0435136185E-02  -2.7616358129E-03   6.9623540457E-02  -2.2495786296E-02
   23     -2.8897736812E-02  -3.7003962076E-02   4.2428828263E-03  -1.2143892263E-02   4.5564936656E-02
   24     -2.7778016050E-01  -1.9550284056E-01   8.5049736969E-03  -1.1411959544E-01   5.9587044964E-02
   25      4.0094333494E-03   8.0707918594E-02   1.0593135566E-02  -1.5389006983E-01   1.7573149542E-01
   26      1.8472248823E-01   9.6211555509E-02   1.4453150923E-02  -1.3753589811E-01   2.0954986940E-01
   27     -4.2246181912E-01   8.5443730376E-02  -9.9715021908E-03  -4.9316674609E-02   1.5939481900E-01
   28      6.1927448624E-02   3.7219543619E-02  -1.2994148500E-02   1.7658803343E-01  -3.8603920798E-01
   29      2.8123202104E-01  -4.3145534174E-02   2.4121052022E-03   1.1018031815E-01  -3.2661367790E-01
   30     -1.7137734815E-01  -1.7188955568E-01   4.1798222310E-02  -3.5005179024E-01   2.7205399331E-01
   31     -1.9123693134E-02  -8.0436711048E-02   2.0594062938E-02  -1.0416148642E-01  -4.8043433485E-02
   32      1.5749530045E-01  -9.7339536461E-02   8.0363590239E-03   5.4538662124E-02  -1.6566714924E-01
   33      3.4088635114E-01  -4.5765258138E-01  -8.3580370746E-03   1.7353001893E-01  -2.1249740934E-01
   34     -7.6661423482E-02  -2.1980490260E-01   1.2060724972E-02  -1.6236484823E-01   9.1352290535E-02
   35      3.1616783918E-02  -2.0918172156E-01   2.0298125159E-03  -4.4662664167E-02  -3.9925372868E-02
   36     -2.5790710071E-01  -1.5820882053E-01   4.7812530996E-01   8.7037041378E-02  -1.6755812207E-01
   37     -1.1217789617E-01  -4.9627052406E-02  -1.2062635579E-01   1.4324128419E-01   8.3835895057E-02
   38      6.9635905016E-02   3.6860633286E-02   1.7776893965E-01  -1.3497179248E-01  -1.0219886431E-01
   39      5.1782906587E-02  -3.5541237414E-01  -4.1848770124E-01  -1.9194199091E-01  -2.5031808094E-01
   40      1.7770542615E-02  -2.0442786454E-01   1.4728531738E-01  -1.8153127342E-01  -2.0835341722E-01
   41      4.1647172460E-03   4.5357293506E-02  -7.2484653528E-02   1.4549375240E-02   2.7264597958E-02
   42     -1.9773643803E-01   6.7710518504E-02  -6.3360128673E-02   2.3678762249E-01   2.2304220440E-01
   43     -3.6166089424E-02   2.1974682935E-02  -1.5714091133E-01  -1.4830949423E-02   5.6695590060E-02
   44     -8.8551072207E-02   5.9900312815E-02   7.9971122494E-02   1.4585809905E-01   7.3826978309E-02
   45     -4.3737602508E-03  -7.6376563169E-02  -4.6869313608E-01  -3.1356101859E-01  -1.0233689446E-01
   46      3.7299148821E-02  -9.6550985808E-02  -1.0856466384E-01  -1.2532030253E-01  -1.9823482446E-01
   47     -1.9339248950E-02   3.9727527430E-02  -1.7311801982E-02   9.8334182858E-03   6.8711584413E-02
   48      2.8372592905E-01  -3.0376245115E-02   4.9504765105E-01  -1.9604104074E-01   4.1591175876E-02
   49     -8.2237275113E-02   1.2908900994E-01   1.1307546508E-02   1.9504618822E-01   8.3682606225E-02
   50      1.1093776972E-01  -1.6629217055E-01   3.2944491663E-03  -2.7394309728E-01  -1.3406973430E-01
   51      9.9587200891E-02  -1.9886135955E-01  -1.1878144884E-02   2.7400569871E-01  -1.6802406010E-01
   52      1.0764135362E-01   4.5327774117E-03  -1.5644533012E-02  -1.6247756044E-01   1.5860490397E-01
   53      5.0921312647E-03  -2.1267207230E-02  -6.7675753680E-03  -1.9261401263E-01   1.8929072103E-01
                   30                 31                 32                 33                 34        
    0      2.8580070293E-03   4.8087906685E-02   2.7892698213E-03  -1.0851172678E-02   2.1112462137E-03
    1      6.7734251105E-02  -2.4139718717E-02   9.7789762597E-03   4.7656682431E-03  -5.7578050045E-03
    2     -1.1716579369E-02  -4.5319613972E-02  -7.0972109465E-03   4.0020727522E-02   1.3113431191E-02
    3     -1.3374668306E-02  -8.6228993779E-03  -3.2559357392E-02  -2.4948807356E-03   3.0311921163E-04
    4     -1.2933443069E-02   2.8405392721E-02   1.9182761745E-02  -6.1523033764E-02  -1.3245060821E-02
    5     -3.5202053664E-02   7.6594600852E-03  -2.6553617968E-02  -1.3324266150E-02  -4.0124553833E-03
    6      7.5037411589E-03  -2.7814794053E-02   7.0079601947E-02   1.8326459065E-02  -1.2687182430E-03
    7     -1.9018143532E-02  -1.2166618911E-02  -1.0211189494E-02   2.5882053523E-03   1.2734433814E-03
    8      3.0776338743E-02  -1.6224207957E-02   1.4323300197E-03  -7.4909255823E-03  -3.8150425861E-04
    9      2.5853360150E-02   8.4664896420E-02  -1.8986692198E-01  -8.8189367114E-02  -7.0383882629E-03
   10      2.1268275939E-02   8.1726142773E-02   1.6201363391E-02  -1.7367470020E-02  -4.0578376438E-02
   11      1.2444997157E-02   7.6592158379E-02  -9.3200773740E-02   8.1206917004E-02   4.7948610235E-02
   12      1.8270302741E-03   2.8370232136E-02  -2.9931968646E-02  -3.7111031932E-02   1.3994673649E-01
   13     -8.7937464187E-03  -1.0250765560E-02   5.9040089717E-02   3.1500303101E-02   1.5529513489E-02
   14      4.3874802377E-03   9.8865125157E-03   2.3321757194E-02  -6.7694745306E-03  -5.4869657748E-03
   15     -7.0755013001E-03  -1.6227924209E-02   7.1346817606E-02   3.5716377105E-02  -3.6985645726E-03
   16     -3.7895232931E-04  -3.2137593059E-02  -4.9799436303E-02  -2.3450083426E-02  -1.3130129804E-02
   17     -1.9972558189E-03  -4.6491145225E-02  -4.5677868254E-02  -4.7210872422E-02   7.9456569858E-03
   18      5.1597152086E-03   2.7202844835E-02  -6.8239133468E-02  -9.4159775075E-05  -1.2455622812E-01
   19     -2.4698383109E-03  -4.7950518241E-04  -2.5189718720E-03   4.9181586770E-03   3.1529880834E-02
   20     -3.1565999011E-03   7.1534337417E-03   6.0573585164E-02   1.7201650621E-02  -3.0078871005E-02
   21     -2.9243307354E-02  -4.7547908496E-02   3.4394342092E-02   3.1161702019E-02  -1.3285201646E-03
   22     -2.8662253460E-02  -3.0210371617E-02  -2.6442297988E-02   4.2889100990E-02   1.6643434193E-02
   23     -4.8679113025E-03   4.1115281256E-03   6.1547266616E-02  -5.2850568043E-02  -2.4002012416E-02
   24      1.3576725441E-01   1.4493149237E-01   3.1025805734E-01  -4.1281210376E-01  -1.4884538441E-01
   25      5.7857648027E-02  -8.4528955634E-02  -1.1650474364E-01   1.9848010242E-01   5.9117900893E-02
   26     -1.1232893667E-02  -1.4940998977E-01  -2.3263714083E-01   3.7792343950E-01   1.2441620681E-01
   27      6.6960712913E-02  -1.9671699096E-01  -2.1044207702E-01   2.6452252745E-01   8.4887757014E-02
   28     -8.8252845128E-02   1.1475899526E-01   1.2881975047E-01  -7.8338889786E-02  -6.6972005057E-03
   29     -9.4006571662E-02   2.1407216991E-01   2.2447492739E-01  -2.4105347333E-01  -6.8102926741E-02
   30     -4.2584289521E-01   6.9274562744E-02  -1.2088342676E-01   1.3196071823E-01   2.8733311018E-02
   31     -4.0226879743E-01   1.4317251723E-01  -4.3025198375E-02   2.1530590397E-02   6.1923224538E-03
   32     -3.1920612880E-01   1.3863684082E-01  -2.8132331266E-02   2.2443075272E-04   3.6955940339E-03
   33      4.7904402961E-01  -5.4706806929E-03   3.6759476507E-02   7.2799343914E-02   2.6934158082E-02
   34      3.3711405362E-01   2.4583422965E-02  -6.7133379471E-02   9.8824168031E-02   2.9166684407E-02
   35      3.7907419114E-01   1.3079258419E-02  -3.0079193266E-02   9.0988700385E-02   2.8684796670E-02
   36     -5.7907148758E-02  -6.0801339554E-01  -9.6924585313E-03  -7.3183735543E-02  -5.2822498252E-01
   37     -1.1907174474E-02   3.2291842289E-02   1.4987696154E-01   8.2932488496E-02   4.4994500872E-02
   38      1.2161684910E-02  -6.0861064420E-02  -1.7055017851E-01  -1.0651258694E-01  -4.1408267282E-02
   39     -1.6179608698E-02   1.1063028842E-01   1.6335082282E-01   4.1417882955E-01  -4.3620365524E-01
   40     -7.6420119279E-03  -7.9445295739E-02  -6.2612335526E-02  -2.5937458471E-03   4.7096584856E-02
   41      2.9266866169E-03   2.7295644349E-02   4.0607582580E-02   5.5576206827E-02  -8.9822733950E-02
   42     -1.3831287517E-02   1.2311716432E-01   3.9888119763E-01   2.3777660758E-01  -1.0909025370E-02
   43      1.9876595905E-03   2.4313498744E-02   7.1746735435E-02  -2.6410069352E-03  -4.2815422365E-02
   44     -7.2367806418E-03   3.5556736121E-02   1.1708226931E-01   9.9587082521E-02   2.5872077991E-02
   45     -7.3329737674E-02  -5.5932316258E-01   1.1582934564E-01  -3.2840829131E-01   4.6152343380E-01
   46      5.8094207391E-03  -2.5408729059E-02  -2.6038586787E-01  -8.7630651578E-02  -3.4812577606E-02
   47     -8.9206852018E-03  -3.1827023362E-02   9.1314216455E-02   1.8936879982E-03   1.2321187708E-02
   48      2.4615696767E-02   1.9254166491E-01   4.1205435715E-01   1.3082193087E-01   4.3215363026E-01
   49     -3.8954187191E-03   2.3861229342E-02   1.6576441976E-02   2.0899702294E-02   2.5976160592E-02
   50      5.7598841697E-03  -2.7013391108E-02   3.7371711807E-02  -1.2118640365E-02   5.1855186860E-02
   51      2.8463876581E-04  -8.4557770784E-02   1.0911610778E-01  -4.6724731345E-03   5.1653476971E-02
   52      4.4404406589E-02  -1.0904827231E-02   1.9252024224E-01  -1.1336728250E-01  -4.8045104002E-02
   53      4.3704907883E-02   1.9938377926E-02   2.1914846527E-01  -1.6722355937E-01  -7.4332803905E-02
                   35                 36                 37                 38                 39        
    0      9.8103465258E-02  -1.1256427606E-03   1.0705534108E-02  -2.9446615728E-03  -3.0155702946E-03
    1     -5.0736935763E-02   2.3857016052E-02  -9.9509420600E-03   6.9184572943E-03   3.2133842180E-03
    2     -1.4010304936E-01   4.7214234986E-02  -2.2654491631E-02  -3.3524170888E-03   4.3491811238E-03
    3     -3.7593527043E-02  -4.9288582090E-02   2.2589008248E-03  -8.0049600465E-04  -6.5063583203E-04
    4     -2.7689351694E-02  -1.0358692420E-01   8.3963994019E-03  -2.8205923571E-03  -8.0438732756E-04
    5      5.0830417142E-03  -1.1161896629E-01   1.2741126611E-02  -1.7862013990E-03  -1.1364133215E-03
    6      2.7029395795E-03  -3.0045605153E-02  -3.2918264190E-02   2.7545427251E-03   2.4575257251E-03
    7      6.9846360225E-03   3.1034133784E-02   2.5028385990E-03  -1.5247019175E-03   8.9888135433E-04
    8      1.3195974665E-02   3.0781973572E-02   3.6932392499E-03   2.0356218669E-03  -9.7620792739E-04
    9     -7.7739262367E-03   1.7833786248E-02   2.1107068514E-01  -2.1187110545E-02  -2.0305426805E-02
   10     -3.2873653252E-02  -3.1940314195E-02   5.4039461851E-03   2.6385653277E-03  -1.1861258042E-02
   11     -5.8887188057E-02  -4.5811267583E-02   2.6511634409E-02  -9.7315997713E-03   7.3339730466E-03
   12      6.9352695216E-03  -4.2374092340E-03  -1.4889514645E-01   6.8193310650E-03   2.3297766033E-02
   13      1.0393581140E-02   4.2130776791E-03   9.7783996830E-04   3.4613155720E-02   5.3311188948E-02
   14      8.7352632531E-03   6.7048553366E-03   2.5948987453E-03   3.0025409881E-02  -5.2276505895E-02
   15     -3.1502587918E-03  -2.4479084766E-03   2.3616843589E-02   6.0636684567E-03  -2.0006685563E-03
   16      2.0422060279E-03   1.2652477296E-04  -5.0419287985E-03   7.3579732329E-02  -1.0462275960E-02
   17      4.9747472220E-03   2.4575556841E-03  -2.4569065920E-02  -4.8211514650E-02   1.0201601746E-02
   18      1.0661955433E-02  -3.7224532675E-03  -1.5344956125E-01   2.0625295452E-02   8.4313777813E-03
   19      8.2599213372E-04   5.1397941440E-03   3.1312991927E-02  -2.6875692626E-02   4.8541216830E-02
   20      1.2536748086E-02   6.8123898081E-03  -2.7874801919E-02  -3.3758320308E-02  -1.8449397063E-02
   21      6.6063964185E-03  -5.6455397926E-03  -3.3630323334E-02   1.2022145953E-02   7.7317815172E-03
   22      1.8718805451E-02  -9.7102688484E-03  -2.6423703182E-03   1.7073489994E-03   3.4851144503E-03
   23      4.5044188897E-02   4.2297636008E-03  -8.0713747610E-03   7.2779020499E-03  -4.5666239925E-05
   24     -3.1894354076E-01   2.2479836046E-01  -5.1724082716E-02   3.7479533276E-02   5.1131654672E-03
   25      2.9479214197E-01  -7.4387215532E-02   8.6320947785E-03  -9.7075353108E-03  -5.0581634509E-03
   26      5.2024562465E-01  -1.3663755475E-01   1.3007780167E-02  -3.2719140549E-02  -1.2029042058E-02
   27     -3.8018979889E-01   9.5233455410E-02  -6.4498485393E-02  -1.6203864453E-02   5.5105927521E-03
   28      2.4557677546E-01   9.6087765526E-02  -1.9535297015E-02  -2.8714000158E-03  -1.0254058470E-02
   29      3.8158403887E-01  -2.7867447316E-02   4.6441137321E-02   7.8888330364E-03  -6.2309146090E-03
   30     -3.5128689413E-02   3.7835454836E-01  -4.3299308302E-02   5.6740163824E-03   1.5026201499E-02
   31      8.5542248282E-03   4.2944941770E-01  -3.4770347506E-03   2.8384670266E-03   3.2774691912E-03
   32      5.2456462988E-02   4.6267327262E-01   3.2806817426E-02   2.0230106279E-03  -1.0496595230E-02
   33      3.7411135396E-02   2.9726326955E-01  -5.3053855709E-02   1.0682264842E-02   1.3030426185E-02
   34      2.4327169362E-01   3.7962031693E-01   4.3309535802E-02  -7.1413111078E-04  -1.1224690340E-02
   35      1.6802759789E-01   2.8718086252E-01   3.6188402908E-03   4.4307672081E-03   1.3563794133E-03
   36      7.4813738054E-02   6.7207113229E-02   3.0884152764E-01  -1.4023129275E-01  -2.8277793441E-02
   37      5.1088506191E-03   3.3787021763E-03  -8.8691568426E-02   5.5873983248E-03  -1.9553124826E-01
   38      1.2430920992E-02   8.9252209245E-04   1.7583391690E-01   1.0408172651E-01   5.1828031133E-01
   39     -9.0063533524E-02  -4.2946460299E-02   4.7095776907E-01   4.0487881326E-02  -3.1719281489E-02
   40     -3.3430011658E-02  -2.0182107093E-02  -2.4209658808E-01  -2.4388447749E-01  -4.9931099070E-01
   41     -6.8343391887E-03  -8.3979562064E-04   1.0598968902E-01   4.0643223952E-02  -5.6507595454E-02
   42     -1.6484144288E-02  -2.4317748248E-03   1.6156842224E-01  -8.2227910863E-02   1.1964334877E-02
   43      1.3491057299E-02   1.3972209767E-02  -6.1995255135E-02  -7.3801470917E-01   2.5079818748E-01
   44     -1.5034688145E-02  -8.6722533039E-03   1.2320513412E-01   4.9978435590E-01  -1.7768365026E-01
   45      4.7007044701E-02   5.8318083322E-02   3.9651091081E-01   7.8874224476E-02  -8.1639319015E-02
   46     -8.0610757470E-03   3.6889686965E-03  -1.2762013972E-02  -6.5303589197E-02  -4.1368551131E-01
   47      1.2953763447E-02   8.7068353185E-03   7.0883652731E-03  -2.7174726048E-02  -6.2574267669E-03
   48     -9.4318574446E-02  -3.5506374868E-02   5.0071080744E-01  -1.6580639439E-01  -8.8821390854E-02
   49      1.1986137171E-02   1.6875397081E-02   5.2140226650E-02  -1.1983526003E-01  -1.0756048436E-01
   50     -3.3507958491E-02  -3.2206228004E-02   1.9028795810E-02   1.6420975770E-01   3.6553943983E-01
   51     -1.5309863571E-01   3.2124584530E-02  -3.1277021967E-02  -9.3702533408E-02  -3.1267408733E-02
   52      1.1883434369E-02   1.1276399864E-02  -3.9104759251E-02  -2.2537595679E-02  -2.9774159217E-02
   53      6.0241634985E-02   1.7502578935E-02  -2.8626010802E-02  -5.0017606409E-03  -2.4526384283E-02
                   40                 41                 42                 43                 44        
    0      2.0127901034E-03  -2.3894754118E-02   6.5521545020E-02  -2.7199218538E-02   5.4426890414E-04
    1      5.5723140237E-02  -3.2843656484E-02   2.4387612193E-02  -2.6178689363E-02   1.1559605730E-03
    2     -8.6322293979E-03   1.0843140187E-03   2.1201215434E-02  -1.8031274925E-02  -1.2416751385E-04
    3     -6.5133570839E-03   7.0093156777E-03  -3.6969933921E-02  -6.9242993910E-02  -7.7076148570E-04
    4      6.8189010006E-04   2.4167950707E-03   5.6398998030E-03   3.0792151379E-02   1.1830391621E-03
    5     -2.7677183756E-03   3.4493929660E-03   5.0220299695E-03   3.4527579738E-02  -3.7353560622E-04
    6      2.2084416855E-03   5.8470526122E-03  -6.6656775777E-03  -1.0254837611E-02  -1.0787773518E-04
    7      2.3814610005E-03  -2.7876028614E-03   8.4538262285E-04   4.0488193506E-03   2.9456337314E-05
    8     -5.0404522952E-04  -2.6756104544E-03   3.8190909428E-03   2.8391690178E-03  -7.2570304250E-05
    9     -3.0486886697E-02  -3.2433562152E-02  -5.3728901912E-03   2.3105992377E-02   9.6755206478E-04
   10     -4.9056091951E-02   2.0162365484E-02   2.1635615514E-02  -9.4430502944E-03   1.5821631156E-03
   11      2.3239983184E-02  -2.2559064504E-03  -2.6626880242E-02  -2.2558628987E-03  -8.9926507711E-04
   12      1.3156468460E-02   1.2154326537E-02   8.0748772420E-04  -6.5147753909E-03  -1.0703583265E-02
   13      2.4569795313E-02   4.9504503910E-02   1.3359534772E-02  -7.3440218111E-03  -3.4255706412E-02
   14     -1.9935991598E-02  -3.3527239028E-02  -4.2758205950E-03   5.5553501495E-03   4.2273879808E-02
   15      3.4570119184E-03   4.6296725849E-03   5.4048483203E-04  -1.3923424259E-03   5.9323461973E-04
   16     -7.8725849725E-03  -5.2732755169E-04   1.9998949802E-03  -1.2702224448E-04  -5.7251048222E-04
   17      2.9371596124E-03   3.7333503999E-04  -3.8781183531E-04  -5.5528123025E-04   6.6491646534E-05
   18     -1.2351447688E-02   3.3455043389E-03   7.5479501393E-03  -6.1398916055E-03   6.4959364423E-04
   19     -2.1493779513E-02  -6.5734578806E-02  -2.1430120042E-02   9.8504607202E-03  -3.4452813640E-02
   20      2.5468784376E-02   4.3262299182E-02   1.2686236751E-02  -5.0140665115E-03   1.4757092320E-02
   21      6.9715177003E-02  -1.5981186585E-02  -3.4382703940E-02   9.0757525356E-03   1.4660540339E-04
   22      2.2904884747E-02  -8.3296492625E-03  -9.5267101243E-03   5.1748854905E-04  -7.9732092711E-05
   23      2.3053387002E-02  -8.6540630810E-03  -6.4234165143E-03   2.0067855991E-03   8.7051606176E-05
   24     -3.3011043419E-02   1.8733617427E-01  -4.9976419183E-01   2.2859194977E-01  -2.1133726846E-04
   25     -6.6818409560E-02   4.6814126222E-02  -4.7262829998E-02   4.4628706612E-02  -1.4113886039E-02
   26     -2.7849557794E-01   2.0556945654E-01  -2.2752877245E-01   1.7714125493E-01   6.6926796982E-03
   27     -1.6178107744E-01   1.3820683226E-01  -1.4730800642E-01   5.5808633141E-02  -6.6889773650E-03
   28     -2.6303966827E-01   2.7152641372E-01  -4.3341697889E-01   2.7970591161E-01   1.3243684903E-03
   29      9.6714465080E-02  -1.0822297975E-01   1.6015768212E-01  -5.7410417967E-02  -6.4323553799E-03
   30      5.6424196654E-02  -3.7488900088E-02   2.3784576989E-01   4.2461841024E-01   9.2082331375E-03
   31      7.9237313456E-03  -2.3813415655E-02   9.1858511349E-02   1.0975824543E-01  -1.4634894694E-02
   32     -6.9067170042E-02   9.3908107945E-03  -1.7104313620E-01  -4.5173877430E-01   6.6966811324E-03
   33      8.4037486488E-02  -4.3474931352E-02   2.3893400551E-01   4.3613576152E-01   1.0584703313E-03
   34     -3.3735616004E-02  -2.8503945726E-03  -1.7790646351E-01  -4.4646638802E-01   1.1519566829E-03
   35      2.8022220305E-02  -2.5854155078E-02   7.3781682717E-02   1.0553086461E-01  -2.2790595337E-03
   36     -5.0968166346E-03  -5.9547583626E-02  -1.2641984510E-02   2.1316148763E-02   3.1012735220E-03
   37     -3.0307318013E-02  -1.1534708243E-01  -3.3600366736E-02   1.4646936800E-02   4.0291815121E-01
   38      1.1397076037E-01   3.5537376637E-01   1.0334262595E-01  -4.8493129202E-02   1.8265720549E-01
   39      1.8419834389E-02  -5.5515196361E-03  -2.5315238168E-02   7.2469931712E-03   9.8892035131E-02
   40     -1.0891702437E-01  -3.6915605767E-01  -1.1903436061E-01   4.6707661694E-02  -2.3225052432E-03
   41     -1.4553395675E-02  -3.7831740561E-02  -1.2254775238E-02   8.6712168542E-03  -6.8347993475E-01
   42      1.6014332056E-02  -8.3922441504E-03  -1.0157421307E-02   3.5340712072E-03  -6.1599261075E-03
   43      5.2536782149E-02  -1.6707366316E-02  -2.7929719643E-02   3.4962377227E-03  -5.5137772330E-04
   44     -3.3033351768E-02   2.6410735404E-03   1.3879553700E-02   5.5136211679E-04   7.8994249091E-03
   45      2.8464497939E-02  -3.6723780398E-03  -1.2006974175E-03   1.3779303109E-02   2.6510060790E-02
   46      2.5231447988E-01   4.8026223057E-01   1.1918513608E-01  -5.0564454270E-02  -1.5179153341E-02
   47      1.8502118501E-02   2.7737061842E-02   8.3010690437E-03  -2.6673921111E-03  -3.3979467516E-01
   48      5.7188906120E-02   8.9048575081E-02   1.1620413960E-02  -4.3249103129E-03  -1.8058888421E-02
   49      9.8116025450E-02   1.3016089197E-01   2.5239035923E-02  -8.8637946870E-03   4.2124402973E-01
   50     -2.7100767378E-01  -4.5503876034E-01  -1.1004153146E-01   4.3187155185E-02   1.6696824798E-01
   51     -7.0519454940E-01   2.1144838533E-01   4.0830020506E-01  -1.0606929107E-01  -5.2495543050E-03
   52     -2.7897828243E-01   8.2131311504E-02   1.7460692321E-01  -3.5055982772E-02   7.4430016837E-04
   53     -1.5122144879E-01   4.0629097202E-02   1.0003039258E-01  -1.6139592922E-02  -2.8266759444E-03
                   45                 46                 47                 48                 49        
    0      1.2435264411E-04  -3.6104359181E-02  -1.9777568480E-02  -3.3651113794E-02   2.0642880488E-03
    1     -7.7287703192E-04  -3.6418920973E-02  -4.1827539524E-02   2.8326628169E-02  -1.9133328645E-03
    2      2.1209175777E-04  -1.3131099350E-02   8.2318503281E-04  -4.6906053877E-02   2.7803943782E-03
    3     -1.4032916160E-03   3.4401328079E-02  -3.8484481882E-02  -1.6815741621E-02  -1.3625660683E-03
    4      1.0947545193E-03  -2.1935971819E-02   4.0511595360E-02  -3.3787703067E-02  -3.2438156703E-03
    5      7.6312477715E-04  -1.1671911741E-02   4.3472072654E-04   5.4670641308E-02   4.4977792065E-03
    6     -4.4645862044E-04   2.0711616665E-03  -2.0550407966E-03  -3.4421532693E-04  -2.4815530302E-04
    7      1.6941808765E-04   8.2846290855E-04  -8.5470480056E-04   4.7258532541E-04   2.8037350376E-04
    8      1.6713498685E-04   3.8316544977E-04  -1.5895610003E-04  -3.0879457040E-04   4.4080833966E-04
    9      4.5581310738E-03  -2.4427876526E-04   1.7050273406E-03   1.0405772346E-03   1.0393025550E-03
   10     -8.3129798025E-04   6.2995510817E-04  -1.8108108076E-04  -4.9381438654E-04  -1.5804833957E-03
   11      5.9172114389E-04   1.4203808282E-03  -3.6983445550E-04   6.2472418108E-05  -1.7768369960E-03
   12     -8.0537769173E-03  -2.7363678441E-04   1.1531611259E-04  -1.0080178753E-04   1.6090705240E-03
   13     -2.3809148180E-02  -1.7894613601E-03   1.0130622398E-03   3.4171600770E-04  -2.4116289316E-02
   14      3.1417420684E-02   8.0955232214E-04  -4.3145459093E-04   4.5436882899E-04  -2.3544838528E-02
   15      2.4833530325E-03   7.6042147729E-05  -1.9014839228E-04  -3.2167333703E-05  -1.9277722636E-03
   16     -8.2134265042E-04   5.9849879535E-05   2.0208655643E-05  -4.5301771052E-05   3.4432920979E-03
   17     -7.5955498092E-04   3.1177867006E-05  -3.6595561032E-05  -9.5325705688E-05   3.6888349896E-03
   18     -1.7162183820E-03   6.7552858136E-05  -6.7255971548E-05  -1.3604571415E-04   5.8792723697E-03
   19      5.3416843682E-02  -7.0668423134E-04  -1.2931763589E-03   6.0985800371E-04  -4.2360100793E-02
   20     -2.0053386693E-02  -1.1878952536E-03   2.7713353156E-04   1.4191529787E-03  -7.9304614630E-02
   21     -3.2768598972E-05  -5.6522963411E-04  -7.1303317026E-04   1.4487671232E-03  -6.8462267645E-05
   22      9.0664526309E-05   3.4093222532E-04   5.9903071313E-04  -1.5588525956E-03   4.4342581676E-04
   23     -2.6839929856E-04   2.9824308708E-04  -3.4740053444E-04   1.3313965985E-03  -8.0633806026E-05
   24      3.9224566940E-04   4.0132089856E-02   4.6012729362E-02  -3.1130793636E-02   2.1381113297E-03
   25      8.4509764158E-03   4.8985246107E-01   5.1549883593E-01  -2.9685357422E-01   1.9848588064E-02
   26     -4.0603441433E-03  -2.3405197768E-01  -2.4059457868E-01   1.3352230641E-01  -8.4326317604E-03
   27     -3.1438341753E-03   3.8000896909E-01   1.9838793962E-01   4.1822573543E-01  -2.3598168682E-02
   28     -9.4241693870E-05  -6.5361497466E-02  -3.4887400633E-02  -5.7392739391E-02   3.6492795623E-03
   29     -1.7580655833E-03   3.8163898615E-01   2.0726497262E-01   4.2330599070E-01  -2.3220590204E-02
   30      1.0367968798E-02  -2.4749083752E-01   3.5353843349E-01  -1.2077540863E-01  -1.2239863192E-02
   31     -1.8077992933E-02   3.9468804260E-01  -5.5926480340E-01   1.8485543402E-01   2.0182616731E-02
   32      8.2269513034E-03  -1.8776293282E-01   2.5779409041E-01  -7.5190030990E-02  -7.8406187825E-03
   33      7.4297314176E-03  -1.7438165631E-01   1.2186658329E-01   3.1490159264E-01   2.5019021882E-02
   34      6.7319625105E-03  -1.4519023377E-01   1.0793146969E-01   2.3326299437E-01   1.9007703119E-02
   35     -1.5220515253E-02   3.1606033906E-01  -2.3227817114E-01  -5.6377724866E-01  -4.4472117555E-02
   36      2.5531084441E-03  -4.9309521573E-04  -1.5107830435E-04  -8.6937659443E-06   4.9419399371E-03
   37      2.6059346598E-01   1.9699835435E-02  -1.1679086371E-02  -4.2059016363E-03   2.8439670325E-01
   38      1.1741252443E-01   8.9799976246E-03  -5.4766960311E-03  -1.8246838589E-03   1.1997638883E-01
   39      6.9514467670E-02   3.5291547623E-03  -1.9609883323E-03   4.3357816118E-04  -2.5310756742E-02
   40      1.0536882441E-03   1.6213089028E-04   2.1304158179E-04  -3.7949596415E-06  -1.5861451227E-03
   41     -4.8283308502E-01  -2.0033754559E-02   1.1471781197E-02  -3.9187714396E-03   1.5984618941E-01
   42     -2.4356388167E-02  -1.6363628538E-04   6.9548612943E-04  -4.5001157929E-04   2.8576762532E-02
   43      1.6630873298E-02  -1.1394926946E-04  -2.7375405589E-04   6.8951413781E-04  -3.6063384626E-02
   44      1.8929139631E-02  -1.9411865233E-05  -1.8485883129E-04   8.0542356855E-04  -4.4563894878E-02
   45     -3.5169809366E-02  -1.2639445543E-03   7.9383889039E-04   1.1879307825E-03  -5.4670971379E-02
   46      1.9213827450E-02   3.7649645548E-04  -8.1631474842E-04  -4.0648640988E-04   1.8291042144E-02
   47      4.6189635328E-01   8.8151442158E-03  -9.6839240442E-03  -1.3932308376E-02   7.6456545782E-01
   48      2.6745630943E-02  -4.2357985784E-05  -1.5071191678E-03   3.8578582607E-04  -2.4644953650E-02
   49     -6.3031464657E-01   6.9063589081E-03   1.6221247259E-02  -5.0304159185E-03   4.8778288535E-01
   50     -2.4549770513E-01   2.9757270037E-03   6.3958778268E-03  -1.8328546550E-03   1.8290421123E-01
   51     -3.9575334224E-03  -2.5140559768E-04   8.3470577780E-04  -5.2215105291E-03   1.4928081005E-03
   52     -3.4491157115E-03  -2.1633966389E-03  -6.8063729834E-03   1.9493022909E-02  -1.5741047504E-03
   53      4.5500662278E-04  -4.1332821043E-03   4.4072782598E-03  -2.5021837528E-02   4.0706034261E-03
                   50                 51                 52                 53        
     0     -4.7342214411E-04   2.6849877876E-02   8.9012950369E-05  -3.7362910344E-03
     1      7.5910282811E-04  -4.2786547336E-02  -1.6025931845E-04   4.3724104472E-03
     2     -9.4024508687E-04   4.7689650668E-02   1.2867222829E-04  -2.5499250093E-03
     3     -4.1586293846E-04  -3.4143186140E-03   6.0606001823E-05  -2.6782280829E-04
     4      1.2001240806E-03  -4.3149997263E-02  -7.4054483756E-06   4.4777228740E-04
     5     -9.5798571572E-04   4.9727222227E-02   7.1981316923E-05  -3.5705706659E-04
     6     -7.9910514415E-05   2.8082225964E-05   8.9236058899E-05   7.3737572694E-05
     7      7.6272125399E-05   4.0130884455E-04  -3.5501472017E-05   1.2386212132E-04
     8      1.4290011938E-04  -6.1498355123E-04  -5.1363230173E-05   2.1424551584E-04
     9      4.3353700029E-04  -4.9559695317E-05   6.2094571821E-04  -7.2898517397E-04
    10      1.2747770269E-05  -3.7891047851E-04   7.8213739153E-05   2.6182159321E-03
    11     -9.7927332528E-04   7.2219952308E-04   3.4201845682E-04   1.4143586425E-04
    12      3.8436819854E-03  -6.8580792970E-05   1.2680016312E-03  -2.8831261781E-05
    13     -6.0396158901E-02   1.8266370757E-04   1.4953943910E-03  -5.8204712519E-04
    14     -6.6224001888E-02   3.8727174504E-04   6.5855881458E-03   3.9406331244E-04
    15     -9.9520928271E-04   1.2936315761E-04  -4.1997602518E-02  -1.6063056287E-03
    16      2.9802375463E-04  -1.9728583806E-04   3.5729455982E-02   1.1669570665E-03
    17      2.4883189236E-03  -2.4062135378E-04   4.6035576616E-02   2.0531988448E-03
    18     -1.6548943569E-03  -4.5109314809E-04   1.5651324789E-03   8.1827170953E-04
    19      1.7378874554E-02   2.5354112218E-03   5.2631428609E-03  -1.2808898942E-04
    20      2.8802656709E-02   6.2841557309E-03   3.9596104246E-03   5.2482962437E-04
    21     -5.3198222554E-05  -1.2514878936E-03   7.0423157142E-05  -2.0686753188E-03
    22     -2.1482758468E-04   2.1405855576E-03  -1.5423361737E-03   4.0455961998E-02
    23      5.1529676060E-04  -2.4301429422E-03   2.3022465857E-03  -5.8909312001E-02
    24     -1.7008474333E-03   4.4840226008E-02   2.5900901758E-05  -4.0428185615E-04
    25     -8.3147119944E-03   4.6149479948E-01   1.4038686604E-03  -3.0460157341E-02
    26      3.9651210468E-03  -2.0777083357E-01  -6.8570523496E-04   1.4328556009E-02
    27      7.8283488200E-03  -3.5485765725E-01  -8.9479626800E-04   2.5359260717E-02
    28     -7.2978353863E-04   4.7535381843E-02   2.3715745609E-04  -6.7462548283E-03
    29      7.9038164727E-03  -3.5849002923E-01  -9.3958976664E-04   2.6887450587E-02
    30      7.0307607530E-03  -2.1055079690E-01  -1.9365767812E-04   1.7361971264E-03
    31     -1.1427156580E-02   3.2913663323E-01   2.8105246546E-04  -2.8023353312E-03
    32      5.2108873333E-03  -1.4025993623E-01  -2.5323420303E-05   2.4716163611E-04
    33     -3.6562271489E-03   2.5027359179E-01   7.8415542066E-05  -1.6214766457E-03
    34     -2.7241112242E-03   1.8211367159E-01   6.5227654541E-05  -1.1152470997E-03
    35      7.3664138943E-03  -4.4794200908E-01  -1.7922919130E-04   3.6542634049E-03
    36      1.3997315557E-02   1.7993845400E-05  -3.3601357796E-03  -8.6434530979E-04
    37      7.3033286380E-01  -1.6717565226E-03  -2.5524719817E-02   2.0989517636E-03
    38      3.0831253508E-01  -6.1554029581E-04  -1.1265734523E-02   2.2691749012E-03
    39     -7.3992732556E-02   5.4250393852E-04   1.0183040771E-02  -3.2278987080E-03
    40     -6.1961623889E-03  -1.8983939640E-04  -2.7344034621E-03  -3.0389915588E-03
    41      4.8234085528E-01  -4.2046775933E-03  -4.4280320182E-02  -6.3703843233E-04
    42      1.3376479480E-02  -1.6125277176E-03   5.3006626535E-01   2.0580223524E-02
    43     -1.1521069410E-02   2.3316100948E-03  -5.0906991207E-01  -1.9961788994E-02
    44     -2.3240401559E-02   2.5374444780E-03  -6.6893008341E-01  -2.6170130901E-02
    45      1.9154230611E-02   4.1757729327E-03  -1.0078883885E-03  -1.0263068615E-03
    46     -6.7058772095E-03  -1.7313042691E-03  -9.6886365589E-04   6.5045702627E-04
    47     -2.7646568590E-01  -6.5810973184E-02  -2.6865851603E-02  -5.6944411368E-03
    48      9.4617409867E-03   1.2278001553E-03   6.0312746404E-03   7.5914133028E-04
    49     -2.0021502657E-01  -2.9092916513E-02  -4.0759430565E-02  -1.6034535470E-03
    50     -7.4709637432E-02  -1.0509020403E-02  -1.8618549182E-02  -2.8022620655E-04
    51      3.6874331684E-03   8.6225342222E-03  -2.6721814423E-03   5.5597397178E-02
    52      4.2169160013E-03  -2.7180452563E-02   2.3108323187E-02  -5.9754405601E-01
    53     -4.5017860386E-03   3.1051292475E-02  -3.1208167754E-02   7.9406191214E-01

#
# The atoms: label  mass x y z (in bohrs)
#
$atoms
18
 C     12.01100     -3.307965597429    -1.252888426790    -0.728867369853
 C     12.01100     -3.519048006588     0.787637852618     1.267439318021
 O     15.99900     -1.070718827480     1.580000020572     1.907111614353
 C     12.01100      0.561248661775     0.312749675164     0.230546588338
 C     12.01100      2.822872898852     1.867427365541    -0.614727911365
 N     14.00700      4.619246561757     0.218452341081     0.698064833871
 C     12.01100      2.494816442003    -1.336036376682     1.558835087872
 N     14.00700     -0.799354154649    -0.995129782123    -1.783901470422
 H      1.00800     -3.489001361059    -3.150740383087     0.154957542982
 H      1.00800     -4.790833694717    -1.040861154564    -2.206255261353
 H      1.00800     -4.589577861455     2.428487054702     0.510415028772
 H      1.00800     -4.501327651000     0.059148427992     2.973862016952
 H      1.00800      2.839880434057     3.797215693501     0.216940560174
 H      1.00800      3.127874696866     1.874419352236    -2.698339946626
 H      1.00800      5.634974358740    -0.806724086571    -0.658002639831
 H      1.00800      2.325685953017    -1.272919523809     3.652651644256
 H      1.00800      2.583444597684    -3.300973610734     0.804834360437
 H      1.00800     -0.942028477760     0.230735560952    -3.332154091943

$actual_temperature
  0.000000

$frequency_scale_factor
  1.000000

$dipole_derivatives
54
    3.7251193566E-01    7.0055691649E-02   -3.4852700043E-02
    9.1074537233E-02    2.7083998872E-01   -4.8764890775E-02
   -1.2289691989E-01   -8.9952386385E-02    2.0016257602E-01
    8.6076410735E-01   -3.8117453358E-02   -4.5932531508E-02
    9.9383106926E-02    2.8154625791E-01   -8.5771299383E-02
    1.6870507384E-01   -6.5863958350E-02    2.9251356806E-01
   -1.2734684870E+00    9.7053223146E-02    1.0925860077E-01
    1.0962265004E-01   -4.7438102980E-01   -1.7145093081E-01
    1.4461547846E-01   -1.8161718739E-01   -5.5827798997E-01
    9.9365228469E-01   -9.2682200582E-02   -1.3293511768E-02
   -2.7368983454E-01    4.0705848334E-01    2.0721354365E-01
   -1.1514558557E-01    2.2715369931E-01    5.7384020242E-01
    8.2043623328E-02   -1.2664738485E-01    6.4445520806E-02
   -1.9601554205E-01    3.6858593967E-01   -6.4289979917E-02
    7.2108028407E-02   -1.5242047558E-02    2.6898524833E-01
   -6.6526693849E-01   -1.4131346151E-02   -8.5388248747E-03
   -9.1615233654E-02   -4.5170530915E-01    1.5874462967E-01
   -1.2586122303E-01    1.7179602904E-01   -3.2582189261E-01
    1.3359849243E-01    1.5522887263E-01   -1.1622163320E-01
    1.8136298420E-01    2.3169095605E-01   -6.9034174903E-03
   -1.8809313636E-01   -5.1594814609E-02    2.7478057581E-01
   -6.8155387256E-01   -7.1909373541E-02    6.2145958363E-02
   -2.5309286102E-02   -3.8858233300E-01   -3.1585327563E-01
    1.5817521881E-02   -1.8027966953E-01   -4.8910728440E-01
    1.5438646112E-02   -9.1123576879E-04    1.3423808151E-02
   -5.6305501834E-02   -1.3488303763E-01    5.4546583510E-02
    5.9448769089E-02    8.2012537671E-02   -7.0019426191E-03
   -7.2364455404E-02   -2.5775200937E-02   -7.4069235099E-02
    2.9681346920E-02    6.0724189578E-02    2.8887383230E-02
   -1.0917969627E-01   -1.6045986691E-02   -3.6517685977E-02
   -1.0920262776E-01    7.6670726299E-02   -1.8266405882E-02
    1.2033485354E-01   -1.1882924638E-01    3.4774488231E-02
   -9.5534222446E-02    8.3828398139E-02   -2.0114210398E-03
   -7.2969084942E-02   -1.7208633139E-02    6.4722623599E-02
   -6.4535471827E-02    1.7106168521E-02    8.0620652259E-02
    1.3447932106E-01    3.2334792061E-02   -9.5869489099E-02
    3.8160399028E-02    2.2541113098E-02   -3.0596689405E-04
    1.9138550353E-02   -1.3323050901E-01   -6.4341019817E-03
   -1.1217703600E-02   -7.4276942338E-02    3.1171489723E-02
   -1.0539145136E-03    7.9427785362E-03   -1.2743284153E-02
    2.3513772723E-02    2.6407588102E-02   -1.4061918822E-02
    1.1790131071E-02    8.1845028522E-02   -1.8936330753E-01
    2.3136625173E-01   -3.2507739827E-04    1.9465192319E-02
    8.6133226717E-02    7.9441496921E-02   -3.6428734617E-02
    1.4853706354E-01   -4.9298558818E-02    5.8791161618E-02
    2.6273999608E-02   -1.5179614438E-02    3.0782698827E-02
   -1.8497089224E-02    3.7451303400E-02   -6.1612716818E-03
    3.1823270206E-02    5.5941439737E-02   -1.5884869147E-01
    1.1179457873E-02   -1.5404924488E-02    1.1761457466E-02
   -1.2616354744E-02   -1.5225951526E-01    4.6856269868E-03
    2.1243782110E-02   -8.1503037022E-02    2.8135930538E-02
    1.1042042593E-01   -1.1233004257E-02   -5.2528243460E-02
   -2.1905162223E-02    7.2961610533E-02    1.8646954240E-01
   -4.0667203334E-02    6.9928420461E-02    1.3412991879E-01

#
# The IR spectrum
#  wavenumber eps Int TX TY TZ
#
$ir_spectrum
54
      0.00   0.00000000   0.00000000     0.000000     0.000000     0.000000
      0.00   0.00000000   0.00000000     0.000000     0.000000     0.000000
      0.00   0.00000000   0.00000000     0.000000     0.000000     0.000000
      0.00   0.00000000   0.00000000     0.000000     0.000000     0.000000
      0.00   0.00000000   0.00000000     0.000000     0.000000     0.000000
      0.00   0.00000000   0.00000000     0.000000     0.000000     0.000000
   -134.63   0.00000000   0.00000000     0.000000     0.000000     0.000000
     82.93   0.00087603   4.42709305    -0.048400     0.016845     0.025887
    152.50   0.00008596   0.43438325    -0.002667     0.012316     0.004135
    330.37   0.00022709   1.14761824    -0.006505     0.011575     0.006182
    425.75   0.00092376   4.66828404    -0.017120     0.019033     0.004661
    489.41   0.00132744   6.70835896     0.002640    -0.014712     0.024960
    493.52   0.00120253   6.07709707    -0.003883    -0.012253     0.024396
    716.88   0.00065719   3.32119093     0.010990     0.011667     0.005402
    778.53   0.00058951   2.97916105     0.002321     0.010398     0.011081
    878.78   0.00338048  17.08357192     0.030131     0.007582     0.015331
    939.96   0.00922990  46.64413678    -0.030223     0.030087     0.035294
    948.95   0.00318577  16.09956177     0.000076    -0.014615    -0.028880
    988.97   0.00299813  15.15130090     0.006814    -0.007676    -0.028995
   1014.96   0.01058457  53.49008061     0.036750    -0.015816    -0.040665
   1040.58   0.00406047  20.51994604     0.017256     0.014380     0.026705
   1064.96   0.01471888  74.38320421    -0.059830    -0.009653    -0.025302
   1091.40   0.00026373   1.33277760     0.000978     0.002345     0.008304
   1141.89   0.00288763  14.59288277     0.005381     0.022753    -0.015573
   1147.23   0.00088939   4.49462819     0.009100     0.009097    -0.008738
   1176.54   0.00182180   9.20662991    -0.021916    -0.001534    -0.000755
   1192.42   0.00927136  46.85367120    -0.049015    -0.002642     0.004111
   1213.50   0.00152988   7.73140514    -0.006445    -0.012640     0.013860
   1234.56   0.01366869  69.07596215     0.046890    -0.026055    -0.024033
   1254.55   0.01143902  57.80809759     0.052089    -0.008743    -0.007463
   1296.87   0.00059631   3.01352626     0.008531     0.006742     0.005026
   1311.41   0.00432454  21.85446836     0.025325     0.013338     0.014485
   1329.63   0.00691534  34.94729633    -0.039361     0.007518     0.004150
   1338.46   0.00187433   9.47211711    -0.020717    -0.000967     0.002620
   1367.60   0.00136347   6.89043287     0.001851    -0.014827     0.009373
   1431.60   0.00024559   1.24112732     0.000263    -0.000725    -0.007276
   1453.11   0.00046709   2.36046105    -0.005516    -0.004555    -0.007009
   1469.19   0.00945703  47.79193206     0.044444    -0.004766     0.003280
   1488.25   0.00436484  22.05809789    -0.011796    -0.024002     0.014142
   1517.49   0.00029092   1.47016932    -0.007626     0.000064    -0.001289
   1532.34   0.00633112  31.99487421    -0.033054    -0.009200    -0.010588
   1539.24   0.00144590   7.30699235    -0.012893     0.009175     0.006537
   1546.29   0.00003539   0.17884756     0.000264    -0.002632     0.000383
   1565.78   0.00012609   0.63718687     0.002959    -0.003278    -0.002372
   2913.24   0.01800822  91.00616999    -0.002306    -0.032686     0.029246
   2921.14   0.00098721   4.98895039     0.003847     0.009300     0.002044
   2935.14   0.00832044  42.04809913     0.007446    -0.027931    -0.007001
   2943.98   0.01576097  79.64950427    -0.040776     0.000908     0.002681
   2973.97   0.00393075  19.86440001    -0.018693    -0.004063     0.006820
   2988.72   0.00651838  32.94123163     0.004666    -0.014051    -0.021480
   2991.66   0.00155770   7.87197130     0.001651    -0.010197    -0.007469
   2996.33   0.01206949  60.99425031     0.001907    -0.023150     0.026785
   3212.19   0.00001519   0.07675233    -0.000222    -0.001000    -0.000652
   3213.27   0.00008903   0.44993689    -0.002459     0.001570     0.000368


$end
