# Supplementary material for: Novel Sulfonium Reagents for the Modular Synthesis of Spiro[2.3]Hexanes and Heteroatom‐Containing Analogues: Synthesis, Application, and Evaluation as Bioisosteres
Source: Angew Chem Int Ed Engl. 2025 Dec 9;65(5):e21633. doi: 10.1002/anie.202521633 (PMC12851011; doi:10.1002/anie.202521633)
Supplement: Supplementary file 2 — Supporting information [file ANIE-65-e21633-s001.zip › Bioisostere-Analysis/DFT/1362824454725982443426446026821169/file.engrad]

#
# Number of atoms
#
 18
#
# The current total energy in Eh
#
   -381.405828420977
#
# The current gradient in Eh/bohr
#
      -0.000019388194
       0.000060080798
       0.000033307164
      -0.000010494879
       0.000126963119
      -0.000148450790
       0.000042273480
      -0.000325777220
       0.000315995376
      -0.000025441118
       0.000042531447
      -0.000079005281
      -0.000047057078
       0.000056331235
      -0.000026638750
      -0.000072603553
       0.000002112961
      -0.000002275396
       0.000083189154
       0.000051577938
      -0.000041512687
      -0.000128914102
      -0.000076497167
       0.000023885547
       0.000052818516
       0.000000180031
       0.000024988111
      -0.000051321610
      -0.000047541760
       0.000057023025
       0.000064972901
       0.000018824794
      -0.000063237818
      -0.000068203008
       0.000060042497
      -0.000016229243
      -0.000003569050
       0.000004757929
      -0.000024405193
       0.000009312891
      -0.000043189482
      -0.000016718254
       0.000035041945
      -0.000042446126
       0.000008081088
      -0.000016324012
      -0.000008220230
       0.000010209777
      -0.000014564250
      -0.000009450306
       0.000005074755
       0.000075632619
      -0.000016986078
      -0.000012939989
#
# The atomic numbers and current coordinates in Bohr
#
   6    -3.1763708   -1.3983816   -0.6935485 
   6    -3.6784967    0.7963215    1.1441984 
   8    -1.2121345    1.6882883    1.7975104 
   6     0.6078506    0.4348562    0.2521286 
   6     2.9541978    1.9495265   -0.5328952 
   7     4.6341622   -0.1527957    0.3079805 
   6     2.4531911   -1.3720354    1.6169453 
   7    -0.7357268   -0.7358306   -1.8291985 
   1    -2.9743756   -3.1867267    0.3330058 
   1    -4.6374639   -1.6320464   -2.1346379 
   1    -4.7398022    2.3322231    0.2353406 
   1    -4.6720577    0.2176427    2.8649266 
   1     3.2194132    3.6330326    0.6379201 
   1     3.0899235    2.4635945   -2.5360892 
   1     5.1531053   -1.2115538   -1.2052196 
   1     2.5294438   -1.0223070    3.6540948 
   1     2.1963262   -3.3902750    1.2398936 
   1    -1.0109966    0.5864668   -3.1989461 
