# Supplementary material for: Novel Sulfonium Reagents for the Modular Synthesis of Spiro[2.3]Hexanes and Heteroatom‐Containing Analogues: Synthesis, Application, and Evaluation as Bioisosteres
Source: Angew Chem Int Ed Engl. 2025 Dec 9;65(5):e21633. doi: 10.1002/anie.202521633 (PMC12851011; doi:10.1002/anie.202521633)
Supplement: Supplementary file 2 — Supporting information [file ANIE-65-e21633-s001.zip › Bioisostere-Analysis/DFT/1362824454725982443426446026821169/file.inp]

! WB97X-D3BJ 6-31++G(d,p) opt
%pal
  nprocs 6
end
%maxcore 3000
%geom
  calc_hess true
  MaxIter 500
end
* xyz 0 1
C     -1.750500   -0.663000   -0.385700
C     -1.862200    0.416800    0.670700
O     -0.566600    0.836100    1.009200
C      0.297000    0.165500    0.122000
C      1.493800    0.988200   -0.325300
N      2.444400    0.115600    0.369400
C      1.320200   -0.707000    0.824900
N     -0.423000   -0.526600   -0.944000
H     -1.846300   -1.667300    0.082000
H     -2.535200   -0.550800   -1.167500
H     -2.428700    1.285100    0.270100
H     -2.382000    0.031300    1.573700
H      1.502800    2.009400    0.114800
H      1.655200    0.991900   -1.427900
H      2.981900   -0.426900   -0.348200
H      1.230700   -0.673600    1.932900
H      1.367100   -1.746800    0.425900
H     -0.498500    0.122100   -1.763300
*
