# Supplementary material for: Novel Sulfonium Reagents for the Modular Synthesis of Spiro[2.3]Hexanes and Heteroatom‐Containing Analogues: Synthesis, Application, and Evaluation as Bioisosteres
Source: Angew Chem Int Ed Engl. 2025 Dec 9;65(5):e21633. doi: 10.1002/anie.202521633 (PMC12851011; doi:10.1002/anie.202521633)
Supplement: Supplementary file 2 — Supporting information [file ANIE-65-e21633-s001.zip › Bioisostere-Analysis/DFT/1362824454725982443426446026821169/file.opt]

$orca_opt_file

$trust
    0.300000000000

$epredict
    0.000000000000

$ediffsc
  1000.000000000000

$ctyp
  3

$coordinates
 11 54
  -3.30796560  -1.25288843  -0.72886737  -3.51904801   0.78763785   1.26743932
  -1.07071883   1.58000002   1.90711161   0.56124866   0.31274968   0.23054659
   2.82287290   1.86742737  -0.61472791   4.61924656   0.21845234   0.69806483
   2.49481644  -1.33603638   1.55883509  -0.79935415  -0.99512978  -1.78390147
  -3.48900136  -3.15074038   0.15495754  -4.79083369  -1.04086115  -2.20625526
  -4.58957786   2.42848705   0.51041503  -4.50132765   0.05914843   2.97386202
   2.83988043   3.79721569   0.21694056   3.12787470   1.87441935  -2.69833995
   5.63497436  -0.80672409  -0.65800264   2.32568595  -1.27291952   3.65265164
   2.58344460  -3.30097361   0.80483436  -0.94202848   0.23073556  -3.33215409

  -3.35544775  -1.28211383  -0.72983959  -3.61301078   0.80458072   1.27395018
  -1.10235366   1.56500055   1.85370736   0.60226962   0.30547913   0.20900184
   2.87744145   1.89829831  -0.65277044   4.67302595   0.18853022   0.66957462
   2.53708594  -1.39603240   1.58523401  -0.81891408  -0.92395735  -1.78495178
  -3.49878400  -3.16609431   0.12458164  -4.79879201  -1.12294655  -2.20239190
  -4.67223998   2.43547241   0.54139383  -4.55341910   0.12824953   2.99271912
   2.87905334   3.80470832   0.15119158   3.14904316   1.96280531  -2.70932795
   5.69529165  -0.79253867  -0.62084137   2.36010594  -1.34527144   3.64690031
   2.58560272  -3.34368625   0.88324582  -0.94576945   0.27951629  -3.27796737

  -3.31304450  -1.31535170  -0.70847048  -3.63136603   0.79679083   1.27079562
  -1.12442686   1.64593340   1.79115852   0.60660559   0.35408064   0.18261624
   2.92131897   1.90679697  -0.65232327   4.65827959   0.11883673   0.65206340
   2.48027668  -1.40683041   1.58159849  -0.82957882  -0.81906038  -1.82582590
  -3.33146590  -3.19192661   0.16967735  -4.78212561  -1.26493963  -2.15957107
  -4.74197985   2.38600434   0.53141587  -4.51202243   0.12927116   3.02217200
   2.96103285   3.80579172   0.16467170   3.18090119   2.01892112  -2.70680987
   5.70009972  -0.87090275  -0.61724090   2.29928844  -1.34133037   3.64050310
   2.45476488  -3.36355810   0.90907558  -0.99636893   0.41147303  -3.29209648

  -3.27000904  -1.34327020  -0.68934927  -3.64074864   0.80282858   1.23994214
  -1.14333058   1.66997986   1.78659114   0.60314097   0.38278450   0.18767619
   2.93472495   1.91946183  -0.62409475   4.64905402   0.05163747   0.58962900
   2.45453267  -1.40948090   1.57507778  -0.81896300  -0.77608213  -1.84004426
  -3.19674305  -3.19589502   0.23677608  -4.75718359  -1.38888831  -2.12185699
  -4.74376113   2.37351344   0.44907690  -4.54702629   0.16497917   2.98905633
   3.02114227   3.78513133   0.26527628   3.17221373   2.10864484  -2.67506029
   5.63330562  -0.94982662  -0.71498240   2.30961792  -1.30377090   3.63581796
   2.37280449  -3.37683395   0.93894415  -1.03258235   0.48508700  -3.27506611

  -3.23875872  -1.36185255  -0.68511649  -3.65278912   0.80361401   1.21207191
  -1.16393490   1.68509858   1.78226444   0.60284286   0.40239101   0.19976856
   2.94357615   1.92905120  -0.59951672   4.64269791  -0.01267815   0.51423717
   2.44324265  -1.40515639   1.58138443  -0.80129253  -0.75123859  -1.84581820
  -3.10271629  -3.19136397   0.27871392  -4.72832207  -1.48379921  -2.11055291
  -4.74910625   2.35984142   0.38375629  -4.57896679   0.18664014   2.95779838
   3.07856723   3.75228569   0.36850562   3.15181547   2.20743719  -2.64305168
   5.54693458  -1.02927678  -0.83539228   2.34949579  -1.24105578   3.64146440
   2.30308526  -3.38744228   1.00465574  -1.04618225   0.53750445  -3.25176266

  -3.20881294  -1.37979363  -0.68001971  -3.66310331   0.80476070   1.18317740
  -1.18291700   1.69347935   1.78337854   0.60239793   0.41926716   0.21304803
   2.95048435   1.93771043  -0.57419668   4.63546507  -0.07043581   0.44176986
   2.43556134  -1.40012440   1.58579419  -0.78271367  -0.73298018  -1.84861111
  -3.01847087  -3.18446844   0.32064131  -4.69669763  -1.57163548  -2.09956304
  -4.74600589   2.34886268   0.31458814  -4.61655871   0.21020703   2.92160341
   3.13401030   3.71307494   0.47148343   3.13260759   2.30435657  -2.60614998
   5.44198181  -1.10008854  -0.95871301   2.39655648  -1.17848968   3.64228727
   2.24368828  -3.39476306   1.06917570  -1.05728414   0.58106039  -3.22628385

  -3.18652521  -1.39268055  -0.68293342  -3.67366607   0.80368956   1.15654152
  -1.20102761   1.69634186   1.78510414   0.60406722   0.42976092   0.22996769
   2.95422351   1.94324956  -0.55123713   4.63058182  -0.12143922   0.36940338
   2.43736303  -1.39196345   1.59587105  -0.76097105  -0.72376058  -1.84711775
  -2.95947494  -3.17547091   0.34811459  -4.66541029  -1.64041014  -2.10337438
  -4.74273565   2.33953951   0.25654472  -4.65081057   0.22628389   2.88715088
   3.18494653   3.66729426   0.56760972   3.10905199   2.39614714  -2.56785873
   5.31666419  -1.16367301  -1.08517140   2.45861147  -1.10745616   3.64473219
   2.20009463  -3.39861653   1.14917169  -1.05479402   0.61316384  -3.19910886

  -3.17928421  -1.39669885  -0.68421619  -3.67550009   0.80227252   1.14888991
  -1.20571174   1.69467165   1.78897548   0.60493865   0.43321613   0.23667374
   2.95497299   1.94528188  -0.54302805   4.63169841  -0.13478960   0.34807605
   2.43964496  -1.38700081   1.59966252  -0.75200449  -0.72411095  -1.84400046
  -2.94859113  -3.17533959   0.35326827  -4.65382779  -1.65446432  -2.10750256
  -4.73866794   2.33651874   0.23897114  -4.66278252   0.22945323   2.87520625
   3.20078620   3.65202896   0.59843776   3.10271935   2.42336825  -2.55439705
   5.25699222  -1.18252087  -1.13061112   2.48104302  -1.08043894   3.64495494
   2.19193495  -3.39749402   1.17649694  -1.04817185   0.61604658  -3.19244768

  -3.17226683  -1.40092987  -0.69699028  -3.68095804   0.79467654   1.13660193
  -1.21690187   1.68655935   1.79828737   0.60883246   0.43637645   0.25761140
   2.95453367   1.95014944  -0.52660116   4.63053622  -0.16705482   0.28449842
   2.45612979  -1.36777902   1.62094277  -0.72837792  -0.73687154  -1.82828806
  -2.96541728  -3.18427904   0.33720051  -4.63096472  -1.64610995  -2.13887435
  -4.73797440   2.32987484   0.22133202  -4.68104870   0.21969614   2.85481046
   3.23339487   3.61852914   0.66284469   3.08398858   2.48682151  -2.52406764
   5.11585204  -1.22722266  -1.23917814   2.55010848  -0.99882389   3.65423850
   2.19014490  -3.38885680   1.26674588  -1.00942229   0.59524419  -3.18770442

  -3.17668689  -1.39809670  -0.69237253  -3.67717396   0.79681327   1.14553455
  -1.21019712   1.68894146   1.79637807   0.60781889   0.43430165   0.24950308
   2.95445247   1.94879248  -0.53461663   4.63673303  -0.14795898   0.31744492
   2.45150734  -1.37375072   1.61435168  -0.73752837  -0.73480650  -1.83126918
  -2.97248554  -3.18589198   0.33475611  -4.63930992  -1.63364608  -2.13162328
  -4.73895390   2.33240596   0.23672496  -4.66986158   0.21877955   2.86698299
   3.21579546   3.63602375   0.63135393   3.09314334   2.45576458  -2.53955722
   5.15930871  -1.20648436  -1.19480089   2.52132067  -1.03009927   3.65266935
   2.19764174  -3.39114642   1.23001789  -1.01533541   0.59005831  -3.19806790

  -3.17581314  -1.39870673  -0.69275576  -3.67814429   0.79643055   1.14418941
  -1.21186479   1.68875413   1.79724424   0.60763113   0.43529242   0.25133459
   2.95453636   1.94953973  -0.53303291   4.63386705  -0.15248458   0.30945033
   2.45210269  -1.37246661   1.61604251  -0.73624380  -0.73505578  -1.83000995
  -2.97221398  -3.18656465   0.33441301  -4.63773996  -1.63365967  -2.13280918
  -4.73954551   2.33193611   0.23468961  -4.67192053   0.21824339   2.86497395
   3.21925984   3.63372247   0.63696731   3.09127088   2.46223520  -2.53653289
   5.15585825  -1.21090499  -1.20295107   2.52684044  -1.02431512   3.65354393
   2.19561127  -3.39040005   1.23700981  -1.01330294   0.58840418  -3.19835702


# redundant internal coordinates
#  nbonds nangles ndihedrals nimpropers ncartesians
# bond  definitions A B
# angle definitions A B C
# dihedral definitions A B C D
# improper torsion definitions A B C D
# cartesian definitions A x/y/z
$redundant_internals
 19 37 57 0 0
   1   0   0
   2   1   0
   3   2   0
   4   3   0
   5   4   0
   6   5   0
   6   3   0
   7   3   0
   7   0   0
   8   0   0
   9   0   0
  10   1   0
  11   1   0
  12   4   0
  13   4   0
  14   5   0
  15   6   0
  16   6   0
  17   7   0
   7   0   8   0   0
   7   0   9   0   0
   1   0   8   0   0
   1   0   7   0   0
   1   0   9   0   0
   8   0   9   0   0
   2   1  11   0   0
   0   1  11   0   0
  10   1  11   0   0
   2   1  10   0   0
   0   1  10   0   0
   0   1   2   0   0
   1   2   3   0   0
   6   3   7   0   0
   2   3   4   0   0
   4   3   7   0   0
   2   3   7   0   0
   2   3   6   0   0
   4   3   6   0   0
  12   4  13   0   0
   3   4  13   0   0
   5   4  12   0   0
   3   4  12   0   0
   5   4  13   0   0
   3   4   5   0   0
   4   5   6   0   0
   4   5  14   0   0
   6   5  14   0   0
   3   6  15   0   0
   5   6  16   0   0
   3   6  16   0   0
   5   6  15   0   0
   3   6   5   0   0
  15   6  16   0   0
   0   7   3   0   0
   3   7  17   0   0
   0   7  17   0   0
   2   1   0   9   0
  11   1   0   9   0
  10   1   0   7   0
   2   1   0   8   0
  11   1   0   8   0
  10   1   0   9   0
  11   1   0   7   0
  10   1   0   8   0
   2   1   0   7   0
   3   2   1  11   0
   3   2   1  10   0
   3   2   1   0   0
   4   3   2   1   0
   7   3   2   1   0
   6   3   2   1   0
  13   4   3   7   0
  13   4   3   6   0
  12   4   3   6   0
  12   4   3   2   0
   5   4   3   7   0
  13   4   3   2   0
   5   4   3   6   0
   5   4   3   2   0
  12   4   3   7   0
  14   5   4  13   0
  14   5   4  12   0
  14   5   4   3   0
   6   5   4  12   0
   6   5   4   3   0
   6   5   4  13   0
   5   6   3   2   0
  16   6   5  14   0
  16   6   5   4   0
  15   6   5   4   0
   3   6   5  14   0
   3   6   5   4   0
  16   6   3   7   0
  16   6   3   4   0
  16   6   3   2   0
  15   6   3   7   0
  15   6   3   4   0
  15   6   5  14   0
  15   6   3   2   0
   5   6   3   7   0
   5   6   3   4   0
  17   7   3   6   0
  17   7   3   4   0
   0   7   3   6   0
   0   7   3   4   0
   0   7   3   2   0
  17   7   0   9   0
  17   7   0   8   0
  17   7   0   1   0
  17   7   3   2   0
   3   7   0   9   0
   3   7   0   8   0
   3   7   0   1   0
$energies
 11
 -381.3910626955139946
 -381.4032521285677717
 -381.4047301746509788
 -381.4051906514225720
 -381.4054878718213786
 -381.4056633974476540
 -381.4057596624553526
 -381.4057956015129207
 -381.4058149834220899
 -381.4058265164609907
 -381.4058288680935220

$gradients
 11 54
   0.0201676206301290   0.0256491689816035   0.0031935602829515   0.0371725185800999
  -0.0144615919400142  -0.0138270863587220   0.0025432674036292   0.0049900929983906
   0.0104739564525781  -0.0236733854689192   0.0056642739373338   0.0080334213453082
  -0.0078824108700317  -0.0299823306083178   0.0178617629279208  -0.0264427920708097
   0.0179459817808797   0.0232947969512444  -0.0044109928612791   0.0342497687287487
  -0.0271132025794569  -0.0000524748365622  -0.0348712319379952   0.0183101087798935
   0.0011101547197034  -0.0072764389295966   0.0054279037989859  -0.0083237774323234
   0.0048919823810143  -0.0088529564798765  -0.0024147775070663   0.0044889619433516
  -0.0054551035105914  -0.0030905561226656  -0.0062686117683550   0.0063056195513796
   0.0023360194458847   0.0074303933701396   0.0102126349875272   0.0045302602644259
  -0.0074349322310964  -0.0097248411486053   0.0082887945626498  -0.0146462945262678
  -0.0203199191224297   0.0008083615259458   0.0055835745368315   0.0102785738157523
   0.0045281123668496  -0.0090145947342635  -0.0101165051471929  -0.0050594593407900
   0.0130731744470155  -0.0177311131207447
   0.0014111255169391   0.0049158919394768  -0.0016242003913948   0.0068394860366766
  -0.0018703511771270  -0.0006314555833041   0.0023284798311423  -0.0002811666116762
   0.0021454820588964  -0.0088903860138763   0.0043715984644762  -0.0007636043545618
  -0.0018107390565232  -0.0027797299559522   0.0007797269475629   0.0006807819550773
   0.0020269021017096   0.0036165342094190  -0.0012381759659972   0.0035142957587200
  -0.0044140928876684   0.0038508467088436  -0.0076605115409069   0.0031515595829422
  -0.0002936720837685  -0.0007425393829627  -0.0000005693528782  -0.0008449795508167
   0.0019471173808639   0.0000614933958843  -0.0008777841962774  -0.0001363099227013
  -0.0005604441133856  -0.0008905126186451  -0.0008801362986894  -0.0000971732699294
   0.0006135980326875  -0.0001383740212200   0.0019219707639587   0.0015912801781024
  -0.0026478306126966  -0.0003689625621254  -0.0031802196969043  -0.0005932384445768
  -0.0014279936599032   0.0000378676511901   0.0010932100438498   0.0006375508056826
   0.0019856903731117   0.0001850089829381  -0.0020866958713706  -0.0012593233454399
  -0.0003378458140289  -0.0000973676432160
   0.0011254706683319  -0.0002706845480421   0.0006219536576760   0.0009808967224469
  -0.0000486027432269  -0.0002392681948318   0.0009689350059733  -0.0010296433001307
   0.0006832625239227  -0.0023071406067983   0.0013813127917121  -0.0008977517910716
   0.0000370766042460   0.0002568914230992  -0.0004211859441863   0.0005840413736428
   0.0006827300485501   0.0019369779530259  -0.0006533354084065   0.0005036204590896
  -0.0002765257601158  -0.0004731808471422  -0.0005691676837773   0.0023828829488584
  -0.0009744913795959  -0.0005126638461660  -0.0005268396263042   0.0003692970768351
   0.0014059893072993   0.0000584213647877  -0.0002541563620001  -0.0002331609748489
   0.0000690461215132  -0.0002812598766456  -0.0000738348769313  -0.0000873221078800
  -0.0002394942510721   0.0001053004371804  -0.0001462688930429   0.0006678297833562
  -0.0007586185661644   0.0001237662176848  -0.0009689568538917  -0.0005071599998445
  -0.0011728417229244  -0.0002389663898607  -0.0001339712389369  -0.0000132069282235
   0.0009311060726539   0.0004185245128691  -0.0006138248273631   0.0005428034500212
  -0.0007409352863017  -0.0012338928216962
   0.0019583783259697  -0.0010436293374939   0.0013852699599341   0.0007049782864736
   0.0002862737022432  -0.0011227267142899   0.0008524450273534  -0.0006754269295252
   0.0007228172749622  -0.0018804984311981   0.0007771067662944  -0.0003404671350351
   0.0002285792813234   0.0002001182459563   0.0005106006431161  -0.0005189654911890
  -0.0001032030006036   0.0000186739934981  -0.0005270997985693   0.0006044039065683
   0.0000083899071590  -0.0014579393834469   0.0003827891049205   0.0016289246612769
  -0.0007845726525053  -0.0006977440419219  -0.0003981672834682   0.0002582179755687
   0.0013623396698786   0.0001423746750627  -0.0002004502680210   0.0001061503012219
   0.0001517099092995  -0.0002130956939106  -0.0002558530289470  -0.0001405616647897
  -0.0004081634474275   0.0004871562854688  -0.0002271171264654   0.0006573436528380
  -0.0008729426442732   0.0002332183313514  -0.0000409552838462  -0.0003901274227513
  -0.0005574419586336  -0.0003566566270910  -0.0001423652808621   0.0001353816442141
   0.0009654778645407   0.0003896741926850  -0.0005766116613999   0.0005668583649205
  -0.0006862889615886  -0.0013803122620912
   0.0014618332727705  -0.0008615552955081   0.0009621817281094   0.0002293964970965
   0.0003006507429751  -0.0009497041689446   0.0005242647383048  -0.0005368536714434
   0.0004958650157465  -0.0008874545073104   0.0001861846135978  -0.0001013485388992
   0.0003486045593181   0.0004253852385013   0.0008379128405099  -0.0014490213548023
  -0.0006627463189370  -0.0013465150931269  -0.0000949543626593   0.0006088354564566
   0.0007205188907225  -0.0013600201021842   0.0006917941736212   0.0009629830520020
  -0.0004519694729867  -0.0004770332542147  -0.0002468231290021   0.0000936453707430
   0.0008546879367483   0.0001767801357636  -0.0001010558401091   0.0001349338389834
   0.0001237665895208  -0.0001014045582073  -0.0001392169621381  -0.0000831741728244
  -0.0004367202412811   0.0005285621066115  -0.0003214026510560   0.0005072743419218
  -0.0006450348377495   0.0002719511093911   0.0008633138572803  -0.0002577299125743
  -0.0001276234350503  -0.0004068831864634  -0.0002537183122800   0.0001707063141620
   0.0007096019731264   0.0003347794991729  -0.0004105158836713   0.0003821735543408
  -0.0005232646455795  -0.0010470711524243
   0.0010891472652208  -0.0005799800424721   0.0007084299280948   0.0001072619251532
   0.0003086325327074  -0.0008357545036073   0.0002428886862650  -0.0004010782881320
   0.0004354586855022  -0.0004693823374814  -0.0000485617550514  -0.0000208276243921
   0.0003844839207597   0.0004761274945664   0.0008864711566944  -0.0018696418880346
  -0.0008667835202990  -0.0018262359990875   0.0001301265522199   0.0005068737339447
   0.0008028396719902  -0.0010783001742216   0.0005073895663740   0.0003328342338064
  -0.0001253094355145  -0.0002903866702124  -0.0000850981671929  -0.0000280384891329
   0.0004323211736992   0.0001801490928456  -0.0000073258676575   0.0001750542905421
   0.0000588152748682  -0.0000722854889538  -0.0000967196558241  -0.0000675372173029
  -0.0003091655057052   0.0004258856031013  -0.0002332783289989   0.0003083574575984
  -0.0003611005294289   0.0001741073413056   0.0012961533346139  -0.0001343067155021
   0.0001929228252100  -0.0003027418962743  -0.0001630875121856   0.0001435340297907
   0.0004054937319902   0.0001890639501707  -0.0002557551076167   0.0001883685641397
  -0.0002599900866257  -0.0006065606104582
  -0.0000580683394273   0.0000318762488443  -0.0000658910513047  -0.0001077047127225
   0.0001490551860019  -0.0002703607875792  -0.0001291366204803  -0.0002498831555150
   0.0002262712285829   0.0002752292336960  -0.0003142807006473   0.0000959314230629
   0.0001753414185997   0.0003838863136917   0.0004338801627862  -0.0015754294100390
  -0.0007580365061412  -0.0015640009456034   0.0003976466413265   0.0002582858000121
   0.0007117579661810  -0.0002550993408132   0.0001536197856745  -0.0002896137586533
   0.0002368113462278   0.0000964374824412   0.0000795979778453  -0.0001326457235133
  -0.0001686809352860   0.0001337187469597   0.0001114434520363   0.0000939567534446
  -0.0000478879402948  -0.0000084075072001   0.0000576490833172   0.0000067918494676
  -0.0001016837370129   0.0001631149311952  -0.0001043930693115   0.0000118996862657
   0.0000234307433476   0.0000917520276165   0.0012971943484230   0.0000304828751870
   0.0003830486057121  -0.0001080650934274  -0.0001021790658989   0.0000717995916036
  -0.0000289324492782   0.0000556704849299   0.0000249313767945  -0.0000587954083440
   0.0000017037642502   0.0000553642352532
  -0.0002111765777326   0.0002654385056206  -0.0001843535863469   0.0000165722322746
   0.0000298375407660  -0.0001192728153788  -0.0001173417528998  -0.0002213010398353
   0.0002774799914936   0.0001609554389450  -0.0000404908454620   0.0000613812052778
  -0.0000450404095446   0.0000285837916471   0.0001393164722540  -0.0008757535853152
  -0.0002659132169685  -0.0006550547545365   0.0002181557727953   0.0001055234552633
   0.0000681567940710   0.0000307240642683  -0.0001574158578109  -0.0003339378589097
   0.0002521365695428   0.0001320324861152   0.0001347718395301  -0.0001489742886248
  -0.0002731470607240   0.0001006648671816   0.0001368254019495   0.0000727654009004
  -0.0000971671925586  -0.0000565525178544   0.0000740028645616   0.0000067259030924
   0.0000385006995233   0.0000047548839232   0.0000091645301609  -0.0000697531197310
   0.0000313089873825   0.0000003382953543   0.0007875132678832   0.0000195900895316
   0.0002676275703989   0.0000221438685668   0.0000113714708407   0.0000302890601131
  -0.0001181557140759  -0.0000109956039758   0.0000628742477686  -0.0000659363691964
   0.0000967479200969   0.0002291151460042
  -0.0005917538069957   0.0005817499573314  -0.0005128650378832   0.0000556726798887
  -0.0001668814088223   0.0000468346529485  -0.0000958095190187  -0.0003496664458497
   0.0002035110639319   0.0004758162449810   0.0001404655505955  -0.0000993812680631
  -0.0002852058520209  -0.0001005022878737   0.0001959741796116  -0.0002701418192037
  -0.0001653733068406  -0.0003878909643792   0.0001261469413340   0.0004031433804846
  -0.0000013544412123   0.0004255059847935  -0.0006055965995384  -0.0001071729591854
   0.0001369853347720   0.0001548037311597   0.0001291605441363  -0.0002011856383679
  -0.0002682005499725   0.0000712080249705   0.0000955637139376  -0.0000164358398804
  -0.0001101599735442  -0.0000511905024356   0.0001353938607673   0.0000575162252384
   0.0000136380116818   0.0000232881341185   0.0000071399345001   0.0000252344391322
  -0.0000518913982630   0.0000532718959545   0.0002092203075887  -0.0000460282501256
   0.0000032751998500  -0.0000590779367789  -0.0000507786279296   0.0000886762775595
  -0.0000315152580478   0.0000317399544188   0.0000977242395803  -0.0000986743863799
   0.0001500094422740   0.0003221239909725
  -0.0000900908310016   0.0001064532278017   0.0000053319770641  -0.0000062491086256
   0.0001048030544905  -0.0000491195797645   0.0000767752786043  -0.0002914785045690
   0.0003115194560774  -0.0001099639870920   0.0000615053827729  -0.0000399879949753
  -0.0001425057884954  -0.0000996969694726  -0.0002976927731757   0.0004009310087409
   0.0003456895487675   0.0006050914873359   0.0000056561168265  -0.0001022601219843
  -0.0004106531240906  -0.0000390443690330  -0.0000727628314483   0.0000087914641241
   0.0000374488736862   0.0000172644936147   0.0000330710270318  -0.0000354641689318
  -0.0000960685062364   0.0000399573694236   0.0000805430997796  -0.0000035332002090
  -0.0000782238416908  -0.0000829643155517   0.0000737057039684  -0.0000178016353448
   0.0000737976300449  -0.0001082835109976   0.0000098455777712  -0.0000428211433693
  -0.0000255598647890  -0.0000802138172139  -0.0002962026944850  -0.0000159412553019
  -0.0000081860527159   0.0000694595893881   0.0000399461977819  -0.0000354531972474
  -0.0000817775070385  -0.0000656361261741   0.0000123515158285   0.0000941654359103
  -0.0000096165082371   0.0000358560674726
  -0.0000193881939688   0.0000600807979766   0.0000333071643046  -0.0000104948787625
   0.0001269631191177  -0.0001484507895353   0.0000422734800534  -0.0003257772199503
   0.0003159953764835  -0.0000254411177230   0.0000425314466399  -0.0000790052810158
  -0.0000470570777039   0.0000563312354290  -0.0000266387502713  -0.0000726035530110
   0.0000021129606889  -0.0000022753960912   0.0000831891539487   0.0000515779382452
  -0.0000415126869776  -0.0001289141015758  -0.0000764971667143   0.0000238855472391
   0.0000528185155281   0.0000001800311294   0.0000249881108185  -0.0000513216099794
  -0.0000475417603388   0.0000570230252015   0.0000649729010871   0.0000188247940895
  -0.0000632378175326  -0.0000682030075787   0.0000600424970793  -0.0000162292426346
  -0.0000035690496055   0.0000047579293499  -0.0000244051926113   0.0000093128911888
  -0.0000431894816864  -0.0000167182535846   0.0000350419445911  -0.0000424461259526
   0.0000080810884989  -0.0000163240122211  -0.0000082202298556   0.0000102097766505
  -0.0000145642502782  -0.0000094503055795   0.0000050747547735   0.0000756326188167
  -0.0000169860780474  -0.0000129399885825

$redundant_coords
 10 113
   2.8624366669786436   2.6516663102984963   2.6608479119211994   2.8716643067284231
   2.7693865313484816   2.7695782959769701   2.8673210743639914   2.7603966527103023
   2.7336180865496531   2.1013715693045563   2.1039316386403515   2.1003585524029220
   2.0993924285483478   2.1014387199101181   2.1058286013246978   1.9803051932996065
   2.1015843145617779   2.1065019299095158   1.9799464593457188   1.9034447166127713
   1.9458025899015288   1.9221191578720036   1.8437956759153324   1.9454101323503374
   1.9024838462800300   1.9173079374951107   1.9326522236311190   1.9024088364995269
   1.9008662974627040   1.9210375919106613   1.8893236802467499   1.8462487027692478
   1.9801354787535697   1.9939756360961500   2.0151718391441689   1.9640106707573983
   1.9774817180968920   1.4872761559731946   1.9685679127162528   1.9900849630023394
   1.9325748196278816   1.9682215752372874   1.9574208102823922   1.6197835545315034
   1.5547664651573900   1.8926651809514039   1.8919884303160712   1.9714267252168836
   1.9606298090045637   1.9811559387564051   1.9331973693966997   1.6213587863134669
   1.9692757776895240   1.7878501459085536   1.8889598662054594   1.8692579270837644
  -2.4406382644813078   1.7398304602795176   1.7513813035157368   1.7286647853889019
  -0.3740517970298592  -0.3648564892189970  -2.4271170541653349  -2.4787387465283741
  -0.3244004717465744   2.2121138387040493  -1.9886443062330676   0.0998600676373584
   2.5063346047936346   0.1639555898252916  -2.1115511976407957   0.0365634850670496
   2.0216034672155851  -1.9870829828945085  -0.0073324661022612  -1.9844614437618806
  -2.2818313231717546   0.0005785383866545   1.9803290551789015   2.3110623421365433
  -0.1450001536720025  -2.3608597458276019   1.9038398010325694   2.0178888155373809
  -0.0005969447820335  -2.0494368994866052  -1.9967242522549473   0.1360339771162094
   2.0411204150104414  -2.0222481015541645  -1.9044885419826727   0.0005978959115595
  -0.0039785636327994  -2.0236235265411664   2.2634160721098899  -2.2742286058228185
   1.9893117384484016   2.3558507677311900  -0.0068339700801292   2.0190664191819501
  -0.0005785437264168  -2.3997210166649783  -0.7228736788937287   1.9124077393806558
  -2.6939302300276808  -0.3617482135952016   0.5241107863127602   2.6257399302073416
  -1.5918725122553570   1.6093083375387456   2.5097019756367378  -1.6718541876482644
   0.3937186770686129
   2.9044459538841885   2.6865881437905199   2.6827580964677096   2.9079427875935222
   2.8099870247034842   2.8127407504179329   2.9210735460797062   2.7399139072061294
   2.7704766501752891   2.0736353029499011   2.0680878030801280   2.0780791630275597
   2.0726693815065431   2.0689989422051500   2.0754174121892230   1.9164281225718511
   2.0698711318739824   2.0708686129068572   1.9218575989741637   1.9152269752402824
   1.9367688053065071   1.9415746172108981   1.8245679993805866   1.9541707717952741
   1.8913265880989105   1.9149668131907540   1.9583283962138789   1.8935168990146407
   1.9073907267412515   1.9453338749666715   1.8435238547435959   1.9056254801715784
   2.0098257030899425   2.0060692386714516   2.0218809903728916   1.9041774710867128
   1.9883237673060139   1.5112105794504469   1.9351049177251205   1.9966215400126264
   1.9576642716878037   1.9716002445866359   1.9840590992349949   1.5980110275389616
   1.5815245228521011   1.9129077614834380   1.9133321085563539   1.9805163425943100
   1.9841574686189005   1.9862963333516455   1.9555849616990244   1.5922604049948124
   1.9419669152562076   1.8294199969921630   1.8950553823178957   1.8927082900649284
  -2.4419794927613721   1.7553430414802667   1.7258428670640951   1.7220363236547072
  -0.3638264492832413  -0.3723035725207595  -2.4296958261144632  -2.4914730632842672
  -0.3438330531765159   2.2131115646080581  -1.9959360422709571   0.0988468878238640
   2.4953106702575076   0.1905429781448139  -2.0822293446359081   0.0234974740701321
   2.0546261303027018  -1.9926889626339226   0.0118331611366559  -2.0179763899540895
  -2.2240370531063056   0.0131522662784808   2.0176743900490592   2.2593676883130933
  -0.1265036794751508  -2.3392446846251804   1.9258358823258652   2.0044693403269624
  -0.0136353999015780  -2.0659749617025938  -2.0346839150552656   0.1123777082500695
   2.0514573514495442  -2.0112328863554483  -1.9255074409670698   0.0135722022324050
  -0.0065925355500564  -2.0491526190406493   2.2124863228848799  -2.2510058251485718
   1.9896193985404207   2.3328727776246634  -0.0319269667136357   2.0294225336893845
  -0.0131375498012085  -2.4110827124290628  -0.6852993996085849   1.8521808074837034
  -2.7052211868754048  -0.4088440490564977   0.5380946589080164   2.6278159054678794
  -1.5716477609740955   1.6110777382103219   2.5596435269956865  -1.6338205336240392
   0.4499011071134496
   2.9120386315353515   2.6975108245770563   2.6930958316757394   2.9096305676492187
   2.8134069424165076   2.8169828520669933   2.9272175181181490   2.7336286088679334
   2.7681022310806398   2.0719595387069627   2.0655346996910109   2.0750289314983927
   2.0708590999897090   2.0676651144775380   2.0738538839056102   1.9173176136691101
   2.0678818139506441   2.0692320200840588   1.9214527852834222   1.9192423558511542
   1.9285232251060391   1.9475228505505557   1.8156228384727355   1.9628094508322858
   1.8897056661478064   1.9108544777062006   1.9687300804794015   1.8971706026119948
   1.9018758782989851   1.9517655253251636   1.8315868720392861   1.9083052184560190
   2.0144708058426772   2.0116955274565487   2.0220997842548618   1.8828351187200902
   1.9982290505801792   1.5197298202407434   1.9170539281697367   1.9962188613458411
   1.9699286959502309   1.9736113010052792   2.0002612873250789   1.5897673420032985
   1.5906328015105795   1.9354188395607406   1.9379846233408966   1.9831538178782433
   1.9981197857013746   1.9884709395752986   1.9595747725567754   1.5821832779060601
   1.9310093658744500   1.8252581279229962   1.9086198043499916   1.9230055895410212
  -2.4545492238755249   1.7495824149109649   1.6920349550292295   1.7011164608961109
  -0.3779372074969846  -0.3952378971090582  -2.4463300401303325  -2.5227575195170080
  -0.3672763717372366   2.1860403791488459  -2.0242926818839946   0.0685600238906462
   2.5549055076060663   0.2646931164668381  -2.0039535865658546   0.0436055568252095
   2.0843855500916946  -1.9869039867053870   0.0337648610353439  -2.0117405021176484
  -2.1781309093471606   0.0290394911488364   2.0497083388895678   2.2555013272077140
  -0.1084813400847530  -2.3206314859125472   1.9433516162519380   1.9890594148325071
  -0.0301427901825929  -2.0819757465192854  -2.0623911682123293   0.0973826121912325
   2.0685617046685403  -1.9939698806831785  -1.9412209071469049   0.0299581853304036
  -0.0281738479194500  -2.0760991921331788   2.1736942248300846  -2.2613983039918164
   1.9738616589740394   2.3180363340190993  -0.0595302312422824   2.0189260662177224
  -0.0289992779960066  -2.4628147447644277  -0.7236790534841361   1.7612178104429830
  -2.7828318054563108  -0.4983323079140057   0.5823814600214167   2.6674659351971597
  -1.5280214979158706   1.5608204440581630   2.6316859178156280  -1.5664149141881838
   0.5212829598783397
   2.9095279957583542   2.6996061680346961   2.6950999524446364   2.9080290804490283
   2.8108392617261697   2.8145870288145258   2.9265593617966248   2.7344106829385457
   2.7664829584870043   2.0725092941192131   2.0653928265666051   2.0758505024673393
   2.0706500214922929   2.0686158360075502   2.0733187793944263   1.9166878793497151
   2.0685320758697716   2.0692567510506392   1.9223601424098720   1.9153932021514617
   1.9326253078094866   1.9471655675707309   1.8105632663950308   1.9654062816031135
   1.8919314009597370   1.9100643190701063   1.9699964828463403   1.8989979795912746
   1.9025052469565489   1.9532401914555679   1.8269100963050178   1.9028002643477737
   2.0053604570844428   2.0183863344263280   2.0196484822436829   1.8810875070060333
   2.0055505268424305   1.5195091333775115   1.9158214630708488   2.0000529581990789
   1.9694622698535993   1.9714953742092420   2.0019494768131141   1.5881195756583020
   1.5914065676709706   1.9460274269678659   1.9470728777986632   1.9786837651857738
   2.0006290115986132   1.9949267955327807   1.9572401506634742   1.5801436759838847
   1.9305925304152334   1.8123617949720585   1.9106153217482127   1.9246845185392565
  -2.5015279517674025   1.7058196407771948   1.6469336719945691   1.6496144592076716
  -0.4262232554273178  -0.4434915270739410  -2.4869404673338820  -2.5755344232784543
  -0.4111027526988940   2.2062877075741034  -2.0019209756067298   0.0904078893801660
   2.5637100134018569   0.2728579097617724  -1.9877380692868554   0.0896434392804431
   2.1195995538058803  -1.9519550886641139   0.0779869168820058  -1.9677450250471056
  -2.1336437478275867   0.0622110894783314   2.0921530950244507   2.3012741039900355
  -0.1346141430156098  -2.3460889163860061   1.9211260020888046   1.9513524080776730
  -0.0646179806271020  -2.1203581257315172  -2.1041396178238401   0.1248261480936085
   2.1096327241160688  -1.9533868562107990  -1.9206051448844865   0.0642014311379735
  -0.0691772157064031  -2.1125710492613292   2.1285961688950357  -2.3035719342913477
   1.9362195393333121   2.3449918749463277  -0.1057985496899083   1.9812723047543073
  -0.0621215288006195  -2.5009936327706299  -0.7686709661020455   1.7270141224920275
  -2.8238485180189743  -0.5336888075611366   0.6356566189059789   2.7236249805746766
  -1.4769636549640275   1.5214887443557996   2.6810535064720620  -1.5141634390388290
   0.5684332326020530
   2.9086062670333361   2.7012089745449006   2.6965043198630134   2.9066442225338132
   2.8102980884866233   2.8134324837246942   2.9262879946630336   2.7362168510638916
   2.7679088320003227   2.0723389361668474   2.0653181187548348   2.0760206559459045
   2.0702711750425618   2.0686889228717771   2.0728959260321740   1.9164071581629933
   2.0687307635604992   2.0692311162080728   1.9228908985370081   1.9091970108304102
   1.9377025236893251   1.9425450420013610   1.8076395818830242   1.9730304517536013
   1.8925352466525203   1.9086415967400456   1.9734082700746935   1.9003209239761514
   1.9030450165723032   1.9530545194103364   1.8229427027741847   1.9013719898684216
   1.9990490607644038   2.0254773667909634   2.0143171797550292   1.8787073677610555
   2.0139853238821850   1.5185640236005313   1.9138807282619794   2.0070285940325965
   1.9649745426002179   1.9679382225081257   2.0072758952430552   1.5858084981610208
   1.5904284444588470   1.9527075503022462   1.9535149098953755   1.9743258437866877
   2.0057593806186347   2.0015396607549243   1.9539898584189268   1.5776613833258293
   1.9288721007543284   1.8043274866832544   1.9064617723319479   1.9201686604793522
  -2.5344123136239025   1.6753340431329431   1.6205263306348927   1.6138214986170922
  -0.4596174518056474  -0.4781766595637701  -2.5091482738479769  -2.6131281545023617
  -0.4357093234252378   2.2187988842261444  -1.9883228792138916   0.1018901082572366
   2.5659151986411151   0.2786995054973734  -1.9779605213267690   0.1442931846741191
   2.1657456814182443  -1.9056300772296493   0.1346351791251314  -1.9197460157490984
  -2.0771743694065607   0.1017064809950265   2.1419717373498068   2.3561027332058120
  -0.1758111470276880  -2.3851911907141119   1.8880134633086878   1.9043038072806828
  -0.1056768458761035  -2.1695014562124797  -2.1526179693277965   0.1648583569039173
   2.1578266272947926  -1.9060726694035666  -1.8880128333104471   0.1049554370804279
  -0.1222814881240614  -2.1581645220387888   2.0739865107176740  -2.3562080939119072
   1.8910941793529519   2.3841443673851441  -0.1599400950701723   1.9342993390100540
  -0.1015836949046726  -2.5285161227819937  -0.8037695994805589   1.7107793087357284
  -2.8476594751424220  -0.5543049140047014   0.6840943175071166   2.7720174362723538
  -1.4384714247415669   1.4895849616571619   2.7183208220257540  -1.4769413663885951
   0.5957550797770724
   2.9069160338375792   2.7021077734231262   2.6975737276251861   2.9049843414901360
   2.8114052340206328   2.8136168569010129   2.9249112415617482   2.7380004495110160
   2.7694640542478535   2.0722943246788508   2.0653589045707017   2.0763853749246040
   2.0699507848459593   2.0685859478561404   2.0727837484047926   1.9162479676010251
   2.0687694684234703   2.0693702771085487   1.9235575744809486   1.9035848962454629
   1.9420263859502820   1.9383200671005230   1.8047676188446740   1.9798640581319786
   1.8935350689814454   1.9078512931275711   1.9762415540598810   1.9014821711448791
   1.9039584077540064   1.9522138134752109   1.8194449911010409   1.8994900280939784
   1.9918043357882731   2.0328666571443339   2.0095593452915614   1.8779092364551440
   2.0212820435645615   1.5165027609792985   1.9133988362827088   2.0143351917324854
   1.9575527532599577   1.9641968930822387   2.0130103171339542   1.5839482651908374
   1.5866883645357885   1.9519031848142427   1.9522902833391542   1.9693510907253575
   2.0114285641716245   2.0089735551500802   1.9479774456002581   1.5760340249826492
   1.9280313222133880   1.7964323125993473   1.9007691669114064   1.9142191933694235
  -2.5672004840692599   1.6442061206042971   1.5933703538965325   1.5779111671447210
  -0.4938675353613136  -0.5123588643692916  -2.5332499683094660  -2.6504325203349022
  -0.4614712658034375   2.2360050614893856  -1.9696330547459553   0.1181466825478356
   2.5638890175559395   0.2778056468042980  -1.9740856214084563   0.1988742165500178
   2.2104062727134819  -1.8586356617773809   0.1902274487790673  -1.8726630435522680
  -2.0239159239096551   0.1388690126111963   2.1877321231676454   2.4130175892387404
  -0.2263735709015069  -2.4334090077702974   1.8463103594939005   1.8592620545326555
  -0.1442038853827324  -2.2168878157781404  -2.1984416401404494   0.2149079240566945
   2.2050742156913543  -1.8604976146133236  -1.8469621312789550   0.1432041603557040
  -0.1743520912308299  -2.2027713866027248   2.0207212670095509  -2.4092004054619007
   1.8455656063457908   2.4325214009316021  -0.2141270472215197   1.8896703087987563
  -0.1387489865731386  -2.5529332334845569  -0.8371793403370468   1.6996352017001712
  -2.8677962123319056  -0.5689057516264204   0.7301411196265005   2.8183787462315157
  -1.4011007829684605   1.4617111203684410   2.7511352844859172  -1.4438123960886535
   0.6198933818909566
   2.9060309632871713   2.7029354476573495   2.6983409702447423   2.9024409420744064
   2.8143730911589553   2.8157882401686876   2.9232422426559106   2.7401140925364897
   2.7723802162461499   2.0719443291419557   2.0654596458192653   2.0764727398641982
   2.0695935390400941   2.0681831385877194   2.0726434166778387   1.9164415213289594
   2.0686294667390461   2.0694185682775412   1.9239487576519385   1.8972612227143237
   1.9461356345050984   1.9323220883882031   1.8029831103639349   1.9887992141000073
   1.8938703359981903   1.9066716802743267   1.9796844846315382   1.9025569299334895
   1.9044583573496714   1.9508530097636942   1.8167231648959008   1.8996140894408098
   1.9869781178462909   2.0398335317973761   2.0029947224406377   1.8767691515628397
   2.0294735890089872   1.5136823540640540   1.9133275731867769   2.0222899718260665
   1.9477995330394162   1.9599538024096732   2.0198238056058182   1.5825015101763740
   1.5803555226060437   1.9432764610801188   1.9434116731590578   1.9644049080445616
   2.0184071773432000   2.0169725191665058   1.9405091490655320   1.5745670426234448
   1.9265907283433785   1.7916955834636989   1.8925484192646547   1.9061836855983787
  -2.5916571419162477   1.6210859202692947   1.5758990159260871   1.5510482863959951
  -0.5193939585980467  -0.5384874579219959  -2.5477129130621914  -2.6789673367893339
  -0.4772706680681446   2.2486887125742712  -1.9560462208626419   0.1289188160716475
   2.5577623337333213   0.2760428110518012  -1.9747929453828297   0.2527695260306538
   2.2565286724187485  -1.8095008680420825   0.2485533561421444  -1.8279842051310009
  -1.9686024105766109   0.1757749412570927   2.2338291654413198   2.4699252927494086
  -0.2887072752275718  -2.4927678238207740   1.7941725279421674   1.8139807303364606
  -0.1822642250801828  -2.2651440282499227  -2.2433967997431812   0.2766381231670199
   2.2529518153268242  -1.8153586720272901  -1.7953720584870070   0.1809416336727979
  -0.2298396800256657  -2.2489379928708040   1.9665252961944795  -2.4652517895651851
   1.7988352047692620   2.4915129429924918  -0.2688868133450404   1.8434235312162588
  -0.1756747816288788  -2.5690495660671151  -0.8626805326261912   1.6983656698340472
  -2.8784506039046160  -0.5764515984555219   0.7712899853033376   2.8583960592442095
  -1.3717359019045305   1.4393184728229038   2.7771866109836165  -1.4188926222550975
   0.6341607237757495
   2.9055091280636334   2.7029502803070775   2.6980299362651232   2.9011961540773874
   2.8164111893813844   2.8177295697808087   2.9218274005772389   2.7404207326219931
   2.7729336170789862   2.0719932832791232   2.0655425228985220   2.0765812038935998
   2.0695450340521635   2.0679347037485702   2.0726796210799963   1.9170938741448165
   2.0685538652527420   2.0694231793378983   1.9240704881717214   1.8967157438751909
   1.9465333545314385   1.9313421185822310   1.8026700172504919   1.9902501793899960
   1.8937647677169296   1.9068333465125868   1.9804232536404933   1.9026185398344333
   1.9046115579413367   1.9499734308218710   1.8164859244197822   1.8992698801945100
   1.9845117698583445   2.0426665430528694   2.0010982380734896   1.8775710020379490
   2.0311704831908126   1.5121780755132725   1.9143219245260816   2.0250148826871275
   1.9435096587915763   1.9585349670572478   2.0207856285912746   1.5830794029213473
   1.5764051739093086   1.9323987239592273   1.9320760438199251   1.9621942351985149
   2.0197701820464689   2.0204787492020260   1.9366614659797419   1.5752394710614213
   1.9268324350582759   1.7908804173157757   1.8903820189426552   1.9042709432025149
  -2.5967544294017055   1.6155567690100305   1.5714825480451127   1.5457807645933259
  -0.5250933441745237  -0.5439741151699752  -2.5521718749544808  -2.6846242283545276
  -0.4812977661866289   2.2542618494843980  -1.9502120170126174   0.1336755640544390
   2.5545333192860706   0.2723086990488175  -1.9772150207843802   0.2699382779672633
   2.2699558876062880  -1.7935664126034330   0.2661821384857662  -1.8130272950327051
  -1.9534808684840985   0.1869903146063187   2.2467388656955181   2.4896012849371285
  -0.3196200762035254  -2.5220721127315229   1.7669833386156173   1.8004793802476333
  -0.1936504755848130  -2.2802538904039551  -2.2573693102999326   0.3080750155794049
   2.2690056120082556  -1.8012441945113613  -1.7686774306996225   0.1922531657292285
  -0.2470724205103572  -2.2630246883171798   1.9496807002149279  -2.4839290431346464
   1.7833039962381159   2.5210105162393748  -0.2871759224093609   1.8290628761543679
  -0.1868893916524553  -2.5702179045468578  -0.8679226977732627   1.7006226907444864
  -2.8802674096615051  -0.5752139847058029   0.7782050023197015   2.8650721503211449
  -1.3665818540498731   1.4371307271824405   2.7804675143040511  -1.4158506448740911
   0.6356806579344775
   2.9054284765538689   2.7027495916958411   2.6962836536663972   2.8997951982130927
   2.8194717515647274   2.8206143687671732   2.9199583663657549   2.7414629286844936
   2.7736980986306357   2.0718763481650719   2.0656578795466878   2.0764961859146984
   2.0695468886247808   2.0678577894260957   2.0723532068666568   1.9186134412489539
   2.0686351595491868   2.0690477971762595   1.9239363546899231   1.8983162545773040
   1.9454112049774461   1.9314869024841905   1.8036382461823910   1.9895003122860575
   1.8931096795586277   1.9060275942211402   1.9807952847938093   1.9021929861139724
   1.9050072217008294   1.9494312840942598   1.8175467811143518   1.9012065461487166
   1.9816716215478123   2.0490455210670921   1.9956748076718294   1.8785466828985837
   2.0354123585032280   1.5078083631933841   1.9145866533729381   2.0335167369722020
   1.9392983576076934   1.9548797892193273   2.0204055410575776   1.5818485735390377
   1.5685149615234546   1.9143552626752802   1.9135205534642914   1.9578531151145362
   2.0195215657742724   2.0289444659102420   1.9334653993740158   1.5742525371823244
   1.9265807716311909   1.7945589178863410   1.8886737434084879   1.9020716017512038
  -2.5900010587354805   1.6224190944261896   1.5779141908623939   1.5538350400369050
  -0.5169301139810206  -0.5364029012398270  -2.5464491206511304  -2.6757521096470365
  -0.4756839666332139   2.2571362588230444  -1.9480957118329305   0.1359251663323818
   2.5439670444549032   0.2630009615455216  -1.9869138520023710   0.3113533437791519
   2.3053986879621626  -1.7536060017211703   0.3098989383086093  -1.7729455037000108
  -1.9142816791876427   0.2210998404830007   2.2846047805127814   2.5355339612754042
  -0.3892366037710499  -2.5880309258524843   1.7063211360725705   1.7602712041446043
  -0.2285620411099263  -2.3241197809535472  -2.2972506055672683   0.3770947412968864
   2.3127595769881002  -1.7608750982992194  -1.7087215786012400   0.2269432570899734
  -0.2910194662110651  -2.2986214729823713   1.9083096344809010  -2.5310921817301608
   1.7444911186781189   2.5866453731891546  -0.3317630810381945   1.7866056009203510
  -0.2209964058509551  -2.5550514421360466  -0.8621994711696604   1.7172290696031896
  -2.8731042666100088  -0.5629047522157334   0.7677076026650167   2.8541086842655377
  -1.3761789853180983   1.4480000432246136   2.7689176660421126  -1.4278665595369520
   0.6250310780589982
   2.9060853056153144   2.7028238108057936   2.6965845655414604   2.9010586819681654
   2.8192970373907822   2.8205735266059233   2.9210436063314877   2.7400200419954550
   2.7722334388666861   2.0719469699035926   2.0654749505027699   2.0764247545001404
   2.0695388513345914   2.0677162548203740   2.0725745135396956   1.9183551724265648
   2.0683827543893134   2.0691807572320760   1.9237156023211242   1.9001879743080252
   1.9434369202773831   1.9341491650423122   1.8034837889916122   1.9869901400255678
   1.8933964002402814   1.9065707536658165   1.9796458666888785   1.9021682960616693
   1.9051126238582352   1.9498838695589487   1.8176757365622775   1.9004447018751369
   1.9825819821808091   2.0467968774098906   1.9980184031718424   1.8787216734234844
   2.0329710914682768   1.5092793849295110   1.9145779412380342   2.0306890123585042
   1.9411440532433881   1.9559804540240247   2.0197320776133183   1.5827087577858956
   1.5709610726907759   1.9154311314298642   1.9145719888162342   1.9593715563965024
   2.0184430879791764   2.0260530354017434   1.9343165417912604   1.5751235637831573
   1.9273812621688224   1.7949118985336840   1.8934635024750108   1.9068382345575077
  -2.5850613053257634   1.6272228482437030   1.5793992453671837   1.5581912667649509
  -0.5127098868451690  -0.5310400965798576  -2.5455231169888108  -2.6709728316687298
  -0.4746219633786912   2.2543152477882753  -1.9505631755390238   0.1341056032282265
   2.5474248169248810   0.2649091948188459  -1.9844390820064883   0.2956124144552684
   2.2916764891525698  -1.7688265795662765   0.2922347192942509  -1.7875762238614887
  -1.9304475191664883   0.2084878508358129   2.2695491496963403   2.5182946529160075
  -0.3711223137108253  -2.5709657832112160   1.7214780616418115   1.7751266785776332
  -0.2156147837489247  -2.3082151591015627  -2.2823672780578188   0.3589044461161657
   2.2967991832700894  -1.7758715910748317  -1.7237915674863702   0.2141031696675506
  -0.2734891268311695  -2.2844569831335679   1.9247401284736527  -2.5135252749877908
   1.7586921758893976   2.5694189789508308  -0.3152960196829686   1.8025887738169453
  -0.2083790824854535  -2.5514488217062765  -0.8551960225511424   1.7133116197338683
  -2.8736208882905832  -0.5644000617553561   0.7561497878064718   2.8428985060741758
  -1.3835772388393621   1.4540248039840860   2.7649343877547303  -1.4315022011571517
   0.6252073611088980

$redundant_gradients
 10 113
  -0.0168746536441957  -0.0190022100192552  -0.0101605488500548  -0.0182785931013986
  -0.0181380434239700  -0.0177470931881959  -0.0244708532337724   0.0035040679430910
  -0.0242708279916014   0.0087660344066100   0.0125861328011772   0.0067036111755128
   0.0087446211078256   0.0108873125262759   0.0102662531520023   0.0257445895985817
   0.0103303225895942   0.0122161161946516   0.0223319100503010  -0.0004421530820385
  -0.0013037943465140  -0.0041288855564739   0.0028160416801253   0.0004811795880732
   0.0024274489093209  -0.0038870863006433  -0.0055098106154653   0.0040649042241045
  -0.0030521212420694  -0.0056875167093244   0.0140469690376678  -0.0167143261888756
  -0.0040217890896582  -0.0034781565200850  -0.0024819742062885   0.0113703329499077
  -0.0022478906363009  -0.0036850123466611   0.0046262330434361  -0.0016068886176786
  -0.0036095673038389  -0.0002363441024255  -0.0036221921440890   0.0036581863281302
  -0.0058504771512118  -0.0010177957233486  -0.0012754601586915  -0.0013215226896781
  -0.0035076272371348  -0.0019231193105609  -0.0041528966164694   0.0058783816190990
   0.0045869838367485  -0.0097553009181657   0.0010756923422134  -0.0004467276548866
  -0.0005102518944297  -0.0012940395035630   0.0013861445005317  -0.0010887639476271
  -0.0018725515567603   0.0009236162803816  -0.0008315112834129   0.0003451042271843
  -0.0000477236742797  -0.0010188654887529  -0.0002314745406775  -0.0006517594356590
   0.0032078313783212  -0.0012758911311153  -0.0039588832133417   0.0030295399423847
  -0.0035237003840074   0.0014035059150839  -0.0031096490127227   0.0056499551711378
  -0.0080368553118140  -0.0009032851552543  -0.0054164400830609   0.0079567462414759
  -0.0015689177457901  -0.0020388044933346  -0.0025496015636331   0.0014442181402525
   0.0009334210699540   0.0019141048877970   0.0065419369002372   0.0020856946541061
  -0.0011454074872573  -0.0011088449463094   0.0022975614336019  -0.0009335407077615
  -0.0024444850422930   0.0023688828708893   0.0080075126939032  -0.0059970346845011
  -0.0011836667713188   0.0021222571950541   0.0044549630516951  -0.0039100608359590
   0.0009033070772233   0.0018815882474822  -0.0058970637569249   0.0063728625904770
  -0.0014057894139301   0.0027666722140946  -0.0012838066726487   0.0006271319048653
  -0.0029047293901597  -0.0017246021289002  -0.0044825341538740  -0.0025715955763599
  -0.0061034568713850
  -0.0028488689880542  -0.0029691336908394  -0.0026753510858548  -0.0022901970977205
  -0.0029482166531172  -0.0030097623508207  -0.0036682203638298  -0.0006248797594359
  -0.0032404553494273   0.0006997817566814   0.0007030559325268   0.0005346529739598
   0.0006075300913441   0.0006257732906277   0.0005037701557295  -0.0004327706492410
   0.0006440576276061   0.0005756039172561  -0.0000432050993633  -0.0002534419361137
   0.0004457113055804  -0.0007918268081023   0.0005358251073278  -0.0004558198496718
   0.0005028016115309   0.0003126603985930  -0.0013324631673824   0.0004411931736718
  -0.0003013102330198  -0.0009913245916695   0.0019138601542928  -0.0024240916011715
  -0.0013056311921741  -0.0004142473836513  -0.0003087838854939   0.0024943412396796
  -0.0003667949471468  -0.0010002084031273   0.0013885171515494  -0.0002984884244028
  -0.0009310614539767   0.0000818252859109  -0.0012697009685256   0.0007498635324450
  -0.0009986295132911  -0.0010428648864324  -0.0011016357438262  -0.0002341369361143
  -0.0011993322222503  -0.0003012431246961  -0.0008855707826330   0.0012616265839779
   0.0011895013924487  -0.0015187809437828  -0.0002386065040497  -0.0009794404819127
   0.0001086246972529  -0.0007352327517218   0.0009912563373159   0.0003439523716950
  -0.0004999050772797   0.0003675979543674  -0.0001115743687732   0.0006029256288094
   0.0007322830802015  -0.0002443686884170   0.0002984689497357   0.0000507482607000
   0.0004794696288578  -0.0010581250021073  -0.0011419406850926   0.0004487987578729
  -0.0015843501307314   0.0001893970432491  -0.0007657460669034   0.0015679458764318
  -0.0025394932408839  -0.0004652030121725  -0.0014203461223251   0.0022225459318534
  -0.0009526479988543  -0.0010071473391170  -0.0012359505524208   0.0007145894559310
   0.0004857862426272   0.0007690887961937   0.0014401495021445   0.0011932149928631
  -0.0004749283427016  -0.0006047791781336   0.0011910545147348  -0.0004770888208298
   0.0001779102314744   0.0012453966095718   0.0022212253256085  -0.0010253720814945
   0.0000421142966029   0.0010633641574311   0.0010179430126396  -0.0006031655919896
   0.0004643207861078   0.0004317376787259  -0.0017148040181398   0.0024263724996426
   0.0002798308027769   0.0017950632623796  -0.0008213745091996  -0.0000782334701020
  -0.0008356493135359  -0.0001995715585371  -0.0022985181590959  -0.0015553771199983
  -0.0023127929634322
  -0.0005817188628193  -0.0003528608517606  -0.0008514292180713   0.0003474866073801
  -0.0003192550260191  -0.0004219355284560  -0.0006011662355457  -0.0005484102379778
  -0.0007855773593967   0.0002431069264700  -0.0002687035190700  -0.0000709794954860
   0.0000582361698982   0.0000430687395033  -0.0000661821638758   0.0005197582692074
  -0.0000150399140414  -0.0002117138936513   0.0004353965076717   0.0003189961896476
  -0.0002432279914538   0.0000373075734946   0.0001402766970495  -0.0003522726869700
   0.0001059992147797   0.0004127644030741  -0.0002779395177091  -0.0000572428932889
  -0.0001277398053032  -0.0000040717258399   0.0000744240637946  -0.0002634026232851
  -0.0003066156331484   0.0001639523761373  -0.0001790345144382   0.0004593827654072
  -0.0001900520838457  -0.0000961753836309   0.0001161881054618   0.0001122282160338
   0.0001451586613339   0.0000851750882267  -0.0003286153506730  -0.0001736843973812
   0.0000755666643056  -0.0006084730064265  -0.0004675474401501   0.0000640530582998
  -0.0005720735194293  -0.0000200246231600   0.0000647247530327   0.0002030157379049
   0.0002249449581509  -0.0000969427044977  -0.0001219967686717   0.0001623936918288
   0.0004828147827170   0.0000858324706863  -0.0000170459659671   0.0005722942415536
   0.0001753119295230   0.0003725040400383  -0.0003037175353191   0.0004619834988750
   0.0000932647767115   0.0001701791120744   0.0002671626326687   0.0002387409437303
  -0.0001968348805419  -0.0005040734785059  -0.0003315321518847  -0.0001500826243437
  -0.0005792940002259  -0.0002436976881167  -0.0004763177700453   0.0002821592310369
  -0.0008119140821546  -0.0001470521448453  -0.0003796722267739   0.0001855136877655
  -0.0003832665753226  -0.0003894204620015  -0.0004334428245408   0.0001984439020788
   0.0001544215395395   0.0002045977887577   0.0000421484394041   0.0005152247617063
  -0.0002002739976985  -0.0003214642804969   0.0005719248085183  -0.0001435739508864
   0.0003812002609912   0.0006888794418638   0.0005853952918413   0.0000225310261038
   0.0003302102069764   0.0003940344789078   0.0002267260569538  -0.0001620465914460
   0.0001456325894266   0.0005296555933838   0.0001332226111644   0.0004512866360292
   0.0000548536538099   0.0005551943097542  -0.0008359227392885  -0.0006550301978222
  -0.0003751831416749   0.0006335632671087  -0.0009533389779679  -0.0007724464365016
  -0.0004925993803543
  -0.0006460898946150  -0.0003853407545455  -0.0007373885535838   0.0001573212519701
  -0.0004658706220756  -0.0004514282332653  -0.0005476097722173  -0.0002576266323531
  -0.0011075580220069   0.0004042592579596  -0.0003148537367194   0.0001268116880294
   0.0000437152893298   0.0003475889364646  -0.0002284283688377   0.0005611031822138
   0.0001357788346241  -0.0002428475740838   0.0005392168101614   0.0004126453756914
  -0.0003332478337214   0.0002381334476503   0.0001397833756530  -0.0005669901114718
   0.0001234499149104   0.0002396699348181  -0.0005224612221057  -0.0000211422494927
  -0.0001132177081158   0.0003045513675353   0.0001291914790497  -0.0004442818581729
  -0.0003030108975234   0.0000236502617342  -0.0000947005410436   0.0004212866059135
  -0.0000839710785565  -0.0001023128929300   0.0000866785198215   0.0001326121193982
   0.0004131723284139  -0.0000167914471732  -0.0005241183259153  -0.0001178641116240
   0.0000855371200859  -0.0000898488565941  -0.0001064103115745  -0.0000479380048550
  -0.0006383127836089   0.0001194011641219   0.0002122125651794   0.0001297698613846
   0.0001902291117947  -0.0002624988043262   0.0001034408007491   0.0004263217890632
   0.0002177331697910   0.0001251997084688  -0.0002939153878736   0.0002933918328174
   0.0002008583714952   0.0003146531452383  -0.0004833688246431   0.0003903118082647
  -0.0003908353633209  -0.0000302626858255   0.0000179001623378   0.0003883407319782
  -0.0000815321215160  -0.0003569008943998  -0.0002423390133050  -0.0001746991908073
  -0.0005849629678993  -0.0003629627743269  -0.0005052673779049   0.0004452167516104
  -0.0007272675714773   0.0000349529745185  -0.0001073516290595   0.0000473010027650
  -0.0000810115114302  -0.0001142360182327  -0.0001306291820451  -0.0000179605134051
  -0.0000343536772174   0.0000152639933974   0.0000044895900054   0.0001762741127927
   0.0000948920558088  -0.0000001720871404   0.0001312306694515   0.0000498486124676
   0.0003760521096224   0.0005869178340103   0.0006261795176593   0.0000419284264341
   0.0002527941508221   0.0000812099698436   0.0002920558344710  -0.0002456378180316
  -0.0000347720936436   0.0005255551103516   0.0001761199994748   0.0001227818281728
  -0.0002266532827040   0.0001141340843167  -0.0009243737219381  -0.0007167041323134
  -0.0001632373743275   0.0005169073664955  -0.0007472405737057  -0.0005395709840809
   0.0000138957739050
  -0.0003811999500889  -0.0002154655185004  -0.0004641367897844   0.0001629698396326
  -0.0003379312523789  -0.0002452163708623  -0.0001759597298504   0.0000099724727006
  -0.0007191908198150   0.0002612141960986  -0.0002412877006457   0.0001051497765854
   0.0000095187817270   0.0003131560215808  -0.0003050762868664   0.0006256548645340
   0.0001599323878607  -0.0002678512408335   0.0003860778220963   0.0002842514375638
  -0.0001919793790991   0.0002044372448178   0.0000849711314414  -0.0004341415053675
   0.0000705877263552   0.0000825902676682  -0.0003175656280708  -0.0000341738058750
  -0.0000385685675301   0.0002829315124491   0.0000324250736579  -0.0002133570516569
  -0.0000786087490280  -0.0000150930530661  -0.0000216261671284   0.0001711731250747
  -0.0000556189521729  -0.0000580601912741  -0.0000176371843595   0.0001745384410876
   0.0005070587702120  -0.0000733665228717  -0.0004784715516516  -0.0001090464897479
   0.0001441105089463   0.0002749318670810   0.0002623788471270  -0.0000592093964908
  -0.0005320684683874   0.0001598259897175   0.0003736221427643  -0.0000196021177671
   0.0000626429065147  -0.0001838421132676   0.0001877708648898   0.0003180289121713
   0.0000326174006243   0.0000801739323983  -0.0002588013649879   0.0001039959285740
   0.0001515524603480   0.0001483037584207  -0.0003269311910103   0.0002196822863704
  -0.0003744877227843  -0.0000235449776394  -0.0000392070350085   0.0002897355903145
  -0.0000915532531225  -0.0002068653927296  -0.0002046132542623  -0.0002361108476804
  -0.0003570713729680  -0.0002954509111375  -0.0003913929952735   0.0003189909427040
  -0.0004530134571040   0.0001980304174165   0.0001020883332805  -0.0001744903858500
   0.0001879054401716   0.0001750261663919   0.0001993837044119  -0.0002330204604365
  -0.0002086629224165  -0.0002201411866569  -0.0001376545709585  -0.0001629760300492
   0.0002565354324433   0.0002195420095445  -0.0001998845868060   0.0002196268756864
   0.0003105899620122   0.0003761884854133   0.0004331039239380   0.0001318156581544
   0.0001974141815554  -0.0001999694529480   0.0002543296200802  -0.0002601685328843
  -0.0001945700094833   0.0003422478100020   0.0002158922041427  -0.0000124734274440
  -0.0001388290333032  -0.0000216510636981  -0.0006773758134676  -0.0005270019056038
  -0.0001115274236068   0.0003330701737478  -0.0004148078217998  -0.0002644339139360
   0.0001510405680609
  -0.0002647732133130  -0.0002236214707411  -0.0002572010363290   0.0001580133458825
  -0.0001636539421267  -0.0001493647081221  -0.0000649473327492   0.0001035552478099
  -0.0005335920994271   0.0001890225908112  -0.0001451619191196   0.0001101532001945
   0.0000003885480756   0.0002397174293693  -0.0002156237968059   0.0004662215805601
   0.0001314417721160  -0.0001639224308361   0.0002411736570244   0.0001699790950575
  -0.0001158861274058   0.0001584320204863   0.0000761123218179  -0.0003269800204531
   0.0000546969869048  -0.0000196432820782  -0.0002379875926428  -0.0000122782542783
   0.0000112351417619   0.0002472332493936   0.0000145600421074  -0.0001527225224052
  -0.0000183038156275  -0.0000888731760963   0.0000673409538816   0.0000945607995279
  -0.0000565869652193  -0.0000280104794072  -0.0000610416902013   0.0001853659413572
   0.0004283857285960  -0.0000891699694628  -0.0003354857116657  -0.0001161671835556
   0.0001151710125856   0.0004860385492980   0.0004494148980599  -0.0001019306403639
  -0.0003459238682453   0.0001526065218428   0.0003078510362443  -0.0000409116684978
   0.0000215237816171  -0.0001987429459270   0.0001836707455675   0.0002317799560136
  -0.0001210032545019   0.0000184043425589  -0.0002422040731654  -0.0000735532928096
   0.0000658543042511   0.0000239245069137  -0.0002477242375203   0.0000713744686060
  -0.0003871318345811  -0.0000303441679047  -0.0000501719375444   0.0002514028965102
  -0.0000222897667273  -0.0001295821472193  -0.0001424168441764  -0.0001352005211061
  -0.0001585899813736  -0.0001632394143017  -0.0002598469163619   0.0002602881879288
  -0.0002551974834339   0.0002368987276614   0.0001402912256011  -0.0001398499540342
   0.0003326333279147   0.0003241831791177   0.0003881785216898  -0.0003146490485154
  -0.0002506537059433  -0.0003061988997184  -0.0001103051125267  -0.0003497872670979
   0.0003221068404149   0.0003312571081179  -0.0004117679053581   0.0002601262021548
   0.0001970684696278   0.0001386616064340   0.0002645156604699   0.0001230630734923
   0.0000646562102985  -0.0003406369993949   0.0001905102643344  -0.0001777523033688
  -0.0002361591665626   0.0001470008006771   0.0001380001688057  -0.0000967740369074
  -0.0001057746687787  -0.0000863138781415  -0.0003976075612571  -0.0002920286730470
   0.0000076684983096   0.0001574609594429  -0.0001891510141310  -0.0000835721259209
   0.0002161250454357
  -0.0000180478040511  -0.0000939527031627   0.0000513385886942   0.0000688704408282
   0.0000812599912029   0.0000558170964221   0.0001790632406413   0.0002164930642482
   0.0000217522186598  -0.0000249091119775   0.0000231458310395   0.0000332856248913
  -0.0000083304439481   0.0000806086798826  -0.0000909621103257   0.0001494654657030
   0.0000573113495279  -0.0000588834520139  -0.0000219812435272  -0.0000542937666792
   0.0000609543750533   0.0000055241614657   0.0000076909326096  -0.0000447828676115
   0.0000225829577633  -0.0001147114979657   0.0000207154248645   0.0000074878959586
   0.0000359828286252   0.0000533425432339  -0.0000074370548560   0.0000733596354778
   0.0001686066633983  -0.0000908629867332   0.0000985164310088  -0.0000962156449784
  -0.0000365145733874  -0.0000091091311826  -0.0000696532354238   0.0001114479333742
   0.0001703158013985  -0.0000958590505949  -0.0000716850833917  -0.0000289339854000
   0.0000271901779779   0.0004921489947711   0.0005069869915587  -0.0000776632243644
  -0.0000558796431789   0.0000826448550033   0.0001660625925327  -0.0000590250890058
  -0.0000486994814910  -0.0000485812556701   0.0000841274071647  -0.0000430785249162
  -0.0001877900838754  -0.0000552813070991  -0.0000680396809061  -0.0001889402842599
  -0.0000564315074836  -0.0001232408492901  -0.0000000801387151  -0.0001243910496746
  -0.0001325889154913   0.0000434879599816   0.0000061057290658   0.0000815897885135
  -0.0000644944056499  -0.0000352414553024  -0.0001521113580768  -0.0000766752767975
   0.0001211359320156   0.0000325544385761  -0.0000325187016269  -0.0000098912791149
   0.0000560627918127   0.0001879199296983   0.0001228467894953  -0.0001652567702371
   0.0003573932226329   0.0003638152355276   0.0004485346856282  -0.0002873185478563
  -0.0002025990977557  -0.0002937405607510  -0.0000742013228789  -0.0003964871445887
   0.0002411794971719   0.0002740673275243  -0.0004434143583727   0.0001942522833879
   0.0000141761047330  -0.0001154609003773  -0.0000002245254311   0.0000816749566479
  -0.0000479620484624  -0.0003635993142363   0.0000672743264838  -0.0000598006927148
  -0.0001894376978251  -0.0000573185574203   0.0000704384583749  -0.0000197903097463
   0.0001079667060489  -0.0000220990607063   0.0000295715517878   0.0000598449802049
   0.0000459498811645  -0.0000596273083803   0.0000837050969857   0.0001139785254028
   0.0001000834263624
  -0.0000422870995953  -0.0001084824258232   0.0000612216289042  -0.0000985283223770
   0.0000281785543661   0.0000042569994680   0.0000098672304244   0.0001006675917376
   0.0000604995831156  -0.0000249504323640   0.0000718157414655   0.0000263162633384
   0.0000106685475682   0.0000257109907601  -0.0000034319760130   0.0000330084443797
   0.0000313400777681   0.0000087654904827  -0.0000751340556217  -0.0000637875471622
   0.0000714976780099  -0.0000487883391204   0.0000002267341132   0.0000237251863724
   0.0000116010474459  -0.0000923691419720   0.0000325865340003   0.0000214579074644
   0.0000135856432031  -0.0000094420235528   0.0000304807518426   0.0000266406483208
   0.0000876241622856  -0.0000589376899297   0.0000681054779190  -0.0000353741430277
  -0.0000176489974850  -0.0000323059839937   0.0000044357383967   0.0000336238477191
  -0.0000286071540173  -0.0000783379381764   0.0000089960069564   0.0000614769424791
  -0.0000764995511527   0.0003045913245525   0.0002946278238554  -0.0000877679310701
   0.0000430356710059   0.0000381014782000  -0.0000176350416196   0.0000306567094179
  -0.0000051700555408  -0.0000358209269766  -0.0000046217475896  -0.0000730814593271
  -0.0001686671338469  -0.0000932790705756  -0.0000389326081489  -0.0001637338839827
  -0.0000883458207114  -0.0001395256740257   0.0000073139953012  -0.0001345924241615
  -0.0000680740679701   0.0000777023140317   0.0000571671098812   0.0000691851494677
  -0.0000409457891190  -0.0000531157144273  -0.0001279878903567   0.0000074161987065
   0.0000991407991165   0.0000628570106168   0.0000129645827224  -0.0000474904891005
   0.0000492483712221   0.0000442341113095  -0.0000056583165849  -0.0000288675897932
   0.0002148018809782   0.0002263991023976   0.0002905347531849  -0.0001098947190869
  -0.0000457590682996  -0.0001214919405063   0.0000419918736519  -0.0002351946624483
   0.0001102441238156   0.0001234837996819  -0.0003074068752979   0.0000380319109659
  -0.0000493785450434  -0.0001222530217510  -0.0000345622713840   0.0000059169101906
  -0.0000669575665170  -0.0002219549865820   0.0000207331838501   0.0000271755999924
  -0.0000456988767152  -0.0000520028173120  -0.0000111414092846   0.0000492066686335
   0.0000900680766609   0.0000337361307537   0.0001382568256379   0.0001552319603254
   0.0000712728481069  -0.0000674733551918   0.0000860144245353   0.0001029895592228
   0.0000190304470043
  -0.0000782727658863   0.0000152213895602   0.0000088784669619  -0.0002399283212768
  -0.0000964138870210  -0.0000251285971780  -0.0001181317143671   0.0001257035571963
   0.0002715050767656  -0.0000644571615648   0.0001230540469679  -0.0000145524265630
   0.0000313059486253   0.0000451338415184  -0.0000631667087619   0.0000661606000513
   0.0000713239188810  -0.0000551946393054  -0.0000949063888180  -0.0000781325279499
   0.0001800693687653  -0.0001113928691452  -0.0000745772304455   0.0000897535216676
  -0.0000143288766672  -0.0000702219659676   0.0001070179248522   0.0000132230026756
  -0.0000346326933670  -0.0001089063889248   0.0000901765792476   0.0001060770492637
   0.0001238827841575   0.0000291620447662   0.0000275922794897  -0.0001018264130548
  -0.0000133193078062  -0.0000352940725331   0.0000105129652319  -0.0000226229588133
   0.0000025800443835  -0.0000025813906440  -0.0000705454475093   0.0000912581568446
  -0.0001171111744278   0.0001263916430979   0.0001438151135206  -0.0000001277117124
  -0.0000387244894259  -0.0000072579218031   0.0000797903961908   0.0000224803286195
  -0.0000393940328295   0.0001211068580808  -0.0001497437013849  -0.0002146180454177
  -0.0000835611412702  -0.0001117891189693   0.0000939644288727  -0.0000447164485124
  -0.0000729444262116  -0.0001258288517208   0.0001080041616242  -0.0000869841589631
   0.0001362321393234   0.0001548843403736   0.0001089463387378   0.0000140982856418
  -0.0001512021830961  -0.0001181661440361  -0.0001869337723262  -0.0000682576466198
   0.0000559376735313   0.0000483875929862   0.0000195919655035  -0.0000329201614142
   0.0000271420460486   0.0000912751587369   0.0000624795312542  -0.0000758077271648
   0.0000345828403050   0.0000761428133918   0.0000394695505745  -0.0000499960641149
  -0.0000866693269322  -0.0000915560372017  -0.0000967851904361  -0.0000403510862512
   0.0000695280310070   0.0000531145279203  -0.0000338243428391   0.0000760547744191
  -0.0000205836230113  -0.0000515514388563  -0.0000629958322694   0.0000428338039006
   0.0000118659880555  -0.0000567645893379   0.0000004215946424  -0.0000543729811779
  -0.0000853407970230  -0.0000552626292240  -0.0000210177169303   0.0001907776832812
   0.0002250225955749   0.0001967640247257   0.0001801061606171   0.0002224692096569
   0.0000221317612868  -0.0000492762877795  -0.0000187878849798   0.0000235751640599
  -0.0001767622843102
  -0.0000277353268921  -0.0000113097260400  -0.0000113614778102   0.0000082292721005
  -0.0000029447802728  -0.0000136190372631  -0.0000156917975646   0.0000055968580359
  -0.0000089603640416   0.0000098744633098   0.0000018504625285   0.0000068127075744
  -0.0000009657756096   0.0000057766279677   0.0000048338764318   0.0000185296363513
   0.0000050415764982   0.0000019384337403  -0.0000021477851266   0.0000100145742346
   0.0000004936694609   0.0000078860866826  -0.0000065222227071  -0.0000094973172996
  -0.0000014745306003  -0.0000150141894684  -0.0000096392196715   0.0000028086644689
   0.0000138790177306   0.0000077398177921   0.0000004275487225   0.0000014394492545
   0.0000088564322908  -0.0000044560653379  -0.0000042631915417   0.0000051089732132
  -0.0000071495729500   0.0000008514415355  -0.0000019865546200   0.0000068675722064
   0.0000041434993496   0.0000005163138353  -0.0000020151776665  -0.0000078944523266
   0.0000041854683649   0.0000178094740372   0.0000031053991911  -0.0000114665309479
   0.0000006148343651   0.0000028769764044   0.0000031097262963   0.0000043447167450
   0.0000006904738836   0.0000053641488368  -0.0000166921419275  -0.0000067198601329
  -0.0000611944821013  -0.0000382584401298  -0.0000495111377510  -0.0000583363525819
  -0.0000354003106103  -0.0000406892850334  -0.0000470802928475  -0.0000378311555139
  -0.0000700163348190   0.0000910899157382   0.0000938390656062   0.0001098220770915
  -0.0001172923844857  -0.0001122698556710  -0.0001232791394119  -0.0000184838662052
  -0.0000088647098189  -0.0000051177372732  -0.0000137398056114  -0.0000136271530225
  -0.0000174867781571  -0.0000040079966362  -0.0000126300649744  -0.0000147368936595
   0.0000087954677614   0.0000095844593800   0.0000116486951970   0.0000021924415684
   0.0000042566773854   0.0000014034499498   0.0000092450117161  -0.0000176648100909
   0.0000034437016358   0.0000076536175623  -0.0000235250249561  -0.0000024165132295
  -0.0000038415610272  -0.0000007578430974   0.0000053052976790   0.0000034207078882
   0.0000065044258181  -0.0000134548941644   0.0000125675665945   0.0000000981530098
   0.0000031818709397   0.0000542344403131   0.0000576917260092   0.0000661688354532
   0.0000696261211493   0.0000644751458868   0.0000078284065503   0.0000127499556173
   0.0000229579214553   0.0000525407507467  -0.0000113120918924  -0.0000063905428253
   0.0000038174230127

$hessian_approx
 54 54
                  0          1          2          3          4          5    
      0       0.556327   0.029187   0.051277  -0.072181   0.017981   0.016250
      1       0.029187   0.571707  -0.046204   0.005469  -0.165965  -0.060809
      2       0.051277  -0.046204   0.557012  -0.009270  -0.066945  -0.141723
      3      -0.072181   0.005469  -0.009270   0.570228  -0.034888  -0.049448
      4       0.017981  -0.165965  -0.066945  -0.034888   0.541792  -0.030511
      5       0.016250  -0.060809  -0.141723  -0.049448  -0.030511   0.555752
      6      -0.019204  -0.019001  -0.014902  -0.237976  -0.056276  -0.054948
      7      -0.019186  -0.010012  -0.013534  -0.038283  -0.079559  -0.033647
      8      -0.014069  -0.006965  -0.019020  -0.023281  -0.027034  -0.083633
      9      -0.047001  -0.014912  -0.016166  -0.054823   0.006066   0.018293
     10      -0.019142  -0.012355  -0.011498   0.004231   0.008478   0.012017
     11      -0.008561  -0.010740   0.018765   0.025352   0.016554   0.006310
     12       0.005302  -0.007874   0.005273   0.000904   0.002346   0.003507
     13       0.007728  -0.006749   0.000738   0.004426  -0.000877  -0.009815
     14      -0.008222  -0.010867  -0.008386  -0.011185   0.003328  -0.004444
     15      -0.002181   0.001776   0.003210  -0.000390  -0.004578  -0.010511
     16       0.002841   0.018368   0.003782   0.012628  -0.001317   0.008659
     17      -0.001674   0.015693   0.000703   0.005071  -0.005370   0.009974
     18       0.002624  -0.000336  -0.000621   0.003360   0.001243  -0.000110
     19      -0.011218  -0.002830  -0.011215  -0.013777  -0.004371   0.005259
     20      -0.003648  -0.006556  -0.004516  -0.005501  -0.005917  -0.005555
     21      -0.215788   0.004417   0.050995  -0.038489   0.002187   0.021938
     22      -0.035587  -0.081162   0.045775   0.004834   0.010442  -0.023201
     23       0.035960   0.018329  -0.136392   0.025397  -0.019514  -0.017883
     24      -0.051805  -0.003172  -0.002305   0.003043   0.004475   0.001616
     25      -0.001963  -0.225641   0.097149   0.017476  -0.016370   0.013483
     26      -0.002334   0.082087  -0.099554  -0.006219  -0.025305   0.007742
     27      -0.154674   0.025677  -0.098846   0.015288   0.005889   0.003569
     28       0.017233  -0.065372   0.019816  -0.019848   0.002614  -0.014367
     29      -0.109619   0.025786  -0.166991  -0.006556   0.011327  -0.010161
     30       0.003885   0.002354  -0.000215  -0.097539   0.086634  -0.032818
     31       0.005625  -0.023101   0.009017   0.086384  -0.203885   0.066786
     32       0.010390  -0.021559   0.010573  -0.032666   0.070413  -0.090042
     33       0.004049   0.000822   0.003992  -0.089244  -0.030509   0.076013
     34       0.012325   0.011908  -0.019183  -0.028736  -0.085927   0.070909
     35       0.005089   0.010048  -0.016490   0.083392   0.067469  -0.217111
     36       0.003345   0.000721  -0.000587   0.000294   0.000535   0.000442
     37      -0.016908   0.003491  -0.008900  -0.003461  -0.004223   0.000101
     38      -0.004021   0.004290  -0.004021  -0.001628  -0.001345   0.001784
     39      -0.002912  -0.002748  -0.002639  -0.001706   0.000022   0.002184
     40       0.001248   0.003165   0.002307   0.002366  -0.000301  -0.000175
     41       0.008593  -0.002329   0.004275   0.004158   0.003066   0.001079
     42      -0.004301   0.011038  -0.001683   0.002675  -0.001459   0.003600
     43       0.007917  -0.010464   0.004555  -0.002188   0.003296  -0.006412
     44       0.010544  -0.016067   0.006483  -0.003812   0.004453  -0.010465
     45       0.003802   0.000696   0.001515   0.000699   0.000638   0.000419
     46       0.001495   0.000768   0.000363  -0.000126   0.000828   0.000132
     47      -0.006755   0.010037  -0.004758  -0.000292  -0.002096   0.001590
     48      -0.003002  -0.005780  -0.002420  -0.002749   0.001431   0.000345
     49       0.003709  -0.001318   0.001334   0.004690  -0.000105   0.001169
     50       0.002691   0.001934   0.002507   0.004149  -0.000048  -0.000253
     51      -0.005217  -0.027754   0.033591  -0.000407  -0.001545  -0.000763
     52      -0.002514  -0.004699  -0.006617  -0.000950  -0.004086   0.000342
     53       0.016587   0.014262   0.000797   0.002716   0.006897  -0.002580
                  6          7          8          9         10         11    
      0      -0.019204  -0.019186  -0.014069  -0.047001  -0.019142  -0.008561
      1      -0.019001  -0.010012  -0.006965  -0.014912  -0.012355  -0.010740
      2      -0.014902  -0.013534  -0.019020  -0.016166  -0.011498   0.018765
      3      -0.237976  -0.038283  -0.023281  -0.054823   0.004231   0.025352
      4      -0.056276  -0.079559  -0.027034   0.006066   0.008478   0.016554
      5      -0.054948  -0.033647  -0.083633   0.018293   0.012017   0.006310
      6       0.509381  -0.000090  -0.023239  -0.146485   0.050937   0.057548
      7      -0.000090   0.188987   0.143140   0.039165  -0.113157  -0.048246
      8      -0.023239   0.143140   0.235488   0.038335  -0.057278  -0.121711
      9      -0.146485   0.039165   0.038335   0.709801   0.019622   0.015885
     10       0.050937  -0.113157  -0.057278   0.019622   0.477577  -0.011408
     11       0.057548  -0.048246  -0.121711   0.015885  -0.011408   0.492490
     12      -0.017735  -0.000301   0.010543  -0.157870  -0.091688   0.048539
     13       0.018293   0.013400  -0.008072  -0.073617  -0.117713   0.013490
     14       0.022352   0.003156  -0.008611   0.044058   0.006924  -0.087582
     15      -0.009855   0.001549  -0.009525  -0.055473   0.000946   0.005461
     16       0.003485   0.001166   0.001076  -0.005825   0.004660   0.013177
     17       0.000206  -0.006231   0.001908   0.001265   0.030533  -0.000046
     18      -0.018939   0.019103   0.004171  -0.128605   0.083379  -0.068055
     19       0.019854  -0.012410  -0.004305   0.070662  -0.125269   0.037425
     20       0.023395  -0.018227   0.002463  -0.042867   0.034516  -0.101945
     21       0.007649  -0.007256   0.002667  -0.097935  -0.070659  -0.053327
     22       0.008324  -0.010080  -0.035634  -0.020628  -0.102447  -0.001308
     23       0.010175  -0.017172  -0.031670  -0.040976  -0.035697  -0.154406
     24      -0.000097   0.000308   0.000067  -0.000580  -0.000004   0.001376
     25       0.001568  -0.003886   0.000829  -0.011461   0.013727  -0.004383
     26      -0.001969   0.002035  -0.000134   0.006678  -0.006267   0.000078
     27       0.003158  -0.001914   0.002022  -0.016653   0.012879   0.001210
     28      -0.003152  -0.003044  -0.002952   0.000402  -0.004333  -0.001872
     29      -0.000057  -0.005455  -0.000903  -0.004145   0.005808  -0.006174
     30      -0.037618   0.018667  -0.013089  -0.001598   0.000082  -0.007051
     31      -0.008433   0.017353  -0.004307   0.001134  -0.003112  -0.000332
     32      -0.012155   0.000613   0.003678  -0.001235   0.000427  -0.003435
     33      -0.029164  -0.010242   0.024242  -0.005390  -0.004755  -0.000235
     34      -0.011756   0.002062   0.002542  -0.002983  -0.000805  -0.001780
     35      -0.007800  -0.004491   0.014057   0.002222  -0.002198  -0.001884
     36       0.002756   0.001938   0.000115  -0.001223  -0.023474  -0.014405
     37      -0.002606   0.002494  -0.004131   0.019783  -0.014796  -0.006569
     38      -0.002287  -0.000750   0.000507   0.010384   0.005694   0.003264
     39      -0.005416  -0.001984   0.001076   0.004183   0.001295   0.023905
     40       0.000120   0.001308  -0.000033  -0.002430   0.000311   0.013698
     41       0.002859   0.000109   0.003218  -0.022037   0.003843  -0.009389
     42       0.001949  -0.002428  -0.001596  -0.000152   0.005189  -0.001545
     43      -0.000764   0.004367   0.000267  -0.007953  -0.009292   0.003545
     44      -0.001130   0.005229   0.001513  -0.012146  -0.009830   0.003081
     45       0.002617  -0.001073   0.002175  -0.001377  -0.002535  -0.021831
     46      -0.001293   0.001552   0.000450   0.000524   0.000383   0.014977
     47      -0.000662  -0.003404   0.000078   0.020507  -0.003498  -0.012229
     48      -0.005811   0.000819   0.000165   0.006217   0.016630   0.010311
     49       0.003125  -0.001045   0.003379  -0.022300  -0.007034  -0.008590
     50       0.000138   0.002089   0.001802  -0.009051   0.014718   0.001614
     51       0.000989   0.001587  -0.000324  -0.006560   0.017142  -0.014084
     52      -0.002109   0.000438  -0.000874   0.003517   0.004804  -0.017430
     53       0.002279  -0.005563   0.000847  -0.008900   0.023884  -0.027160
                 12         13         14         15         16         17    
      0       0.005302   0.007728  -0.008222  -0.002181   0.002841  -0.001674
      1      -0.007874  -0.006749  -0.010867   0.001776   0.018368   0.015693
      2       0.005273   0.000738  -0.008386   0.003210   0.003782   0.000703
      3       0.000904   0.004426  -0.011185  -0.000390   0.012628   0.005071
      4       0.002346  -0.000877   0.003328  -0.004578  -0.001317  -0.005370
      5       0.003507  -0.009815  -0.004444  -0.010511   0.008659   0.009974
      6      -0.017735   0.018293   0.022352  -0.009855   0.003485   0.000206
      7      -0.000301   0.013400   0.003156   0.001549   0.001166  -0.006231
      8       0.010543  -0.008072  -0.008611  -0.009525   0.001076   0.001908
      9      -0.157870  -0.073617   0.044058  -0.055473  -0.005825   0.001265
     10      -0.091688  -0.117713   0.006924   0.000946   0.004660   0.030533
     11       0.048539   0.013490  -0.087582   0.005461   0.013177  -0.000046
     12       0.429748   0.011433  -0.035498  -0.086253   0.112688  -0.024269
     13       0.011433   0.610140   0.006093   0.059450  -0.130261   0.007955
     14      -0.035498   0.006093   0.588347  -0.027217   0.054114  -0.140969
     15      -0.086253   0.059450  -0.027217   0.336674  -0.086912  -0.160484
     16       0.112688  -0.130261   0.054114  -0.086912   0.439308   0.017490
     17      -0.024269   0.007955  -0.140969  -0.160484   0.017490   0.425624
     18      -0.023416  -0.007956  -0.000877  -0.124863  -0.076127   0.104702
     19      -0.010116  -0.052327   0.042016  -0.063623  -0.134851   0.022608
     20       0.001285   0.061715  -0.011842   0.050433  -0.023500  -0.103993
     21      -0.010665  -0.021667  -0.028726  -0.006239   0.025354   0.012043
     22      -0.000420  -0.000086  -0.009549   0.005669  -0.016003  -0.017656
     23      -0.003791   0.004775   0.004302  -0.006540   0.016934   0.020982
     24      -0.002501  -0.001082   0.001933   0.003264  -0.006556  -0.006124
     25      -0.006189   0.000308   0.010487   0.005014  -0.024260  -0.008247
     26       0.000157  -0.001677  -0.003967   0.001924   0.009516   0.004164
     27      -0.001956   0.001803   0.008268  -0.001817  -0.017146  -0.004817
     28       0.002302   0.003054  -0.003172  -0.001439   0.005490   0.001342
     29      -0.002950   0.003214   0.008536   0.003227  -0.018117  -0.009906
     30      -0.000996  -0.001107   0.000846   0.000811  -0.001724   0.001473
     31       0.001750   0.001227  -0.001401   0.000949   0.000828  -0.003404
     32      -0.000373   0.000480   0.001539   0.000890  -0.002301  -0.000904
     33      -0.001756  -0.000934   0.003683  -0.000149  -0.001369  -0.000620
     34      -0.000953  -0.002336   0.002776  -0.002847   0.000084   0.002470
     35      -0.000184   0.001590  -0.001044   0.002177   0.000871  -0.000628
     36      -0.056859  -0.015460  -0.002139  -0.000116   0.032179   0.019396
     37       0.008753  -0.237434  -0.090058  -0.022299  -0.035484  -0.045146
     38       0.008221  -0.092011  -0.100694  -0.022299   0.014890  -0.003123
     39      -0.062988   0.002208   0.037311   0.004145   0.004364  -0.028435
     40       0.000058  -0.057048  -0.007636   0.000143  -0.005431   0.024452
     41       0.008828  -0.006575  -0.269170   0.047905   0.011382   0.017692
     42      -0.006481   0.014414   0.000967  -0.053206   0.021668   0.042145
     43      -0.000337  -0.014807  -0.008701   0.083927  -0.128943  -0.086150
     44      -0.026340   0.015182   0.023714   0.124549  -0.092816  -0.186639
     45      -0.005595  -0.002986   0.000844  -0.001398   0.007038   0.044687
     46       0.001918  -0.003223  -0.001816  -0.015151   0.004470   0.019862
     47       0.015219   0.005094   0.001008  -0.020071  -0.018611  -0.044339
     48      -0.003591   0.003189  -0.004891   0.001056  -0.027645  -0.007271
     49      -0.020753  -0.001696   0.007338   0.034088  -0.006038   0.025347
     50      -0.009033  -0.002994   0.002764   0.017597   0.017629   0.018042
     51       0.002785   0.000970  -0.001699  -0.004920   0.002047   0.003989
     52      -0.001556  -0.003606  -0.004163   0.001195   0.009859   0.006707
     53       0.000861   0.001031   0.006510  -0.001518  -0.013213  -0.007377
                 18         19         20         21         22         23    
      0       0.002624  -0.011218  -0.003648  -0.215788  -0.035587   0.035960
      1      -0.000336  -0.002830  -0.006556   0.004417  -0.081162   0.018329
      2      -0.000621  -0.011215  -0.004516   0.050995   0.045775  -0.136392
      3       0.003360  -0.013777  -0.005501  -0.038489   0.004834   0.025397
      4       0.001243  -0.004371  -0.005917   0.002187   0.010442  -0.019514
      5      -0.000110   0.005259  -0.005555   0.021938  -0.023201  -0.017883
      6      -0.018939   0.019854   0.023395   0.007649   0.008324   0.010175
      7       0.019103  -0.012410  -0.018227  -0.007256  -0.010080  -0.017172
      8       0.004171  -0.004305   0.002463   0.002667  -0.035634  -0.031670
      9      -0.128605   0.070662  -0.042867  -0.097935  -0.020628  -0.040976
     10       0.083379  -0.125269   0.034516  -0.070659  -0.102447  -0.035697
     11      -0.068055   0.037425  -0.101945  -0.053327  -0.001308  -0.154406
     12      -0.023416  -0.010116   0.001285  -0.010665  -0.000420  -0.003791
     13      -0.007956  -0.052327   0.061715  -0.021667  -0.000086   0.004775
     14      -0.000877   0.042016  -0.011842  -0.028726  -0.009549   0.004302
     15      -0.124863  -0.063623   0.050433  -0.006239   0.005669  -0.006540
     16      -0.076127  -0.134851  -0.023500   0.025354  -0.016003   0.016934
     17       0.104702   0.022608  -0.103993   0.012043  -0.017656   0.020982
     18       0.430443  -0.011144  -0.023064  -0.009983   0.002895  -0.017668
     19      -0.011144   0.599366  -0.005165  -0.014686   0.008922  -0.009781
     20      -0.023064  -0.005165   0.621880  -0.028377   0.021932  -0.036613
     21      -0.009983  -0.014686  -0.028377   0.430736   0.067356   0.014738
     22       0.002895   0.008922   0.021932   0.067356   0.357726  -0.119400
     23      -0.017668  -0.009781  -0.036613   0.014738  -0.119400   0.551643
     24       0.001300   0.002359   0.001380  -0.002986  -0.034123   0.025694
     25       0.003439   0.015547   0.012180   0.025182  -0.010890   0.022823
     26      -0.001860  -0.005541  -0.004582  -0.005349   0.014741  -0.013438
     27       0.002367   0.011616   0.009837  -0.001136  -0.005117  -0.011330
     28      -0.001080  -0.004804  -0.001995  -0.010299   0.006273  -0.008179
     29       0.001715   0.009506   0.010919   0.030475  -0.003689   0.025018
     30      -0.000951   0.002109   0.001073   0.001679  -0.000339   0.002616
     31      -0.000293  -0.003132  -0.000329  -0.003161   0.004037  -0.004275
     32      -0.000923   0.002097   0.001102   0.001477   0.002589  -0.001168
     33      -0.001236   0.003099  -0.000460   0.001350  -0.001972  -0.000224
     34      -0.000712   0.004135  -0.000818   0.006951  -0.005600  -0.002662
     35      -0.000059  -0.001143   0.001169   0.002042  -0.003322  -0.002895
     36      -0.002763   0.001607  -0.002913  -0.004587  -0.004805   0.006192
     37       0.017932  -0.008188   0.010190   0.004081  -0.000909  -0.009786
     38       0.009227  -0.004342  -0.001328  -0.000554  -0.004788   0.000435
     39      -0.003547  -0.004652  -0.000520  -0.000906   0.002405   0.000067
     40       0.000032   0.000581   0.000363   0.005239   0.000172  -0.000271
     41      -0.021969   0.013848  -0.002736   0.002489  -0.002271   0.005597
     42      -0.007597   0.001985   0.015665   0.010113  -0.006834   0.004427
     43      -0.027371   0.019109   0.025933  -0.011042   0.009974  -0.007190
     44      -0.012807  -0.002064  -0.004476  -0.018751   0.015109  -0.012177
     45      -0.056872   0.005703   0.003363  -0.002284   0.000100  -0.001392
     46       0.007947  -0.060623  -0.018503  -0.001950  -0.002008   0.003042
     47       0.027619  -0.013386  -0.276679   0.008031  -0.005005  -0.000544
     48      -0.059515   0.012666   0.006767  -0.005523   0.003269  -0.000424
     49      -0.008252  -0.238364  -0.079454   0.003936   0.000171  -0.002374
     50      -0.003892  -0.076870  -0.091514   0.004843  -0.001827   0.001432
     51      -0.001712  -0.002546  -0.007154  -0.055241   0.014205  -0.042778
     52      -0.002160  -0.001546  -0.006983  -0.004664  -0.168182   0.170581
     53       0.004307   0.001437   0.008308  -0.015499   0.126766  -0.202317
                 24         25         26         27         28         29    
      0      -0.051805  -0.001963  -0.002334  -0.154674   0.017233  -0.109619
      1      -0.003172  -0.225641   0.082087   0.025677  -0.065372   0.025786
      2      -0.002305   0.097149  -0.099554  -0.098846   0.019816  -0.166991
      3       0.003043   0.017476  -0.006219   0.015288  -0.019848  -0.006556
      4       0.004475  -0.016370  -0.025305   0.005889   0.002614   0.011327
      5       0.001616   0.013483   0.007742   0.003569  -0.014367  -0.010161
      6      -0.000097   0.001568  -0.001969   0.003158  -0.003152  -0.000057
      7       0.000308  -0.003886   0.002035  -0.001914  -0.003044  -0.005455
      8       0.000067   0.000829  -0.000134   0.002022  -0.002952  -0.000903
      9      -0.000580  -0.011461   0.006678  -0.016653   0.000402  -0.004145
     10      -0.000004   0.013727  -0.006267   0.012879  -0.004333   0.005808
     11       0.001376  -0.004383   0.000078   0.001210  -0.001872  -0.006174
     12      -0.002501  -0.006189   0.000157  -0.001956   0.002302  -0.002950
     13      -0.001082   0.000308  -0.001677   0.001803   0.003054   0.003214
     14       0.001933   0.010487  -0.003967   0.008268  -0.003172   0.008536
     15       0.003264   0.005014   0.001924  -0.001817  -0.001439   0.003227
     16      -0.006556  -0.024260   0.009516  -0.017146   0.005490  -0.018117
     17      -0.006124  -0.008247   0.004164  -0.004817   0.001342  -0.009906
     18       0.001300   0.003439  -0.001860   0.002367  -0.001080   0.001715
     19       0.002359   0.015547  -0.005541   0.011616  -0.004804   0.009506
     20       0.001380   0.012180  -0.004582   0.009837  -0.001995   0.010919
     21      -0.002986   0.025182  -0.005349  -0.001136  -0.010299   0.030475
     22      -0.034123  -0.010890   0.014741  -0.005117   0.006273  -0.003689
     23       0.025694   0.022823  -0.013438  -0.011330  -0.008179   0.025018
     24       0.062987   0.008471  -0.009721  -0.004700   0.020600  -0.015088
     25       0.008471   0.216969  -0.077212  -0.036054   0.011486  -0.030006
     26      -0.009721  -0.077212   0.098081   0.013972   0.014055   0.001510
     27      -0.004700  -0.036054   0.013972   0.157590  -0.005738   0.102992
     28       0.020600   0.011486   0.014055  -0.005738   0.057310  -0.009765
     29      -0.015088  -0.030006   0.001510   0.102992  -0.009765   0.165960
     30      -0.000188  -0.005294   0.002140  -0.002365   0.000408  -0.003208
     31       0.002210   0.003641  -0.005592   0.004422  -0.001335   0.003390
     32       0.000174  -0.006028  -0.001092  -0.000994   0.001074   0.000771
     33       0.000575  -0.001792   0.000565  -0.002003   0.001696  -0.000051
     34       0.000408  -0.001131   0.000883  -0.003197   0.000376  -0.002848
     35       0.000968   0.002857   0.000842   0.001735  -0.003032   0.000159
     36       0.000071  -0.001625   0.000469  -0.001793   0.000069  -0.001943
     37       0.003451   0.011972  -0.000416   0.006097  -0.005385   0.008466
     38       0.001888   0.003812   0.000208   0.001221  -0.002705   0.001177
     39       0.000367   0.005800  -0.002877   0.005004  -0.000690   0.004054
     40      -0.000126  -0.005505   0.002814  -0.004836   0.000440  -0.003971
     41      -0.003500  -0.009879   0.000737  -0.006138   0.004705  -0.005975
     42      -0.002912  -0.010836   0.005813  -0.005383   0.000742  -0.006004
     43       0.003063   0.004413  -0.002935   0.002364  -0.000056   0.003576
     44       0.005605   0.010622  -0.005267   0.007292  -0.001262   0.008410
     45      -0.000318  -0.002973   0.000825  -0.002385   0.000408  -0.002523
     46       0.000577  -0.000492   0.000288  -0.000444  -0.000429  -0.000861
     47      -0.000316  -0.006524   0.005083  -0.006990  -0.000804  -0.003927
     48       0.000218   0.009211  -0.004557   0.008313  -0.000943   0.006781
     49      -0.001130  -0.002289  -0.001146  -0.001540   0.002936  -0.001150
     50      -0.000545  -0.005713   0.002000  -0.005089   0.001447  -0.004070
     51      -0.005375   0.001899   0.002485   0.002971  -0.000695   0.002737
     52       0.000491   0.012443  -0.000409   0.005461  -0.005146   0.004678
     53      -0.003195  -0.025459   0.007339  -0.017514   0.007662  -0.013908
                 30         31         32         33         34         35    
      0       0.003885   0.005625   0.010390   0.004049   0.012325   0.005089
      1       0.002354  -0.023101  -0.021559   0.000822   0.011908   0.010048
      2      -0.000215   0.009017   0.010573   0.003992  -0.019183  -0.016490
      3      -0.097539   0.086384  -0.032666  -0.089244  -0.028736   0.083392
      4       0.086634  -0.203885   0.070413  -0.030509  -0.085927   0.067469
      5      -0.032818   0.066786  -0.090042   0.076013   0.070909  -0.217111
      6      -0.037618  -0.008433  -0.012155  -0.029164  -0.011756  -0.007800
      7       0.018667   0.017353   0.000613  -0.010242   0.002062  -0.004491
      8      -0.013089  -0.004307   0.003678   0.024242   0.002542   0.014057
      9      -0.001598   0.001134  -0.001235  -0.005390  -0.002983   0.002222
     10       0.000082  -0.003112   0.000427  -0.004755  -0.000805  -0.002198
     11      -0.007051  -0.000332  -0.003435  -0.000235  -0.001780  -0.001884
     12      -0.000996   0.001750  -0.000373  -0.001756  -0.000953  -0.000184
     13      -0.001107   0.001227   0.000480  -0.000934  -0.002336   0.001590
     14       0.000846  -0.001401   0.001539   0.003683   0.002776  -0.001044
     15       0.000811   0.000949   0.000890  -0.000149  -0.002847   0.002177
     16      -0.001724   0.000828  -0.002301  -0.001369   0.000084   0.000871
     17       0.001473  -0.003404  -0.000904  -0.000620   0.002470  -0.000628
     18      -0.000951  -0.000293  -0.000923  -0.001236  -0.000712  -0.000059
     19       0.002109  -0.003132   0.002097   0.003099   0.004135  -0.001143
     20       0.001073  -0.000329   0.001102  -0.000460  -0.000818   0.001169
     21       0.001679  -0.003161   0.001477   0.001350   0.006951   0.002042
     22      -0.000339   0.004037   0.002589  -0.001972  -0.005600  -0.003322
     23       0.002616  -0.004275  -0.001168  -0.000224  -0.002662  -0.002895
     24      -0.000188   0.002210   0.000174   0.000575   0.000408   0.000968
     25      -0.005294   0.003641  -0.006028  -0.001792  -0.001131   0.002857
     26       0.002140  -0.005592  -0.001092   0.000565   0.000883   0.000842
     27      -0.002365   0.004422  -0.000994  -0.002003  -0.003197   0.001735
     28       0.000408  -0.001335   0.001074   0.001696   0.000376  -0.003032
     29      -0.003208   0.003390   0.000771  -0.000051  -0.002848   0.000159
     30       0.125916  -0.094215   0.047055   0.008455  -0.010654   0.005624
     31      -0.094215   0.215077  -0.069117   0.005880  -0.007120   0.002201
     32       0.047055  -0.069117   0.088101  -0.012372   0.022128  -0.008199
     33       0.008455   0.005880  -0.012372   0.114669   0.039695  -0.093173
     34      -0.010654  -0.007120   0.022128   0.039695   0.085738  -0.070671
     35       0.005624   0.002201  -0.008199  -0.093173  -0.070671   0.229261
     36      -0.000266   0.000316  -0.000276  -0.000012   0.000264   0.000191
     37       0.003190  -0.003088   0.000849   0.002181   0.001379  -0.001420
     38       0.001023  -0.001091   0.000191   0.001444   0.001615  -0.000584
     39       0.000196  -0.001151   0.000643   0.000489   0.000877  -0.000902
     40      -0.000390   0.001023  -0.000851  -0.001438  -0.001290   0.001296
     41      -0.002064   0.001737  -0.000714  -0.001085  -0.000736   0.000178
     42       0.000014  -0.000559  -0.000619  -0.000388   0.000778   0.000353
     43      -0.000834   0.002268   0.000303  -0.000509  -0.002082   0.000604
     44      -0.000036   0.002245   0.000807  -0.000728  -0.003120  -0.000127
     45      -0.000103   0.000625  -0.000352  -0.000529  -0.000155   0.000075
     46       0.000035   0.000187   0.000005   0.000484   0.000416  -0.000213
     47       0.000378   0.000375  -0.000026   0.001311   0.001173   0.000765
     48       0.000296  -0.001797   0.000899   0.001089   0.001209  -0.001458
     49      -0.000751   0.000281  -0.000494  -0.000994  -0.000881  -0.000837
     50      -0.000790   0.001212  -0.000989  -0.001561  -0.001419   0.000842
     51       0.000299   0.000496   0.000287  -0.000968  -0.000766  -0.000256
     52       0.001867  -0.001225  -0.000670   0.000553   0.000954   0.000348
     53      -0.002877   0.002558  -0.000201  -0.000705  -0.001177   0.001614
                 36         37         38         39         40         41    
      0       0.003345  -0.016908  -0.004021  -0.002912   0.001248   0.008593
      1       0.000721   0.003491   0.004290  -0.002748   0.003165  -0.002329
      2      -0.000587  -0.008900  -0.004021  -0.002639   0.002307   0.004275
      3       0.000294  -0.003461  -0.001628  -0.001706   0.002366   0.004158
      4       0.000535  -0.004223  -0.001345   0.000022  -0.000301   0.003066
      5       0.000442   0.000101   0.001784   0.002184  -0.000175   0.001079
      6       0.002756  -0.002606  -0.002287  -0.005416   0.000120   0.002859
      7       0.001938   0.002494  -0.000750  -0.001984   0.001308   0.000109
      8       0.000115  -0.004131   0.000507   0.001076  -0.000033   0.003218
      9      -0.001223   0.019783   0.010384   0.004183  -0.002430  -0.022037
     10      -0.023474  -0.014796   0.005694   0.001295   0.000311   0.003843
     11      -0.014405  -0.006569   0.003264   0.023905   0.013698  -0.009389
     12      -0.056859   0.008753   0.008221  -0.062988   0.000058   0.008828
     13      -0.015460  -0.237434  -0.092011   0.002208  -0.057048  -0.006575
     14      -0.002139  -0.090058  -0.100694   0.037311  -0.007636  -0.269170
     15      -0.000116  -0.022299  -0.022299   0.004145   0.000143   0.047905
     16       0.032179  -0.035484   0.014890   0.004364  -0.005431   0.011382
     17       0.019396  -0.045146  -0.003123  -0.028435   0.024452   0.017692
     18      -0.002763   0.017932   0.009227  -0.003547   0.000032  -0.021969
     19       0.001607  -0.008188  -0.004342  -0.004652   0.000581   0.013848
     20      -0.002913   0.010190  -0.001328  -0.000520   0.000363  -0.002736
     21      -0.004587   0.004081  -0.000554  -0.000906   0.005239   0.002489
     22      -0.004805  -0.000909  -0.004788   0.002405   0.000172  -0.002271
     23       0.006192  -0.009786   0.000435   0.000067  -0.000271   0.005597
     24       0.000071   0.003451   0.001888   0.000367  -0.000126  -0.003500
     25      -0.001625   0.011972   0.003812   0.005800  -0.005505  -0.009879
     26       0.000469  -0.000416   0.000208  -0.002877   0.002814   0.000737
     27      -0.001793   0.006097   0.001221   0.005004  -0.004836  -0.006138
     28       0.000069  -0.005385  -0.002705  -0.000690   0.000440   0.004705
     29      -0.001943   0.008466   0.001177   0.004054  -0.003971  -0.005975
     30      -0.000266   0.003190   0.001023   0.000196  -0.000390  -0.002064
     31       0.000316  -0.003088  -0.001091  -0.001151   0.001023   0.001737
     32      -0.000276   0.000849   0.000191   0.000643  -0.000851  -0.000714
     33      -0.000012   0.002181   0.001444   0.000489  -0.001438  -0.001085
     34       0.000264   0.001379   0.001615   0.000877  -0.001290  -0.000736
     35       0.000191  -0.001420  -0.000584  -0.000902   0.001296   0.000178
     36       0.056576   0.004692   0.006790   0.000709   0.004664  -0.002222
     37       0.004692   0.243616   0.080316  -0.001665   0.006410   0.032696
     38       0.006790   0.080316   0.090844  -0.003088  -0.025398   0.004719
     39       0.000709  -0.001665  -0.003088   0.060172  -0.003696  -0.033290
     40       0.004664   0.006410  -0.025398  -0.003696   0.055146  -0.005152
     41      -0.002222   0.032696   0.004719  -0.033290  -0.005152   0.264020
     42       0.002970  -0.022994  -0.007112   0.002084   0.000150   0.019073
     43      -0.000634   0.021548   0.009865   0.000192   0.001189  -0.018085
     44      -0.007519   0.029251   0.008709  -0.000719   0.001174  -0.019249
     45       0.000762   0.004855   0.003143   0.000365  -0.000274  -0.007484
     46       0.000671  -0.002913  -0.000455  -0.000346   0.000151   0.002904
     47       0.002424  -0.019341  -0.009528   0.000291   0.000809   0.023839
     48      -0.000060  -0.001146  -0.001154   0.000476   0.000324   0.001688
     49      -0.003061   0.022485   0.010990   0.001504  -0.003120  -0.028795
     50      -0.001425   0.012548   0.005963   0.001069  -0.000753  -0.015118
     51       0.000486  -0.003919  -0.000687  -0.000802  -0.001222   0.003891
     52       0.001713  -0.001560   0.001520  -0.001967   0.003134  -0.000377
     53      -0.002522   0.010579   0.001283   0.001987  -0.002796  -0.002397
                 42         43         44         45         46         47    
      0      -0.004301   0.007917   0.010544   0.003802   0.001495  -0.006755
      1       0.011038  -0.010464  -0.016067   0.000696   0.000768   0.010037
      2      -0.001683   0.004555   0.006483   0.001515   0.000363  -0.004758
      3       0.002675  -0.002188  -0.003812   0.000699  -0.000126  -0.000292
      4      -0.001459   0.003296   0.004453   0.000638   0.000828  -0.002096
      5       0.003600  -0.006412  -0.010465   0.000419   0.000132   0.001590
      6       0.001949  -0.000764  -0.001130   0.002617  -0.001293  -0.000662
      7      -0.002428   0.004367   0.005229  -0.001073   0.001552  -0.003404
      8      -0.001596   0.000267   0.001513   0.002175   0.000450   0.000078
      9      -0.000152  -0.007953  -0.012146  -0.001377   0.000524   0.020507
     10       0.005189  -0.009292  -0.009830  -0.002535   0.000383  -0.003498
     11      -0.001545   0.003545   0.003081  -0.021831   0.014977  -0.012229
     12      -0.006481  -0.000337  -0.026340  -0.005595   0.001918   0.015219
     13       0.014414  -0.014807   0.015182  -0.002986  -0.003223   0.005094
     14       0.000967  -0.008701   0.023714   0.000844  -0.001816   0.001008
     15      -0.053206   0.083927   0.124549  -0.001398  -0.015151  -0.020071
     16       0.021668  -0.128943  -0.092816   0.007038   0.004470  -0.018611
     17       0.042145  -0.086150  -0.186639   0.044687   0.019862  -0.044339
     18      -0.007597  -0.027371  -0.012807  -0.056872   0.007947   0.027619
     19       0.001985   0.019109  -0.002064   0.005703  -0.060623  -0.013386
     20       0.015665   0.025933  -0.004476   0.003363  -0.018503  -0.276679
     21       0.010113  -0.011042  -0.018751  -0.002284  -0.001950   0.008031
     22      -0.006834   0.009974   0.015109   0.000100  -0.002008  -0.005005
     23       0.004427  -0.007190  -0.012177  -0.001392   0.003042  -0.000544
     24      -0.002912   0.003063   0.005605  -0.000318   0.000577  -0.000316
     25      -0.010836   0.004413   0.010622  -0.002973  -0.000492  -0.006524
     26       0.005813  -0.002935  -0.005267   0.000825   0.000288   0.005083
     27      -0.005383   0.002364   0.007292  -0.002385  -0.000444  -0.006990
     28       0.000742  -0.000056  -0.001262   0.000408  -0.000429  -0.000804
     29      -0.006004   0.003576   0.008410  -0.002523  -0.000861  -0.003927
     30       0.000014  -0.000834  -0.000036  -0.000103   0.000035   0.000378
     31      -0.000559   0.002268   0.002245   0.000625   0.000187   0.000375
     32      -0.000619   0.000303   0.000807  -0.000352   0.000005  -0.000026
     33      -0.000388  -0.000509  -0.000728  -0.000529   0.000484   0.001311
     34       0.000778  -0.002082  -0.003120  -0.000155   0.000416   0.001173
     35       0.000353   0.000604  -0.000127   0.000075  -0.000213   0.000765
     36       0.002970  -0.000634  -0.007519   0.000762   0.000671   0.002424
     37      -0.022994   0.021548   0.029251   0.004855  -0.002913  -0.019341
     38      -0.007112   0.009865   0.008709   0.003143  -0.000455  -0.009528
     39       0.002084   0.000192  -0.000719   0.000365  -0.000346   0.000291
     40       0.000150   0.001189   0.001174  -0.000274   0.000151   0.000809
     41       0.019073  -0.018085  -0.019249  -0.007484   0.002904   0.023839
     42       0.052497  -0.034009  -0.056055   0.003959   0.000245  -0.024201
     43      -0.034009   0.119562   0.064351  -0.009666  -0.001346   0.023567
     44      -0.056055   0.064351   0.162984  -0.003870   0.002893   0.028092
     45       0.003959  -0.009666  -0.003870   0.059250   0.004294  -0.015568
     46       0.000245  -0.001346   0.002893   0.004294   0.055425   0.004212
     47      -0.024201   0.023567   0.028092  -0.015568   0.004212   0.288309
     48       0.004448  -0.001791  -0.002976   0.000319   0.000854   0.001738
     49       0.019336  -0.016296  -0.021034  -0.005646   0.005714   0.022554
     50       0.009504  -0.007653  -0.008360  -0.001117  -0.026213   0.004389
     51       0.000088  -0.000705  -0.001400  -0.000580   0.000638  -0.002542
     52       0.004521  -0.003049  -0.005227   0.001420   0.001356   0.004698
     53      -0.002336  -0.000117   0.001669  -0.002931  -0.001145  -0.001211
                 48         49         50         51         52         53    
      0      -0.003002   0.003709   0.002691  -0.005217  -0.002514   0.016587
      1      -0.005780  -0.001318   0.001934  -0.027754  -0.004699   0.014262
      2      -0.002420   0.001334   0.002507   0.033591  -0.006617   0.000797
      3      -0.002749   0.004690   0.004149  -0.000407  -0.000950   0.002716
      4       0.001431  -0.000105  -0.000048  -0.001545  -0.004086   0.006897
      5       0.000345   0.001169  -0.000253  -0.000763   0.000342  -0.002580
      6      -0.005811   0.003125   0.000138   0.000989  -0.002109   0.002279
      7       0.000819  -0.001045   0.002089   0.001587   0.000438  -0.005563
      8       0.000165   0.003379   0.001802  -0.000324  -0.000874   0.000847
      9       0.006217  -0.022300  -0.009051  -0.006560   0.003517  -0.008900
     10       0.016630  -0.007034   0.014718   0.017142   0.004804   0.023884
     11       0.010311  -0.008590   0.001614  -0.014084  -0.017430  -0.027160
     12      -0.003591  -0.020753  -0.009033   0.002785  -0.001556   0.000861
     13       0.003189  -0.001696  -0.002994   0.000970  -0.003606   0.001031
     14      -0.004891   0.007338   0.002764  -0.001699  -0.004163   0.006510
     15       0.001056   0.034088   0.017597  -0.004920   0.001195  -0.001518
     16      -0.027645  -0.006038   0.017629   0.002047   0.009859  -0.013213
     17      -0.007271   0.025347   0.018042   0.003989   0.006707  -0.007377
     18      -0.059515  -0.008252  -0.003892  -0.001712  -0.002160   0.004307
     19       0.012666  -0.238364  -0.076870  -0.002546  -0.001546   0.001437
     20       0.006767  -0.079454  -0.091514  -0.007154  -0.006983   0.008308
     21      -0.005523   0.003936   0.004843  -0.055241  -0.004664  -0.015499
     22       0.003269   0.000171  -0.001827   0.014205  -0.168182   0.126766
     23      -0.000424  -0.002374   0.001432  -0.042778   0.170581  -0.202317
     24       0.000218  -0.001130  -0.000545  -0.005375   0.000491  -0.003195
     25       0.009211  -0.002289  -0.005713   0.001899   0.012443  -0.025459
     26      -0.004557  -0.001146   0.002000   0.002485  -0.000409   0.007339
     27       0.008313  -0.001540  -0.005089   0.002971   0.005461  -0.017514
     28      -0.000943   0.002936   0.001447  -0.000695  -0.005146   0.007662
     29       0.006781  -0.001150  -0.004070   0.002737   0.004678  -0.013908
     30       0.000296  -0.000751  -0.000790   0.000299   0.001867  -0.002877
     31      -0.001797   0.000281   0.001212   0.000496  -0.001225   0.002558
     32       0.000899  -0.000494  -0.000989   0.000287  -0.000670  -0.000201
     33       0.001089  -0.000994  -0.001561  -0.000968   0.000553  -0.000705
     34       0.001209  -0.000881  -0.001419  -0.000766   0.000954  -0.001177
     35      -0.001458  -0.000837   0.000842  -0.000256   0.000348   0.001614
     36      -0.000060  -0.003061  -0.001425   0.000486   0.001713  -0.002522
     37      -0.001146   0.022485   0.012548  -0.003919  -0.001560   0.010579
     38      -0.001154   0.010990   0.005963  -0.000687   0.001520   0.001283
     39       0.000476   0.001504   0.001069  -0.000802  -0.001967   0.001987
     40       0.000324  -0.003120  -0.000753  -0.001222   0.003134  -0.002796
     41       0.001688  -0.028795  -0.015118   0.003891  -0.000377  -0.002397
     42       0.004448   0.019336   0.009504   0.000088   0.004521  -0.002336
     43      -0.001791  -0.016296  -0.007653  -0.000705  -0.003049  -0.000117
     44      -0.002976  -0.021034  -0.008360  -0.001400  -0.005227   0.001669
     45       0.000319  -0.005646  -0.001117  -0.000580   0.001420  -0.002931
     46       0.000854   0.005714  -0.026213   0.000638   0.001356  -0.001145
     47       0.001738   0.022554   0.004389  -0.002542   0.004698  -0.001211
     48       0.056589  -0.006179  -0.007772   0.001060  -0.004722   0.004392
     49      -0.006179   0.248930   0.070339   0.000037  -0.002209   0.001650
     50      -0.007772   0.070339   0.080634   0.000035   0.001535  -0.001588
     51       0.001060   0.000037   0.000035   0.072875   0.000186   0.024528
     52      -0.004722  -0.002209   0.001535   0.000186   0.162309  -0.147932
     53       0.004392   0.001650  -0.001588   0.024528  -0.147932   0.231112

$bmatrix
 113 54
                  0          1          2          3          4          5    
      0       0.172855  -0.755359  -0.632103  -0.172855   0.755359   0.632103
      1       0.000000   0.000000   0.000000  -0.912483  -0.330145  -0.241619
      2       0.000000   0.000000   0.000000   0.000000   0.000000   0.000000
      3       0.000000   0.000000   0.000000   0.000000   0.000000   0.000000
      4       0.000000   0.000000   0.000000   0.000000   0.000000   0.000000
      5       0.000000   0.000000   0.000000   0.000000   0.000000   0.000000
      6       0.000000   0.000000   0.000000   0.000000   0.000000   0.000000
      7       0.000000   0.000000   0.000000   0.000000   0.000000   0.000000
      8      -0.880001  -0.239392   0.410230   0.000000   0.000000   0.000000
      9      -0.098265   0.862888  -0.495751   0.000000   0.000000   0.000000
     10       0.707792   0.113753   0.697202   0.000000   0.000000   0.000000
     11       0.000000   0.000000   0.000000   0.511168  -0.739495   0.438012
     12       0.000000   0.000000   0.000000   0.480192   0.279380  -0.831482
     13       0.000000   0.000000   0.000000   0.000000   0.000000   0.000000
     14       0.000000   0.000000   0.000000   0.000000   0.000000   0.000000
     15       0.000000   0.000000   0.000000   0.000000   0.000000   0.000000
     16       0.000000   0.000000   0.000000   0.000000   0.000000   0.000000
     17       0.000000   0.000000   0.000000   0.000000   0.000000   0.000000
     18       0.000000   0.000000   0.000000   0.000000   0.000000   0.000000
     19       0.611038  -0.319687   0.010952   0.000000   0.000000   0.000000
     20       0.173452   0.092613  -0.673071   0.000000   0.000000   0.000000
     21      -0.057662   0.012843   0.682576  -0.013559   0.218833  -0.265211
     22       0.308251   0.446738   0.105733  -0.297104  -0.146254   0.093527
     23      -0.535545   0.447590   0.019233   0.292578  -0.072094   0.166160
     24      -0.408721  -0.656001  -0.134580   0.000000   0.000000   0.000000
     25       0.000000   0.000000   0.000000   0.315663   0.054998   0.620899
     26       0.154308   0.217387  -0.217579  -0.163812  -0.673650   0.058785
     27       0.000000   0.000000   0.000000  -0.670301   0.311678   0.265309
     28       0.000000   0.000000   0.000000   0.296754   0.624087  -0.090593
     29       0.165644  -0.170370   0.248887  -0.174101  -0.079341  -0.660602
     30      -0.338798  -0.051651  -0.030925   0.489835  -0.205774  -0.187726
     31       0.000000   0.000000   0.000000  -0.148345   0.223558   0.254761
     32       0.000000   0.000000   0.000000   0.000000   0.000000   0.000000
     33       0.000000   0.000000   0.000000   0.000000   0.000000   0.000000
     34       0.000000   0.000000   0.000000   0.000000   0.000000   0.000000
     35       0.000000   0.000000   0.000000   0.000000   0.000000   0.000000
     36       0.000000   0.000000   0.000000   0.000000   0.000000   0.000000
     37       0.000000   0.000000   0.000000   0.000000   0.000000   0.000000
     38       0.000000   0.000000   0.000000   0.000000   0.000000   0.000000
     39       0.000000   0.000000   0.000000   0.000000   0.000000   0.000000
     40       0.000000   0.000000   0.000000   0.000000   0.000000   0.000000
     41       0.000000   0.000000   0.000000   0.000000   0.000000   0.000000
     42       0.000000   0.000000   0.000000   0.000000   0.000000   0.000000
     43       0.000000   0.000000   0.000000   0.000000   0.000000   0.000000
     44       0.000000   0.000000   0.000000   0.000000   0.000000   0.000000
     45       0.000000   0.000000   0.000000   0.000000   0.000000   0.000000
     46       0.000000   0.000000   0.000000   0.000000   0.000000   0.000000
     47       0.000000   0.000000   0.000000   0.000000   0.000000   0.000000
     48       0.000000   0.000000   0.000000   0.000000   0.000000   0.000000
     49       0.000000   0.000000   0.000000   0.000000   0.000000   0.000000
     50       0.000000   0.000000   0.000000   0.000000   0.000000   0.000000
     51       0.000000   0.000000   0.000000   0.000000   0.000000   0.000000
     52       0.000000   0.000000   0.000000   0.000000   0.000000   0.000000
     53      -0.109100  -0.138343  -0.314765   0.000000   0.000000   0.000000
     54       0.000000   0.000000   0.000000   0.000000   0.000000   0.000000
     55       0.165906  -0.232705   0.220096   0.000000   0.000000   0.000000
     56      -0.341135  -0.367797   0.346229   0.088261  -0.204265   0.268232
     57      -0.208052  -0.449081   0.479755  -0.516922   0.212119  -0.394839
     58      -0.332144   0.166731  -0.290070   0.601904   0.240725  -0.123068
     59       0.634598   0.157660  -0.014865  -0.116128  -0.319397   0.349921
     60       0.767681   0.076376   0.118662  -0.721311   0.096988  -0.313150
     61      -0.456584  -0.481963   0.451085   0.638874   0.375840  -0.274420
     62      -0.083612   0.199613  -0.261400  -0.553893   0.077004  -0.243487
     63       0.519149   0.043494   0.089992   0.434485   0.260709  -0.192731
     64      -0.216695   0.280897  -0.394927   0.051291  -0.339381   0.419584
     65       0.000000   0.000000   0.000000   0.221866  -0.501981  -0.151983
     66       0.000000   0.000000   0.000000  -0.228755   0.278420   0.483472
     67       0.009579  -0.226365   0.273124  -0.022392   0.377640  -0.431438
     68       0.000000   0.000000   0.000000   0.031805  -0.283577   0.267364
     69       0.000000   0.000000   0.000000   0.031805  -0.283577   0.267364
     70       0.000000   0.000000   0.000000   0.031805  -0.283577   0.267364
     71       0.000000   0.000000   0.000000   0.000000   0.000000   0.000000
     72       0.000000   0.000000   0.000000   0.000000   0.000000   0.000000
     73       0.000000   0.000000   0.000000   0.000000   0.000000   0.000000
     74       0.000000   0.000000   0.000000   0.000000   0.000000   0.000000
     75       0.000000   0.000000   0.000000   0.000000   0.000000   0.000000
     76       0.000000   0.000000   0.000000   0.000000   0.000000   0.000000
     77       0.000000   0.000000   0.000000   0.000000   0.000000   0.000000
     78       0.000000   0.000000   0.000000   0.000000   0.000000   0.000000
     79       0.000000   0.000000   0.000000   0.000000   0.000000   0.000000
     80       0.000000   0.000000   0.000000   0.000000   0.000000   0.000000
     81       0.000000   0.000000   0.000000   0.000000   0.000000   0.000000
     82       0.000000   0.000000   0.000000   0.000000   0.000000   0.000000
     83       0.000000   0.000000   0.000000   0.000000   0.000000   0.000000
     84       0.000000   0.000000   0.000000   0.000000   0.000000   0.000000
     85       0.000000   0.000000   0.000000   0.000000   0.000000   0.000000
     86       0.000000   0.000000   0.000000   0.000000   0.000000   0.000000
     87       0.000000   0.000000   0.000000   0.000000   0.000000   0.000000
     88       0.000000   0.000000   0.000000   0.000000   0.000000   0.000000
     89       0.000000   0.000000   0.000000   0.000000   0.000000   0.000000
     90       0.000000   0.000000   0.000000   0.000000   0.000000   0.000000
     91       0.000000   0.000000   0.000000   0.000000   0.000000   0.000000
     92       0.000000   0.000000   0.000000   0.000000   0.000000   0.000000
     93       0.000000   0.000000   0.000000   0.000000   0.000000   0.000000
     94       0.000000   0.000000   0.000000   0.000000   0.000000   0.000000
     95       0.000000   0.000000   0.000000   0.000000   0.000000   0.000000
     96       0.000000   0.000000   0.000000   0.000000   0.000000   0.000000
     97       0.000000   0.000000   0.000000   0.000000   0.000000   0.000000
     98       0.000000   0.000000   0.000000   0.000000   0.000000   0.000000
     99       0.000000   0.000000   0.000000   0.000000   0.000000   0.000000
    100       0.000000   0.000000   0.000000   0.000000   0.000000   0.000000
    101       0.000000   0.000000   0.000000   0.000000   0.000000   0.000000
    102       0.000000   0.000000   0.000000   0.000000   0.000000   0.000000
    103      -0.135493   0.330003  -0.098077   0.000000   0.000000   0.000000
    104      -0.135493   0.330003  -0.098077   0.000000   0.000000   0.000000
    105      -0.135493   0.330003  -0.098077   0.000000   0.000000   0.000000
    106      -0.136593   0.732765   0.134597   0.000000   0.000000   0.000000
    107      -0.142561  -0.227571  -0.438614   0.000000   0.000000   0.000000
    108       0.223067  -0.127601   0.404049  -0.167611   0.176388  -0.256617
    109       0.000000   0.000000   0.000000   0.000000   0.000000   0.000000
    110      -0.121421   0.567999   0.070994   0.000000   0.000000   0.000000
    111      -0.127389  -0.392337  -0.502218   0.000000   0.000000   0.000000
    112       0.238240  -0.292367   0.340445  -0.167611   0.176388  -0.256617
                  6          7          8          9         10         11    
      0       0.000000   0.000000   0.000000   0.000000   0.000000   0.000000
      1       0.912483   0.330145   0.241619   0.000000   0.000000   0.000000
      2      -0.674741   0.464833   0.573284   0.674741  -0.464833  -0.573284
      3       0.000000   0.000000   0.000000  -0.808982  -0.521964   0.270373
      4       0.000000   0.000000   0.000000   0.000000   0.000000   0.000000
      5       0.000000   0.000000   0.000000   0.000000   0.000000   0.000000
      6       0.000000   0.000000   0.000000  -0.631443   0.618874  -0.467199
      7       0.000000   0.000000   0.000000   0.490462   0.427131   0.759609
      8       0.000000   0.000000   0.000000   0.000000   0.000000   0.000000
      9       0.000000   0.000000   0.000000   0.000000   0.000000   0.000000
     10       0.000000   0.000000   0.000000   0.000000   0.000000   0.000000
     11       0.000000   0.000000   0.000000   0.000000   0.000000   0.000000
     12       0.000000   0.000000   0.000000   0.000000   0.000000   0.000000
     13       0.000000   0.000000   0.000000   0.000000   0.000000   0.000000
     14       0.000000   0.000000   0.000000   0.000000   0.000000   0.000000
     15       0.000000   0.000000   0.000000   0.000000   0.000000   0.000000
     16       0.000000   0.000000   0.000000   0.000000   0.000000   0.000000
     17       0.000000   0.000000   0.000000   0.000000   0.000000   0.000000
     18       0.000000   0.000000   0.000000   0.000000   0.000000   0.000000
     19       0.000000   0.000000   0.000000   0.000000   0.000000   0.000000
     20       0.000000   0.000000   0.000000   0.000000   0.000000   0.000000
     21       0.000000   0.000000   0.000000   0.000000   0.000000   0.000000
     22       0.000000   0.000000   0.000000   0.000000   0.000000   0.000000
     23       0.000000   0.000000   0.000000   0.000000   0.000000   0.000000
     24       0.000000   0.000000   0.000000   0.000000   0.000000   0.000000
     25       0.070351   0.066851  -0.357028   0.000000   0.000000   0.000000
     26       0.000000   0.000000   0.000000   0.000000   0.000000   0.000000
     27       0.000000   0.000000   0.000000   0.000000   0.000000   0.000000
     28       0.082940  -0.332065   0.140504   0.000000   0.000000   0.000000
     29       0.000000   0.000000   0.000000   0.000000   0.000000   0.000000
     30      -0.151036   0.257425   0.218651   0.000000   0.000000   0.000000
     31      -0.123688  -0.411933  -0.422198   0.272033   0.188374   0.167437
     32       0.000000   0.000000   0.000000   0.084485  -0.566650  -0.148930
     33      -0.208525  -0.306641   0.003203   0.090614   0.579666   0.171077
     34       0.000000   0.000000   0.000000   0.184107   0.058478  -0.564758
     35       0.270440   0.111392   0.227982  -0.585778   0.017049  -0.096599
     36      -0.136961   0.170532  -0.299471  -0.013420  -0.098291   0.598412
     37       0.000000   0.000000   0.000000   0.465055  -0.032734   0.064503
     38       0.000000   0.000000   0.000000   0.000000   0.000000   0.000000
     39       0.000000   0.000000   0.000000   0.112745  -0.006038   0.325686
     40       0.000000   0.000000   0.000000   0.000000   0.000000   0.000000
     41       0.000000   0.000000   0.000000   0.065439  -0.230016  -0.248254
     42       0.000000   0.000000   0.000000   0.000000   0.000000   0.000000
     43       0.000000   0.000000   0.000000  -0.202016   0.259166  -0.104124
     44       0.000000   0.000000   0.000000   0.000000   0.000000   0.000000
     45       0.000000   0.000000   0.000000   0.000000   0.000000   0.000000
     46       0.000000   0.000000   0.000000   0.000000   0.000000   0.000000
     47       0.000000   0.000000   0.000000   0.075131  -0.149002  -0.298919
     48       0.000000   0.000000   0.000000   0.000000   0.000000   0.000000
     49       0.000000   0.000000   0.000000   0.153076   0.268005   0.148123
     50       0.000000   0.000000   0.000000   0.000000   0.000000   0.000000
     51       0.000000   0.000000   0.000000  -0.263876  -0.148992   0.159280
     52       0.000000   0.000000   0.000000   0.000000   0.000000   0.000000
     53       0.000000   0.000000   0.000000   0.288602   0.054076  -0.216751
     54       0.000000   0.000000   0.000000  -0.004426  -0.316866   0.181033
     55       0.000000   0.000000   0.000000   0.000000   0.000000   0.000000
     56      -0.010300   0.243388  -0.293664   0.000000   0.000000   0.000000
     57       0.000000   0.000000   0.000000   0.000000   0.000000   0.000000
     58       0.000000   0.000000   0.000000   0.000000   0.000000   0.000000
     59      -0.010300   0.243388  -0.293664   0.000000   0.000000   0.000000
     60       0.000000   0.000000   0.000000   0.000000   0.000000   0.000000
     61       0.000000   0.000000   0.000000   0.000000   0.000000   0.000000
     62       0.000000   0.000000   0.000000   0.000000   0.000000   0.000000
     63       0.000000   0.000000   0.000000   0.000000   0.000000   0.000000
     64      -0.010300   0.243388  -0.293664   0.000000   0.000000   0.000000
     65      -0.004599  -0.256403   0.367714  -0.031878   0.284233  -0.267983
     66       0.086156  -0.413602   0.239770  -0.031878   0.284233  -0.267983
     67       0.044691  -0.435509   0.426297  -0.031878   0.284233  -0.267983
     68       0.049272   0.315071  -0.197476  -0.266472   0.091262  -0.387628
     69      -0.028730   0.473819  -0.417998  -0.046568  -0.509217   0.358077
     70      -0.160171   0.235811  -0.379719   0.372766   0.337149   0.165367
     71       0.000000   0.000000   0.000000  -0.397249   0.603609  -0.023322
     72       0.000000   0.000000   0.000000  -0.058721  -0.031277  -0.236079
     73       0.000000   0.000000   0.000000   0.102423  -0.251130  -0.178356
     74      -0.199454   0.132064  -0.341833   0.362158  -0.262565   0.576721
     75       0.000000   0.000000   0.000000  -0.314043   0.456353  -0.058644
     76      -0.199454   0.132064  -0.341833   0.201014  -0.042712   0.518998
     77       0.000000   0.000000   0.000000   0.024485  -0.178532  -0.271401
     78      -0.199454   0.132064  -0.341833   0.284220  -0.189968   0.483676
     79       0.000000   0.000000   0.000000  -0.236106   0.383756   0.034401
     80       0.000000   0.000000   0.000000   0.000000   0.000000   0.000000
     81       0.000000   0.000000   0.000000   0.000000   0.000000   0.000000
     82       0.000000   0.000000   0.000000   0.015724   0.138864   0.315128
     83       0.000000   0.000000   0.000000   0.000000   0.000000   0.000000
     84       0.000000   0.000000   0.000000   0.015724   0.138864   0.315128
     85       0.000000   0.000000   0.000000   0.000000   0.000000   0.000000
     86       0.264742   0.313470   0.057425  -0.373594  -0.441536  -0.079950
     87       0.000000   0.000000   0.000000   0.000000   0.000000   0.000000
     88       0.000000   0.000000   0.000000   0.000000   0.000000   0.000000
     89       0.000000   0.000000   0.000000   0.000000   0.000000   0.000000
     90       0.000000   0.000000   0.000000  -0.028965  -0.223860  -0.257388
     91       0.000000   0.000000   0.000000  -0.028965  -0.223860  -0.257388
     92       0.000000   0.000000   0.000000   0.506455   0.160515  -0.471874
     93       0.000000   0.000000   0.000000   0.081310   0.189034   0.140509
     94       0.264742   0.313470   0.057425  -0.267544  -0.431728  -0.210289
     95       0.000000   0.000000   0.000000   0.296047   0.058095  -0.323167
     96       0.000000   0.000000   0.000000  -0.129098   0.086614   0.289216
     97       0.000000   0.000000   0.000000   0.000000   0.000000   0.000000
     98       0.264742   0.313470   0.057425  -0.477952  -0.534148  -0.061581
     99       0.000000   0.000000   0.000000   0.400406   0.150706  -0.341536
    100       0.000000   0.000000   0.000000  -0.024739   0.179226   0.270847
    101       0.000000   0.000000   0.000000  -0.283133  -0.176502   0.282060
    102       0.000000   0.000000   0.000000   0.412853  -0.478117   0.002278
    103       0.000000   0.000000   0.000000  -0.419930  -0.071488   0.311337
    104       0.000000   0.000000   0.000000   0.276056  -0.373102   0.031554
    105      -0.044193  -0.324113   0.210784   0.026908   0.494992  -0.295710
    106       0.000000   0.000000   0.000000   0.000000   0.000000   0.000000
    107       0.000000   0.000000   0.000000   0.000000   0.000000   0.000000
    108       0.000000   0.000000   0.000000   0.000000   0.000000   0.000000
    109      -0.044193  -0.324113   0.210784   0.163705   0.389978  -0.324987
    110       0.000000   0.000000   0.000000   0.137086  -0.333883   0.099230
    111       0.000000   0.000000   0.000000   0.137086  -0.333883   0.099230
    112       0.000000   0.000000   0.000000   0.137086  -0.333883   0.099230
                 12         13         14         15         16         17    
      0       0.000000   0.000000   0.000000   0.000000   0.000000   0.000000
      1       0.000000   0.000000   0.000000   0.000000   0.000000   0.000000
      2       0.000000   0.000000   0.000000   0.000000   0.000000   0.000000
      3       0.808982   0.521964  -0.270373   0.000000   0.000000   0.000000
      4      -0.595656   0.745585  -0.298827   0.595656  -0.745585   0.298827
      5       0.000000   0.000000   0.000000   0.773518   0.432530  -0.463236
      6       0.000000   0.000000   0.000000   0.000000   0.000000   0.000000
      7       0.000000   0.000000   0.000000   0.000000   0.000000   0.000000
      8       0.000000   0.000000   0.000000   0.000000   0.000000   0.000000
      9       0.000000   0.000000   0.000000   0.000000   0.000000   0.000000
     10       0.000000   0.000000   0.000000   0.000000   0.000000   0.000000
     11       0.000000   0.000000   0.000000   0.000000   0.000000   0.000000
     12       0.000000   0.000000   0.000000   0.000000   0.000000   0.000000
     13      -0.128027  -0.814513  -0.565842   0.000000   0.000000   0.000000
     14      -0.065973  -0.247371   0.966672   0.000000   0.000000   0.000000
     15       0.000000   0.000000   0.000000  -0.272104   0.551733   0.788384
     16       0.000000   0.000000   0.000000   0.000000   0.000000   0.000000
     17       0.000000   0.000000   0.000000   0.000000   0.000000   0.000000
     18       0.000000   0.000000   0.000000   0.000000   0.000000   0.000000
     19       0.000000   0.000000   0.000000   0.000000   0.000000   0.000000
     20       0.000000   0.000000   0.000000   0.000000   0.000000   0.000000
     21       0.000000   0.000000   0.000000   0.000000   0.000000   0.000000
     22       0.000000   0.000000   0.000000   0.000000   0.000000   0.000000
     23       0.000000   0.000000   0.000000   0.000000   0.000000   0.000000
     24       0.000000   0.000000   0.000000   0.000000   0.000000   0.000000
     25       0.000000   0.000000   0.000000   0.000000   0.000000   0.000000
     26       0.000000   0.000000   0.000000   0.000000   0.000000   0.000000
     27       0.000000   0.000000   0.000000   0.000000   0.000000   0.000000
     28       0.000000   0.000000   0.000000   0.000000   0.000000   0.000000
     29       0.000000   0.000000   0.000000   0.000000   0.000000   0.000000
     30       0.000000   0.000000   0.000000   0.000000   0.000000   0.000000
     31       0.000000   0.000000   0.000000   0.000000   0.000000   0.000000
     32       0.000000   0.000000   0.000000   0.000000   0.000000   0.000000
     33       0.117912  -0.273025  -0.174280   0.000000   0.000000   0.000000
     34       0.058805   0.079861   0.330126   0.000000   0.000000   0.000000
     35       0.000000   0.000000   0.000000   0.000000   0.000000   0.000000
     36       0.000000   0.000000   0.000000   0.000000   0.000000   0.000000
     37      -0.200896   0.224814  -0.167090   0.000000   0.000000   0.000000
     38       0.133062   0.728242  -0.275587   0.000000   0.000000   0.000000
     39      -0.532562  -0.215887  -0.411129   0.000000   0.000000   0.000000
     40       0.463811  -0.026625   0.517735  -0.130745  -0.207239  -0.256454
     41      -0.462513   0.117332   0.500301   0.000000   0.000000   0.000000
     42       0.462101  -0.371815  -0.394178  -0.127756   0.030008   0.329528
     43      -0.082432  -0.447469   0.201294   0.284448   0.188303  -0.097170
     44       0.274400   0.153374  -0.164292  -0.485628   0.110939   0.058373
     45      -0.026704   0.112995   0.335156  -0.252282   0.196705  -0.648183
     46       0.000000   0.000000   0.000000  -0.373210  -0.605106  -0.128729
     47       0.000000   0.000000   0.000000   0.000000   0.000000   0.000000
     48       0.000000   0.000000   0.000000  -0.082927   0.309918   0.150901
     49       0.000000   0.000000   0.000000   0.000000   0.000000   0.000000
     50       0.000000   0.000000   0.000000  -0.118035  -0.122186  -0.311184
     51       0.000000   0.000000   0.000000   0.222686  -0.220080   0.166352
     52       0.000000   0.000000   0.000000   0.000000   0.000000   0.000000
     53       0.000000   0.000000   0.000000   0.000000   0.000000   0.000000
     54       0.000000   0.000000   0.000000   0.000000   0.000000   0.000000
     55       0.000000   0.000000   0.000000   0.000000   0.000000   0.000000
     56       0.000000   0.000000   0.000000   0.000000   0.000000   0.000000
     57       0.000000   0.000000   0.000000   0.000000   0.000000   0.000000
     58       0.000000   0.000000   0.000000   0.000000   0.000000   0.000000
     59       0.000000   0.000000   0.000000   0.000000   0.000000   0.000000
     60       0.000000   0.000000   0.000000   0.000000   0.000000   0.000000
     61       0.000000   0.000000   0.000000   0.000000   0.000000   0.000000
     62       0.000000   0.000000   0.000000   0.000000   0.000000   0.000000
     63       0.000000   0.000000   0.000000   0.000000   0.000000   0.000000
     64       0.000000   0.000000   0.000000   0.000000   0.000000   0.000000
     65       0.000000   0.000000   0.000000   0.000000   0.000000   0.000000
     66       0.000000   0.000000   0.000000   0.000000   0.000000   0.000000
     67       0.000000   0.000000   0.000000   0.000000   0.000000   0.000000
     68       0.185396  -0.122756   0.317740   0.000000   0.000000   0.000000
     69       0.000000   0.000000   0.000000   0.000000   0.000000   0.000000
     70       0.000000   0.000000   0.000000   0.000000   0.000000   0.000000
     71       0.434661  -0.733596  -0.115682   0.000000   0.000000   0.000000
     72       0.348011  -0.616444  -0.148782   0.000000   0.000000   0.000000
     73      -0.366452   0.339846  -0.440378   0.000000   0.000000   0.000000
     74      -0.453034   0.407767  -0.568315   0.000000   0.000000   0.000000
     75       0.104645   0.015721   0.343460  -0.016180  -0.142891  -0.324267
     76       0.261429  -0.548522  -0.276718   0.000000   0.000000   0.000000
     77       0.017995   0.132874   0.310360  -0.016180  -0.142891  -0.324267
     78      -0.068587   0.200795   0.182424  -0.016180  -0.142891  -0.324267
     79      -0.279802   0.222693  -0.407279   0.000000   0.000000   0.000000
     80       0.609010   0.541493   0.137098  -0.667414  -0.511664   0.053744
     81      -0.366713  -0.135900   0.391899  -0.446450  -0.354572   0.005244
     82       0.085904  -0.066040  -0.336004  -0.544541  -0.397011   0.094883
     83      -0.468546  -0.210456   0.408864   0.174923   0.223949   0.210085
     84      -0.015929  -0.140596  -0.319040   0.076832   0.181510   0.299724
     85       0.507177   0.466937   0.154063  -0.046041   0.066857   0.258585
     86       0.000000   0.000000   0.000000   0.029997   0.231834   0.266557
     87       0.000000   0.000000   0.000000   0.531540  -0.387324   0.525922
     88       0.076661   0.179860   0.295947   0.023599  -0.217490  -0.163667
     89       0.076661   0.179860   0.295947  -0.149410  -0.067517  -0.312529
     90       0.000000   0.000000   0.000000   0.431137  -0.350726   0.392440
     91       0.076661   0.179860   0.295947  -0.076803  -0.180892  -0.297149
     92       0.000000   0.000000   0.000000   0.000000   0.000000   0.000000
     93       0.026481  -0.189849  -0.287274   0.000000   0.000000   0.000000
     94       0.000000   0.000000   0.000000   0.000000   0.000000   0.000000
     95       0.000000   0.000000   0.000000   0.000000   0.000000   0.000000
     96       0.026481  -0.189849  -0.287274   0.000000   0.000000   0.000000
     97       0.000000   0.000000   0.000000   0.358530  -0.237351   0.377060
     98       0.000000   0.000000   0.000000   0.000000   0.000000   0.000000
     99       0.000000   0.000000   0.000000   0.029997   0.231834   0.266557
    100       0.026481  -0.189849  -0.287274   0.029997   0.231834   0.266557
    101       0.000000   0.000000   0.000000   0.000000   0.000000   0.000000
    102      -0.213056   0.310910  -0.037261   0.000000   0.000000   0.000000
    103       0.000000   0.000000   0.000000   0.000000   0.000000   0.000000
    104      -0.213056   0.310910  -0.037261   0.000000   0.000000   0.000000
    105       0.000000   0.000000   0.000000   0.000000   0.000000   0.000000
    106       0.000000   0.000000   0.000000   0.000000   0.000000   0.000000
    107       0.000000   0.000000   0.000000   0.000000   0.000000   0.000000
    108       0.000000   0.000000   0.000000   0.000000   0.000000   0.000000
    109       0.000000   0.000000   0.000000   0.000000   0.000000   0.000000
    110       0.000000   0.000000   0.000000   0.000000   0.000000   0.000000
    111       0.000000   0.000000   0.000000   0.000000   0.000000   0.000000
    112       0.000000   0.000000   0.000000   0.000000   0.000000   0.000000
                 18         19         20         21         22         23    
      0       0.000000   0.000000   0.000000   0.000000   0.000000   0.000000
      1       0.000000   0.000000   0.000000   0.000000   0.000000   0.000000
      2       0.000000   0.000000   0.000000   0.000000   0.000000   0.000000
      3       0.000000   0.000000   0.000000   0.000000   0.000000   0.000000
      4       0.000000   0.000000   0.000000   0.000000   0.000000   0.000000
      5      -0.773518  -0.432530   0.463236   0.000000   0.000000   0.000000
      6       0.631443  -0.618874   0.467199   0.000000   0.000000   0.000000
      7       0.000000   0.000000   0.000000  -0.490462  -0.427131  -0.759609
      8       0.000000   0.000000   0.000000   0.880001   0.239392  -0.410230
      9       0.000000   0.000000   0.000000   0.000000   0.000000   0.000000
     10       0.000000   0.000000   0.000000   0.000000   0.000000   0.000000
     11       0.000000   0.000000   0.000000   0.000000   0.000000   0.000000
     12       0.000000   0.000000   0.000000   0.000000   0.000000   0.000000
     13       0.000000   0.000000   0.000000   0.000000   0.000000   0.000000
     14       0.000000   0.000000   0.000000   0.000000   0.000000   0.000000
     15       0.000000   0.000000   0.000000   0.000000   0.000000   0.000000
     16      -0.036133  -0.168321  -0.985070   0.000000   0.000000   0.000000
     17       0.123958   0.975233   0.183180   0.000000   0.000000   0.000000
     18       0.000000   0.000000   0.000000   0.144023  -0.687971   0.711304
     19       0.000000   0.000000   0.000000  -0.145973   0.299426  -0.138402
     20       0.000000   0.000000   0.000000   0.150042   0.010300   0.327872
     21       0.000000   0.000000   0.000000   0.000000   0.000000   0.000000
     22       0.000000   0.000000   0.000000  -0.011146  -0.300484  -0.199259
     23       0.000000   0.000000   0.000000   0.000000   0.000000   0.000000
     24       0.000000   0.000000   0.000000   0.000000   0.000000   0.000000
     25       0.000000   0.000000   0.000000   0.000000   0.000000   0.000000
     26       0.000000   0.000000   0.000000   0.000000   0.000000   0.000000
     27       0.000000   0.000000   0.000000   0.000000   0.000000   0.000000
     28       0.000000   0.000000   0.000000   0.000000   0.000000   0.000000
     29       0.000000   0.000000   0.000000   0.000000   0.000000   0.000000
     30       0.000000   0.000000   0.000000   0.000000   0.000000   0.000000
     31       0.000000   0.000000   0.000000   0.000000   0.000000   0.000000
     32       0.088809   0.252098   0.213912  -0.173294   0.314552  -0.064982
     33       0.000000   0.000000   0.000000   0.000000   0.000000   0.000000
     34       0.000000   0.000000   0.000000  -0.242912  -0.138340   0.234632
     35       0.000000   0.000000   0.000000   0.315338  -0.128441  -0.131383
     36       0.150381  -0.072241  -0.298941   0.000000   0.000000   0.000000
     37      -0.264160  -0.192079   0.102587   0.000000   0.000000   0.000000
     38       0.000000   0.000000   0.000000   0.000000   0.000000   0.000000
     39       0.000000   0.000000   0.000000   0.000000   0.000000   0.000000
     40       0.000000   0.000000   0.000000   0.000000   0.000000   0.000000
     41       0.000000   0.000000   0.000000   0.000000   0.000000   0.000000
     42       0.000000   0.000000   0.000000   0.000000   0.000000   0.000000
     43       0.000000   0.000000   0.000000   0.000000   0.000000   0.000000
     44       0.211228  -0.264313   0.105919   0.000000   0.000000   0.000000
     45       0.000000   0.000000   0.000000   0.000000   0.000000   0.000000
     46      -0.004291   0.262664   0.238089   0.000000   0.000000   0.000000
     47      -0.397855   0.505627   0.249820   0.000000   0.000000   0.000000
     48       0.468851  -0.304340  -0.441752   0.000000   0.000000   0.000000
     49      -0.522175  -0.165730  -0.442856   0.000000   0.000000   0.000000
     50       0.524801   0.376881   0.252743   0.000000   0.000000   0.000000
     51       0.041190   0.369072  -0.325631   0.000000   0.000000   0.000000
     52      -0.061126  -0.561594   0.557949   0.000000   0.000000   0.000000
     53       0.000000   0.000000   0.000000  -0.179502   0.084267   0.531516
     54       0.000000   0.000000   0.000000   0.248223   0.670555   0.111691
     55       0.000000   0.000000   0.000000  -0.676608   0.225805  -0.123364
     56       0.000000   0.000000   0.000000   0.000000   0.000000   0.000000
     57       0.000000   0.000000   0.000000   0.000000   0.000000   0.000000
     58       0.000000   0.000000   0.000000   0.175704  -0.184904   0.269007
     59       0.000000   0.000000   0.000000   0.000000   0.000000   0.000000
     60       0.000000   0.000000   0.000000   0.000000   0.000000   0.000000
     61       0.000000   0.000000   0.000000   0.000000   0.000000   0.000000
     62       0.000000   0.000000   0.000000   0.175704  -0.184904   0.269007
     63       0.000000   0.000000   0.000000   0.000000   0.000000   0.000000
     64       0.000000   0.000000   0.000000   0.175704  -0.184904   0.269007
     65       0.000000   0.000000   0.000000   0.000000   0.000000   0.000000
     66       0.000000   0.000000   0.000000   0.000000   0.000000   0.000000
     67       0.000000   0.000000   0.000000   0.000000   0.000000   0.000000
     68       0.000000   0.000000   0.000000   0.000000   0.000000   0.000000
     69       0.000000   0.000000   0.000000   0.043493   0.318975  -0.207443
     70      -0.244399  -0.289383  -0.053013   0.000000   0.000000   0.000000
     71       0.000000   0.000000   0.000000   0.225578  -0.329183   0.039451
     72      -0.026300   0.188550   0.285308   0.000000   0.000000   0.000000
     73      -0.026300   0.188550   0.285308   0.000000   0.000000   0.000000
     74       0.000000   0.000000   0.000000   0.000000   0.000000   0.000000
     75       0.000000   0.000000   0.000000   0.225578  -0.329183   0.039451
     76       0.000000   0.000000   0.000000   0.000000   0.000000   0.000000
     77      -0.026300   0.188550   0.285308   0.000000   0.000000   0.000000
     78       0.000000   0.000000   0.000000   0.000000   0.000000   0.000000
     79       0.000000   0.000000   0.000000   0.225578  -0.329183   0.039451
     80       0.000000   0.000000   0.000000   0.000000   0.000000   0.000000
     81       0.000000   0.000000   0.000000   0.000000   0.000000   0.000000
     82       0.000000   0.000000   0.000000   0.000000   0.000000   0.000000
     83      -0.076626  -0.179778  -0.295813   0.000000   0.000000   0.000000
     84      -0.076626  -0.179778  -0.295813   0.000000   0.000000   0.000000
     85      -0.076626  -0.179778  -0.295813   0.000000   0.000000   0.000000
     86       0.078854  -0.103769  -0.244032   0.000000   0.000000   0.000000
     87      -0.496482   0.221233  -0.622464   0.000000   0.000000   0.000000
     88      -0.416045   0.156045  -0.549016   0.000000   0.000000   0.000000
     89       0.351707  -0.543310   0.079990   0.000000   0.000000   0.000000
     90      -0.051330   0.290082   0.185142   0.000000   0.000000   0.000000
     91       0.029108   0.224893   0.258590   0.000000   0.000000   0.000000
     92      -0.556325  -0.086251   0.637649  -0.291019  -0.108865   0.249120
     93      -0.448681  -0.033787   0.561659   0.000000   0.000000   0.000000
     94      -0.338087   0.083656   0.567757   0.000000   0.000000   0.000000
     95       0.383503   0.392368   0.001426  -0.291019  -0.108865   0.249120
     96       0.491147   0.444832  -0.074563   0.000000   0.000000   0.000000
     97       0.271270  -0.478122   0.006542   0.000000   0.000000   0.000000
     98       0.601740   0.562275  -0.068465   0.000000   0.000000   0.000000
     99      -0.139383  -0.273676  -0.174140  -0.291019  -0.108865   0.249120
    100      -0.031739  -0.221211  -0.250130   0.000000   0.000000   0.000000
    101       0.272984   0.102118  -0.233681  -0.467465   0.212781   0.182184
    102       0.000000   0.000000   0.000000  -0.677412   0.305603   0.265547
    103       0.272984   0.102118  -0.233681   0.282440  -0.360634   0.020421
    104       0.000000   0.000000   0.000000   0.072493  -0.267812   0.103784
    105       0.000000   0.000000   0.000000   0.152778  -0.500882   0.183003
    106       0.000000   0.000000   0.000000  -0.047899  -0.627815  -0.469114
    107       0.000000   0.000000   0.000000  -0.049569  -0.428863  -0.356597
    108       0.000000   0.000000   0.000000  -0.120749  -0.448330  -0.520648
    109       0.000000   0.000000   0.000000  -0.597127   0.072532   0.344765
    110       0.000000   0.000000   0.000000  -0.134865   0.270377  -0.131525
    111       0.000000   0.000000   0.000000  -0.136535   0.469329  -0.019007
    112       0.000000   0.000000   0.000000  -0.207715   0.449862  -0.183059
                 24         25         26         27         28         29    
      0       0.000000   0.000000   0.000000   0.000000   0.000000   0.000000
      1       0.000000   0.000000   0.000000   0.000000   0.000000   0.000000
      2       0.000000   0.000000   0.000000   0.000000   0.000000   0.000000
      3       0.000000   0.000000   0.000000   0.000000   0.000000   0.000000
      4       0.000000   0.000000   0.000000   0.000000   0.000000   0.000000
      5       0.000000   0.000000   0.000000   0.000000   0.000000   0.000000
      6       0.000000   0.000000   0.000000   0.000000   0.000000   0.000000
      7       0.000000   0.000000   0.000000   0.000000   0.000000   0.000000
      8       0.000000   0.000000   0.000000   0.000000   0.000000   0.000000
      9       0.098265  -0.862888   0.495751   0.000000   0.000000   0.000000
     10       0.000000   0.000000   0.000000  -0.707792  -0.113753  -0.697202
     11       0.000000   0.000000   0.000000   0.000000   0.000000   0.000000
     12       0.000000   0.000000   0.000000   0.000000   0.000000   0.000000
     13       0.000000   0.000000   0.000000   0.000000   0.000000   0.000000
     14       0.000000   0.000000   0.000000   0.000000   0.000000   0.000000
     15       0.000000   0.000000   0.000000   0.000000   0.000000   0.000000
     16       0.000000   0.000000   0.000000   0.000000   0.000000   0.000000
     17       0.000000   0.000000   0.000000   0.000000   0.000000   0.000000
     18       0.000000   0.000000   0.000000   0.000000   0.000000   0.000000
     19      -0.465065   0.020262   0.127449   0.000000   0.000000   0.000000
     20       0.000000   0.000000   0.000000  -0.323494  -0.102914   0.345198
     21       0.071221  -0.231676  -0.417365   0.000000   0.000000   0.000000
     22       0.000000   0.000000   0.000000   0.000000   0.000000   0.000000
     23       0.000000   0.000000   0.000000   0.242967  -0.375496  -0.185393
     24       0.344334   0.197101   0.274817   0.064387   0.458900  -0.140237
     25       0.000000   0.000000   0.000000   0.000000   0.000000   0.000000
     26       0.000000   0.000000   0.000000   0.000000   0.000000   0.000000
     27       0.000000   0.000000   0.000000   0.000000   0.000000   0.000000
     28       0.000000   0.000000   0.000000   0.000000   0.000000   0.000000
     29       0.000000   0.000000   0.000000   0.000000   0.000000   0.000000
     30       0.000000   0.000000   0.000000   0.000000   0.000000   0.000000
     31       0.000000   0.000000   0.000000   0.000000   0.000000   0.000000
     32       0.000000   0.000000   0.000000   0.000000   0.000000   0.000000
     33       0.000000   0.000000   0.000000   0.000000   0.000000   0.000000
     34       0.000000   0.000000   0.000000   0.000000   0.000000   0.000000
     35       0.000000   0.000000   0.000000   0.000000   0.000000   0.000000
     36       0.000000   0.000000   0.000000   0.000000   0.000000   0.000000
     37       0.000000   0.000000   0.000000   0.000000   0.000000   0.000000
     38       0.000000   0.000000   0.000000   0.000000   0.000000   0.000000
     39       0.000000   0.000000   0.000000   0.000000   0.000000   0.000000
     40       0.000000   0.000000   0.000000   0.000000   0.000000   0.000000
     41       0.000000   0.000000   0.000000   0.000000   0.000000   0.000000
     42       0.000000   0.000000   0.000000   0.000000   0.000000   0.000000
     43       0.000000   0.000000   0.000000   0.000000   0.000000   0.000000
     44       0.000000   0.000000   0.000000   0.000000   0.000000   0.000000
     45       0.000000   0.000000   0.000000   0.000000   0.000000   0.000000
     46       0.000000   0.000000   0.000000   0.000000   0.000000   0.000000
     47       0.000000   0.000000   0.000000   0.000000   0.000000   0.000000
     48       0.000000   0.000000   0.000000   0.000000   0.000000   0.000000
     49       0.000000   0.000000   0.000000   0.000000   0.000000   0.000000
     50       0.000000   0.000000   0.000000   0.000000   0.000000   0.000000
     51       0.000000   0.000000   0.000000   0.000000   0.000000   0.000000
     52       0.000000   0.000000   0.000000   0.000000   0.000000   0.000000
     53       0.000000   0.000000   0.000000   0.000000   0.000000   0.000000
     54       0.000000   0.000000   0.000000   0.000000   0.000000   0.000000
     55       0.000000   0.000000   0.000000   0.000000   0.000000   0.000000
     56       0.000000   0.000000   0.000000   0.263174   0.328675  -0.320797
     57       0.000000   0.000000   0.000000   0.263174   0.328675  -0.320797
     58       0.000000   0.000000   0.000000   0.000000   0.000000   0.000000
     59      -0.508171  -0.081651  -0.041392   0.000000   0.000000   0.000000
     60      -0.508171  -0.081651  -0.041392   0.000000   0.000000   0.000000
     61       0.000000   0.000000   0.000000   0.263174   0.328675  -0.320797
     62       0.000000   0.000000   0.000000   0.000000   0.000000   0.000000
     63      -0.508171  -0.081651  -0.041392   0.000000   0.000000   0.000000
     64       0.000000   0.000000   0.000000   0.000000   0.000000   0.000000
     65       0.000000   0.000000   0.000000   0.000000   0.000000   0.000000
     66       0.000000   0.000000   0.000000   0.000000   0.000000   0.000000
     67       0.000000   0.000000   0.000000   0.000000   0.000000   0.000000
     68       0.000000   0.000000   0.000000   0.000000   0.000000   0.000000
     69       0.000000   0.000000   0.000000   0.000000   0.000000   0.000000
     70       0.000000   0.000000   0.000000   0.000000   0.000000   0.000000
     71       0.000000   0.000000   0.000000   0.000000   0.000000   0.000000
     72       0.000000   0.000000   0.000000   0.000000   0.000000   0.000000
     73       0.000000   0.000000   0.000000   0.000000   0.000000   0.000000
     74       0.000000   0.000000   0.000000   0.000000   0.000000   0.000000
     75       0.000000   0.000000   0.000000   0.000000   0.000000   0.000000
     76       0.000000   0.000000   0.000000   0.000000   0.000000   0.000000
     77       0.000000   0.000000   0.000000   0.000000   0.000000   0.000000
     78       0.000000   0.000000   0.000000   0.000000   0.000000   0.000000
     79       0.000000   0.000000   0.000000   0.000000   0.000000   0.000000
     80       0.000000   0.000000   0.000000   0.000000   0.000000   0.000000
     81       0.000000   0.000000   0.000000   0.000000   0.000000   0.000000
     82       0.000000   0.000000   0.000000   0.000000   0.000000   0.000000
     83       0.000000   0.000000   0.000000   0.000000   0.000000   0.000000
     84       0.000000   0.000000   0.000000   0.000000   0.000000   0.000000
     85       0.000000   0.000000   0.000000   0.000000   0.000000   0.000000
     86       0.000000   0.000000   0.000000   0.000000   0.000000   0.000000
     87       0.000000   0.000000   0.000000   0.000000   0.000000   0.000000
     88       0.000000   0.000000   0.000000   0.000000   0.000000   0.000000
     89       0.000000   0.000000   0.000000   0.000000   0.000000   0.000000
     90       0.000000   0.000000   0.000000   0.000000   0.000000   0.000000
     91       0.000000   0.000000   0.000000   0.000000   0.000000   0.000000
     92       0.000000   0.000000   0.000000   0.000000   0.000000   0.000000
     93       0.000000   0.000000   0.000000   0.000000   0.000000   0.000000
     94       0.000000   0.000000   0.000000   0.000000   0.000000   0.000000
     95       0.000000   0.000000   0.000000   0.000000   0.000000   0.000000
     96       0.000000   0.000000   0.000000   0.000000   0.000000   0.000000
     97       0.000000   0.000000   0.000000   0.000000   0.000000   0.000000
     98       0.000000   0.000000   0.000000   0.000000   0.000000   0.000000
     99       0.000000   0.000000   0.000000   0.000000   0.000000   0.000000
    100       0.000000   0.000000   0.000000   0.000000   0.000000   0.000000
    101       0.000000   0.000000   0.000000   0.000000   0.000000   0.000000
    102       0.000000   0.000000   0.000000   0.000000   0.000000   0.000000
    103       0.000000   0.000000   0.000000   0.000000   0.000000   0.000000
    104       0.000000   0.000000   0.000000   0.000000   0.000000   0.000000
    105       0.000000   0.000000   0.000000   0.000000   0.000000   0.000000
    106       0.000000   0.000000   0.000000   0.119200  -0.504493  -0.038699
    107       0.126838   0.256891   0.421995   0.000000   0.000000   0.000000
    108       0.000000   0.000000   0.000000   0.000000   0.000000   0.000000
    109       0.000000   0.000000   0.000000   0.000000   0.000000   0.000000
    110       0.000000   0.000000   0.000000   0.119200  -0.504493  -0.038699
    111       0.126838   0.256891   0.421995   0.000000   0.000000   0.000000
    112       0.000000   0.000000   0.000000   0.000000   0.000000   0.000000
                 30         31         32         33         34         35    
      0       0.000000   0.000000   0.000000   0.000000   0.000000   0.000000
      1       0.000000   0.000000   0.000000   0.000000   0.000000   0.000000
      2       0.000000   0.000000   0.000000   0.000000   0.000000   0.000000
      3       0.000000   0.000000   0.000000   0.000000   0.000000   0.000000
      4       0.000000   0.000000   0.000000   0.000000   0.000000   0.000000
      5       0.000000   0.000000   0.000000   0.000000   0.000000   0.000000
      6       0.000000   0.000000   0.000000   0.000000   0.000000   0.000000
      7       0.000000   0.000000   0.000000   0.000000   0.000000   0.000000
      8       0.000000   0.000000   0.000000   0.000000   0.000000   0.000000
      9       0.000000   0.000000   0.000000   0.000000   0.000000   0.000000
     10       0.000000   0.000000   0.000000   0.000000   0.000000   0.000000
     11      -0.511168   0.739495  -0.438012   0.000000   0.000000   0.000000
     12       0.000000   0.000000   0.000000  -0.480192  -0.279380   0.831482
     13       0.000000   0.000000   0.000000   0.000000   0.000000   0.000000
     14       0.000000   0.000000   0.000000   0.000000   0.000000   0.000000
     15       0.000000   0.000000   0.000000   0.000000   0.000000   0.000000
     16       0.000000   0.000000   0.000000   0.000000   0.000000   0.000000
     17       0.000000   0.000000   0.000000   0.000000   0.000000   0.000000
     18       0.000000   0.000000   0.000000   0.000000   0.000000   0.000000
     19       0.000000   0.000000   0.000000   0.000000   0.000000   0.000000
     20       0.000000   0.000000   0.000000   0.000000   0.000000   0.000000
     21       0.000000   0.000000   0.000000   0.000000   0.000000   0.000000
     22       0.000000   0.000000   0.000000   0.000000   0.000000   0.000000
     23       0.000000   0.000000   0.000000   0.000000   0.000000   0.000000
     24       0.000000   0.000000   0.000000   0.000000   0.000000   0.000000
     25       0.000000   0.000000   0.000000  -0.386014  -0.121849  -0.263870
     26       0.000000   0.000000   0.000000   0.009504   0.456263   0.158794
     27       0.329263   0.019757  -0.350900   0.341038  -0.331435   0.085591
     28      -0.379694  -0.292022  -0.049910   0.000000   0.000000   0.000000
     29       0.008457   0.249710   0.411715   0.000000   0.000000   0.000000
     30       0.000000   0.000000   0.000000   0.000000   0.000000   0.000000
     31       0.000000   0.000000   0.000000   0.000000   0.000000   0.000000
     32       0.000000   0.000000   0.000000   0.000000   0.000000   0.000000
     33       0.000000   0.000000   0.000000   0.000000   0.000000   0.000000
     34       0.000000   0.000000   0.000000   0.000000   0.000000   0.000000
     35       0.000000   0.000000   0.000000   0.000000   0.000000   0.000000
     36       0.000000   0.000000   0.000000   0.000000   0.000000   0.000000
     37       0.000000   0.000000   0.000000   0.000000   0.000000   0.000000
     38       0.000000   0.000000   0.000000   0.000000   0.000000   0.000000
     39       0.000000   0.000000   0.000000   0.000000   0.000000   0.000000
     40       0.000000   0.000000   0.000000   0.000000   0.000000   0.000000
     41       0.000000   0.000000   0.000000   0.000000   0.000000   0.000000
     42       0.000000   0.000000   0.000000   0.000000   0.000000   0.000000
     43       0.000000   0.000000   0.000000   0.000000   0.000000   0.000000
     44       0.000000   0.000000   0.000000   0.000000   0.000000   0.000000
     45       0.000000   0.000000   0.000000   0.000000   0.000000   0.000000
     46       0.000000   0.000000   0.000000   0.000000   0.000000   0.000000
     47       0.000000   0.000000   0.000000   0.000000   0.000000   0.000000
     48       0.000000   0.000000   0.000000   0.000000   0.000000   0.000000
     49       0.000000   0.000000   0.000000   0.000000   0.000000   0.000000
     50       0.000000   0.000000   0.000000   0.000000   0.000000   0.000000
     51       0.000000   0.000000   0.000000   0.000000   0.000000   0.000000
     52       0.000000   0.000000   0.000000   0.000000   0.000000   0.000000
     53       0.000000   0.000000   0.000000   0.000000   0.000000   0.000000
     54       0.000000   0.000000   0.000000   0.000000   0.000000   0.000000
     55       0.000000   0.000000   0.000000   0.000000   0.000000   0.000000
     56       0.000000   0.000000   0.000000   0.000000   0.000000   0.000000
     57       0.000000   0.000000   0.000000   0.461800  -0.091713   0.235880
     58      -0.445464  -0.222551   0.144131   0.000000   0.000000   0.000000
     59       0.000000   0.000000   0.000000   0.000000   0.000000   0.000000
     60       0.000000   0.000000   0.000000   0.461800  -0.091713   0.235880
     61      -0.445464  -0.222551   0.144131   0.000000   0.000000   0.000000
     62       0.000000   0.000000   0.000000   0.461800  -0.091713   0.235880
     63      -0.445464  -0.222551   0.144131   0.000000   0.000000   0.000000
     64       0.000000   0.000000   0.000000   0.000000   0.000000   0.000000
     65       0.000000   0.000000   0.000000  -0.185388   0.474151   0.052252
     66       0.174478  -0.149050  -0.455260   0.000000   0.000000   0.000000
     67       0.000000   0.000000   0.000000   0.000000   0.000000   0.000000
     68       0.000000   0.000000   0.000000   0.000000   0.000000   0.000000
     69       0.000000   0.000000   0.000000   0.000000   0.000000   0.000000
     70       0.000000   0.000000   0.000000   0.000000   0.000000   0.000000
     71       0.000000   0.000000   0.000000   0.000000   0.000000   0.000000
     72       0.000000   0.000000   0.000000   0.000000   0.000000   0.000000
     73       0.000000   0.000000   0.000000   0.000000   0.000000   0.000000
     74       0.000000   0.000000   0.000000   0.000000   0.000000   0.000000
     75       0.000000   0.000000   0.000000   0.000000   0.000000   0.000000
     76       0.000000   0.000000   0.000000   0.000000   0.000000   0.000000
     77       0.000000   0.000000   0.000000   0.000000   0.000000   0.000000
     78       0.000000   0.000000   0.000000   0.000000   0.000000   0.000000
     79       0.000000   0.000000   0.000000   0.000000   0.000000   0.000000
     80       0.000000   0.000000   0.000000   0.000000   0.000000   0.000000
     81       0.000000   0.000000   0.000000   0.000000   0.000000   0.000000
     82       0.000000   0.000000   0.000000   0.000000   0.000000   0.000000
     83       0.000000   0.000000   0.000000   0.000000   0.000000   0.000000
     84       0.000000   0.000000   0.000000   0.000000   0.000000   0.000000
     85       0.000000   0.000000   0.000000   0.000000   0.000000   0.000000
     86       0.000000   0.000000   0.000000   0.000000   0.000000   0.000000
     87       0.000000   0.000000   0.000000   0.000000   0.000000   0.000000
     88       0.000000   0.000000   0.000000   0.000000   0.000000   0.000000
     89       0.000000   0.000000   0.000000   0.000000   0.000000   0.000000
     90       0.000000   0.000000   0.000000   0.000000   0.000000   0.000000
     91       0.000000   0.000000   0.000000   0.000000   0.000000   0.000000
     92       0.000000   0.000000   0.000000   0.000000   0.000000   0.000000
     93       0.000000   0.000000   0.000000   0.000000   0.000000   0.000000
     94       0.000000   0.000000   0.000000   0.000000   0.000000   0.000000
     95       0.000000   0.000000   0.000000   0.000000   0.000000   0.000000
     96       0.000000   0.000000   0.000000   0.000000   0.000000   0.000000
     97       0.000000   0.000000   0.000000   0.000000   0.000000   0.000000
     98       0.000000   0.000000   0.000000   0.000000   0.000000   0.000000
     99       0.000000   0.000000   0.000000   0.000000   0.000000   0.000000
    100       0.000000   0.000000   0.000000   0.000000   0.000000   0.000000
    101       0.000000   0.000000   0.000000   0.000000   0.000000   0.000000
    102       0.000000   0.000000   0.000000   0.000000   0.000000   0.000000
    103       0.000000   0.000000   0.000000   0.000000   0.000000   0.000000
    104       0.000000   0.000000   0.000000   0.000000   0.000000   0.000000
    105       0.000000   0.000000   0.000000   0.000000   0.000000   0.000000
    106       0.000000   0.000000   0.000000   0.000000   0.000000   0.000000
    107       0.000000   0.000000   0.000000   0.000000   0.000000   0.000000
    108       0.000000   0.000000   0.000000   0.000000   0.000000   0.000000
    109       0.000000   0.000000   0.000000   0.000000   0.000000   0.000000
    110       0.000000   0.000000   0.000000   0.000000   0.000000   0.000000
    111       0.000000   0.000000   0.000000   0.000000   0.000000   0.000000
    112       0.000000   0.000000   0.000000   0.000000   0.000000   0.000000
                 36         37         38         39         40         41    
      0       0.000000   0.000000   0.000000   0.000000   0.000000   0.000000
      1       0.000000   0.000000   0.000000   0.000000   0.000000   0.000000
      2       0.000000   0.000000   0.000000   0.000000   0.000000   0.000000
      3       0.000000   0.000000   0.000000   0.000000   0.000000   0.000000
      4       0.000000   0.000000   0.000000   0.000000   0.000000   0.000000
      5       0.000000   0.000000   0.000000   0.000000   0.000000   0.000000
      6       0.000000   0.000000   0.000000   0.000000   0.000000   0.000000
      7       0.000000   0.000000   0.000000   0.000000   0.000000   0.000000
      8       0.000000   0.000000   0.000000   0.000000   0.000000   0.000000
      9       0.000000   0.000000   0.000000   0.000000   0.000000   0.000000
     10       0.000000   0.000000   0.000000   0.000000   0.000000   0.000000
     11       0.000000   0.000000   0.000000   0.000000   0.000000   0.000000
     12       0.000000   0.000000   0.000000   0.000000   0.000000   0.000000
     13       0.128027   0.814513   0.565842   0.000000   0.000000   0.000000
     14       0.000000   0.000000   0.000000   0.065973   0.247371  -0.966672
     15       0.000000   0.000000   0.000000   0.000000   0.000000   0.000000
     16       0.000000   0.000000   0.000000   0.000000   0.000000   0.000000
     17       0.000000   0.000000   0.000000   0.000000   0.000000   0.000000
     18       0.000000   0.000000   0.000000   0.000000   0.000000   0.000000
     19       0.000000   0.000000   0.000000   0.000000   0.000000   0.000000
     20       0.000000   0.000000   0.000000   0.000000   0.000000   0.000000
     21       0.000000   0.000000   0.000000   0.000000   0.000000   0.000000
     22       0.000000   0.000000   0.000000   0.000000   0.000000   0.000000
     23       0.000000   0.000000   0.000000   0.000000   0.000000   0.000000
     24       0.000000   0.000000   0.000000   0.000000   0.000000   0.000000
     25       0.000000   0.000000   0.000000   0.000000   0.000000   0.000000
     26       0.000000   0.000000   0.000000   0.000000   0.000000   0.000000
     27       0.000000   0.000000   0.000000   0.000000   0.000000   0.000000
     28       0.000000   0.000000   0.000000   0.000000   0.000000   0.000000
     29       0.000000   0.000000   0.000000   0.000000   0.000000   0.000000
     30       0.000000   0.000000   0.000000   0.000000   0.000000   0.000000
     31       0.000000   0.000000   0.000000   0.000000   0.000000   0.000000
     32       0.000000   0.000000   0.000000   0.000000   0.000000   0.000000
     33       0.000000   0.000000   0.000000   0.000000   0.000000   0.000000
     34       0.000000   0.000000   0.000000   0.000000   0.000000   0.000000
     35       0.000000   0.000000   0.000000   0.000000   0.000000   0.000000
     36       0.000000   0.000000   0.000000   0.000000   0.000000   0.000000
     37       0.000000   0.000000   0.000000   0.000000   0.000000   0.000000
     38      -0.056055  -0.268092   0.398595  -0.077007  -0.460149  -0.123008
     39       0.000000   0.000000   0.000000   0.419818   0.221925   0.085442
     40      -0.333066   0.233864  -0.261282   0.000000   0.000000   0.000000
     41       0.397074   0.112684  -0.252047   0.000000   0.000000   0.000000
     42       0.000000   0.000000   0.000000  -0.334344   0.341808   0.064650
     43       0.000000   0.000000   0.000000   0.000000   0.000000   0.000000
     44       0.000000   0.000000   0.000000   0.000000   0.000000   0.000000
     45       0.000000   0.000000   0.000000   0.000000   0.000000   0.000000
     46       0.000000   0.000000   0.000000   0.000000   0.000000   0.000000
     47       0.000000   0.000000   0.000000   0.000000   0.000000   0.000000
     48       0.000000   0.000000   0.000000   0.000000   0.000000   0.000000
     49       0.000000   0.000000   0.000000   0.000000   0.000000   0.000000
     50       0.000000   0.000000   0.000000   0.000000   0.000000   0.000000
     51       0.000000   0.000000   0.000000   0.000000   0.000000   0.000000
     52       0.000000   0.000000   0.000000   0.000000   0.000000   0.000000
     53       0.000000   0.000000   0.000000   0.000000   0.000000   0.000000
     54       0.000000   0.000000   0.000000   0.000000   0.000000   0.000000
     55       0.000000   0.000000   0.000000   0.000000   0.000000   0.000000
     56       0.000000   0.000000   0.000000   0.000000   0.000000   0.000000
     57       0.000000   0.000000   0.000000   0.000000   0.000000   0.000000
     58       0.000000   0.000000   0.000000   0.000000   0.000000   0.000000
     59       0.000000   0.000000   0.000000   0.000000   0.000000   0.000000
     60       0.000000   0.000000   0.000000   0.000000   0.000000   0.000000
     61       0.000000   0.000000   0.000000   0.000000   0.000000   0.000000
     62       0.000000   0.000000   0.000000   0.000000   0.000000   0.000000
     63       0.000000   0.000000   0.000000   0.000000   0.000000   0.000000
     64       0.000000   0.000000   0.000000   0.000000   0.000000   0.000000
     65       0.000000   0.000000   0.000000   0.000000   0.000000   0.000000
     66       0.000000   0.000000   0.000000   0.000000   0.000000   0.000000
     67       0.000000   0.000000   0.000000   0.000000   0.000000   0.000000
     68       0.000000   0.000000   0.000000   0.000000   0.000000   0.000000
     69       0.000000   0.000000   0.000000   0.000000   0.000000   0.000000
     70       0.000000   0.000000   0.000000   0.000000   0.000000   0.000000
     71       0.000000   0.000000   0.000000  -0.262990   0.459171   0.099553
     72       0.000000   0.000000   0.000000  -0.262990   0.459171   0.099553
     73       0.290330  -0.277265   0.333426   0.000000   0.000000   0.000000
     74       0.290330  -0.277265   0.333426   0.000000   0.000000   0.000000
     75       0.000000   0.000000   0.000000   0.000000   0.000000   0.000000
     76       0.000000   0.000000   0.000000  -0.262990   0.459171   0.099553
     77       0.000000   0.000000   0.000000   0.000000   0.000000   0.000000
     78       0.000000   0.000000   0.000000   0.000000   0.000000   0.000000
     79       0.290330  -0.277265   0.333426   0.000000   0.000000   0.000000
     80       0.000000   0.000000   0.000000  -0.384510  -0.354016  -0.116835
     81       0.370250   0.166285  -0.323136   0.000000   0.000000   0.000000
     82       0.000000   0.000000   0.000000   0.000000   0.000000   0.000000
     83       0.370250   0.166285  -0.323136   0.000000   0.000000   0.000000
     84       0.000000   0.000000   0.000000   0.000000   0.000000   0.000000
     85       0.000000   0.000000   0.000000  -0.384510  -0.354016  -0.116835
     86       0.000000   0.000000   0.000000   0.000000   0.000000   0.000000
     87       0.000000   0.000000   0.000000   0.000000   0.000000   0.000000
     88       0.000000   0.000000   0.000000   0.000000   0.000000   0.000000
     89       0.000000   0.000000   0.000000   0.000000   0.000000   0.000000
     90       0.000000   0.000000   0.000000   0.000000   0.000000   0.000000
     91       0.000000   0.000000   0.000000   0.000000   0.000000   0.000000
     92       0.000000   0.000000   0.000000   0.000000   0.000000   0.000000
     93       0.000000   0.000000   0.000000   0.000000   0.000000   0.000000
     94       0.000000   0.000000   0.000000   0.000000   0.000000   0.000000
     95       0.000000   0.000000   0.000000   0.000000   0.000000   0.000000
     96       0.000000   0.000000   0.000000   0.000000   0.000000   0.000000
     97       0.000000   0.000000   0.000000   0.000000   0.000000   0.000000
     98       0.000000   0.000000   0.000000   0.000000   0.000000   0.000000
     99       0.000000   0.000000   0.000000   0.000000   0.000000   0.000000
    100       0.000000   0.000000   0.000000   0.000000   0.000000   0.000000
    101       0.000000   0.000000   0.000000   0.000000   0.000000   0.000000
    102       0.000000   0.000000   0.000000   0.000000   0.000000   0.000000
    103       0.000000   0.000000   0.000000   0.000000   0.000000   0.000000
    104       0.000000   0.000000   0.000000   0.000000   0.000000   0.000000
    105       0.000000   0.000000   0.000000   0.000000   0.000000   0.000000
    106       0.000000   0.000000   0.000000   0.000000   0.000000   0.000000
    107       0.000000   0.000000   0.000000   0.000000   0.000000   0.000000
    108       0.000000   0.000000   0.000000   0.000000   0.000000   0.000000
    109       0.000000   0.000000   0.000000   0.000000   0.000000   0.000000
    110       0.000000   0.000000   0.000000   0.000000   0.000000   0.000000
    111       0.000000   0.000000   0.000000   0.000000   0.000000   0.000000
    112       0.000000   0.000000   0.000000   0.000000   0.000000   0.000000
                 42         43         44         45         46         47    
      0       0.000000   0.000000   0.000000   0.000000   0.000000   0.000000
      1       0.000000   0.000000   0.000000   0.000000   0.000000   0.000000
      2       0.000000   0.000000   0.000000   0.000000   0.000000   0.000000
      3       0.000000   0.000000   0.000000   0.000000   0.000000   0.000000
      4       0.000000   0.000000   0.000000   0.000000   0.000000   0.000000
      5       0.000000   0.000000   0.000000   0.000000   0.000000   0.000000
      6       0.000000   0.000000   0.000000   0.000000   0.000000   0.000000
      7       0.000000   0.000000   0.000000   0.000000   0.000000   0.000000
      8       0.000000   0.000000   0.000000   0.000000   0.000000   0.000000
      9       0.000000   0.000000   0.000000   0.000000   0.000000   0.000000
     10       0.000000   0.000000   0.000000   0.000000   0.000000   0.000000
     11       0.000000   0.000000   0.000000   0.000000   0.000000   0.000000
     12       0.000000   0.000000   0.000000   0.000000   0.000000   0.000000
     13       0.000000   0.000000   0.000000   0.000000   0.000000   0.000000
     14       0.000000   0.000000   0.000000   0.000000   0.000000   0.000000
     15       0.272104  -0.551733  -0.788384   0.000000   0.000000   0.000000
     16       0.000000   0.000000   0.000000   0.036133   0.168321   0.985070
     17       0.000000   0.000000   0.000000   0.000000   0.000000   0.000000
     18       0.000000   0.000000   0.000000   0.000000   0.000000   0.000000
     19       0.000000   0.000000   0.000000   0.000000   0.000000   0.000000
     20       0.000000   0.000000   0.000000   0.000000   0.000000   0.000000
     21       0.000000   0.000000   0.000000   0.000000   0.000000   0.000000
     22       0.000000   0.000000   0.000000   0.000000   0.000000   0.000000
     23       0.000000   0.000000   0.000000   0.000000   0.000000   0.000000
     24       0.000000   0.000000   0.000000   0.000000   0.000000   0.000000
     25       0.000000   0.000000   0.000000   0.000000   0.000000   0.000000
     26       0.000000   0.000000   0.000000   0.000000   0.000000   0.000000
     27       0.000000   0.000000   0.000000   0.000000   0.000000   0.000000
     28       0.000000   0.000000   0.000000   0.000000   0.000000   0.000000
     29       0.000000   0.000000   0.000000   0.000000   0.000000   0.000000
     30       0.000000   0.000000   0.000000   0.000000   0.000000   0.000000
     31       0.000000   0.000000   0.000000   0.000000   0.000000   0.000000
     32       0.000000   0.000000   0.000000   0.000000   0.000000   0.000000
     33       0.000000   0.000000   0.000000   0.000000   0.000000   0.000000
     34       0.000000   0.000000   0.000000   0.000000   0.000000   0.000000
     35       0.000000   0.000000   0.000000   0.000000   0.000000   0.000000
     36       0.000000   0.000000   0.000000   0.000000   0.000000   0.000000
     37       0.000000   0.000000   0.000000   0.000000   0.000000   0.000000
     38       0.000000   0.000000   0.000000   0.000000   0.000000   0.000000
     39       0.000000   0.000000   0.000000   0.000000   0.000000   0.000000
     40       0.000000   0.000000   0.000000   0.000000   0.000000   0.000000
     41       0.000000   0.000000   0.000000   0.000000   0.000000   0.000000
     42       0.000000   0.000000   0.000000   0.000000   0.000000   0.000000
     43       0.000000   0.000000   0.000000   0.000000   0.000000   0.000000
     44       0.000000   0.000000   0.000000   0.000000   0.000000   0.000000
     45       0.278986  -0.309700   0.313026   0.000000   0.000000   0.000000
     46       0.377500   0.342442  -0.109360   0.000000   0.000000   0.000000
     47       0.000000   0.000000   0.000000   0.322724  -0.356625   0.049099
     48       0.000000   0.000000   0.000000   0.000000   0.000000   0.000000
     49       0.000000   0.000000   0.000000   0.000000   0.000000   0.000000
     50       0.000000   0.000000   0.000000  -0.406766  -0.254694   0.058441
     51       0.000000   0.000000   0.000000   0.000000   0.000000   0.000000
     52       0.000000   0.000000   0.000000   0.057445   0.472832  -0.082901
     53       0.000000   0.000000   0.000000   0.000000   0.000000   0.000000
     54       0.000000   0.000000   0.000000   0.000000   0.000000   0.000000
     55       0.000000   0.000000   0.000000   0.000000   0.000000   0.000000
     56       0.000000   0.000000   0.000000   0.000000   0.000000   0.000000
     57       0.000000   0.000000   0.000000   0.000000   0.000000   0.000000
     58       0.000000   0.000000   0.000000   0.000000   0.000000   0.000000
     59       0.000000   0.000000   0.000000   0.000000   0.000000   0.000000
     60       0.000000   0.000000   0.000000   0.000000   0.000000   0.000000
     61       0.000000   0.000000   0.000000   0.000000   0.000000   0.000000
     62       0.000000   0.000000   0.000000   0.000000   0.000000   0.000000
     63       0.000000   0.000000   0.000000   0.000000   0.000000   0.000000
     64       0.000000   0.000000   0.000000   0.000000   0.000000   0.000000
     65       0.000000   0.000000   0.000000   0.000000   0.000000   0.000000
     66       0.000000   0.000000   0.000000   0.000000   0.000000   0.000000
     67       0.000000   0.000000   0.000000   0.000000   0.000000   0.000000
     68       0.000000   0.000000   0.000000   0.000000   0.000000   0.000000
     69       0.000000   0.000000   0.000000   0.000000   0.000000   0.000000
     70       0.000000   0.000000   0.000000   0.000000   0.000000   0.000000
     71       0.000000   0.000000   0.000000   0.000000   0.000000   0.000000
     72       0.000000   0.000000   0.000000   0.000000   0.000000   0.000000
     73       0.000000   0.000000   0.000000   0.000000   0.000000   0.000000
     74       0.000000   0.000000   0.000000   0.000000   0.000000   0.000000
     75       0.000000   0.000000   0.000000   0.000000   0.000000   0.000000
     76       0.000000   0.000000   0.000000   0.000000   0.000000   0.000000
     77       0.000000   0.000000   0.000000   0.000000   0.000000   0.000000
     78       0.000000   0.000000   0.000000   0.000000   0.000000   0.000000
     79       0.000000   0.000000   0.000000   0.000000   0.000000   0.000000
     80       0.442913   0.324187  -0.074007   0.000000   0.000000   0.000000
     81       0.442913   0.324187  -0.074007   0.000000   0.000000   0.000000
     82       0.442913   0.324187  -0.074007   0.000000   0.000000   0.000000
     83       0.000000   0.000000   0.000000   0.000000   0.000000   0.000000
     84       0.000000   0.000000   0.000000   0.000000   0.000000   0.000000
     85       0.000000   0.000000   0.000000   0.000000   0.000000   0.000000
     86       0.000000   0.000000   0.000000   0.000000   0.000000   0.000000
     87      -0.350842   0.284505  -0.320194   0.000000   0.000000   0.000000
     88       0.000000   0.000000   0.000000   0.000000   0.000000   0.000000
     89       0.000000   0.000000   0.000000  -0.278958   0.430968  -0.063408
     90      -0.350842   0.284505  -0.320194   0.000000   0.000000   0.000000
     91       0.000000   0.000000   0.000000   0.000000   0.000000   0.000000
     92       0.000000   0.000000   0.000000   0.000000   0.000000   0.000000
     93       0.000000   0.000000   0.000000   0.000000   0.000000   0.000000
     94       0.000000   0.000000   0.000000   0.000000   0.000000   0.000000
     95       0.000000   0.000000   0.000000  -0.388530  -0.341597   0.072621
     96       0.000000   0.000000   0.000000  -0.388530  -0.341597   0.072621
     97      -0.350842   0.284505  -0.320194  -0.278958   0.430968  -0.063408
     98       0.000000   0.000000   0.000000  -0.388530  -0.341597   0.072621
     99       0.000000   0.000000   0.000000   0.000000   0.000000   0.000000
    100       0.000000   0.000000   0.000000   0.000000   0.000000   0.000000
    101       0.000000   0.000000   0.000000   0.000000   0.000000   0.000000
    102       0.000000   0.000000   0.000000   0.000000   0.000000   0.000000
    103       0.000000   0.000000   0.000000   0.000000   0.000000   0.000000
    104       0.000000   0.000000   0.000000   0.000000   0.000000   0.000000
    105       0.000000   0.000000   0.000000   0.000000   0.000000   0.000000
    106       0.000000   0.000000   0.000000   0.000000   0.000000   0.000000
    107       0.000000   0.000000   0.000000   0.000000   0.000000   0.000000
    108       0.000000   0.000000   0.000000   0.000000   0.000000   0.000000
    109       0.000000   0.000000   0.000000   0.000000   0.000000   0.000000
    110       0.000000   0.000000   0.000000   0.000000   0.000000   0.000000
    111       0.000000   0.000000   0.000000   0.000000   0.000000   0.000000
    112       0.000000   0.000000   0.000000   0.000000   0.000000   0.000000
                 48         49         50         51         52         53    
      0       0.000000   0.000000   0.000000   0.000000   0.000000   0.000000
      1       0.000000   0.000000   0.000000   0.000000   0.000000   0.000000
      2       0.000000   0.000000   0.000000   0.000000   0.000000   0.000000
      3       0.000000   0.000000   0.000000   0.000000   0.000000   0.000000
      4       0.000000   0.000000   0.000000   0.000000   0.000000   0.000000
      5       0.000000   0.000000   0.000000   0.000000   0.000000   0.000000
      6       0.000000   0.000000   0.000000   0.000000   0.000000   0.000000
      7       0.000000   0.000000   0.000000   0.000000   0.000000   0.000000
      8       0.000000   0.000000   0.000000   0.000000   0.000000   0.000000
      9       0.000000   0.000000   0.000000   0.000000   0.000000   0.000000
     10       0.000000   0.000000   0.000000   0.000000   0.000000   0.000000
     11       0.000000   0.000000   0.000000   0.000000   0.000000   0.000000
     12       0.000000   0.000000   0.000000   0.000000   0.000000   0.000000
     13       0.000000   0.000000   0.000000   0.000000   0.000000   0.000000
     14       0.000000   0.000000   0.000000   0.000000   0.000000   0.000000
     15       0.000000   0.000000   0.000000   0.000000   0.000000   0.000000
     16       0.000000   0.000000   0.000000   0.000000   0.000000   0.000000
     17      -0.123958  -0.975233  -0.183180   0.000000   0.000000   0.000000
     18       0.000000   0.000000   0.000000  -0.144023   0.687971  -0.711304
     19       0.000000   0.000000   0.000000   0.000000   0.000000   0.000000
     20       0.000000   0.000000   0.000000   0.000000   0.000000   0.000000
     21       0.000000   0.000000   0.000000   0.000000   0.000000   0.000000
     22       0.000000   0.000000   0.000000   0.000000   0.000000   0.000000
     23       0.000000   0.000000   0.000000   0.000000   0.000000   0.000000
     24       0.000000   0.000000   0.000000   0.000000   0.000000   0.000000
     25       0.000000   0.000000   0.000000   0.000000   0.000000   0.000000
     26       0.000000   0.000000   0.000000   0.000000   0.000000   0.000000
     27       0.000000   0.000000   0.000000   0.000000   0.000000   0.000000
     28       0.000000   0.000000   0.000000   0.000000   0.000000   0.000000
     29       0.000000   0.000000   0.000000   0.000000   0.000000   0.000000
     30       0.000000   0.000000   0.000000   0.000000   0.000000   0.000000
     31       0.000000   0.000000   0.000000   0.000000   0.000000   0.000000
     32       0.000000   0.000000   0.000000   0.000000   0.000000   0.000000
     33       0.000000   0.000000   0.000000   0.000000   0.000000   0.000000
     34       0.000000   0.000000   0.000000   0.000000   0.000000   0.000000
     35       0.000000   0.000000   0.000000   0.000000   0.000000   0.000000
     36       0.000000   0.000000   0.000000   0.000000   0.000000   0.000000
     37       0.000000   0.000000   0.000000   0.000000   0.000000   0.000000
     38       0.000000   0.000000   0.000000   0.000000   0.000000   0.000000
     39       0.000000   0.000000   0.000000   0.000000   0.000000   0.000000
     40       0.000000   0.000000   0.000000   0.000000   0.000000   0.000000
     41       0.000000   0.000000   0.000000   0.000000   0.000000   0.000000
     42       0.000000   0.000000   0.000000   0.000000   0.000000   0.000000
     43       0.000000   0.000000   0.000000   0.000000   0.000000   0.000000
     44       0.000000   0.000000   0.000000   0.000000   0.000000   0.000000
     45       0.000000   0.000000   0.000000   0.000000   0.000000   0.000000
     46       0.000000   0.000000   0.000000   0.000000   0.000000   0.000000
     47       0.000000   0.000000   0.000000   0.000000   0.000000   0.000000
     48      -0.385924  -0.005578   0.290851   0.000000   0.000000   0.000000
     49       0.369100  -0.102275   0.294733   0.000000   0.000000   0.000000
     50       0.000000   0.000000   0.000000   0.000000   0.000000   0.000000
     51       0.000000   0.000000   0.000000   0.000000   0.000000   0.000000
     52       0.003681   0.088761  -0.475048   0.000000   0.000000   0.000000
     53       0.000000   0.000000   0.000000   0.000000   0.000000   0.000000
     54       0.000000   0.000000   0.000000  -0.243797  -0.353690  -0.292724
     55       0.000000   0.000000   0.000000   0.510701   0.006900  -0.096731
     56       0.000000   0.000000   0.000000   0.000000   0.000000   0.000000
     57       0.000000   0.000000   0.000000   0.000000   0.000000   0.000000
     58       0.000000   0.000000   0.000000   0.000000   0.000000   0.000000
     59       0.000000   0.000000   0.000000   0.000000   0.000000   0.000000
     60       0.000000   0.000000   0.000000   0.000000   0.000000   0.000000
     61       0.000000   0.000000   0.000000   0.000000   0.000000   0.000000
     62       0.000000   0.000000   0.000000   0.000000   0.000000   0.000000
     63       0.000000   0.000000   0.000000   0.000000   0.000000   0.000000
     64       0.000000   0.000000   0.000000   0.000000   0.000000   0.000000
     65       0.000000   0.000000   0.000000   0.000000   0.000000   0.000000
     66       0.000000   0.000000   0.000000   0.000000   0.000000   0.000000
     67       0.000000   0.000000   0.000000   0.000000   0.000000   0.000000
     68       0.000000   0.000000   0.000000   0.000000   0.000000   0.000000
     69       0.000000   0.000000   0.000000   0.000000   0.000000   0.000000
     70       0.000000   0.000000   0.000000   0.000000   0.000000   0.000000
     71       0.000000   0.000000   0.000000   0.000000   0.000000   0.000000
     72       0.000000   0.000000   0.000000   0.000000   0.000000   0.000000
     73       0.000000   0.000000   0.000000   0.000000   0.000000   0.000000
     74       0.000000   0.000000   0.000000   0.000000   0.000000   0.000000
     75       0.000000   0.000000   0.000000   0.000000   0.000000   0.000000
     76       0.000000   0.000000   0.000000   0.000000   0.000000   0.000000
     77       0.000000   0.000000   0.000000   0.000000   0.000000   0.000000
     78       0.000000   0.000000   0.000000   0.000000   0.000000   0.000000
     79       0.000000   0.000000   0.000000   0.000000   0.000000   0.000000
     80       0.000000   0.000000   0.000000   0.000000   0.000000   0.000000
     81       0.000000   0.000000   0.000000   0.000000   0.000000   0.000000
     82       0.000000   0.000000   0.000000   0.000000   0.000000   0.000000
     83       0.000000   0.000000   0.000000   0.000000   0.000000   0.000000
     84       0.000000   0.000000   0.000000   0.000000   0.000000   0.000000
     85       0.000000   0.000000   0.000000   0.000000   0.000000   0.000000
     86       0.000000   0.000000   0.000000   0.000000   0.000000   0.000000
     87       0.315784  -0.118414   0.416736   0.000000   0.000000   0.000000
     88       0.315784  -0.118414   0.416736   0.000000   0.000000   0.000000
     89       0.000000   0.000000   0.000000   0.000000   0.000000   0.000000
     90       0.000000   0.000000   0.000000   0.000000   0.000000   0.000000
     91       0.000000   0.000000   0.000000   0.000000   0.000000   0.000000
     92       0.340889   0.034601  -0.414894   0.000000   0.000000   0.000000
     93       0.340889   0.034601  -0.414894   0.000000   0.000000   0.000000
     94       0.340889   0.034601  -0.414894   0.000000   0.000000   0.000000
     95       0.000000   0.000000   0.000000   0.000000   0.000000   0.000000
     96       0.000000   0.000000   0.000000   0.000000   0.000000   0.000000
     97       0.000000   0.000000   0.000000   0.000000   0.000000   0.000000
     98       0.000000   0.000000   0.000000   0.000000   0.000000   0.000000
     99       0.000000   0.000000   0.000000   0.000000   0.000000   0.000000
    100       0.000000   0.000000   0.000000   0.000000   0.000000   0.000000
    101       0.000000   0.000000   0.000000   0.477615  -0.138397  -0.230563
    102       0.000000   0.000000   0.000000   0.477615  -0.138397  -0.230563
    103       0.000000   0.000000   0.000000   0.000000   0.000000   0.000000
    104       0.000000   0.000000   0.000000   0.000000   0.000000   0.000000
    105       0.000000   0.000000   0.000000   0.000000   0.000000   0.000000
    106       0.000000   0.000000   0.000000   0.065292   0.399543   0.373216
    107       0.000000   0.000000   0.000000   0.065292   0.399543   0.373216
    108       0.000000   0.000000   0.000000   0.065292   0.399543   0.373216
    109       0.000000   0.000000   0.000000   0.477615  -0.138397  -0.230563
    110       0.000000   0.000000   0.000000   0.000000   0.000000   0.000000
    111       0.000000   0.000000   0.000000   0.000000   0.000000   0.000000
    112       0.000000   0.000000   0.000000   0.000000   0.000000   0.000000
