# Supplementary material for: Novel Sulfonium Reagents for the Modular Synthesis of Spiro[2.3]Hexanes and Heteroatom‐Containing Analogues: Synthesis, Application, and Evaluation as Bioisosteres
Source: Angew Chem Int Ed Engl. 2025 Dec 9;65(5):e21633. doi: 10.1002/anie.202521633 (PMC12851011; doi:10.1002/anie.202521633)
Supplement: Supplementary file 2 — Supporting information [file ANIE-65-e21633-s001.zip › Bioisostere-Analysis/DFT/1362824454725982443426446026821169/file.out]

                                 *****************
                                 * O   R   C   A *
                                 *****************

                                            #,                                       
                                            ###                                      
                                            ####                                     
                                            #####                                    
                                            ######                                   
                                           ########,                                 
                                     ,,################,,,,,                         
                               ,,#################################,,                 
                          ,,##########################################,,             
                       ,#########################################, ''#####,          
                    ,#############################################,,   '####,        
                  ,##################################################,,,,####,       
                ,###########''''           ''''###############################       
              ,#####''   ,,,,##########,,,,          '''####'''          '####       
            ,##' ,,,,###########################,,,                        '##       
           ' ,,###''''                  '''############,,,                           
         ,,##''                                '''############,,,,        ,,,,,,###''
      ,#''                                            '''#######################'''  
     '                                                          ''''####''''         
             ,#######,   #######,   ,#######,      ##                                
            ,#'     '#,  ##    ##  ,#'     '#,    #''#        ######   ,####,        
            ##       ##  ##   ,#'  ##            #'  '#       #        #'  '#        
            ##       ##  #######   ##           ,######,      #####,   #    #        
            '#,     ,#'  ##    ##  '#,     ,#' ,#      #,         ##   #,  ,#        
             '#######'   ##     ##  '#######'  #'      '#     #####' # '####'        


                  #######################################################
                  #                        -***-                        #
                  #          Department of theory and spectroscopy      #
                  #    Directorship and core code : Frank Neese         #
                  #        Max Planck Institute fuer Kohlenforschung    #
                  #                Kaiser Wilhelm Platz 1               #
                  #                 D-45470 Muelheim/Ruhr               #
                  #                      Germany                        #
                  #                                                     #
                  #                  All rights reserved                #
                  #                        -***-                        #
                  #######################################################


                         Program Version 5.0.4 -  RELEASE  -


 With contributions from (in alphabetic order):
   Daniel Aravena         : Magnetic Suceptibility
   Michael Atanasov       : Ab Initio Ligand Field Theory (pilot matlab implementation)
   Alexander A. Auer      : GIAO ZORA, VPT2 properties, NMR spectrum
   Ute Becker             : Parallelization
   Giovanni Bistoni       : ED, misc. LED, open-shell LED, HFLD
   Martin Brehm           : Molecular dynamics
   Dmytro Bykov           : SCF Hessian
   Vijay G. Chilkuri      : MRCI spin determinant printing, contributions to CSF-ICE
   Dipayan Datta          : RHF DLPNO-CCSD density
   Achintya Kumar Dutta   : EOM-CC, STEOM-CC
   Dmitry Ganyushin       : Spin-Orbit,Spin-Spin,Magnetic field MRCI
   Miquel Garcia          : C-PCM and meta-GGA Hessian, CC/C-PCM, Gaussian charge scheme
   Yang Guo               : DLPNO-NEVPT2, F12-NEVPT2, CIM, IAO-localization
   Andreas Hansen         : Spin unrestricted coupled pair/coupled cluster methods
   Benjamin Helmich-Paris : MC-RPA, TRAH-SCF, COSX integrals
   Lee Huntington         : MR-EOM, pCC
   Robert Izsak           : Overlap fitted RIJCOSX, COSX-SCS-MP3, EOM
   Marcus Kettner         : VPT2
   Christian Kollmar      : KDIIS, OOCD, Brueckner-CCSD(T), CCSD density, CASPT2, CASPT2-K
   Simone Kossmann        : Meta GGA functionals, TD-DFT gradient, OOMP2, MP2 Hessian
   Martin Krupicka        : Initial AUTO-CI
   Lucas Lang             : DCDCAS
   Marvin Lechner         : AUTO-CI (C++ implementation), FIC-MRCC
   Dagmar Lenk            : GEPOL surface, SMD
   Dimitrios Liakos       : Extrapolation schemes; Compound Job, initial MDCI parallelization
   Dimitrios Manganas     : Further ROCIS development; embedding schemes
   Dimitrios Pantazis     : SARC Basis sets
   Anastasios Papadopoulos: AUTO-CI, single reference methods and gradients
   Taras Petrenko         : DFT Hessian,TD-DFT gradient, ASA, ECA, R-Raman, ABS, FL, XAS/XES, NRVS
   Peter Pinski           : DLPNO-MP2, DLPNO-MP2 Gradient
   Christoph Reimann      : Effective Core Potentials
   Marius Retegan         : Local ZFS, SOC
   Christoph Riplinger    : Optimizer, TS searches, QM/MM, DLPNO-CCSD(T), (RO)-DLPNO pert. Triples
   Tobias Risthaus        : Range-separated hybrids, TD-DFT gradient, RPA, STAB
   Michael Roemelt        : Original ROCIS implementation
   Masaaki Saitow         : Open-shell DLPNO-CCSD energy and density
   Barbara Sandhoefer     : DKH picture change effects
   Avijit Sen             : IP-ROCIS
   Kantharuban Sivalingam : CASSCF convergence, NEVPT2, FIC-MRCI
   Bernardo de Souza      : ESD, SOC TD-DFT
   Georgi Stoychev        : AutoAux, RI-MP2 NMR, DLPNO-MP2 response
   Willem Van den Heuvel  : Paramagnetic NMR
   Boris Wezisla          : Elementary symmetry handling
   Frank Wennmohs         : Technical directorship


 We gratefully acknowledge several colleagues who have allowed us to
 interface, adapt or use parts of their codes:
   Stefan Grimme, W. Hujo, H. Kruse, P. Pracht,  : VdW corrections, initial TS optimization,
                  C. Bannwarth, S. Ehlert          DFT functionals, gCP, sTDA/sTD-DF
   Ed Valeev, F. Pavosevic, A. Kumar             : LibInt (2-el integral package), F12 methods
   Garnet Chan, S. Sharma, J. Yang, R. Olivares  : DMRG
   Ulf Ekstrom                                   : XCFun DFT Library
   Mihaly Kallay                                 : mrcc  (arbitrary order and MRCC methods)
   Jiri Pittner, Ondrej Demel                    : Mk-CCSD
   Frank Weinhold                                : gennbo (NPA and NBO analysis)
   Christopher J. Cramer and Donald G. Truhlar   : smd solvation model
   Lars Goerigk                                  : TD-DFT with DH, B97 family of functionals
   V. Asgeirsson, H. Jonsson                     : NEB implementation
   FAccTs GmbH                                   : IRC, NEB, NEB-TS, DLPNO-Multilevel, CI-OPT
                                                   MM, QMMM, 2- and 3-layer-ONIOM, Crystal-QMMM,
                                                   LR-CPCM, SF, NACMEs, symmetry and pop. for TD-DFT,
                                                   nearIR, NL-DFT gradient (VV10), updates on ESD,
                                                   ML-optimized integration grids
   S Lehtola, MJT Oliveira, MAL Marques          : LibXC Library
   Liviu Ungur et al                             : ANISO software


 Your calculation uses the libint2 library for the computation of 2-el integrals
 For citations please refer to: http://libint.valeyev.net

 Your ORCA version has been built with support for libXC version: 5.1.0
 For citations please refer to: https://tddft.org/programs/libxc/

 This ORCA versions uses:
   CBLAS   interface :  Fast vector & matrix operations
   LAPACKE interface :  Fast linear algebra routines
   SCALAPACK package :  Parallel linear algebra routines
   Shared memory     :  Shared parallel matrices
   BLAS/LAPACK       :  OpenBLAS 0.3.15  USE64BITINT DYNAMIC_ARCH NO_AFFINITY Sandybridge SINGLE_THREADED
        Core in use  :  Sandybridge
   Copyright (c) 2011-2014, The OpenBLAS Project


Your calculation utilizes the atom-pairwise dispersion correction
with the Becke-Johnson damping scheme (D3BJ)
Cite in your paper:
S.Grimme, S.Ehrlich, L.Goerigk, J Comput Chem, (2011), 32, 1456–1465 
S.Grimme, J.Antony, S.Ehrlich and H.Krieg, J.Chem.Phys., 132, (2010), 154104 
   

================================================================================

----- Orbital basis set information -----
Your calculation utilizes the basis: 6-31++G(d,p)
   H-He, Li-Ne : W. J. Hehre, R. Ditchfield and J.A. Pople, J. Chem. Phys. 56, 2257 (1972).
                 Note: He and Ne are unpublished basis sets taken from the Gaussian program.
                 Note: Li and B from J. D. Dill and J. A. Pople, J. Chem. Phys. 62, 2921 (1975).
   Na - Ar     : M. M. Francl, W. J. Pietro, W. J. Hehre, J. S. Binkley, M. S. Gordon, 
                 D. J. DeFrees and J. A. Pople, J. Chem. Phys. 77, 3654 (1982).
   K - Zn      : V. A. Rassolov, J. A. Pople, M. A. Ratner, and T. L. Windus, J. Chem. Phys. 109, 1223 (1998).
   Additional Pol./Diff. from the 6-311G equivalent.

----- AuxJ basis set information -----
Your calculation utilizes the auxiliary basis: def2/J
   F. Weigend, Phys. Chem. Chem. Phys. 8, 1057 (2006).

================================================================================
                                        WARNINGS
                       Please study these warnings very carefully!
================================================================================


WARNING: Geometry Optimization
  ===> : Switching off AutoStart
         For restart on a previous wavefunction, please use MOREAD

INFO   : the flag for use of the SHARK integral package has been found!

================================================================================
                                       INPUT FILE
================================================================================
NAME = file.inp
|  1> 
|  2> ! WB97X-D3BJ 6-31++G(d,p) opt
|  3> %pal
|  4>   nprocs 6
|  5> end
|  6> %maxcore 3000
|  7> %geom
|  8>   calc_hess true
|  9>   MaxIter 500
| 10> end
| 11> * xyz 0 1
| 12> C     -1.750500   -0.663000   -0.385700
| 13> C     -1.862200    0.416800    0.670700
| 14> O     -0.566600    0.836100    1.009200
| 15> C      0.297000    0.165500    0.122000
| 16> C      1.493800    0.988200   -0.325300
| 17> N      2.444400    0.115600    0.369400
| 18> C      1.320200   -0.707000    0.824900
| 19> N     -0.423000   -0.526600   -0.944000
| 20> H     -1.846300   -1.667300    0.082000
| 21> H     -2.535200   -0.550800   -1.167500
| 22> H     -2.428700    1.285100    0.270100
| 23> H     -2.382000    0.031300    1.573700
| 24> H      1.502800    2.009400    0.114800
| 25> H      1.655200    0.991900   -1.427900
| 26> H      2.981900   -0.426900   -0.348200
| 27> H      1.230700   -0.673600    1.932900
| 28> H      1.367100   -1.746800    0.425900
| 29> H     -0.498500    0.122100   -1.763300
| 30> *
| 31> 
| 32>                          ****END OF INPUT****
================================================================================

                       *****************************
                       * Geometry Optimization Run *
                       *****************************

Geometry optimization settings:
Update method            Update   .... BFGS
Choice of coordinates    CoordSys .... Z-matrix Internals
Initial Hessian          InHess   .... Almoef's Model

Convergence Tolerances:
Energy Change            TolE     ....  5.0000e-06 Eh
Max. Gradient            TolMAXG  ....  3.0000e-04 Eh/bohr
RMS Gradient             TolRMSG  ....  1.0000e-04 Eh/bohr
Max. Displacement        TolMAXD  ....  4.0000e-03 bohr
RMS Displacement         TolRMSD  ....  2.0000e-03 bohr
Strict Convergence                ....  False
------------------------------------------------------------------------------
                        ORCA OPTIMIZATION COORDINATE SETUP
------------------------------------------------------------------------------

The optimization will be done in new redundant internal coordinates
Making redundant internal coordinates   ...  (new redundants) done
Evaluating the initial hessian          ...  (Is done on the fly) done
Evaluating the coordinates              ...  done
Calculating the B-matrix                .... done
Calculating the G-matrix                .... done
Diagonalizing the G-matrix              .... done
The first mode is                       ....   65
The number of degrees of freedom        ....   48

    -----------------------------------------------------------------
                    Redundant Internal Coordinates


    -----------------------------------------------------------------
         Definition                    Initial Value    d2E/dq (diagonal element)
    -----------------------------------------------------------------
      1. B(C   1,C   0)                  1.5147         0.000000   
      2. B(O   2,C   1)                  1.4032         0.000000   
      3. B(C   3,O   2)                  1.4081         0.000000   
      4. B(C   4,C   3)                  1.5196         0.000000   
      5. B(N   5,C   4)                  1.4655         0.000000   
      6. B(C   6,N   5)                  1.4656         0.000000   
      7. B(C   6,C   3)                  1.5173         0.000000   
      8. B(N   7,C   3)                  1.4607         0.000000   
      9. B(N   7,C   0)                  1.4466         0.000000   
     10. B(H   8,C   0)                  1.1120         0.000000   
     11. B(H   9,C   0)                  1.1134         0.000000   
     12. B(H  10,C   1)                  1.1115         0.000000   
     13. B(H  11,C   1)                  1.1110         0.000000   
     14. B(H  12,C   4)                  1.1120         0.000000   
     15. B(H  13,C   4)                  1.1144         0.000000   
     16. B(H  14,N   5)                  1.0479         0.000000   
     17. B(H  15,C   6)                  1.1121         0.000000   
     18. B(H  16,C   6)                  1.1147         0.000000   
     19. B(H  17,N   7)                  1.0477         0.000000   
     20. A(N   7,C   0,H   8)          109.0593         0.000000   
     21. A(N   7,C   0,H   9)          111.4863         0.000000   
     22. A(C   1,C   0,H   8)          110.1293         0.000000   
     23. A(C   1,C   0,N   7)          105.6417         0.000000   
     24. A(C   1,C   0,H   9)          111.4638         0.000000   
     25. A(H   8,C   0,H   9)          109.0043         0.000000   
     26. A(O   2,C   1,H  11)          109.8537         0.000000   
     27. A(C   0,C   1,H  11)          110.7328         0.000000   
     28. A(H  10,C   1,H  11)          109.0000         0.000000   
     29. A(O   2,C   1,H  10)          108.9116         0.000000   
     30. A(C   0,C   1,H  10)          110.0673         0.000000   
     31. A(C   0,C   1,O   2)          108.2503         0.000000   
     32. A(C   1,O   2,C   3)          105.7823         0.000000   
     33. A(C   6,C   3,N   7)          113.4534         0.000000   
     34. A(O   2,C   3,C   4)          114.2464         0.000000   
     35. A(C   4,C   3,N   7)          115.4608         0.000000   
     36. A(O   2,C   3,N   7)          112.5295         0.000000   
     37. A(O   2,C   3,C   6)          113.3014         0.000000   
     38. A(C   4,C   3,C   6)           85.2146         0.000000   
     39. A(H  12,C   4,H  13)          112.7906         0.000000   
     40. A(C   3,C   4,H  13)          114.0235         0.000000   
     41. A(N   5,C   4,H  12)          110.7284         0.000000   
     42. A(C   3,C   4,H  12)          112.7708         0.000000   
     43. A(N   5,C   4,H  13)          112.1520         0.000000   
     44. A(C   3,C   4,N   5)           92.8068         0.000000   
     45. A(C   4,N   5,C   6)           89.0816         0.000000   
     46. A(C   4,N   5,H  14)          108.4417         0.000000   
     47. A(C   6,N   5,H  14)          108.4030         0.000000   
     48. A(C   3,C   6,H  15)          112.9544         0.000000   
     49. A(N   5,C   6,H  16)          112.3358         0.000000   
     50. A(C   3,C   6,H  16)          113.5119         0.000000   
     51. A(N   5,C   6,H  15)          110.7641         0.000000   
     52. A(C   3,C   6,N   5)           92.8970         0.000000   
     53. A(H  15,C   6,H  16)          112.8312         0.000000   
     54. A(C   0,N   7,C   3)          102.4363         0.000000   
     55. A(C   3,N   7,H  17)          108.2294         0.000000   
     56. A(C   0,N   7,H  17)          107.1006         0.000000   
     57. D(O   2,C   1,C   0,H   9)   -139.8383         0.000000   
     58. D(H  11,C   1,C   0,H   9)     99.6849         0.000000   
     59. D(H  10,C   1,C   0,N   7)    100.3468         0.000000   
     60. D(O   2,C   1,C   0,H   8)     99.0452         0.000000   
     61. D(H  11,C   1,C   0,H   8)    -21.4316         0.000000   
     62. D(H  10,C   1,C   0,H   9)    -20.9047         0.000000   
     63. D(H  11,C   1,C   0,N   7)   -139.0636         0.000000   
     64. D(H  10,C   1,C   0,H   8)   -142.0213         0.000000   
     65. D(O   2,C   1,C   0,N   7)    -18.5868         0.000000   
     66. D(C   3,O   2,C   1,H  11)    126.7448         0.000000   
     67. D(C   3,O   2,C   1,H  10)   -113.9409         0.000000   
     68. D(C   3,O   2,C   1,C   0)      5.7216         0.000000   
     69. D(C   4,C   3,O   2,C   1)    143.6024         0.000000   
     70. D(N   7,C   3,O   2,C   1)      9.3940         0.000000   
     71. D(C   6,C   3,O   2,C   1)   -120.9830         0.000000   
     72. D(H  13,C   4,C   3,N   7)      2.0949         0.000000   
     73. D(H  13,C   4,C   3,C   6)    115.8293         0.000000   
     74. D(H  12,C   4,C   3,C   6)   -113.8515         0.000000   
     75. D(H  12,C   4,C   3,O   2)     -0.4201         0.000000   
     76. D(N   5,C   4,C   3,N   7)   -113.7013         0.000000   
     77. D(H  13,C   4,C   3,O   2)   -130.7393         0.000000   
     78. D(N   5,C   4,C   3,C   6)      0.0331         0.000000   
     79. D(N   5,C   4,C   3,O   2)    113.4645         0.000000   
     80. D(H  12,C   4,C   3,N   7)    132.4141         0.000000   
     81. D(H  14,N   5,C   4,H  13)     -8.3079         0.000000   
     82. D(H  14,N   5,C   4,H  12)   -135.2673         0.000000   
     83. D(H  14,N   5,C   4,C   3)    109.0820         0.000000   
     84. D(C   6,N   5,C   4,H  12)    115.6165         0.000000   
     85. D(C   6,N   5,C   4,C   3)     -0.0342         0.000000   
     86. D(C   6,N   5,C   4,H  13)   -117.4241         0.000000   
     87. D(N   5,C   6,C   3,O   2)   -114.4039         0.000000   
     88. D(H  16,C   6,N   5,H  14)      7.7942         0.000000   
     89. D(H  16,C   6,N   5,C   4)    116.9476         0.000000   
     90. D(H  15,C   6,N   5,C   4)   -115.8663         0.000000   
     91. D(C   3,C   6,N   5,H  14)   -109.1192         0.000000   
     92. D(C   3,C   6,N   5,C   4)      0.0343         0.000000   
     93. D(H  16,C   6,C   3,N   7)     -0.2280         0.000000   
     94. D(H  16,C   6,C   3,C   4)   -115.9451         0.000000   
     95. D(H  16,C   6,C   3,O   2)    129.6842         0.000000   
     96. D(H  15,C   6,C   3,N   7)   -130.3037         0.000000   
     97. D(H  15,C   6,C   3,C   4)    113.9792         0.000000   
     98. D(H  15,C   6,N   5,H  14)    134.9803         0.000000   
     99. D(H  15,C   6,C   3,O   2)     -0.3916         0.000000   
    100. D(N   5,C   6,C   3,N   7)    115.6840         0.000000   
    101. D(N   5,C   6,C   3,C   4)     -0.0331         0.000000   
    102. D(H  17,N   7,C   3,C   6)   -137.4939         0.000000   
    103. D(H  17,N   7,C   3,C   4)    -41.4176         0.000000   
    104. D(C   0,N   7,C   3,C   6)    109.5729         0.000000   
    105. D(C   0,N   7,C   3,C   4)   -154.3508         0.000000   
    106. D(C   0,N   7,C   3,O   2)    -20.7266         0.000000   
    107. D(H  17,N   7,C   0,H   9)     30.0293         0.000000   
    108. D(H  17,N   7,C   0,H   8)    150.4438         0.000000   
    109. D(H  17,N   7,C   0,C   1)    -91.2076         0.000000   
    110. D(H  17,N   7,C   3,O   2)     92.2066         0.000000   
    111. D(C   3,N   7,C   0,H   9)    143.7953         0.000000   
    112. D(C   3,N   7,C   0,H   8)    -95.7902         0.000000   
    113. D(C   3,N   7,C   0,C   1)     22.5584         0.000000   
    -----------------------------------------------------------------

Number of atoms                         .... 18
Number of degrees of freedom            .... 113

         *************************************************************
         *                GEOMETRY OPTIMIZATION CYCLE   1            *
         *************************************************************
---------------------------------
CARTESIAN COORDINATES (ANGSTROEM)
---------------------------------
  C     -1.750500   -0.663000   -0.385700
  C     -1.862200    0.416800    0.670700
  O     -0.566600    0.836100    1.009200
  C      0.297000    0.165500    0.122000
  C      1.493800    0.988200   -0.325300
  N      2.444400    0.115600    0.369400
  C      1.320200   -0.707000    0.824900
  N     -0.423000   -0.526600   -0.944000
  H     -1.846300   -1.667300    0.082000
  H     -2.535200   -0.550800   -1.167500
  H     -2.428700    1.285100    0.270100
  H     -2.382000    0.031300    1.573700
  H      1.502800    2.009400    0.114800
  H      1.655200    0.991900   -1.427900
  H      2.981900   -0.426900   -0.348200
  H      1.230700   -0.673600    1.932900
  H      1.367100   -1.746800    0.425900
  H     -0.498500    0.122100   -1.763300

----------------------------
CARTESIAN COORDINATES (A.U.)
----------------------------
  NO LB      ZA    FRAG     MASS         X           Y           Z
   0 C     6.0000    0    12.011   -3.307966   -1.252888   -0.728867
   1 C     6.0000    0    12.011   -3.519048    0.787638    1.267439
   2 O     8.0000    0    15.999   -1.070719    1.580000    1.907112
   3 C     6.0000    0    12.011    0.561249    0.312750    0.230547
   4 C     6.0000    0    12.011    2.822873    1.867427   -0.614728
   5 N     7.0000    0    14.007    4.619247    0.218452    0.698065
   6 C     6.0000    0    12.011    2.494816   -1.336036    1.558835
   7 N     7.0000    0    14.007   -0.799354   -0.995130   -1.783901
   8 H     1.0000    0     1.008   -3.489001   -3.150740    0.154958
   9 H     1.0000    0     1.008   -4.790834   -1.040861   -2.206255
  10 H     1.0000    0     1.008   -4.589578    2.428487    0.510415
  11 H     1.0000    0     1.008   -4.501328    0.059148    2.973862
  12 H     1.0000    0     1.008    2.839880    3.797216    0.216941
  13 H     1.0000    0     1.008    3.127875    1.874419   -2.698340
  14 H     1.0000    0     1.008    5.634974   -0.806724   -0.658003
  15 H     1.0000    0     1.008    2.325686   -1.272920    3.652652
  16 H     1.0000    0     1.008    2.583445   -3.300974    0.804834
  17 H     1.0000    0     1.008   -0.942028    0.230736   -3.332154

--------------------------------
INTERNAL COORDINATES (ANGSTROEM)
--------------------------------
 C      0   0   0     0.000000000000     0.00000000     0.00000000
 C      1   0   0     1.514736244367     0.00000000     0.00000000
 O      2   1   0     1.403201375427   108.25027301     0.00000000
 C      3   2   1     1.408060069741   105.78225860     5.72156042
 C      4   3   2     1.519619301009   114.24638840   143.60239490
 N      5   4   3     1.465496233363    92.80676140   113.46449691
 C      6   5   4     1.465597710833    89.08155658   359.96579758
 N      1   2   3     1.446568387599   105.64171051   341.41322210
 H      1   2   3     1.111997940646   110.12931547    99.04519640
 H      1   2   3     1.113352670990   111.46379001   220.16172813
 H      2   1   3     1.111461875190   110.06734630   118.93353491
 H      2   1   3     1.110950624465   110.73281568   239.52321432
 H      5   4   3     1.112033475216   112.77078941   359.57988064
 H      5   4   3     1.114356500407   114.02346925   229.26069562
 H      6   5   4     1.047932373772   108.44172690   109.08198547
 H      7   6   5     1.112110520587   110.76405023   244.13371865
 H      7   6   5     1.114712810548   112.33581324   116.94758526
 H      8   1   2     1.047742539940   107.10059004   268.79242352

---------------------------
INTERNAL COORDINATES (A.U.)
---------------------------
 C      0   0   0     0.000000000000     0.00000000     0.00000000
 C      1   0   0     2.862436666979     0.00000000     0.00000000
 O      2   1   0     2.651666310298   108.25027301     0.00000000
 C      3   2   1     2.660847911921   105.78225860     5.72156042
 C      4   3   2     2.871664306728   114.24638840   143.60239490
 N      5   4   3     2.769386531348    92.80676140   113.46449691
 C      6   5   4     2.769578295977    89.08155658   359.96579758
 N      1   2   3     2.733618086550   105.64171051   341.41322210
 H      1   2   3     2.101371569305   110.12931547    99.04519640
 H      1   2   3     2.103931638640   111.46379001   220.16172813
 H      2   1   3     2.100358552403   110.06734630   118.93353491
 H      2   1   3     2.099392428548   110.73281568   239.52321432
 H      5   4   3     2.101438719910   112.77078941   359.57988064
 H      5   4   3     2.105828601325   114.02346925   229.26069562
 H      6   5   4     1.980305193300   108.44172690   109.08198547
 H      7   6   5     2.101584314562   110.76405023   244.13371865
 H      7   6   5     2.106501929910   112.33581324   116.94758526
 H      8   1   2     1.979946459346   107.10059004   268.79242352

---------------------
BASIS SET INFORMATION
---------------------
There are 4 groups of distinct atoms

 Group   1 Type C   : 11s5p1d contracted to 4s3p1d pattern {6311/311/1}
 Group   2 Type O   : 11s5p1d contracted to 4s3p1d pattern {6311/311/1}
 Group   3 Type N   : 11s5p1d contracted to 4s3p1d pattern {6311/311/1}
 Group   4 Type H   : 5s1p contracted to 3s1p pattern {311/1}

Atom   0C    basis set group =>   1
Atom   1C    basis set group =>   1
Atom   2O    basis set group =>   2
Atom   3C    basis set group =>   1
Atom   4C    basis set group =>   1
Atom   5N    basis set group =>   3
Atom   6C    basis set group =>   1
Atom   7N    basis set group =>   3
Atom   8H    basis set group =>   4
Atom   9H    basis set group =>   4
Atom  10H    basis set group =>   4
Atom  11H    basis set group =>   4
Atom  12H    basis set group =>   4
Atom  13H    basis set group =>   4
Atom  14H    basis set group =>   4
Atom  15H    basis set group =>   4
Atom  16H    basis set group =>   4
Atom  17H    basis set group =>   4
---------------------------------
AUXILIARY/J BASIS SET INFORMATION
---------------------------------
There are 4 groups of distinct atoms

 Group   1 Type C   : 12s5p4d2f1g contracted to 6s4p3d1f1g pattern {711111/2111/211/2/1}
 Group   2 Type O   : 12s5p4d2f1g contracted to 6s4p3d1f1g pattern {711111/2111/211/2/1}
 Group   3 Type N   : 12s5p4d2f1g contracted to 6s4p3d1f1g pattern {711111/2111/211/2/1}
 Group   4 Type H   : 5s2p1d contracted to 3s1p1d pattern {311/2/1}

Atom   0C    basis set group =>   1
Atom   1C    basis set group =>   1
Atom   2O    basis set group =>   2
Atom   3C    basis set group =>   1
Atom   4C    basis set group =>   1
Atom   5N    basis set group =>   3
Atom   6C    basis set group =>   1
Atom   7N    basis set group =>   3
Atom   8H    basis set group =>   4
Atom   9H    basis set group =>   4
Atom  10H    basis set group =>   4
Atom  11H    basis set group =>   4
Atom  12H    basis set group =>   4
Atom  13H    basis set group =>   4
Atom  14H    basis set group =>   4
Atom  15H    basis set group =>   4
Atom  16H    basis set group =>   4
Atom  17H    basis set group =>   4


           ************************************************************
           *        Program running with 6 parallel MPI-processes     *
           *              working on a common directory               *
           ************************************************************
------------------------------------------------------------------------------
                           ORCA GTO INTEGRAL CALCULATION
                           -- RI-GTO INTEGRALS CHOSEN --
------------------------------------------------------------------------------
------------------------------------------------------------------------------
                   ___                                                        
                  /   \      - P O W E R E D   B Y -                         
                 /     \                                                     
                 |  |  |   _    _      __       _____    __    __             
                 |  |  |  | |  | |    /  \     |  _  \  |  |  /  |          
                  \  \/   | |  | |   /    \    | | | |  |  | /  /          
                 / \  \   | |__| |  /  /\  \   | |_| |  |  |/  /          
                |  |  |   |  __  | /  /__\  \  |    /   |      \           
                |  |  |   | |  | | |   __   |  |    \   |  |\   \          
                \     /   | |  | | |  |  |  |  | |\  \  |  | \   \       
                 \___/    |_|  |_| |__|  |__|  |_| \__\ |__|  \__/        
                                                                              
                      - O R C A' S   B I G   F R I E N D -                    
                                      &                                       
                       - I N T E G R A L  F E E D E R -                       
                                                                              
 v1 FN, 2020, v2 2021                                                         
------------------------------------------------------------------------------


Reading SHARK input file file.SHARKINP.tmp ... ok
----------------------
SHARK INTEGRAL PACKAGE
----------------------

Number of atoms                             ...     18
Number of basis functions                   ...    204
Number of shells                            ...    104
Maximum angular momentum                    ...      2
Integral batch strategy                     ... SHARK/LIBINT Hybrid
RI-J (if used) integral strategy            ... SPLIT-RIJ (Revised 2003 algorithm where possible)
Printlevel                                  ...      1
Contraction scheme used                     ... SEGMENTED contraction
Coulomb Range Separation                    ... NOT USED
Exchange Range Separation                   ... Long Range
   Mu parameter                             ...  0.300000
   Scaling (regular/separated)              ...  0.167000  0.833000
Finite Nucleus Model                        ... NOT USED
Auxiliary Coulomb fitting basis             ... AVAILABLE
   # of basis functions in Aux-J            ...    502
   # of shells in Aux-J                     ...    170
   Maximum angular momentum in Aux-J        ...      4
Auxiliary J/K fitting basis                 ... NOT available
Auxiliary Correlation fitting basis         ... NOT available
Auxiliary 'external' fitting basis          ... NOT available
Integral threshold                          ...     2.500000e-11
Primitive cut-off                           ...     2.500000e-12
Primitive pair pre-selection threshold      ...     2.500000e-12

Calculating pre-screening integrals         ... done (  0.0 sec) Dimension = 104
Organizing shell pair data                  ... done (  0.0 sec)
Shell pair information
Total number of shell pairs                 ...      5460
Shell pairs after pre-screening             ...      5284
Total number of primitive shell pairs       ...     19504
Primitive shell pairs kept                  ...     14479
          la=0 lb=0:   1896 shell pairs
          la=1 lb=0:   2030 shell pairs
          la=1 lb=1:    572 shell pairs
          la=2 lb=0:    486 shell pairs
          la=2 lb=1:    264 shell pairs
          la=2 lb=2:     36 shell pairs

Calculating one electron integrals          ... done (  0.0 sec)
Calculating RI/J V-Matrix + Cholesky decomp.... done (  0.0 sec)
Calculating Nuclear repulsion               ... done (  0.0 sec) ENN=    412.562463667156 Eh

SHARK setup successfully completed in   0.3 seconds

Maximum memory used throughout the entire GTOINT-calculation: 14.7 MB


           ************************************************************
           *        Program running with 6 parallel MPI-processes     *
           *              working on a common directory               *
           ************************************************************
-------------------------------------------------------------------------------
                                 ORCA SCF
-------------------------------------------------------------------------------

------------
SCF SETTINGS
------------
Hamiltonian:
 Density Functional     Method          .... DFT(GTOs)
 Exchange Functional    Exchange        .... WB97X-V
 Correlation Functional Correlation     .... WB97X-V
 Gradients option       PostSCFGGA      .... off
 Hybrid DFT is turned on
   Fraction HF Exchange ScalHFX         ....  0.167000
   Scaling of DF-GGA-X  ScalDFX         ....  0.000000
   Scaling of DF-GGA-C  ScalDFC         ....  1.000000
   Scaling of DF-LDA-C  ScalLDAC        ....  1.000000
   Perturbative correction              ....  0.000000
   Density functional embedding theory  .... OFF
 Long-range corrected/Screened/Range-Separated Hybrid DFT is turned on
   Amount of maximum screened exact exchange              ....  0.833000
   Range separation parameter mu (erf(mu*r12)/r12)        ....  0.300000
 RI-approximation to the Coulomb term is turned on
   Number of AuxJ basis functions       .... 502
   RIJ-COSX (HFX calculated with COS-X)).... on


General Settings:
 Integral files         IntName         .... file
 Hartree-Fock type      HFTyp           .... RHF
 Total Charge           Charge          ....    0
 Multiplicity           Mult            ....    1
 Number of Electrons    NEL             ....   62
 Basis Dimension        Dim             ....  204
 Nuclear Repulsion      ENuc            ....    412.5624636672 Eh

Convergence Acceleration:
 DIIS                   CNVDIIS         .... on
   Start iteration      DIISMaxIt       ....    12
   Startup error        DIISStart       ....  0.200000
   # of expansion vecs  DIISMaxEq       ....     5
   Bias factor          DIISBfac        ....   1.050
   Max. coefficient     DIISMaxC        ....  10.000
 Trust-Rad. Augm. Hess. CNVTRAH         .... auto
   Auto Start mean grad. ratio tolernc. ....  1.125000
   Auto Start start iteration           ....    20
   Auto Start num. interpolation iter.  ....    10
   Max. Number of Micro iterations      ....    16
   Max. Number of Macro iterations      .... Maxiter - #DIIS iter
   Number of Davidson start vectors     ....     2
   Converg. threshold I  (grad. norm)   ....   1.000e-05
   Converg. threshold II (energy diff.) ....   1.000e-08
   Grad. Scal. Fac. for Micro threshold ....   0.100
   Minimum threshold for Micro iter.    ....   0.010
   NR start threshold (gradient norm)   ....   0.001
   Initial trust radius                 ....   0.400
   Minimum AH scaling param. (alpha)    ....   1.000
   Maximum AH scaling param. (alpha)    .... 1000.000
   Orbital update algorithm             .... Taylor
   White noise on init. David. guess    .... on
   Maximum white noise                  ....   0.010
   Quad. conv. algorithm                .... NR
 SOSCF                  CNVSOSCF        .... on
   Start iteration      SOSCFMaxIt      ....   150
   Startup grad/error   SOSCFStart      ....  0.003300
 Level Shifting         CNVShift        .... on
   Level shift para.    LevelShift      ....    0.2500
   Turn off err/grad.   ShiftErr        ....    0.0010
 Zerner damping         CNVZerner       .... off
 Static damping         CNVDamp         .... on
   Fraction old density DampFac         ....    0.7000
   Max. Damping (<1)    DampMax         ....    0.9800
   Min. Damping (>=0)   DampMin         ....    0.0000
   Turn off err/grad.   DampErr         ....    0.1000
 Fernandez-Rico         CNVRico         .... off

SCF Procedure:
 Maximum # iterations   MaxIter         ....   125
 SCF integral mode      SCFMode         .... Direct
   Integral package                     .... SHARK and LIBINT hybrid scheme
 Reset frequency        DirectResetFreq ....    20
 Integral Threshold     Thresh          ....  2.500e-11 Eh
 Primitive CutOff       TCut            ....  2.500e-12 Eh

Convergence Tolerance:
 Convergence Check Mode ConvCheckMode   .... Total+1el-Energy
 Convergence forced     ConvForced      .... 0
 Energy Change          TolE            ....  1.000e-08 Eh
 1-El. energy change                    ....  1.000e-05 Eh
 Orbital Gradient       TolG            ....  1.000e-05
 Orbital Rotation angle TolX            ....  1.000e-05
 DIIS Error             TolErr          ....  5.000e-07


Diagonalization of the overlap matrix:
Smallest eigenvalue                        ... 9.585e-06
Time for diagonalization                   ...    0.011 sec
Threshold for overlap eigenvalues          ... 1.000e-08
Number of eigenvalues below threshold      ... 0
Time for construction of square roots      ...    0.005 sec
Total time needed                          ...    0.017 sec

Time for model grid setup =    0.123 sec

------------------------------
INITIAL GUESS: MODEL POTENTIAL
------------------------------
Loading Hartree-Fock densities                     ... done
Calculating cut-offs                               ... done
Initializing the effective Hamiltonian             ... done
Setting up the integral package (SHARK)            ... done
Starting the Coulomb interaction                   ... done (   0.1 sec)
Reading the grid                                   ... done
Mapping shells                                     ... done
Starting the XC term evaluation                    ... done (   0.1 sec)
  promolecular density results
     # of electrons  =     61.993446876
     EX              =    -33.539689179
     EC              =     -2.566204250
     EX+EC           =    -36.105893429
Transforming the Hamiltonian                       ... done (   0.0 sec)
Diagonalizing the Hamiltonian                      ... done (   0.0 sec)
Back transforming the eigenvectors                 ... done (   0.0 sec)
Now organizing SCF variables                       ... done
                      ------------------
                      INITIAL GUESS DONE (   0.3 sec)
                      ------------------
-------------------
DFT GRID GENERATION
-------------------

General Integration Accuracy     IntAcc      ... 4.388
Radial Grid Type                 RadialGrid  ... OptM3 with GC (2021)
Angular Grid (max. ang.)         AngularGrid ... 4 (Lebedev-302)
Angular grid pruning method      GridPruning ... 4 (adaptive)
Weight generation scheme         WeightScheme... Becke
Basis function cutoff            BFCut       ... 1.0000e-11
Integration weight cutoff        WCut        ... 1.0000e-14
Angular grids for H and He will be reduced by one unit
Partially contracted basis set               ... off
Rotationally invariant grid construction     ... off

Total number of grid points                  ...    83975
Total number of batches                      ...     1321
Average number of points per batch           ...       63
Average number of grid points per atom       ...     4665
Time for grid setup =    0.519 sec

--------------------
COSX GRID GENERATION
--------------------

GRIDX 1
-------
General Integration Accuracy     IntAcc      ... 3.816
Radial Grid Type                 RadialGrid  ... OptM3 with GC (2021)
Angular Grid (max. ang.)         AngularGrid ... 1 (Lebedev-50)
Angular grid pruning method      GridPruning ... 4 (adaptive)
Weight generation scheme         WeightScheme... Becke
Basis function cutoff            BFCut       ... 1.0000e-11
Integration weight cutoff        WCut        ... 1.0000e-14
Angular grids for H and He will be reduced by one unit
Partially contracted basis set               ... on
Rotationally invariant grid construction     ... off

Total number of grid points                  ...    10495
Total number of batches                      ...      174
Average number of points per batch           ...       60
Average number of grid points per atom       ...      583
UseSFitting                                  ... on

GRIDX 2
-------
General Integration Accuracy     IntAcc      ... 4.020
Radial Grid Type                 RadialGrid  ... OptM3 with GC (2021)
Angular Grid (max. ang.)         AngularGrid ... 2 (Lebedev-110)
Angular grid pruning method      GridPruning ... 4 (adaptive)
Weight generation scheme         WeightScheme... Becke
Basis function cutoff            BFCut       ... 1.0000e-11
Integration weight cutoff        WCut        ... 1.0000e-14
Angular grids for H and He will be reduced by one unit
Partially contracted basis set               ... on
Rotationally invariant grid construction     ... off

Total number of grid points                  ...    24943
Total number of batches                      ...      398
Average number of points per batch           ...       62
Average number of grid points per atom       ...     1386
UseSFitting                                  ... on

GRIDX 3
-------
General Integration Accuracy     IntAcc      ... 4.338
Radial Grid Type                 RadialGrid  ... OptM3 with GC (2021)
Angular Grid (max. ang.)         AngularGrid ... 3 (Lebedev-194)
Angular grid pruning method      GridPruning ... 4 (adaptive)
Weight generation scheme         WeightScheme... Becke
Basis function cutoff            BFCut       ... 1.0000e-11
Integration weight cutoff        WCut        ... 1.0000e-14
Angular grids for H and He will be reduced by one unit
Partially contracted basis set               ... on
Rotationally invariant grid construction     ... off

Total number of grid points                  ...    55710
Total number of batches                      ...      880
Average number of points per batch           ...       63
Average number of grid points per atom       ...     3095
UseSFitting                                  ... on

Time for X-Grid setup             =    0.542 sec

--------------
SCF ITERATIONS
--------------
ITER       Energy         Delta-E        Max-DP      RMS-DP      [F,P]     Damp
               ***  Starting incremental Fock matrix formation  ***
  0   -381.3171805211   0.000000000000 0.60524397  0.00464221  0.0768270 0.7000
                      *** Initiating the SOSCF procedure ***
                      *** Re-Reading the Fockian *** 
                      *** Removing any level shift *** 
ITER      Energy       Delta-E        Grad      Rot      Max-DP    RMS-DP
  1   -381.33279729  -0.0156167648  0.003152  0.003152  1.925891  0.014600
               *** Restarting incremental Fock matrix formation ***
  2   -381.35643624  -0.0236389518  0.008958  0.009660  1.003610  0.007191
  3   -381.35743548  -0.0009992375  0.008846  0.005266  0.067092  0.001289
  4   -381.36234012  -0.0049046436  0.000740  0.001329  0.036089  0.000421
  5   -381.36237033  -0.0000302154  0.000634  0.000327  0.054241  0.000390
  6   -381.36240096  -0.0000306253  0.000058  0.000162  0.016373  0.000121
  7   -381.36240138  -0.0000004232  0.000045  0.000048  0.000528  0.000010
  8   -381.36240151  -0.0000001271  0.000010  0.000011  0.000900  0.000010
  9   -381.36240152  -0.0000000132  0.000003  0.000003  0.002646  0.000020
                  ***Gradient check signals convergence***
              ***Rediagonalizing the Fockian in SOSCF/NRSCF***

               *****************************************************
               *                     SUCCESS                       *
               *           SCF CONVERGED AFTER  10 CYCLES          *
               *****************************************************

Old exchange energy                            =    -16.615787294 Eh
New exchange energy                            =    -16.615790261 Eh
Exchange energy change after final integration =     -0.000002967 Eh
Total energy after final integration           =   -381.362404490 Eh
Final COS-X integration done in                =     7.580 sec

----------------
TOTAL SCF ENERGY
----------------

Total Energy       :         -381.36240449 Eh          -10377.39860 eV

Components:
Nuclear Repulsion  :          412.56246367 Eh           11226.39538 eV
Electronic Energy  :         -793.92486816 Eh          -21603.79398 eV
One Electron Energy:        -1334.22625224 Eh          -36306.14209 eV
Two Electron Energy:          540.30138409 Eh           14702.34811 eV
Max COSX asymmetry :            0.00000318 Eh               0.00009 eV

Virial components:
Potential Energy   :         -759.88652442 Eh          -20677.56356 eV
Kinetic Energy     :          378.52411993 Eh           10300.16495 eV
Virial Ratio       :            2.00749829


DFT components:
N(Alpha)           :       31.000020066126 electrons
N(Beta)            :       31.000020066126 electrons
N(Total)           :       62.000040132252 electrons
E(X)               :      -34.293442123944 Eh       
E(C)               :       -2.584195189543 Eh       
E(XC)              :      -36.877637313487 Eh       
DFET-embed. en.    :        0.000000000000 Eh       

---------------
SCF CONVERGENCE
---------------

  Last Energy change         ...    3.1946e-10  Tolerance :   1.0000e-08
  Last MAX-Density change    ...    4.4409e-15  Tolerance :   1.0000e-07
  Last RMS-Density change    ...    4.8328e-17  Tolerance :   5.0000e-09
  Last Orbital Gradient      ...    7.3422e-07  Tolerance :   1.0000e-05
  Last Orbital Rotation      ...    1.7228e-06  Tolerance :   1.0000e-05

             **** THE GBW FILE WAS UPDATED (file.gbw) ****
             **** DENSITY file.scfp WAS UPDATED ****
             **** ENERGY FILE WAS UPDATED (file.en.tmp) ****
             **** THE GBW FILE WAS UPDATED (file.gbw) ****
             **** DENSITY file.scfp WAS UPDATED ****
----------------
ORBITAL ENERGIES
----------------

  NO   OCC          E(Eh)            E(eV) 
   0   2.0000     -19.249549      -523.8069 
   1   2.0000     -14.440675      -392.9508 
   2   2.0000     -14.410780      -392.1373 
   3   2.0000     -10.360738      -281.9300 
   4   2.0000     -10.336245      -281.2635 
   5   2.0000     -10.321916      -280.8736 
   6   2.0000     -10.306548      -280.4554 
   7   2.0000     -10.295356      -280.1509 
   8   2.0000      -1.209458       -32.9110 
   9   2.0000      -1.079426       -29.3727 
  10   2.0000      -1.045340       -28.4451 
  11   2.0000      -0.897050       -24.4100 
  12   2.0000      -0.811782       -22.0897 
  13   2.0000      -0.795525       -21.6473 
  14   2.0000      -0.751861       -20.4592 
  15   2.0000      -0.682350       -18.5677 
  16   2.0000      -0.643977       -17.5235 
  17   2.0000      -0.619398       -16.8547 
  18   2.0000      -0.607878       -16.5412 
  19   2.0000      -0.586958       -15.9720 
  20   2.0000      -0.550860       -14.9897 
  21   2.0000      -0.541131       -14.7249 
  22   2.0000      -0.506791       -13.7905 
  23   2.0000      -0.502880       -13.6840 
  24   2.0000      -0.479690       -13.0530 
  25   2.0000      -0.464130       -12.6296 
  26   2.0000      -0.450850       -12.2682 
  27   2.0000      -0.437626       -11.9084 
  28   2.0000      -0.367953       -10.0125 
  29   2.0000      -0.354797        -9.6545 
  30   2.0000      -0.332533        -9.0487 
  31   0.0000       0.031485         0.8567 
  32   0.0000       0.045953         1.2505 
  33   0.0000       0.049262         1.3405 
  34   0.0000       0.056832         1.5465 
  35   0.0000       0.069293         1.8855 
  36   0.0000       0.073636         2.0037 
  37   0.0000       0.075617         2.0577 
  38   0.0000       0.078464         2.1351 
  39   0.0000       0.098401         2.6776 
  40   0.0000       0.107243         2.9182 
  41   0.0000       0.119641         3.2556 
  42   0.0000       0.120977         3.2920 
  43   0.0000       0.131666         3.5828 
  44   0.0000       0.137481         3.7410 
  45   0.0000       0.150603         4.0981 
  46   0.0000       0.153741         4.1835 
  47   0.0000       0.159074         4.3286 
  48   0.0000       0.171821         4.6755 
  49   0.0000       0.180099         4.9007 
  50   0.0000       0.181828         4.9478 
  51   0.0000       0.183914         5.0045 
  52   0.0000       0.191375         5.2076 
  53   0.0000       0.197009         5.3609 
  54   0.0000       0.204311         5.5596 
  55   0.0000       0.210156         5.7186 
  56   0.0000       0.217560         5.9201 
  57   0.0000       0.219075         5.9613 
  58   0.0000       0.227776         6.1981 
  59   0.0000       0.232170         6.3177 
  60   0.0000       0.244381         6.6500 
  61   0.0000       0.254879         6.9356 
  62   0.0000       0.256836         6.9889 
  63   0.0000       0.268115         7.2958 
  64   0.0000       0.277147         7.5416 
  65   0.0000       0.285415         7.7665 
  66   0.0000       0.296951         8.0804 
  67   0.0000       0.306273         8.3341 
  68   0.0000       0.312729         8.5098 
  69   0.0000       0.329894         8.9769 
  70   0.0000       0.343057         9.3351 
  71   0.0000       0.347734         9.4623 
  72   0.0000       0.368379        10.0241 
  73   0.0000       0.376357        10.2412 
  74   0.0000       0.382237        10.4012 
  75   0.0000       0.388382        10.5684 
  76   0.0000       0.396318        10.7844 
  77   0.0000       0.406236        11.0542 
  78   0.0000       0.410564        11.1720 
  79   0.0000       0.420872        11.4525 
  80   0.0000       0.423358        11.5202 
  81   0.0000       0.425091        11.5673 
  82   0.0000       0.432365        11.7652 
  83   0.0000       0.440714        11.9924 
  84   0.0000       0.462382        12.5821 
  85   0.0000       0.471265        12.8238 
  86   0.0000       0.481962        13.1149 
  87   0.0000       0.498548        13.5662 
  88   0.0000       0.510579        13.8936 
  89   0.0000       0.530507        14.4358 
  90   0.0000       0.548332        14.9209 
  91   0.0000       0.585978        15.9453 
  92   0.0000       0.762594        20.7512 
  93   0.0000       0.780897        21.2493 
  94   0.0000       0.797385        21.6979 
  95   0.0000       0.810613        22.0579 
  96   0.0000       0.822809        22.3898 
  97   0.0000       0.830507        22.5993 
  98   0.0000       0.846141        23.0247 
  99   0.0000       0.886937        24.1348 
 100   0.0000       0.901674        24.5358 
 101   0.0000       0.920612        25.0511 
 102   0.0000       0.934628        25.4325 
 103   0.0000       0.949561        25.8389 
 104   0.0000       0.989280        26.9197 
 105   0.0000       0.991719        26.9861 
 106   0.0000       1.018122        27.7045 
 107   0.0000       1.046595        28.4793 
 108   0.0000       1.065327        28.9890 
 109   0.0000       1.081275        29.4230 
 110   0.0000       1.101165        29.9642 
 111   0.0000       1.107261        30.1301 
 112   0.0000       1.118385        30.4328 
 113   0.0000       1.132590        30.8193 
 114   0.0000       1.143069        31.1045 
 115   0.0000       1.152950        31.3734 
 116   0.0000       1.170584        31.8532 
 117   0.0000       1.194603        32.5068 
 118   0.0000       1.198848        32.6223 
 119   0.0000       1.221211        33.2308 
 120   0.0000       1.230884        33.4941 
 121   0.0000       1.244783        33.8723 
 122   0.0000       1.270384        34.5689 
 123   0.0000       1.328718        36.1562 
 124   0.0000       1.385941        37.7134 
 125   0.0000       1.425357        38.7859 
 126   0.0000       1.488963        40.5167 
 127   0.0000       1.506031        40.9812 
 128   0.0000       1.525962        41.5235 
 129   0.0000       1.556679        42.3594 
 130   0.0000       1.580092        42.9965 
 131   0.0000       1.598498        43.4973 
 132   0.0000       1.642770        44.7020 
 133   0.0000       1.694408        46.1072 
 134   0.0000       1.706423        46.4341 
 135   0.0000       1.729753        47.0690 
 136   0.0000       1.782507        48.5045 
 137   0.0000       1.824078        49.6357 
 138   0.0000       1.852391        50.4061 
 139   0.0000       1.892105        51.4868 
 140   0.0000       1.905301        51.8459 
 141   0.0000       1.960597        53.3505 
 142   0.0000       1.967164        53.5293 
 143   0.0000       1.977657        53.8148 
 144   0.0000       1.994515        54.2735 
 145   0.0000       2.011215        54.7280 
 146   0.0000       2.039918        55.5090 
 147   0.0000       2.064090        56.1667 
 148   0.0000       2.107041        57.3355 
 149   0.0000       2.111119        57.4465 
 150   0.0000       2.136363        58.1334 
 151   0.0000       2.148600        58.4664 
 152   0.0000       2.180494        59.3343 
 153   0.0000       2.199176        59.8426 
 154   0.0000       2.229570        60.6697 
 155   0.0000       2.250957        61.2517 
 156   0.0000       2.271763        61.8178 
 157   0.0000       2.279854        62.0380 
 158   0.0000       2.290809        62.3361 
 159   0.0000       2.317342        63.0581 
 160   0.0000       2.368269        64.4439 
 161   0.0000       2.388983        65.0075 
 162   0.0000       2.416906        65.7674 
 163   0.0000       2.486969        67.6739 
 164   0.0000       2.500149        68.0325 
 165   0.0000       2.547723        69.3271 
 166   0.0000       2.559529        69.6483 
 167   0.0000       2.564857        69.7933 
 168   0.0000       2.591327        70.5136 
 169   0.0000       2.608978        70.9939 
 170   0.0000       2.613773        71.1244 
 171   0.0000       2.647392        72.0392 
 172   0.0000       2.654618        72.2358 
 173   0.0000       2.673870        72.7597 
 174   0.0000       2.701774        73.5190 
 175   0.0000       2.723337        74.1058 
 176   0.0000       2.759824        75.0986 
 177   0.0000       2.771184        75.4077 
 178   0.0000       2.813748        76.5660 
 179   0.0000       2.867208        78.0207 
 180   0.0000       2.871480        78.1369 
 181   0.0000       2.876135        78.2636 
 182   0.0000       2.889637        78.6310 
 183   0.0000       2.917229        79.3818 
 184   0.0000       2.943926        80.1083 
 185   0.0000       2.948503        80.2329 
 186   0.0000       2.993111        81.4467 
 187   0.0000       3.025089        82.3169 
 188   0.0000       3.039162        82.6998 
 189   0.0000       3.083201        83.8982 
 190   0.0000       3.113746        84.7293 
 191   0.0000       3.147514        85.6482 
 192   0.0000       3.173667        86.3599 
 193   0.0000       3.254358        88.5556 
 194   0.0000       3.353726        91.2595 
 195   0.0000       3.400502        92.5324 
 196   0.0000       3.438858        93.5761 
 197   0.0000       3.446165        93.7749 
 198   0.0000       3.520186        95.7891 
 199   0.0000       3.558826        96.8406 
 200   0.0000       3.574448        97.2657 
 201   0.0000       3.615156        98.3734 
 202   0.0000       3.634331        98.8952 
 203   0.0000       3.706246       100.8521 

                    ********************************
                    * MULLIKEN POPULATION ANALYSIS *
                    ********************************

-----------------------
MULLIKEN ATOMIC CHARGES
-----------------------
   0 C :   -0.248639
   1 C :    0.004437
   2 O :   -0.283078
   3 C :   -0.148241
   4 C :   -0.258548
   5 N :   -0.381278
   6 C :   -0.208525
   7 N :   -0.308834
   8 H :    0.164044
   9 H :    0.162884
  10 H :    0.128876
  11 H :    0.150339
  12 H :    0.184559
  13 H :    0.122545
  14 H :    0.288911
  15 H :    0.179530
  16 H :    0.143642
  17 H :    0.307376
Sum of atomic charges:    0.0000000

--------------------------------
MULLIKEN REDUCED ORBITAL CHARGES
--------------------------------
  0 C s       :     3.290716  s :     3.290716
      pz      :     0.996127  p :     2.904845
      px      :     0.883794
      py      :     1.024924
      dz2     :     0.005976  d :     0.053078
      dxz     :     0.012656
      dyz     :     0.011477
      dx2y2   :     0.014948
      dxy     :     0.008021
  1 C s       :     3.171307  s :     3.171307
      pz      :     1.003048  p :     2.758388
      px      :     0.761087
      py      :     0.994253
      dz2     :     0.008623  d :     0.065868
      dxz     :     0.015788
      dyz     :     0.010214
      dx2y2   :     0.013937
      dxy     :     0.017307
  2 O s       :     3.782022  s :     3.782022
      pz      :     1.615405  p :     4.471099
      px      :     1.171249
      py      :     1.684446
      dz2     :     0.004587  d :     0.029957
      dxz     :     0.007988
      dyz     :     0.005516
      dx2y2   :     0.004200
      dxy     :     0.007666
  3 C s       :     3.325520  s :     3.325520
      pz      :     0.802116  p :     2.729120
      px      :     0.971245
      py      :     0.955759
      dz2     :     0.014484  d :     0.093602
      dxz     :     0.025078
      dyz     :     0.018480
      dx2y2   :     0.012651
      dxy     :     0.022908
  4 C s       :     3.323951  s :     3.323951
      pz      :     1.064256  p :     2.881145
      px      :     0.822139
      py      :     0.994749
      dz2     :     0.011690  d :     0.053452
      dxz     :     0.007778
      dyz     :     0.008536
      dx2y2   :     0.013288
      dxy     :     0.012160
  5 N s       :     3.622467  s :     3.622467
      pz      :     1.340141  p :     3.719640
      px      :     1.235093
      py      :     1.144406
      dz2     :     0.005904  d :     0.039171
      dxz     :     0.008401
      dyz     :     0.007907
      dx2y2   :     0.005746
      dxy     :     0.011213
  6 C s       :     3.293517  s :     3.293517
      pz      :     1.067338  p :     2.862076
      px      :     0.781700
      py      :     1.013039
      dz2     :     0.012556  d :     0.052932
      dxz     :     0.009049
      dyz     :     0.007967
      dx2y2   :     0.011232
      dxy     :     0.012128
  7 N s       :     3.451169  s :     3.451169
      pz      :     1.111273  p :     3.820139
      px      :     1.134580
      py      :     1.574286
      dz2     :     0.003963  d :     0.037525
      dxz     :     0.007767
      dyz     :     0.011825
      dx2y2   :     0.008583
      dxy     :     0.005386
  8 H s       :     0.825480  s :     0.825480
      pz      :     0.002745  p :     0.010477
      px      :     0.001460
      py      :     0.006272
  9 H s       :     0.826356  s :     0.826356
      pz      :     0.004371  p :     0.010760
      px      :     0.004327
      py      :     0.002062
 10 H s       :     0.860620  s :     0.860620
      pz      :     0.002665  p :     0.010504
      px      :     0.002729
      py      :     0.005110
 11 H s       :     0.839018  s :     0.839018
      pz      :     0.005467  p :     0.010643
      px      :     0.002513
      py      :     0.002663
 12 H s       :     0.804697  s :     0.804697
      pz      :     0.002717  p :     0.010744
      px      :     0.001600
      py      :     0.006427
 13 H s       :     0.866566  s :     0.866566
      pz      :     0.007114  p :     0.010889
      px      :     0.001974
      py      :     0.001801
 14 H s       :     0.688288  s :     0.688288
      pz      :     0.008474  p :     0.022800
      px      :     0.007939
      py      :     0.006388
 15 H s       :     0.809800  s :     0.809800
      pz      :     0.007387  p :     0.010670
      px      :     0.001582
      py      :     0.001701
 16 H s       :     0.845527  s :     0.845527
      pz      :     0.002612  p :     0.010831
      px      :     0.001713
      py      :     0.006507
 17 H s       :     0.669748  s :     0.669748
      pz      :     0.009788  p :     0.022877
      px      :     0.004382
      py      :     0.008707


                     *******************************
                     * LOEWDIN POPULATION ANALYSIS *
                     *******************************

----------------------
LOEWDIN ATOMIC CHARGES
----------------------
   0 C :   -0.119252
   1 C :   -0.020568
   2 O :   -0.383630
   3 C :    0.004203
   4 C :   -0.084731
   5 N :   -0.367712
   6 C :   -0.088017
   7 N :   -0.332892
   8 H :    0.125706
   9 H :    0.126478
  10 H :    0.116605
  11 H :    0.120981
  12 H :    0.135964
  13 H :    0.122825
  14 H :    0.182549
  15 H :    0.132684
  16 H :    0.130612
  17 H :    0.198197

-------------------------------
LOEWDIN REDUCED ORBITAL CHARGES
-------------------------------
  0 C s       :     2.859036  s :     2.859036
      pz      :     1.068193  p :     3.146432
      px      :     0.986022
      py      :     1.092217
      dz2     :     0.012212  d :     0.113784
      dxz     :     0.026951
      dyz     :     0.026080
      dx2y2   :     0.032639
      dxy     :     0.015902
  1 C s       :     2.846357  s :     2.846357
      pz      :     1.073876  p :     3.033701
      px      :     0.890867
      py      :     1.068958
      dz2     :     0.017760  d :     0.140510
      dxz     :     0.032896
      dyz     :     0.023191
      dx2y2   :     0.029479
      dxy     :     0.037183
  2 O s       :     3.486307  s :     3.486307
      pz      :     1.703845  p :     4.829119
      px      :     1.364596
      py      :     1.760678
      dz2     :     0.009809  d :     0.068204
      dxz     :     0.019408
      dyz     :     0.008827
      dx2y2   :     0.012102
      dxy     :     0.018058
  3 C s       :     2.796860  s :     2.796860
      pz      :     0.971623  p :     2.989981
      px      :     0.982825
      py      :     1.035534
      dz2     :     0.028112  d :     0.208956
      dxz     :     0.059820
      dyz     :     0.043815
      dx2y2   :     0.022175
      dxy     :     0.055034
  4 C s       :     2.868492  s :     2.868492
      pz      :     1.067677  p :     3.104199
      px      :     0.973855
      py      :     1.062667
      dz2     :     0.024380  d :     0.112041
      dxz     :     0.017187
      dyz     :     0.015709
      dx2y2   :     0.026905
      dxy     :     0.027860
  5 N s       :     3.232914  s :     3.232914
      pz      :     1.435210  p :     4.056327
      px      :     1.329271
      py      :     1.291846
      dz2     :     0.009904  d :     0.078471
      dxz     :     0.017806
      dyz     :     0.014610
      dx2y2   :     0.011393
      dxy     :     0.024758
  6 C s       :     2.872432  s :     2.872432
      pz      :     1.092859  p :     3.103541
      px      :     0.960862
      py      :     1.049819
      dz2     :     0.026319  d :     0.112044
      dxz     :     0.020209
      dyz     :     0.014228
      dx2y2   :     0.023085
      dxy     :     0.028203
  7 N s       :     3.197278  s :     3.197278
      pz      :     1.224882  p :     4.056646
      px      :     1.286337
      py      :     1.545427
      dz2     :     0.010999  d :     0.078968
      dxz     :     0.019821
      dyz     :     0.021374
      dx2y2   :     0.015828
      dxy     :     0.010946
  8 H s       :     0.836868  s :     0.836868
      pz      :     0.009344  p :     0.037427
      px      :     0.005039
      py      :     0.023043
  9 H s       :     0.836207  s :     0.836207
      pz      :     0.015603  p :     0.037315
      px      :     0.015347
      py      :     0.006365
 10 H s       :     0.846240  s :     0.846240
      pz      :     0.008894  p :     0.037155
      px      :     0.009702
      py      :     0.018559
 11 H s       :     0.841781  s :     0.841781
      pz      :     0.019824  p :     0.037238
      px      :     0.008692
      py      :     0.008722
 12 H s       :     0.825773  s :     0.825773
      pz      :     0.009237  p :     0.038263
      px      :     0.005115
      py      :     0.023910
 13 H s       :     0.839006  s :     0.839006
      pz      :     0.025643  p :     0.038170
      px      :     0.006102
      py      :     0.006425
 14 H s       :     0.744288  s :     0.744288
      pz      :     0.028673  p :     0.073163
      px      :     0.024320
      py      :     0.020170
 15 H s       :     0.829360  s :     0.829360
      pz      :     0.027226  p :     0.037956
      px      :     0.004990
      py      :     0.005740
 16 H s       :     0.830955  s :     0.830955
      pz      :     0.008704  p :     0.038434
      px      :     0.005458
      py      :     0.024272
 17 H s       :     0.728716  s :     0.728716
      pz      :     0.032235  p :     0.073087
      px      :     0.011888
      py      :     0.028965


                      *****************************
                      * MAYER POPULATION ANALYSIS *
                      *****************************

  NA   - Mulliken gross atomic population
  ZA   - Total nuclear charge
  QA   - Mulliken gross atomic charge
  VA   - Mayer's total valence
  BVA  - Mayer's bonded valence
  FA   - Mayer's free valence

  ATOM       NA         ZA         QA         VA         BVA        FA
  0 C      6.2486     6.0000    -0.2486     3.5617     3.5617     0.0000
  1 C      5.9956     6.0000     0.0044     3.4753     3.4753     0.0000
  2 O      8.2831     8.0000    -0.2831     1.6033     1.6033     0.0000
  3 C      6.1482     6.0000    -0.1482     4.4395     4.4395    -0.0000
  4 C      6.2585     6.0000    -0.2585     3.5660     3.5660     0.0000
  5 N      7.3813     7.0000    -0.3813     2.6263     2.6263     0.0000
  6 C      6.2085     6.0000    -0.2085     3.4165     3.4165    -0.0000
  7 N      7.3088     7.0000    -0.3088     2.7120     2.7120     0.0000
  8 H      0.8360     1.0000     0.1640     0.9336     0.9336     0.0000
  9 H      0.8371     1.0000     0.1629     0.9406     0.9406     0.0000
 10 H      0.8711     1.0000     0.1289     0.9465     0.9465     0.0000
 11 H      0.8497     1.0000     0.1503     0.9281     0.9281     0.0000
 12 H      0.8154     1.0000     0.1846     0.8879     0.8879     0.0000
 13 H      0.8775     1.0000     0.1225     0.9551     0.9551     0.0000
 14 H      0.7111     1.0000     0.2889     0.8618     0.8618     0.0000
 15 H      0.8205     1.0000     0.1795     0.8900     0.8900     0.0000
 16 H      0.8564     1.0000     0.1436     0.9544     0.9544     0.0000
 17 H      0.6926     1.0000     0.3074     0.8430     0.8430    -0.0000

  Mayer bond orders larger than 0.100000
B(  0-C ,  1-C ) :   0.8283 B(  0-C ,  7-N ) :   0.8942 B(  0-C ,  8-H ) :   0.9749 
B(  0-C ,  9-H ) :   0.9855 B(  1-C ,  2-O ) :   0.7832 B(  1-C ,  7-N ) :  -0.1025 
B(  1-C , 10-H ) :   0.9572 B(  1-C , 11-H ) :   0.9993 B(  2-O ,  3-C ) :   1.5481 
B(  2-O ,  4-C ) :  -0.2436 B(  2-O ,  6-C ) :  -0.2868 B(  3-C ,  4-C ) :   0.8616 
B(  3-C ,  5-N ) :  -0.3329 B(  3-C ,  6-C ) :   0.8810 B(  3-C ,  7-N ) :   1.4517 
B(  4-C ,  5-N ) :   1.0727 B(  4-C , 12-H ) :   0.9760 B(  4-C , 13-H ) :   0.9541 
B(  5-N ,  6-C ) :   1.0648 B(  5-N , 14-H ) :   0.8812 B(  6-C ,  7-N ) :  -0.2341 
B(  6-C , 15-H ) :   0.9878 B(  6-C , 16-H ) :   0.9519 B(  7-N , 17-H ) :   0.8793 


-------
TIMINGS
-------

Total SCF time: 0 days 0 hours 0 min 47 sec 

Total time                  ....      47.788 sec
Sum of individual times     ....      47.499 sec  ( 99.4%)

Fock matrix formation       ....      45.973 sec  ( 96.2%)
  Split-RI-J                ....       1.854 sec  (  4.0% of F)
  Chain of spheres X        ....      40.784 sec  ( 88.7% of F)
  XC integration            ....       3.319 sec  (  7.2% of F)
    Basis function eval.    ....       0.912 sec  ( 27.5% of XC)
    Density eval.           ....       0.856 sec  ( 25.8% of XC)
    XC-Functional eval.     ....       0.423 sec  ( 12.7% of XC)
    XC-Potential eval.      ....       0.865 sec  ( 26.1% of XC)
Diagonalization             ....       0.031 sec  (  0.1%)
Density matrix formation    ....       0.007 sec  (  0.0%)
Population analysis         ....       0.012 sec  (  0.0%)
Initial guess               ....       0.197 sec  (  0.4%)
Orbital Transformation      ....       0.000 sec  (  0.0%)
Orbital Orthonormalization  ....       0.000 sec  (  0.0%)
DIIS solution               ....       0.011 sec  (  0.0%)
SOSCF solution              ....       0.083 sec  (  0.2%)
Grid generation             ....       1.184 sec  (  2.5%)

Maximum memory used throughout the entire SCF-calculation: 59.3 MB


-------------------------------------------------------------------------------
                          DFT DISPERSION CORRECTION                            
                                                                               
                              DFTD3 V3.1  Rev 1                                
                          USING Becke-Johnson damping                          
-------------------------------------------------------------------------------
The WB97X-D3BJ functional is recognized
Active option DFTDOPT                   ...         4   

molecular C6(AA) [au] = 2487.297717 


            DFT-D V3
 parameters
 s6 scaling factor         :     1.0000 
 a1 scaling factor         :     0.0000 
 s8 scaling factor         :     0.2641 
 a2 scaling factor         :     5.4959 
 ad hoc parameters k1-k3   :    16.0000     1.3333    -4.0000 

 Edisp/kcal,au: -17.983297224608  -0.028658205254 
 E6   /kcal   : -15.132901666 
 E8   /kcal   :  -2.850395558 
 % E8         :  15.850238823 

-------------------------   ----------------
Dispersion correction           -0.028658205
-------------------------   ----------------


-------------------------   --------------------
FINAL SINGLE POINT ENERGY      -381.391062695514
-------------------------   --------------------


           ************************************************************
           *        Program running with 6 parallel MPI-processes     *
           *              working on a common directory               *
           ************************************************************
------------------------------------------------------------------------------
                         ORCA SCF GRADIENT CALCULATION
------------------------------------------------------------------------------

 ... reading COSX grid (gridx3)
Gradient of the Kohn-Sham DFT energy:
Kohn-Sham wavefunction type      ... RKS
Hartree-Fock exchange scaling    ...    0.167
Number of operators              ...    1
Number of atoms                  ...   18
Basis set dimensions             ...  204
Integral neglect threshold       ... 2.5e-11
Integral primitive cutoff        ... 2.5e-12
SHARK Integral package           ... ON

Nuc. rep. gradient       (SHARK) ... done (  0.0 sec)
HCore & Overlap gradient (SHARK) ... done (  0.1 sec)
RI-J gradient            (SHARK) ... done (  0.5 sec)
COSX-gradient                    ... done (  8.5 sec)
Exchange-correlation gradient    ... done
Dispersion correction            ... done

------------------
CARTESIAN GRADIENT
------------------

   1   C   :    0.020167621    0.025649169    0.003193560
   2   C   :    0.037172519   -0.014461592   -0.013827086
   3   O   :    0.002543267    0.004990093    0.010473956
   4   C   :   -0.023673385    0.005664274    0.008033421
   5   C   :   -0.007882411   -0.029982331    0.017861763
   6   N   :   -0.026442792    0.017945982    0.023294797
   7   C   :   -0.004410993    0.034249769   -0.027113203
   8   N   :   -0.000052475   -0.034871232    0.018310109
   9   H   :    0.001110155   -0.007276439    0.005427904
  10   H   :   -0.008323777    0.004891982   -0.008852956
  11   H   :   -0.002414778    0.004488962   -0.005455104
  12   H   :   -0.003090556   -0.006268612    0.006305620
  13   H   :    0.002336019    0.007430393    0.010212635
  14   H   :    0.004530260   -0.007434932   -0.009724841
  15   H   :    0.008288795   -0.014646295   -0.020319919
  16   H   :    0.000808362    0.005583575    0.010278574
  17   H   :    0.004528112   -0.009014595   -0.010116505
  18   H   :   -0.005059459    0.013073174   -0.017731113

Difference to translation invariance:
           :    0.0001344830    0.0000113464    0.0002516114

Difference to rotation invariance:
           :    0.0000468981   -0.0000094749   -0.0010010502

Norm of the cartesian gradient     ...    0.1107317390
RMS gradient                       ...    0.0150686811
MAX gradient                       ...    0.0371725186

-------
TIMINGS
-------

Total SCF gradient time            ...       11.834 sec

One electron gradient       ....       0.084 sec  (  0.7%)
RI-J Coulomb gradient       ....       0.494 sec  (  4.2%)
COSX gradient               ....       8.515 sec  ( 72.0%)
XC gradient                 ....       2.192 sec  ( 18.5%)

Maximum memory used throughout the entire SCFGRAD-calculation: 45.7 MB


           ************************************************************
           *        Program running with 6 parallel MPI-processes     *
           *              working on a common directory               *
           ************************************************************

-------------------------------------------------------------------------------
                               ORCA SCF HESSIAN
-------------------------------------------------------------------------------

                   --------- SHARK INITIALIZATION DONE ---------

Hessian of the Kohn-Sham DFT energy:
Kohn-Sham wavefunction type                      ... RKS
Hartree-Fock exchange scaling                    ...    0.167
Number of operators                              ...    1
Number of atoms                                  ...   18
Basis set dimensions                             ...  204
Integral neglect threshold                       ... 2.5e-11
Integral primitive cutoff                        ... 2.5e-12

Setting up DFT Hessian calculations              ... 

HESS GRID
---------

General Integration Accuracy     IntAcc      ... 4.629
Radial Grid Type                 RadialGrid  ... OptM3 with GC (2021)
Angular Grid (max. ang.)         AngularGrid ... 5 (Lebedev-434)
Angular grid pruning method      GridPruning ... 4 (adaptive)
Weight generation scheme         WeightScheme... Becke
Basis function cutoff            BFCut       ... 1.0000e-11
Integration weight cutoff        WCut        ... 1.0000e-14
Angular grids for H and He will be reduced by one unit
Partially contracted basis set               ... off
Rotationally invariant grid construction     ... off

Total number of grid points                  ...   131500
Total number of batches                      ...     2063
Average number of points per batch           ...       63
Average number of grid points per atom       ...     7306

Building densities                               ... done   (      0.0 sec)
Calculating rho(r) on the grid                   ... done   (      0.3 sec)
Building xc-kernel on the grid                   ... done   (      0.1 sec)
                                                     done   (      1.6 sec)

Nuclear repulsion Hessian  (SHARK)               ... done   (      0.0 sec)

----------------------------------------------
Forming right-hand sides of CP-SCF equations     ...
----------------------------------------------
One electron integral derivatives  (SHARK)       ... done   (      0.1 sec)
Transforming the overlap derivative matrices     ... done   (      0.0 sec)
Making the Q(x) pseudodensities                  ... done   (      0.0 sec)
Adding the E*S(x)*S(y) terms to the Hessian      ... done   (      0.0 sec)
Calculating energy weighted overlap derivatives  ... done   (      0.0 sec)
Two electron integral derivatives (SHARK-RI)     ... done   (     15.8 sec)
Exchange-correlation integral derivatives        ... done   (     44.0 sec)
tr(F(y)Q(x)) contribution to the Hessian         ... done   (      0.0 sec)
Response fock operator R(S(x)) (SHARK-RIJCOSX)   ... done   (     11.4 sec)
XC Response fock operator R(S(x))                ... done   (     14.3 sec)
tr(F(y)S(x)) contribution to the Hessian         ... done   (      0.0 sec)
Transforming and finalizing RHSs                 ... done   (      0.1 sec)

----------------------------------------------
Solving the CP-SCF equations (RIJCOSX)           ...
----------------------------------------------
     CP-SCF ITERATION   0:   1.6143e-01 (   5.0 sec   0/ 54 done)
     CP-SCF ITERATION   1:   2.9448e-02 (   5.2 sec   0/ 54 done)
     CP-SCF ITERATION   2:   1.1285e-02 (   5.2 sec   0/ 54 done)
     CP-SCF ITERATION   3:   3.3872e-03 (   5.4 sec   0/ 54 done)
     CP-SCF ITERATION   4:   1.0975e-03 (   5.3 sec   0/ 54 done)
     CP-SCF ITERATION   5:   4.5395e-04 (   5.3 sec  12/ 54 done)
     CP-SCF ITERATION   6:   1.1674e-04 (   4.4 sec  48/ 54 done)
     CP-SCF ITERATION   7:   3.5720e-05 (   1.6 sec  54/ 54 done)
                    *** THE CP-SCF HAS CONVERGED ***

                                                 ... done   (     37.6 sec)
Forming perturbed density Hessian contributions  ... done   (      0.0 sec)
2nd integral derivative contribs (SHARK-RI)      ... done   (    105.0 sec)
Exchange-correlation Hessian                     ... done   (     27.8 sec)
Dispersion correction in the Hessian             ... done   (      0.8 sec)
Dipole derivatives                               ... (center of mass:  0.203001,  0.155576  0.309198)done   (      0.2 sec)

Total SCF Hessian time: 0 days 0 hours 4 min 19 sec 

Writing the Hessian file to the disk             ... done


Maximum memory used throughout the entire SCFHESS-calculation: 202.4 MB

-----------------------
VIBRATIONAL FREQUENCIES
-----------------------

Scaling factor for frequencies =  1.000000000  (already applied!)

   0:         0.00 cm**-1
   1:         0.00 cm**-1
   2:         0.00 cm**-1
   3:         0.00 cm**-1
   4:         0.00 cm**-1
   5:         0.00 cm**-1
   6:      -134.63 cm**-1 ***imaginary mode***
   7:        82.93 cm**-1
   8:       152.50 cm**-1
   9:       330.37 cm**-1
  10:       425.75 cm**-1
  11:       489.41 cm**-1
  12:       493.52 cm**-1
  13:       716.88 cm**-1
  14:       778.53 cm**-1
  15:       878.78 cm**-1
  16:       939.96 cm**-1
  17:       948.95 cm**-1
  18:       988.97 cm**-1
  19:      1014.96 cm**-1
  20:      1040.58 cm**-1
  21:      1064.96 cm**-1
  22:      1091.40 cm**-1
  23:      1141.89 cm**-1
  24:      1147.23 cm**-1
  25:      1176.54 cm**-1
  26:      1192.42 cm**-1
  27:      1213.50 cm**-1
  28:      1234.56 cm**-1
  29:      1254.55 cm**-1
  30:      1296.87 cm**-1
  31:      1311.41 cm**-1
  32:      1329.63 cm**-1
  33:      1338.46 cm**-1
  34:      1367.60 cm**-1
  35:      1431.60 cm**-1
  36:      1453.11 cm**-1
  37:      1469.19 cm**-1
  38:      1488.25 cm**-1
  39:      1517.49 cm**-1
  40:      1532.34 cm**-1
  41:      1539.24 cm**-1
  42:      1546.29 cm**-1
  43:      1565.78 cm**-1
  44:      2913.24 cm**-1
  45:      2921.14 cm**-1
  46:      2935.14 cm**-1
  47:      2943.98 cm**-1
  48:      2973.97 cm**-1
  49:      2988.72 cm**-1
  50:      2991.66 cm**-1
  51:      2996.33 cm**-1
  52:      3212.19 cm**-1
  53:      3213.27 cm**-1


------------
NORMAL MODES
------------

These modes are the Cartesian displacements weighted by the diagonal matrix
M(i,i)=1/sqrt(m[i]) where m[i] is the mass of the displaced atom
Thus, these vectors are normalized but *not* orthogonal

                  0          1          2          3          4          5    
      0       0.000000   0.000000   0.000000   0.000000   0.000000   0.000000
      1       0.000000   0.000000   0.000000   0.000000   0.000000   0.000000
      2       0.000000   0.000000   0.000000   0.000000   0.000000   0.000000
      3       0.000000   0.000000   0.000000   0.000000   0.000000   0.000000
      4       0.000000   0.000000   0.000000   0.000000   0.000000   0.000000
      5       0.000000   0.000000   0.000000   0.000000   0.000000   0.000000
      6       0.000000   0.000000   0.000000   0.000000   0.000000   0.000000
      7       0.000000   0.000000   0.000000   0.000000   0.000000   0.000000
      8       0.000000   0.000000   0.000000   0.000000   0.000000   0.000000
      9       0.000000   0.000000   0.000000   0.000000   0.000000   0.000000
     10       0.000000   0.000000   0.000000   0.000000   0.000000   0.000000
     11       0.000000   0.000000   0.000000   0.000000   0.000000   0.000000
     12       0.000000   0.000000   0.000000   0.000000   0.000000   0.000000
     13       0.000000   0.000000   0.000000   0.000000   0.000000   0.000000
     14       0.000000   0.000000   0.000000   0.000000   0.000000   0.000000
     15       0.000000   0.000000   0.000000   0.000000   0.000000   0.000000
     16       0.000000   0.000000   0.000000   0.000000   0.000000   0.000000
     17       0.000000   0.000000   0.000000   0.000000   0.000000   0.000000
     18       0.000000   0.000000   0.000000   0.000000   0.000000   0.000000
     19       0.000000   0.000000   0.000000   0.000000   0.000000   0.000000
     20       0.000000   0.000000   0.000000   0.000000   0.000000   0.000000
     21       0.000000   0.000000   0.000000   0.000000   0.000000   0.000000
     22       0.000000   0.000000   0.000000   0.000000   0.000000   0.000000
     23       0.000000   0.000000   0.000000   0.000000   0.000000   0.000000
     24       0.000000   0.000000   0.000000   0.000000   0.000000   0.000000
     25       0.000000   0.000000   0.000000   0.000000   0.000000   0.000000
     26       0.000000   0.000000   0.000000   0.000000   0.000000   0.000000
     27       0.000000   0.000000   0.000000   0.000000   0.000000   0.000000
     28       0.000000   0.000000   0.000000   0.000000   0.000000   0.000000
     29       0.000000   0.000000   0.000000   0.000000   0.000000   0.000000
     30       0.000000   0.000000   0.000000   0.000000   0.000000   0.000000
     31       0.000000   0.000000   0.000000   0.000000   0.000000   0.000000
     32       0.000000   0.000000   0.000000   0.000000   0.000000   0.000000
     33       0.000000   0.000000   0.000000   0.000000   0.000000   0.000000
     34       0.000000   0.000000   0.000000   0.000000   0.000000   0.000000
     35       0.000000   0.000000   0.000000   0.000000   0.000000   0.000000
     36       0.000000   0.000000   0.000000   0.000000   0.000000   0.000000
     37       0.000000   0.000000   0.000000   0.000000   0.000000   0.000000
     38       0.000000   0.000000   0.000000   0.000000   0.000000   0.000000
     39       0.000000   0.000000   0.000000   0.000000   0.000000   0.000000
     40       0.000000   0.000000   0.000000   0.000000   0.000000   0.000000
     41       0.000000   0.000000   0.000000   0.000000   0.000000   0.000000
     42       0.000000   0.000000   0.000000   0.000000   0.000000   0.000000
     43       0.000000   0.000000   0.000000   0.000000   0.000000   0.000000
     44       0.000000   0.000000   0.000000   0.000000   0.000000   0.000000
     45       0.000000   0.000000   0.000000   0.000000   0.000000   0.000000
     46       0.000000   0.000000   0.000000   0.000000   0.000000   0.000000
     47       0.000000   0.000000   0.000000   0.000000   0.000000   0.000000
     48       0.000000   0.000000   0.000000   0.000000   0.000000   0.000000
     49       0.000000   0.000000   0.000000   0.000000   0.000000   0.000000
     50       0.000000   0.000000   0.000000   0.000000   0.000000   0.000000
     51       0.000000   0.000000   0.000000   0.000000   0.000000   0.000000
     52       0.000000   0.000000   0.000000   0.000000   0.000000   0.000000
     53       0.000000   0.000000   0.000000   0.000000   0.000000   0.000000
                  6          7          8          9         10         11    
      0       0.037082   0.083195  -0.085536  -0.052995  -0.061914  -0.117282
      1      -0.035420  -0.067985   0.132535   0.003900  -0.000857  -0.027367
      2      -0.007785   0.007782  -0.153091   0.040868   0.031394   0.025289
      3       0.025622  -0.047456  -0.012037   0.013615   0.064221  -0.139904
      4      -0.185196  -0.010579  -0.044156   0.051599   0.003775  -0.008003
      5       0.167922  -0.071957   0.055002   0.002820   0.034124  -0.030455
      6      -0.006634  -0.082583  -0.009687   0.022334   0.086860  -0.097575
      7       0.182296   0.029797  -0.015546   0.103421  -0.138125   0.021670
      8      -0.142650   0.030349   0.000052  -0.145294  -0.010214  -0.141287
      9      -0.005436  -0.007960   0.007057   0.005975   0.009318   0.012519
     10       0.068060   0.072042  -0.043042  -0.049260  -0.030555  -0.119474
     11      -0.045061   0.074972   0.055681  -0.023801  -0.162575   0.036467
     12       0.066092   0.008225  -0.037268  -0.032040   0.056745   0.050435
     13      -0.022093   0.056917  -0.019358   0.113434   0.063481  -0.107046
     14      -0.002640   0.087051  -0.024604   0.200895   0.048955   0.063269
     15      -0.022268   0.012955   0.029884   0.017169   0.014725   0.212008
     16      -0.078856  -0.174511   0.015691   0.004774  -0.015459   0.023555
     17       0.045742  -0.226433  -0.078654  -0.011432   0.023907   0.005945
     18      -0.097417  -0.021631   0.073588   0.043643  -0.061757   0.251355
     19       0.008831   0.054498   0.059322  -0.086165   0.133594  -0.017540
     20       0.022402   0.073096   0.099741  -0.094043   0.092339   0.080287
     21       0.008162   0.077212   0.034829  -0.013977  -0.097847  -0.168014
     22       0.072210   0.044856  -0.090674  -0.167276  -0.025817   0.186670
     23      -0.045772   0.031386   0.057726   0.035573  -0.119615  -0.040246
     24       0.072033   0.176660  -0.390733  -0.165808  -0.017781   0.091192
     25      -0.099857  -0.050942   0.074988   0.032934   0.003127  -0.028406
     26      -0.140709   0.064832  -0.344057   0.077962   0.047298   0.067051
     27       0.011374   0.088266   0.045221  -0.028968  -0.143442  -0.171656
     28       0.040464  -0.185628   0.432608   0.043469   0.002433  -0.182303
     29       0.028897  -0.013455  -0.243555   0.021907   0.113554   0.059213
     30      -0.296068  -0.026639  -0.095745  -0.041165   0.118389  -0.162924
     31      -0.285587  -0.045282  -0.000855   0.026850   0.047693  -0.029006
     32       0.419913  -0.179652   0.278545   0.030967   0.042713  -0.040170
     33       0.338359  -0.121699   0.095045   0.096756   0.056132  -0.083243
     34      -0.428160   0.034869  -0.229478   0.065193   0.048688   0.030279
     35       0.247695  -0.096270   0.040332   0.058522   0.048805   0.019799
     36       0.113062   0.141471  -0.043781  -0.157975  -0.039769  -0.031356
     37      -0.019015  -0.040671  -0.020508  -0.024840  -0.026825  -0.113075
     38      -0.010868   0.318406  -0.020475   0.527782   0.263866   0.078783
     39       0.106458  -0.100565  -0.091992   0.031270   0.222358   0.026847
     40      -0.039148   0.299898  -0.007508   0.483045   0.296861  -0.076629
     41       0.003683   0.074904  -0.032718   0.214556   0.077579   0.061203
     42      -0.035260  -0.258011  -0.045057  -0.031257  -0.128961   0.152348
     43      -0.123341  -0.249538  -0.026757   0.107192  -0.102663   0.025261
     44       0.069618  -0.373891  -0.103179  -0.126549  -0.021793  -0.045824
     45      -0.132078   0.123296   0.139648   0.064526  -0.230363   0.296191
     46       0.039161   0.278808   0.198091  -0.221624   0.513994   0.079149
     47       0.019061   0.080276   0.101981  -0.087606   0.066996   0.082809
     48      -0.144229  -0.179314   0.074227   0.075997   0.011822   0.379107
     49      -0.001770  -0.025192   0.010171  -0.036543   0.001817  -0.062258
     50       0.045432   0.269363   0.231064  -0.216879   0.450951   0.202084
     51      -0.041467   0.043086   0.213451   0.017573  -0.150793  -0.239818
     52       0.092018   0.062522  -0.158465  -0.258352  -0.038208   0.421406
     53      -0.024864   0.047218  -0.007920  -0.040183  -0.125013   0.150667
                 12         13         14         15         16         17    
      0       0.124665   0.140876  -0.035259  -0.058904  -0.048096  -0.036961
      1       0.030256   0.181522   0.031065  -0.006473   0.017408  -0.002737
      2      -0.009049   0.086285   0.091707  -0.023090  -0.014364  -0.089939
      3       0.132535  -0.170284  -0.030197  -0.022684   0.071384   0.008248
      4       0.043836   0.107304  -0.019393   0.006178   0.001913   0.024675
      5       0.003524   0.110201  -0.025816  -0.003265  -0.042743  -0.075445
      6       0.117015  -0.122323   0.047161  -0.009999   0.030679   0.054518
      7       0.055986  -0.100896  -0.286357   0.054746  -0.074194   0.013204
      8      -0.058425  -0.054038  -0.342404   0.061603  -0.083085   0.042690
      9      -0.016471  -0.003656   0.150798   0.046390  -0.014362   0.001992
     10      -0.174351  -0.044600  -0.004584   0.024807   0.078462  -0.007112
     11       0.035572  -0.062508   0.014271   0.056262   0.120062   0.001002
     12      -0.279048   0.006218   0.064217   0.136824  -0.035120   0.004483
     13      -0.069477  -0.019326   0.180797   0.183890   0.032704  -0.021396
     14       0.031539  -0.012571  -0.097900  -0.055218   0.112130  -0.044287
     15      -0.145875   0.013879  -0.219740  -0.204726   0.053551  -0.005527
     16       0.045452  -0.003374  -0.007239  -0.007794  -0.009536   0.003049
     17      -0.037352   0.001557  -0.028379  -0.041953   0.001615   0.001431
     18       0.010480   0.005689  -0.039677   0.120247  -0.028139  -0.006645
     19      -0.087266  -0.006402  -0.093535  -0.164205   0.055380   0.016803
     20       0.132098  -0.020720   0.071997   0.151965   0.012863   0.015607
     21       0.048470   0.121805   0.041781  -0.043790  -0.022597  -0.055599
     22       0.092213  -0.062554   0.205953  -0.081931  -0.040198   0.024802
     23      -0.107780  -0.083986   0.345582  -0.162574  -0.058443   0.080287
     24       0.270011   0.362515  -0.168102   0.071321   0.091642   0.236110
     25       0.036431   0.293741   0.002019   0.035341   0.095137   0.138419
     26       0.035438   0.372585  -0.002465   0.095593   0.185802   0.291073
     27       0.041851   0.080775   0.216377  -0.208787  -0.186749  -0.056488
     28      -0.062150  -0.206536   0.100528  -0.135427  -0.162357  -0.509884
     29       0.063949   0.100982  -0.142400   0.104170   0.100891  -0.138755
     30       0.114773  -0.317182   0.030916  -0.052138   0.041908  -0.152608
     31       0.037125   0.156769   0.042417   0.021667   0.079108   0.101847
     32       0.015415   0.416554   0.014976   0.077571   0.175596   0.349790
     33       0.144991  -0.038238   0.120637  -0.008841   0.205974   0.221807
     34       0.024907  -0.207120   0.144321  -0.078116  -0.109265  -0.372069
     35       0.005301   0.066435   0.128150  -0.028502  -0.011831  -0.120029
     36      -0.451310  -0.007376   0.141993   0.411057   0.240975  -0.111911
     37      -0.091220  -0.015213   0.182864   0.258390   0.210655  -0.109882
     38       0.078876  -0.025192  -0.088804  -0.211172  -0.322215   0.171911
     39      -0.350653   0.025970   0.114646   0.189838  -0.349897   0.117306
     40      -0.010991  -0.028109   0.176125   0.032087  -0.470961   0.223904
     41       0.024775  -0.011331  -0.097157  -0.058723   0.062014  -0.023985
     42      -0.159251   0.026630  -0.027117   0.077173  -0.155767   0.015679
     43       0.082393   0.000422   0.039634   0.105080  -0.022524  -0.046379
     44      -0.072715   0.007508   0.101483   0.113838  -0.155582   0.055518
     45       0.037781  -0.030732  -0.014762   0.325258   0.083788  -0.000094
     46       0.074347   0.041495  -0.129187  -0.214558  -0.112249  -0.085804
     47       0.129690  -0.025800   0.079773   0.181630   0.025769   0.017749
     48       0.149886   0.038020  -0.072124   0.246601  -0.202954  -0.035690
     49      -0.143111  -0.023733  -0.084689  -0.180959   0.122064   0.053765
     50       0.291576   0.026692   0.034760   0.181436  -0.172779  -0.086813
     51       0.029921   0.167788   0.072587  -0.083196  -0.038571   0.094109
     52       0.313045  -0.097733   0.185474   0.007745   0.024366  -0.112455
     53       0.063863  -0.125060   0.351979  -0.100695  -0.018790  -0.029112
                 18         19         20         21         22         23    
      0      -0.004313   0.053971   0.039856   0.017795  -0.045854   0.009885
      1      -0.013146   0.109872   0.094050   0.014232   0.000066   0.011930
      2      -0.026718   0.068942   0.081438   0.012868  -0.003077  -0.015667
      3      -0.018069   0.078101   0.065931  -0.025315  -0.020373  -0.005312
      4       0.007469  -0.103214  -0.059669  -0.014831  -0.013919  -0.012097
      5      -0.013889  -0.072098  -0.126376  -0.018766   0.011679   0.014414
      6       0.019269  -0.046250  -0.040662   0.000079   0.000450   0.006210
      7       0.026557  -0.009661   0.018600   0.025971   0.000352   0.010544
      8       0.023902  -0.008178   0.016289   0.027844  -0.003923  -0.007977
      9       0.003064  -0.017550   0.018413   0.044022   0.074942  -0.005033
     10      -0.008217   0.058651  -0.052437  -0.039853   0.032341  -0.015477
     11      -0.031351  -0.038344   0.037448  -0.045190   0.036553   0.018991
     12      -0.000650  -0.016126   0.018306  -0.024442  -0.069700  -0.169991
     13       0.039706  -0.035377   0.022314   0.096725   0.086304   0.173936
     14       0.076818   0.016130  -0.027140  -0.048873  -0.100146  -0.118045
     15      -0.005718  -0.011948   0.000240   0.106430   0.151453  -0.029790
     16      -0.006649  -0.000067  -0.003264   0.017210  -0.004143  -0.275578
     17       0.005926  -0.006399   0.004469   0.042265   0.017817   0.189453
     18      -0.000448   0.036590  -0.021939  -0.042894  -0.082497   0.205511
     19      -0.080182  -0.029174   0.009416  -0.076577  -0.120148   0.150875
     20      -0.111707   0.034373  -0.047453   0.058236   0.050695  -0.108444
     21      -0.010543  -0.079746  -0.023497  -0.017291   0.014562  -0.015240
     22       0.026611   0.059140  -0.069664   0.004743   0.000304   0.002326
     23       0.061139   0.034099   0.007149   0.017823  -0.034451   0.003936
     24       0.014557   0.113291  -0.134046  -0.021873   0.033821   0.082490
     25       0.013172   0.095221   0.147191   0.011016  -0.000827   0.005038
     26       0.042141   0.059591   0.142265  -0.002731   0.014846  -0.013114
     27       0.059399  -0.143738   0.014398   0.059318  -0.132415  -0.020641
     28      -0.124110   0.219323   0.218638   0.028531  -0.042215  -0.026754
     29      -0.105557   0.291688   0.130554  -0.025614   0.074645   0.010068
     30      -0.055134   0.070869  -0.085266  -0.057922   0.020625   0.042942
     31       0.018383  -0.167692  -0.094447  -0.041787  -0.005111  -0.007841
     32       0.072622  -0.201273   0.027486  -0.026779  -0.029720  -0.045518
     33       0.027114  -0.049516   0.049110  -0.063123  -0.038118  -0.048247
     34      -0.083238  -0.153753  -0.391086  -0.083559   0.067308   0.041362
     35      -0.026805  -0.171288  -0.276904  -0.069713   0.036613   0.011608
     36       0.085644  -0.032781   0.021332  -0.154642  -0.085274   0.035669
     37       0.170486  -0.041247  -0.002618   0.165043   0.005770   0.114514
     38      -0.241716   0.029834   0.035236  -0.225323   0.086883  -0.015020
     39      -0.114514  -0.021961   0.019117   0.135154  -0.435885  -0.374617
     40      -0.311528   0.000493   0.073648  -0.060483   0.296389   0.139367
     41       0.053053   0.015763  -0.025997  -0.026640  -0.150411  -0.145136
     42       0.084552   0.042459   0.124019  -0.683784   0.484884  -0.056644
     43       0.189424   0.028812   0.028670  -0.214966   0.078932  -0.464498
     44      -0.072513   0.016719   0.075843  -0.420428   0.187354   0.310685
     45      -0.163389   0.117780  -0.105843  -0.195884  -0.063497  -0.006019
     46       0.513941  -0.066151   0.164753  -0.223714   0.074791   0.066489
     47      -0.135625   0.044835  -0.058987   0.042544   0.046639  -0.110922
     48       0.175622   0.063001  -0.047798   0.133749  -0.450820   0.408522
     49      -0.283436  -0.021950  -0.040786  -0.036324  -0.180434   0.129586
     50       0.454582   0.011800   0.088070  -0.029862   0.167433  -0.032457
     51       0.049528   0.240388  -0.323083  -0.023512   0.062301   0.045952
     52      -0.154134  -0.569612   0.451272  -0.019087  -0.063857  -0.051483
     53      -0.078323  -0.460066   0.420513   0.004811  -0.089701  -0.043465
                 24         25         26         27         28         29    
      0       0.104293  -0.236655  -0.044124  -0.000305  -0.030261  -0.059204
      1      -0.082437  -0.058654   0.058549   0.002459  -0.071264   0.070049
      2       0.030781   0.086743   0.094097  -0.005406   0.059368  -0.046828
      3       0.018138   0.070446  -0.314641   0.005261   0.012105   0.115249
      4       0.107147   0.026505  -0.133157  -0.004639   0.082548  -0.050998
      5      -0.039764  -0.083084  -0.076494   0.002930  -0.043671   0.083840
      6      -0.024327  -0.069809   0.269435  -0.001032  -0.035673  -0.100914
      7      -0.037926  -0.016162   0.038443  -0.000747   0.026424   0.023693
      8       0.012984   0.032978   0.022599  -0.007301   0.046161   0.020306
      9      -0.013553   0.033805   0.153966  -0.014216   0.087245   0.070552
     10       0.116375   0.132288   0.103038   0.009444  -0.219301   0.013937
     11      -0.083173  -0.082033  -0.082015   0.017367  -0.040688  -0.185820
     12      -0.044602  -0.044690  -0.034986   0.023445   0.030644  -0.003360
     13      -0.011243  -0.072475  -0.064916  -0.034436   0.064547   0.014706
     14       0.009855  -0.016376   0.085561  -0.009191   0.053809   0.063899
     15       0.019430  -0.019719  -0.062221   0.006747  -0.017487  -0.006399
     16      -0.020901  -0.013965  -0.018000   0.055382  -0.019095  -0.038877
     17       0.010271   0.033697  -0.027041  -0.025289  -0.062756  -0.043574
     18       0.035262   0.046243   0.030750  -0.028212  -0.010632   0.019595
     19      -0.039948  -0.043101   0.050104  -0.015310   0.082051   0.008327
     20       0.061567  -0.016626   0.045188   0.012506   0.034703   0.072309
     21      -0.062308   0.251647   0.041024   0.003385   0.013757   0.009626
     22       0.004367   0.052696  -0.010435  -0.002762   0.069624  -0.022496
     23      -0.009216  -0.028898  -0.037004   0.004243  -0.012144   0.045565
     24      -0.366625  -0.277780  -0.195503   0.008505  -0.114120   0.059587
     25      -0.086955   0.004009   0.080708   0.010593  -0.153890   0.175731
     26      -0.080627   0.184722   0.096212   0.014453  -0.137536   0.209550
     27       0.418783  -0.422462   0.085444  -0.009972  -0.049317   0.159395
     28       0.193955   0.061927   0.037220  -0.012994   0.176588  -0.386039
     29      -0.246447   0.281232  -0.043146   0.002412   0.110180  -0.326614
     30      -0.222019  -0.171377  -0.171890   0.041798  -0.350052   0.272054
     31       0.087600  -0.019124  -0.080437   0.020594  -0.104161  -0.048043
     32       0.255554   0.157495  -0.097340   0.008036   0.054539  -0.165667
     33       0.274098   0.340886  -0.457653  -0.008358   0.173530  -0.212497
     34      -0.158665  -0.076661  -0.219805   0.012061  -0.162365   0.091352
     35      -0.002166   0.031617  -0.209182   0.002030  -0.044663  -0.039925
     36       0.005273  -0.257907  -0.158209   0.478125   0.087037  -0.167558
     37      -0.020785  -0.112178  -0.049627  -0.120626   0.143241   0.083836
     38       0.024261   0.069636   0.036861   0.177769  -0.134972  -0.102199
     39      -0.211553   0.051783  -0.355412  -0.418488  -0.191942  -0.250318
     40      -0.012229   0.017771  -0.204428   0.147285  -0.181531  -0.208353
     41      -0.011576   0.004165   0.045357  -0.072485   0.014549   0.027265
     42       0.101247  -0.197736   0.067711  -0.063360   0.236788   0.223042
     43       0.011672  -0.036166   0.021975  -0.157141  -0.014831   0.056696
     44       0.046588  -0.088551   0.059900   0.079971   0.145858   0.073827
     45       0.155572  -0.004374  -0.076377  -0.468693  -0.313561  -0.102337
     46      -0.122416   0.037299  -0.096551  -0.108565  -0.125320  -0.198235
     47       0.077940  -0.019339   0.039728  -0.017312   0.009833   0.068712
     48       0.047318   0.283726  -0.030376   0.495048  -0.196041   0.041591
     49      -0.030627  -0.082237   0.129089   0.011308   0.195046   0.083683
     50       0.023988   0.110938  -0.166292   0.003294  -0.273943  -0.134070
     51      -0.406209   0.099587  -0.198861  -0.011878   0.274006  -0.168024
     52      -0.100966   0.107641   0.004533  -0.015645  -0.162478   0.158605
     53      -0.061193   0.005092  -0.021267  -0.006768  -0.192614   0.189291
                 30         31         32         33         34         35    
      0       0.002858   0.048088   0.002789  -0.010851   0.002111   0.098103
      1       0.067734  -0.024140   0.009779   0.004766  -0.005758  -0.050737
      2      -0.011717  -0.045320  -0.007097   0.040021   0.013113  -0.140103
      3      -0.013375  -0.008623  -0.032559  -0.002495   0.000303  -0.037594
      4      -0.012933   0.028405   0.019183  -0.061523  -0.013245  -0.027689
      5      -0.035202   0.007659  -0.026554  -0.013324  -0.004012   0.005083
      6       0.007504  -0.027815   0.070080   0.018326  -0.001269   0.002703
      7      -0.019018  -0.012167  -0.010211   0.002588   0.001273   0.006985
      8       0.030776  -0.016224   0.001432  -0.007491  -0.000382   0.013196
      9       0.025853   0.084665  -0.189867  -0.088189  -0.007038  -0.007774
     10       0.021268   0.081726   0.016201  -0.017367  -0.040578  -0.032874
     11       0.012445   0.076592  -0.093201   0.081207   0.047949  -0.058887
     12       0.001827   0.028370  -0.029932  -0.037111   0.139947   0.006935
     13      -0.008794  -0.010251   0.059040   0.031500   0.015530   0.010394
     14       0.004387   0.009887   0.023322  -0.006769  -0.005487   0.008735
     15      -0.007076  -0.016228   0.071347   0.035716  -0.003699  -0.003150
     16      -0.000379  -0.032138  -0.049799  -0.023450  -0.013130   0.002042
     17      -0.001997  -0.046491  -0.045678  -0.047211   0.007946   0.004975
     18       0.005160   0.027203  -0.068239  -0.000094  -0.124556   0.010662
     19      -0.002470  -0.000480  -0.002519   0.004918   0.031530   0.000826
     20      -0.003157   0.007153   0.060574   0.017202  -0.030079   0.012537
     21      -0.029243  -0.047548   0.034394   0.031162  -0.001329   0.006606
     22      -0.028662  -0.030210  -0.026442   0.042889   0.016643   0.018719
     23      -0.004868   0.004112   0.061547  -0.052851  -0.024002   0.045044
     24       0.135767   0.144931   0.310258  -0.412812  -0.148845  -0.318944
     25       0.057858  -0.084529  -0.116505   0.198480   0.059118   0.294792
     26      -0.011233  -0.149410  -0.232637   0.377923   0.124416   0.520246
     27       0.066961  -0.196717  -0.210442   0.264523   0.084888  -0.380190
     28      -0.088253   0.114759   0.128820  -0.078339  -0.006697   0.245577
     29      -0.094007   0.214072   0.224475  -0.241053  -0.068103   0.381584
     30      -0.425843   0.069275  -0.120883   0.131961   0.028733  -0.035129
     31      -0.402269   0.143173  -0.043025   0.021531   0.006192   0.008554
     32      -0.319206   0.138637  -0.028132   0.000224   0.003696   0.052456
     33       0.479044  -0.005471   0.036759   0.072799   0.026934   0.037411
     34       0.337114   0.024583  -0.067133   0.098824   0.029167   0.243272
     35       0.379074   0.013079  -0.030079   0.090989   0.028685   0.168028
     36      -0.057907  -0.608013  -0.009692  -0.073184  -0.528225   0.074814
     37      -0.011907   0.032292   0.149877   0.082932   0.044995   0.005109
     38       0.012162  -0.060861  -0.170550  -0.106513  -0.041408   0.012431
     39      -0.016180   0.110630   0.163351   0.414179  -0.436204  -0.090064
     40      -0.007642  -0.079445  -0.062612  -0.002594   0.047097  -0.033430
     41       0.002927   0.027296   0.040608   0.055576  -0.089823  -0.006834
     42      -0.013831   0.123117   0.398881   0.237777  -0.010909  -0.016484
     43       0.001988   0.024313   0.071747  -0.002641  -0.042815   0.013491
     44      -0.007237   0.035557   0.117082   0.099587   0.025872  -0.015035
     45      -0.073330  -0.559323   0.115829  -0.328408   0.461523   0.047007
     46       0.005809  -0.025409  -0.260386  -0.087631  -0.034813  -0.008061
     47      -0.008921  -0.031827   0.091314   0.001894   0.012321   0.012954
     48       0.024616   0.192542   0.412054   0.130822   0.432154  -0.094319
     49      -0.003895   0.023861   0.016576   0.020900   0.025976   0.011986
     50       0.005760  -0.027013   0.037372  -0.012119   0.051855  -0.033508
     51       0.000285  -0.084558   0.109116  -0.004672   0.051653  -0.153099
     52       0.044404  -0.010905   0.192520  -0.113367  -0.048045   0.011883
     53       0.043705   0.019938   0.219148  -0.167224  -0.074333   0.060242
                 36         37         38         39         40         41    
      0      -0.001126   0.010706  -0.002945  -0.003016   0.002013  -0.023895
      1       0.023857  -0.009951   0.006918   0.003213   0.055723  -0.032844
      2       0.047214  -0.022654  -0.003352   0.004349  -0.008632   0.001084
      3      -0.049289   0.002259  -0.000800  -0.000651  -0.006513   0.007009
      4      -0.103587   0.008396  -0.002821  -0.000804   0.000682   0.002417
      5      -0.111619   0.012741  -0.001786  -0.001136  -0.002768   0.003449
      6      -0.030046  -0.032918   0.002755   0.002458   0.002208   0.005847
      7       0.031034   0.002503  -0.001525   0.000899   0.002381  -0.002788
      8       0.030782   0.003693   0.002036  -0.000976  -0.000504  -0.002676
      9       0.017834   0.211071  -0.021187  -0.020305  -0.030487  -0.032434
     10      -0.031940   0.005404   0.002639  -0.011861  -0.049056   0.020162
     11      -0.045811   0.026512  -0.009732   0.007334   0.023240  -0.002256
     12      -0.004237  -0.148895   0.006819   0.023298   0.013156   0.012154
     13       0.004213   0.000978   0.034613   0.053311   0.024570   0.049505
     14       0.006705   0.002595   0.030025  -0.052277  -0.019936  -0.033527
     15      -0.002448   0.023617   0.006064  -0.002001   0.003457   0.004630
     16       0.000127  -0.005042   0.073580  -0.010462  -0.007873  -0.000527
     17       0.002458  -0.024569  -0.048212   0.010202   0.002937   0.000373
     18      -0.003722  -0.153450   0.020625   0.008431  -0.012351   0.003346
     19       0.005140   0.031313  -0.026876   0.048541  -0.021494  -0.065735
     20       0.006812  -0.027875  -0.033758  -0.018449   0.025469   0.043262
     21      -0.005646  -0.033630   0.012022   0.007732   0.069715  -0.015981
     22      -0.009710  -0.002642   0.001707   0.003485   0.022905  -0.008330
     23       0.004230  -0.008071   0.007278  -0.000046   0.023053  -0.008654
     24       0.224798  -0.051724   0.037480   0.005113  -0.033011   0.187336
     25      -0.074387   0.008632  -0.009708  -0.005058  -0.066818   0.046814
     26      -0.136638   0.013008  -0.032719  -0.012029  -0.278496   0.205569
     27       0.095233  -0.064498  -0.016204   0.005511  -0.161781   0.138207
     28       0.096088  -0.019535  -0.002871  -0.010254  -0.263040   0.271526
     29      -0.027867   0.046441   0.007889  -0.006231   0.096714  -0.108223
     30       0.378355  -0.043299   0.005674   0.015026   0.056424  -0.037489
     31       0.429449  -0.003477   0.002838   0.003277   0.007924  -0.023813
     32       0.462673   0.032807   0.002023  -0.010497  -0.069067   0.009391
     33       0.297263  -0.053054   0.010682   0.013030   0.084037  -0.043475
     34       0.379620   0.043310  -0.000714  -0.011225  -0.033736  -0.002850
     35       0.287181   0.003619   0.004431   0.001356   0.028022  -0.025854
     36       0.067207   0.308842  -0.140231  -0.028278  -0.005097  -0.059548
     37       0.003379  -0.088692   0.005587  -0.195531  -0.030307  -0.115347
     38       0.000893   0.175834   0.104082   0.518280   0.113971   0.355374
     39      -0.042946   0.470958   0.040488  -0.031719   0.018420  -0.005552
     40      -0.020182  -0.242097  -0.243884  -0.499311  -0.108917  -0.369156
     41      -0.000840   0.105990   0.040643  -0.056508  -0.014553  -0.037832
     42      -0.002432   0.161568  -0.082228   0.011964   0.016014  -0.008392
     43       0.013972  -0.061995  -0.738015   0.250798   0.052537  -0.016707
     44      -0.008672   0.123205   0.499784  -0.177684  -0.033033   0.002641
     45       0.058318   0.396511   0.078874  -0.081639   0.028464  -0.003672
     46       0.003689  -0.012762  -0.065304  -0.413686   0.252314   0.480262
     47       0.008707   0.007088  -0.027175  -0.006257   0.018502   0.027737
     48      -0.035506   0.500711  -0.165806  -0.088821   0.057189   0.089049
     49       0.016875   0.052140  -0.119835  -0.107560   0.098116   0.130161
     50      -0.032206   0.019029   0.164210   0.365539  -0.271008  -0.455039
     51       0.032125  -0.031277  -0.093703  -0.031267  -0.705195   0.211448
     52       0.011276  -0.039105  -0.022538  -0.029774  -0.278978   0.082131
     53       0.017503  -0.028626  -0.005002  -0.024526  -0.151221   0.040629
                 42         43         44         45         46         47    
      0       0.065522  -0.027199   0.000544   0.000124  -0.036104  -0.019778
      1       0.024388  -0.026179   0.001156  -0.000773  -0.036419  -0.041828
      2       0.021201  -0.018031  -0.000124   0.000212  -0.013131   0.000823
      3      -0.036970  -0.069243  -0.000771  -0.001403   0.034401  -0.038484
      4       0.005640   0.030792   0.001183   0.001095  -0.021936   0.040512
      5       0.005022   0.034528  -0.000374   0.000763  -0.011672   0.000435
      6      -0.006666  -0.010255  -0.000108  -0.000446   0.002071  -0.002055
      7       0.000845   0.004049   0.000029   0.000169   0.000828  -0.000855
      8       0.003819   0.002839  -0.000073   0.000167   0.000383  -0.000159
      9      -0.005373   0.023106   0.000968   0.004558  -0.000244   0.001705
     10       0.021636  -0.009443   0.001582  -0.000831   0.000630  -0.000181
     11      -0.026627  -0.002256  -0.000899   0.000592   0.001420  -0.000370
     12       0.000807  -0.006515  -0.010704  -0.008054  -0.000274   0.000115
     13       0.013360  -0.007344  -0.034256  -0.023809  -0.001789   0.001013
     14      -0.004276   0.005555   0.042274   0.031417   0.000810  -0.000431
     15       0.000540  -0.001392   0.000593   0.002483   0.000076  -0.000190
     16       0.002000  -0.000127  -0.000573  -0.000821   0.000060   0.000020
     17      -0.000388  -0.000555   0.000066  -0.000760   0.000031  -0.000037
     18       0.007548  -0.006140   0.000650  -0.001716   0.000068  -0.000067
     19      -0.021430   0.009850  -0.034453   0.053417  -0.000707  -0.001293
     20       0.012686  -0.005014   0.014757  -0.020053  -0.001188   0.000277
     21      -0.034383   0.009076   0.000147  -0.000033  -0.000565  -0.000713
     22      -0.009527   0.000517  -0.000080   0.000091   0.000341   0.000599
     23      -0.006423   0.002007   0.000087  -0.000268   0.000298  -0.000347
     24      -0.499764   0.228592  -0.000211   0.000392   0.040132   0.046013
     25      -0.047263   0.044629  -0.014114   0.008451   0.489852   0.515499
     26      -0.227529   0.177141   0.006693  -0.004060  -0.234052  -0.240595
     27      -0.147308   0.055809  -0.006689  -0.003144   0.380009   0.198388
     28      -0.433417   0.279706   0.001324  -0.000094  -0.065361  -0.034887
     29       0.160158  -0.057410  -0.006432  -0.001758   0.381639   0.207265
     30       0.237846   0.424618   0.009208   0.010368  -0.247491   0.353538
     31       0.091859   0.109758  -0.014635  -0.018078   0.394688  -0.559265
     32      -0.171043  -0.451739   0.006697   0.008227  -0.187763   0.257794
     33       0.238934   0.436136   0.001058   0.007430  -0.174382   0.121867
     34      -0.177906  -0.446466   0.001152   0.006732  -0.145190   0.107931
     35       0.073782   0.105531  -0.002279  -0.015221   0.316060  -0.232278
     36      -0.012642   0.021316   0.003101   0.002553  -0.000493  -0.000151
     37      -0.033600   0.014647   0.402918   0.260593   0.019700  -0.011679
     38       0.103343  -0.048493   0.182657   0.117413   0.008980  -0.005477
     39      -0.025315   0.007247   0.098892   0.069514   0.003529  -0.001961
     40      -0.119034   0.046708  -0.002323   0.001054   0.000162   0.000213
     41      -0.012255   0.008671  -0.683480  -0.482833  -0.020034   0.011472
     42      -0.010157   0.003534  -0.006160  -0.024356  -0.000164   0.000695
     43      -0.027930   0.003496  -0.000551   0.016631  -0.000114  -0.000274
     44       0.013880   0.000551   0.007899   0.018929  -0.000019  -0.000185
     45      -0.001201   0.013779   0.026510  -0.035170  -0.001264   0.000794
     46       0.119185  -0.050564  -0.015179   0.019214   0.000376  -0.000816
     47       0.008301  -0.002667  -0.339795   0.461896   0.008815  -0.009684
     48       0.011620  -0.004325  -0.018059   0.026746  -0.000042  -0.001507
     49       0.025239  -0.008864   0.421244  -0.630315   0.006906   0.016221
     50      -0.110042   0.043187   0.166968  -0.245498   0.002976   0.006396
     51       0.408300  -0.106069  -0.005250  -0.003958  -0.000251   0.000835
     52       0.174607  -0.035056   0.000744  -0.003449  -0.002163  -0.006806
     53       0.100030  -0.016140  -0.002827   0.000455  -0.004133   0.004407
                 48         49         50         51         52         53    
      0      -0.033651   0.002064  -0.000473   0.026850   0.000089  -0.003736
      1       0.028327  -0.001913   0.000759  -0.042787  -0.000160   0.004372
      2      -0.046906   0.002780  -0.000940   0.047690   0.000129  -0.002550
      3      -0.016816  -0.001363  -0.000416  -0.003414   0.000061  -0.000268
      4      -0.033788  -0.003244   0.001200  -0.043150  -0.000007   0.000448
      5       0.054671   0.004498  -0.000958   0.049727   0.000072  -0.000357
      6      -0.000344  -0.000248  -0.000080   0.000028   0.000089   0.000074
      7       0.000473   0.000280   0.000076   0.000401  -0.000036   0.000124
      8      -0.000309   0.000441   0.000143  -0.000615  -0.000051   0.000214
      9       0.001041   0.001039   0.000434  -0.000050   0.000621  -0.000729
     10      -0.000494  -0.001580   0.000013  -0.000379   0.000078   0.002618
     11       0.000062  -0.001777  -0.000979   0.000722   0.000342   0.000141
     12      -0.000101   0.001609   0.003844  -0.000069   0.001268  -0.000029
     13       0.000342  -0.024116  -0.060396   0.000183   0.001495  -0.000582
     14       0.000454  -0.023545  -0.066224   0.000387   0.006586   0.000394
     15      -0.000032  -0.001928  -0.000995   0.000129  -0.041998  -0.001606
     16      -0.000045   0.003443   0.000298  -0.000197   0.035729   0.001167
     17      -0.000095   0.003689   0.002488  -0.000241   0.046036   0.002053
     18      -0.000136   0.005879  -0.001655  -0.000451   0.001565   0.000818
     19       0.000610  -0.042360   0.017379   0.002535   0.005263  -0.000128
     20       0.001419  -0.079305   0.028803   0.006284   0.003960   0.000525
     21       0.001449  -0.000068  -0.000053  -0.001251   0.000070  -0.002069
     22      -0.001559   0.000443  -0.000215   0.002141  -0.001542   0.040456
     23       0.001331  -0.000081   0.000515  -0.002430   0.002302  -0.058909
     24      -0.031131   0.002138  -0.001701   0.044840   0.000026  -0.000404
     25      -0.296854   0.019849  -0.008315   0.461495   0.001404  -0.030460
     26       0.133522  -0.008433   0.003965  -0.207771  -0.000686   0.014329
     27       0.418226  -0.023598   0.007828  -0.354858  -0.000895   0.025359
     28      -0.057393   0.003649  -0.000730   0.047535   0.000237  -0.006746
     29       0.423306  -0.023221   0.007904  -0.358490  -0.000940   0.026887
     30      -0.120775  -0.012240   0.007031  -0.210551  -0.000194   0.001736
     31       0.184855   0.020183  -0.011427   0.329137   0.000281  -0.002802
     32      -0.075190  -0.007841   0.005211  -0.140260  -0.000025   0.000247
     33       0.314902   0.025019  -0.003656   0.250274   0.000078  -0.001621
     34       0.233263   0.019008  -0.002724   0.182114   0.000065  -0.001115
     35      -0.563777  -0.044472   0.007366  -0.447942  -0.000179   0.003654
     36      -0.000009   0.004942   0.013997   0.000018  -0.003360  -0.000864
     37      -0.004206   0.284397   0.730333  -0.001672  -0.025525   0.002099
     38      -0.001825   0.119976   0.308313  -0.000616  -0.011266   0.002269
     39       0.000434  -0.025311  -0.073993   0.000543   0.010183  -0.003228
     40      -0.000004  -0.001586  -0.006196  -0.000190  -0.002734  -0.003039
     41      -0.003919   0.159846   0.482341  -0.004205  -0.044280  -0.000637
     42      -0.000450   0.028577   0.013376  -0.001613   0.530066   0.020580
     43       0.000690  -0.036063  -0.011521   0.002332  -0.509070  -0.019962
     44       0.000805  -0.044564  -0.023240   0.002537  -0.668930  -0.026170
     45       0.001188  -0.054671   0.019154   0.004176  -0.001008  -0.001026
     46      -0.000406   0.018291  -0.006706  -0.001731  -0.000969   0.000650
     47      -0.013932   0.764565  -0.276466  -0.065811  -0.026866  -0.005694
     48       0.000386  -0.024645   0.009462   0.001228   0.006031   0.000759
     49      -0.005030   0.487783  -0.200215  -0.029093  -0.040759  -0.001603
     50      -0.001833   0.182904  -0.074710  -0.010509  -0.018619  -0.000280
     51      -0.005222   0.001493   0.003687   0.008623  -0.002672   0.055597
     52       0.019493  -0.001574   0.004217  -0.027180   0.023108  -0.597544
     53      -0.025022   0.004071  -0.004502   0.031051  -0.031208   0.794062


-----------
IR SPECTRUM
-----------

 Mode   freq       eps      Int      T**2         TX        TY        TZ
       cm**-1   L/(mol*cm) km/mol    a.u.
----------------------------------------------------------------------------
  7:     82.93   0.000876    4.43  0.003296  (-0.048400  0.016845  0.025887)
  8:    152.50   0.000086    0.43  0.000176  (-0.002667  0.012316  0.004135)
  9:    330.37   0.000227    1.15  0.000215  (-0.006505  0.011575  0.006182)
 10:    425.75   0.000924    4.67  0.000677  (-0.017120  0.019033  0.004661)
 11:    489.41   0.001327    6.71  0.000846  ( 0.002640 -0.014712  0.024960)
 12:    493.52   0.001203    6.08  0.000760  (-0.003883 -0.012253  0.024396)
 13:    716.88   0.000657    3.32  0.000286  ( 0.010990  0.011667  0.005402)
 14:    778.53   0.000590    2.98  0.000236  ( 0.002321  0.010398  0.011081)
 15:    878.78   0.003380   17.08  0.001200  ( 0.030131  0.007582  0.015331)
 16:    939.96   0.009230   46.64  0.003064  (-0.030223  0.030087  0.035294)
 17:    948.95   0.003186   16.10  0.001048  ( 0.000076 -0.014615 -0.028880)
 18:    988.97   0.002998   15.15  0.000946  ( 0.006814 -0.007676 -0.028995)
 19:   1014.96   0.010585   53.49  0.003254  ( 0.036750 -0.015816 -0.040665)
 20:   1040.58   0.004060   20.52  0.001218  ( 0.017256  0.014380  0.026705)
 21:   1064.96   0.014719   74.38  0.004313  (-0.059830 -0.009653 -0.025302)
 22:   1091.40   0.000264    1.33  0.000075  ( 0.000978  0.002345  0.008304)
 23:   1141.89   0.002888   14.59  0.000789  ( 0.005381  0.022753 -0.015573)
 24:   1147.23   0.000889    4.49  0.000242  ( 0.009100  0.009097 -0.008738)
 25:   1176.54   0.001822    9.21  0.000483  (-0.021916 -0.001534 -0.000755)
 26:   1192.42   0.009271   46.85  0.002426  (-0.049015 -0.002642  0.004111)
 27:   1213.50   0.001530    7.73  0.000393  (-0.006445 -0.012640  0.013860)
 28:   1234.56   0.013669   69.08  0.003455  ( 0.046890 -0.026055 -0.024033)
 29:   1254.55   0.011439   57.81  0.002845  ( 0.052089 -0.008743 -0.007463)
 30:   1296.87   0.000596    3.01  0.000143  ( 0.008531  0.006742  0.005026)
 31:   1311.41   0.004325   21.85  0.001029  ( 0.025325  0.013338  0.014485)
 32:   1329.63   0.006915   34.95  0.001623  (-0.039361  0.007518  0.004150)
 33:   1338.46   0.001874    9.47  0.000437  (-0.020717 -0.000967  0.002620)
 34:   1367.60   0.001363    6.89  0.000311  ( 0.001851 -0.014827  0.009373)
 35:   1431.60   0.000246    1.24  0.000054  ( 0.000263 -0.000725 -0.007276)
 36:   1453.11   0.000467    2.36  0.000100  (-0.005516 -0.004555 -0.007009)
 37:   1469.19   0.009457   47.79  0.002009  ( 0.044444 -0.004766  0.003280)
 38:   1488.25   0.004365   22.06  0.000915  (-0.011796 -0.024002  0.014142)
 39:   1517.49   0.000291    1.47  0.000060  (-0.007626  0.000064 -0.001289)
 40:   1532.34   0.006331   31.99  0.001289  (-0.033054 -0.009200 -0.010588)
 41:   1539.24   0.001446    7.31  0.000293  (-0.012893  0.009175  0.006537)
 42:   1546.29   0.000035    0.18  0.000007  ( 0.000264 -0.002632  0.000383)
 43:   1565.78   0.000126    0.64  0.000025  ( 0.002959 -0.003278 -0.002372)
 44:   2913.24   0.018008   91.01  0.001929  (-0.002306 -0.032686  0.029246)
 45:   2921.14   0.000987    4.99  0.000105  ( 0.003847  0.009300  0.002044)
 46:   2935.14   0.008320   42.05  0.000885  ( 0.007446 -0.027931 -0.007001)
 47:   2943.98   0.015761   79.65  0.001671  (-0.040776  0.000908  0.002681)
 48:   2973.97   0.003931   19.86  0.000412  (-0.018693 -0.004063  0.006820)
 49:   2988.72   0.006518   32.94  0.000681  ( 0.004666 -0.014051 -0.021480)
 50:   2991.66   0.001558    7.87  0.000162  ( 0.001651 -0.010197 -0.007469)
 51:   2996.33   0.012069   60.99  0.001257  ( 0.001907 -0.023150  0.026785)
 52:   3212.19   0.000015    0.08  0.000001  (-0.000222 -0.001000 -0.000652)
 53:   3213.27   0.000089    0.45  0.000009  (-0.002459  0.001570  0.000368)

* The epsilon (eps) is given for a Dirac delta lineshape.
** The dipole moment derivative (T) already includes vibrational overlap.

The first frequency considered to be a vibration is 7
The total number of vibrations considered is 47


--------------------------
THERMOCHEMISTRY AT 298.15K
--------------------------

Temperature         ... 298.15 K
Pressure            ... 1.00 atm
Total Mass          ... 114.15 AMU

Throughout the following assumptions are being made:
  (1) The electronic state is orbitally nondegenerate
  (2) There are no thermally accessible electronically excited states
  (3) Hindered rotations indicated by low frequency modes are not
      treated as such but are treated as vibrations and this may
      cause some error
  (4) All equations used are the standard statistical mechanics
      equations for an ideal gas
  (5) All vibrations are strictly harmonic

freq.      82.93  E(vib)   ...       0.48 
freq.     152.50  E(vib)   ...       0.40 
freq.     330.37  E(vib)   ...       0.24 
freq.     425.75  E(vib)   ...       0.18 
freq.     489.41  E(vib)   ...       0.15 
freq.     493.52  E(vib)   ...       0.14 
freq.     716.88  E(vib)   ...       0.07 
freq.     778.53  E(vib)   ...       0.05 
freq.     878.78  E(vib)   ...       0.04 
freq.     939.96  E(vib)   ...       0.03 
freq.     948.95  E(vib)   ...       0.03 
freq.     988.97  E(vib)   ...       0.02 
freq.    1014.96  E(vib)   ...       0.02 
freq.    1040.58  E(vib)   ...       0.02 
freq.    1064.96  E(vib)   ...       0.02 
freq.    1091.40  E(vib)   ...       0.02 
freq.    1141.89  E(vib)   ...       0.01 
freq.    1147.23  E(vib)   ...       0.01 
freq.    1176.54  E(vib)   ...       0.01 
freq.    1192.42  E(vib)   ...       0.01 
freq.    1213.50  E(vib)   ...       0.01 
freq.    1234.56  E(vib)   ...       0.01 
freq.    1254.55  E(vib)   ...       0.01 
freq.    1296.87  E(vib)   ...       0.01 
freq.    1311.41  E(vib)   ...       0.01 
freq.    1329.63  E(vib)   ...       0.01 
freq.    1338.46  E(vib)   ...       0.01 
freq.    1367.60  E(vib)   ...       0.01 
freq.    1431.60  E(vib)   ...       0.00 
freq.    1453.11  E(vib)   ...       0.00 
freq.    1469.19  E(vib)   ...       0.00 
freq.    1488.25  E(vib)   ...       0.00 
freq.    1517.49  E(vib)   ...       0.00 
freq.    1532.34  E(vib)   ...       0.00 
freq.    1539.24  E(vib)   ...       0.00 
freq.    1546.29  E(vib)   ...       0.00 
freq.    1565.78  E(vib)   ...       0.00 
freq.    2913.24  E(vib)   ...       0.00 
freq.    2921.14  E(vib)   ...       0.00 
freq.    2935.14  E(vib)   ...       0.00 
freq.    2943.98  E(vib)   ...       0.00 
freq.    2973.97  E(vib)   ...       0.00 
freq.    2988.72  E(vib)   ...       0.00 
freq.    2991.66  E(vib)   ...       0.00 
freq.    2996.33  E(vib)   ...       0.00 
freq.    3212.19  E(vib)   ...       0.00 
freq.    3213.27  E(vib)   ...       0.00 

------------
INNER ENERGY
------------

The inner energy is: U= E(el) + E(ZPE) + E(vib) + E(rot) + E(trans)
    E(el)   - is the total energy from the electronic structure calculation
              = E(kin-el) + E(nuc-el) + E(el-el) + E(nuc-nuc)
    E(ZPE)  - the the zero temperature vibrational energy from the frequency calculation
    E(vib)  - the the finite temperature correction to E(ZPE) due to population
              of excited vibrational states
    E(rot)  - is the rotational thermal energy
    E(trans)- is the translational thermal energy

Summary of contributions to the inner energy U:
Electronic energy                ...   -381.39106270 Eh
Zero point energy                ...      0.15964497 Eh     100.18 kcal/mol
Thermal vibrational correction   ...      0.00325193 Eh       2.04 kcal/mol
Thermal rotational correction    ...      0.00141627 Eh       0.89 kcal/mol
Thermal translational correction ...      0.00141627 Eh       0.89 kcal/mol
-----------------------------------------------------------------------
Total thermal energy                   -381.22533326 Eh


Summary of corrections to the electronic energy:
(perhaps to be used in another calculation)
Total thermal correction                  0.00608447 Eh       3.82 kcal/mol
Non-thermal (ZPE) correction              0.15964497 Eh     100.18 kcal/mol
-----------------------------------------------------------------------
Total correction                          0.16572943 Eh     104.00 kcal/mol


--------
ENTHALPY
--------

The enthalpy is H = U + kB*T
                kB is Boltzmann's constant
Total free energy                 ...   -381.22533326 Eh 
Thermal Enthalpy correction       ...      0.00094421 Eh       0.59 kcal/mol
-----------------------------------------------------------------------
Total Enthalpy                    ...   -381.22438905 Eh


Note: Only C1 symmetry has been detected, increase convergence thresholds 
      if your molecule has a higher symmetry. Symmetry factor of 1.0 is   
      used for the rotational entropy correction. 
 

Note: Rotational entropy computed according to Herzberg 
Infrared and Raman Spectra, Chapter V,1, Van Nostrand Reinhold, 1945 
Point Group:  C1, Symmetry Number:   1  
Rotational constants in cm-1:     0.152982     0.056218     0.051828 

Vibrational entropy computed according to the QRRHO of S. Grimme
Chem.Eur.J. 2012 18 9955


-------
ENTROPY
-------

The entropy contributions are T*S = T*(S(el)+S(vib)+S(rot)+S(trans))
     S(el)   - electronic entropy
     S(vib)  - vibrational entropy
     S(rot)  - rotational entropy
     S(trans)- translational entropy
The entropies will be listed as multiplied by the temperature to get
units of energy

Electronic entropy                ...      0.00000000 Eh      0.00 kcal/mol
Vibrational entropy               ...      0.00533402 Eh      3.35 kcal/mol
Rotational entropy                ...      0.01315336 Eh      8.25 kcal/mol
Translational entropy             ...      0.01905865 Eh     11.96 kcal/mol
-----------------------------------------------------------------------
Final entropy term                ...      0.03754603 Eh     23.56 kcal/mol

In case the symmetry of your molecule has not been determined correctly
or in case you have a reason to use a different symmetry number we print 
out the resulting rotational entropy values for sn=1,12 :
 --------------------------------------------------------
|  sn= 1 | S(rot)=       0.01315336 Eh      8.25 kcal/mol|
|  sn= 2 | S(rot)=       0.01249890 Eh      7.84 kcal/mol|
|  sn= 3 | S(rot)=       0.01211607 Eh      7.60 kcal/mol|
|  sn= 4 | S(rot)=       0.01184444 Eh      7.43 kcal/mol|
|  sn= 5 | S(rot)=       0.01163375 Eh      7.30 kcal/mol|
|  sn= 6 | S(rot)=       0.01146161 Eh      7.19 kcal/mol|
|  sn= 7 | S(rot)=       0.01131606 Eh      7.10 kcal/mol|
|  sn= 8 | S(rot)=       0.01118999 Eh      7.02 kcal/mol|
|  sn= 9 | S(rot)=       0.01107878 Eh      6.95 kcal/mol|
|  sn=10 | S(rot)=       0.01097930 Eh      6.89 kcal/mol|
|  sn=11 | S(rot)=       0.01088931 Eh      6.83 kcal/mol|
|  sn=12 | S(rot)=       0.01080715 Eh      6.78 kcal/mol|
 --------------------------------------------------------


-------------------
GIBBS FREE ENERGY
-------------------

The Gibbs free energy is G = H - T*S

Total enthalpy                    ...   -381.22438905 Eh 
Total entropy correction          ...     -0.03754603 Eh    -23.56 kcal/mol
-----------------------------------------------------------------------
Final Gibbs free energy         ...   -381.26193508 Eh

For completeness - the Gibbs free energy minus the electronic energy
G-E(el)                           ...      0.12912761 Eh     81.03 kcal/mol

Actual Hessian File stored as file.001.hess
------------------------------------------------------------------------------
                         ORCA GEOMETRY RELAXATION STEP
------------------------------------------------------------------------------

Reading the OPT-File                    .... done
Getting information on internals        .... done
Copying old internal coords+grads       .... done
Making the new internal coordinates     .... (new redundants).... done
Validating the new internal coordinates .... (new redundants).... done
Calculating the B-matrix                .... done
Calculating the G,G- and P matrices     .... done
Transforming gradient to internals      .... done
Projecting the internal gradient        .... done
Number of atoms                         ....  18
Number of internal coordinates          .... 113
Current Energy                          ....  -381.391062696 Eh
Current gradient norm                   ....     0.110731739 Eh/bohr
Maximum allowed component of the step   ....  0.300
Current trust radius                    ....  0.300
Evaluating the initial hessian          ....  (read) 
(Reading Exact Hessian)...  
InHessName: file.hess	The file <file.hess> is opened as a .hess file
done
done
Diagonalizing the Hessian               .... done
Dimension of the hessian                .... 113
Lowest eigenvalues of the non projected Hessian:
 -0.004288721 -0.000016567 -0.000016348 -0.000009623 -0.000007570
done
Projecting the Hessian                  .... done
Forming the augmented Hessian           .... done
Diagonalizing the augmented Hessian     .... done
Last element of RFO vector              ....  0.941068172
Lowest eigenvalues of augmented Hessian:
 -0.022727616 -0.004212069  0.001179105  0.002856599  0.021714504
Length of the computed step             ....  0.359396848
Warning: the length of the step is outside the trust region - taking restricted step instead
The input lambda is                     ....    -0.022728
   iter:   1  x=   -0.033693  g=    3.571789 f(x)=     0.039166
   iter:   2  x=   -0.040211  g=    1.801683 f(x)=     0.011743
   iter:   3  x=   -0.041315  g=    1.372698 f(x)=     0.001516
   iter:   4  x=   -0.041338  g=    1.318323 f(x)=     0.000030
   iter:   5  x=   -0.041338  g=    1.317230 f(x)=     0.000000
   iter:   6  x=   -0.041338  g=    1.317229 f(x)=     0.000000
The output lambda is                    ....    -0.041338 (6 iterations)
The final length of the internal step   ....  0.300000000
Converting the step to cartesian space:
 Initial RMS(Int)=    0.0282216261
Transforming coordinates:
 Iter   0:  RMS(Cart)=    0.0442283741 RMS(Int)=    0.0283745392
 Iter   1:  RMS(Cart)=    0.0012002824 RMS(Int)=    0.0005875030
 Iter   2:  RMS(Cart)=    0.0000267911 RMS(Int)=    0.0000221900
 Iter   3:  RMS(Cart)=    0.0000013442 RMS(Int)=    0.0000008467
 Iter   4:  RMS(Cart)=    0.0000000391 RMS(Int)=    0.0000000283
done
Storing new coordinates                 .... done

                                .--------------------.
          ----------------------|Geometry convergence|-------------------------
          Item                value                   Tolerance       Converged
          ---------------------------------------------------------------------
          RMS gradient        0.0076806928            0.0001000000      NO
          MAX gradient        0.0257445896            0.0003000000      NO
          RMS step            0.0282216261            0.0020000000      NO
          MAX step            0.0638770723            0.0040000000      NO
          ........................................................
          Max(Bonds)      0.0338      Max(Angles)    3.43
          Max(Dihed)        3.42      Max(Improp)    0.00
          ---------------------------------------------------------------------

The optimization has not yet converged - more geometry cycles are needed


    ---------------------------------------------------------------------------
                         Redundant Internal Coordinates
                            (Angstroem and degrees)

        Definition                    Value    dE/dq     Step     New-Value
    ----------------------------------------------------------------------------
     1. B(C   1,C   0)                1.5147 -0.016875  0.0222    1.5369   
     2. B(O   2,C   1)                1.4032 -0.019002  0.0185    1.4217   
     3. B(C   3,O   2)                1.4081 -0.010161  0.0117    1.4197   
     4. B(C   4,C   3)                1.5196 -0.018279  0.0192    1.5388   
     5. B(N   5,C   4)                1.4655 -0.018138  0.0215    1.4870   
     6. B(C   6,N   5)                1.4656 -0.017747  0.0228    1.4884   
     7. B(C   6,C   3)                1.5173 -0.024471  0.0284    1.5457   
     8. B(N   7,C   3)                1.4607  0.003504 -0.0109    1.4499   
     9. B(N   7,C   0)                1.4466 -0.024271  0.0195    1.4661   
    10. B(H   8,C   0)                1.1120  0.008766 -0.0147    1.0973   
    11. B(H   9,C   0)                1.1134  0.012586 -0.0190    1.0944   
    12. B(H  10,C   1)                1.1115  0.006704 -0.0118    1.0997   
    13. B(H  11,C   1)                1.1110  0.008745 -0.0141    1.0968   
    14. B(H  12,C   4)                1.1120  0.010887 -0.0172    1.0949   
    15. B(H  13,C   4)                1.1144  0.010266 -0.0161    1.0983   
    16. B(H  14,N   5)                1.0479  0.025745 -0.0338    1.0141   
    17. B(H  15,C   6)                1.1121  0.010330 -0.0168    1.0953   
    18. B(H  16,C   6)                1.1147  0.012216 -0.0189    1.0959   
    19. B(H  17,N   7)                1.0477  0.022332 -0.0307    1.0170   
    20. A(N   7,C   0,H   8)          109.06 -0.000442    0.69    109.75   
    21. A(N   7,C   0,H   9)          111.49 -0.001304   -0.54    110.94   
    22. A(C   1,C   0,H   8)          110.13 -0.004129    1.09    111.22   
    23. A(C   1,C   0,N   7)          105.64  0.002816   -1.10    104.54   
    24. A(C   1,C   0,H   9)          111.46  0.000481    0.53    112.00   
    25. A(H   8,C   0,H   9)          109.00  0.002427   -0.63    108.37   
    26. A(O   2,C   1,H  11)          109.85 -0.003887   -0.17    109.68   
    27. A(C   0,C   1,H  11)          110.73 -0.005510    1.50    112.23   
    28. A(H  10,C   1,H  11)          109.00  0.004065   -0.48    108.52   
    29. A(O   2,C   1,H  10)          108.91 -0.003052    0.38    109.29   
    30. A(C   0,C   1,H  10)          110.07 -0.005688    1.40    111.47   
    31. A(C   0,C   1,O   2)          108.25  0.014047   -2.64    105.61   
    32. A(C   1,O   2,C   3)          105.78 -0.016714    3.43    109.22   
    33. A(C   6,C   3,N   7)          113.45 -0.004022    1.71    115.16   
    34. A(O   2,C   3,C   4)          114.25 -0.003478    0.72    114.96   
    35. A(C   4,C   3,N   7)          115.46 -0.002482    0.43    115.89   
    36. A(O   2,C   3,N   7)          112.53  0.011370   -3.43    109.09   
    37. A(O   2,C   3,C   6)          113.30 -0.002248    0.63    113.93   
    38. A(C   4,C   3,C   6)           85.21 -0.003685    1.40     86.61   
    39. A(H  12,C   4,H  13)          112.79  0.004626   -1.90    110.89   
    40. A(C   3,C   4,H  13)          114.02 -0.001607    0.37    114.39   
    41. A(N   5,C   4,H  12)          110.73 -0.003610    1.44    112.17   
    42. A(C   3,C   4,H  12)          112.77 -0.000236    0.19    112.96   
    43. A(N   5,C   4,H  13)          112.15 -0.003622    1.54    113.69   
    44. A(C   3,C   4,N   5)           92.81  0.003658   -1.26     91.55   
    45. A(C   4,N   5,C   6)           89.08 -0.005850    1.55     90.63   
    46. A(C   4,N   5,H  14)          108.44 -0.001018    1.20    109.64   
    47. A(C   6,N   5,H  14)          108.40 -0.001275    1.26    109.66   
    48. A(C   3,C   6,H  15)          112.95 -0.001322    0.52    113.47   
    49. A(N   5,C   6,H  16)          112.34 -0.003508    1.35    113.69   
    50. A(C   3,C   6,H  16)          113.51 -0.001923    0.28    113.80   
    51. A(N   5,C   6,H  15)          110.76 -0.004153    1.29    112.06   
    52. A(C   3,C   6,N   5)           92.90  0.005878   -1.69     91.21   
    53. A(H  15,C   6,H  16)          112.83  0.004587   -1.55    111.28   
    54. A(C   0,N   7,C   3)          102.44 -0.009755    2.45    104.88   
    55. A(C   3,N   7,H  17)          108.23  0.001076    0.38    108.61   
    56. A(C   0,N   7,H  17)          107.10 -0.000447    1.37    108.47   
    57. D(O   2,C   1,C   0,H   9)   -139.84 -0.000510   -0.11   -139.95   
    58. D(H  11,C   1,C   0,H   9)     99.68 -0.001294    0.87    100.55   
    59. D(H  10,C   1,C   0,N   7)    100.35  0.001386   -1.47     98.88   
    60. D(O   2,C   1,C   0,H   8)     99.05 -0.001089   -0.41     98.64   
    61. D(H  11,C   1,C   0,H   8)    -21.43 -0.001873    0.57    -20.86   
    62. D(H  10,C   1,C   0,H   9)    -20.90  0.000924   -0.42    -21.32   
    63. D(H  11,C   1,C   0,N   7)   -139.06 -0.000832   -0.18   -139.25   
    64. D(H  10,C   1,C   0,H   8)   -142.02  0.000345   -0.72   -142.74   
    65. D(O   2,C   1,C   0,N   7)    -18.59 -0.000048   -1.16    -19.75   
    66. D(C   3,O   2,C   1,H  11)    126.74 -0.001019    0.03    126.77   
    67. D(C   3,O   2,C   1,H  10)   -113.94 -0.000231   -0.43   -114.37   
    68. D(C   3,O   2,C   1,C   0)      5.72 -0.000652   -0.06      5.66   
    69. D(C   4,C   3,O   2,C   1)    143.60  0.003208   -0.62    142.98   
    70. D(N   7,C   3,O   2,C   1)      9.39 -0.001276    1.55     10.94   
    71. D(C   6,C   3,O   2,C   1)   -120.98 -0.003959    1.70   -119.28   
    72. D(H  13,C   4,C   3,N   7)      2.09  0.003030   -0.74      1.36   
    73. D(H  13,C   4,C   3,C   6)    115.83 -0.003524    1.89    117.72   
    74. D(H  12,C   4,C   3,C   6)   -113.85  0.001404   -0.32   -114.17   
    75. D(H  12,C   4,C   3,O   2)     -0.42 -0.003110    1.08      0.66   
    76. D(N   5,C   4,C   3,N   7)   -113.70  0.005650   -1.92   -115.62   
    77. D(H  13,C   4,C   3,O   2)   -130.74 -0.008037    3.30   -127.44   
    78. D(N   5,C   4,C   3,C   6)      0.03 -0.000903    0.72      0.75   
    79. D(N   5,C   4,C   3,O   2)    113.46 -0.005416    2.12    115.58   
    80. D(H  12,C   4,C   3,N   7)    132.41  0.007957   -2.95    129.46   
    81. D(H  14,N   5,C   4,H  13)     -8.31 -0.001569    1.04     -7.27   
    82. D(H  14,N   5,C   4,H  12)   -135.27 -0.002039    1.24   -134.03   
    83. D(H  14,N   5,C   4,C   3)    109.08 -0.002550    1.25    110.33   
    84. D(C   6,N   5,C   4,H  12)    115.62  0.001444   -0.75    114.86   
    85. D(C   6,N   5,C   4,C   3)     -0.03  0.000933   -0.74     -0.77   
    86. D(C   6,N   5,C   4,H  13)   -117.42  0.001914   -0.95   -118.37   
    87. D(N   5,C   6,C   3,O   2)   -114.40  0.006542   -2.17   -116.58   
    88. D(H  16,C   6,N   5,H  14)      7.79  0.002086   -1.34      6.46   
    89. D(H  16,C   6,N   5,C   4)    116.95 -0.001145    0.59    117.54   
    90. D(H  15,C   6,N   5,C   4)   -115.87 -0.001109    0.62   -115.25   
    91. D(C   3,C   6,N   5,H  14)   -109.12  0.002298   -1.19   -110.31   
    92. D(C   3,C   6,N   5,C   4)      0.03 -0.000934    0.74      0.77   
    93. D(H  16,C   6,C   3,N   7)     -0.23 -0.002444   -0.17     -0.39   
    94. D(H  16,C   6,C   3,C   4)   -115.95  0.002369   -1.45   -117.40   
    95. D(H  16,C   6,C   3,O   2)    129.68  0.008008   -2.91    126.77   
    96. D(H  15,C   6,C   3,N   7)   -130.30 -0.005997    1.31   -128.99   
    97. D(H  15,C   6,C   3,C   4)    113.98 -0.001184    0.03    114.01   
    98. D(H  15,C   6,N   5,H  14)    134.98  0.002122   -1.31    133.67   
    99. D(H  15,C   6,C   3,O   2)     -0.39  0.004455   -1.43     -1.82   
   100. D(N   5,C   6,C   3,N   7)    115.68 -0.003910    0.57    116.26   
   101. D(N   5,C   6,C   3,C   4)     -0.03  0.000903   -0.72     -0.75   
   102. D(H  17,N   7,C   3,C   6)   -137.49  0.001882   -0.64   -138.13   
   103. D(H  17,N   7,C   3,C   4)    -41.42 -0.005897    2.16    -39.26   
   104. D(C   0,N   7,C   3,C   6)    109.57  0.006373   -3.42    106.15   
   105. D(C   0,N   7,C   3,C   4)   -154.35 -0.001406   -0.63   -154.98   
   106. D(C   0,N   7,C   3,O   2)    -20.73  0.002767   -2.72    -23.44   
   107. D(H  17,N   7,C   0,H   9)     30.03 -0.001284    0.81     30.84   
   108. D(H  17,N   7,C   0,H   8)    150.44  0.000627    0.13    150.57   
   109. D(H  17,N   7,C   0,C   1)    -91.21 -0.002905    1.16    -90.05   
   110. D(H  17,N   7,C   3,O   2)     92.21 -0.001725    0.07     92.27   
   111. D(C   3,N   7,C   0,H   9)    143.80 -0.004483    2.81    146.61   
   112. D(C   3,N   7,C   0,H   8)    -95.79 -0.002572    2.13    -93.66   
   113. D(C   3,N   7,C   0,C   1)     22.56 -0.006103    3.16     25.72   
    ----------------------------------------------------------------------------

         *************************************************************
         *                GEOMETRY OPTIMIZATION CYCLE   2            *
         *************************************************************
---------------------------------
CARTESIAN COORDINATES (ANGSTROEM)
---------------------------------
  C     -1.775626   -0.678465   -0.386214
  C     -1.911923    0.425766    0.674145
  O     -0.583340    0.828163    0.980940
  C      0.318707    0.161653    0.110599
  C      1.522676    1.004536   -0.345431
  N      2.472859    0.099766    0.354324
  C      1.342568   -0.738749    0.838870
  N     -0.433351   -0.488937   -0.944556
  H     -1.851477   -1.675425    0.065926
  H     -2.539411   -0.594238   -1.165456
  H     -2.472443    1.288796    0.286493
  H     -2.409566    0.067867    1.583679
  H      1.523529    2.013365    0.080007
  H      1.666402    1.038672   -1.433715
  H      3.013819   -0.419393   -0.328535
  H      1.248914   -0.711887    1.929857
  H      1.368242   -1.769403    0.467394
  H     -0.500480    0.147914   -1.734626

----------------------------
CARTESIAN COORDINATES (A.U.)
----------------------------
  NO LB      ZA    FRAG     MASS         X           Y           Z
   0 C     6.0000    0    12.011   -3.355448   -1.282114   -0.729840
   1 C     6.0000    0    12.011   -3.613011    0.804581    1.273950
   2 O     8.0000    0    15.999   -1.102354    1.565001    1.853707
   3 C     6.0000    0    12.011    0.602270    0.305479    0.209002
   4 C     6.0000    0    12.011    2.877441    1.898298   -0.652770
   5 N     7.0000    0    14.007    4.673026    0.188530    0.669575
   6 C     6.0000    0    12.011    2.537086   -1.396032    1.585234
   7 N     7.0000    0    14.007   -0.818914   -0.923957   -1.784952
   8 H     1.0000    0     1.008   -3.498784   -3.166094    0.124582
   9 H     1.0000    0     1.008   -4.798792   -1.122947   -2.202392
  10 H     1.0000    0     1.008   -4.672240    2.435472    0.541394
  11 H     1.0000    0     1.008   -4.553419    0.128250    2.992719
  12 H     1.0000    0     1.008    2.879053    3.804708    0.151192
  13 H     1.0000    0     1.008    3.149043    1.962805   -2.709328
  14 H     1.0000    0     1.008    5.695292   -0.792539   -0.620841
  15 H     1.0000    0     1.008    2.360106   -1.345271    3.646900
  16 H     1.0000    0     1.008    2.585603   -3.343686    0.883246
  17 H     1.0000    0     1.008   -0.945769    0.279516   -3.277967

--------------------------------
INTERNAL COORDINATES (ANGSTROEM)
--------------------------------
 C      0   0   0     0.000000000000     0.00000000     0.00000000
 C      1   0   0     1.536966601535     0.00000000     0.00000000
 O      2   1   0     1.421681213783   105.62613631     0.00000000
 C      3   2   1     1.419654440033   109.18429735     5.66350949
 C      4   3   2     1.538817046235   114.93930079   142.97076998
 N      5   4   3     1.486981089092    91.55928749   115.60422698
 C      6   5   4     1.488438297978    90.61468036   359.21874913
 N      4   3   2     1.449899992398   109.10133254    10.91730846
 H      1   2   3     1.097320540647   111.24403118    98.66541351
 H      1   2   3     1.094384930153   111.96573767   220.08488141
 H      2   1   3     1.099672130117   111.45942078   118.58369519
 H      2   1   3     1.096809397035   112.20395200   240.48886647
 H      5   4   3     1.094867084212   112.96437290     0.67799019
 H      5   4   3     1.098263592240   114.39798753   232.57206338
 H      6   5   4     1.014130083810   109.60154133   110.34226809
 H      7   6   5     1.095328627106   112.04676478   244.76484399
 H      7   6   5     1.095856471334   113.68384884   117.53984809
 H      8   4   3     1.017003238975   108.57867535    92.30795487

---------------------------
INTERNAL COORDINATES (A.U.)
---------------------------
 C      0   0   0     0.000000000000     0.00000000     0.00000000
 C      1   0   0     2.904445953884     0.00000000     0.00000000
 O      2   1   0     2.686588143791   105.62613631     0.00000000
 C      3   2   1     2.682758096468   109.18429735     5.66350949
 C      4   3   2     2.907942787594   114.93930079   142.97076998
 N      5   4   3     2.809987024703    91.55928749   115.60422698
 C      6   5   4     2.812740750418    90.61468036   359.21874913
 N      4   3   2     2.739913907206   109.10133254    10.91730846
 H      1   2   3     2.073635302950   111.24403118    98.66541351
 H      1   2   3     2.068087803080   111.96573767   220.08488141
 H      2   1   3     2.078079163028   111.45942078   118.58369519
 H      2   1   3     2.072669381507   112.20395200   240.48886647
 H      5   4   3     2.068998942205   112.96437290     0.67799019
 H      5   4   3     2.075417412189   114.39798753   232.57206338
 H      6   5   4     1.916428122572   109.60154133   110.34226809
 H      7   6   5     2.069871131874   112.04676478   244.76484399
 H      7   6   5     2.070868612907   113.68384884   117.53984809
 H      8   4   3     1.921857598974   108.57867535    92.30795487


           ************************************************************
           *        Program running with 6 parallel MPI-processes     *
           *              working on a common directory               *
           ************************************************************
------------------------------------------------------------------------------
                   ___                                                        
                  /   \      - P O W E R E D   B Y -                         
                 /     \                                                     
                 |  |  |   _    _      __       _____    __    __             
                 |  |  |  | |  | |    /  \     |  _  \  |  |  /  |          
                  \  \/   | |  | |   /    \    | | | |  |  | /  /          
                 / \  \   | |__| |  /  /\  \   | |_| |  |  |/  /          
                |  |  |   |  __  | /  /__\  \  |    /   |      \           
                |  |  |   | |  | | |   __   |  |    \   |  |\   \          
                \     /   | |  | | |  |  |  |  | |\  \  |  | \   \       
                 \___/    |_|  |_| |__|  |__|  |_| \__\ |__|  \__/        
                                                                              
                      - O R C A' S   B I G   F R I E N D -                    
                                      &                                       
                       - I N T E G R A L  F E E D E R -                       
                                                                              
 v1 FN, 2020, v2 2021                                                         
------------------------------------------------------------------------------


Reading SHARK input file file.SHARKINP.tmp ... ok
----------------------
SHARK INTEGRAL PACKAGE
----------------------

Number of atoms                             ...     18
Number of basis functions                   ...    204
Number of shells                            ...    104
Maximum angular momentum                    ...      2
Integral batch strategy                     ... SHARK/LIBINT Hybrid
RI-J (if used) integral strategy            ... SPLIT-RIJ (Revised 2003 algorithm where possible)
Printlevel                                  ...      1
Contraction scheme used                     ... SEGMENTED contraction
Coulomb Range Separation                    ... NOT USED
Exchange Range Separation                   ... Long Range
   Mu parameter                             ...  0.300000
   Scaling (regular/separated)              ...  0.167000  0.833000
Finite Nucleus Model                        ... NOT USED
Auxiliary Coulomb fitting basis             ... AVAILABLE
   # of basis functions in Aux-J            ...    502
   # of shells in Aux-J                     ...    170
   Maximum angular momentum in Aux-J        ...      4
Auxiliary J/K fitting basis                 ... NOT available
Auxiliary Correlation fitting basis         ... NOT available
Auxiliary 'external' fitting basis          ... NOT available
Integral threshold                          ...     2.500000e-11
Primitive cut-off                           ...     2.500000e-12
Primitive pair pre-selection threshold      ...     2.500000e-12

Calculating pre-screening integrals         ... done (  0.0 sec) Dimension = 104
Organizing shell pair data                  ... done (  0.0 sec)
Shell pair information
Total number of shell pairs                 ...      5460
Shell pairs after pre-screening             ...      5278
Total number of primitive shell pairs       ...     19504
Primitive shell pairs kept                  ...     14432
          la=0 lb=0:   1894 shell pairs
          la=1 lb=0:   2029 shell pairs
          la=1 lb=1:    571 shell pairs
          la=2 lb=0:    484 shell pairs
          la=2 lb=1:    264 shell pairs
          la=2 lb=2:     36 shell pairs

Calculating one electron integrals          ... done (  0.0 sec)
Calculating RI/J V-Matrix + Cholesky decomp.... done (  0.0 sec)
Calculating Nuclear repulsion               ... done (  0.0 sec) ENN=    409.194808559138 Eh

SHARK setup successfully completed in   0.3 seconds

Maximum memory used throughout the entire GTOINT-calculation: 14.7 MB


           ************************************************************
           *        Program running with 6 parallel MPI-processes     *
           *              working on a common directory               *
           ************************************************************

Diagonalization of the overlap matrix:
Smallest eigenvalue                        ... 1.131e-05
Time for diagonalization                   ...    0.015 sec
Threshold for overlap eigenvalues          ... 1.000e-08
Number of eigenvalues below threshold      ... 0
Time for construction of square roots      ...    0.014 sec
Total time needed                          ...    0.030 sec

-------------------
DFT GRID GENERATION
-------------------

General Integration Accuracy     IntAcc      ... 4.388
Radial Grid Type                 RadialGrid  ... OptM3 with GC (2021)
Angular Grid (max. ang.)         AngularGrid ... 4 (Lebedev-302)
Angular grid pruning method      GridPruning ... 4 (adaptive)
Weight generation scheme         WeightScheme... Becke
Basis function cutoff            BFCut       ... 1.0000e-11
Integration weight cutoff        WCut        ... 1.0000e-14
Angular grids for H and He will be reduced by one unit
Partially contracted basis set               ... off
Rotationally invariant grid construction     ... off

Total number of grid points                  ...    84025
Total number of batches                      ...     1322
Average number of points per batch           ...       63
Average number of grid points per atom       ...     4668
Time for grid setup =    0.557 sec

--------------------
COSX GRID GENERATION
--------------------

GRIDX 1
-------
General Integration Accuracy     IntAcc      ... 3.816
Radial Grid Type                 RadialGrid  ... OptM3 with GC (2021)
Angular Grid (max. ang.)         AngularGrid ... 1 (Lebedev-50)
Angular grid pruning method      GridPruning ... 4 (adaptive)
Weight generation scheme         WeightScheme... Becke
Basis function cutoff            BFCut       ... 1.0000e-11
Integration weight cutoff        WCut        ... 1.0000e-14
Angular grids for H and He will be reduced by one unit
Partially contracted basis set               ... on
Rotationally invariant grid construction     ... off

Total number of grid points                  ...    10506
Total number of batches                      ...      174
Average number of points per batch           ...       60
Average number of grid points per atom       ...      584
UseSFitting                                  ... on

GRIDX 2
-------
General Integration Accuracy     IntAcc      ... 4.020
Radial Grid Type                 RadialGrid  ... OptM3 with GC (2021)
Angular Grid (max. ang.)         AngularGrid ... 2 (Lebedev-110)
Angular grid pruning method      GridPruning ... 4 (adaptive)
Weight generation scheme         WeightScheme... Becke
Basis function cutoff            BFCut       ... 1.0000e-11
Integration weight cutoff        WCut        ... 1.0000e-14
Angular grids for H and He will be reduced by one unit
Partially contracted basis set               ... on
Rotationally invariant grid construction     ... off

Total number of grid points                  ...    24989
Total number of batches                      ...      400
Average number of points per batch           ...       62
Average number of grid points per atom       ...     1388
UseSFitting                                  ... on

GRIDX 3
-------
General Integration Accuracy     IntAcc      ... 4.338
Radial Grid Type                 RadialGrid  ... OptM3 with GC (2021)
Angular Grid (max. ang.)         AngularGrid ... 3 (Lebedev-194)
Angular grid pruning method      GridPruning ... 4 (adaptive)
Weight generation scheme         WeightScheme... Becke
Basis function cutoff            BFCut       ... 1.0000e-11
Integration weight cutoff        WCut        ... 1.0000e-14
Angular grids for H and He will be reduced by one unit
Partially contracted basis set               ... on
Rotationally invariant grid construction     ... off

Total number of grid points                  ...    55792
Total number of batches                      ...      881
Average number of points per batch           ...       63
Average number of grid points per atom       ...     3100
UseSFitting                                  ... on

Time for X-Grid setup             =    0.545 sec

--------------
SCF ITERATIONS
--------------
ITER       Energy         Delta-E        Max-DP      RMS-DP      [F,P]     Damp
               ***  Starting incremental Fock matrix formation  ***
  0   -381.3707983491   0.000000000000 0.02590013  0.00060252  0.0202919 0.7000
                      *** Initiating the SOSCF procedure ***
                      *** Re-Reading the Fockian *** 
                      *** Removing any level shift *** 
ITER      Energy       Delta-E        Grad      Rot      Max-DP    RMS-DP
  1   -381.37183694  -0.0010385887  0.000760  0.000760  0.104130  0.001960
               *** Restarting incremental Fock matrix formation ***
  2   -381.37473539  -0.0028984545  0.000933  0.001558  0.053059  0.000761
  3   -381.37493078  -0.0001953874  0.000643  0.000807  0.050891  0.000525
  4   -381.37497432  -0.0000435434  0.000224  0.000139  0.015914  0.000166
  5   -381.37498013  -0.0000058037  0.000078  0.000092  0.012300  0.000096
  6   -381.37498036  -0.0000002365  0.000046  0.000043  0.001676  0.000017
  7   -381.37498057  -0.0000002029  0.000010  0.000030  0.001527  0.000011
  8   -381.37498057  -0.0000000071  0.000004  0.000017  0.002022  0.000014
                  ***Gradient check signals convergence***
              ***Rediagonalizing the Fockian in SOSCF/NRSCF***

               *****************************************************
               *                     SUCCESS                       *
               *           SCF CONVERGED AFTER   9 CYCLES          *
               *****************************************************

Old exchange energy                            =    -16.616573063 Eh
New exchange energy                            =    -16.616571366 Eh
Exchange energy change after final integration =      0.000001697 Eh
Total energy after final integration           =   -381.374978879 Eh
Final COS-X integration done in                =     7.550 sec
Total Energy       :         -381.37497888 Eh          -10377.74077 eV
  Last Energy change         ...   -1.9876e-09  Tolerance :   1.0000e-08
  Last MAX-Density change    ...    2.6645e-15  Tolerance :   1.0000e-07
             **** THE GBW FILE WAS UPDATED (file.gbw) ****
             **** DENSITY file.scfp WAS UPDATED ****
             **** ENERGY FILE WAS UPDATED (file.en.tmp) ****
             **** THE GBW FILE WAS UPDATED (file.gbw) ****
             **** DENSITY file.scfp WAS UPDATED ****
Total SCF time: 0 days 0 hours 0 min 42 sec 

Maximum memory used throughout the entire SCF-calculation: 59.1 MB


-------------------------------------------------------------------------------
                          DFT DISPERSION CORRECTION                            
                                                                               
                              DFTD3 V3.1  Rev 1                                
                          USING Becke-Johnson damping                          
-------------------------------------------------------------------------------
-------------------------   ----------------
Dispersion correction           -0.028273250
-------------------------   ----------------


-------------------------   --------------------
FINAL SINGLE POINT ENERGY      -381.403252128568
-------------------------   --------------------


           ************************************************************
           *        Program running with 6 parallel MPI-processes     *
           *              working on a common directory               *
           ************************************************************
------------------------------------------------------------------------------
                         ORCA SCF GRADIENT CALCULATION
------------------------------------------------------------------------------

 ... reading COSX grid (gridx3)
Gradient of the Kohn-Sham DFT energy:
Kohn-Sham wavefunction type      ... RKS
Hartree-Fock exchange scaling    ...    0.167
Number of operators              ...    1
Number of atoms                  ...   18
Basis set dimensions             ...  204
Integral neglect threshold       ... 2.5e-11
Integral primitive cutoff        ... 2.5e-12
SHARK Integral package           ... ON

Nuc. rep. gradient       (SHARK) ... done (  0.0 sec)
HCore & Overlap gradient (SHARK) ... done (  0.1 sec)
RI-J gradient            (SHARK) ... done (  0.5 sec)
COSX-gradient                    ... done (  8.5 sec)
Exchange-correlation gradient    ... done
Dispersion correction            ... done

------------------
CARTESIAN GRADIENT
------------------

   1   C   :    0.001411126    0.004915892   -0.001624200
   2   C   :    0.006839486   -0.001870351   -0.000631456
   3   O   :    0.002328480   -0.000281167    0.002145482
   4   C   :   -0.008890386    0.004371598   -0.000763604
   5   C   :   -0.001810739   -0.002779730    0.000779727
   6   N   :    0.000680782    0.002026902    0.003616534
   7   C   :   -0.001238176    0.003514296   -0.004414093
   8   N   :    0.003850847   -0.007660512    0.003151560
   9   H   :   -0.000293672   -0.000742539   -0.000000569
  10   H   :   -0.000844980    0.001947117    0.000061493
  11   H   :   -0.000877784   -0.000136310   -0.000560444
  12   H   :   -0.000890513   -0.000880136   -0.000097173
  13   H   :    0.000613598   -0.000138374    0.001921971
  14   H   :    0.001591280   -0.002647831   -0.000368963
  15   H   :   -0.003180220   -0.000593238   -0.001427994
  16   H   :    0.000037868    0.001093210    0.000637551
  17   H   :    0.001985690    0.000185009   -0.002086696
  18   H   :   -0.001259323   -0.000337846   -0.000097368

Difference to translation invariance:
           :    0.0000533638   -0.0000140091    0.0002417581

Difference to rotation invariance:
           :   -0.0000496914   -0.0000755260   -0.0010165269

Norm of the cartesian gradient     ...    0.0194969127
RMS gradient                       ...    0.0026531938
MAX gradient                       ...    0.0088903860

-------
TIMINGS
-------

Total SCF gradient time            ...       11.791 sec

One electron gradient       ....       0.086 sec  (  0.7%)
RI-J Coulomb gradient       ....       0.476 sec  (  4.0%)
COSX gradient               ....       8.541 sec  ( 72.4%)
XC gradient                 ....       2.203 sec  ( 18.7%)

Maximum memory used throughout the entire SCFGRAD-calculation: 45.7 MB
------------------------------------------------------------------------------
                         ORCA GEOMETRY RELAXATION STEP
------------------------------------------------------------------------------

Reading the OPT-File                    .... done
Getting information on internals        .... done
Copying old internal coords+grads       .... done
Making the new internal coordinates     .... (new redundants).... done
Validating the new internal coordinates .... (new redundants).... done
Calculating the B-matrix                .... done
Calculating the G,G- and P matrices     .... done
Transforming gradient to internals      .... done
Projecting the internal gradient        .... done
Number of atoms                         ....  18
Number of internal coordinates          .... 113
Current Energy                          ....  -381.403252129 Eh
Current gradient norm                   ....     0.019496913 Eh/bohr
Maximum allowed component of the step   ....  0.300
Current trust radius                    ....  0.300
Updating the Hessian (BFGS)             .... done
Forming the augmented Hessian           .... done
Diagonalizing the augmented Hessian     .... done
Last element of RFO vector              ....  0.449281264
Lowest eigenvalues of augmented Hessian:
 -0.004866754 -0.002420177  0.001337874  0.003882082  0.021722151
Length of the computed step             ....  1.988487918
Warning: the length of the step is outside the trust region - taking restricted step instead
The input lambda is                     ....    -0.004867
   iter:   1  x=   -0.005179  g=12359.549150 f(x)=     3.864084
   iter:   2  x=   -0.005658  g= 3618.784018 f(x)=     1.731123
   iter:   3  x=   -0.006392  g= 1059.075387 f(x)=     0.777121
   iter:   4  x=   -0.007487  g=  316.079700 f(x)=     0.346217
   iter:   5  x=   -0.008940  g=  101.857692 f(x)=     0.148012
   iter:   6  x=   -0.010350  g=   39.465286 f(x)=     0.055657
   iter:   7  x=   -0.011069  g=   20.970297 f(x)=     0.015075
   iter:   8  x=   -0.011183  g=   16.176988 f(x)=     0.001834
   iter:   9  x=   -0.011185  g=   15.572976 f(x)=     0.000035
   iter:  10  x=   -0.011185  g=   15.561490 f(x)=     0.000000
   iter:  11  x=   -0.011185  g=   15.561486 f(x)=     0.000000
The output lambda is                    ....    -0.011185 (11 iterations)
The final length of the internal step   ....  0.300000000
Converting the step to cartesian space:
 Initial RMS(Int)=    0.0282216261
Transforming coordinates:
 Iter   0:  RMS(Cart)=    0.0548769729 RMS(Int)=    0.0281768376
 Iter   1:  RMS(Cart)=    0.0017673241 RMS(Int)=    0.0008369517
 Iter   2:  RMS(Cart)=    0.0000738799 RMS(Int)=    0.0000387497
 Iter   3:  RMS(Cart)=    0.0000049367 RMS(Int)=    0.0000023788
 Iter   4:  RMS(Cart)=    0.0000002354 RMS(Int)=    0.0000001331
 Iter   5:  RMS(Cart)=    0.0000000160 RMS(Int)=    0.0000000078
done
Storing new coordinates                 .... done

                                .--------------------.
          ----------------------|Geometry convergence|-------------------------
          Item                value                   Tolerance       Converged
          ---------------------------------------------------------------------
          Energy change      -0.0121894331            0.0000050000      NO
          RMS gradient        0.0012903773            0.0001000000      NO
          MAX gradient        0.0036682204            0.0003000000      NO
          RMS step            0.0282216261            0.0020000000      NO
          MAX step            0.0915265437            0.0040000000      NO
          ........................................................
          Max(Bonds)      0.0057      Max(Angles)    1.77
          Max(Dihed)        5.24      Max(Improp)    0.00
          ---------------------------------------------------------------------

The optimization has not yet converged - more geometry cycles are needed


    ---------------------------------------------------------------------------
                         Redundant Internal Coordinates
                            (Angstroem and degrees)

        Definition                    Value    dE/dq     Step     New-Value
    ----------------------------------------------------------------------------
     1. B(C   1,C   0)                1.5370 -0.002849  0.0036    1.5406   
     2. B(O   2,C   1)                1.4217 -0.002969  0.0057    1.4273   
     3. B(C   3,O   2)                1.4197 -0.002675  0.0057    1.4254   
     4. B(C   4,C   3)                1.5388 -0.002290  0.0009    1.5397   
     5. B(N   5,C   4)                1.4870 -0.002948  0.0018    1.4888   
     6. B(C   6,N   5)                1.4884 -0.003010  0.0022    1.4907   
     7. B(C   6,C   3)                1.5458 -0.003668  0.0032    1.5490   
     8. B(N   7,C   3)                1.4499 -0.000625 -0.0031    1.4468   
     9. B(N   7,C   0)                1.4661 -0.003240 -0.0012    1.4649   
    10. B(H   8,C   0)                1.0973  0.000700 -0.0009    1.0964   
    11. B(H   9,C   0)                1.0944  0.000703 -0.0014    1.0930   
    12. B(H  10,C   1)                1.0997  0.000535 -0.0016    1.0981   
    13. B(H  11,C   1)                1.0968  0.000608 -0.0010    1.0959   
    14. B(H  12,C   4)                1.0949  0.000626 -0.0007    1.0942   
    15. B(H  13,C   4)                1.0983  0.000504 -0.0008    1.0974   
    16. B(H  14,N   5)                1.0141 -0.000433  0.0005    1.0146   
    17. B(H  15,C   6)                1.0953  0.000644 -0.0011    1.0943   
    18. B(H  16,C   6)                1.0959  0.000576 -0.0009    1.0950   
    19. B(H  17,N   7)                1.0170 -0.000043 -0.0002    1.0168   
    20. A(N   7,C   0,H   8)          109.73 -0.000253    0.23    109.96   
    21. A(N   7,C   0,H   9)          110.97  0.000446   -0.54    110.43   
    22. A(C   1,C   0,H   8)          111.24 -0.000792    0.27    111.52   
    23. A(C   1,C   0,N   7)          104.54  0.000536   -0.43    104.11   
    24. A(C   1,C   0,H   9)          111.97 -0.000456    0.53    112.50   
    25. A(H   8,C   0,H   9)          108.37  0.000503   -0.07    108.29   
    26. A(O   2,C   1,H  11)          109.72  0.000313   -0.28    109.44   
    27. A(C   0,C   1,H  11)          112.20 -0.001332    0.59    112.80   
    28. A(H  10,C   1,H  11)          108.49  0.000441    0.24    108.73   
    29. A(O   2,C   1,H  10)          109.29 -0.000301   -0.30    108.98   
    30. A(C   0,C   1,H  10)          111.46 -0.000991    0.40    111.86   
    31. A(C   0,C   1,O   2)          105.63  0.001914   -0.66    104.96   
    32. A(C   1,O   2,C   3)          109.18 -0.002424    0.30    109.49   
    33. A(C   6,C   3,N   7)          115.15 -0.001306    0.25    115.40   
    34. A(O   2,C   3,C   4)          114.94 -0.000414    0.32    115.26   
    35. A(C   4,C   3,N   7)          115.85 -0.000309   -0.01    115.84   
    36. A(O   2,C   3,N   7)          109.10  0.002494   -1.17    107.93   
    37. A(O   2,C   3,C   6)          113.92 -0.000367    0.58    114.50   
    38. A(C   4,C   3,C   6)           86.59 -0.001000    0.52     87.11   
    39. A(H  12,C   4,H  13)          110.87  0.001389   -1.02    109.86   
    40. A(C   3,C   4,H  13)          114.40 -0.000298   -0.03    114.37   
    41. A(N   5,C   4,H  12)          112.17 -0.000931    0.71    112.87   
    42. A(C   3,C   4,H  12)          112.96  0.000082    0.11    113.08   
    43. A(N   5,C   4,H  13)          113.68 -0.001270    0.94    114.62   
    44. A(C   3,C   4,N   5)           91.56  0.000750   -0.49     91.07   
    45. A(C   4,N   5,C   6)           90.61 -0.000999    0.56     91.17   
    46. A(C   4,N   5,H  14)          109.60 -0.001043    1.37    110.98   
    47. A(C   6,N   5,H  14)          109.63 -0.001102    1.49    111.11   
    48. A(C   3,C   6,H  15)          113.48 -0.000234    0.16    113.63   
    49. A(N   5,C   6,H  16)          113.68 -0.001199    0.81    114.50   
    50. A(C   3,C   6,H  16)          113.81 -0.000301    0.11    113.92   
    51. A(N   5,C   6,H  15)          112.05 -0.000886    0.23    112.28   
    52. A(C   3,C   6,N   5)           91.23  0.001262   -0.60     90.63   
    53. A(H  15,C   6,H  16)          111.27  0.001190   -0.62    110.65   
    54. A(C   0,N   7,C   3)          104.82 -0.001519   -0.01    104.81   
    55. A(C   3,N   7,H  17)          108.58 -0.000239    0.75    109.33   
    56. A(C   0,N   7,H  17)          108.44 -0.000979    1.77    110.21   
    57. D(O   2,C   1,C   0,H   9)   -139.92  0.000109   -0.78   -140.69   
    58. D(H  11,C   1,C   0,H   9)    100.57 -0.000735   -0.36    100.21   
    59. D(H  10,C   1,C   0,N   7)     98.88  0.000991   -1.94     96.95   
    60. D(O   2,C   1,C   0,H   8)     98.67  0.000344   -1.23     97.43   
    61. D(H  11,C   1,C   0,H   8)    -20.85 -0.000500   -0.81    -21.66   
    62. D(H  10,C   1,C   0,H   9)    -21.33  0.000368   -1.32    -22.65   
    63. D(H  11,C   1,C   0,N   7)   -139.21 -0.000112   -0.98   -140.19   
    64. D(H  10,C   1,C   0,H   8)   -142.75  0.000603   -1.77   -144.52   
    65. D(O   2,C   1,C   0,N   7)    -19.70  0.000732   -1.40    -21.10   
    66. D(C   3,O   2,C   1,H  11)    126.80 -0.000244   -1.55    125.25   
    67. D(C   3,O   2,C   1,H  10)   -114.36  0.000298   -1.62   -115.97   
    68. D(C   3,O   2,C   1,C   0)      5.66  0.000051   -1.70      3.97   
    69. D(C   4,C   3,O   2,C   1)    142.97  0.000479    3.42    146.39   
    70. D(N   7,C   3,O   2,C   1)     10.92 -0.001058    4.30     15.22   
    71. D(C   6,C   3,O   2,C   1)   -119.30 -0.001142    4.49   -114.81   
    72. D(H  13,C   4,C   3,N   7)      1.35  0.000449    1.16      2.51   
    73. D(H  13,C   4,C   3,C   6)    117.72 -0.001584    1.70    119.42   
    74. D(H  12,C   4,C   3,C   6)   -114.17  0.000189    0.33   -113.85   
    75. D(H  12,C   4,C   3,O   2)      0.68 -0.000766    1.24      1.92   
    76. D(N   5,C   4,C   3,N   7)   -115.62  0.001568    0.37   -115.26   
    77. D(H  13,C   4,C   3,O   2)   -127.43 -0.002539    2.62   -124.81   
    78. D(N   5,C   4,C   3,C   6)      0.75 -0.000465    0.90      1.66   
    79. D(N   5,C   4,C   3,O   2)    115.60 -0.001420    1.82    117.42   
    80. D(H  12,C   4,C   3,N   7)    129.45  0.002223   -0.21    129.24   
    81. D(H  14,N   5,C   4,H  13)     -7.25 -0.000953    1.01     -6.24   
    82. D(H  14,N   5,C   4,H  12)   -134.03 -0.001007    1.06   -132.97   
    83. D(H  14,N   5,C   4,C   3)    110.34 -0.001236    0.98    111.33   
    84. D(C   6,N   5,C   4,H  12)    114.85  0.000715   -0.86    113.99   
    85. D(C   6,N   5,C   4,C   3)     -0.78  0.000486   -0.93     -1.71   
    86. D(C   6,N   5,C   4,H  13)   -118.37  0.000769   -0.91   -119.28   
    87. D(N   5,C   6,C   3,O   2)   -116.58  0.001440   -1.55   -118.12   
    88. D(H  16,C   6,N   5,H  14)      6.44  0.001193   -0.83      5.61   
    89. D(H  16,C   6,N   5,C   4)    117.54 -0.000475    0.97    118.51   
    90. D(H  15,C   6,N   5,C   4)   -115.24 -0.000605    0.97   -114.26   
    91. D(C   3,C   6,N   5,H  14)   -110.32  0.001191   -0.87   -111.20   
    92. D(C   3,C   6,N   5,C   4)      0.78 -0.000477    0.93      1.71   
    93. D(H  16,C   6,C   3,N   7)     -0.38  0.000178   -1.27     -1.65   
    94. D(H  16,C   6,C   3,C   4)   -117.41  0.001245   -1.54   -118.95   
    95. D(H  16,C   6,C   3,O   2)    126.77  0.002221   -2.18    124.58   
    96. D(H  15,C   6,C   3,N   7)   -128.97 -0.001025   -0.63   -129.60   
    97. D(H  15,C   6,C   3,C   4)    114.00  0.000042   -0.90    113.10   
    98. D(H  15,C   6,N   5,H  14)    133.66  0.001063   -0.83    132.83   
    99. D(H  15,C   6,C   3,O   2)     -1.83  0.001018   -1.54     -3.37   
   100. D(N   5,C   6,C   3,N   7)    116.28 -0.000603   -0.63    115.64   
   101. D(N   5,C   6,C   3,C   4)     -0.75  0.000464   -0.90     -1.65   
   102. D(H  17,N   7,C   3,C   6)   -138.14  0.000432   -2.97   -141.11   
   103. D(H  17,N   7,C   3,C   4)    -39.26 -0.001715   -2.19    -41.46   
   104. D(C   0,N   7,C   3,C   6)    106.12  0.002426   -5.24    100.88   
   105. D(C   0,N   7,C   3,C   4)   -155.00  0.000280   -4.47   -159.47   
   106. D(C   0,N   7,C   3,O   2)    -23.43  0.001795   -5.21    -28.63   
   107. D(H  17,N   7,C   0,H   9)     30.83 -0.000821    2.54     33.37   
   108. D(H  17,N   7,C   0,H   8)    150.56 -0.000078    2.26    152.83   
   109. D(H  17,N   7,C   0,C   1)    -90.05 -0.000836    2.47    -87.58   
   110. D(H  17,N   7,C   3,O   2)     92.31 -0.000200   -2.93     89.38   
   111. D(C   3,N   7,C   0,H   9)    146.66 -0.002299    4.07    150.72   
   112. D(C   3,N   7,C   0,H   8)    -93.61 -0.001555    3.79    -89.82   
   113. D(C   3,N   7,C   0,C   1)     25.78 -0.002313    3.99     29.77   
    ----------------------------------------------------------------------------

         *************************************************************
         *                GEOMETRY OPTIMIZATION CYCLE   3            *
         *************************************************************
---------------------------------
CARTESIAN COORDINATES (ANGSTROEM)
---------------------------------
  C     -1.753188   -0.696054   -0.374906
  C     -1.921636    0.421644    0.672476
  O     -0.595021    0.870990    0.947840
  C      0.321002    0.187371    0.096636
  C      1.545895    1.009033   -0.345195
  N      2.465055    0.062886    0.345057
  C      1.312506   -0.744463    0.836946
  N     -0.438994   -0.433428   -0.966185
  H     -1.762936   -1.689095    0.089789
  H     -2.530592   -0.669377   -1.142796
  H     -2.509348    1.262619    0.281213
  H     -2.387659    0.068407    1.599265
  H      1.566911    2.013938    0.087141
  H      1.683260    1.068367   -1.432382
  H      3.016363   -0.460862   -0.326630
  H      1.216731   -0.709801    1.926471
  H      1.299006   -1.779918    0.481062
  H     -0.527256    0.217742   -1.742102

----------------------------
CARTESIAN COORDINATES (A.U.)
----------------------------
  NO LB      ZA    FRAG     MASS         X           Y           Z
   0 C     6.0000    0    12.011   -3.313044   -1.315352   -0.708470
   1 C     6.0000    0    12.011   -3.631366    0.796791    1.270796
   2 O     8.0000    0    15.999   -1.124427    1.645933    1.791159
   3 C     6.0000    0    12.011    0.606606    0.354081    0.182616
   4 C     6.0000    0    12.011    2.921319    1.906797   -0.652323
   5 N     7.0000    0    14.007    4.658280    0.118837    0.652063
   6 C     6.0000    0    12.011    2.480277   -1.406830    1.581598
   7 N     7.0000    0    14.007   -0.829579   -0.819060   -1.825826
   8 H     1.0000    0     1.008   -3.331466   -3.191927    0.169677
   9 H     1.0000    0     1.008   -4.782126   -1.264940   -2.159571
  10 H     1.0000    0     1.008   -4.741980    2.386004    0.531416
  11 H     1.0000    0     1.008   -4.512022    0.129271    3.022172
  12 H     1.0000    0     1.008    2.961033    3.805792    0.164672
  13 H     1.0000    0     1.008    3.180901    2.018921   -2.706810
  14 H     1.0000    0     1.008    5.700100   -0.870903   -0.617241
  15 H     1.0000    0     1.008    2.299288   -1.341330    3.640503
  16 H     1.0000    0     1.008    2.454765   -3.363558    0.909076
  17 H     1.0000    0     1.008   -0.996369    0.411473   -3.292096

--------------------------------
INTERNAL COORDINATES (ANGSTROEM)
--------------------------------
 C      0   0   0     0.000000000000     0.00000000     0.00000000
 C      1   0   0     1.540984473498     0.00000000     0.00000000
 O      2   1   0     1.427461247509   104.94219758     0.00000000
 C      3   2   1     1.425124933891   109.33783504     3.92820001
 C      4   3   2     1.539710180973   115.26166339   146.38530264
 N      5   4   3     1.488790831600    91.08695910   117.43963705
 C      6   5   4     1.490683121486    91.13654628   358.27294534
 N      4   3   2     1.446573955770   107.87850582    15.16579844
 H      1   2   3     1.096433764404   111.58483984    97.46679367
 H      1   2   3     1.093033886029   112.46069752   219.36468886
 H      2   1   3     1.098058017112   111.82792720   117.98984773
 H      2   1   3     1.095851437315   112.79992461   240.87899942
 H      5   4   3     1.094161252979   113.07959795     1.93458403
 H      5   4   3     1.097436208707   114.37491574   235.20229167
 H      6   5   4     1.014600782226   110.89133110   111.34584572
 H      7   6   5     1.094275925401   112.27536411   245.75394136
 H      7   6   5     1.094990423713   114.48383068   118.51985534
 H      8   4   3     1.016789020797   109.35585948    89.42842402

---------------------------
INTERNAL COORDINATES (A.U.)
---------------------------
 C      0   0   0     0.000000000000     0.00000000     0.00000000
 C      1   0   0     2.912038631535     0.00000000     0.00000000
 O      2   1   0     2.697510824577   104.94219758     0.00000000
 C      3   2   1     2.693095831676   109.33783504     3.92820001
 C      4   3   2     2.909630567649   115.26166339   146.38530264
 N      5   4   3     2.813406942417    91.08695910   117.43963705
 C      6   5   4     2.816982852067    91.13654628   358.27294534
 N      4   3   2     2.733628608868   107.87850582    15.16579844
 H      1   2   3     2.071959538707   111.58483984    97.46679367
 H      1   2   3     2.065534699691   112.46069752   219.36468886
 H      2   1   3     2.075028931498   111.82792720   117.98984773
 H      2   1   3     2.070859099990   112.79992461   240.87899942
 H      5   4   3     2.067665114478   113.07959795     1.93458403
 H      5   4   3     2.073853883906   114.37491574   235.20229167
 H      6   5   4     1.917317613669   110.89133110   111.34584572
 H      7   6   5     2.067881813951   112.27536411   245.75394136
 H      7   6   5     2.069232020084   114.48383068   118.51985534
 H      8   4   3     1.921452785283   109.35585948    89.42842402


           ************************************************************
           *        Program running with 6 parallel MPI-processes     *
           *              working on a common directory               *
           ************************************************************
------------------------------------------------------------------------------
                   ___                                                        
                  /   \      - P O W E R E D   B Y -                         
                 /     \                                                     
                 |  |  |   _    _      __       _____    __    __             
                 |  |  |  | |  | |    /  \     |  _  \  |  |  /  |          
                  \  \/   | |  | |   /    \    | | | |  |  | /  /          
                 / \  \   | |__| |  /  /\  \   | |_| |  |  |/  /          
                |  |  |   |  __  | /  /__\  \  |    /   |      \           
                |  |  |   | |  | | |   __   |  |    \   |  |\   \          
                \     /   | |  | | |  |  |  |  | |\  \  |  | \   \       
                 \___/    |_|  |_| |__|  |__|  |_| \__\ |__|  \__/        
                                                                              
                      - O R C A' S   B I G   F R I E N D -                    
                                      &                                       
                       - I N T E G R A L  F E E D E R -                       
                                                                              
 v1 FN, 2020, v2 2021                                                         
------------------------------------------------------------------------------


Reading SHARK input file file.SHARKINP.tmp ... ok
----------------------
SHARK INTEGRAL PACKAGE
----------------------

Number of atoms                             ...     18
Number of basis functions                   ...    204
Number of shells                            ...    104
Maximum angular momentum                    ...      2
Integral batch strategy                     ... SHARK/LIBINT Hybrid
RI-J (if used) integral strategy            ... SPLIT-RIJ (Revised 2003 algorithm where possible)
Printlevel                                  ...      1
Contraction scheme used                     ... SEGMENTED contraction
Coulomb Range Separation                    ... NOT USED
Exchange Range Separation                   ... Long Range
   Mu parameter                             ...  0.300000
   Scaling (regular/separated)              ...  0.167000  0.833000
Finite Nucleus Model                        ... NOT USED
Auxiliary Coulomb fitting basis             ... AVAILABLE
   # of basis functions in Aux-J            ...    502
   # of shells in Aux-J                     ...    170
   Maximum angular momentum in Aux-J        ...      4
Auxiliary J/K fitting basis                 ... NOT available
Auxiliary Correlation fitting basis         ... NOT available
Auxiliary 'external' fitting basis          ... NOT available
Integral threshold                          ...     2.500000e-11
Primitive cut-off                           ...     2.500000e-12
Primitive pair pre-selection threshold      ...     2.500000e-12

Calculating pre-screening integrals         ... done (  0.0 sec) Dimension = 104
Organizing shell pair data                  ... done (  0.0 sec)
Shell pair information
Total number of shell pairs                 ...      5460
Shell pairs after pre-screening             ...      5280
Total number of primitive shell pairs       ...     19504
Primitive shell pairs kept                  ...     14440
          la=0 lb=0:   1895 shell pairs
          la=1 lb=0:   2030 shell pairs
          la=1 lb=1:    571 shell pairs
          la=2 lb=0:    484 shell pairs
          la=2 lb=1:    264 shell pairs
          la=2 lb=2:     36 shell pairs

Calculating one electron integrals          ... done (  0.0 sec)
Calculating RI/J V-Matrix + Cholesky decomp.... done (  0.0 sec)
Calculating Nuclear repulsion               ... done (  0.0 sec) ENN=    409.007433153310 Eh

SHARK setup successfully completed in   0.3 seconds

Maximum memory used throughout the entire GTOINT-calculation: 14.7 MB


           ************************************************************
           *        Program running with 6 parallel MPI-processes     *
           *              working on a common directory               *
           ************************************************************

Diagonalization of the overlap matrix:
Smallest eigenvalue                        ... 1.164e-05
Time for diagonalization                   ...    0.011 sec
Threshold for overlap eigenvalues          ... 1.000e-08
Number of eigenvalues below threshold      ... 0
Time for construction of square roots      ...    0.008 sec
Total time needed                          ...    0.020 sec

-------------------
DFT GRID GENERATION
-------------------

General Integration Accuracy     IntAcc      ... 4.388
Radial Grid Type                 RadialGrid  ... OptM3 with GC (2021)
Angular Grid (max. ang.)         AngularGrid ... 4 (Lebedev-302)
Angular grid pruning method      GridPruning ... 4 (adaptive)
Weight generation scheme         WeightScheme... Becke
Basis function cutoff            BFCut       ... 1.0000e-11
Integration weight cutoff        WCut        ... 1.0000e-14
Angular grids for H and He will be reduced by one unit
Partially contracted basis set               ... off
Rotationally invariant grid construction     ... off

Total number of grid points                  ...    84039
Total number of batches                      ...     1320
Average number of points per batch           ...       63
Average number of grid points per atom       ...     4669
Time for grid setup =    0.535 sec

--------------------
COSX GRID GENERATION
--------------------

GRIDX 1
-------
General Integration Accuracy     IntAcc      ... 3.816
Radial Grid Type                 RadialGrid  ... OptM3 with GC (2021)
Angular Grid (max. ang.)         AngularGrid ... 1 (Lebedev-50)
Angular grid pruning method      GridPruning ... 4 (adaptive)
Weight generation scheme         WeightScheme... Becke
Basis function cutoff            BFCut       ... 1.0000e-11
Integration weight cutoff        WCut        ... 1.0000e-14
Angular grids for H and He will be reduced by one unit
Partially contracted basis set               ... on
Rotationally invariant grid construction     ... off

Total number of grid points                  ...    10507
Total number of batches                      ...      174
Average number of points per batch           ...       60
Average number of grid points per atom       ...      584
UseSFitting                                  ... on

GRIDX 2
-------
General Integration Accuracy     IntAcc      ... 4.020
Radial Grid Type                 RadialGrid  ... OptM3 with GC (2021)
Angular Grid (max. ang.)         AngularGrid ... 2 (Lebedev-110)
Angular grid pruning method      GridPruning ... 4 (adaptive)
Weight generation scheme         WeightScheme... Becke
Basis function cutoff            BFCut       ... 1.0000e-11
Integration weight cutoff        WCut        ... 1.0000e-14
Angular grids for H and He will be reduced by one unit
Partially contracted basis set               ... on
Rotationally invariant grid construction     ... off

Total number of grid points                  ...    24977
Total number of batches                      ...      399
Average number of points per batch           ...       62
Average number of grid points per atom       ...     1388
UseSFitting                                  ... on

GRIDX 3
-------
General Integration Accuracy     IntAcc      ... 4.338
Radial Grid Type                 RadialGrid  ... OptM3 with GC (2021)
Angular Grid (max. ang.)         AngularGrid ... 3 (Lebedev-194)
Angular grid pruning method      GridPruning ... 4 (adaptive)
Weight generation scheme         WeightScheme... Becke
Basis function cutoff            BFCut       ... 1.0000e-11
Integration weight cutoff        WCut        ... 1.0000e-14
Angular grids for H and He will be reduced by one unit
Partially contracted basis set               ... on
Rotationally invariant grid construction     ... off

Total number of grid points                  ...    55790
Total number of batches                      ...      882
Average number of points per batch           ...       63
Average number of grid points per atom       ...     3099
UseSFitting                                  ... on

Time for X-Grid setup             =    0.543 sec

--------------
SCF ITERATIONS
--------------
ITER       Energy         Delta-E        Max-DP      RMS-DP      [F,P]     Damp
               ***  Starting incremental Fock matrix formation  ***
  0   -381.3720267974   0.000000000000 0.02477784  0.00046849  0.0238453 0.7000
                      *** Initiating the SOSCF procedure ***
                      *** Re-Reading the Fockian *** 
                      *** Removing any level shift *** 
ITER      Energy       Delta-E        Grad      Rot      Max-DP    RMS-DP
  1   -381.37304392  -0.0010171223  0.000957  0.000957  0.076876  0.001520
               *** Restarting incremental Fock matrix formation ***
  2   -381.37614752  -0.0031036004  0.000987  0.001414  0.032793  0.000576
  3   -381.37641124  -0.0002637184  0.000343  0.000723  0.017710  0.000287
  4   -381.37643397  -0.0000227358  0.000404  0.000198  0.004814  0.000084
  5   -381.37644379  -0.0000098199  0.000053  0.000051  0.002283  0.000027
  6   -381.37644400  -0.0000002075  0.000035  0.000020  0.000736  0.000008
  7   -381.37644407  -0.0000000686  0.000009  0.000011  0.001851  0.000012
  8   -381.37644408  -0.0000000068  0.000003  0.000004  0.006890  0.000047
                  ***Gradient check signals convergence***
              ***Rediagonalizing the Fockian in SOSCF/NRSCF***

               *****************************************************
               *                     SUCCESS                       *
               *           SCF CONVERGED AFTER   9 CYCLES          *
               *****************************************************

Old exchange energy                            =    -16.614499461 Eh
New exchange energy                            =    -16.614505415 Eh
Exchange energy change after final integration =     -0.000005954 Eh
Total energy after final integration           =   -381.376450034 Eh
Final COS-X integration done in                =     7.566 sec
Total Energy       :         -381.37645003 Eh          -10377.78080 eV
  Last Energy change         ...   -2.6560e-09  Tolerance :   1.0000e-08
  Last MAX-Density change    ...    2.6645e-15  Tolerance :   1.0000e-07
             **** THE GBW FILE WAS UPDATED (file.gbw) ****
             **** DENSITY file.scfp WAS UPDATED ****
             **** ENERGY FILE WAS UPDATED (file.en.tmp) ****
             **** THE GBW FILE WAS UPDATED (file.gbw) ****
             **** DENSITY file.scfp WAS UPDATED ****
Total SCF time: 0 days 0 hours 0 min 42 sec 

Maximum memory used throughout the entire SCF-calculation: 59.1 MB


-------------------------------------------------------------------------------
                          DFT DISPERSION CORRECTION                            
                                                                               
                              DFTD3 V3.1  Rev 1                                
                          USING Becke-Johnson damping                          
-------------------------------------------------------------------------------
-------------------------   ----------------
Dispersion correction           -0.028280141
-------------------------   ----------------


-------------------------   --------------------
FINAL SINGLE POINT ENERGY      -381.404730174651
-------------------------   --------------------


           ************************************************************
           *        Program running with 6 parallel MPI-processes     *
           *              working on a common directory               *
           ************************************************************
------------------------------------------------------------------------------
                         ORCA SCF GRADIENT CALCULATION
------------------------------------------------------------------------------

 ... reading COSX grid (gridx3)
Gradient of the Kohn-Sham DFT energy:
Kohn-Sham wavefunction type      ... RKS
Hartree-Fock exchange scaling    ...    0.167
Number of operators              ...    1
Number of atoms                  ...   18
Basis set dimensions             ...  204
Integral neglect threshold       ... 2.5e-11
Integral primitive cutoff        ... 2.5e-12
SHARK Integral package           ... ON

Nuc. rep. gradient       (SHARK) ... done (  0.0 sec)
HCore & Overlap gradient (SHARK) ... done (  0.1 sec)
RI-J gradient            (SHARK) ... done (  0.5 sec)
COSX-gradient                    ... done (  8.5 sec)
Exchange-correlation gradient    ... done
Dispersion correction            ... done

------------------
CARTESIAN GRADIENT
------------------

   1   C   :    0.001125471   -0.000270685    0.000621954
   2   C   :    0.000980897   -0.000048603   -0.000239268
   3   O   :    0.000968935   -0.001029643    0.000683263
   4   C   :   -0.002307141    0.001381313   -0.000897752
   5   C   :    0.000037077    0.000256891   -0.000421186
   6   N   :    0.000584041    0.000682730    0.001936978
   7   C   :   -0.000653335    0.000503620   -0.000276526
   8   N   :   -0.000473181   -0.000569168    0.002382883
   9   H   :   -0.000974491   -0.000512664   -0.000526840
  10   H   :    0.000369297    0.001405989    0.000058421
  11   H   :   -0.000254156   -0.000233161    0.000069046
  12   H   :   -0.000281260   -0.000073835   -0.000087322
  13   H   :   -0.000239494    0.000105300   -0.000146269
  14   H   :    0.000667830   -0.000758619    0.000123766
  15   H   :   -0.000968957   -0.000507160   -0.001172842
  16   H   :   -0.000238966   -0.000133971   -0.000013207
  17   H   :    0.000931106    0.000418525   -0.000613825
  18   H   :    0.000542803   -0.000740935   -0.001233893

Difference to translation invariance:
           :   -0.0001835252   -0.0001240741    0.0002473822

Difference to rotation invariance:
           :   -0.0001839384   -0.0001920792   -0.0006096309

Norm of the cartesian gradient     ...    0.0060348287
RMS gradient                       ...    0.0008212362
MAX gradient                       ...    0.0023828829

-------
TIMINGS
-------

Total SCF gradient time            ...       11.671 sec

One electron gradient       ....       0.080 sec  (  0.7%)
RI-J Coulomb gradient       ....       0.475 sec  (  4.1%)
COSX gradient               ....       8.484 sec  ( 72.7%)
XC gradient                 ....       2.197 sec  ( 18.8%)

Maximum memory used throughout the entire SCFGRAD-calculation: 45.7 MB
------------------------------------------------------------------------------
                         ORCA GEOMETRY RELAXATION STEP
------------------------------------------------------------------------------

Reading the OPT-File                    .... done
Getting information on internals        .... done
Copying old internal coords+grads       .... done
Making the new internal coordinates     .... (new redundants).... done
Validating the new internal coordinates .... (new redundants).... done
Calculating the B-matrix                .... done
Calculating the G,G- and P matrices     .... done
Transforming gradient to internals      .... done
Projecting the internal gradient        .... done
Number of atoms                         ....  18
Number of internal coordinates          .... 113
Current Energy                          ....  -381.404730175 Eh
Current gradient norm                   ....     0.006034829 Eh/bohr
Maximum allowed component of the step   ....  0.300
Current trust radius                    ....  0.300
Updating the Hessian (BFGS)             .... done
Forming the augmented Hessian           .... done
Diagonalizing the augmented Hessian     .... done
Last element of RFO vector              ....  0.065894647
Lowest eigenvalues of augmented Hessian:
 -0.005931168 -0.001109026  0.001334773  0.003636866  0.020793394
Warning: RFO finds a terribly low value for the scaling factor
Trying a QUASI-NEWTON step instead
Doing a quasi-Newton Step:
Inverting the Hessian                   .... done
Computing the step                      .... done
Length of the computed step             ....  0.844534063
Warning: the length of the step is outside the trust region - QNStep is scaled down
Converting the step to cartesian space:
 Initial RMS(Int)=    0.0282216261
Transforming coordinates:
 Iter   0:  RMS(Cart)=    0.0487014912 RMS(Int)=    0.0281859848
 Iter   1:  RMS(Cart)=    0.0011458316 RMS(Int)=    0.0006172658
 Iter   2:  RMS(Cart)=    0.0000456461 RMS(Int)=    0.0000283849
 Iter   3:  RMS(Cart)=    0.0000021999 RMS(Int)=    0.0000012664
 Iter   4:  RMS(Cart)=    0.0000000946 RMS(Int)=    0.0000000621
done
Storing new coordinates                 .... done

                                .--------------------.
          ----------------------|Geometry convergence|-------------------------
          Item                value                   Tolerance       Converged
          ---------------------------------------------------------------------
          Energy change      -0.0014780461            0.0000050000      NO
          RMS gradient        0.0003757713            0.0001000000      NO
          MAX gradient        0.0009533390            0.0003000000      NO
          RMS step            0.0282216261            0.0020000000      NO
          MAX step            0.0555278735            0.0040000000      NO
          ........................................................
          Max(Bonds)      0.0014      Max(Angles)    0.63
          Max(Dihed)        3.18      Max(Improp)    0.00
          ---------------------------------------------------------------------

The optimization has not yet converged - more geometry cycles are needed


    ---------------------------------------------------------------------------
                         Redundant Internal Coordinates
                            (Angstroem and degrees)

        Definition                    Value    dE/dq     Step     New-Value
    ----------------------------------------------------------------------------
     1. B(C   1,C   0)                1.5410 -0.000582 -0.0014    1.5396   
     2. B(O   2,C   1)                1.4275 -0.000353  0.0009    1.4284   
     3. B(C   3,O   2)                1.4251 -0.000851  0.0010    1.4261   
     4. B(C   4,C   3)                1.5397  0.000347 -0.0008    1.5389   
     5. B(N   5,C   4)                1.4888 -0.000319 -0.0014    1.4874   
     6. B(C   6,N   5)                1.4907 -0.000422 -0.0013    1.4893   
     7. B(C   6,C   3)                1.5490 -0.000601 -0.0003    1.5487   
     8. B(N   7,C   3)                1.4466 -0.000548  0.0004    1.4470   
     9. B(N   7,C   0)                1.4648 -0.000786 -0.0006    1.4643   
    10. B(H   8,C   0)                1.0964  0.000243  0.0003    1.0967   
    11. B(H   9,C   0)                1.0930 -0.000269 -0.0001    1.0930   
    12. B(H  10,C   1)                1.0981 -0.000071  0.0004    1.0985   
    13. B(H  11,C   1)                1.0959  0.000058 -0.0001    1.0957   
    14. B(H  12,C   4)                1.0942  0.000043  0.0005    1.0947   
    15. B(H  13,C   4)                1.0974 -0.000066 -0.0003    1.0972   
    16. B(H  14,N   5)                1.0146  0.000520 -0.0003    1.0143   
    17. B(H  15,C   6)                1.0943 -0.000015  0.0003    1.0946   
    18. B(H  16,C   6)                1.0950 -0.000212  0.0000    1.0950   
    19. B(H  17,N   7)                1.0168  0.000435  0.0005    1.0173   
    20. A(N   7,C   0,H   8)          109.96  0.000319   -0.22    109.75   
    21. A(N   7,C   0,H   9)          110.50 -0.000243    0.17    110.66   
    22. A(C   1,C   0,H   8)          111.58  0.000037   -0.07    111.52   
    23. A(C   1,C   0,N   7)          104.03  0.000140   -0.19    103.83   
    24. A(C   1,C   0,H   9)          112.46 -0.000352    0.15    112.61   
    25. A(H   8,C   0,H   9)          108.27  0.000106    0.14    108.42   
    26. A(O   2,C   1,H  11)          109.48  0.000413   -0.09    109.39   
    27. A(C   0,C   1,H  11)          112.80 -0.000278    0.08    112.88   
    28. A(H  10,C   1,H  11)          108.70 -0.000057    0.11    108.81   
    29. A(O   2,C   1,H  10)          108.97 -0.000128    0.06    109.03   
    30. A(C   0,C   1,H  10)          111.83 -0.000004    0.07    111.90   
    31. A(C   0,C   1,O   2)          104.94  0.000074   -0.24    104.71   
    32. A(C   1,O   2,C   3)          109.34 -0.000263   -0.26    109.07   
    33. A(C   6,C   3,N   7)          115.42 -0.000307   -0.55    114.88   
    34. A(O   2,C   3,C   4)          115.26  0.000164    0.37    115.63   
    35. A(C   4,C   3,N   7)          115.86 -0.000179   -0.20    115.66   
    36. A(O   2,C   3,N   7)          107.88  0.000459   -0.07    107.81   
    37. A(O   2,C   3,C   6)          114.49 -0.000190    0.43    114.92   
    38. A(C   4,C   3,C   6)           87.07 -0.000096    0.03     87.10   
    39. A(H  12,C   4,H  13)          109.84  0.000116   -0.07    109.77   
    40. A(C   3,C   4,H  13)          114.37  0.000112    0.21    114.59   
    41. A(N   5,C   4,H  12)          112.87  0.000145   -0.04    112.83   
    42. A(C   3,C   4,H  12)          113.08  0.000085   -0.14    112.94   
    43. A(N   5,C   4,H  13)          114.61 -0.000329    0.08    114.69   
    44. A(C   3,C   4,N   5)           91.09 -0.000174   -0.05     91.03   
    45. A(C   4,N   5,C   6)           91.14  0.000076    0.09     91.23   
    46. A(C   4,N   5,H  14)          110.89 -0.000608    0.63    111.52   
    47. A(C   6,N   5,H  14)          111.04 -0.000468    0.54    111.58   
    48. A(C   3,C   6,H  15)          113.63  0.000064   -0.26    113.37   
    49. A(N   5,C   6,H  16)          114.48 -0.000572    0.13    114.61   
    50. A(C   3,C   6,H  16)          113.93 -0.000020    0.36    114.29   
    51. A(N   5,C   6,H  15)          112.28  0.000065   -0.14    112.13   
    52. A(C   3,C   6,N   5)           90.65  0.000203   -0.08     90.58   
    53. A(H  15,C   6,H  16)          110.64  0.000225   -0.02    110.62   
    54. A(C   0,N   7,C   3)          104.58 -0.000097   -0.59    103.99   
    55. A(C   3,N   7,H  17)          109.36 -0.000122    0.00    109.36   
    56. A(C   0,N   7,H  17)          110.18  0.000162    0.04    110.22   
    57. D(O   2,C   1,C   0,H   9)   -140.64  0.000483   -2.74   -143.38   
    58. D(H  11,C   1,C   0,H   9)    100.24  0.000086   -2.52     97.72   
    59. D(H  10,C   1,C   0,N   7)     96.95 -0.000017   -2.61     94.33   
    60. D(O   2,C   1,C   0,H   8)     97.47  0.000572   -2.98     94.48   
    61. D(H  11,C   1,C   0,H   8)    -21.65  0.000175   -2.76    -24.42   
    62. D(H  10,C   1,C   0,H   9)    -22.65  0.000373   -2.77    -25.42   
    63. D(H  11,C   1,C   0,N   7)   -140.16 -0.000304   -2.36   -142.53   
    64. D(H  10,C   1,C   0,H   8)   -144.54  0.000462   -3.01   -147.56   
    65. D(O   2,C   1,C   0,N   7)    -21.04  0.000093   -2.58    -23.63   
    66. D(C   3,O   2,C   1,H  11)    125.25  0.000170    1.14    126.39   
    67. D(C   3,O   2,C   1,H  10)   -115.98  0.000267    1.25   -114.73   
    68. D(C   3,O   2,C   1,C   0)      3.93  0.000239    1.24      5.17   
    69. D(C   4,C   3,O   2,C   1)    146.39 -0.000197    0.52    146.91   
    70. D(N   7,C   3,O   2,C   1)     15.17 -0.000504    0.50     15.67   
    71. D(C   6,C   3,O   2,C   1)   -114.82 -0.000332    0.95   -113.87   
    72. D(H  13,C   4,C   3,N   7)      2.50 -0.000150    2.64      5.14   
    73. D(H  13,C   4,C   3,C   6)    119.43 -0.000579    2.03    121.45   
    74. D(H  12,C   4,C   3,C   6)   -113.84 -0.000244    2.00   -111.84   
    75. D(H  12,C   4,C   3,O   2)      1.93 -0.000476    2.53      4.46   
    76. D(N   5,C   4,C   3,N   7)   -115.26  0.000282    2.52   -112.75   
    77. D(H  13,C   4,C   3,O   2)   -124.80 -0.000812    2.55   -122.25   
    78. D(N   5,C   4,C   3,C   6)      1.66 -0.000147    1.90      3.57   
    79. D(N   5,C   4,C   3,O   2)    117.44 -0.000380    2.43    119.87   
    80. D(H  12,C   4,C   3,N   7)    129.23  0.000186    2.62    131.85   
    81. D(H  14,N   5,C   4,H  13)     -6.22 -0.000383   -1.51     -7.72   
    82. D(H  14,N   5,C   4,H  12)   -132.96 -0.000389   -1.46   -134.42   
    83. D(H  14,N   5,C   4,C   3)    111.35 -0.000433   -1.28    110.07   
    84. D(C   6,N   5,C   4,H  12)    113.96  0.000198   -2.15    111.82   
    85. D(C   6,N   5,C   4,C   3)     -1.73  0.000154   -1.96     -3.69   
    86. D(C   6,N   5,C   4,H  13)   -119.29  0.000205   -2.19   -121.48   
    87. D(N   5,C   6,C   3,O   2)   -118.17  0.000042   -2.37   -120.54   
    88. D(H  16,C   6,N   5,H  14)      5.58  0.000515    1.58      7.16   
    89. D(H  16,C   6,N   5,C   4)    118.52 -0.000200    2.36    120.88   
    90. D(H  15,C   6,N   5,C   4)   -114.25 -0.000321    2.32   -111.93   
    91. D(C   3,C   6,N   5,H  14)   -111.22  0.000572    1.19   -110.03   
    92. D(C   3,C   6,N   5,C   4)      1.72 -0.000144    1.97      3.68   
    93. D(H  16,C   6,C   3,N   7)     -1.61  0.000381   -2.37     -3.98   
    94. D(H  16,C   6,C   3,C   4)   -118.95  0.000689   -2.10   -121.05   
    95. D(H  16,C   6,C   3,O   2)    124.54  0.000585   -2.57    121.97   
    96. D(H  15,C   6,C   3,N   7)   -129.57  0.000023   -2.42   -131.99   
    97. D(H  15,C   6,C   3,C   4)    113.09  0.000330   -2.16    110.93   
    98. D(H  15,C   6,N   5,H  14)    132.81  0.000394    1.54    134.36   
    99. D(H  15,C   6,C   3,O   2)     -3.41  0.000227   -2.63     -6.04   
   100. D(N   5,C   6,C   3,N   7)    115.68 -0.000162   -2.17    113.51   
   101. D(N   5,C   6,C   3,C   4)     -1.66  0.000146   -1.90     -3.56   
   102. D(H  17,N   7,C   3,C   6)   -141.11  0.000530   -2.20   -143.31   
   103. D(H  17,N   7,C   3,C   4)    -41.46  0.000133   -2.55    -44.02   
   104. D(C   0,N   7,C   3,C   6)    100.91  0.000451   -2.00     98.91   
   105. D(C   0,N   7,C   3,C   4)   -159.44  0.000055   -2.35   -161.79   
   106. D(C   0,N   7,C   3,O   2)    -28.55  0.000555   -2.04    -30.60   
   107. D(H  17,N   7,C   0,H   9)     33.37 -0.000836    3.04     36.41   
   108. D(H  17,N   7,C   0,H   8)    152.83 -0.000655    3.18    156.02   
   109. D(H  17,N   7,C   0,C   1)    -87.55 -0.000375    2.89    -84.66   
   110. D(H  17,N   7,C   3,O   2)     89.43  0.000634   -2.25     87.18   
   111. D(C   3,N   7,C   0,H   9)    150.78 -0.000953    2.83    153.61   
   112. D(C   3,N   7,C   0,H   8)    -89.75 -0.000772    2.97    -86.78   
   113. D(C   3,N   7,C   0,C   1)     29.87 -0.000493    2.67     32.54   
    ----------------------------------------------------------------------------

         *************************************************************
         *                GEOMETRY OPTIMIZATION CYCLE   4            *
         *************************************************************
---------------------------------
CARTESIAN COORDINATES (ANGSTROEM)
---------------------------------
  C     -1.730414   -0.710828   -0.364788
  C     -1.926601    0.424839    0.656149
  O     -0.605024    0.883715    0.945423
  C      0.319168    0.202561    0.099314
  C      1.552990    1.015735   -0.330257
  N      2.460173    0.027325    0.312018
  C      1.298883   -0.745865    0.833495
  N     -0.433377   -0.410685   -0.973709
  H     -1.691644   -1.691195    0.125297
  H     -2.517393   -0.734968   -1.122838
  H     -2.510290    1.256009    0.237641
  H     -2.406183    0.087303    1.581740
  H      1.598720    2.003005    0.140378
  H      1.678663    1.115847   -1.415581
  H      2.981017   -0.502627   -0.378352
  H      1.222197   -0.689926    1.923992
  H      1.255634   -1.786944    0.496868
  H     -0.546419    0.256697   -1.733090

----------------------------
CARTESIAN COORDINATES (A.U.)
----------------------------
  NO LB      ZA    FRAG     MASS         X           Y           Z
   0 C     6.0000    0    12.011   -3.270009   -1.343270   -0.689349
   1 C     6.0000    0    12.011   -3.640749    0.802829    1.239942
   2 O     8.0000    0    15.999   -1.143331    1.669980    1.786591
   3 C     6.0000    0    12.011    0.603141    0.382785    0.187676
   4 C     6.0000    0    12.011    2.934725    1.919462   -0.624095
   5 N     7.0000    0    14.007    4.649054    0.051637    0.589629
   6 C     6.0000    0    12.011    2.454533   -1.409481    1.575078
   7 N     7.0000    0    14.007   -0.818963   -0.776082   -1.840044
   8 H     1.0000    0     1.008   -3.196743   -3.195895    0.236776
   9 H     1.0000    0     1.008   -4.757184   -1.388888   -2.121857
  10 H     1.0000    0     1.008   -4.743761    2.373513    0.449077
  11 H     1.0000    0     1.008   -4.547026    0.164979    2.989056
  12 H     1.0000    0     1.008    3.021142    3.785131    0.265276
  13 H     1.0000    0     1.008    3.172214    2.108645   -2.675060
  14 H     1.0000    0     1.008    5.633306   -0.949827   -0.714982
  15 H     1.0000    0     1.008    2.309618   -1.303771    3.635818
  16 H     1.0000    0     1.008    2.372804   -3.376834    0.938944
  17 H     1.0000    0     1.008   -1.032582    0.485087   -3.275066

--------------------------------
INTERNAL COORDINATES (ANGSTROEM)
--------------------------------
 C      0   0   0     0.000000000000     0.00000000     0.00000000
 C      1   0   0     1.539655902266     0.00000000     0.00000000
 O      2   1   0     1.428570055510   104.67423807     0.00000000
 C      3   2   1     1.426185468924   109.02242440     5.17999050
 C      4   3   2     1.538862710447   115.64501839   146.88976366
 N      5   4   3     1.487432073500    90.99254905   119.87154244
 C      6   5   4     1.489415306425    91.18087982   356.29766243
 N      4   3   2     1.446987811543   107.77837505    15.63360664
 H      1   2   3     1.096724682438   111.56436903    94.51594634
 H      1   2   3     1.092958810005   112.60948496   216.67300603
 H      2   1   3     1.098492773744   111.91241935   117.91680122
 H      2   1   3     1.095740797740   112.87248412   241.06326000
 H      5   4   3     1.094664353144   112.95836427     4.46832119
 H      5   4   3     1.097153043596   114.59459331   237.75121827
 H      6   5   4     1.014267541177   111.49915838   110.07241183
 H      7   6   5     1.094620029188   112.14160013   248.07917738
 H      7   6   5     1.095003510777   114.62759874   120.87305141
 H      8   4   3     1.017269173508   109.47019421    87.17488363

---------------------------
INTERNAL COORDINATES (A.U.)
---------------------------
 C      0   0   0     0.000000000000     0.00000000     0.00000000
 C      1   0   0     2.909527995758     0.00000000     0.00000000
 O      2   1   0     2.699606168035   104.67423807     0.00000000
 C      3   2   1     2.695099952445   109.02242440     5.17999050
 C      4   3   2     2.908029080449   115.64501839   146.88976366
 N      5   4   3     2.810839261726    90.99254905   119.87154244
 C      6   5   4     2.814587028815    91.18087982   356.29766243
 N      4   3   2     2.734410682939   107.77837505    15.63360664
 H      1   2   3     2.072509294119   111.56436903    94.51594634
 H      1   2   3     2.065392826567   112.60948496   216.67300603
 H      2   1   3     2.075850502467   111.91241935   117.91680122
 H      2   1   3     2.070650021492   112.87248412   241.06326000
 H      5   4   3     2.068615836008   112.95836427     4.46832119
 H      5   4   3     2.073318779394   114.59459331   237.75121827
 H      6   5   4     1.916687879350   111.49915838   110.07241183
 H      7   6   5     2.068532075870   112.14160013   248.07917738
 H      7   6   5     2.069256751051   114.62759874   120.87305141
 H      8   4   3     1.922360142410   109.47019421    87.17488363


           ************************************************************
           *        Program running with 6 parallel MPI-processes     *
           *              working on a common directory               *
           ************************************************************
------------------------------------------------------------------------------
                   ___                                                        
                  /   \      - P O W E R E D   B Y -                         
                 /     \                                                     
                 |  |  |   _    _      __       _____    __    __             
                 |  |  |  | |  | |    /  \     |  _  \  |  |  /  |          
                  \  \/   | |  | |   /    \    | | | |  |  | /  /          
                 / \  \   | |__| |  /  /\  \   | |_| |  |  |/  /          
                |  |  |   |  __  | /  /__\  \  |    /   |      \           
                |  |  |   | |  | | |   __   |  |    \   |  |\   \          
                \     /   | |  | | |  |  |  |  | |\  \  |  | \   \       
                 \___/    |_|  |_| |__|  |__|  |_| \__\ |__|  \__/        
                                                                              
                      - O R C A' S   B I G   F R I E N D -                    
                                      &                                       
                       - I N T E G R A L  F E E D E R -                       
                                                                              
 v1 FN, 2020, v2 2021                                                         
------------------------------------------------------------------------------


Reading SHARK input file file.SHARKINP.tmp ... ok
----------------------
SHARK INTEGRAL PACKAGE
----------------------

Number of atoms                             ...     18
Number of basis functions                   ...    204
Number of shells                            ...    104
Maximum angular momentum                    ...      2
Integral batch strategy                     ... SHARK/LIBINT Hybrid
RI-J (if used) integral strategy            ... SPLIT-RIJ (Revised 2003 algorithm where possible)
Printlevel                                  ...      1
Contraction scheme used                     ... SEGMENTED contraction
Coulomb Range Separation                    ... NOT USED
Exchange Range Separation                   ... Long Range
   Mu parameter                             ...  0.300000
   Scaling (regular/separated)              ...  0.167000  0.833000
Finite Nucleus Model                        ... NOT USED
Auxiliary Coulomb fitting basis             ... AVAILABLE
   # of basis functions in Aux-J            ...    502
   # of shells in Aux-J                     ...    170
   Maximum angular momentum in Aux-J        ...      4
Auxiliary J/K fitting basis                 ... NOT available
Auxiliary Correlation fitting basis         ... NOT available
Auxiliary 'external' fitting basis          ... NOT available
Integral threshold                          ...     2.500000e-11
Primitive cut-off                           ...     2.500000e-12
Primitive pair pre-selection threshold      ...     2.500000e-12

Calculating pre-screening integrals         ... done (  0.0 sec) Dimension = 104
Organizing shell pair data                  ... done (  0.0 sec)
Shell pair information
Total number of shell pairs                 ...      5460
Shell pairs after pre-screening             ...      5279
Total number of primitive shell pairs       ...     19504
Primitive shell pairs kept                  ...     14443
          la=0 lb=0:   1894 shell pairs
          la=1 lb=0:   2030 shell pairs
          la=1 lb=1:    571 shell pairs
          la=2 lb=0:    484 shell pairs
          la=2 lb=1:    264 shell pairs
          la=2 lb=2:     36 shell pairs

Calculating one electron integrals          ... done (  0.0 sec)
Calculating RI/J V-Matrix + Cholesky decomp.... done (  0.0 sec)
Calculating Nuclear repulsion               ... done (  0.0 sec) ENN=    409.407348653391 Eh

SHARK setup successfully completed in   0.3 seconds

Maximum memory used throughout the entire GTOINT-calculation: 14.7 MB


           ************************************************************
           *        Program running with 6 parallel MPI-processes     *
           *              working on a common directory               *
           ************************************************************

Diagonalization of the overlap matrix:
Smallest eigenvalue                        ... 1.152e-05
Time for diagonalization                   ...    0.011 sec
Threshold for overlap eigenvalues          ... 1.000e-08
Number of eigenvalues below threshold      ... 0
Time for construction of square roots      ...    0.014 sec
Total time needed                          ...    0.027 sec

-------------------
DFT GRID GENERATION
-------------------

General Integration Accuracy     IntAcc      ... 4.388
Radial Grid Type                 RadialGrid  ... OptM3 with GC (2021)
Angular Grid (max. ang.)         AngularGrid ... 4 (Lebedev-302)
Angular grid pruning method      GridPruning ... 4 (adaptive)
Weight generation scheme         WeightScheme... Becke
Basis function cutoff            BFCut       ... 1.0000e-11
Integration weight cutoff        WCut        ... 1.0000e-14
Angular grids for H and He will be reduced by one unit
Partially contracted basis set               ... off
Rotationally invariant grid construction     ... off

Total number of grid points                  ...    84024
Total number of batches                      ...     1324
Average number of points per batch           ...       63
Average number of grid points per atom       ...     4668
Time for grid setup =    0.557 sec

--------------------
COSX GRID GENERATION
--------------------

GRIDX 1
-------
General Integration Accuracy     IntAcc      ... 3.816
Radial Grid Type                 RadialGrid  ... OptM3 with GC (2021)
Angular Grid (max. ang.)         AngularGrid ... 1 (Lebedev-50)
Angular grid pruning method      GridPruning ... 4 (adaptive)
Weight generation scheme         WeightScheme... Becke
Basis function cutoff            BFCut       ... 1.0000e-11
Integration weight cutoff        WCut        ... 1.0000e-14
Angular grids for H and He will be reduced by one unit
Partially contracted basis set               ... on
Rotationally invariant grid construction     ... off

Total number of grid points                  ...    10500
Total number of batches                      ...      173
Average number of points per batch           ...       60
Average number of grid points per atom       ...      583
UseSFitting                                  ... on

GRIDX 2
-------
General Integration Accuracy     IntAcc      ... 4.020
Radial Grid Type                 RadialGrid  ... OptM3 with GC (2021)
Angular Grid (max. ang.)         AngularGrid ... 2 (Lebedev-110)
Angular grid pruning method      GridPruning ... 4 (adaptive)
Weight generation scheme         WeightScheme... Becke
Basis function cutoff            BFCut       ... 1.0000e-11
Integration weight cutoff        WCut        ... 1.0000e-14
Angular grids for H and He will be reduced by one unit
Partially contracted basis set               ... on
Rotationally invariant grid construction     ... off

Total number of grid points                  ...    24965
Total number of batches                      ...      399
Average number of points per batch           ...       62
Average number of grid points per atom       ...     1387
UseSFitting                                  ... on

GRIDX 3
-------
General Integration Accuracy     IntAcc      ... 4.338
Radial Grid Type                 RadialGrid  ... OptM3 with GC (2021)
Angular Grid (max. ang.)         AngularGrid ... 3 (Lebedev-194)
Angular grid pruning method      GridPruning ... 4 (adaptive)
Weight generation scheme         WeightScheme... Becke
Basis function cutoff            BFCut       ... 1.0000e-11
Integration weight cutoff        WCut        ... 1.0000e-14
Angular grids for H and He will be reduced by one unit
Partially contracted basis set               ... on
Rotationally invariant grid construction     ... off

Total number of grid points                  ...    55770
Total number of batches                      ...      882
Average number of points per batch           ...       63
Average number of grid points per atom       ...     3098
UseSFitting                                  ... on

Time for X-Grid setup             =    0.545 sec

--------------
SCF ITERATIONS
--------------
ITER       Energy         Delta-E        Max-DP      RMS-DP      [F,P]     Damp
               ***  Starting incremental Fock matrix formation  ***
  0   -381.3739002207   0.000000000000 0.01606608  0.00030345  0.0160471 0.7000
                      *** Initiating the SOSCF procedure ***
                      *** Re-Reading the Fockian *** 
                      *** Removing any level shift *** 
ITER      Energy       Delta-E        Grad      Rot      Max-DP    RMS-DP
  1   -381.37456158  -0.0006613636  0.000933  0.000933  0.054023  0.000981
               *** Restarting incremental Fock matrix formation ***
  2   -381.37660318  -0.0020415990  0.001046  0.001219  0.033285  0.000431
  3   -381.37678643  -0.0001832464  0.000310  0.000670  0.017390  0.000210
  4   -381.37680369  -0.0000172561  0.000252  0.000184  0.006318  0.000069
  5   -381.37680901  -0.0000053216  0.000054  0.000059  0.000608  0.000016
  6   -381.37680927  -0.0000002643  0.000021  0.000020  0.002765  0.000019
  7   -381.37680931  -0.0000000362  0.000009  0.000012  0.000529  0.000005
  8   -381.37680932  -0.0000000102  0.000003  0.000004  0.000285  0.000004
                  ***Gradient check signals convergence***
              ***Rediagonalizing the Fockian in SOSCF/NRSCF***

               *****************************************************
               *                     SUCCESS                       *
               *           SCF CONVERGED AFTER   9 CYCLES          *
               *****************************************************

Old exchange energy                            =    -16.614423308 Eh
New exchange energy                            =    -16.614437517 Eh
Exchange energy change after final integration =     -0.000014209 Eh
Total energy after final integration           =   -381.376823528 Eh
Final COS-X integration done in                =     7.559 sec
Total Energy       :         -381.37682353 Eh          -10377.79096 eV
  Last Energy change         ...   -9.0978e-10  Tolerance :   1.0000e-08
  Last MAX-Density change    ...    4.4409e-15  Tolerance :   1.0000e-07
             **** THE GBW FILE WAS UPDATED (file.gbw) ****
             **** DENSITY file.scfp WAS UPDATED ****
             **** ENERGY FILE WAS UPDATED (file.en.tmp) ****
             **** THE GBW FILE WAS UPDATED (file.gbw) ****
             **** DENSITY file.scfp WAS UPDATED ****
Total SCF time: 0 days 0 hours 0 min 42 sec 

Maximum memory used throughout the entire SCF-calculation: 59.1 MB


-------------------------------------------------------------------------------
                          DFT DISPERSION CORRECTION                            
                                                                               
                              DFTD3 V3.1  Rev 1                                
                          USING Becke-Johnson damping                          
-------------------------------------------------------------------------------
-------------------------   ----------------
Dispersion correction           -0.028367123
-------------------------   ----------------


-------------------------   --------------------
FINAL SINGLE POINT ENERGY      -381.405190651423
-------------------------   --------------------


           ************************************************************
           *        Program running with 6 parallel MPI-processes     *
           *              working on a common directory               *
           ************************************************************
------------------------------------------------------------------------------
                         ORCA SCF GRADIENT CALCULATION
------------------------------------------------------------------------------

 ... reading COSX grid (gridx3)
Gradient of the Kohn-Sham DFT energy:
Kohn-Sham wavefunction type      ... RKS
Hartree-Fock exchange scaling    ...    0.167
Number of operators              ...    1
Number of atoms                  ...   18
Basis set dimensions             ...  204
Integral neglect threshold       ... 2.5e-11
Integral primitive cutoff        ... 2.5e-12
SHARK Integral package           ... ON

Nuc. rep. gradient       (SHARK) ... done (  0.0 sec)
HCore & Overlap gradient (SHARK) ... done (  0.1 sec)
RI-J gradient            (SHARK) ... done (  0.5 sec)
COSX-gradient                    ... done (  8.5 sec)
Exchange-correlation gradient    ... done
Dispersion correction            ... done

------------------
CARTESIAN GRADIENT
------------------

   1   C   :    0.001958378   -0.001043629    0.001385270
   2   C   :    0.000704978    0.000286274   -0.001122727
   3   O   :    0.000852445   -0.000675427    0.000722817
   4   C   :   -0.001880498    0.000777107   -0.000340467
   5   C   :    0.000228579    0.000200118    0.000510601
   6   N   :   -0.000518965   -0.000103203    0.000018674
   7   C   :   -0.000527100    0.000604404    0.000008390
   8   N   :   -0.001457939    0.000382789    0.001628925
   9   H   :   -0.000784573   -0.000697744   -0.000398167
  10   H   :    0.000258218    0.001362340    0.000142375
  11   H   :   -0.000200450    0.000106150    0.000151710
  12   H   :   -0.000213096   -0.000255853   -0.000140562
  13   H   :   -0.000408163    0.000487156   -0.000227117
  14   H   :    0.000657344   -0.000872943    0.000233218
  15   H   :   -0.000040955   -0.000390127   -0.000557442
  16   H   :   -0.000356657   -0.000142365    0.000135382
  17   H   :    0.000965478    0.000389674   -0.000576612
  18   H   :    0.000566858   -0.000686289   -0.001380312

Difference to translation invariance:
           :   -0.0001961183   -0.0002715685    0.0001939552

Difference to rotation invariance:
           :   -0.0004477402   -0.0000428146   -0.0008153792

Norm of the cartesian gradient     ...    0.0055410969
RMS gradient                       ...    0.0007540478
MAX gradient                       ...    0.0019583783

-------
TIMINGS
-------

Total SCF gradient time            ...       11.817 sec

One electron gradient       ....       0.086 sec  (  0.7%)
RI-J Coulomb gradient       ....       0.479 sec  (  4.1%)
COSX gradient               ....       8.544 sec  ( 72.3%)
XC gradient                 ....       2.213 sec  ( 18.7%)

Maximum memory used throughout the entire SCFGRAD-calculation: 45.7 MB
------------------------------------------------------------------------------
                         ORCA GEOMETRY RELAXATION STEP
------------------------------------------------------------------------------

Reading the OPT-File                    .... done
Getting information on internals        .... done
Copying old internal coords+grads       .... done
Making the new internal coordinates     .... (new redundants).... done
Validating the new internal coordinates .... (new redundants).... done
Calculating the B-matrix                .... done
Calculating the G,G- and P matrices     .... done
Transforming gradient to internals      .... done
Projecting the internal gradient        .... done
Number of atoms                         ....  18
Number of internal coordinates          .... 113
Current Energy                          ....  -381.405190651 Eh
Current gradient norm                   ....     0.005541097 Eh/bohr
Maximum allowed component of the step   ....  0.300
Current trust radius                    ....  0.300
Updating the Hessian (BFGS)             .... done
Forming the augmented Hessian           .... done
Diagonalizing the augmented Hessian     .... done
Last element of RFO vector              ....  0.040254689
Lowest eigenvalues of augmented Hessian:
 -0.005895639 -0.000792964  0.001200430  0.003845791  0.019736871
Warning: RFO finds a terribly low value for the scaling factor
Trying a QUASI-NEWTON step instead
Doing a quasi-Newton Step:
Inverting the Hessian                   .... done
Computing the step                      .... done
Length of the computed step             ....  0.918806559
Warning: the length of the step is outside the trust region - QNStep is scaled down
Converting the step to cartesian space:
 Initial RMS(Int)=    0.0282216261
Transforming coordinates:
 Iter   0:  RMS(Cart)=    0.0462149690 RMS(Int)=    0.0282156465
 Iter   1:  RMS(Cart)=    0.0011062204 RMS(Int)=    0.0006258860
 Iter   2:  RMS(Cart)=    0.0000467579 RMS(Int)=    0.0000303528
 Iter   3:  RMS(Cart)=    0.0000023568 RMS(Int)=    0.0000013682
 Iter   4:  RMS(Cart)=    0.0000001053 RMS(Int)=    0.0000000702
 Iter   5:  RMS(Cart)=    0.0000000054 RMS(Int)=    0.0000000032
done
Storing new coordinates                 .... done

                                .--------------------.
          ----------------------|Geometry convergence|-------------------------
          Item                value                   Tolerance       Converged
          ---------------------------------------------------------------------
          Energy change      -0.0004604768            0.0000050000      NO
          RMS gradient        0.0003529226            0.0001000000      NO
          MAX gradient        0.0011075580            0.0003000000      NO
          RMS step            0.0282216261            0.0020000000      NO
          MAX step            0.0565986430            0.0040000000      NO
          ........................................................
          Max(Bonds)      0.0010      Max(Angles)    0.50
          Max(Dihed)        3.24      Max(Improp)    0.00
          ---------------------------------------------------------------------

The optimization has not yet converged - more geometry cycles are needed


    ---------------------------------------------------------------------------
                         Redundant Internal Coordinates
                            (Angstroem and degrees)

        Definition                    Value    dE/dq     Step     New-Value
    ----------------------------------------------------------------------------
     1. B(C   1,C   0)                1.5397 -0.000646 -0.0004    1.5392   
     2. B(O   2,C   1)                1.4286 -0.000385  0.0009    1.4294   
     3. B(C   3,O   2)                1.4262 -0.000737  0.0007    1.4269   
     4. B(C   4,C   3)                1.5389  0.000157 -0.0007    1.5382   
     5. B(N   5,C   4)                1.4874 -0.000466 -0.0004    1.4871   
     6. B(C   6,N   5)                1.4894 -0.000451 -0.0007    1.4887   
     7. B(C   6,C   3)                1.5487 -0.000548 -0.0001    1.5486   
     8. B(N   7,C   3)                1.4470 -0.000258  0.0010    1.4479   
     9. B(N   7,C   0)                1.4640 -0.001108  0.0007    1.4647   
    10. B(H   8,C   0)                1.0967  0.000404 -0.0001    1.0966   
    11. B(H   9,C   0)                1.0930 -0.000315 -0.0000    1.0929   
    12. B(H  10,C   1)                1.0985  0.000127  0.0001    1.0986   
    13. B(H  11,C   1)                1.0957  0.000044 -0.0002    1.0955   
    14. B(H  12,C   4)                1.0947  0.000348  0.0000    1.0947   
    15. B(H  13,C   4)                1.0972 -0.000228 -0.0002    1.0969   
    16. B(H  14,N   5)                1.0143  0.000561 -0.0001    1.0141   
    17. B(H  15,C   6)                1.0946  0.000136  0.0001    1.0947   
    18. B(H  16,C   6)                1.0950 -0.000243 -0.0000    1.0950   
    19. B(H  17,N   7)                1.0173  0.000539  0.0003    1.0176   
    20. A(N   7,C   0,H   8)          109.74  0.000413   -0.36    109.38   
    21. A(N   7,C   0,H   9)          110.73 -0.000333    0.30    111.03   
    22. A(C   1,C   0,H   8)          111.56  0.000238   -0.25    111.31   
    23. A(C   1,C   0,N   7)          103.74  0.000140   -0.17    103.56   
    24. A(C   1,C   0,H   9)          112.61 -0.000567    0.42    113.03   
    25. A(H   8,C   0,H   9)          108.40  0.000123    0.03    108.43   
    26. A(O   2,C   1,H  11)          109.44  0.000240   -0.08    109.36   
    27. A(C   0,C   1,H  11)          112.87 -0.000522    0.19    113.06   
    28. A(H  10,C   1,H  11)          108.80 -0.000021    0.08    108.88   
    29. A(O   2,C   1,H  10)          109.01 -0.000113    0.02    109.03   
    30. A(C   0,C   1,H  10)          111.91  0.000305   -0.01    111.91   
    31. A(C   0,C   1,O   2)          104.67  0.000129   -0.22    104.45   
    32. A(C   1,O   2,C   3)          109.02 -0.000444   -0.10    108.93   
    33. A(C   6,C   3,N   7)          114.90 -0.000303   -0.38    114.51   
    34. A(O   2,C   3,C   4)          115.65  0.000024    0.41    116.05   
    35. A(C   4,C   3,N   7)          115.72 -0.000095   -0.31    115.41   
    36. A(O   2,C   3,N   7)          107.78  0.000421   -0.13    107.65   
    37. A(O   2,C   3,C   6)          114.91 -0.000084    0.47    115.38   
    38. A(C   4,C   3,C   6)           87.06 -0.000102   -0.01     87.05   
    39. A(H  12,C   4,H  13)          109.77  0.000087   -0.10    109.66   
    40. A(C   3,C   4,H  13)          114.59  0.000133    0.39    114.98   
    41. A(N   5,C   4,H  12)          112.84  0.000413   -0.27    112.57   
    42. A(C   3,C   4,H  12)          112.96 -0.000017   -0.22    112.74   
    43. A(N   5,C   4,H  13)          114.70 -0.000524    0.28    114.99   
    44. A(C   3,C   4,N   5)           90.99 -0.000118   -0.07     90.92   
    45. A(C   4,N   5,C   6)           91.18  0.000086    0.00     91.18   
    46. A(C   4,N   5,H  14)          111.50 -0.000090    0.36    111.86   
    47. A(C   6,N   5,H  14)          111.56 -0.000106    0.34    111.90   
    48. A(C   3,C   6,H  15)          113.37 -0.000048   -0.26    113.11   
    49. A(N   5,C   6,H  16)          114.63 -0.000638    0.27    114.90   
    50. A(C   3,C   6,H  16)          114.30  0.000119    0.36    114.66   
    51. A(N   5,C   6,H  15)          112.14  0.000212   -0.20    111.94   
    52. A(C   3,C   6,N   5)           90.54  0.000130   -0.08     90.46   
    53. A(H  15,C   6,H  16)          110.61  0.000190   -0.09    110.53   
    54. A(C   0,N   7,C   3)          103.84 -0.000262   -0.50    103.34   
    55. A(C   3,N   7,H  17)          109.47  0.000103   -0.23    109.24   
    56. A(C   0,N   7,H  17)          110.28  0.000426   -0.26    110.02   
    57. D(O   2,C   1,C   0,H   9)   -143.33  0.000218   -1.87   -145.20   
    58. D(H  11,C   1,C   0,H   9)     97.74  0.000125   -1.75     95.99   
    59. D(H  10,C   1,C   0,N   7)     94.36 -0.000294   -1.50     92.86   
    60. D(O   2,C   1,C   0,H   8)     94.52  0.000293   -2.04     92.48   
    61. D(H  11,C   1,C   0,H   8)    -24.42  0.000201   -1.92    -26.34   
    62. D(H  10,C   1,C   0,H   9)    -25.41  0.000315   -1.99    -27.40   
    63. D(H  11,C   1,C   0,N   7)   -142.49 -0.000483   -1.26   -143.75   
    64. D(H  10,C   1,C   0,H   8)   -147.57  0.000390   -2.15   -149.72   
    65. D(O   2,C   1,C   0,N   7)    -23.55 -0.000391   -1.38    -24.94   
    66. D(C   3,O   2,C   1,H  11)    126.41 -0.000030    0.72    127.14   
    67. D(C   3,O   2,C   1,H  10)   -114.70  0.000018    0.79   -113.92   
    68. D(C   3,O   2,C   1,C   0)      5.18  0.000388    0.66      5.84   
    69. D(C   4,C   3,O   2,C   1)    146.89 -0.000082    0.11    147.00   
    70. D(N   7,C   3,O   2,C   1)     15.63 -0.000357    0.32     15.96   
    71. D(C   6,C   3,O   2,C   1)   -113.89 -0.000242    0.56   -113.33   
    72. D(H  13,C   4,C   3,N   7)      5.14 -0.000175    3.14      8.27   
    73. D(H  13,C   4,C   3,C   6)    121.44 -0.000585    2.65    124.10   
    74. D(H  12,C   4,C   3,C   6)   -111.84 -0.000363    2.65   -109.19   
    75. D(H  12,C   4,C   3,O   2)      4.47 -0.000505    3.24      7.71   
    76. D(N   5,C   4,C   3,N   7)   -112.74  0.000445    2.75   -109.99   
    77. D(H  13,C   4,C   3,O   2)   -122.25 -0.000727    3.24   -119.01   
    78. D(N   5,C   4,C   3,C   6)      3.56  0.000035    2.27      5.83   
    79. D(N   5,C   4,C   3,O   2)    119.87 -0.000107    2.86    122.73   
    80. D(H  12,C   4,C   3,N   7)    131.85  0.000047    3.13    134.99   
    81. D(H  14,N   5,C   4,H  13)     -7.71 -0.000081   -2.36    -10.07   
    82. D(H  14,N   5,C   4,H  12)   -134.42 -0.000114   -2.23   -136.65   
    83. D(H  14,N   5,C   4,C   3)    110.07 -0.000131   -1.89    108.18   
    84. D(C   6,N   5,C   4,H  12)    111.80 -0.000018   -2.69    109.11   
    85. D(C   6,N   5,C   4,C   3)     -3.70 -0.000034   -2.35     -6.05   
    86. D(C   6,N   5,C   4,H  13)   -121.49  0.000015   -2.82   -124.31   
    87. D(N   5,C   6,C   3,O   2)   -120.56  0.000004   -2.79   -123.34   
    88. D(H  16,C   6,N   5,H  14)      7.15  0.000176    2.30      9.45   
    89. D(H  16,C   6,N   5,C   4)    120.87  0.000095    2.78    123.65   
    90. D(H  15,C   6,N   5,C   4)   -111.92 -0.000000    2.71   -109.21   
    91. D(C   3,C   6,N   5,H  14)   -110.04  0.000131    1.86   -108.18   
    92. D(C   3,C   6,N   5,C   4)      3.68  0.000050    2.34      6.02   
    93. D(H  16,C   6,C   3,N   7)     -3.96  0.000376   -3.04     -7.01   
    94. D(H  16,C   6,C   3,C   4)   -121.04  0.000587   -2.62   -123.66   
    95. D(H  16,C   6,C   3,O   2)    121.96  0.000626   -3.14    118.82   
    96. D(H  15,C   6,C   3,N   7)   -131.98  0.000042   -3.00   -134.99   
    97. D(H  15,C   6,C   3,C   4)    110.94  0.000253   -2.58    108.36   
    98. D(H  15,C   6,N   5,H  14)    134.36  0.000081    2.23    136.59   
    99. D(H  15,C   6,C   3,O   2)     -6.06  0.000292   -3.10     -9.16   
   100. D(N   5,C   6,C   3,N   7)    113.52 -0.000246   -2.69    110.83   
   101. D(N   5,C   6,C   3,C   4)     -3.56 -0.000035   -2.26     -5.82   
   102. D(H  17,N   7,C   3,C   6)   -143.30  0.000526   -1.59   -144.89   
   103. D(H  17,N   7,C   3,C   4)    -44.04  0.000176   -1.99    -46.03   
   104. D(C   0,N   7,C   3,C   6)     98.95  0.000123   -0.95     98.00   
   105. D(C   0,N   7,C   3,C   4)   -161.79 -0.000227   -1.34   -163.14   
   106. D(C   0,N   7,C   3,O   2)    -30.58  0.000114   -1.19    -31.77   
   107. D(H  17,N   7,C   0,H   9)     36.42 -0.000924    2.78     39.20   
   108. D(H  17,N   7,C   0,H   8)    156.05 -0.000717    2.78    158.83   
   109. D(H  17,N   7,C   0,C   1)    -84.62 -0.000163    2.21    -82.42   
   110. D(H  17,N   7,C   3,O   2)     87.17  0.000517   -1.83     85.34   
   111. D(C   3,N   7,C   0,H   9)    153.61 -0.000747    2.15    155.76   
   112. D(C   3,N   7,C   0,H   8)    -86.76 -0.000540    2.15    -84.61   
   113. D(C   3,N   7,C   0,C   1)     32.57  0.000014    1.58     34.15   
    ----------------------------------------------------------------------------

         *************************************************************
         *                GEOMETRY OPTIMIZATION CYCLE   5            *
         *************************************************************
---------------------------------
CARTESIAN COORDINATES (ANGSTROEM)
---------------------------------
  C     -1.713877   -0.720661   -0.362548
  C     -1.932973    0.425254    0.641401
  O     -0.615928    0.891716    0.943134
  C      0.319011    0.212936    0.105713
  C      1.557673    1.020810   -0.317251
  N      2.456810   -0.006709    0.272123
  C      1.292908   -0.743577    0.836833
  N     -0.424026   -0.397538   -0.976765
  H     -1.641887   -1.688797    0.147489
  H     -2.502120   -0.785193   -1.116856
  H     -2.513119    1.248774    0.203075
  H     -2.423085    0.098766    1.565199
  H      1.629108    1.985624    0.195005
  H      1.667869    1.168125   -1.398643
  H      2.935311   -0.544670   -0.442071
  H      1.243300   -0.656738    1.926980
  H      1.218740   -1.792557    0.531641
  H     -0.553616    0.284435   -1.720759

----------------------------
CARTESIAN COORDINATES (A.U.)
----------------------------
  NO LB      ZA    FRAG     MASS         X           Y           Z
   0 C     6.0000    0    12.011   -3.238759   -1.361853   -0.685116
   1 C     6.0000    0    12.011   -3.652789    0.803614    1.212072
   2 O     8.0000    0    15.999   -1.163935    1.685099    1.782264
   3 C     6.0000    0    12.011    0.602843    0.402391    0.199769
   4 C     6.0000    0    12.011    2.943576    1.929051   -0.599517
   5 N     7.0000    0    14.007    4.642698   -0.012678    0.514237
   6 C     6.0000    0    12.011    2.443243   -1.405156    1.581384
   7 N     7.0000    0    14.007   -0.801293   -0.751239   -1.845818
   8 H     1.0000    0     1.008   -3.102716   -3.191364    0.278714
   9 H     1.0000    0     1.008   -4.728322   -1.483799   -2.110553
  10 H     1.0000    0     1.008   -4.749106    2.359841    0.383756
  11 H     1.0000    0     1.008   -4.578967    0.186640    2.957798
  12 H     1.0000    0     1.008    3.078567    3.752286    0.368506
  13 H     1.0000    0     1.008    3.151815    2.207437   -2.643052
  14 H     1.0000    0     1.008    5.546935   -1.029277   -0.835392
  15 H     1.0000    0     1.008    2.349496   -1.241056    3.641464
  16 H     1.0000    0     1.008    2.303085   -3.387442    1.004656
  17 H     1.0000    0     1.008   -1.046182    0.537504   -3.251763

--------------------------------
INTERNAL COORDINATES (ANGSTROEM)
--------------------------------
 C      0   0   0     0.000000000000     0.00000000     0.00000000
 C      1   0   0     1.539168144433     0.00000000     0.00000000
 O      2   1   0     1.429418224185   104.44692316     0.00000000
 C      3   2   1     1.426928628154   108.94059030     5.83787318
 C      4   3   2     1.538129875202   116.05130462   147.01611147
 N      5   4   3     1.487145696956    90.86013406   122.72594039
 C      6   5   4     1.488804347478    91.12483749   353.94516274
 N      4   3   2     1.447943594549   107.64200311    15.96830542
 H      1   2   3     1.096634532892   111.29963242    92.46516076
 H      1   2   3     1.092919276334   113.04631774   214.78887088
 H      2   1   3     1.098582815087   111.90178112   117.81362466
 H      2   1   3     1.095540320833   113.06796513   241.20069906
 H      5   4   3     1.094703029046   112.75455449     7.71402754
 H      5   4   3     1.096929279234   114.99426780   240.98667532
 H      6   5   4     1.014118989923   111.88190126   108.17520311
 H      7   6   5     1.094725170185   111.95537210   250.79008060
 H      7   6   5     1.094989945402   114.92154723   123.63435866
 H      8   4   3     1.017550037553   109.23221336    85.34693153

---------------------------
INTERNAL COORDINATES (A.U.)
---------------------------
 C      0   0   0     0.000000000000     0.00000000     0.00000000
 C      1   0   0     2.908606267033     0.00000000     0.00000000
 O      2   1   0     2.701208974545   104.44692316     0.00000000
 C      3   2   1     2.696504319863   108.94059030     5.83787318
 C      4   3   2     2.906644222534   116.05130462   147.01611147
 N      5   4   3     2.810298088487    90.86013406   122.72594039
 C      6   5   4     2.813432483725    91.12483749   353.94516274
 N      4   3   2     2.736216851064   107.64200311    15.96830542
 H      1   2   3     2.072338936167   111.29963242    92.46516076
 H      1   2   3     2.065318118755   113.04631774   214.78887088
 H      2   1   3     2.076020655946   111.90178112   117.81362466
 H      2   1   3     2.070271175043   113.06796513   241.20069906
 H      5   4   3     2.068688922872   112.75455449     7.71402754
 H      5   4   3     2.072895926032   114.99426780   240.98667532
 H      6   5   4     1.916407158163   111.88190126   108.17520311
 H      7   6   5     2.068730763560   111.95537210   250.79008060
 H      7   6   5     2.069231116208   114.92154723   123.63435866
 H      8   4   3     1.922890898537   109.23221336    85.34693153


           ************************************************************
           *        Program running with 6 parallel MPI-processes     *
           *              working on a common directory               *
           ************************************************************
------------------------------------------------------------------------------
                   ___                                                        
                  /   \      - P O W E R E D   B Y -                         
                 /     \                                                     
                 |  |  |   _    _      __       _____    __    __             
                 |  |  |  | |  | |    /  \     |  _  \  |  |  /  |          
                  \  \/   | |  | |   /    \    | | | |  |  | /  /          
                 / \  \   | |__| |  /  /\  \   | |_| |  |  |/  /          
                |  |  |   |  __  | /  /__\  \  |    /   |      \           
                |  |  |   | |  | | |   __   |  |    \   |  |\   \          
                \     /   | |  | | |  |  |  |  | |\  \  |  | \   \       
                 \___/    |_|  |_| |__|  |__|  |_| \__\ |__|  \__/        
                                                                              
                      - O R C A' S   B I G   F R I E N D -                    
                                      &                                       
                       - I N T E G R A L  F E E D E R -                       
                                                                              
 v1 FN, 2020, v2 2021                                                         
------------------------------------------------------------------------------


Reading SHARK input file file.SHARKINP.tmp ... ok
----------------------
SHARK INTEGRAL PACKAGE
----------------------

Number of atoms                             ...     18
Number of basis functions                   ...    204
Number of shells                            ...    104
Maximum angular momentum                    ...      2
Integral batch strategy                     ... SHARK/LIBINT Hybrid
RI-J (if used) integral strategy            ... SPLIT-RIJ (Revised 2003 algorithm where possible)
Printlevel                                  ...      1
Contraction scheme used                     ... SEGMENTED contraction
Coulomb Range Separation                    ... NOT USED
Exchange Range Separation                   ... Long Range
   Mu parameter                             ...  0.300000
   Scaling (regular/separated)              ...  0.167000  0.833000
Finite Nucleus Model                        ... NOT USED
Auxiliary Coulomb fitting basis             ... AVAILABLE
   # of basis functions in Aux-J            ...    502
   # of shells in Aux-J                     ...    170
   Maximum angular momentum in Aux-J        ...      4
Auxiliary J/K fitting basis                 ... NOT available
Auxiliary Correlation fitting basis         ... NOT available
Auxiliary 'external' fitting basis          ... NOT available
Integral threshold                          ...     2.500000e-11
Primitive cut-off                           ...     2.500000e-12
Primitive pair pre-selection threshold      ...     2.500000e-12

Calculating pre-screening integrals         ... done (  0.0 sec) Dimension = 104
Organizing shell pair data                  ... done (  0.0 sec)
Shell pair information
Total number of shell pairs                 ...      5460
Shell pairs after pre-screening             ...      5282
Total number of primitive shell pairs       ...     19504
Primitive shell pairs kept                  ...     14451
          la=0 lb=0:   1895 shell pairs
          la=1 lb=0:   2032 shell pairs
          la=1 lb=1:    571 shell pairs
          la=2 lb=0:    484 shell pairs
          la=2 lb=1:    264 shell pairs
          la=2 lb=2:     36 shell pairs

Calculating one electron integrals          ... done (  0.0 sec)
Calculating RI/J V-Matrix + Cholesky decomp.... done (  0.0 sec)
Calculating Nuclear repulsion               ... done (  0.0 sec) ENN=    409.634318780361 Eh

SHARK setup successfully completed in   0.3 seconds

Maximum memory used throughout the entire GTOINT-calculation: 14.7 MB


           ************************************************************
           *        Program running with 6 parallel MPI-processes     *
           *              working on a common directory               *
           ************************************************************

Diagonalization of the overlap matrix:
Smallest eigenvalue                        ... 1.148e-05
Time for diagonalization                   ...    0.015 sec
Threshold for overlap eigenvalues          ... 1.000e-08
Number of eigenvalues below threshold      ... 0
Time for construction of square roots      ...    0.014 sec
Total time needed                          ...    0.029 sec

-------------------
DFT GRID GENERATION
-------------------

General Integration Accuracy     IntAcc      ... 4.388
Radial Grid Type                 RadialGrid  ... OptM3 with GC (2021)
Angular Grid (max. ang.)         AngularGrid ... 4 (Lebedev-302)
Angular grid pruning method      GridPruning ... 4 (adaptive)
Weight generation scheme         WeightScheme... Becke
Basis function cutoff            BFCut       ... 1.0000e-11
Integration weight cutoff        WCut        ... 1.0000e-14
Angular grids for H and He will be reduced by one unit
Partially contracted basis set               ... off
Rotationally invariant grid construction     ... off

Total number of grid points                  ...    83997
Total number of batches                      ...     1322
Average number of points per batch           ...       63
Average number of grid points per atom       ...     4666
Time for grid setup =    0.554 sec

--------------------
COSX GRID GENERATION
--------------------

GRIDX 1
-------
General Integration Accuracy     IntAcc      ... 3.816
Radial Grid Type                 RadialGrid  ... OptM3 with GC (2021)
Angular Grid (max. ang.)         AngularGrid ... 1 (Lebedev-50)
Angular grid pruning method      GridPruning ... 4 (adaptive)
Weight generation scheme         WeightScheme... Becke
Basis function cutoff            BFCut       ... 1.0000e-11
Integration weight cutoff        WCut        ... 1.0000e-14
Angular grids for H and He will be reduced by one unit
Partially contracted basis set               ... on
Rotationally invariant grid construction     ... off

Total number of grid points                  ...    10503
Total number of batches                      ...      174
Average number of points per batch           ...       60
Average number of grid points per atom       ...      584
UseSFitting                                  ... on

GRIDX 2
-------
General Integration Accuracy     IntAcc      ... 4.020
Radial Grid Type                 RadialGrid  ... OptM3 with GC (2021)
Angular Grid (max. ang.)         AngularGrid ... 2 (Lebedev-110)
Angular grid pruning method      GridPruning ... 4 (adaptive)
Weight generation scheme         WeightScheme... Becke
Basis function cutoff            BFCut       ... 1.0000e-11
Integration weight cutoff        WCut        ... 1.0000e-14
Angular grids for H and He will be reduced by one unit
Partially contracted basis set               ... on
Rotationally invariant grid construction     ... off

Total number of grid points                  ...    24963
Total number of batches                      ...      398
Average number of points per batch           ...       62
Average number of grid points per atom       ...     1387
UseSFitting                                  ... on

GRIDX 3
-------
General Integration Accuracy     IntAcc      ... 4.338
Radial Grid Type                 RadialGrid  ... OptM3 with GC (2021)
Angular Grid (max. ang.)         AngularGrid ... 3 (Lebedev-194)
Angular grid pruning method      GridPruning ... 4 (adaptive)
Weight generation scheme         WeightScheme... Becke
Basis function cutoff            BFCut       ... 1.0000e-11
Integration weight cutoff        WCut        ... 1.0000e-14
Angular grids for H and He will be reduced by one unit
Partially contracted basis set               ... on
Rotationally invariant grid construction     ... off

Total number of grid points                  ...    55763
Total number of batches                      ...      881
Average number of points per batch           ...       63
Average number of grid points per atom       ...     3098
UseSFitting                                  ... on

Time for X-Grid setup             =    0.559 sec

--------------
SCF ITERATIONS
--------------
ITER       Energy         Delta-E        Max-DP      RMS-DP      [F,P]     Damp
               ***  Starting incremental Fock matrix formation  ***
  0   -381.3743171479   0.000000000000 0.01520876  0.00028501  0.0167976 0.7000
                      *** Initiating the SOSCF procedure ***
                      *** Re-Reading the Fockian *** 
                      *** Removing any level shift *** 
ITER      Energy       Delta-E        Grad      Rot      Max-DP    RMS-DP
  1   -381.37493463  -0.0006174797  0.001084  0.001084  0.053805  0.000926
               *** Restarting incremental Fock matrix formation ***
  2   -381.37684370  -0.0019090757  0.001129  0.001380  0.029202  0.000405
  3   -381.37701548  -0.0001717797  0.000368  0.000776  0.015961  0.000196
  4   -381.37703137  -0.0000158896  0.000350  0.000211  0.008297  0.000077
  5   -381.37703688  -0.0000055108  0.000050  0.000054  0.000716  0.000017
  6   -381.37703711  -0.0000002276  0.000020  0.000024  0.002019  0.000014
  7   -381.37703714  -0.0000000319  0.000011  0.000015  0.002474  0.000016
                  ***Gradient check signals convergence***
              ***Rediagonalizing the Fockian in SOSCF/NRSCF***

               *****************************************************
               *                     SUCCESS                       *
               *           SCF CONVERGED AFTER   8 CYCLES          *
               *****************************************************

Old exchange energy                            =    -16.614081330 Eh
New exchange energy                            =    -16.614103270 Eh
Exchange energy change after final integration =     -0.000021940 Eh
Total energy after final integration           =   -381.377059092 Eh
Final COS-X integration done in                =     7.790 sec
Total Energy       :         -381.37705909 Eh          -10377.79737 eV
  Last Energy change         ...   -9.3945e-09  Tolerance :   1.0000e-08
  Last MAX-Density change    ...    2.2204e-15  Tolerance :   1.0000e-07
             **** THE GBW FILE WAS UPDATED (file.gbw) ****
             **** DENSITY file.scfp WAS UPDATED ****
             **** ENERGY FILE WAS UPDATED (file.en.tmp) ****
             **** THE GBW FILE WAS UPDATED (file.gbw) ****
             **** DENSITY file.scfp WAS UPDATED ****
Total SCF time: 0 days 0 hours 0 min 39 sec 

Maximum memory used throughout the entire SCF-calculation: 59.1 MB


-------------------------------------------------------------------------------
                          DFT DISPERSION CORRECTION                            
                                                                               
                              DFTD3 V3.1  Rev 1                                
                          USING Becke-Johnson damping                          
-------------------------------------------------------------------------------
-------------------------   ----------------
Dispersion correction           -0.028428779
-------------------------   ----------------


-------------------------   --------------------
FINAL SINGLE POINT ENERGY      -381.405487871821
-------------------------   --------------------


           ************************************************************
           *        Program running with 6 parallel MPI-processes     *
           *              working on a common directory               *
           ************************************************************
------------------------------------------------------------------------------
                         ORCA SCF GRADIENT CALCULATION
------------------------------------------------------------------------------

 ... reading COSX grid (gridx3)
Gradient of the Kohn-Sham DFT energy:
Kohn-Sham wavefunction type      ... RKS
Hartree-Fock exchange scaling    ...    0.167
Number of operators              ...    1
Number of atoms                  ...   18
Basis set dimensions             ...  204
Integral neglect threshold       ... 2.5e-11
Integral primitive cutoff        ... 2.5e-12
SHARK Integral package           ... ON

Nuc. rep. gradient       (SHARK) ... done (  0.0 sec)
HCore & Overlap gradient (SHARK) ... done (  0.1 sec)
RI-J gradient            (SHARK) ... done (  0.5 sec)
COSX-gradient                    ... done (  8.7 sec)
Exchange-correlation gradient    ... done
Dispersion correction            ... done

------------------
CARTESIAN GRADIENT
------------------

   1   C   :    0.001461833   -0.000861555    0.000962182
   2   C   :    0.000229396    0.000300651   -0.000949704
   3   O   :    0.000524265   -0.000536854    0.000495865
   4   C   :   -0.000887455    0.000186185   -0.000101349
   5   C   :    0.000348605    0.000425385    0.000837913
   6   N   :   -0.001449021   -0.000662746   -0.001346515
   7   C   :   -0.000094954    0.000608835    0.000720519
   8   N   :   -0.001360020    0.000691794    0.000962983
   9   H   :   -0.000451969   -0.000477033   -0.000246823
  10   H   :    0.000093645    0.000854688    0.000176780
  11   H   :   -0.000101056    0.000134934    0.000123767
  12   H   :   -0.000101405   -0.000139217   -0.000083174
  13   H   :   -0.000436720    0.000528562   -0.000321403
  14   H   :    0.000507274   -0.000645035    0.000271951
  15   H   :    0.000863314   -0.000257730   -0.000127623
  16   H   :   -0.000406883   -0.000253718    0.000170706
  17   H   :    0.000709602    0.000334779   -0.000410516
  18   H   :    0.000382174   -0.000523265   -0.001047071

Difference to translation invariance:
           :   -0.0001693755   -0.0002913396    0.0000884875

Difference to rotation invariance:
           :   -0.0004948010    0.0001908237   -0.0006509180

Norm of the cartesian gradient     ...    0.0046961923
RMS gradient                       ...    0.0006390708
MAX gradient                       ...    0.0014618333

-------
TIMINGS
-------

Total SCF gradient time            ...       11.948 sec

One electron gradient       ....       0.081 sec  (  0.7%)
RI-J Coulomb gradient       ....       0.484 sec  (  4.1%)
COSX gradient               ....       8.695 sec  ( 72.8%)
XC gradient                 ....       2.236 sec  ( 18.7%)

Maximum memory used throughout the entire SCFGRAD-calculation: 45.7 MB
------------------------------------------------------------------------------
                         ORCA GEOMETRY RELAXATION STEP
------------------------------------------------------------------------------

Reading the OPT-File                    .... done
Getting information on internals        .... done
Copying old internal coords+grads       .... done
Making the new internal coordinates     .... (new redundants).... done
Validating the new internal coordinates .... (new redundants).... done
Calculating the B-matrix                .... done
Calculating the G,G- and P matrices     .... done
Transforming gradient to internals      .... done
Projecting the internal gradient        .... done
Number of atoms                         ....  18
Number of internal coordinates          .... 113
Current Energy                          ....  -381.405487872 Eh
Current gradient norm                   ....     0.004696192 Eh/bohr
Maximum allowed component of the step   ....  0.300
Current trust radius                    ....  0.300
Updating the Hessian (BFGS)             .... done
Forming the augmented Hessian           .... done
Diagonalizing the augmented Hessian     .... done
Last element of RFO vector              ....  0.071199992
Lowest eigenvalues of augmented Hessian:
 -0.005854561 -0.000382628  0.001034191  0.003703911  0.021794080
Warning: RFO finds a terribly low value for the scaling factor
Trying a QUASI-NEWTON step instead
Doing a quasi-Newton Step:
Inverting the Hessian                   .... done
Computing the step                      .... done
Length of the computed step             ....  0.649031169
Warning: the length of the step is outside the trust region - QNStep is scaled down
Converting the step to cartesian space:
 Initial RMS(Int)=    0.0282216261
Transforming coordinates:
 Iter   0:  RMS(Cart)=    0.0457779199 RMS(Int)=    0.0282116675
 Iter   1:  RMS(Cart)=    0.0010935461 RMS(Int)=    0.0006275827
 Iter   2:  RMS(Cart)=    0.0000481765 RMS(Int)=    0.0000325177
 Iter   3:  RMS(Cart)=    0.0000024406 RMS(Int)=    0.0000014727
 Iter   4:  RMS(Cart)=    0.0000001159 RMS(Int)=    0.0000000845
 Iter   5:  RMS(Cart)=    0.0000000060 RMS(Int)=    0.0000000038
done
Storing new coordinates                 .... done

                                .--------------------.
          ----------------------|Geometry convergence|-------------------------
          Item                value                   Tolerance       Converged
          ---------------------------------------------------------------------
          Energy change      -0.0002972204            0.0000050000      NO
          RMS gradient        0.0002661407            0.0001000000      NO
          MAX gradient        0.0007191908            0.0003000000      NO
          RMS step            0.0282216261            0.0020000000      NO
          MAX step            0.0567968844            0.0040000000      NO
          ........................................................
          Max(Bonds)      0.0009      Max(Angles)    0.44
          Max(Dihed)        3.25      Max(Improp)    0.00
          ---------------------------------------------------------------------

The optimization has not yet converged - more geometry cycles are needed


    ---------------------------------------------------------------------------
                         Redundant Internal Coordinates
                            (Angstroem and degrees)

        Definition                    Value    dE/dq     Step     New-Value
    ----------------------------------------------------------------------------
     1. B(C   1,C   0)                1.5392 -0.000381 -0.0009    1.5383   
     2. B(O   2,C   1)                1.4294 -0.000215  0.0005    1.4299   
     3. B(C   3,O   2)                1.4269 -0.000464  0.0005    1.4274   
     4. B(C   4,C   3)                1.5381  0.000163 -0.0009    1.5373   
     5. B(N   5,C   4)                1.4871 -0.000338  0.0006    1.4877   
     6. B(C   6,N   5)                1.4888 -0.000245  0.0001    1.4889   
     7. B(C   6,C   3)                1.5485 -0.000176 -0.0007    1.5478   
     8. B(N   7,C   3)                1.4479  0.000010  0.0009    1.4488   
     9. B(N   7,C   0)                1.4647 -0.000719  0.0009    1.4656   
    10. B(H   8,C   0)                1.0966  0.000261 -0.0000    1.0966   
    11. B(H   9,C   0)                1.0929 -0.000241  0.0000    1.0929   
    12. B(H  10,C   1)                1.0986  0.000105  0.0002    1.0988   
    13. B(H  11,C   1)                1.0955  0.000010 -0.0002    1.0954   
    14. B(H  12,C   4)                1.0947  0.000313 -0.0001    1.0946   
    15. B(H  13,C   4)                1.0969 -0.000305 -0.0001    1.0969   
    16. B(H  14,N   5)                1.0141  0.000626 -0.0001    1.0140   
    17. B(H  15,C   6)                1.0947  0.000160  0.0000    1.0947   
    18. B(H  16,C   6)                1.0950 -0.000268  0.0001    1.0951   
    19. B(H  17,N   7)                1.0176  0.000386  0.0004    1.0179   
    20. A(N   7,C   0,H   8)          109.39  0.000284   -0.32    109.07   
    21. A(N   7,C   0,H   9)          111.02 -0.000192    0.23    111.26   
    22. A(C   1,C   0,H   8)          111.30  0.000204   -0.25    111.05   
    23. A(C   1,C   0,N   7)          103.57  0.000085   -0.14    103.43   
    24. A(C   1,C   0,H   9)          113.05 -0.000434    0.39    113.44   
    25. A(H   8,C   0,H   9)          108.43  0.000071    0.06    108.49   
    26. A(O   2,C   1,H  11)          109.36  0.000083   -0.06    109.30   
    27. A(C   0,C   1,H  11)          113.07 -0.000318    0.16    113.23   
    28. A(H  10,C   1,H  11)          108.88 -0.000034    0.07    108.95   
    29. A(O   2,C   1,H  10)          109.04 -0.000039    0.05    109.09   
    30. A(C   0,C   1,H  10)          111.90  0.000283   -0.05    111.85   
    31. A(C   0,C   1,O   2)          104.45  0.000032   -0.18    104.26   
    32. A(C   1,O   2,C   3)          108.94 -0.000213   -0.10    108.84   
    33. A(C   6,C   3,N   7)          114.54 -0.000079   -0.42    114.11   
    34. A(O   2,C   3,C   4)          116.05 -0.000015    0.41    116.46   
    35. A(C   4,C   3,N   7)          115.41 -0.000022   -0.29    115.13   
    36. A(O   2,C   3,N   7)          107.64  0.000171   -0.04    107.60   
    37. A(O   2,C   3,C   6)          115.39 -0.000056    0.41    115.81   
    38. A(C   4,C   3,C   6)           87.01 -0.000058   -0.08     86.93   
    39. A(H  12,C   4,H  13)          109.66 -0.000018   -0.02    109.63   
    40. A(C   3,C   4,H  13)          114.99  0.000175    0.41    115.40   
    41. A(N   5,C   4,H  12)          112.58  0.000507   -0.44    112.15   
    42. A(C   3,C   4,H  12)          112.75 -0.000073   -0.22    112.53   
    43. A(N   5,C   4,H  13)          115.01 -0.000478    0.31    115.32   
    44. A(C   3,C   4,N   5)           90.86 -0.000109   -0.05     90.81   
    45. A(C   4,N   5,C   6)           91.12  0.000144   -0.17     90.95   
    46. A(C   4,N   5,H  14)          111.88  0.000275   -0.09    111.79   
    47. A(C   6,N   5,H  14)          111.93  0.000262   -0.11    111.82   
    48. A(C   3,C   6,H  15)          113.12 -0.000059   -0.29    112.83   
    49. A(N   5,C   6,H  16)          114.92 -0.000532    0.31    115.23   
    50. A(C   3,C   6,H  16)          114.68  0.000160    0.41    115.09   
    51. A(N   5,C   6,H  15)          111.96  0.000374   -0.36    111.60   
    52. A(C   3,C   6,N   5)           90.39 -0.000020   -0.04     90.36   
    53. A(H  15,C   6,H  16)          110.52  0.000063   -0.04    110.47   
    54. A(C   0,N   7,C   3)          103.38 -0.000184   -0.42    102.96   
    55. A(C   3,N   7,H  17)          109.23  0.000188   -0.33    108.90   
    56. A(C   0,N   7,H  17)          110.02  0.000318   -0.34    109.68   
    57. D(O   2,C   1,C   0,H   9)   -145.21  0.000033   -1.89   -147.10   
    58. D(H  11,C   1,C   0,H   9)     95.99  0.000080   -1.79     94.20   
    59. D(H  10,C   1,C   0,N   7)     92.85 -0.000259   -1.56     91.29   
    60. D(O   2,C   1,C   0,H   8)     92.47  0.000104   -2.06     90.40   
    61. D(H  11,C   1,C   0,H   8)    -26.33  0.000152   -1.96    -28.30   
    62. D(H  10,C   1,C   0,H   9)    -27.40  0.000148   -1.96    -29.36   
    63. D(H  11,C   1,C   0,N   7)   -143.76 -0.000327   -1.39   -145.15   
    64. D(H  10,C   1,C   0,H   8)   -149.72  0.000220   -2.13   -151.86   
    65. D(O   2,C   1,C   0,N   7)    -24.96 -0.000374   -1.49    -26.45   
    66. D(C   3,O   2,C   1,H  11)    127.13 -0.000024    0.98    128.11   
    67. D(C   3,O   2,C   1,H  10)   -113.92 -0.000039    1.07   -112.86   
    68. D(C   3,O   2,C   1,C   0)      5.84  0.000290    0.93      6.77   
    69. D(C   4,C   3,O   2,C   1)    147.02 -0.000092   -0.12    146.89   
    70. D(N   7,C   3,O   2,C   1)     15.97 -0.000207   -0.05     15.92   
    71. D(C   6,C   3,O   2,C   1)   -113.33 -0.000205    0.23   -113.10   
    72. D(H  13,C   4,C   3,N   7)      8.27 -0.000236    3.13     11.40   
    73. D(H  13,C   4,C   3,C   6)    124.09 -0.000357    2.57    126.65   
    74. D(H  12,C   4,C   3,C   6)   -109.18 -0.000295    2.69   -106.50   
    75. D(H  12,C   4,C   3,O   2)      7.71 -0.000391    3.18     10.90   
    76. D(N   5,C   4,C   3,N   7)   -109.99  0.000319    2.70   -107.30   
    77. D(H  13,C   4,C   3,O   2)   -119.01 -0.000453    3.06   -115.95   
    78. D(N   5,C   4,C   3,C   6)      5.83  0.000198    2.13      7.96   
    79. D(N   5,C   4,C   3,O   2)    122.73  0.000102    2.63    125.35   
    80. D(H  12,C   4,C   3,N   7)    134.99 -0.000174    3.25    138.25   
    81. D(H  14,N   5,C   4,H  13)    -10.07  0.000188   -2.89    -12.97   
    82. D(H  14,N   5,C   4,H  12)   -136.66  0.000175   -2.75   -139.41   
    83. D(H  14,N   5,C   4,C   3)    108.18  0.000199   -2.38    105.80   
    84. D(C   6,N   5,C   4,H  12)    109.11 -0.000233   -2.59    106.52   
    85. D(C   6,N   5,C   4,C   3)     -6.05 -0.000209   -2.22     -8.27   
    86. D(C   6,N   5,C   4,H  13)   -124.30 -0.000220   -2.73   -127.03   
    87. D(N   5,C   6,C   3,O   2)   -123.34 -0.000138   -2.62   -125.96   
    88. D(H  16,C   6,N   5,H  14)      9.45 -0.000163    2.86     12.31   
    89. D(H  16,C   6,N   5,C   4)    123.63  0.000257    2.72    126.36   
    90. D(H  15,C   6,N   5,C   4)   -109.21  0.000220    2.62   -106.59   
    91. D(C   3,C   6,N   5,H  14)   -108.18 -0.000200    2.34   -105.83   
    92. D(C   3,C   6,N   5,C   4)      6.01  0.000220    2.20      8.21   
    93. D(H  16,C   6,C   3,N   7)     -7.01  0.000311   -2.99    -10.00   
    94. D(H  16,C   6,C   3,C   4)   -123.65  0.000376   -2.56   -126.22   
    95. D(H  16,C   6,C   3,O   2)    118.83  0.000433   -3.06    115.78   
    96. D(H  15,C   6,C   3,N   7)   -135.00  0.000132   -3.03   -138.03   
    97. D(H  15,C   6,C   3,C   4)    108.35  0.000197   -2.61    105.75   
    98. D(H  15,C   6,N   5,H  14)    136.60 -0.000200    2.76    139.36   
    99. D(H  15,C   6,C   3,O   2)     -9.16  0.000254   -3.10    -12.26   
   100. D(N   5,C   6,C   3,N   7)    110.83 -0.000260   -2.56    108.27   
   101. D(N   5,C   6,C   3,C   4)     -5.82 -0.000195   -2.13     -7.95   
   102. D(H  17,N   7,C   3,C   6)   -144.87  0.000342   -1.41   -146.29   
   103. D(H  17,N   7,C   3,C   4)    -46.05  0.000216   -1.90    -47.95   
   104. D(C   0,N   7,C   3,C   6)     98.02 -0.000012   -0.66     97.36   
   105. D(C   0,N   7,C   3,C   4)   -163.16 -0.000139   -1.14   -164.30   
   106. D(C   0,N   7,C   3,O   2)    -31.76 -0.000022   -0.84    -32.60   
   107. D(H  17,N   7,C   0,H   9)     39.20 -0.000677    2.64     41.83   
   108. D(H  17,N   7,C   0,H   8)    158.82 -0.000527    2.65    161.48   
   109. D(H  17,N   7,C   0,C   1)    -82.42 -0.000112    2.14    -80.28   
   110. D(H  17,N   7,C   3,O   2)     85.35  0.000333   -1.60     83.75   
   111. D(C   3,N   7,C   0,H   9)    155.75 -0.000415    1.88    157.62   
   112. D(C   3,N   7,C   0,H   8)    -84.62 -0.000264    1.89    -82.73   
   113. D(C   3,N   7,C   0,C   1)     34.13  0.000151    1.37     35.51   
    ----------------------------------------------------------------------------

         *************************************************************
         *                GEOMETRY OPTIMIZATION CYCLE   6            *
         *************************************************************
---------------------------------
CARTESIAN COORDINATES (ANGSTROEM)
---------------------------------
  C     -1.698031   -0.730155   -0.359851
  C     -1.938431    0.425861    0.626111
  O     -0.625973    0.896151    0.943723
  C      0.318775    0.221867    0.112740
  C      1.561329    1.025392   -0.303852
  N      2.452982   -0.037273    0.233775
  C      1.288844   -0.740914    0.839166
  N     -0.414194   -0.387876   -0.978243
  H     -1.597306   -1.685148    0.169676
  H     -2.485385   -0.831674   -1.111041
  H     -2.511478    1.242965    0.166473
  H     -2.442978    0.111237    1.546046
  H      1.658447    1.964875    0.249498
  H      1.657705    1.219413   -1.379115
  H      2.879773   -0.582142   -0.507329
  H      1.268203   -0.623630    1.927415
  H      1.187309   -1.796431    0.565783
  H     -0.559491    0.307484   -1.707276

----------------------------
CARTESIAN COORDINATES (A.U.)
----------------------------
  NO LB      ZA    FRAG     MASS         X           Y           Z
   0 C     6.0000    0    12.011   -3.208813   -1.379794   -0.680020
   1 C     6.0000    0    12.011   -3.663103    0.804761    1.183177
   2 O     8.0000    0    15.999   -1.182917    1.693479    1.783379
   3 C     6.0000    0    12.011    0.602398    0.419267    0.213048
   4 C     6.0000    0    12.011    2.950484    1.937710   -0.574197
   5 N     7.0000    0    14.007    4.635465   -0.070436    0.441770
   6 C     6.0000    0    12.011    2.435561   -1.400124    1.585794
   7 N     7.0000    0    14.007   -0.782714   -0.732980   -1.848611
   8 H     1.0000    0     1.008   -3.018471   -3.184468    0.320641
   9 H     1.0000    0     1.008   -4.696698   -1.571635   -2.099563
  10 H     1.0000    0     1.008   -4.746006    2.348863    0.314588
  11 H     1.0000    0     1.008   -4.616559    0.210207    2.921603
  12 H     1.0000    0     1.008    3.134010    3.713075    0.471483
  13 H     1.0000    0     1.008    3.132608    2.304357   -2.606150
  14 H     1.0000    0     1.008    5.441982   -1.100089   -0.958713
  15 H     1.0000    0     1.008    2.396556   -1.178490    3.642287
  16 H     1.0000    0     1.008    2.243688   -3.394763    1.069176
  17 H     1.0000    0     1.008   -1.057284    0.581060   -3.226284

--------------------------------
INTERNAL COORDINATES (ANGSTROEM)
--------------------------------
 C      0   0   0     0.000000000000     0.00000000     0.00000000
 C      1   0   0     1.538273711549     0.00000000     0.00000000
 O      2   1   0     1.429893848066   104.24651905     0.00000000
 C      3   2   1     1.427494534368   108.83276184     6.76930627
 C      4   3   2     1.537251503985   116.47467977   146.90001985
 N      5   4   3     1.487731573139    90.75355056   125.34781736
 C      6   5   4     1.488901913561    90.91054669   351.73772598
 N      4   3   2     1.448887434196   107.59627356    15.91709109
 H      1   2   3     1.096610925509   111.05755919    90.40765032
 H      1   2   3     1.092940859258   113.43785454   212.91024710
 H      2   1   3     1.098775816058   111.85361222   117.73375238
 H      2   1   3     1.095370777643   113.23030035   241.29582426
 H      5   4   3     1.094648537015   112.54019211    10.89922996
 H      5   4   3     1.096869917390   115.41290501   244.03815947
 H      6   5   4     1.014034749906   111.83581451   105.78579127
 H      7   6   5     1.094745651917   111.61088622   253.40133889
 H      7   6   5     1.095063586179   115.24636752   126.34144607
 H      8   4   3     1.017902827268   108.90605109    83.74987806

---------------------------
INTERNAL COORDINATES (A.U.)
---------------------------
 C      0   0   0     0.000000000000     0.00000000     0.00000000
 C      1   0   0     2.906916033838     0.00000000     0.00000000
 O      2   1   0     2.702107773423   104.24651905     0.00000000
 C      3   2   1     2.697573727625   108.83276184     6.76930627
 C      4   3   2     2.904984341490   116.47467977   146.90001985
 N      5   4   3     2.811405234021    90.75355056   125.34781736
 C      6   5   4     2.813616856901    90.91054669   351.73772598
 N      4   3   2     2.738000449511   107.59627356    15.91709109
 H      1   2   3     2.072294324679   111.05755919    90.40765032
 H      1   2   3     2.065358904571   113.43785454   212.91024710
 H      2   1   3     2.076385374925   111.85361222   117.73375238
 H      2   1   3     2.069950784846   113.23030035   241.29582426
 H      5   4   3     2.068585947856   112.54019211    10.89922996
 H      5   4   3     2.072783748405   115.41290501   244.03815947
 H      6   5   4     1.916247967601   111.83581451   105.78579127
 H      7   6   5     2.068769468423   111.61088622   253.40133889
 H      7   6   5     2.069370277109   115.24636752   126.34144607
 H      8   4   3     1.923557574481   108.90605109    83.74987806


           ************************************************************
           *        Program running with 6 parallel MPI-processes     *
           *              working on a common directory               *
           ************************************************************
------------------------------------------------------------------------------
                   ___                                                        
                  /   \      - P O W E R E D   B Y -                         
                 /     \                                                     
                 |  |  |   _    _      __       _____    __    __             
                 |  |  |  | |  | |    /  \     |  _  \  |  |  /  |          
                  \  \/   | |  | |   /    \    | | | |  |  | /  /          
                 / \  \   | |__| |  /  /\  \   | |_| |  |  |/  /          
                |  |  |   |  __  | /  /__\  \  |    /   |      \           
                |  |  |   | |  | | |   __   |  |    \   |  |\   \          
                \     /   | |  | | |  |  |  |  | |\  \  |  | \   \       
                 \___/    |_|  |_| |__|  |__|  |_| \__\ |__|  \__/        
                                                                              
                      - O R C A' S   B I G   F R I E N D -                    
                                      &                                       
                       - I N T E G R A L  F E E D E R -                       
                                                                              
 v1 FN, 2020, v2 2021                                                         
------------------------------------------------------------------------------


Reading SHARK input file file.SHARKINP.tmp ... ok
----------------------
SHARK INTEGRAL PACKAGE
----------------------

Number of atoms                             ...     18
Number of basis functions                   ...    204
Number of shells                            ...    104
Maximum angular momentum                    ...      2
Integral batch strategy                     ... SHARK/LIBINT Hybrid
RI-J (if used) integral strategy            ... SPLIT-RIJ (Revised 2003 algorithm where possible)
Printlevel                                  ...      1
Contraction scheme used                     ... SEGMENTED contraction
Coulomb Range Separation                    ... NOT USED
Exchange Range Separation                   ... Long Range
   Mu parameter                             ...  0.300000
   Scaling (regular/separated)              ...  0.167000  0.833000
Finite Nucleus Model                        ... NOT USED
Auxiliary Coulomb fitting basis             ... AVAILABLE
   # of basis functions in Aux-J            ...    502
   # of shells in Aux-J                     ...    170
   Maximum angular momentum in Aux-J        ...      4
Auxiliary J/K fitting basis                 ... NOT available
Auxiliary Correlation fitting basis         ... NOT available
Auxiliary 'external' fitting basis          ... NOT available
Integral threshold                          ...     2.500000e-11
Primitive cut-off                           ...     2.500000e-12
Primitive pair pre-selection threshold      ...     2.500000e-12

Calculating pre-screening integrals         ... done (  0.0 sec) Dimension = 104
Organizing shell pair data                  ... done (  0.0 sec)
Shell pair information
Total number of shell pairs                 ...      5460
Shell pairs after pre-screening             ...      5283
Total number of primitive shell pairs       ...     19504
Primitive shell pairs kept                  ...     14455
          la=0 lb=0:   1895 shell pairs
          la=1 lb=0:   2032 shell pairs
          la=1 lb=1:    571 shell pairs
          la=2 lb=0:    484 shell pairs
          la=2 lb=1:    265 shell pairs
          la=2 lb=2:     36 shell pairs

Calculating one electron integrals          ... done (  0.0 sec)
Calculating RI/J V-Matrix + Cholesky decomp.... done (  0.0 sec)
Calculating Nuclear repulsion               ... done (  0.0 sec) ENN=    409.905274403386 Eh

SHARK setup successfully completed in   0.3 seconds

Maximum memory used throughout the entire GTOINT-calculation: 14.7 MB


           ************************************************************
           *        Program running with 6 parallel MPI-processes     *
           *              working on a common directory               *
           ************************************************************

Diagonalization of the overlap matrix:
Smallest eigenvalue                        ... 1.141e-05
Time for diagonalization                   ...    0.011 sec
Threshold for overlap eigenvalues          ... 1.000e-08
Number of eigenvalues below threshold      ... 0
Time for construction of square roots      ...    0.009 sec
Total time needed                          ...    0.021 sec

-------------------
DFT GRID GENERATION
-------------------

General Integration Accuracy     IntAcc      ... 4.388
Radial Grid Type                 RadialGrid  ... OptM3 with GC (2021)
Angular Grid (max. ang.)         AngularGrid ... 4 (Lebedev-302)
Angular grid pruning method      GridPruning ... 4 (adaptive)
Weight generation scheme         WeightScheme... Becke
Basis function cutoff            BFCut       ... 1.0000e-11
Integration weight cutoff        WCut        ... 1.0000e-14
Angular grids for H and He will be reduced by one unit
Partially contracted basis set               ... off
Rotationally invariant grid construction     ... off

Total number of grid points                  ...    84008
Total number of batches                      ...     1323
Average number of points per batch           ...       63
Average number of grid points per atom       ...     4667
Time for grid setup =    0.549 sec

--------------------
COSX GRID GENERATION
--------------------

GRIDX 1
-------
General Integration Accuracy     IntAcc      ... 3.816
Radial Grid Type                 RadialGrid  ... OptM3 with GC (2021)
Angular Grid (max. ang.)         AngularGrid ... 1 (Lebedev-50)
Angular grid pruning method      GridPruning ... 4 (adaptive)
Weight generation scheme         WeightScheme... Becke
Basis function cutoff            BFCut       ... 1.0000e-11
Integration weight cutoff        WCut        ... 1.0000e-14
Angular grids for H and He will be reduced by one unit
Partially contracted basis set               ... on
Rotationally invariant grid construction     ... off

Total number of grid points                  ...    10509
Total number of batches                      ...      174
Average number of points per batch           ...       60
Average number of grid points per atom       ...      584
UseSFitting                                  ... on

GRIDX 2
-------
General Integration Accuracy     IntAcc      ... 4.020
Radial Grid Type                 RadialGrid  ... OptM3 with GC (2021)
Angular Grid (max. ang.)         AngularGrid ... 2 (Lebedev-110)
Angular grid pruning method      GridPruning ... 4 (adaptive)
Weight generation scheme         WeightScheme... Becke
Basis function cutoff            BFCut       ... 1.0000e-11
Integration weight cutoff        WCut        ... 1.0000e-14
Angular grids for H and He will be reduced by one unit
Partially contracted basis set               ... on
Rotationally invariant grid construction     ... off

Total number of grid points                  ...    24962
Total number of batches                      ...      399
Average number of points per batch           ...       62
Average number of grid points per atom       ...     1387
UseSFitting                                  ... on

GRIDX 3
-------
General Integration Accuracy     IntAcc      ... 4.338
Radial Grid Type                 RadialGrid  ... OptM3 with GC (2021)
Angular Grid (max. ang.)         AngularGrid ... 3 (Lebedev-194)
Angular grid pruning method      GridPruning ... 4 (adaptive)
Weight generation scheme         WeightScheme... Becke
Basis function cutoff            BFCut       ... 1.0000e-11
Integration weight cutoff        WCut        ... 1.0000e-14
Angular grids for H and He will be reduced by one unit
Partially contracted basis set               ... on
Rotationally invariant grid construction     ... off

Total number of grid points                  ...    55723
Total number of batches                      ...      880
Average number of points per batch           ...       63
Average number of grid points per atom       ...     3096
UseSFitting                                  ... on

Time for X-Grid setup             =    0.542 sec

--------------
SCF ITERATIONS
--------------
ITER       Energy         Delta-E        Max-DP      RMS-DP      [F,P]     Damp
               ***  Starting incremental Fock matrix formation  ***
  0   -381.3745212910   0.000000000000 0.00976119  0.00025640  0.0165429 0.7000
                      *** Initiating the SOSCF procedure ***
                      *** Re-Reading the Fockian *** 
                      *** Removing any level shift *** 
ITER      Energy       Delta-E        Grad      Rot      Max-DP    RMS-DP
  1   -381.37511621  -0.0005949217  0.001195  0.001195  0.034795  0.000849
               *** Restarting incremental Fock matrix formation ***
  2   -381.37695308  -0.0018368713  0.001216  0.001446  0.029280  0.000399
  3   -381.37711642  -0.0001633399  0.000376  0.000750  0.014304  0.000187
  4   -381.37713154  -0.0000151134  0.000368  0.000205  0.007989  0.000076
  5   -381.37713666  -0.0000051275  0.000052  0.000051  0.000920  0.000019
  6   -381.37713689  -0.0000002251  0.000020  0.000025  0.001107  0.000010
  7   -381.37713692  -0.0000000308  0.000011  0.000016  0.000364  0.000005
                  ***Gradient check signals convergence***
              ***Rediagonalizing the Fockian in SOSCF/NRSCF***

               *****************************************************
               *                     SUCCESS                       *
               *           SCF CONVERGED AFTER   8 CYCLES          *
               *****************************************************

Old exchange energy                            =    -16.613800062 Eh
New exchange energy                            =    -16.613826252 Eh
Exchange energy change after final integration =     -0.000026190 Eh
Total energy after final integration           =   -381.377163119 Eh
Final COS-X integration done in                =     7.594 sec
Total Energy       :         -381.37716312 Eh          -10377.80021 eV
  Last Energy change         ...   -8.7545e-09  Tolerance :   1.0000e-08
  Last MAX-Density change    ...    2.5379e-15  Tolerance :   1.0000e-07
             **** THE GBW FILE WAS UPDATED (file.gbw) ****
             **** DENSITY file.scfp WAS UPDATED ****
             **** ENERGY FILE WAS UPDATED (file.en.tmp) ****
             **** THE GBW FILE WAS UPDATED (file.gbw) ****
             **** DENSITY file.scfp WAS UPDATED ****
Total SCF time: 0 days 0 hours 0 min 39 sec 

Maximum memory used throughout the entire SCF-calculation: 59.1 MB


-------------------------------------------------------------------------------
                          DFT DISPERSION CORRECTION                            
                                                                               
                              DFTD3 V3.1  Rev 1                                
                          USING Becke-Johnson damping                          
-------------------------------------------------------------------------------
-------------------------   ----------------
Dispersion correction           -0.028500278
-------------------------   ----------------


-------------------------   --------------------
FINAL SINGLE POINT ENERGY      -381.405663397448
-------------------------   --------------------


           ************************************************************
           *        Program running with 6 parallel MPI-processes     *
           *              working on a common directory               *
           ************************************************************
------------------------------------------------------------------------------
                         ORCA SCF GRADIENT CALCULATION
------------------------------------------------------------------------------

 ... reading COSX grid (gridx3)
Gradient of the Kohn-Sham DFT energy:
Kohn-Sham wavefunction type      ... RKS
Hartree-Fock exchange scaling    ...    0.167
Number of operators              ...    1
Number of atoms                  ...   18
Basis set dimensions             ...  204
Integral neglect threshold       ... 2.5e-11
Integral primitive cutoff        ... 2.5e-12
SHARK Integral package           ... ON

Nuc. rep. gradient       (SHARK) ... done (  0.0 sec)
HCore & Overlap gradient (SHARK) ... done (  0.1 sec)
RI-J gradient            (SHARK) ... done (  0.5 sec)
COSX-gradient                    ... done (  8.6 sec)
Exchange-correlation gradient    ... done
Dispersion correction            ... done

------------------
CARTESIAN GRADIENT
------------------

   1   C   :    0.001089147   -0.000579980    0.000708430
   2   C   :    0.000107262    0.000308633   -0.000835755
   3   O   :    0.000242889   -0.000401078    0.000435459
   4   C   :   -0.000469382   -0.000048562   -0.000020828
   5   C   :    0.000384484    0.000476127    0.000886471
   6   N   :   -0.001869642   -0.000866784   -0.001826236
   7   C   :    0.000130127    0.000506874    0.000802840
   8   N   :   -0.001078300    0.000507390    0.000332834
   9   H   :   -0.000125309   -0.000290387   -0.000085098
  10   H   :   -0.000028038    0.000432321    0.000180149
  11   H   :   -0.000007326    0.000175054    0.000058815
  12   H   :   -0.000072285   -0.000096720   -0.000067537
  13   H   :   -0.000309166    0.000425886   -0.000233278
  14   H   :    0.000308357   -0.000361101    0.000174107
  15   H   :    0.001296153   -0.000134307    0.000192923
  16   H   :   -0.000302742   -0.000163088    0.000143534
  17   H   :    0.000405494    0.000189064   -0.000255755
  18   H   :    0.000188369   -0.000259990   -0.000606561

Difference to translation invariance:
           :   -0.0001099096   -0.0001806464   -0.0000154853

Difference to rotation invariance:
           :   -0.0003945444    0.0003841617   -0.0002774951

Norm of the cartesian gradient     ...    0.0042699692
RMS gradient                       ...    0.0005810692
MAX gradient                       ...    0.0018696419

-------
TIMINGS
-------

Total SCF gradient time            ...       11.822 sec

One electron gradient       ....       0.081 sec  (  0.7%)
RI-J Coulomb gradient       ....       0.479 sec  (  4.1%)
COSX gradient               ....       8.557 sec  ( 72.4%)
XC gradient                 ....       2.207 sec  ( 18.7%)

Maximum memory used throughout the entire SCFGRAD-calculation: 45.7 MB
------------------------------------------------------------------------------
                         ORCA GEOMETRY RELAXATION STEP
------------------------------------------------------------------------------

Reading the OPT-File                    .... done
Getting information on internals        .... done
Copying old internal coords+grads       .... done
Making the new internal coordinates     .... (new redundants).... done
Validating the new internal coordinates .... (new redundants).... done
Calculating the B-matrix                .... done
Calculating the G,G- and P matrices     .... done
Transforming gradient to internals      .... done
Projecting the internal gradient        .... done
Number of atoms                         ....  18
Number of internal coordinates          .... 113
Current Energy                          ....  -381.405663397 Eh
Current gradient norm                   ....     0.004269969 Eh/bohr
Maximum allowed component of the step   ....  0.300
Current trust radius                    ....  0.300
Updating the Hessian (BFGS)             .... done
Forming the augmented Hessian           .... done
Diagonalizing the augmented Hessian     .... done
Last element of RFO vector              ....  0.063972488
Lowest eigenvalues of augmented Hessian:
 -0.005844772 -0.000141533  0.000921266  0.004119275  0.021633965
Warning: RFO finds a terribly low value for the scaling factor
Trying a QUASI-NEWTON step instead
Doing a quasi-Newton Step:
Inverting the Hessian                   .... done
Computing the step                      .... done
Length of the computed step             ....  0.336078553
Warning: the length of the step is outside the trust region - QNStep is scaled down
Converting the step to cartesian space:
 Initial RMS(Int)=    0.0282216261
Transforming coordinates:
 Iter   0:  RMS(Cart)=    0.0444389512 RMS(Int)=    0.0282032244
 Iter   1:  RMS(Cart)=    0.0011380969 RMS(Int)=    0.0006753978
 Iter   2:  RMS(Cart)=    0.0000573263 RMS(Int)=    0.0000421173
 Iter   3:  RMS(Cart)=    0.0000033480 RMS(Int)=    0.0000022240
 Iter   4:  RMS(Cart)=    0.0000001973 RMS(Int)=    0.0000001613
 Iter   5:  RMS(Cart)=    0.0000000127 RMS(Int)=    0.0000000095
done
Storing new coordinates                 .... done

                                .--------------------.
          ----------------------|Geometry convergence|-------------------------
          Item                value                   Tolerance       Converged
          ---------------------------------------------------------------------
          Energy change      -0.0001755256            0.0000050000      NO
          RMS gradient        0.0002181700            0.0001000000      NO
          MAX gradient        0.0005335921            0.0003000000      NO
          RMS step            0.0282216261            0.0020000000      NO
          MAX step            0.0622469119            0.0040000000      NO
          ........................................................
          Max(Bonds)      0.0015      Max(Angles)    0.57
          Max(Dihed)        3.57      Max(Improp)    0.00
          ---------------------------------------------------------------------

The optimization has not yet converged - more geometry cycles are needed


    ---------------------------------------------------------------------------
                         Redundant Internal Coordinates
                            (Angstroem and degrees)

        Definition                    Value    dE/dq     Step     New-Value
    ----------------------------------------------------------------------------
     1. B(C   1,C   0)                1.5383 -0.000265 -0.0005    1.5378   
     2. B(O   2,C   1)                1.4299 -0.000224  0.0005    1.4304   
     3. B(C   3,O   2)                1.4275 -0.000257  0.0004    1.4279   
     4. B(C   4,C   3)                1.5373  0.000158 -0.0013    1.5359   
     5. B(N   5,C   4)                1.4877 -0.000164  0.0015    1.4893   
     6. B(C   6,N   5)                1.4889 -0.000149  0.0011    1.4900   
     7. B(C   6,C   3)                1.5478 -0.000065 -0.0009    1.5469   
     8. B(N   7,C   3)                1.4489  0.000104  0.0011    1.4500   
     9. B(N   7,C   0)                1.4655 -0.000534  0.0015    1.4670   
    10. B(H   8,C   0)                1.0966  0.000189 -0.0002    1.0964   
    11. B(H   9,C   0)                1.0929 -0.000145  0.0001    1.0930   
    12. B(H  10,C   1)                1.0988  0.000110  0.0000    1.0988   
    13. B(H  11,C   1)                1.0954  0.000000 -0.0002    1.0952   
    14. B(H  12,C   4)                1.0946  0.000240 -0.0002    1.0944   
    15. B(H  13,C   4)                1.0969 -0.000216 -0.0001    1.0968   
    16. B(H  14,N   5)                1.0140  0.000466  0.0001    1.0141   
    17. B(H  15,C   6)                1.0947  0.000131 -0.0001    1.0947   
    18. B(H  16,C   6)                1.0951 -0.000164  0.0000    1.0951   
    19. B(H  17,N   7)                1.0179  0.000241  0.0002    1.0181   
    20. A(N   7,C   0,H   8)          109.07  0.000170   -0.35    108.71   
    21. A(N   7,C   0,H   9)          111.27 -0.000116    0.24    111.51   
    22. A(C   1,C   0,H   8)          111.06  0.000158   -0.34    110.72   
    23. A(C   1,C   0,N   7)          103.41  0.000076   -0.11    103.29   
    24. A(C   1,C   0,H   9)          113.44 -0.000327    0.52    113.95   
    25. A(H   8,C   0,H   9)          108.49  0.000055    0.02    108.51   
    26. A(O   2,C   1,H  11)          109.31 -0.000020   -0.07    109.24   
    27. A(C   0,C   1,H  11)          113.23 -0.000238    0.20    113.43   
    28. A(H  10,C   1,H  11)          108.95 -0.000012    0.06    109.01   
    29. A(O   2,C   1,H  10)          109.09  0.000011    0.03    109.12   
    30. A(C   0,C   1,H  10)          111.85  0.000247   -0.07    111.78   
    31. A(C   0,C   1,O   2)          104.25  0.000015   -0.16    104.08   
    32. A(C   1,O   2,C   3)          108.83 -0.000153   -0.00    108.83   
    33. A(C   6,C   3,N   7)          114.12 -0.000018   -0.29    113.83   
    34. A(O   2,C   3,C   4)          116.47 -0.000089    0.40    116.88   
    35. A(C   4,C   3,N   7)          115.14  0.000067   -0.38    114.76   
    36. A(O   2,C   3,N   7)          107.60  0.000095   -0.06    107.54   
    37. A(O   2,C   3,C   6)          115.81 -0.000057    0.46    116.27   
    38. A(C   4,C   3,C   6)           86.89 -0.000028   -0.13     86.76   
    39. A(H  12,C   4,H  13)          109.63 -0.000061   -0.00    109.63   
    40. A(C   3,C   4,H  13)          115.41  0.000185    0.45    115.86   
    41. A(N   5,C   4,H  12)          112.16  0.000428   -0.57    111.59   
    42. A(C   3,C   4,H  12)          112.54 -0.000089   -0.25    112.29   
    43. A(N   5,C   4,H  13)          115.34 -0.000335    0.38    115.71   
    44. A(C   3,C   4,N   5)           90.75 -0.000116   -0.03     90.73   
    45. A(C   4,N   5,C   6)           90.91  0.000115   -0.32     90.59   
    46. A(C   4,N   5,H  14)          111.84  0.000486   -0.53    111.31   
    47. A(C   6,N   5,H  14)          111.86  0.000449   -0.54    111.31   
    48. A(C   3,C   6,H  15)          112.84 -0.000102   -0.29    112.55   
    49. A(N   5,C   6,H  16)          115.25 -0.000346    0.39    115.63   
    50. A(C   3,C   6,H  16)          115.11  0.000153    0.44    115.55   
    51. A(N   5,C   6,H  15)          111.61  0.000308   -0.44    111.17   
    52. A(C   3,C   6,N   5)           90.30 -0.000041   -0.03     90.27   
    53. A(H  15,C   6,H  16)          110.47  0.000022   -0.08    110.39   
    54. A(C   0,N   7,C   3)          102.93 -0.000199   -0.29    102.64   
    55. A(C   3,N   7,H  17)          108.91  0.000184   -0.46    108.45   
    56. A(C   0,N   7,H  17)          109.68  0.000232   -0.45    109.23   
    57. D(O   2,C   1,C   0,H   9)   -147.09 -0.000121   -1.40   -148.49   
    58. D(H  11,C   1,C   0,H   9)     94.21  0.000018   -1.32     92.88   
    59. D(H  10,C   1,C   0,N   7)     91.29 -0.000242   -1.00     90.29   
    60. D(O   2,C   1,C   0,H   8)     90.41 -0.000074   -1.54     88.87   
    61. D(H  11,C   1,C   0,H   8)    -28.30  0.000066   -1.47    -29.76   
    62. D(H  10,C   1,C   0,H   9)    -29.36  0.000024   -1.50    -30.85   
    63. D(H  11,C   1,C   0,N   7)   -145.14 -0.000248   -0.83   -145.97   
    64. D(H  10,C   1,C   0,H   8)   -151.86  0.000071   -1.64   -153.50   
    65. D(O   2,C   1,C   0,N   7)    -26.44 -0.000387   -0.90    -27.34   
    66. D(C   3,O   2,C   1,H  11)    128.11 -0.000030    0.73    128.84   
    67. D(C   3,O   2,C   1,H  10)   -112.85 -0.000050    0.78   -112.07   
    68. D(C   3,O   2,C   1,C   0)      6.77  0.000251    0.62      7.39   
    69. D(C   4,C   3,O   2,C   1)    146.90 -0.000022   -0.36    146.54   
    70. D(N   7,C   3,O   2,C   1)     15.92 -0.000130   -0.10     15.82   
    71. D(C   6,C   3,O   2,C   1)   -113.11 -0.000142   -0.03   -113.14   
    72. D(H  13,C   4,C   3,N   7)     11.39 -0.000135    3.09     14.49   
    73. D(H  13,C   4,C   3,C   6)    126.65 -0.000159    2.65    129.29   
    74. D(H  12,C   4,C   3,C   6)   -106.49 -0.000163    2.81   -103.68   
    75. D(H  12,C   4,C   3,O   2)     10.90 -0.000260    3.34     14.24   
    76. D(N   5,C   4,C   3,N   7)   -107.30  0.000260    2.56   -104.74   
    77. D(H  13,C   4,C   3,O   2)   -115.96 -0.000255    3.17   -112.79   
    78. D(N   5,C   4,C   3,C   6)      7.96  0.000237    2.12     10.07   
    79. D(N   5,C   4,C   3,O   2)    125.35  0.000140    2.64    127.99   
    80. D(H  12,C   4,C   3,N   7)    138.26 -0.000140    3.26    141.51   
    81. D(H  14,N   5,C   4,H  13)    -12.97  0.000333   -3.57    -16.54   
    82. D(H  14,N   5,C   4,H  12)   -139.42  0.000324   -3.39   -142.81   
    83. D(H  14,N   5,C   4,C   3)    105.79  0.000388   -2.98    102.81   
    84. D(C   6,N   5,C   4,H  12)    106.53 -0.000315   -2.60    103.93   
    85. D(C   6,N   5,C   4,C   3)     -8.26 -0.000251   -2.19    -10.45   
    86. D(C   6,N   5,C   4,H  13)   -127.02 -0.000306   -2.78   -129.80   
    87. D(N   5,C   6,C   3,O   2)   -125.96 -0.000110   -2.58   -128.54   
    88. D(H  16,C   6,N   5,H  14)     12.31 -0.000350    3.53     15.85   
    89. D(H  16,C   6,N   5,C   4)    126.34  0.000322    2.76    129.10   
    90. D(H  15,C   6,N   5,C   4)   -106.60  0.000331    2.59   -104.00   
    91. D(C   3,C   6,N   5,H  14)   -105.82 -0.000412    2.95   -102.87   
    92. D(C   3,C   6,N   5,C   4)      8.20  0.000260    2.18     10.38   
    93. D(H  16,C   6,C   3,N   7)     -9.99  0.000197   -3.18    -13.17   
    94. D(H  16,C   6,C   3,C   4)   -126.21  0.000139   -2.65   -128.86   
    95. D(H  16,C   6,C   3,O   2)    115.78  0.000265   -3.11    112.66   
    96. D(H  15,C   6,C   3,N   7)   -138.04  0.000123   -3.20   -141.24   
    97. D(H  15,C   6,C   3,C   4)    105.74  0.000065   -2.67    103.07   
    98. D(H  15,C   6,N   5,H  14)    139.37 -0.000341    3.37    142.74   
    99. D(H  15,C   6,C   3,O   2)    -12.27  0.000191   -3.14    -15.41   
   100. D(N   5,C   6,C   3,N   7)    108.27 -0.000178   -2.65    105.62   
   101. D(N   5,C   6,C   3,C   4)     -7.95 -0.000236   -2.12    -10.07   
   102. D(H  17,N   7,C   3,C   6)   -146.27  0.000147   -0.94   -147.21   
   103. D(H  17,N   7,C   3,C   4)    -47.97  0.000138   -1.45    -49.41   
   104. D(C   0,N   7,C   3,C   6)     97.38 -0.000097   -0.08     97.30   
   105. D(C   0,N   7,C   3,C   4)   -164.31 -0.000106   -0.59   -164.90   
   106. D(C   0,N   7,C   3,O   2)    -32.60 -0.000086   -0.44    -33.03   
   107. D(H  17,N   7,C   0,H   9)     41.83 -0.000398    2.36     44.19   
   108. D(H  17,N   7,C   0,H   8)    161.48 -0.000292    2.30    163.78   
   109. D(H  17,N   7,C   0,C   1)    -80.28  0.000008    1.68    -78.59   
   110. D(H  17,N   7,C   3,O   2)     83.75  0.000157   -1.29     82.46   
   111. D(C   3,N   7,C   0,H   9)    157.63 -0.000189    1.49    159.12   
   112. D(C   3,N   7,C   0,H   8)    -82.72 -0.000084    1.43    -81.30   
   113. D(C   3,N   7,C   0,C   1)     35.52  0.000216    0.81     36.33   
    ----------------------------------------------------------------------------

         *************************************************************
         *                GEOMETRY OPTIMIZATION CYCLE   7            *
         *************************************************************
---------------------------------
CARTESIAN COORDINATES (ANGSTROEM)
---------------------------------
  C     -1.686237   -0.736975   -0.361393
  C     -1.944020    0.425294    0.612015
  O     -0.635556    0.897665    0.944636
  C      0.319659    0.227420    0.121694
  C      1.563308    1.028323   -0.291702
  N      2.450398   -0.064263    0.195480
  C      1.289797   -0.736595    0.844499
  N     -0.402689   -0.382998   -0.977453
  H     -1.566087   -1.680387    0.184214
  H     -2.468829   -0.868068   -1.113058
  H     -2.509748    1.238031    0.135758
  H     -2.461103    0.119744    1.527814
  H      1.685401    1.940649    0.300366
  H      1.645239    1.267986   -1.358852
  H      2.813458   -0.615789   -0.574248
  H      1.301041   -0.586041    1.928709
  H      1.164240   -1.798470    0.608115
  H     -0.558173    0.324472   -1.692895

----------------------------
CARTESIAN COORDINATES (A.U.)
----------------------------
  NO LB      ZA    FRAG     MASS         X           Y           Z
   0 C     6.0000    0    12.011   -3.186525   -1.392681   -0.682933
   1 C     6.0000    0    12.011   -3.673666    0.803690    1.156542
   2 O     8.0000    0    15.999   -1.201028    1.696342    1.785104
   3 C     6.0000    0    12.011    0.604067    0.429761    0.229968
   4 C     6.0000    0    12.011    2.954224    1.943250   -0.551237
   5 N     7.0000    0    14.007    4.630582   -0.121439    0.369403
   6 C     6.0000    0    12.011    2.437363   -1.391963    1.595871
   7 N     7.0000    0    14.007   -0.760971   -0.723761   -1.847118
   8 H     1.0000    0     1.008   -2.959475   -3.175471    0.348115
   9 H     1.0000    0     1.008   -4.665410   -1.640410   -2.103374
  10 H     1.0000    0     1.008   -4.742736    2.339540    0.256545
  11 H     1.0000    0     1.008   -4.650811    0.226284    2.887151
  12 H     1.0000    0     1.008    3.184947    3.667294    0.567610
  13 H     1.0000    0     1.008    3.109052    2.396147   -2.567859
  14 H     1.0000    0     1.008    5.316664   -1.163673   -1.085171
  15 H     1.0000    0     1.008    2.458611   -1.107456    3.644732
  16 H     1.0000    0     1.008    2.200095   -3.398617    1.149172
  17 H     1.0000    0     1.008   -1.054794    0.613164   -3.199109

--------------------------------
INTERNAL COORDINATES (ANGSTROEM)
--------------------------------
 C      0   0   0     0.000000000000     0.00000000     0.00000000
 C      1   0   0     1.537805352386     0.00000000     0.00000000
 O      2   1   0     1.430331834406   104.09056989     0.00000000
 C      3   2   1     1.427900541676   108.83987003     7.38650406
 C      4   3   2     1.535905594983   116.87385228   146.54898672
 N      5   4   3     1.489302095494    90.67065761   127.98898333
 C      6   5   4     1.490050960096    90.54770158   349.55702915
 N      4   3   2     1.450005925912   107.53095150    15.81608804
 H      1   2   3     1.096425715848   110.71390032    88.86852063
 H      1   2   3     1.092994169231   113.94980127   211.50898382
 H      2   1   3     1.098822047592   111.77564391   117.63795752
 H      2   1   3     1.095181731305   113.42756574   241.37239764
 H      5   4   3     1.094435379531   112.29708092    14.24105829
 H      5   4   3     1.096795657039   115.86868034   247.20739033
 H      6   5   4     1.014137174127   111.34153965   102.79851357
 H      7   6   5     1.094671566216   111.18298435   255.98760979
 H      7   6   5     1.095089140765   115.64621260   129.08463046
 H      8   4   3     1.018109832487   108.43503695    82.46687387

---------------------------
INTERNAL COORDINATES (A.U.)
---------------------------
 C      0   0   0     0.000000000000     0.00000000     0.00000000
 C      1   0   0     2.906030963287     0.00000000     0.00000000
 O      2   1   0     2.702935447657   104.09056989     0.00000000
 C      3   2   1     2.698340970245   108.83987003     7.38650406
 C      4   3   2     2.902440942074   116.87385228   146.54898672
 N      5   4   3     2.814373091159    90.67065761   127.98898333
 C      6   5   4     2.815788240169    90.54770158   349.55702915
 N      4   3   2     2.740114092536   107.53095150    15.81608804
 H      1   2   3     2.071944329142   110.71390032    88.86852063
 H      1   2   3     2.065459645819   113.94980127   211.50898382
 H      2   1   3     2.076472739864   111.77564391   117.63795752
 H      2   1   3     2.069593539040   113.42756574   241.37239764
 H      5   4   3     2.068183138588   112.29708092    14.24105829
 H      5   4   3     2.072643416678   115.86868034   247.20739033
 H      6   5   4     1.916441521329   111.34153965   102.79851357
 H      7   6   5     2.068629466739   111.18298435   255.98760979
 H      7   6   5     2.069418568278   115.64621260   129.08463046
 H      8   4   3     1.923948757652   108.43503695    82.46687387


           ************************************************************
           *        Program running with 6 parallel MPI-processes     *
           *              working on a common directory               *
           ************************************************************
------------------------------------------------------------------------------
                   ___                                                        
                  /   \      - P O W E R E D   B Y -                         
                 /     \                                                     
                 |  |  |   _    _      __       _____    __    __             
                 |  |  |  | |  | |    /  \     |  _  \  |  |  /  |          
                  \  \/   | |  | |   /    \    | | | |  |  | /  /          
                 / \  \   | |__| |  /  /\  \   | |_| |  |  |/  /          
                |  |  |   |  __  | /  /__\  \  |    /   |      \           
                |  |  |   | |  | | |   __   |  |    \   |  |\   \          
                \     /   | |  | | |  |  |  |  | |\  \  |  | \   \       
                 \___/    |_|  |_| |__|  |__|  |_| \__\ |__|  \__/        
                                                                              
                      - O R C A' S   B I G   F R I E N D -                    
                                      &                                       
                       - I N T E G R A L  F E E D E R -                       
                                                                              
 v1 FN, 2020, v2 2021                                                         
------------------------------------------------------------------------------


Reading SHARK input file file.SHARKINP.tmp ... ok
----------------------
SHARK INTEGRAL PACKAGE
----------------------

Number of atoms                             ...     18
Number of basis functions                   ...    204
Number of shells                            ...    104
Maximum angular momentum                    ...      2
Integral batch strategy                     ... SHARK/LIBINT Hybrid
RI-J (if used) integral strategy            ... SPLIT-RIJ (Revised 2003 algorithm where possible)
Printlevel                                  ...      1
Contraction scheme used                     ... SEGMENTED contraction
Coulomb Range Separation                    ... NOT USED
Exchange Range Separation                   ... Long Range
   Mu parameter                             ...  0.300000
   Scaling (regular/separated)              ...  0.167000  0.833000
Finite Nucleus Model                        ... NOT USED
Auxiliary Coulomb fitting basis             ... AVAILABLE
   # of basis functions in Aux-J            ...    502
   # of shells in Aux-J                     ...    170
   Maximum angular momentum in Aux-J        ...      4
Auxiliary J/K fitting basis                 ... NOT available
Auxiliary Correlation fitting basis         ... NOT available
Auxiliary 'external' fitting basis          ... NOT available
Integral threshold                          ...     2.500000e-11
Primitive cut-off                           ...     2.500000e-12
Primitive pair pre-selection threshold      ...     2.500000e-12

Calculating pre-screening integrals         ... done (  0.0 sec) Dimension = 104
Organizing shell pair data                  ... done (  0.0 sec)
Shell pair information
Total number of shell pairs                 ...      5460
Shell pairs after pre-screening             ...      5288
Total number of primitive shell pairs       ...     19504
Primitive shell pairs kept                  ...     14465
          la=0 lb=0:   1897 shell pairs
          la=1 lb=0:   2035 shell pairs
          la=1 lb=1:    571 shell pairs
          la=2 lb=0:    484 shell pairs
          la=2 lb=1:    265 shell pairs
          la=2 lb=2:     36 shell pairs

Calculating one electron integrals          ... done (  0.0 sec)
Calculating RI/J V-Matrix + Cholesky decomp.... done (  0.0 sec)
Calculating Nuclear repulsion               ... done (  0.0 sec) ENN=    410.090508020576 Eh

SHARK setup successfully completed in   0.3 seconds

Maximum memory used throughout the entire GTOINT-calculation: 14.7 MB


           ************************************************************
           *        Program running with 6 parallel MPI-processes     *
           *              working on a common directory               *
           ************************************************************

Diagonalization of the overlap matrix:
Smallest eigenvalue                        ... 1.136e-05
Time for diagonalization                   ...    0.011 sec
Threshold for overlap eigenvalues          ... 1.000e-08
Number of eigenvalues below threshold      ... 0
Time for construction of square roots      ...    0.007 sec
Total time needed                          ...    0.019 sec

-------------------
DFT GRID GENERATION
-------------------

General Integration Accuracy     IntAcc      ... 4.388
Radial Grid Type                 RadialGrid  ... OptM3 with GC (2021)
Angular Grid (max. ang.)         AngularGrid ... 4 (Lebedev-302)
Angular grid pruning method      GridPruning ... 4 (adaptive)
Weight generation scheme         WeightScheme... Becke
Basis function cutoff            BFCut       ... 1.0000e-11
Integration weight cutoff        WCut        ... 1.0000e-14
Angular grids for H and He will be reduced by one unit
Partially contracted basis set               ... off
Rotationally invariant grid construction     ... off

Total number of grid points                  ...    84010
Total number of batches                      ...     1322
Average number of points per batch           ...       63
Average number of grid points per atom       ...     4667
Time for grid setup =    0.541 sec

--------------------
COSX GRID GENERATION
--------------------

GRIDX 1
-------
General Integration Accuracy     IntAcc      ... 3.816
Radial Grid Type                 RadialGrid  ... OptM3 with GC (2021)
Angular Grid (max. ang.)         AngularGrid ... 1 (Lebedev-50)
Angular grid pruning method      GridPruning ... 4 (adaptive)
Weight generation scheme         WeightScheme... Becke
Basis function cutoff            BFCut       ... 1.0000e-11
Integration weight cutoff        WCut        ... 1.0000e-14
Angular grids for H and He will be reduced by one unit
Partially contracted basis set               ... on
Rotationally invariant grid construction     ... off

Total number of grid points                  ...    10515
Total number of batches                      ...      174
Average number of points per batch           ...       60
Average number of grid points per atom       ...      584
UseSFitting                                  ... on

GRIDX 2
-------
General Integration Accuracy     IntAcc      ... 4.020
Radial Grid Type                 RadialGrid  ... OptM3 with GC (2021)
Angular Grid (max. ang.)         AngularGrid ... 2 (Lebedev-110)
Angular grid pruning method      GridPruning ... 4 (adaptive)
Weight generation scheme         WeightScheme... Becke
Basis function cutoff            BFCut       ... 1.0000e-11
Integration weight cutoff        WCut        ... 1.0000e-14
Angular grids for H and He will be reduced by one unit
Partially contracted basis set               ... on
Rotationally invariant grid construction     ... off

Total number of grid points                  ...    24962
Total number of batches                      ...      397
Average number of points per batch           ...       62
Average number of grid points per atom       ...     1387
UseSFitting                                  ... on

GRIDX 3
-------
General Integration Accuracy     IntAcc      ... 4.338
Radial Grid Type                 RadialGrid  ... OptM3 with GC (2021)
Angular Grid (max. ang.)         AngularGrid ... 3 (Lebedev-194)
Angular grid pruning method      GridPruning ... 4 (adaptive)
Weight generation scheme         WeightScheme... Becke
Basis function cutoff            BFCut       ... 1.0000e-11
Integration weight cutoff        WCut        ... 1.0000e-14
Angular grids for H and He will be reduced by one unit
Partially contracted basis set               ... on
Rotationally invariant grid construction     ... off

Total number of grid points                  ...    55719
Total number of batches                      ...      877
Average number of points per batch           ...       63
Average number of grid points per atom       ...     3096
UseSFitting                                  ... on

Time for X-Grid setup             =    0.540 sec

--------------
SCF ITERATIONS
--------------
ITER       Energy         Delta-E        Max-DP      RMS-DP      [F,P]     Damp
               ***  Starting incremental Fock matrix formation  ***
  0   -381.3746663370   0.000000000000 0.00872288  0.00024576  0.0161834 0.7000
                      *** Initiating the SOSCF procedure ***
                      *** Re-Reading the Fockian *** 
                      *** Removing any level shift *** 
ITER      Energy       Delta-E        Grad      Rot      Max-DP    RMS-DP
  1   -381.37523828  -0.0005719410  0.001316  0.001316  0.028761  0.000823
               *** Restarting incremental Fock matrix formation ***
  2   -381.37700043  -0.0017621513  0.001327  0.001509  0.026918  0.000393
  3   -381.37715459  -0.0001541591  0.000385  0.000787  0.013691  0.000185
  4   -381.37716880  -0.0000142115  0.000430  0.000191  0.008671  0.000079
  5   -381.37717362  -0.0000048208  0.000059  0.000044  0.001220  0.000023
  6   -381.37717383  -0.0000002128  0.000019  0.000027  0.000382  0.000007
  7   -381.37717386  -0.0000000263  0.000013  0.000017  0.001679  0.000011
                  ***Gradient check signals convergence***
              ***Rediagonalizing the Fockian in SOSCF/NRSCF***

               *****************************************************
               *                     SUCCESS                       *
               *           SCF CONVERGED AFTER   8 CYCLES          *
               *****************************************************

Old exchange energy                            =    -16.613384984 Eh
New exchange energy                            =    -16.613410408 Eh
Exchange energy change after final integration =     -0.000025424 Eh
Total energy after final integration           =   -381.377199292 Eh
Final COS-X integration done in                =     7.764 sec
Total Energy       :         -381.37719929 Eh          -10377.80119 eV
  Last Energy change         ...   -8.0495e-09  Tolerance :   1.0000e-08
  Last MAX-Density change    ...    3.1086e-15  Tolerance :   1.0000e-07
             **** THE GBW FILE WAS UPDATED (file.gbw) ****
             **** DENSITY file.scfp WAS UPDATED ****
             **** ENERGY FILE WAS UPDATED (file.en.tmp) ****
             **** THE GBW FILE WAS UPDATED (file.gbw) ****
             **** DENSITY file.scfp WAS UPDATED ****
Total SCF time: 0 days 0 hours 0 min 39 sec 

Maximum memory used throughout the entire SCF-calculation: 59.1 MB


-------------------------------------------------------------------------------
                          DFT DISPERSION CORRECTION                            
                                                                               
                              DFTD3 V3.1  Rev 1                                
                          USING Becke-Johnson damping                          
-------------------------------------------------------------------------------
-------------------------   ----------------
Dispersion correction           -0.028560371
-------------------------   ----------------


-------------------------   --------------------
FINAL SINGLE POINT ENERGY      -381.405759662455
-------------------------   --------------------


           ************************************************************
           *        Program running with 6 parallel MPI-processes     *
           *              working on a common directory               *
           ************************************************************
------------------------------------------------------------------------------
                         ORCA SCF GRADIENT CALCULATION
------------------------------------------------------------------------------

 ... reading COSX grid (gridx3)
Gradient of the Kohn-Sham DFT energy:
Kohn-Sham wavefunction type      ... RKS
Hartree-Fock exchange scaling    ...    0.167
Number of operators              ...    1
Number of atoms                  ...   18
Basis set dimensions             ...  204
Integral neglect threshold       ... 2.5e-11
Integral primitive cutoff        ... 2.5e-12
SHARK Integral package           ... ON

Nuc. rep. gradient       (SHARK) ... done (  0.0 sec)
HCore & Overlap gradient (SHARK) ... done (  0.1 sec)
RI-J gradient            (SHARK) ... done (  0.5 sec)
COSX-gradient                    ... done (  8.7 sec)
Exchange-correlation gradient    ... done
Dispersion correction            ... done

------------------
CARTESIAN GRADIENT
------------------

   1   C   :   -0.000058068    0.000031876   -0.000065891
   2   C   :   -0.000107705    0.000149055   -0.000270361
   3   O   :   -0.000129137   -0.000249883    0.000226271
   4   C   :    0.000275229   -0.000314281    0.000095931
   5   C   :    0.000175341    0.000383886    0.000433880
   6   N   :   -0.001575429   -0.000758037   -0.001564001
   7   C   :    0.000397647    0.000258286    0.000711758
   8   N   :   -0.000255099    0.000153620   -0.000289614
   9   H   :    0.000236811    0.000096437    0.000079598
  10   H   :   -0.000132646   -0.000168681    0.000133719
  11   H   :    0.000111443    0.000093957   -0.000047888
  12   H   :   -0.000008408    0.000057649    0.000006792
  13   H   :   -0.000101684    0.000163115   -0.000104393
  14   H   :    0.000011900    0.000023431    0.000091752
  15   H   :    0.001297194    0.000030483    0.000383049
  16   H   :   -0.000108065   -0.000102179    0.000071800
  17   H   :   -0.000028932    0.000055670    0.000024931
  18   H   :   -0.000058795    0.000001704    0.000055364

Difference to translation invariance:
           :   -0.0000584022   -0.0000938909   -0.0000273024

Difference to rotation invariance:
           :   -0.0003036124    0.0003232902   -0.0000997756

Norm of the cartesian gradient     ...    0.0030481199
RMS gradient                       ...    0.0004147966
MAX gradient                       ...    0.0015754294

-------
TIMINGS
-------

Total SCF gradient time            ...       12.013 sec

One electron gradient       ....       0.082 sec  (  0.7%)
RI-J Coulomb gradient       ....       0.493 sec  (  4.1%)
COSX gradient               ....       8.724 sec  ( 72.6%)
XC gradient                 ....       2.246 sec  ( 18.7%)

Maximum memory used throughout the entire SCFGRAD-calculation: 45.7 MB
------------------------------------------------------------------------------
                         ORCA GEOMETRY RELAXATION STEP
------------------------------------------------------------------------------

Reading the OPT-File                    .... done
Getting information on internals        .... done
Copying old internal coords+grads       .... done
Making the new internal coordinates     .... (new redundants).... done
Validating the new internal coordinates .... (new redundants).... done
Calculating the B-matrix                .... done
Calculating the G,G- and P matrices     .... done
Transforming gradient to internals      .... done
Projecting the internal gradient        .... done
Number of atoms                         ....  18
Number of internal coordinates          .... 113
Current Energy                          ....  -381.405759662 Eh
Current gradient norm                   ....     0.003048120 Eh/bohr
Maximum allowed component of the step   ....  0.300
Current trust radius                    ....  0.300
Updating the Hessian (BFGS)             .... done
Forming the augmented Hessian           .... done
Diagonalizing the augmented Hessian     .... done
Last element of RFO vector              ....  0.072210057
Lowest eigenvalues of augmented Hessian:
 -0.005840987 -0.000018556  0.000804115  0.004210327  0.021574028
Warning: RFO finds a terribly low value for the scaling factor
Trying a QUASI-NEWTON step instead
Doing a quasi-Newton Step:
Inverting the Hessian                   .... done
Computing the step                      .... done
Length of the computed step             ....  0.107555470
Converting the step to cartesian space:
 Initial RMS(Int)=    0.0101179675
Transforming coordinates:
 Iter   0:  RMS(Cart)=    0.0153480587 RMS(Int)=    0.0101044423
 Iter   1:  RMS(Cart)=    0.0001775578 RMS(Int)=    0.0001175114
 Iter   2:  RMS(Cart)=    0.0000050289 RMS(Int)=    0.0000041636
 Iter   3:  RMS(Cart)=    0.0000001674 RMS(Int)=    0.0000001293
 Iter   4:  RMS(Cart)=    0.0000000053 RMS(Int)=    0.0000000045
done
Storing new coordinates                 .... done

                                .--------------------.
          ----------------------|Geometry convergence|-------------------------
          Item                value                   Tolerance       Converged
          ---------------------------------------------------------------------
          Energy change      -0.0000962650            0.0000050000      NO
          RMS gradient        0.0001515690            0.0001000000      NO
          MAX gradient        0.0005069870            0.0003000000      NO
          RMS step            0.0101179675            0.0020000000      NO
          MAX step            0.0313729965            0.0040000000      NO
          ........................................................
          Max(Bonds)      0.0011      Max(Angles)    0.66
          Max(Dihed)        1.80      Max(Improp)    0.00
          ---------------------------------------------------------------------

The optimization has not yet converged - more geometry cycles are needed


    ---------------------------------------------------------------------------
                         Redundant Internal Coordinates
                            (Angstroem and degrees)

        Definition                    Value    dE/dq     Step     New-Value
    ----------------------------------------------------------------------------
     1. B(C   1,C   0)                1.5378 -0.000018 -0.0003    1.5375   
     2. B(O   2,C   1)                1.4303 -0.000094  0.0000    1.4303   
     3. B(C   3,O   2)                1.4279  0.000051 -0.0002    1.4277   
     4. B(C   4,C   3)                1.5359  0.000069 -0.0007    1.5352   
     5. B(N   5,C   4)                1.4893  0.000081  0.0011    1.4904   
     6. B(C   6,N   5)                1.4901  0.000056  0.0010    1.4911   
     7. B(C   6,C   3)                1.5469  0.000179 -0.0008    1.5462   
     8. B(N   7,C   3)                1.4500  0.000216  0.0001    1.4502   
     9. B(N   7,C   0)                1.4671  0.000022  0.0003    1.4674   
    10. B(H   8,C   0)                1.0964 -0.000025  0.0000    1.0965   
    11. B(H   9,C   0)                1.0930  0.000023  0.0000    1.0930   
    12. B(H  10,C   1)                1.0988  0.000033  0.0001    1.0989   
    13. B(H  11,C   1)                1.0952 -0.000008 -0.0000    1.0952   
    14. B(H  12,C   4)                1.0944  0.000081 -0.0001    1.0943   
    15. B(H  13,C   4)                1.0968 -0.000091  0.0000    1.0968   
    16. B(H  14,N   5)                1.0141  0.000149  0.0003    1.0145   
    17. B(H  15,C   6)                1.0947  0.000057 -0.0000    1.0946   
    18. B(H  16,C   6)                1.0951 -0.000059  0.0000    1.0951   
    19. B(H  17,N   7)                1.0181 -0.000022  0.0001    1.0182   
    20. A(N   7,C   0,H   8)          108.71 -0.000054   -0.03    108.67   
    21. A(N   7,C   0,H   9)          111.51  0.000061    0.01    111.52   
    22. A(C   1,C   0,H   8)          110.71  0.000006   -0.07    110.65   
    23. A(C   1,C   0,N   7)          103.30  0.000008   -0.00    103.30   
    24. A(C   1,C   0,H   9)          113.95 -0.000045    0.09    114.04   
    25. A(H   8,C   0,H   9)          108.51  0.000023   -0.00    108.51   
    26. A(O   2,C   1,H  11)          109.24 -0.000115    0.00    109.24   
    27. A(C   0,C   1,H  11)          113.43  0.000021    0.04    113.47   
    28. A(H  10,C   1,H  11)          109.01  0.000007    0.01    109.01   
    29. A(O   2,C   1,H  10)          109.12  0.000036    0.01    109.13   
    30. A(C   0,C   1,H  10)          111.78  0.000053   -0.05    111.73   
    31. A(C   0,C   1,O   2)          104.09 -0.000007   -0.01    104.08   
    32. A(C   1,O   2,C   3)          108.84  0.000073   -0.01    108.83   
    33. A(C   6,C   3,N   7)          113.85  0.000169   -0.14    113.70   
    34. A(O   2,C   3,C   4)          116.87 -0.000091    0.16    117.03   
    35. A(C   4,C   3,N   7)          114.76  0.000099   -0.12    114.64   
    36. A(O   2,C   3,N   7)          107.53 -0.000096    0.05    107.58   
    37. A(O   2,C   3,C   6)          116.28 -0.000037    0.10    116.38   
    38. A(C   4,C   3,C   6)           86.73 -0.000009   -0.08     86.65   
    39. A(H  12,C   4,H  13)          109.63 -0.000070    0.06    109.68   
    40. A(C   3,C   4,H  13)          115.87  0.000111    0.15    116.02   
    41. A(N   5,C   4,H  12)          111.60  0.000170   -0.25    111.35   
    42. A(C   3,C   4,H  12)          112.30 -0.000096   -0.08    112.21   
    43. A(N   5,C   4,H  13)          115.73 -0.000072    0.05    115.78   
    44. A(C   3,C   4,N   5)           90.67 -0.000029    0.05     90.72   
    45. A(C   4,N   5,C   6)           90.55  0.000027   -0.22     90.33   
    46. A(C   4,N   5,H  14)          111.34  0.000492   -0.64    110.70   
    47. A(C   6,N   5,H  14)          111.35  0.000507   -0.66    110.69   
    48. A(C   3,C   6,H  15)          112.55 -0.000078   -0.13    112.43   
    49. A(N   5,C   6,H  16)          115.65 -0.000056    0.07    115.72   
    50. A(C   3,C   6,H  16)          115.56  0.000083    0.20    115.76   
    51. A(N   5,C   6,H  15)          111.18  0.000166   -0.22    110.96   
    52. A(C   3,C   6,N   5)           90.22 -0.000059    0.05     90.27   
    53. A(H  15,C   6,H  16)          110.39 -0.000049    0.01    110.40   
    54. A(C   0,N   7,C   3)          102.66 -0.000049   -0.02    102.64   
    55. A(C   3,N   7,H  17)          108.44  0.000084   -0.13    108.30   
    56. A(C   0,N   7,H  17)          109.22 -0.000043   -0.11    109.11   
    57. D(O   2,C   1,C   0,H   9)   -148.49 -0.000188   -0.30   -148.79   
    58. D(H  11,C   1,C   0,H   9)     92.88 -0.000055   -0.32     92.56   
    59. D(H  10,C   1,C   0,N   7)     90.29 -0.000068   -0.26     90.04   
    60. D(O   2,C   1,C   0,H   8)     88.87 -0.000189   -0.31     88.56   
    61. D(H  11,C   1,C   0,H   8)    -29.76 -0.000056   -0.33    -30.08   
    62. D(H  10,C   1,C   0,H   9)    -30.85 -0.000123   -0.32    -31.17   
    63. D(H  11,C   1,C   0,N   7)   -145.97 -0.000000   -0.26   -146.23   
    64. D(H  10,C   1,C   0,H   8)   -153.49 -0.000124   -0.32   -153.81   
    65. D(O   2,C   1,C   0,N   7)    -27.35 -0.000133   -0.24    -27.59   
    66. D(C   3,O   2,C   1,H  11)    128.84  0.000043    0.32    129.16   
    67. D(C   3,O   2,C   1,H  10)   -112.07  0.000006    0.33   -111.74   
    68. D(C   3,O   2,C   1,C   0)      7.39  0.000082    0.27      7.66   
    69. D(C   4,C   3,O   2,C   1)    146.55 -0.000064   -0.18    146.37   
    70. D(N   7,C   3,O   2,C   1)     15.82 -0.000035   -0.21     15.61   
    71. D(C   6,C   3,O   2,C   1)   -113.15 -0.000152   -0.13   -113.28   
    72. D(H  13,C   4,C   3,N   7)     14.48 -0.000077    0.98     15.47   
    73. D(H  13,C   4,C   3,C   6)    129.29  0.000121    0.77    130.06   
    74. D(H  12,C   4,C   3,C   6)   -103.68  0.000033    0.91   -102.77   
    75. D(H  12,C   4,C   3,O   2)     14.24 -0.000033    1.01     15.25   
    76. D(N   5,C   4,C   3,N   7)   -104.74 -0.000010    0.86   -103.88   
    77. D(H  13,C   4,C   3,O   2)   -112.79  0.000056    0.87   -111.92   
    78. D(N   5,C   4,C   3,C   6)     10.07  0.000188    0.64     10.71   
    79. D(N   5,C   4,C   3,O   2)    127.99  0.000123    0.74    128.73   
    80. D(H  12,C   4,C   3,N   7)    141.52 -0.000165    1.12    142.64   
    81. D(H  14,N   5,C   4,H  13)    -16.54  0.000357   -1.77    -18.31   
    82. D(H  14,N   5,C   4,H  12)   -142.83  0.000364   -1.67   -144.50   
    83. D(H  14,N   5,C   4,C   3)    102.80  0.000449   -1.55    101.24   
    84. D(C   6,N   5,C   4,H  12)    103.93 -0.000287   -0.78    103.16   
    85. D(C   6,N   5,C   4,C   3)    -10.44 -0.000203   -0.66    -11.10   
    86. D(C   6,N   5,C   4,H  13)   -129.78 -0.000294   -0.87   -130.65   
    87. D(N   5,C   6,C   3,O   2)   -128.54 -0.000074   -0.80   -129.33   
    88. D(H  16,C   6,N   5,H  14)     15.85 -0.000396    1.80     17.65   
    89. D(H  16,C   6,N   5,C   4)    129.08  0.000241    0.93    130.01   
    90. D(H  15,C   6,N   5,C   4)   -104.01  0.000274    0.81   -103.20   
    91. D(C   3,C   6,N   5,H  14)   -102.87 -0.000443    1.53   -101.34   
    92. D(C   3,C   6,N   5,C   4)     10.37  0.000194    0.65     11.02   
    93. D(H  16,C   6,C   3,N   7)    -13.17  0.000014   -0.99    -14.16   
    94. D(H  16,C   6,C   3,C   4)   -128.85 -0.000115   -0.81   -129.66   
    95. D(H  16,C   6,C   3,O   2)    112.67 -0.000000   -0.96    111.71   
    96. D(H  15,C   6,C   3,N   7)   -141.25  0.000082   -1.07   -142.32   
    97. D(H  15,C   6,C   3,C   4)    103.07 -0.000048   -0.89    102.18   
    98. D(H  15,C   6,N   5,H  14)    142.75 -0.000364    1.69    144.44   
    99. D(H  15,C   6,C   3,O   2)    -15.41  0.000067   -1.04    -16.45   
   100. D(N   5,C   6,C   3,N   7)    105.62 -0.000060   -0.83    104.79   
   101. D(N   5,C   6,C   3,C   4)    -10.07 -0.000189   -0.64    -10.71   
   102. D(H  17,N   7,C   3,C   6)   -147.20 -0.000057   -0.07   -147.27   
   103. D(H  17,N   7,C   3,C   4)    -49.43  0.000070   -0.30    -49.72   
   104. D(C   0,N   7,C   3,C   6)     97.31 -0.000020    0.12     97.43   
   105. D(C   0,N   7,C   3,C   4)   -164.92  0.000108   -0.10   -165.03   
   106. D(C   0,N   7,C   3,O   2)    -33.03 -0.000022    0.07    -32.96   
   107. D(H  17,N   7,C   0,H   9)     44.19  0.000030    0.40     44.59   
   108. D(H  17,N   7,C   0,H   8)    163.77  0.000060    0.38    164.15   
   109. D(H  17,N   7,C   0,C   1)    -78.59  0.000046    0.29    -78.30   
   110. D(H  17,N   7,C   3,O   2)     82.47 -0.000060   -0.13     82.34   
   111. D(C   3,N   7,C   0,H   9)    159.12  0.000084    0.18    159.30   
   112. D(C   3,N   7,C   0,H   8)    -81.30  0.000114    0.17    -81.13   
   113. D(C   3,N   7,C   0,C   1)     36.33  0.000100    0.08     36.41   
    ----------------------------------------------------------------------------

         *************************************************************
         *                GEOMETRY OPTIMIZATION CYCLE   8            *
         *************************************************************
---------------------------------
CARTESIAN COORDINATES (ANGSTROEM)
---------------------------------
  C     -1.682405   -0.739101   -0.362072
  C     -1.944991    0.424544    0.607966
  O     -0.638035    0.896782    0.946685
  C      0.320120    0.229248    0.125242
  C      1.563704    1.029399   -0.287358
  N      2.450989   -0.071328    0.184194
  C      1.291005   -0.733969    0.846505
  N     -0.397944   -0.383183   -0.975803
  H     -1.560327   -1.680317    0.186942
  H     -2.462700   -0.875505   -1.115242
  H     -2.507595    1.236432    0.126458
  H     -2.467438    0.121421    1.521494
  H      1.693783    1.932570    0.316680
  H      1.641888    1.282391   -1.351729
  H      2.781880   -0.625763   -0.598294
  H      1.312911   -0.571744    1.928827
  H      1.159922   -1.797876    0.622575
  H     -0.554669    0.325998   -1.689371

----------------------------
CARTESIAN COORDINATES (A.U.)
----------------------------
  NO LB      ZA    FRAG     MASS         X           Y           Z
   0 C     6.0000    0    12.011   -3.179284   -1.396699   -0.684216
   1 C     6.0000    0    12.011   -3.675500    0.802273    1.148890
   2 O     8.0000    0    15.999   -1.205712    1.694672    1.788975
   3 C     6.0000    0    12.011    0.604939    0.433216    0.236674
   4 C     6.0000    0    12.011    2.954973    1.945282   -0.543028
   5 N     7.0000    0    14.007    4.631698   -0.134790    0.348076
   6 C     6.0000    0    12.011    2.439645   -1.387001    1.599663
   7 N     7.0000    0    14.007   -0.752004   -0.724111   -1.844000
   8 H     1.0000    0     1.008   -2.948591   -3.175340    0.353268
   9 H     1.0000    0     1.008   -4.653828   -1.654464   -2.107503
  10 H     1.0000    0     1.008   -4.738668    2.336519    0.238971
  11 H     1.0000    0     1.008   -4.662783    0.229453    2.875206
  12 H     1.0000    0     1.008    3.200786    3.652029    0.598438
  13 H     1.0000    0     1.008    3.102719    2.423368   -2.554397
  14 H     1.0000    0     1.008    5.256992   -1.182521   -1.130611
  15 H     1.0000    0     1.008    2.481043   -1.080439    3.644955
  16 H     1.0000    0     1.008    2.191935   -3.397494    1.176497
  17 H     1.0000    0     1.008   -1.048172    0.616047   -3.192448

--------------------------------
INTERNAL COORDINATES (ANGSTROEM)
--------------------------------
 C      0   0   0     0.000000000000     0.00000000     0.00000000
 C      1   0   0     1.537529209079     0.00000000     0.00000000
 O      2   1   0     1.430339683507   104.07697701     0.00000000
 C      3   2   1     1.427735949583   108.82014829     7.65904564
 C      4   3   2     1.535246881545   117.03617187   146.36397782
 N      5   4   3     1.490380610622    90.70376842   128.72865467
 C      6   5   4     1.491078267481    90.32136327   348.90464505
 N      4   3   2     1.450168192856   107.57689415    15.60213918
 H      1   2   3     1.096451621262   110.65775219    88.56671386
 H      1   2   3     1.093038025892   114.03293545   211.21693076
 H      2   1   3     1.098879444285   111.72524775   117.61564827
 H      2   1   3     1.095156063571   113.46989408   241.34765366
 H      5   4   3     1.094303913476   112.21578764    15.25111312
 H      5   4   3     1.096814815583   116.02480623   248.07379088
 H      6   5   4     1.014482384369   110.71829122   101.24068777
 H      7   6   5     1.094631559633   110.96252835   256.79630978
 H      7   6   5     1.095091580833   115.72430702   130.00444526
 H      8   4   3     1.018174249503   108.31091135    82.34152528

---------------------------
INTERNAL COORDINATES (A.U.)
---------------------------
 C      0   0   0     0.000000000000     0.00000000     0.00000000
 C      1   0   0     2.905509128064     0.00000000     0.00000000
 O      2   1   0     2.702950280307   104.07697701     0.00000000
 C      3   2   1     2.698029936265   108.82014829     7.65904564
 C      4   3   2     2.901196154077   117.03617187   146.36397782
 N      5   4   3     2.816411189381    90.70376842   128.72865467
 C      6   5   4     2.817729569781    90.32136327   348.90464505
 N      4   3   2     2.740420732622   107.57689415    15.60213918
 H      1   2   3     2.071993283279   110.65775219    88.56671386
 H      1   2   3     2.065542522899   114.03293545   211.21693076
 H      2   1   3     2.076581203894   111.72524775   117.61564827
 H      2   1   3     2.069545034052   113.46989408   241.34765366
 H      5   4   3     2.067934703749   112.21578764    15.25111312
 H      5   4   3     2.072679621080   116.02480623   248.07379088
 H      6   5   4     1.917093874145   110.71829122   101.24068777
 H      7   6   5     2.068553865253   110.96252835   256.79630978
 H      7   6   5     2.069423179338   115.72430702   130.00444526
 H      8   4   3     1.924070488172   108.31091135    82.34152528


           ************************************************************
           *        Program running with 6 parallel MPI-processes     *
           *              working on a common directory               *
           ************************************************************
------------------------------------------------------------------------------
                   ___                                                        
                  /   \      - P O W E R E D   B Y -                         
                 /     \                                                     
                 |  |  |   _    _      __       _____    __    __             
                 |  |  |  | |  | |    /  \     |  _  \  |  |  /  |          
                  \  \/   | |  | |   /    \    | | | |  |  | /  /          
                 / \  \   | |__| |  /  /\  \   | |_| |  |  |/  /          
                |  |  |   |  __  | /  /__\  \  |    /   |      \           
                |  |  |   | |  | | |   __   |  |    \   |  |\   \          
                \     /   | |  | | |  |  |  |  | |\  \  |  | \   \       
                 \___/    |_|  |_| |__|  |__|  |_| \__\ |__|  \__/        
                                                                              
                      - O R C A' S   B I G   F R I E N D -                    
                                      &                                       
                       - I N T E G R A L  F E E D E R -                       
                                                                              
 v1 FN, 2020, v2 2021                                                         
------------------------------------------------------------------------------


Reading SHARK input file file.SHARKINP.tmp ... ok
----------------------
SHARK INTEGRAL PACKAGE
----------------------

Number of atoms                             ...     18
Number of basis functions                   ...    204
Number of shells                            ...    104
Maximum angular momentum                    ...      2
Integral batch strategy                     ... SHARK/LIBINT Hybrid
RI-J (if used) integral strategy            ... SPLIT-RIJ (Revised 2003 algorithm where possible)
Printlevel                                  ...      1
Contraction scheme used                     ... SEGMENTED contraction
Coulomb Range Separation                    ... NOT USED
Exchange Range Separation                   ... Long Range
   Mu parameter                             ...  0.300000
   Scaling (regular/separated)              ...  0.167000  0.833000
Finite Nucleus Model                        ... NOT USED
Auxiliary Coulomb fitting basis             ... AVAILABLE
   # of basis functions in Aux-J            ...    502
   # of shells in Aux-J                     ...    170
   Maximum angular momentum in Aux-J        ...      4
Auxiliary J/K fitting basis                 ... NOT available
Auxiliary Correlation fitting basis         ... NOT available
Auxiliary 'external' fitting basis          ... NOT available
Integral threshold                          ...     2.500000e-11
Primitive cut-off                           ...     2.500000e-12
Primitive pair pre-selection threshold      ...     2.500000e-12

Calculating pre-screening integrals         ... done (  0.0 sec) Dimension = 104
Organizing shell pair data                  ... done (  0.0 sec)
Shell pair information
Total number of shell pairs                 ...      5460
Shell pairs after pre-screening             ...      5288
Total number of primitive shell pairs       ...     19504
Primitive shell pairs kept                  ...     14470
          la=0 lb=0:   1896 shell pairs
          la=1 lb=0:   2035 shell pairs
          la=1 lb=1:    572 shell pairs
          la=2 lb=0:    484 shell pairs
          la=2 lb=1:    265 shell pairs
          la=2 lb=2:     36 shell pairs

Calculating one electron integrals          ... done (  0.0 sec)
Calculating RI/J V-Matrix + Cholesky decomp.... done (  0.0 sec)
Calculating Nuclear repulsion               ... done (  0.0 sec) ENN=    410.173137512221 Eh

SHARK setup successfully completed in   0.3 seconds

Maximum memory used throughout the entire GTOINT-calculation: 14.7 MB


           ************************************************************
           *        Program running with 6 parallel MPI-processes     *
           *              working on a common directory               *
           ************************************************************

Diagonalization of the overlap matrix:
Smallest eigenvalue                        ... 1.131e-05
Time for diagonalization                   ...    0.011 sec
Threshold for overlap eigenvalues          ... 1.000e-08
Number of eigenvalues below threshold      ... 0
Time for construction of square roots      ...    0.005 sec
Total time needed                          ...    0.017 sec

-------------------
DFT GRID GENERATION
-------------------

General Integration Accuracy     IntAcc      ... 4.388
Radial Grid Type                 RadialGrid  ... OptM3 with GC (2021)
Angular Grid (max. ang.)         AngularGrid ... 4 (Lebedev-302)
Angular grid pruning method      GridPruning ... 4 (adaptive)
Weight generation scheme         WeightScheme... Becke
Basis function cutoff            BFCut       ... 1.0000e-11
Integration weight cutoff        WCut        ... 1.0000e-14
Angular grids for H and He will be reduced by one unit
Partially contracted basis set               ... off
Rotationally invariant grid construction     ... off

Total number of grid points                  ...    84018
Total number of batches                      ...     1321
Average number of points per batch           ...       63
Average number of grid points per atom       ...     4668
Time for grid setup =    0.537 sec

--------------------
COSX GRID GENERATION
--------------------

GRIDX 1
-------
General Integration Accuracy     IntAcc      ... 3.816
Radial Grid Type                 RadialGrid  ... OptM3 with GC (2021)
Angular Grid (max. ang.)         AngularGrid ... 1 (Lebedev-50)
Angular grid pruning method      GridPruning ... 4 (adaptive)
Weight generation scheme         WeightScheme... Becke
Basis function cutoff            BFCut       ... 1.0000e-11
Integration weight cutoff        WCut        ... 1.0000e-14
Angular grids for H and He will be reduced by one unit
Partially contracted basis set               ... on
Rotationally invariant grid construction     ... off

Total number of grid points                  ...    10517
Total number of batches                      ...      174
Average number of points per batch           ...       60
Average number of grid points per atom       ...      584
UseSFitting                                  ... on

GRIDX 2
-------
General Integration Accuracy     IntAcc      ... 4.020
Radial Grid Type                 RadialGrid  ... OptM3 with GC (2021)
Angular Grid (max. ang.)         AngularGrid ... 2 (Lebedev-110)
Angular grid pruning method      GridPruning ... 4 (adaptive)
Weight generation scheme         WeightScheme... Becke
Basis function cutoff            BFCut       ... 1.0000e-11
Integration weight cutoff        WCut        ... 1.0000e-14
Angular grids for H and He will be reduced by one unit
Partially contracted basis set               ... on
Rotationally invariant grid construction     ... off

Total number of grid points                  ...    24964
Total number of batches                      ...      398
Average number of points per batch           ...       62
Average number of grid points per atom       ...     1387
UseSFitting                                  ... on

GRIDX 3
-------
General Integration Accuracy     IntAcc      ... 4.338
Radial Grid Type                 RadialGrid  ... OptM3 with GC (2021)
Angular Grid (max. ang.)         AngularGrid ... 3 (Lebedev-194)
Angular grid pruning method      GridPruning ... 4 (adaptive)
Weight generation scheme         WeightScheme... Becke
Basis function cutoff            BFCut       ... 1.0000e-11
Integration weight cutoff        WCut        ... 1.0000e-14
Angular grids for H and He will be reduced by one unit
Partially contracted basis set               ... on
Rotationally invariant grid construction     ... off

Total number of grid points                  ...    55718
Total number of batches                      ...      878
Average number of points per batch           ...       63
Average number of grid points per atom       ...     3095
UseSFitting                                  ... on

Time for X-Grid setup             =    0.542 sec

--------------
SCF ITERATIONS
--------------
ITER       Energy         Delta-E        Max-DP      RMS-DP      [F,P]     Damp
               ***  Starting incremental Fock matrix formation  ***
                      *** Initiating the SOSCF procedure ***
                      *** Re-Reading the Fockian *** 
                      *** Removing any level shift *** 
ITER      Energy       Delta-E        Grad      Rot      Max-DP    RMS-DP
  0   -381.37687939 -381.3768793948  0.002975  0.002975  0.019700  0.000326
               *** Restarting incremental Fock matrix formation ***
  1   -381.37713937  -0.0002599772  0.000989  0.000762  0.021169  0.000267
  2   -381.37718223  -0.0000428604  0.000186  0.000401  0.008353  0.000116
  3   -381.37718629  -0.0000040601  0.000145  0.000118  0.002605  0.000030
  4   -381.37718683  -0.0000005399  0.000050  0.000031  0.001569  0.000018
  5   -381.37718696  -0.0000001248  0.000008  0.000017  0.001938  0.000013
  6   -381.37718696  -0.0000000026  0.000005  0.000008  0.001814  0.000013
                  ***Gradient check signals convergence***
              ***Rediagonalizing the Fockian in SOSCF/NRSCF***

               *****************************************************
               *                     SUCCESS                       *
               *           SCF CONVERGED AFTER   7 CYCLES          *
               *****************************************************

Old exchange energy                            =    -16.613331377 Eh
New exchange energy                            =    -16.613354991 Eh
Exchange energy change after final integration =     -0.000023614 Eh
Total energy after final integration           =   -381.377210580 Eh
Final COS-X integration done in                =     7.579 sec
Total Energy       :         -381.37721058 Eh          -10377.80150 eV
  Last Energy change         ...   -5.9437e-09  Tolerance :   1.0000e-08
  Last MAX-Density change    ...    2.2204e-15  Tolerance :   1.0000e-07
             **** THE GBW FILE WAS UPDATED (file.gbw) ****
             **** DENSITY file.scfp WAS UPDATED ****
             **** ENERGY FILE WAS UPDATED (file.en.tmp) ****
             **** THE GBW FILE WAS UPDATED (file.gbw) ****
             **** DENSITY file.scfp WAS UPDATED ****
Total SCF time: 0 days 0 hours 0 min 37 sec 

Maximum memory used throughout the entire SCF-calculation: 59.1 MB


-------------------------------------------------------------------------------
                          DFT DISPERSION CORRECTION                            
                                                                               
                              DFTD3 V3.1  Rev 1                                
                          USING Becke-Johnson damping                          
-------------------------------------------------------------------------------
-------------------------   ----------------
Dispersion correction           -0.028585022
-------------------------   ----------------


-------------------------   --------------------
FINAL SINGLE POINT ENERGY      -381.405795601513
-------------------------   --------------------


           ************************************************************
           *        Program running with 6 parallel MPI-processes     *
           *              working on a common directory               *
           ************************************************************
------------------------------------------------------------------------------
                         ORCA SCF GRADIENT CALCULATION
------------------------------------------------------------------------------

 ... reading COSX grid (gridx3)
Gradient of the Kohn-Sham DFT energy:
Kohn-Sham wavefunction type      ... RKS
Hartree-Fock exchange scaling    ...    0.167
Number of operators              ...    1
Number of atoms                  ...   18
Basis set dimensions             ...  204
Integral neglect threshold       ... 2.5e-11
Integral primitive cutoff        ... 2.5e-12
SHARK Integral package           ... ON

Nuc. rep. gradient       (SHARK) ... done (  0.0 sec)
HCore & Overlap gradient (SHARK) ... done (  0.1 sec)
RI-J gradient            (SHARK) ... done (  0.5 sec)
COSX-gradient                    ... done (  8.6 sec)
Exchange-correlation gradient    ... done
Dispersion correction            ... done

------------------
CARTESIAN GRADIENT
------------------

   1   C   :   -0.000211177    0.000265439   -0.000184354
   2   C   :    0.000016572    0.000029838   -0.000119273
   3   O   :   -0.000117342   -0.000221301    0.000277480
   4   C   :    0.000160955   -0.000040491    0.000061381
   5   C   :   -0.000045040    0.000028584    0.000139316
   6   N   :   -0.000875754   -0.000265913   -0.000655055
   7   C   :    0.000218156    0.000105523    0.000068157
   8   N   :    0.000030724   -0.000157416   -0.000333938
   9   H   :    0.000252137    0.000132032    0.000134772
  10   H   :   -0.000148974   -0.000273147    0.000100665
  11   H   :    0.000136825    0.000072765   -0.000097167
  12   H   :   -0.000056553    0.000074003    0.000006726
  13   H   :    0.000038501    0.000004755    0.000009165
  14   H   :   -0.000069753    0.000031309    0.000000338
  15   H   :    0.000787513    0.000019590    0.000267628
  16   H   :    0.000022144    0.000011371    0.000030289
  17   H   :   -0.000118156   -0.000010996    0.000062874
  18   H   :   -0.000065936    0.000096748    0.000229115

Difference to translation invariance:
           :   -0.0000451570   -0.0000973062   -0.0000018803

Difference to rotation invariance:
           :   -0.0003131671    0.0002443713   -0.0001870329

Norm of the cartesian gradient     ...    0.0016907912
RMS gradient                       ...    0.0002300875
MAX gradient                       ...    0.0008757536

-------
TIMINGS
-------

Total SCF gradient time            ...       11.796 sec

One electron gradient       ....       0.080 sec  (  0.7%)
RI-J Coulomb gradient       ....       0.479 sec  (  4.1%)
COSX gradient               ....       8.559 sec  ( 72.6%)
XC gradient                 ....       2.235 sec  ( 18.9%)

Maximum memory used throughout the entire SCFGRAD-calculation: 45.7 MB
------------------------------------------------------------------------------
                         ORCA GEOMETRY RELAXATION STEP
------------------------------------------------------------------------------

Reading the OPT-File                    .... done
Getting information on internals        .... done
Copying old internal coords+grads       .... done
Making the new internal coordinates     .... (new redundants).... done
Validating the new internal coordinates .... (new redundants).... done
Calculating the B-matrix                .... done
Calculating the G,G- and P matrices     .... done
Transforming gradient to internals      .... done
Projecting the internal gradient        .... done
Number of atoms                         ....  18
Number of internal coordinates          .... 113
Current Energy                          ....  -381.405795602 Eh
Current gradient norm                   ....     0.001690791 Eh/bohr
Maximum allowed component of the step   ....  0.300
Current trust radius                    ....  0.300
Updating the Hessian (BFGS)             .... done
Forming the augmented Hessian           .... done
Diagonalizing the augmented Hessian     .... done
Last element of RFO vector              ....  0.054296444
Lowest eigenvalues of augmented Hessian:
 -0.005744606 -0.000058276  0.000591713  0.005055294  0.017133940
Warning: RFO finds a terribly low value for the scaling factor
Trying a QUASI-NEWTON step instead
Doing a quasi-Newton Step:
Inverting the Hessian                   .... done
Computing the step                      .... done
Length of the computed step             ....  0.260884956
Converting the step to cartesian space:
 Initial RMS(Int)=    0.0245419922
Transforming coordinates:
 Iter   0:  RMS(Cart)=    0.0382683739 RMS(Int)=    0.0244916985
 Iter   1:  RMS(Cart)=    0.0010315218 RMS(Int)=    0.0006380351
 Iter   2:  RMS(Cart)=    0.0000609205 RMS(Int)=    0.0000478107
 Iter   3:  RMS(Cart)=    0.0000043727 RMS(Int)=    0.0000032391
 Iter   4:  RMS(Cart)=    0.0000003087 RMS(Int)=    0.0000002545
 Iter   5:  RMS(Cart)=    0.0000000246 RMS(Int)=    0.0000000195
done
Storing new coordinates                 .... done

                                .--------------------.
          ----------------------|Geometry convergence|-------------------------
          Item                value                   Tolerance       Converged
          ---------------------------------------------------------------------
          Energy change      -0.0000359391            0.0000050000      NO
          RMS gradient        0.0000959462            0.0001000000      YES
          MAX gradient        0.0003074069            0.0003000000      NO
          RMS step            0.0245419922            0.0020000000      NO
          MAX step            0.0699223247            0.0040000000      NO
          ........................................................
          Max(Bonds)      0.0014      Max(Angles)    1.06
          Max(Dihed)        4.01      Max(Improp)    0.00
          ---------------------------------------------------------------------

The optimization has not yet converged - more geometry cycles are needed


    ---------------------------------------------------------------------------
                         Redundant Internal Coordinates
                            (Angstroem and degrees)

        Definition                    Value    dE/dq     Step     New-Value
    ----------------------------------------------------------------------------
     1. B(C   1,C   0)                1.5375 -0.000042  0.0001    1.5376   
     2. B(O   2,C   1)                1.4303 -0.000108 -0.0000    1.4303   
     3. B(C   3,O   2)                1.4277  0.000061 -0.0010    1.4268   
     4. B(C   4,C   3)                1.5352 -0.000099 -0.0005    1.5347   
     5. B(N   5,C   4)                1.4904  0.000028  0.0014    1.4918   
     6. B(C   6,N   5)                1.4911  0.000004  0.0013    1.4924   
     7. B(C   6,C   3)                1.5462  0.000010 -0.0008    1.5454   
     8. B(N   7,C   3)                1.4502  0.000101  0.0005    1.4506   
     9. B(N   7,C   0)                1.4674  0.000060  0.0003    1.4677   
    10. B(H   8,C   0)                1.0965 -0.000025 -0.0001    1.0964   
    11. B(H   9,C   0)                1.0930  0.000072  0.0001    1.0931   
    12. B(H  10,C   1)                1.0989  0.000026 -0.0000    1.0988   
    13. B(H  11,C   1)                1.0952  0.000011  0.0000    1.0952   
    14. B(H  12,C   4)                1.0943  0.000026 -0.0000    1.0943   
    15. B(H  13,C   4)                1.0968 -0.000003 -0.0002    1.0966   
    16. B(H  14,N   5)                1.0145  0.000033  0.0008    1.0153   
    17. B(H  15,C   6)                1.0946  0.000031  0.0000    1.0947   
    18. B(H  16,C   6)                1.0951  0.000009 -0.0002    1.0949   
    19. B(H  17,N   7)                1.0182 -0.000075 -0.0001    1.0181   
    20. A(N   7,C   0,H   8)          108.67 -0.000064    0.10    108.77   
    21. A(N   7,C   0,H   9)          111.53  0.000071   -0.05    111.48   
    22. A(C   1,C   0,H   8)          110.66 -0.000049    0.02    110.67   
    23. A(C   1,C   0,N   7)          103.29  0.000000    0.02    103.30   
    24. A(C   1,C   0,H   9)          114.03  0.000024   -0.04    114.00   
    25. A(H   8,C   0,H   9)          108.50  0.000012   -0.04    108.46   
    26. A(O   2,C   1,H  11)          109.25 -0.000092   -0.03    109.22   
    27. A(C   0,C   1,H  11)          113.47  0.000033    0.03    113.50   
    28. A(H  10,C   1,H  11)          109.01  0.000021   -0.03    108.99   
    29. A(O   2,C   1,H  10)          109.13  0.000014    0.02    109.15   
    30. A(C   0,C   1,H  10)          111.73 -0.000009   -0.03    111.70   
    31. A(C   0,C   1,O   2)          104.08  0.000030    0.04    104.12   
    32. A(C   1,O   2,C   3)          108.82  0.000027    0.06    108.88   
    33. A(C   6,C   3,N   7)          113.70  0.000088   -0.19    113.51   
    34. A(O   2,C   3,C   4)          117.04 -0.000059    0.35    117.39   
    35. A(C   4,C   3,N   7)          114.65  0.000068   -0.33    114.32   
    36. A(O   2,C   3,N   7)          107.58 -0.000035    0.07    107.64   
    37. A(O   2,C   3,C   6)          116.38 -0.000018    0.22    116.59   
    38. A(C   4,C   3,C   6)           86.64 -0.000032   -0.15     86.49   
    39. A(H  12,C   4,H  13)          109.68  0.000004    0.04    109.72   
    40. A(C   3,C   4,H  13)          116.02  0.000034    0.45    116.47   
    41. A(N   5,C   4,H  12)          111.35 -0.000029   -0.27    111.08   
    42. A(C   3,C   4,H  12)          112.22 -0.000078   -0.24    111.97   
    43. A(N   5,C   4,H  13)          115.78  0.000009   -0.07    115.71   
    44. A(C   3,C   4,N   5)           90.70  0.000061    0.07     90.77   
    45. A(C   4,N   5,C   6)           90.32 -0.000076   -0.31     90.01   
    46. A(C   4,N   5,H  14)          110.72  0.000305   -1.03    109.69   
    47. A(C   6,N   5,H  14)          110.70  0.000295   -1.06    109.64   
    48. A(C   3,C   6,H  15)          112.43 -0.000088   -0.28    112.15   
    49. A(N   5,C   6,H  16)          115.72  0.000043   -0.06    115.66   
    50. A(C   3,C   6,H  16)          115.76  0.000038    0.44    116.21   
    51. A(N   5,C   6,H  15)          110.96 -0.000018   -0.21    110.75   
    52. A(C   3,C   6,N   5)           90.25  0.000031    0.08     90.34   
    53. A(H  15,C   6,H  16)          110.40 -0.000005    0.01    110.41   
    54. A(C   0,N   7,C   3)          102.61 -0.000036    0.14    102.75   
    55. A(C   3,N   7,H  17)          108.31 -0.000005   -0.08    108.23   
    56. A(C   0,N   7,H  17)          109.11 -0.000073   -0.12    108.99   
    57. D(O   2,C   1,C   0,H   9)   -148.78 -0.000169    0.40   -148.39   
    58. D(H  11,C   1,C   0,H   9)     92.56 -0.000093    0.40     92.96   
    59. D(H  10,C   1,C   0,N   7)     90.04 -0.000039    0.37     90.41   
    60. D(O   2,C   1,C   0,H   8)     88.57 -0.000164    0.46     89.03   
    61. D(H  11,C   1,C   0,H   8)    -30.09 -0.000088    0.47    -29.62   
    62. D(H  10,C   1,C   0,H   9)    -31.17 -0.000140    0.44    -30.73   
    63. D(H  11,C   1,C   0,N   7)   -146.23  0.000007    0.33   -145.90   
    64. D(H  10,C   1,C   0,H   8)   -153.82 -0.000135    0.50   -153.31   
    65. D(O   2,C   1,C   0,N   7)    -27.58 -0.000068    0.33    -27.25   
    66. D(C   3,O   2,C   1,H  11)    129.16  0.000078    0.16    129.32   
    67. D(C   3,O   2,C   1,H  10)   -111.74  0.000057    0.12   -111.61   
    68. D(C   3,O   2,C   1,C   0)      7.66  0.000069    0.13      7.79   
    69. D(C   4,C   3,O   2,C   1)    146.36 -0.000041   -0.64    145.72   
    70. D(N   7,C   3,O   2,C   1)     15.60 -0.000053   -0.54     15.06   
    71. D(C   6,C   3,O   2,C   1)   -113.29 -0.000128   -0.52   -113.81   
    72. D(H  13,C   4,C   3,N   7)     15.47  0.000007    2.38     17.84   
    73. D(H  13,C   4,C   3,C   6)    130.06  0.000099    2.05    132.11   
    74. D(H  12,C   4,C   3,C   6)   -102.76  0.000063    2.28   -100.48   
    75. D(H  12,C   4,C   3,O   2)     15.25  0.000013    2.50     17.75   
    76. D(N   5,C   4,C   3,N   7)   -103.88 -0.000047    2.29   -101.59   
    77. D(H  13,C   4,C   3,O   2)   -111.93  0.000049    2.27   -109.66   
    78. D(N   5,C   4,C   3,C   6)     10.71  0.000044    1.96     12.68   
    79. D(N   5,C   4,C   3,O   2)    128.73 -0.000006    2.18    130.91   
    80. D(H  12,C   4,C   3,N   7)    142.64 -0.000029    2.61    145.25   
    81. D(H  14,N   5,C   4,H  13)    -18.31  0.000215   -4.01    -22.32   
    82. D(H  14,N   5,C   4,H  12)   -144.50  0.000226   -3.76   -148.26   
    83. D(H  14,N   5,C   4,C   3)    101.24  0.000291   -3.48     97.76   
    84. D(C   6,N   5,C   4,H  12)    103.16 -0.000110   -2.28    100.88   
    85. D(C   6,N   5,C   4,C   3)    -11.10 -0.000046   -2.00    -13.10   
    86. D(C   6,N   5,C   4,H  13)   -130.65 -0.000121   -2.53   -133.18   
    87. D(N   5,C   6,C   3,O   2)   -129.34  0.000042   -2.31   -131.65   
    88. D(H  16,C   6,N   5,H  14)     17.65 -0.000235    3.97     21.62   
    89. D(H  16,C   6,N   5,C   4)    130.00  0.000110    2.53    132.54   
    90. D(H  15,C   6,N   5,C   4)   -103.20  0.000123    2.30   -100.91   
    91. D(C   3,C   6,N   5,H  14)   -101.34 -0.000307    3.44    -97.90   
    92. D(C   3,C   6,N   5,C   4)     11.02  0.000038    2.00     13.02   
    93. D(H  16,C   6,C   3,N   7)    -14.16 -0.000049   -2.52    -16.67   
    94. D(H  16,C   6,C   3,C   4)   -129.66 -0.000122   -2.06   -131.72   
    95. D(H  16,C   6,C   3,O   2)    111.71 -0.000035   -2.40    109.30   
    96. D(H  15,C   6,C   3,N   7)   -142.32  0.000006   -2.67   -144.99   
    97. D(H  15,C   6,C   3,C   4)    102.18 -0.000067   -2.21     99.96   
    98. D(H  15,C   6,N   5,H  14)    144.44 -0.000222    3.74    148.18   
    99. D(H  15,C   6,C   3,O   2)    -16.45  0.000021   -2.56    -19.01   
   100. D(N   5,C   6,C   3,N   7)    104.80  0.000027   -2.42    102.38   
   101. D(N   5,C   6,C   3,C   4)    -10.71 -0.000046   -1.96    -12.67   
   102. D(H  17,N   7,C   3,C   6)   -147.26 -0.000052    0.82   -146.44   
   103. D(H  17,N   7,C   3,C   4)    -49.73 -0.000011    0.38    -49.35   
   104. D(C   0,N   7,C   3,C   6)     97.44  0.000049    0.92     98.36   
   105. D(C   0,N   7,C   3,C   4)   -165.03  0.000090    0.47   -164.55   
   106. D(C   0,N   7,C   3,O   2)    -32.96  0.000034    0.72    -32.24   
   107. D(H  17,N   7,C   0,H   9)     44.59  0.000138   -0.60     43.99   
   108. D(H  17,N   7,C   0,H   8)    164.16  0.000155   -0.62    163.54   
   109. D(H  17,N   7,C   0,C   1)    -78.30  0.000071   -0.54    -78.84   
   110. D(H  17,N   7,C   3,O   2)     82.34 -0.000067    0.62     82.96   
   111. D(C   3,N   7,C   0,H   9)    159.31  0.000086   -0.67    158.64   
   112. D(C   3,N   7,C   0,H   8)    -81.12  0.000103   -0.69    -81.81   
   113. D(C   3,N   7,C   0,C   1)     36.42  0.000019   -0.61     35.81   
    ----------------------------------------------------------------------------

         *************************************************************
         *                GEOMETRY OPTIMIZATION CYCLE   9            *
         *************************************************************
---------------------------------
CARTESIAN COORDINATES (ANGSTROEM)
---------------------------------
  C     -1.678691   -0.741340   -0.368831
  C     -1.947879    0.420525    0.601464
  O     -0.643957    0.892489    0.951613
  C      0.322180    0.230920    0.136322
  C      1.563472    1.031975   -0.278665
  N      2.450374   -0.088402    0.150550
  C      1.299728   -0.723797    0.857766
  N     -0.385441   -0.389936   -0.967488
  H     -1.569231   -1.685048    0.178439
  H     -2.450601   -0.871084   -1.131844
  H     -2.507228    1.232917    0.117124
  H     -2.477104    0.116258    1.510701
  H      1.711039    1.914843    0.350762
  H      1.631976    1.315969   -1.335679
  H      2.707192   -0.649418   -0.655745
  H      1.349459   -0.528555    1.933740
  H      1.158975   -1.793306    0.670333
  H     -0.534163    0.314990   -1.686861

----------------------------
CARTESIAN COORDINATES (A.U.)
----------------------------
  NO LB      ZA    FRAG     MASS         X           Y           Z
   0 C     6.0000    0    12.011   -3.172267   -1.400930   -0.696990
   1 C     6.0000    0    12.011   -3.680958    0.794677    1.136602
   2 O     8.0000    0    15.999   -1.216902    1.686559    1.798287
   3 C     6.0000    0    12.011    0.608832    0.436376    0.257611
   4 C     6.0000    0    12.011    2.954534    1.950149   -0.526601
   5 N     7.0000    0    14.007    4.630536   -0.167055    0.284498
   6 C     6.0000    0    12.011    2.456130   -1.367779    1.620943
   7 N     7.0000    0    14.007   -0.728378   -0.736872   -1.828288
   8 H     1.0000    0     1.008   -2.965417   -3.184279    0.337201
   9 H     1.0000    0     1.008   -4.630965   -1.646110   -2.138874
  10 H     1.0000    0     1.008   -4.737974    2.329875    0.221332
  11 H     1.0000    0     1.008   -4.681049    0.219696    2.854810
  12 H     1.0000    0     1.008    3.233395    3.618529    0.662845
  13 H     1.0000    0     1.008    3.083989    2.486822   -2.524068
  14 H     1.0000    0     1.008    5.115852   -1.227223   -1.239178
  15 H     1.0000    0     1.008    2.550108   -0.998824    3.654239
  16 H     1.0000    0     1.008    2.190145   -3.388857    1.266746
  17 H     1.0000    0     1.008   -1.009422    0.595244   -3.187704

--------------------------------
INTERNAL COORDINATES (ANGSTROEM)
--------------------------------
 C      0   0   0     0.000000000000     0.00000000     0.00000000
 C      1   0   0     1.537486530138     0.00000000     0.00000000
 O      2   1   0     1.430233483668   104.13775963     0.00000000
 C      3   2   1     1.426811856632   108.93111108     7.78793836
 C      4   3   2     1.534505527632   117.40166039   145.75857487
 N      5   4   3     1.492000190374    90.63324709   130.89821178
 C      6   5   4     1.492604837355    89.86928740   346.90435969
 N      4   3   2     1.450719699259   107.63279655    15.06884510
 H      1   2   3     1.096389741865   110.66604770    89.02818985
 H      1   2   3     1.093099070001   113.98997123   211.60387040
 H      2   1   3     1.098834454708   111.69418503   117.66250724
 H      2   1   3     1.095157044968   113.49120990   241.35389631
 H      5   4   3     1.094263212170   112.00636138    17.75590124
 H      5   4   3     1.096642084621   116.51192660   250.31973898
 H      6   5   4     1.015286504647   109.68447704    97.76499959
 H      7   6   5     1.094674578721   110.77940722   259.10928862
 H      7   6   5     1.094892937149   115.71006235   132.51136279
 H      8   4   3     1.018103269122   108.21303437    82.96429121

---------------------------
INTERNAL COORDINATES (A.U.)
---------------------------
 C      0   0   0     0.000000000000     0.00000000     0.00000000
 C      1   0   0     2.905428476554     0.00000000     0.00000000
 O      2   1   0     2.702749591696   104.13775963     0.00000000
 C      3   2   1     2.696283653666   108.93111108     7.78793836
 C      4   3   2     2.899795198213   117.40166039   145.75857487
 N      5   4   3     2.819471751565    90.63324709   130.89821178
 C      6   5   4     2.820614368767    89.86928740   346.90435969
 N      4   3   2     2.741462928684   107.63279655    15.06884510
 H      1   2   3     2.071876348165   110.66604770    89.02818985
 H      1   2   3     2.065657879547   113.98997123   211.60387040
 H      2   1   3     2.076496185915   111.69418503   117.66250724
 H      2   1   3     2.069546888625   113.49120990   241.35389631
 H      5   4   3     2.067857789426   112.00636138    17.75590124
 H      5   4   3     2.072353206867   116.51192660   250.31973898
 H      6   5   4     1.918613441249   109.68447704    97.76499959
 H      7   6   5     2.068635159549   110.77940722   259.10928862
 H      7   6   5     2.069047797176   115.71006235   132.51136279
 H      8   4   3     1.923936354690   108.21303437    82.96429121


           ************************************************************
           *        Program running with 6 parallel MPI-processes     *
           *              working on a common directory               *
           ************************************************************
------------------------------------------------------------------------------
                   ___                                                        
                  /   \      - P O W E R E D   B Y -                         
                 /     \                                                     
                 |  |  |   _    _      __       _____    __    __             
                 |  |  |  | |  | |    /  \     |  _  \  |  |  /  |          
                  \  \/   | |  | |   /    \    | | | |  |  | /  /          
                 / \  \   | |__| |  /  /\  \   | |_| |  |  |/  /          
                |  |  |   |  __  | /  /__\  \  |    /   |      \           
                |  |  |   | |  | | |   __   |  |    \   |  |\   \          
                \     /   | |  | | |  |  |  |  | |\  \  |  | \   \       
                 \___/    |_|  |_| |__|  |__|  |_| \__\ |__|  \__/        
                                                                              
                      - O R C A' S   B I G   F R I E N D -                    
                                      &                                       
                       - I N T E G R A L  F E E D E R -                       
                                                                              
 v1 FN, 2020, v2 2021                                                         
------------------------------------------------------------------------------


Reading SHARK input file file.SHARKINP.tmp ... ok
----------------------
SHARK INTEGRAL PACKAGE
----------------------

Number of atoms                             ...     18
Number of basis functions                   ...    204
Number of shells                            ...    104
Maximum angular momentum                    ...      2
Integral batch strategy                     ... SHARK/LIBINT Hybrid
RI-J (if used) integral strategy            ... SPLIT-RIJ (Revised 2003 algorithm where possible)
Printlevel                                  ...      1
Contraction scheme used                     ... SEGMENTED contraction
Coulomb Range Separation                    ... NOT USED
Exchange Range Separation                   ... Long Range
   Mu parameter                             ...  0.300000
   Scaling (regular/separated)              ...  0.167000  0.833000
Finite Nucleus Model                        ... NOT USED
Auxiliary Coulomb fitting basis             ... AVAILABLE
   # of basis functions in Aux-J            ...    502
   # of shells in Aux-J                     ...    170
   Maximum angular momentum in Aux-J        ...      4
Auxiliary J/K fitting basis                 ... NOT available
Auxiliary Correlation fitting basis         ... NOT available
Auxiliary 'external' fitting basis          ... NOT available
Integral threshold                          ...     2.500000e-11
Primitive cut-off                           ...     2.500000e-12
Primitive pair pre-selection threshold      ...     2.500000e-12

Calculating pre-screening integrals         ... done (  0.0 sec) Dimension = 104
Organizing shell pair data                  ... done (  0.0 sec)
Shell pair information
Total number of shell pairs                 ...      5460
Shell pairs after pre-screening             ...      5289
Total number of primitive shell pairs       ...     19504
Primitive shell pairs kept                  ...     14474
          la=0 lb=0:   1897 shell pairs
          la=1 lb=0:   2034 shell pairs
          la=1 lb=1:    572 shell pairs
          la=2 lb=0:    484 shell pairs
          la=2 lb=1:    266 shell pairs
          la=2 lb=2:     36 shell pairs

Calculating one electron integrals          ... done (  0.0 sec)
Calculating RI/J V-Matrix + Cholesky decomp.... done (  0.0 sec)
Calculating Nuclear repulsion               ... done (  0.0 sec) ENN=    410.239696277689 Eh

SHARK setup successfully completed in   0.3 seconds

Maximum memory used throughout the entire GTOINT-calculation: 14.7 MB


           ************************************************************
           *        Program running with 6 parallel MPI-processes     *
           *              working on a common directory               *
           ************************************************************

Diagonalization of the overlap matrix:
Smallest eigenvalue                        ... 1.125e-05
Time for diagonalization                   ...    0.011 sec
Threshold for overlap eigenvalues          ... 1.000e-08
Number of eigenvalues below threshold      ... 0
Time for construction of square roots      ...    0.014 sec
Total time needed                          ...    0.027 sec

-------------------
DFT GRID GENERATION
-------------------

General Integration Accuracy     IntAcc      ... 4.388
Radial Grid Type                 RadialGrid  ... OptM3 with GC (2021)
Angular Grid (max. ang.)         AngularGrid ... 4 (Lebedev-302)
Angular grid pruning method      GridPruning ... 4 (adaptive)
Weight generation scheme         WeightScheme... Becke
Basis function cutoff            BFCut       ... 1.0000e-11
Integration weight cutoff        WCut        ... 1.0000e-14
Angular grids for H and He will be reduced by one unit
Partially contracted basis set               ... off
Rotationally invariant grid construction     ... off

Total number of grid points                  ...    83994
Total number of batches                      ...     1321
Average number of points per batch           ...       63
Average number of grid points per atom       ...     4666
Time for grid setup =    0.553 sec

--------------------
COSX GRID GENERATION
--------------------

GRIDX 1
-------
General Integration Accuracy     IntAcc      ... 3.816
Radial Grid Type                 RadialGrid  ... OptM3 with GC (2021)
Angular Grid (max. ang.)         AngularGrid ... 1 (Lebedev-50)
Angular grid pruning method      GridPruning ... 4 (adaptive)
Weight generation scheme         WeightScheme... Becke
Basis function cutoff            BFCut       ... 1.0000e-11
Integration weight cutoff        WCut        ... 1.0000e-14
Angular grids for H and He will be reduced by one unit
Partially contracted basis set               ... on
Rotationally invariant grid construction     ... off

Total number of grid points                  ...    10519
Total number of batches                      ...      174
Average number of points per batch           ...       60
Average number of grid points per atom       ...      584
UseSFitting                                  ... on

GRIDX 2
-------
General Integration Accuracy     IntAcc      ... 4.020
Radial Grid Type                 RadialGrid  ... OptM3 with GC (2021)
Angular Grid (max. ang.)         AngularGrid ... 2 (Lebedev-110)
Angular grid pruning method      GridPruning ... 4 (adaptive)
Weight generation scheme         WeightScheme... Becke
Basis function cutoff            BFCut       ... 1.0000e-11
Integration weight cutoff        WCut        ... 1.0000e-14
Angular grids for H and He will be reduced by one unit
Partially contracted basis set               ... on
Rotationally invariant grid construction     ... off

Total number of grid points                  ...    24964
Total number of batches                      ...      399
Average number of points per batch           ...       62
Average number of grid points per atom       ...     1387
UseSFitting                                  ... on

GRIDX 3
-------
General Integration Accuracy     IntAcc      ... 4.338
Radial Grid Type                 RadialGrid  ... OptM3 with GC (2021)
Angular Grid (max. ang.)         AngularGrid ... 3 (Lebedev-194)
Angular grid pruning method      GridPruning ... 4 (adaptive)
Weight generation scheme         WeightScheme... Becke
Basis function cutoff            BFCut       ... 1.0000e-11
Integration weight cutoff        WCut        ... 1.0000e-14
Angular grids for H and He will be reduced by one unit
Partially contracted basis set               ... on
Rotationally invariant grid construction     ... off

Total number of grid points                  ...    55692
Total number of batches                      ...      880
Average number of points per batch           ...       63
Average number of grid points per atom       ...     3094
UseSFitting                                  ... on

Time for X-Grid setup             =    0.543 sec

--------------
SCF ITERATIONS
--------------
ITER       Energy         Delta-E        Max-DP      RMS-DP      [F,P]     Damp
               ***  Starting incremental Fock matrix formation  ***
  0   -381.3751906287   0.000000000000 0.00908714  0.00021733  0.0171302 0.7000
                      *** Initiating the SOSCF procedure ***
                      *** Re-Reading the Fockian *** 
                      *** Removing any level shift *** 
ITER      Energy       Delta-E        Grad      Rot      Max-DP    RMS-DP
  1   -381.37564829  -0.0004576618  0.001265  0.001265  0.032947  0.000708
               *** Restarting incremental Fock matrix formation ***
  2   -381.37705199  -0.0014037032  0.001278  0.001294  0.013619  0.000314
  3   -381.37717190  -0.0001199105  0.000353  0.000811  0.006779  0.000157
  4   -381.37718311  -0.0000112058  0.000306  0.000169  0.008350  0.000070
  5   -381.37718685  -0.0000037371  0.000056  0.000037  0.001098  0.000023
  6   -381.37718701  -0.0000001651  0.000013  0.000030  0.000600  0.000009
  7   -381.37718702  -0.0000000124  0.000007  0.000016  0.004718  0.000031
                  ***Gradient check signals convergence***
              ***Rediagonalizing the Fockian in SOSCF/NRSCF***

               *****************************************************
               *                     SUCCESS                       *
               *           SCF CONVERGED AFTER   8 CYCLES          *
               *****************************************************

Old exchange energy                            =    -16.613176817 Eh
New exchange energy                            =    -16.613199251 Eh
Exchange energy change after final integration =     -0.000022434 Eh
Total energy after final integration           =   -381.377209467 Eh
Final COS-X integration done in                =     7.645 sec
Total Energy       :         -381.37720947 Eh          -10377.80147 eV
  Last Energy change         ...   -8.9400e-09  Tolerance :   1.0000e-08
  Last MAX-Density change    ...    2.2204e-15  Tolerance :   1.0000e-07
             **** THE GBW FILE WAS UPDATED (file.gbw) ****
             **** DENSITY file.scfp WAS UPDATED ****
             **** ENERGY FILE WAS UPDATED (file.en.tmp) ****
             **** THE GBW FILE WAS UPDATED (file.gbw) ****
             **** DENSITY file.scfp WAS UPDATED ****
Total SCF time: 0 days 0 hours 0 min 39 sec 

Maximum memory used throughout the entire SCF-calculation: 59.1 MB


-------------------------------------------------------------------------------
                          DFT DISPERSION CORRECTION                            
                                                                               
                              DFTD3 V3.1  Rev 1                                
                          USING Becke-Johnson damping                          
-------------------------------------------------------------------------------
-------------------------   ----------------
Dispersion correction           -0.028605516
-------------------------   ----------------


-------------------------   --------------------
FINAL SINGLE POINT ENERGY      -381.405814983422
-------------------------   --------------------


           ************************************************************
           *        Program running with 6 parallel MPI-processes     *
           *              working on a common directory               *
           ************************************************************
------------------------------------------------------------------------------
                         ORCA SCF GRADIENT CALCULATION
------------------------------------------------------------------------------

 ... reading COSX grid (gridx3)
Gradient of the Kohn-Sham DFT energy:
Kohn-Sham wavefunction type      ... RKS
Hartree-Fock exchange scaling    ...    0.167
Number of operators              ...    1
Number of atoms                  ...   18
Basis set dimensions             ...  204
Integral neglect threshold       ... 2.5e-11
Integral primitive cutoff        ... 2.5e-12
SHARK Integral package           ... ON

Nuc. rep. gradient       (SHARK) ... done (  0.0 sec)
HCore & Overlap gradient (SHARK) ... done (  0.1 sec)
RI-J gradient            (SHARK) ... done (  0.5 sec)
COSX-gradient                    ... done (  8.6 sec)
Exchange-correlation gradient    ... done
Dispersion correction            ... done

------------------
CARTESIAN GRADIENT
------------------

   1   C   :   -0.000591754    0.000581750   -0.000512865
   2   C   :    0.000055673   -0.000166881    0.000046835
   3   O   :   -0.000095810   -0.000349666    0.000203511
   4   C   :    0.000475816    0.000140466   -0.000099381
   5   C   :   -0.000285206   -0.000100502    0.000195974
   6   N   :   -0.000270142   -0.000165373   -0.000387891
   7   C   :    0.000126147    0.000403143   -0.000001354
   8   N   :    0.000425506   -0.000605597   -0.000107173
   9   H   :    0.000136985    0.000154804    0.000129161
  10   H   :   -0.000201186   -0.000268201    0.000071208
  11   H   :    0.000095564   -0.000016436   -0.000110160
  12   H   :   -0.000051191    0.000135394    0.000057516
  13   H   :    0.000013638    0.000023288    0.000007140
  14   H   :    0.000025234   -0.000051891    0.000053272
  15   H   :    0.000209220   -0.000046028    0.000003275
  16   H   :   -0.000059078   -0.000050779    0.000088676
  17   H   :   -0.000031515    0.000031740    0.000097724
  18   H   :   -0.000098674    0.000150009    0.000322124

Difference to translation invariance:
           :   -0.0001207711   -0.0002007607    0.0000575916

Difference to rotation invariance:
           :   -0.0004302897    0.0001591563   -0.0006470703

Norm of the cartesian gradient     ...    0.0017230884
RMS gradient                       ...    0.0002344826
MAX gradient                       ...    0.0006055966

-------
TIMINGS
-------

Total SCF gradient time            ...       11.835 sec

One electron gradient       ....       0.112 sec  (  0.9%)
RI-J Coulomb gradient       ....       0.478 sec  (  4.0%)
COSX gradient               ....       8.557 sec  ( 72.3%)
XC gradient                 ....       2.213 sec  ( 18.7%)

Maximum memory used throughout the entire SCFGRAD-calculation: 45.7 MB
------------------------------------------------------------------------------
                         ORCA GEOMETRY RELAXATION STEP
------------------------------------------------------------------------------

Reading the OPT-File                    .... done
Getting information on internals        .... done
Copying old internal coords+grads       .... done
Making the new internal coordinates     .... (new redundants).... done
Validating the new internal coordinates .... (new redundants).... done
Calculating the B-matrix                .... done
Calculating the G,G- and P matrices     .... done
Transforming gradient to internals      .... done
Projecting the internal gradient        .... done
Number of atoms                         ....  18
Number of internal coordinates          .... 113
Current Energy                          ....  -381.405814983 Eh
Current gradient norm                   ....     0.001723088 Eh/bohr
Maximum allowed component of the step   ....  0.300
Current trust radius                    ....  0.300
Updating the Hessian (BFGS)             .... done
Forming the augmented Hessian           .... done
Diagonalizing the augmented Hessian     .... done
Last element of RFO vector              ....  0.065054595
Lowest eigenvalues of augmented Hessian:
 -0.005724027 -0.000001697  0.000913385  0.004762918  0.013740076
Warning: RFO finds a terribly low value for the scaling factor
Trying a QUASI-NEWTON step instead
Doing a quasi-Newton Step:
Inverting the Hessian                   .... done
Computing the step                      .... done
Length of the computed step             ....  0.106342251
Converting the step to cartesian space:
 Initial RMS(Int)=    0.0100038375
Transforming coordinates:
 Iter   0:  RMS(Cart)=    0.0157937995 RMS(Int)=    0.0099977792
 Iter   1:  RMS(Cart)=    0.0001560810 RMS(Int)=    0.0000890974
 Iter   2:  RMS(Cart)=    0.0000026097 RMS(Int)=    0.0000017058
 Iter   3:  RMS(Cart)=    0.0000000520 RMS(Int)=    0.0000000297
done
Storing new coordinates                 .... done

                                .--------------------.
          ----------------------|Geometry convergence|-------------------------
          Item                value                   Tolerance       Converged
          ---------------------------------------------------------------------
          Energy change      -0.0000193819            0.0000050000      NO
          RMS gradient        0.0000974925            0.0001000000      YES
          MAX gradient        0.0002715051            0.0003000000      YES
          RMS step            0.0100038375            0.0020000000      NO
          MAX step            0.0213010779            0.0040000000      NO
          ........................................................
          Max(Bonds)      0.0008      Max(Angles)    0.26
          Max(Dihed)        1.22      Max(Improp)    0.00
          ---------------------------------------------------------------------

The optimization has not yet converged - more geometry cycles are needed


    ---------------------------------------------------------------------------
                         Redundant Internal Coordinates
                            (Angstroem and degrees)

        Definition                    Value    dE/dq     Step     New-Value
    ----------------------------------------------------------------------------
     1. B(C   1,C   0)                1.5375 -0.000078  0.0004    1.5378   
     2. B(O   2,C   1)                1.4302  0.000015  0.0000    1.4302   
     3. B(C   3,O   2)                1.4268  0.000009  0.0002    1.4271   
     4. B(C   4,C   3)                1.5345 -0.000240  0.0005    1.5350   
     5. B(N   5,C   4)                1.4920 -0.000096  0.0004    1.4924   
     6. B(C   6,N   5)                1.4926 -0.000025  0.0005    1.4931   
     7. B(C   6,C   3)                1.5452 -0.000118  0.0003    1.5455   
     8. B(N   7,C   3)                1.4507  0.000126 -0.0008    1.4499   
     9. B(N   7,C   0)                1.4678  0.000272 -0.0006    1.4672   
    10. B(H   8,C   0)                1.0964 -0.000064  0.0000    1.0964   
    11. B(H   9,C   0)                1.0931  0.000123 -0.0001    1.0930   
    12. B(H  10,C   1)                1.0988 -0.000015 -0.0001    1.0988   
    13. B(H  11,C   1)                1.0952  0.000031 -0.0000    1.0951   
    14. B(H  12,C   4)                1.0943  0.000045 -0.0002    1.0941   
    15. B(H  13,C   4)                1.0966 -0.000063  0.0002    1.0968   
    16. B(H  14,N   5)                1.0153  0.000066 -0.0001    1.0152   
    17. B(H  15,C   6)                1.0947  0.000071 -0.0002    1.0945   
    18. B(H  16,C   6)                1.0949 -0.000055  0.0001    1.0950   
    19. B(H  17,N   7)                1.0181 -0.000095 -0.0001    1.0180   
    20. A(N   7,C   0,H   8)          108.77 -0.000078    0.10    108.86   
    21. A(N   7,C   0,H   9)          111.46  0.000180   -0.12    111.34   
    22. A(C   1,C   0,H   8)          110.67 -0.000111    0.13    110.80   
    23. A(C   1,C   0,N   7)          103.34 -0.000075    0.01    103.35   
    24. A(C   1,C   0,H   9)          113.99  0.000090   -0.11    113.88   
    25. A(H   8,C   0,H   9)          108.47 -0.000014    0.01    108.48   
    26. A(O   2,C   1,H  11)          109.21 -0.000070    0.04    109.25   
    27. A(C   0,C   1,H  11)          113.49  0.000107   -0.06    113.43   
    28. A(H  10,C   1,H  11)          108.99  0.000013   -0.00    108.99   
    29. A(O   2,C   1,H  10)          109.15 -0.000035    0.00    109.15   
    30. A(C   0,C   1,H  10)          111.69 -0.000109    0.01    111.70   
    31. A(C   0,C   1,O   2)          104.14  0.000090    0.01    104.15   
    32. A(C   1,O   2,C   3)          108.93  0.000106   -0.03    108.91   
    33. A(C   6,C   3,N   7)          113.54  0.000124    0.10    113.64   
    34. A(O   2,C   3,C   4)          117.40  0.000029   -0.16    117.24   
    35. A(C   4,C   3,N   7)          114.34  0.000028    0.17    114.51   
    36. A(O   2,C   3,N   7)          107.63 -0.000102    0.01    107.64   
    37. A(O   2,C   3,C   6)          116.62 -0.000013   -0.15    116.47   
    38. A(C   4,C   3,C   6)           86.39 -0.000035    0.05     86.44   
    39. A(H  12,C   4,H  13)          109.70  0.000011    0.01    109.71   
    40. A(C   3,C   4,H  13)          116.51 -0.000023   -0.17    116.34   
    41. A(N   5,C   4,H  12)          111.11  0.000003    0.06    111.18   
    42. A(C   3,C   4,H  12)          112.01 -0.000003    0.09    112.09   
    43. A(N   5,C   4,H  13)          115.76 -0.000071    0.00    115.76   
    44. A(C   3,C   4,N   5)           90.63  0.000091    0.02     90.65   
    45. A(C   4,N   5,C   6)           89.87 -0.000117    0.05     89.92   
    46. A(C   4,N   5,H  14)          109.68  0.000126   -0.14    109.55   
    47. A(C   6,N   5,H  14)          109.64  0.000144   -0.15    109.49   
    48. A(C   3,C   6,H  15)          112.18 -0.000000    0.11    112.29   
    49. A(N   5,C   6,H  16)          115.71 -0.000039   -0.01    115.70   
    50. A(C   3,C   6,H  16)          116.25 -0.000007   -0.17    116.08   
    51. A(N   5,C   6,H  15)          110.78  0.000080    0.01    110.79   
    52. A(C   3,C   6,N   5)           90.20  0.000022    0.02     90.22   
    53. A(H  15,C   6,H  16)          110.38 -0.000039    0.04    110.42   
    54. A(C   0,N   7,C   3)          102.82  0.000121    0.05    102.87   
    55. A(C   3,N   7,H  17)          108.21 -0.000150    0.24    108.45   
    56. A(C   0,N   7,H  17)          108.98 -0.000215    0.26    109.24   
    57. D(O   2,C   1,C   0,H   9)   -148.40 -0.000084    0.28   -148.11   
    58. D(H  11,C   1,C   0,H   9)     92.96 -0.000112    0.26     93.21   
    59. D(H  10,C   1,C   0,N   7)     90.41  0.000094    0.09     90.50   
    60. D(O   2,C   1,C   0,H   8)     89.03 -0.000045    0.26     89.28   
    61. D(H  11,C   1,C   0,H   8)    -29.62 -0.000073    0.23    -29.39   
    62. D(H  10,C   1,C   0,H   9)    -30.73 -0.000126    0.29    -30.44   
    63. D(H  11,C   1,C   0,N   7)   -145.90  0.000108    0.05   -145.85   
    64. D(H  10,C   1,C   0,H   8)   -153.31 -0.000087    0.27   -153.04   
    65. D(O   2,C   1,C   0,N   7)    -27.25  0.000136    0.08    -27.18   
    66. D(C   3,O   2,C   1,H  11)    129.32  0.000155   -0.18    129.14   
    67. D(C   3,O   2,C   1,H  10)   -111.62  0.000109   -0.16   -111.78   
    68. D(C   3,O   2,C   1,C   0)      7.79  0.000014   -0.14      7.65   
    69. D(C   4,C   3,O   2,C   1)    145.76 -0.000151    0.26    146.02   
    70. D(N   7,C   3,O   2,C   1)     15.07 -0.000118    0.16     15.23   
    71. D(C   6,C   3,O   2,C   1)   -113.84 -0.000187    0.15   -113.70   
    72. D(H  13,C   4,C   3,N   7)     17.84 -0.000068   -1.14     16.70   
    73. D(H  13,C   4,C   3,C   6)    132.09  0.000056   -0.99    131.10   
    74. D(H  12,C   4,C   3,C   6)   -100.47  0.000048   -1.05   -101.52   
    75. D(H  12,C   4,C   3,O   2)     17.76  0.000020   -1.22     16.54   
    76. D(N   5,C   4,C   3,N   7)   -101.58 -0.000033   -1.10   -102.69   
    77. D(H  13,C   4,C   3,O   2)   -109.68  0.000027   -1.16   -110.84   
    78. D(N   5,C   4,C   3,C   6)     12.67  0.000091   -0.95     11.72   
    79. D(N   5,C   4,C   3,O   2)    130.90  0.000062   -1.12    129.78   
    80. D(H  12,C   4,C   3,N   7)    145.28 -0.000076   -1.20    144.08   
    81. D(H  14,N   5,C   4,H  13)    -22.30  0.000035    1.04    -21.26   
    82. D(H  14,N   5,C   4,H  12)   -148.28  0.000076    0.96   -147.32   
    83. D(H  14,N   5,C   4,C   3)     97.76  0.000039    0.85     98.61   
    84. D(C   6,N   5,C   4,H  12)    100.86 -0.000050    1.10    101.95   
    85. D(C   6,N   5,C   4,C   3)    -13.10 -0.000087    0.98    -12.11
[truncated: 116,912 more chars]
