# Supplementary material for: Novel Sulfonium Reagents for the Modular Synthesis of Spiro[2.3]Hexanes and Heteroatom‐Containing Analogues: Synthesis, Application, and Evaluation as Bioisosteres
Source: Angew Chem Int Ed Engl. 2025 Dec 9;65(5):e21633. doi: 10.1002/anie.202521633 (PMC12851011; doi:10.1002/anie.202521633)
Supplement: Supplementary file 2 — Supporting information [file ANIE-65-e21633-s001.zip › Bioisostere-Analysis/DFT/1362824454725982443426446026821169/file.wfn]

Name  ./data/DFT/1362824454725982443426446026821169/file    Run Type  GeometryOpt    Method  DFGTO    Basis Set  Gauss 
GTO                  31 MOL ORBITALS    336 PRIMITIVES       18 NUCLEI
  C 1       (CENTRE  1)  -3.17637079 -1.39838158 -0.69354853  CHARGE =  6.0
  C 2       (CENTRE  2)  -3.67849665  0.79632150  1.14419841  CHARGE =  6.0
  O 3       (CENTRE  3)  -1.21213452  1.68828825  1.79751043  CHARGE =  8.0
  C 4       (CENTRE  4)   0.60785055  0.43485624  0.25212865  CHARGE =  6.0
  C 5       (CENTRE  5)   2.95419783  1.94952647 -0.53289519  CHARGE =  6.0
  N 6       (CENTRE  6)   4.63416216 -0.15279568  0.30798050  CHARGE =  7.0
  C 7       (CENTRE  7)   2.45319115 -1.37203536  1.61694534  CHARGE =  6.0
  N 8       (CENTRE  8)  -0.73572678 -0.73583065 -1.82919850  CHARGE =  7.0
  H 9       (CENTRE  9)  -2.97437564 -3.18672666  0.33300583  CHARGE =  1.0
  H 10      (CENTRE 10)  -4.63746387 -1.63204640 -2.13463791  CHARGE =  1.0
  H 11      (CENTRE 11)  -4.73980223  2.33222310  0.23534058  CHARGE =  1.0
  H 12      (CENTRE 12)  -4.67205772  0.21764265  2.86492664  CHARGE =  1.0
  H 13      (CENTRE 13)   3.21941322  3.63303262  0.63792014  CHARGE =  1.0
  H 14      (CENTRE 14)   3.08992353  2.46359449 -2.53608921  CHARGE =  1.0
  H 15      (CENTRE 15)   5.15310526 -1.21155380 -1.20521959  CHARGE =  1.0
  H 16      (CENTRE 16)   2.52944383 -1.02230697  3.65409481  CHARGE =  1.0
  H 17      (CENTRE 17)   2.19632618 -3.39027503  1.23989359  CHARGE =  1.0
  H 18      (CENTRE 18)  -1.01099655  0.58646680 -3.19894609  CHARGE =  1.0
CENTRE ASSIGNMENTS    1  1  1  1  1  1  1  1  1  1  1  1  1  1  1  1  1  1  1  1
CENTRE ASSIGNMENTS    1  1  1  1  1  1  1  1  1  1  1  1  2  2  2  2  2  2  2  2
CENTRE ASSIGNMENTS    2  2  2  2  2  2  2  2  2  2  2  2  2  2  2  2  2  2  2  2
CENTRE ASSIGNMENTS    2  2  2  2  3  3  3  3  3  3  3  3  3  3  3  3  3  3  3  3
CENTRE ASSIGNMENTS    3  3  3  3  3  3  3  3  3  3  3  3  3  3  3  3  4  4  4  4
CENTRE ASSIGNMENTS    4  4  4  4  4  4  4  4  4  4  4  4  4  4  4  4  4  4  4  4
CENTRE ASSIGNMENTS    4  4  4  4  4  4  4  4  5  5  5  5  5  5  5  5  5  5  5  5
CENTRE ASSIGNMENTS    5  5  5  5  5  5  5  5  5  5  5  5  5  5  5  5  5  5  5  5
CENTRE ASSIGNMENTS    6  6  6  6  6  6  6  6  6  6  6  6  6  6  6  6  6  6  6  6
CENTRE ASSIGNMENTS    6  6  6  6  6  6  6  6  6  6  6  6  7  7  7  7  7  7  7  7
CENTRE ASSIGNMENTS    7  7  7  7  7  7  7  7  7  7  7  7  7  7  7  7  7  7  7  7
CENTRE ASSIGNMENTS    7  7  7  7  8  8  8  8  8  8  8  8  8  8  8  8  8  8  8  8
CENTRE ASSIGNMENTS    8  8  8  8  8  8  8  8  8  8  8  8  8  8  8  8  9  9  9  9
CENTRE ASSIGNMENTS    9  9  9  9 10 10 10 10 10 10 10 10 11 11 11 11 11 11 11 11
CENTRE ASSIGNMENTS   12 12 12 12 12 12 12 12 13 13 13 13 13 13 13 13 14 14 14 14
CENTRE ASSIGNMENTS   14 14 14 14 15 15 15 15 15 15 15 15 16 16 16 16 16 16 16 16
CENTRE ASSIGNMENTS   17 17 17 17 17 17 17 17 18 18 18 18 18 18 18 18
TYPE ASSIGNMENTS      1  1  1  1  1  1  1  1  1  4  2  3  4  2  3  4  2  3  1  4
TYPE ASSIGNMENTS      2  3  1  4  2  3  5  6  7  8  9 10  1  1  1  1  1  1  1  1
TYPE ASSIGNMENTS      1  4  2  3  4  2  3  4  2  3  1  4  2  3  1  4  2  3  5  6
TYPE ASSIGNMENTS      7  8  9 10  1  1  1  1  1  1  1  1  1  4  2  3  4  2  3  4
TYPE ASSIGNMENTS      2  3  1  4  2  3  1  4  2  3  5  6  7  8  9 10  1  1  1  1
TYPE ASSIGNMENTS      1  1  1  1  1  4  2  3  4  2  3  4  2  3  1  4  2  3  1  4
TYPE ASSIGNMENTS      2  3  5  6  7  8  9 10  1  1  1  1  1  1  1  1  1  4  2  3
TYPE ASSIGNMENTS      4  2  3  4  2  3  1  4  2  3  1  4  2  3  5  6  7  8  9 10
TYPE ASSIGNMENTS      1  1  1  1  1  1  1  1  1  4  2  3  4  2  3  4  2  3  1  4
TYPE ASSIGNMENTS      2  3  1  4  2  3  5  6  7  8  9 10  1  1  1  1  1  1  1  1
TYPE ASSIGNMENTS      1  4  2  3  4  2  3  4  2  3  1  4  2  3  1  4  2  3  5  6
TYPE ASSIGNMENTS      7  8  9 10  1  1  1  1  1  1  1  1  1  4  2  3  4  2  3  4
TYPE ASSIGNMENTS      2  3  1  4  2  3  1  4  2  3  5  6  7  8  9 10  1  1  1  1
TYPE ASSIGNMENTS      1  4  2  3  1  1  1  1  1  4  2  3  1  1  1  1  1  4  2  3
TYPE ASSIGNMENTS      1  1  1  1  1  4  2  3  1  1  1  1  1  4  2  3  1  1  1  1
TYPE ASSIGNMENTS      1  4  2  3  1  1  1  1  1  4  2  3  1  1  1  1  1  4  2  3
TYPE ASSIGNMENTS      1  1  1  1  1  4  2  3  1  1  1  1  1  4  2  3
EXPONENTS  3.0475249E+03 4.5736951E+02 1.0394869E+02 2.9210155E+01 9.2866630E+00
EXPONENTS  3.1639270E+00 7.8682724E+00 1.8812885E+00 5.4424930E-01 7.8682724E+00
EXPONENTS  7.8682724E+00 7.8682724E+00 1.8812885E+00 1.8812885E+00 1.8812885E+00
EXPONENTS  5.4424930E-01 5.4424930E-01 5.4424930E-01 1.6871440E-01 1.6871440E-01
EXPONENTS  1.6871440E-01 1.6871440E-01 4.3800000E-02 4.3800000E-02 4.3800000E-02
EXPONENTS  4.3800000E-02 8.0000000E-01 8.0000000E-01 8.0000000E-01 8.0000000E-01
EXPONENTS  8.0000000E-01 8.0000000E-01 3.0475249E+03 4.5736951E+02 1.0394869E+02
EXPONENTS  2.9210155E+01 9.2866630E+00 3.1639270E+00 7.8682724E+00 1.8812885E+00
EXPONENTS  5.4424930E-01 7.8682724E+00 7.8682724E+00 7.8682724E+00 1.8812885E+00
EXPONENTS  1.8812885E+00 1.8812885E+00 5.4424930E-01 5.4424930E-01 5.4424930E-01
EXPONENTS  1.6871440E-01 1.6871440E-01 1.6871440E-01 1.6871440E-01 4.3800000E-02
EXPONENTS  4.3800000E-02 4.3800000E-02 4.3800000E-02 8.0000000E-01 8.0000000E-01
EXPONENTS  8.0000000E-01 8.0000000E-01 8.0000000E-01 8.0000000E-01 5.4846717E+03
EXPONENTS  8.2523495E+02 1.8804696E+02 5.2964500E+01 1.6897570E+01 5.7996353E+00
EXPONENTS  1.5539616E+01 3.5999336E+00 1.0137618E+00 1.5539616E+01 1.5539616E+01
EXPONENTS  1.5539616E+01 3.5999336E+00 3.5999336E+00 3.5999336E+00 1.0137618E+00
EXPONENTS  1.0137618E+00 1.0137618E+00 2.7000580E-01 2.7000580E-01 2.7000580E-01
EXPONENTS  2.7000580E-01 8.4500000E-02 8.4500000E-02 8.4500000E-02 8.4500000E-02
EXPONENTS  8.0000000E-01 8.0000000E-01 8.0000000E-01 8.0000000E-01 8.0000000E-01
EXPONENTS  8.0000000E-01 3.0475249E+03 4.5736951E+02 1.0394869E+02 2.9210155E+01
EXPONENTS  9.2866630E+00 3.1639270E+00 7.8682724E+00 1.8812885E+00 5.4424930E-01
EXPONENTS  7.8682724E+00 7.8682724E+00 7.8682724E+00 1.8812885E+00 1.8812885E+00
EXPONENTS  1.8812885E+00 5.4424930E-01 5.4424930E-01 5.4424930E-01 1.6871440E-01
EXPONENTS  1.6871440E-01 1.6871440E-01 1.6871440E-01 4.3800000E-02 4.3800000E-02
EXPONENTS  4.3800000E-02 4.3800000E-02 8.0000000E-01 8.0000000E-01 8.0000000E-01
EXPONENTS  8.0000000E-01 8.0000000E-01 8.0000000E-01 3.0475249E+03 4.5736951E+02
EXPONENTS  1.0394869E+02 2.9210155E+01 9.2866630E+00 3.1639270E+00 7.8682724E+00
EXPONENTS  1.8812885E+00 5.4424930E-01 7.8682724E+00 7.8682724E+00 7.8682724E+00
EXPONENTS  1.8812885E+00 1.8812885E+00 1.8812885E+00 5.4424930E-01 5.4424930E-01
EXPONENTS  5.4424930E-01 1.6871440E-01 1.6871440E-01 1.6871440E-01 1.6871440E-01
EXPONENTS  4.3800000E-02 4.3800000E-02 4.3800000E-02 4.3800000E-02 8.0000000E-01
EXPONENTS  8.0000000E-01 8.0000000E-01 8.0000000E-01 8.0000000E-01 8.0000000E-01
EXPONENTS  4.1735110E+03 6.2745790E+02 1.4290210E+02 4.0234330E+01 1.2820210E+01
EXPONENTS  4.3904370E+00 1.1626358E+01 2.7162800E+00 7.7221800E-01 1.1626358E+01
EXPONENTS  1.1626358E+01 1.1626358E+01 2.7162800E+00 2.7162800E+00 2.7162800E+00
EXPONENTS  7.7221800E-01 7.7221800E-01 7.7221800E-01 2.1203130E-01 2.1203130E-01
EXPONENTS  2.1203130E-01 2.1203130E-01 6.3900000E-02 6.3900000E-02 6.3900000E-02
EXPONENTS  6.3900000E-02 8.0000000E-01 8.0000000E-01 8.0000000E-01 8.0000000E-01
EXPONENTS  8.0000000E-01 8.0000000E-01 3.0475249E+03 4.5736951E+02 1.0394869E+02
EXPONENTS  2.9210155E+01 9.2866630E+00 3.1639270E+00 7.8682724E+00 1.8812885E+00
EXPONENTS  5.4424930E-01 7.8682724E+00 7.8682724E+00 7.8682724E+00 1.8812885E+00
EXPONENTS  1.8812885E+00 1.8812885E+00 5.4424930E-01 5.4424930E-01 5.4424930E-01
EXPONENTS  1.6871440E-01 1.6871440E-01 1.6871440E-01 1.6871440E-01 4.3800000E-02
EXPONENTS  4.3800000E-02 4.3800000E-02 4.3800000E-02 8.0000000E-01 8.0000000E-01
EXPONENTS  8.0000000E-01 8.0000000E-01 8.0000000E-01 8.0000000E-01 4.1735110E+03
EXPONENTS  6.2745790E+02 1.4290210E+02 4.0234330E+01 1.2820210E+01 4.3904370E+00
EXPONENTS  1.1626358E+01 2.7162800E+00 7.7221800E-01 1.1626358E+01 1.1626358E+01
EXPONENTS  1.1626358E+01 2.7162800E+00 2.7162800E+00 2.7162800E+00 7.7221800E-01
EXPONENTS  7.7221800E-01 7.7221800E-01 2.1203130E-01 2.1203130E-01 2.1203130E-01
EXPONENTS  2.1203130E-01 6.3900000E-02 6.3900000E-02 6.3900000E-02 6.3900000E-02
EXPONENTS  8.0000000E-01 8.0000000E-01 8.0000000E-01 8.0000000E-01 8.0000000E-01
EXPONENTS  8.0000000E-01 1.8731137E+01 2.8253937E+00 6.4012170E-01 1.6127780E-01
EXPONENTS  3.6000000E-02 1.1000000E+00 1.1000000E+00 1.1000000E+00 1.8731137E+01
EXPONENTS  2.8253937E+00 6.4012170E-01 1.6127780E-01 3.6000000E-02 1.1000000E+00
EXPONENTS  1.1000000E+00 1.1000000E+00 1.8731137E+01 2.8253937E+00 6.4012170E-01
EXPONENTS  1.6127780E-01 3.6000000E-02 1.1000000E+00 1.1000000E+00 1.1000000E+00
EXPONENTS  1.8731137E+01 2.8253937E+00 6.4012170E-01 1.6127780E-01 3.6000000E-02
EXPONENTS  1.1000000E+00 1.1000000E+00 1.1000000E+00 1.8731137E+01 2.8253937E+00
EXPONENTS  6.4012170E-01 1.6127780E-01 3.6000000E-02 1.1000000E+00 1.1000000E+00
EXPONENTS  1.1000000E+00 1.8731137E+01 2.8253937E+00 6.4012170E-01 1.6127780E-01
EXPONENTS  3.6000000E-02 1.1000000E+00 1.1000000E+00 1.1000000E+00 1.8731137E+01
EXPONENTS  2.8253937E+00 6.4012170E-01 1.6127780E-01 3.6000000E-02 1.1000000E+00
EXPONENTS  1.1000000E+00 1.1000000E+00 1.8731137E+01 2.8253937E+00 6.4012170E-01
EXPONENTS  1.6127780E-01 3.6000000E-02 1.1000000E+00 1.1000000E+00 1.1000000E+00
EXPONENTS  1.8731137E+01 2.8253937E+00 6.4012170E-01 1.6127780E-01 3.6000000E-02
EXPONENTS  1.1000000E+00 1.1000000E+00 1.1000000E+00 1.8731137E+01 2.8253937E+00
EXPONENTS  6.4012170E-01 1.6127780E-01 3.6000000E-02 1.1000000E+00 1.1000000E+00
EXPONENTS  1.1000000E+00
MO  1                     OCC NO =   2.00000000 ORB. ENERGY = -19.24237022 
 -4.50514556E-05 -8.31126842E-05 -1.34169824E-04 -1.74649261E-04 -1.49028545E-04
 -5.14559830E-05  1.74694609E-04  8.05166216E-05 -2.25776953E-04  3.51431870E-05
 -8.15365984E-05  2.66213991E-04  2.69455561E-05 -6.25170673E-05  2.04115922E-04
  1.34477211E-05 -3.12003985E-05  1.01868152E-04  6.61060540E-04  4.62888428E-04
  1.89502402E-04  1.52319109E-04 -1.36822928E-03 -1.32588169E-05 -1.15124030E-04
 -1.03503544E-04 -1.43469489E-04  1.25181706E-04  1.82877826E-05 -5.17814772E-05
  1.28472319E-04  1.19240896E-04  6.50270413E-05  1.19964425E-04  1.93660039E-04
  2.52087853E-04  2.15107042E-04  7.42713035E-05 -1.83442270E-04 -8.45484120E-05
  2.37082511E-04 -2.33410554E-04 -1.04945223E-03 -3.58636128E-04 -1.78964338E-04
 -8.04653085E-04 -2.74979327E-04 -8.93157484E-05 -4.01578288E-04 -1.37233958E-04
 -1.60109573E-03  1.50865853E-05 -5.00756978E-04  1.00919441E-04 -2.33700889E-06
 -4.07858677E-05  1.79340179E-05 -3.50296339E-05 -1.63647355E-04  5.28661438E-05
  1.10781211E-04  2.47686065E-04  2.96093869E-04  1.98093572E-04 -8.27943688E-01
 -1.52382919E+00 -2.46585684E+00 -3.24143627E+00 -2.78016204E+00 -9.50584548E-01
  1.87789707E-02  8.37914613E-03 -2.47437250E-02  3.50374748E-03  7.95282061E-04
  3.61450292E-03  2.69944709E-03  6.12721624E-04  2.78477814E-03  1.18520291E-03
  2.69017850E-04  1.22266785E-03  7.20313769E-03 -1.12848529E-03  1.66817542E-04
 -1.18339990E-03 -1.80288658E-03  1.25539591E-04 -2.13284375E-04  1.47854124E-04
  4.59149773E-04 -2.46256821E-04 -2.12892952E-04 -1.59491314E-04 -4.44708456E-04
  8.86560795E-04  9.75059431E-05  1.79882770E-04  2.90386959E-04  3.77997574E-04
  3.22546045E-04  1.11367415E-04 -3.94821781E-04 -1.81973079E-04  5.10271376E-04
 -5.09660706E-04  6.52858542E-04 -6.32479363E-04 -3.90775348E-04  5.00570323E-04
 -4.84944868E-04 -1.95024289E-04  2.49819677E-04 -2.42021479E-04 -2.10141433E-03
 -6.11947733E-04  6.90562180E-04 -2.63868022E-04  5.49248572E-03  3.05036298E-05
  3.89552745E-05 -2.87361448E-04 -3.57894518E-04  2.94236901E-04  6.36576166E-05
  3.72150818E-04  2.66317668E-04 -3.21542654E-04 -3.88931440E-05 -7.17515904E-05
 -1.15829471E-04 -1.50775569E-04 -1.28657078E-04 -4.44222040E-05  1.38565214E-04
  6.38646089E-05 -1.79082983E-04 -7.74980778E-06 -8.55389403E-05 -2.06310114E-04
 -5.94205871E-06 -6.55858080E-05 -1.58185447E-04 -2.96550378E-06 -3.27319152E-05
 -7.89456254E-05  4.03374448E-04  2.78527750E-04 -1.26819316E-04  1.29966693E-04
 -5.85644372E-04  4.10666695E-05  1.10592644E-04  2.03486948E-05  1.84961162E-04
 -1.68075598E-04 -1.68855637E-05 -1.18663867E-04 -3.22141699E-04 -1.22624429E-04
  2.68712614E-05  4.94862445E-05  7.99546848E-05  1.04642865E-04  8.96359370E-05
  3.08357856E-05 -1.91581304E-04 -9.47088490E-05  2.49835006E-04  6.23660938E-05
 -1.72365692E-04  3.58809341E-05  4.85527961E-05 -1.34188880E-04  2.79337629E-05
  2.30545849E-05 -6.37176264E-05  1.32639386E-05 -3.89910744E-04 -1.36920393E-04
  3.23512045E-04 -7.09070383E-05 -2.42005114E-04 -2.91092911E-05  8.50569837E-06
 -5.82747943E-05 -1.24788902E-04  6.04590809E-05  6.43298209E-05  5.02137243E-05
  1.09348370E-04 -7.31254371E-05 -5.73622351E-05 -1.05824091E-04 -1.70833126E-04
 -2.22373991E-04 -1.89752147E-04 -6.55168663E-05  2.21634615E-04  1.02151237E-04
 -2.86442657E-04 -1.96365233E-04 -1.71106686E-04  1.63820581E-04 -1.50560346E-04
 -1.31193702E-04  1.25607181E-04 -7.51401658E-05 -6.54748530E-05  6.26867873E-05
  7.54245452E-04  1.17194835E-04 -1.44775497E-04  2.50374175E-04 -2.36290335E-03
  1.43762052E-04  2.01224351E-04 -9.67242768E-05  2.41414400E-04  3.52122291E-05
 -2.76626629E-04 -2.95321222E-04 -9.01665537E-05  1.81039945E-05 -2.13136136E-05
 -3.92512535E-05 -6.34180596E-05 -8.30001080E-05 -7.10969871E-05 -2.44581752E-05
  2.37765565E-05  1.17540191E-05 -3.10062413E-05  4.29989581E-04  2.43586767E-04
  7.69313149E-05  3.34752350E-04  1.89635391E-04  5.98920057E-05  1.58952256E-04
  9.00455911E-05  2.84388426E-05  3.68563933E-04  8.66834129E-05 -1.16262791E-04
  2.76374540E-04 -6.86407448E-04 -5.12082744E-05 -2.84559658E-04 -3.70030035E-05
 -2.75705682E-04  1.05801611E-04  1.69904072E-04 -6.31821739E-05  7.10266729E-05
  8.51005569E-05 -8.21620785E-05 -1.39362427E-04 -1.58659230E-04 -1.89952920E-04
 -2.93256612E-05 -5.19018885E-05 -1.22194570E-04 -1.32861433E-04  1.85856819E-05
  3.15248322E-05  3.58899146E-05  1.56902493E-04  2.24076154E-05  8.97260629E-06
  1.02308605E-05 -9.83831286E-05  8.16302504E-05  1.38460346E-04  1.57632242E-04
  1.79245991E-04  8.48451387E-05  3.65169728E-05  4.64709675E-04 -1.42419811E-04
  9.84553489E-05  1.66998896E-04  1.90122379E-04  2.32194984E-04  4.67235324E-05
 -1.34644960E-04  5.16119519E-04  4.76326124E-05 -4.05198705E-05 -6.87293652E-05
 -7.82459691E-05 -2.76404132E-04 -8.80295762E-05  2.26068179E-05 -8.24383566E-05
 -4.60157642E-06  5.47271732E-06  9.28276380E-06  1.05681007E-05 -2.92212353E-05
  7.75995372E-05 -8.00285467E-05  1.60521866E-04 -1.03390652E-04  1.07211975E-05
  1.81851790E-05  2.07031878E-05 -1.31866213E-04 -7.13046659E-05 -3.02107707E-05
 -1.10799835E-04 -7.61660888E-06 -4.29979626E-05 -7.29326782E-05 -8.30312933E-05
 -2.42154641E-04 -1.15965805E-04 -2.28723326E-05 -7.90810492E-05  3.24388744E-05
 -1.41526491E-05 -2.40055700E-05 -2.73294985E-05 -8.40964382E-05  1.09799835E-04
 -5.22785170E-05  1.74654023E-04 -1.08727766E-04 -5.86366584E-05 -9.94588645E-05
 -1.13230425E-04 -1.39982929E-04 -4.18874796E-05  3.66876734E-05  8.58720899E-05
  1.71005064E-04
MO  2                     OCC NO =   2.00000000 ORB. ENERGY = -14.43603325 
 -1.59522195E-05 -2.94292773E-05 -4.75080426E-05 -6.18413613E-05 -5.27693506E-05
 -1.82199914E-05  1.45756103E-04  6.71788848E-05 -1.88376556E-04 -2.59896641E-04
  6.55585310E-04  5.81935480E-06 -1.99272181E-04  5.02661035E-04  4.46191040E-06
 -9.94507855E-05  2.50863088E-04  2.22680603E-06  1.54793948E-03 -5.43136777E-05
  3.77665413E-04  3.18957773E-04 -4.74955349E-04 -3.62309408E-05 -6.07245899E-05
 -8.42733341E-05 -3.12359221E-04  2.74534590E-04  3.78246307E-05 -9.81918130E-05
  7.72547534E-04  8.15430530E-05 -1.53687140E-05 -2.83528035E-05 -4.57702779E-05
 -5.95793078E-05 -5.08391361E-05 -1.75535346E-05  1.85993496E-04  8.57242704E-05
 -2.40379740E-04  3.00072043E-04 -1.73746584E-04  5.78144784E-05  2.30076119E-04
 -1.33217808E-04  4.43284575E-05  1.14824110E-04 -6.64850233E-05  2.21230073E-05
 -1.24665629E-04  6.90053731E-05  2.68414599E-05  3.39152689E-04  1.31544929E-03
 -4.54495264E-05  1.25808726E-04 -3.37989150E-05  1.73458615E-04 -1.12407138E-04
 -6.10514776E-05  1.83692457E-04 -2.17113309E-04 -8.39274380E-05  1.41503721E-05
  2.60437400E-05  4.21439192E-05  5.53993347E-05  4.75157043E-05  1.62464251E-05
  3.21979582E-05  1.43666765E-05 -4.24249782E-05  2.79439696E-04 -1.33070262E-04
  4.02551574E-04  2.15293105E-04 -1.02523408E-04  3.10144119E-04  9.45252885E-05
 -4.50133074E-05  1.36170001E-04 -2.56107694E-04  1.78875858E-04  1.37817154E-04
 -6.05915529E-05  4.04561842E-04 -4.58301632E-05  2.82623613E-04 -2.45815160E-07
  1.26172511E-04 -9.27613819E-05 -3.34111290E-05 -8.77111332E-06  1.24819894E-04
  2.24813909E-04 -1.80248302E-05 -3.32529104E-05 -5.36805805E-05 -6.98761723E-05
 -5.96254700E-05 -2.05872450E-05  2.33209717E-04  1.07486193E-04 -3.01402428E-04
 -1.44286556E-04 -5.85271180E-04 -2.42878946E-04 -1.10629736E-04 -4.48748641E-04
 -1.86224097E-04 -5.52119923E-05 -2.23957025E-04 -9.29388769E-05  1.58037483E-03
 -1.12927011E-03 -4.18284078E-04 -3.66101202E-04 -5.91235942E-03  1.48380642E-04
 -1.27667518E-04  1.42308673E-04  2.45707492E-04 -1.25774660E-05 -2.33130026E-04
 -1.02744305E-04 -2.13795095E-04 -3.40710464E-04  8.13766994E-06  1.50126912E-05
  2.42351712E-05  3.15469949E-05  2.69191105E-05  9.29452334E-06  3.28194097E-05
  1.51264427E-05 -4.24161131E-05 -6.66519959E-05  3.89161643E-04  1.27944200E-04
 -5.11045027E-05  2.98384346E-04  9.80994589E-05 -2.55047288E-05  1.48914703E-04
  4.89585059E-05 -7.12024192E-05  3.22294223E-04  2.39379472E-04  8.35112496E-06
  1.89601009E-03  1.16507927E-06 -1.34263415E-04 -8.15845630E-05 -2.06222529E-04
  1.07915767E-05  1.95430952E-04 -4.52824654E-04 -1.53401394E-04 -1.35058045E-04
  4.27829903E-04  7.87893612E-04  1.27299588E-03  1.66606793E-03  1.42713562E-03
  4.90950944E-04 -3.31036504E-04 -1.63648987E-04  4.31694039E-04  1.69112896E-05
 -2.17158194E-04  1.59381282E-05  1.31656537E-05 -1.69060412E-04  1.24080352E-05
  6.25151805E-06 -8.02758631E-05  5.89177399E-06 -5.94854186E-04 -6.86548141E-05
  3.30534778E-04 -3.44005740E-05 -9.18974620E-05  9.36468927E-06 -2.57865513E-05
 -3.73195415E-05 -1.57775935E-04  7.50179343E-05  8.27580006E-05  9.80041346E-06
  3.15711808E-05 -1.34978217E-05 -2.96534175E-05 -5.47057824E-05 -8.83122143E-05
 -1.14956274E-04 -9.80924059E-05 -3.38689556E-05  2.51567752E-04  1.15947399E-04
 -3.25128525E-04  1.39564856E-04  3.37959413E-04 -1.78666495E-04  1.07009437E-04
  2.59125739E-04 -1.36990082E-04  5.34052097E-05  1.29321906E-04 -6.83676525E-05
  4.79844666E-04  7.12813344E-05  1.29732614E-04  3.41988609E-04  1.70086234E-03
 -2.81554637E-05 -1.41787119E-04  9.95349053E-05 -2.15247690E-05  1.51421555E-04
 -1.29896786E-04  1.21079296E-04 -3.61622054E-04  1.06397195E-04  6.76035876E-01
  1.24499093E+00  2.01152579E+00  2.63263902E+00  2.25508986E+00  7.75776655E-01
 -1.71607281E-02 -8.48346251E-03  2.23787527E-02  1.12033636E-03 -1.78151490E-03
  3.49928916E-03  8.72196087E-04 -1.38693198E-03  2.72424105E-03  4.14149551E-04
 -6.58564357E-04  1.29356601E-03 -7.13663852E-03 -1.36334743E-03  9.74822337E-05
 -6.41358717E-04  2.80874650E-03  3.17090375E-04  2.25973957E-04  2.16044790E-05
 -5.76256052E-04  4.26457846E-04  1.49798207E-04 -7.35254829E-04  8.65675364E-05
 -1.76693946E-03 -9.13364977E-05 -1.54923978E-04 -1.76375509E-04 -1.92963864E-04
 -7.15944005E-05  7.73215509E-05 -1.43742076E-04 -2.66434928E-04 -9.54250788E-05
 -1.61858985E-04 -1.84270771E-04 -1.79705982E-04 -7.64075071E-05 -1.23745588E-04
 -3.63452874E-04 -2.30596305E-04  8.32540120E-06  1.41214553E-05  1.60767810E-05
 -2.36499355E-04 -2.66164804E-05  7.12611912E-05 -1.59637563E-04  4.02044523E-05
  1.88715326E-05  3.20096891E-05  3.64419072E-05  7.36072888E-05 -5.12576243E-05
 -3.66369892E-05  9.34437347E-05 -1.78093337E-04 -1.49208261E-05 -2.53085435E-05
 -2.88128882E-05 -3.62118644E-05 -1.68240185E-05 -1.03702764E-04 -1.62680901E-04
  4.13232758E-05  1.40383339E-05  2.38116698E-05  2.71087500E-05  2.30197076E-04
 -1.31373304E-04 -6.02177635E-06  4.58901053E-05  9.35252596E-05  1.90838366E-05
  3.23697968E-05  3.68518771E-05  8.02421651E-05  8.21838297E-05 -1.39937233E-05
 -1.34746719E-04  1.72924292E-05 -2.98450646E-05 -5.06228751E-05 -5.76323658E-05
 -8.41116846E-05 -1.40950635E-04 -1.96289245E-05 -1.65058520E-04 -1.15327598E-04
 -1.44162384E-05 -2.44526674E-05 -2.78385032E-05  1.62236007E-04  8.82274904E-05
  1.65816938E-04  1.20433186E-04 -8.81130806E-05 -9.70990722E-05 -1.64698394E-04
 -1.87503339E-04  3.76069332E-04  2.78648549E-04 -1.65019494E-03 -5.37955174E-04
  2.14250377E-03
MO  3                     OCC NO =   2.00000000 ORB. ENERGY = -14.41306254 
  5.82580008E-06  1.07476634E-05  1.73500847E-05  2.25846572E-05  1.92715307E-05
  6.65399742E-06 -3.56716118E-05 -1.64410206E-05  4.61023259E-05  3.88349782E-06
 -2.40988372E-05  3.97177410E-06  2.97761863E-06 -1.84774526E-05  3.04530326E-06
  1.48604040E-06 -9.22154394E-06  1.51981978E-06 -9.55764439E-05 -6.84960353E-05
  3.91084934E-05  1.20460486E-05 -2.39323545E-04  1.20480179E-05  1.56807543E-05
 -1.64975528E-05 -2.51162658E-05 -1.84106620E-05  4.35269278E-05  9.11477052E-06
 -8.79791937E-05  2.23167875E-06 -1.42680772E-05 -2.63223059E-05 -4.24924206E-05
 -5.53125112E-05 -4.71982704E-05 -1.62964310E-05  7.52118586E-05  3.46650923E-05
 -9.72045120E-05 -8.09955190E-05 -1.21197333E-05 -3.61899005E-05 -6.21022021E-05
 -9.29263911E-06 -2.77481093E-05 -3.09933517E-05 -4.63767825E-06 -1.38482514E-05
  1.85232864E-04  4.89080013E-05  1.29100290E-05 -4.60966513E-05  5.39289485E-04
  6.35730687E-06  7.22907298E-05 -2.73773541E-05  2.86541994E-05 -2.17673487E-05
 -6.88685070E-06 -8.98034329E-06 -3.42925995E-05 -3.49784785E-05  1.94433846E-05
  3.57855220E-05  5.79080481E-05  7.61217133E-05  6.52891743E-05  2.23234759E-05
 -1.94012415E-04 -8.65680234E-05  2.55636473E-04  3.17746306E-05  2.18656680E-04
 -2.79728508E-05  2.44806267E-05  1.68463093E-04 -2.15515619E-05  1.07483159E-05
  7.39643868E-05 -9.46229842E-06 -4.58093397E-04  7.08109815E-06 -3.22384882E-04
  7.41287622E-05  2.24177572E-04  5.79912226E-06  1.45931061E-04 -2.33917408E-06
 -1.64277843E-04  4.04653666E-05  1.23812476E-04  9.76103405E-05  1.28914377E-04
  5.49575520E-05 -3.82656957E-05 -7.05940494E-05 -1.13960838E-04 -1.48343164E-04
 -1.26581503E-04 -4.37055576E-05  2.31112427E-04  1.06519554E-04 -2.98691870E-04
  1.49857215E-05  9.01646305E-05  2.73583661E-05  1.14900962E-05  6.91324925E-05
  2.09766515E-05  5.73436337E-06  3.45019593E-05  1.04688194E-05  1.40423541E-03
  4.93887976E-04  6.68860564E-04  2.06287770E-04 -4.33643090E-03 -1.40158636E-04
 -3.17239383E-04  9.88430260E-05 -2.85824855E-04  2.10569512E-04  7.52553434E-05
  1.65473625E-05 -2.91789407E-04 -2.29105026E-04  6.31069008E-05  1.16422074E-04
  1.87941580E-04  2.44644118E-04  2.08755288E-04  7.20781952E-05 -3.29002666E-04
 -1.51637096E-04  4.25206134E-04 -3.97062955E-04 -5.80025454E-04  5.56801446E-04
 -3.04442569E-04 -4.44726553E-04  4.26919864E-04 -1.51938180E-04 -2.21949721E-04
  2.13062935E-04 -2.39147199E-03 -2.79863479E-04 -1.29384766E-04  7.88860947E-04
  1.54248418E-03  1.83756629E-04 -5.85816580E-05 -1.27457610E-04  2.68614853E-04
 -1.07000506E-05 -2.57914802E-04 -4.03786785E-04  4.22962469E-04 -1.86391309E-04
 -6.76041819E-01 -1.24500187E+00 -2.01154348E+00 -2.63266216E+00 -2.25510969E+00
 -7.75783475E-01  1.70490408E-02  8.42824951E-03 -2.22331048E-02  2.81635180E-03
  3.42459465E-03  1.28804568E-03  2.19256565E-03  2.66609043E-03  1.00275992E-03
  1.04110772E-03  1.26595403E-03  4.76145877E-04  6.86335728E-03 -1.62970980E-05
 -1.78164627E-03  2.37351751E-04 -9.28011315E-04 -1.81604430E-04  9.54715701E-05
 -1.28736389E-04  6.27791653E-04  5.34759828E-05 -6.81267636E-04  2.76621189E-04
  3.85478782E-04 -1.77993124E-03  6.22475676E-05  1.14836743E-04  1.85382360E-04
  2.41312773E-04  2.05912646E-04  7.10966990E-05 -3.15689334E-04 -1.45500990E-04
  4.07999859E-04  2.60793481E-04 -6.89645362E-04 -4.65829213E-04  1.99959821E-04
 -5.28776113E-04 -3.57168153E-04  9.97939660E-05 -2.63896343E-04 -1.78251943E-04
 -2.38392155E-03  5.82338484E-04 -3.69995427E-04 -5.13673182E-04  2.16883478E-03
 -5.63673562E-05 -4.80964957E-05  2.59666624E-04  3.80898397E-04 -2.40902163E-04
 -1.39996234E-04  3.17725863E-04 -1.01642848E-04 -2.23210842E-04  3.57729656E-04
  6.58796659E-04  1.06441456E-03  1.39308147E-03  1.19329839E-03  4.10508267E-04
  2.61072518E-04  1.29062060E-04 -3.40456259E-04 -2.63829698E-04 -3.92877105E-04
 -1.41534792E-04 -2.05394770E-04 -3.05859816E-04 -1.10186633E-04 -9.75287016E-05
 -1.45233059E-04 -5.23205105E-05  4.06436409E-04  2.85796592E-04  2.81221153E-04
  1.67642086E-04  9.09261850E-04  6.86371562E-05  9.09539271E-05  9.87919361E-06
  2.61197765E-05 -5.50710199E-05  2.89512434E-05  1.17295336E-04  2.22587003E-04
  1.16635434E-04  3.03440461E-06  5.14692421E-06  5.85959249E-06  6.21710056E-05
 -3.98829849E-05  3.87856930E-05 -2.53775949E-06  4.72567276E-05 -1.04942585E-05
 -1.78002476E-05 -2.02649568E-05  4.76713562E-05  9.71328875E-05  4.80499171E-05
  1.45523885E-05 -2.54952966E-06  5.23388160E-06  8.87765325E-06  1.01068965E-05
  2.69381972E-06  2.48234435E-05 -2.05500384E-06  1.12397377E-05  1.47138853E-05
 -3.24232847E-06 -5.49960242E-06 -6.26110426E-06 -1.10745278E-04 -2.98563863E-05
  4.16921175E-05 -4.24858061E-05  4.61933500E-06  1.22668645E-04  2.08069227E-04
  2.36879509E-04  1.69167433E-04 -1.35272428E-04  9.42037949E-05  1.38329858E-04
 -4.55591085E-04  1.18150900E-04  2.00406276E-04  2.28155508E-04  2.92796279E-04
  2.72766430E-04  3.39688532E-04  4.96735387E-05 -5.95486446E-04  1.36010186E-04
  2.30699004E-04  2.62642716E-04 -5.86004090E-04 -1.85740991E-04  2.35197746E-03
 -1.79516591E-04  1.55668621E-03  1.20549459E-04  2.04474685E-04  2.32787250E-04
  1.66086746E-04 -1.72667602E-04 -3.49371114E-04  2.34763040E-04  2.27713810E-04
  1.18552437E-04  2.01087360E-04  2.28930898E-04  3.14943520E-04  2.87628381E-04
 -3.86651004E-04  2.37367893E-04  5.33121393E-04 -2.10242839E-05 -3.56611626E-05
 -4.05989815E-05  2.27607493E-05 -3.87752068E-05 -1.90484085E-05 -9.95084743E-05
 -9.81402484E-05
MO  4                     OCC NO =   2.00000000 ORB. ENERGY = -10.36477303 
  1.49970887E-04  2.76672148E-04  4.46635236E-04  5.81386424E-04  4.96098136E-04
  1.71290790E-04 -3.09675474E-04 -1.42729206E-04  4.00227489E-04  1.61291938E-04
  1.57385542E-04 -6.10708761E-05  1.23668379E-04  1.20673203E-04 -4.68252558E-05
  6.17191890E-05  6.02243865E-05 -2.33690847E-05 -4.57230320E-04 -2.57609672E-04
 -2.91343737E-04 -4.53289242E-05 -3.29108996E-04 -2.10672631E-05 -7.06557718E-05
  4.94899291E-05 -1.46097273E-04  7.91424753E-05  6.69547974E-05 -2.57688622E-04
 -3.50923087E-04 -2.47530001E-04  1.28825052E-05  2.37661485E-05  3.83659845E-05
  4.99411169E-05  4.26148495E-05  1.47138857E-05  1.82821926E-05  8.42624959E-06
 -2.36280773E-05  9.45354825E-05  3.99820724E-05  1.10220195E-05  7.24837833E-05
  3.06557051E-05  8.45098212E-06  3.61744883E-05  1.52993455E-05  4.21763242E-06
  4.65403738E-04 -1.68626750E-04  2.18231770E-04 -1.58079207E-04 -1.32709127E-03
 -4.58148159E-06 -1.16622522E-04 -2.99685315E-06 -1.16806853E-04  1.23189905E-04
 -6.38305267E-06  5.87829612E-05  2.13413965E-04 -7.67758162E-05 -3.67665036E-05
 -6.76686982E-05 -1.09501329E-04 -1.43942493E-04 -1.23458683E-04 -4.22126175E-05
  2.08350604E-04  9.29657001E-05 -2.74528894E-04 -1.39933492E-04  3.43428667E-04
 -2.02560376E-04 -1.07811153E-04  2.64593131E-04 -1.56061766E-04 -4.73349129E-05
  1.16170660E-04 -6.85195350E-05 -2.85011664E-04  6.63774012E-05 -1.91944419E-04
  1.54201951E-04 -1.88813800E-03  2.63947777E-04 -3.16613614E-04  2.32488842E-04
  3.24309438E-05 -1.83948229E-04  1.51517285E-04 -1.18606313E-03 -1.51474108E-03
  1.18875045E-03 -5.34223089E-01 -9.85555611E-01 -1.59099449E+00 -2.07100229E+00
 -1.76719017E+00 -6.10168390E-01  1.59623771E-02  7.35704827E-03 -2.06299259E-02
 -1.51435922E-04  8.70511869E-04 -7.50921468E-05 -1.16111414E-04  6.67453024E-04
 -5.75758725E-05 -5.79477340E-05  3.33105841E-04 -2.87343960E-05  9.62808360E-03
 -3.29148096E-05  6.80019668E-04 -3.02777687E-04  5.01837267E-03 -1.29247287E-04
 -4.96613741E-04 -3.33728784E-04 -1.06794803E-04  1.24887987E-04 -1.80931839E-05
  1.52490067E-04  3.03578267E-04 -5.97038632E-04 -5.48920261E-04 -1.01266953E-03
 -1.63476482E-03 -2.12797826E-03 -1.81580787E-03 -6.26954917E-04 -4.74644859E-04
 -2.18763479E-04  6.13435471E-04 -1.01198527E-04  3.02402740E-05  7.37285387E-05
 -7.75925813E-05  2.31863149E-05  5.65303447E-05 -3.87241366E-05  1.15715963E-05
  2.82126043E-05 -2.60771492E-03 -1.29375394E-04  6.24369676E-04  5.40642327E-04
 -1.69662780E-04  1.68120620E-04  3.31000149E-05 -5.90893908E-06  4.18479094E-04
 -1.56486446E-05 -4.02830449E-04  7.95714350E-04 -5.92703553E-04 -4.93968751E-04
 -2.75468749E-05 -5.07304576E-05 -8.19649539E-05 -1.07273860E-04 -9.18896179E-05
 -3.16110775E-05  2.51446299E-04  1.24303307E-04 -3.27903017E-04 -1.50831453E-04
  9.66379343E-05 -1.07827331E-04 -1.17424202E-04  7.52338591E-05 -8.39449468E-05
 -5.57571642E-05  3.57236973E-05 -3.98600298E-05  1.00013793E-03  1.36892126E-04
 -3.71967326E-04  1.21324634E-04 -6.27829912E-05 -7.13736287E-05  3.22370994E-05
 -4.98511837E-05 -3.17424329E-04  2.32672963E-04  8.47513667E-05  3.28300570E-05
 -2.99407763E-04 -2.06609303E-04 -3.77492471E-04 -6.96412848E-04 -1.12422779E-03
 -1.46341068E-03 -1.24873110E-03 -4.31156904E-04 -6.04739781E-04 -2.78724137E-04
  7.81571370E-04  3.01987058E-05  4.20366641E-05 -1.82778318E-04  2.31544431E-05
  3.22310351E-05 -1.40142766E-04  1.15556900E-05  1.60855456E-05 -6.99410628E-05
 -2.92316109E-03  5.96768483E-04  5.65596470E-04 -5.03702736E-04 -1.68158156E-03
  1.24995236E-04  1.67360161E-04  4.51357147E-05  1.01785988E-04  5.19124027E-05
 -1.53698391E-04 -8.19540469E-04  3.45680504E-04 -7.85345081E-04 -1.20297577E-05
 -2.21540598E-05 -3.57942069E-05 -4.68466404E-05 -4.01283211E-05 -1.38046006E-05
  8.29543904E-06  4.10087763E-06 -1.08178148E-05  3.58283915E-04  2.28575411E-04
  2.88901382E-04  2.78928578E-04  1.77948861E-04  2.24913395E-04  1.32445154E-04
  8.44964129E-05  1.06796835E-04 -7.99859783E-04 -2.44210044E-04 -6.00476863E-04
 -3.69601131E-04 -2.63480984E-03 -2.57776988E-04 -7.06646582E-05 -1.38072555E-04
 -2.53393688E-04 -1.91851849E-04  4.45245537E-04  6.13870202E-04  6.23175536E-04
  1.37478683E-03  5.44346559E-05  9.23314734E-05  1.05116141E-04  2.82491702E-04
  2.17230762E-05  9.94620011E-05  2.46351496E-04  1.67699808E-04  3.66221026E-06
  6.21180136E-06  7.07191774E-06 -1.47835048E-04 -4.54323659E-06  4.26021879E-05
  2.47389375E-05 -8.03975787E-06 -2.88234624E-05 -4.88900446E-05 -5.56595992E-05
  2.05499405E-04  1.83846001E-05  6.94025128E-05  5.89825708E-05  1.12315636E-05
 -2.07507481E-05 -3.51971940E-05 -4.00707695E-05  2.29858620E-04  9.10381395E-05
 -1.06256756E-04  2.48720588E-05  9.92336976E-05  1.17059520E-04  1.98555089E-04
  2.26047997E-04  1.29518105E-04 -1.36162629E-04 -6.85179828E-05 -1.67546213E-04
 -2.69464393E-04  1.15340946E-04  1.95640062E-04  2.22729342E-04  3.33769640E-04
  3.69725389E-04  2.82609918E-04 -2.21918706E-04 -3.14495702E-04 -1.68304261E-05
 -2.85475863E-05 -3.25004246E-05  1.21685771E-04 -7.91998073E-05  5.77981602E-06
 -8.13174962E-05  6.96713239E-06  1.22154630E-04  2.07197360E-04  2.35886919E-04
  1.31088737E-04 -1.03978565E-04 -2.96804723E-04 -1.40628903E-04  1.18599945E-04
  1.33957974E-04  2.27218063E-04  2.58679787E-04  3.56408191E-04  2.49369578E-04
 -2.29881126E-04 -1.22738461E-04  4.52447052E-04  8.73221482E-05  1.48114881E-04
  1.68623592E-04  2.28028185E-04 -3.21600840E-04  3.99819429E-05 -4.70853433E-05
 -2.11737523E-04
MO  5                     OCC NO =   2.00000000 ORB. ENERGY = -10.33672347 
 -2.66687466E-03 -4.91995449E-03 -7.94234278E-03 -1.03385714E-02 -8.82192251E-03
 -3.04599830E-03 -1.41668613E-04 -6.52949633E-05  1.83093845E-04  3.88339206E-05
 -3.74098503E-05  1.45795133E-04  2.97753754E-05 -2.86834891E-05  1.11786417E-04
  1.48599993E-05 -1.43150715E-05  5.57892572E-05 -1.33452619E-03 -4.14695643E-04
  1.83044640E-04 -3.92083174E-04 -2.84286544E-03 -1.93805716E-04 -1.80238001E-04
 -1.67481710E-04 -2.51162363E-04  2.31877672E-04  1.92846910E-05 -2.26272332E-04
 -4.91127377E-04  1.02066079E-03 -5.34045995E-01 -9.85228901E-01 -1.59046708E+00
 -2.07031576E+00 -1.76660435E+00 -6.09966120E-01  1.53240511E-02  7.06284430E-03
 -1.98049475E-02 -4.27113862E-04 -1.34362576E-03 -6.77789432E-04 -3.27483689E-04
 -1.03020661E-03 -5.19685741E-04 -1.63437314E-04 -5.14145304E-04 -2.59359610E-04
  7.57263186E-03 -2.34007958E-04  9.39302262E-04 -1.27616562E-04  1.95895052E-03
 -5.05506952E-05  7.09816562E-05 -7.84645970E-05  2.60798510E-05  1.60080660E-04
 -1.86160511E-04  2.76381340E-04  2.38837382E-04  1.20740754E-03 -3.65647041E-05
 -6.72972865E-05 -1.08900312E-04 -1.43152439E-04 -1.22781059E-04 -4.19809261E-05
  2.82674994E-04  1.26129122E-04 -3.72460900E-04 -1.43333042E-04  5.76062812E-05
  3.48069434E-05 -1.10430322E-04  4.43825102E-05  2.68168590E-05 -4.84848694E-05
  1.94863165E-05  1.17740479E-05 -3.25876289E-04  2.14994543E-04  1.48266905E-04
  8.86541884E-05 -2.28211352E-03  2.39301453E-04  6.57207738E-04  3.69417715E-04
  8.93106008E-04 -3.63661332E-04 -5.29444677E-04  1.09223460E-03  8.76875111E-04
  1.54139980E-04 -1.00601269E-05 -1.85593148E-05 -2.99605292E-05 -3.89997105E-05
 -3.32785267E-05 -1.14902773E-05 -4.84256173E-05 -2.23193327E-05  6.25857223E-05
  1.31539582E-04 -1.09900801E-04  8.46078404E-05  1.00856168E-04 -8.42649304E-05
  6.48718999E-05  5.03342971E-05 -4.20541065E-05  3.23756250E-05  5.28995754E-04
 -2.64037271E-04 -2.47766494E-04  8.11528054E-05 -1.29547992E-03 -2.11743637E-04
 -1.02852821E-03 -4.89136539E-04 -2.27094694E-04  7.36472087E-05  1.53447486E-04
 -4.55384606E-05  2.81519446E-05  5.15937189E-05 -6.07007725E-05 -1.11983155E-04
 -1.80775778E-04 -2.35316372E-04 -2.00795905E-04 -6.93300111E-05  2.49946604E-05
  1.15200213E-05 -3.23033338E-05  1.02189621E-04  1.54393382E-04 -6.18855740E-05
  7.83524891E-05  1.18379006E-04 -4.74499142E-05  3.91033839E-05  5.90794213E-05
 -2.36808330E-05 -5.01969319E-06 -5.74502785E-05 -8.38991152E-05  9.23826986E-05
  2.58870366E-03  1.51659584E-04 -1.23107361E-04 -8.60176987E-05 -2.80007964E-05
 -2.44202856E-05  5.24210821E-05  8.87843088E-05 -8.30403155E-05  7.95992341E-06
 -1.12995105E-05 -2.08092330E-05 -3.36213766E-05 -4.40028898E-05 -3.76923954E-05
 -1.29666143E-05  7.95441635E-05  3.93229194E-05 -1.03730981E-04 -4.80443095E-05
 -4.95785537E-05  1.92465057E-05 -3.74031051E-05 -3.85975337E-05  1.49836491E-05
 -1.77603172E-05 -1.83274742E-05  7.11476656E-06  2.29926362E-04  1.39017790E-06
 -3.13037959E-05 -1.09228041E-05  3.67752721E-04 -4.87514098E-05 -1.28490488E-04
 -2.84777921E-05 -3.80712000E-05  5.39047431E-05 -1.58335431E-05 -1.52786723E-05
 -3.45549866E-05 -4.00680296E-05 -1.44654956E-04 -2.66865111E-04 -4.30803616E-04
 -5.60778357E-04 -4.78513233E-04 -1.65219145E-04  2.15092639E-04  9.91360448E-05
 -2.77987746E-04 -4.16960079E-05  2.29763246E-04 -3.55174060E-05 -3.19698415E-05
  1.76167814E-04 -2.72324834E-05 -1.59551917E-05  8.79200871E-05 -1.35909180E-05
  3.55784494E-04  4.37559055E-05 -2.98445549E-04  1.22375700E-04  7.51391611E-04
  3.29585633E-05  5.99946512E-05  1.62347437E-04  3.75848700E-05 -1.29413510E-06
 -3.62907349E-05 -1.77254724E-04  6.89499632E-05  9.37850404E-06  2.36148278E-05
  4.34891808E-05  7.02652580E-05  9.19615649E-05  7.87732733E-05  2.70989052E-05
 -2.24529592E-04 -1.10996944E-04  2.92801807E-04  1.94507743E-04 -2.46093832E-04
  2.85045175E-04  1.51426748E-04 -1.91587174E-04  2.21911289E-04  7.19027757E-05
 -9.09723664E-05  1.05371329E-04 -5.56509143E-05 -6.86000008E-05 -2.23858950E-06
 -3.13713175E-04 -1.19942796E-03 -9.09177985E-05  4.28798613E-06 -5.05005973E-05
  7.35017369E-05 -5.93458038E-05 -1.41559332E-05  1.99879206E-04  1.51065305E-04
 -4.70121361E-04  6.27558257E-05  1.06445752E-04  1.21184751E-04  3.56525154E-04
  1.26958103E-04 -7.36260404E-05  4.51005191E-05  2.25682403E-04  7.25372378E-05
  1.23036877E-04  1.40073164E-04  2.39428252E-04 -7.30911010E-05  2.14728103E-04
  1.29511204E-04  1.34443816E-04  1.29098563E-04  2.18975584E-04  2.49296014E-04
 -8.14983626E-04 -1.04188640E-04  1.03270704E-03  7.02882752E-04 -1.34776429E-03
  1.50495664E-04  2.55269115E-04  2.90614924E-04 -6.95876817E-04 -1.20056724E-04
 -1.61093888E-03  7.12612611E-04  7.29371385E-04  3.95271393E-06  6.70455053E-06
  7.63289537E-06 -4.76401435E-05 -5.92604356E-05  4.82162495E-05  1.24376149E-04
 -2.44884925E-05 -1.68871249E-05 -2.86437583E-05 -3.26099131E-05 -1.85730270E-05
  6.11192912E-05 -5.22314935E-05  3.34107737E-05 -3.31089255E-05  3.05842800E-06
  5.18767242E-06  5.90598291E-06 -1.62513243E-04 -4.00236124E-05 -3.57594972E-05
  2.09525942E-05 -9.80988441E-06 -3.41062851E-05 -5.78507112E-05 -6.58610034E-05
 -1.02522355E-04 -1.31295931E-04  6.22005308E-06  1.22517436E-04 -8.14695535E-06
 -2.53257637E-05 -4.29572859E-05 -4.89053617E-05  2.71692103E-05  1.22924112E-04
 -5.24594574E-05  1.27498638E-04  1.29940075E-05  3.75866704E-05  6.37541030E-05
  7.25818078E-05  3.94876688E-04 -9.50143566E-05  2.57232694E-04 -1.50463811E-04
  1.50661229E-04
MO  6                     OCC NO =   2.00000000 ORB. ENERGY = -10.32257250 
 -5.34064634E-01 -9.85263287E-01 -1.59052259E+00 -2.07038801E+00 -1.76666601E+00
 -6.09987410E-01  1.55432434E-02  7.16386988E-03 -2.00882337E-02  2.79940699E-04
 -8.86746744E-04  4.64909274E-05  2.14640687E-04 -6.79900891E-04  3.56462802E-05
  1.07120747E-04 -3.39318199E-04  1.77899923E-05  7.93639142E-03  3.27143777E-04
  7.88769077E-04  7.14072246E-04  4.23360926E-03  5.01438397E-05  1.68180663E-04
  2.89666618E-04  5.25962542E-05  2.32323776E-06 -5.49194920E-05  5.71698976E-05
 -1.23762918E-03  8.29907002E-04  2.73333775E-03  5.04256819E-03  8.14027957E-03
  1.05962263E-02  9.04177993E-03  3.12190979E-03 -4.30987639E-04 -1.98641897E-04
  5.57012470E-04  2.15754301E-05 -2.07217232E-04 -1.60359157E-04  1.65426648E-05
 -1.58880968E-04 -1.22953182E-04  8.25594924E-06 -7.92927390E-05 -6.13622559E-05
 -2.26129421E-03  3.60291109E-04 -1.73329472E-04  6.34325584E-04 -4.01952510E-03
  1.98907975E-04 -2.83537071E-04  1.82654580E-04 -2.90880300E-04  3.13766607E-04
 -2.28863066E-05 -1.37260624E-04 -1.34645766E-04  1.22762734E-03 -1.65691077E-05
 -3.04954194E-05 -4.93476164E-05 -6.48687917E-05 -5.56376054E-05 -1.90234408E-05
  8.02366568E-05  3.58014655E-05 -1.05722183E-04 -1.65817615E-04  1.07971701E-05
  6.89529946E-05 -1.27753465E-04  8.31863298E-06  5.31245365E-05 -5.60906635E-05
  3.65232868E-06  2.33245377E-05  5.38748331E-04 -2.69154461E-05 -1.38483128E-04
 -3.12130568E-04  5.42238136E-04 -6.23625084E-05  4.95120871E-05 -8.93168432E-05
  7.81918235E-05  2.29006792E-05 -1.01092503E-04 -1.93076026E-04  9.68854683E-05
 -3.46418568E-04 -3.09228984E-05 -5.70477703E-05 -9.20929141E-05 -1.19877622E-04
 -1.02291802E-04 -3.53189062E-05 -3.40513609E-04 -1.56942481E-04  4.40082984E-04
  1.34826742E-04 -1.61318886E-04 -4.44781161E-04  1.03376553E-04 -1.23689041E-04
 -3.41029848E-04  5.15921457E-05 -6.17295010E-05 -1.70197798E-04 -3.93022263E-04
 -4.73032372E-04  2.68736971E-04  7.12233781E-04 -3.43862831E-03  1.70035555E-05
 -1.20154324E-03  2.76813238E-04 -2.72628121E-04  6.67840486E-05  2.05844073E-04
 -8.69959285E-05 -6.40309418E-05 -4.10873353E-05  1.82029868E-04  3.35815807E-04
  5.42111569E-04  7.05668252E-04  6.02148054E-04  2.07907284E-04 -2.10939746E-04
 -9.72219793E-05  2.72620507E-04  5.10400238E-05  6.26365168E-05 -2.15184869E-05
  3.91342375E-05  4.80256892E-05 -1.64990044E-05  1.95307275E-05  2.39681851E-05
 -8.23415960E-06 -6.68721085E-04 -1.01973129E-04  1.88745778E-04  8.64458486E-05
  1.74830140E-03  9.40692215E-05 -3.29298979E-05 -1.18098456E-04 -9.00449821E-05
  4.43979281E-05  4.56470540E-05 -2.40626688E-05 -8.45630174E-06  2.63539670E-05
  8.25623454E-06  1.52047213E-05  2.45661944E-05  3.21516742E-05  2.75407733E-05
  9.47434042E-06 -5.17332984E-05 -2.55745266E-05  6.74637278E-05 -4.08142794E-05
 -1.55503962E-05 -2.21765394E-06 -3.17744348E-05 -1.21061809E-05 -1.72647176E-06
 -1.50876255E-05 -5.74844289E-06 -8.19789855E-07 -1.50825550E-04 -2.58387275E-05
  9.80160050E-05  9.86420599E-05  5.02314646E-04 -2.55591508E-05 -1.69346747E-04
 -2.20789498E-05 -5.61564456E-05  3.32301063E-05  2.29263394E-05 -1.40545308E-04
  1.12248502E-04 -5.07698411E-05 -2.33916247E-04 -4.31537825E-04 -6.96636794E-04
 -9.06814200E-04 -7.73786273E-04 -2.67169845E-04  4.01978090E-04  1.85271417E-04
 -5.19520256E-04 -1.81632112E-06 -6.74887908E-05 -1.80998647E-05 -1.39263928E-06
 -5.17461037E-05 -1.38778227E-05 -6.95024614E-07 -2.58249327E-05 -6.92600626E-06
  1.12930235E-03 -2.31708158E-04 -3.32451137E-04  2.49659844E-04  2.71806847E-03
 -1.58338244E-04 -7.07946992E-05  1.69474690E-04  2.19218377E-04 -1.38799602E-04
 -8.04187754E-05 -1.08046250E-04  1.66143657E-04 -1.09564806E-04 -1.65361076E-05
 -3.04529754E-05 -4.92027244E-05 -6.43954020E-05 -5.51603989E-05 -1.89758069E-05
  5.86551437E-05  2.89963636E-05 -7.64902832E-05  1.19844816E-04 -1.30556408E-04
  1.56212968E-04  9.33007116E-05 -1.01639822E-04  1.21613780E-04  4.43024779E-05
 -4.82621823E-05  5.77465241E-05 -8.46308873E-04 -3.10402556E-05  6.04745542E-04
 -1.84932896E-04 -2.90898709E-03 -3.39757998E-04  6.33289620E-04 -2.89160375E-05
  7.00734912E-04 -5.62632453E-04 -1.38102459E-04  5.20879218E-04 -1.01132193E-03
  5.63787069E-05  9.59660829E-05  1.62776630E-04  1.85315478E-04 -1.06620964E-03
 -3.86725986E-05 -1.14369450E-03 -5.23849707E-04  1.31277626E-03  1.83192294E-04
  3.10728784E-04  3.53753811E-04 -7.50367838E-04 -1.48518087E-04  1.42652181E-03
  1.36872486E-03 -1.05625408E-04  7.19207974E-05  1.21991277E-04  1.38882786E-04
  2.84146287E-04 -7.79488318E-06  3.85649770E-05  1.43896139E-04 -2.02606764E-04
  1.01500973E-04  1.72164851E-04  1.96003637E-04  4.06513213E-04  9.05370176E-05
 -3.18679101E-04  2.03592845E-04 -7.60571016E-05  1.86783214E-05  3.16819663E-05
  3.60688062E-05  1.71609870E-04 -1.06683956E-04  2.65139356E-05 -2.24240160E-05
 -6.10231543E-05 -3.82615533E-07 -6.48988320E-07 -7.38850415E-07  1.61978942E-04
  1.94419605E-04  2.82153549E-05 -6.57293646E-05 -5.78030389E-06  1.32824888E-05
  2.25296135E-05  2.56491740E-05 -1.47942681E-05 -9.74474573E-06 -7.60943038E-06
 -2.02092115E-05  3.71545933E-05 -3.06697800E-05 -5.20217484E-05 -5.92249340E-05
 -6.67641080E-05  3.44755928E-05  3.98322590E-05  1.27272394E-04 -9.69854611E-05
 -3.74157876E-05 -6.34642534E-05 -7.22518241E-05  2.63876902E-05 -5.77937366E-05
  9.40341509E-06 -4.31576902E-05  3.31334296E-05  1.00184229E-04  1.69931404E-04
  1.93460937E-04  4.93821739E-04 -3.24298056E-04  1.45179192E-04  1.68556885E-04
 -6.02357563E-05
MO  7                     OCC NO =   2.00000000 ORB. ENERGY = -10.30759366 
  1.00326390E-04  1.85086041E-04  2.98786663E-04  3.88931493E-04  3.31875979E-04
  1.14588817E-04  2.48839685E-04  1.14690034E-04 -3.21602745E-04 -2.06834633E-05
  4.66549623E-05  9.73673939E-05 -1.58587615E-05  3.57720517E-05  7.46551124E-05
 -7.91463355E-06  1.78527611E-05  3.72581337E-05  7.58217411E-04  1.19298667E-05
  2.27204552E-04  1.06815532E-04  5.80296373E-04 -9.74042866E-06  7.71777442E-06
  4.23257371E-05  6.53986773E-05  1.29999403E-05 -7.83986176E-05  1.30131099E-04
 -3.15415198E-05 -1.73737777E-05 -5.35078565E-05 -9.87133828E-05 -1.59354222E-04
 -2.07431868E-04 -1.77002006E-04 -6.11145482E-05 -4.47862674E-05 -2.06419589E-05
  5.78821923E-05 -1.46266211E-04  5.21126184E-05  5.44027409E-05 -1.12147609E-04
  3.99566346E-05  4.17125546E-05 -5.59695175E-05  1.99411613E-05  2.08174884E-05
 -1.54989342E-04  1.95521428E-04 -6.85228878E-05 -4.28535495E-06 -8.04745738E-04
  1.17413601E-04 -9.23720275E-05 -6.44331375E-06  2.50424751E-05 -4.55491777E-05
  2.05067026E-05  8.76985118E-05 -1.00321077E-04 -7.95936681E-05  1.79757274E-05
  3.30843010E-05  5.35369386E-05  7.03757703E-05  6.03609106E-05  2.06384190E-05
 -3.85060425E-05 -1.71813334E-05  5.07366958E-05  1.11528048E-04 -1.48049877E-04
 -6.70496082E-05  8.59263021E-05 -1.14064387E-04 -5.16580807E-05  3.77262825E-05
 -5.00804200E-05 -2.26806845E-05 -1.84359575E-04  1.27097110E-04 -2.92562339E-04
  1.43611941E-05 -5.90048821E-04 -7.72409635E-06  1.81172173E-05  6.66735425E-05
 -7.75110853E-05  1.48347297E-04 -7.08362122E-05  2.45352612E-04  1.44693333E-04
  1.82374960E-05 -6.67336812E-04 -1.23112901E-03 -1.98742663E-03 -2.58703919E-03
 -2.20752544E-03 -7.62205598E-04  4.42711911E-04  2.04045606E-04 -5.72165030E-04
  1.93681565E-04 -9.24574853E-05 -1.98165409E-04  1.48502681E-04 -7.08905074E-05
 -1.51940606E-04  7.41132464E-05 -3.53793320E-05 -7.58290122E-05  2.43887393E-03
 -3.10392838E-04  7.49983226E-04  5.15426955E-04  6.87705768E-03 -7.57013852E-05
  3.02117029E-04 -7.96909105E-05 -3.08168144E-04  8.61363248E-05  2.22031820E-04
 -9.00449592E-04  2.57031520E-04  6.12794920E-04  5.34060329E-01  9.85255346E-01
  1.59050977E+00  2.07037133E+00  1.76665177E+00  6.09982493E-01 -1.54254713E-02
 -7.10958879E-03  1.99360239E-02  1.13373240E-04  3.10754363E-04 -3.93999976E-04
  8.69273754E-05  2.38266641E-04 -3.02094072E-04  4.33828532E-05  1.18911754E-04
 -1.50766116E-04 -8.07947055E-03 -4.11557746E-04  3.44662401E-04  1.10469456E-03
 -4.73920611E-03 -9.89139777E-05  1.96919438E-04  3.29753218E-04 -8.62931570E-04
  6.40869623E-05  7.98844608E-04  1.48225350E-04  1.69395428E-04  4.57146639E-04
 -6.60114026E-06 -1.21566917E-05 -1.96415077E-05 -2.57063567E-05 -2.20197848E-05
 -7.57505732E-06  8.30658148E-05  4.10638594E-05 -1.08323453E-04  2.50481183E-04
  2.35051948E-04 -7.90785688E-05  1.95002782E-04  1.82990927E-04 -6.15636701E-05
  9.25942180E-05  8.68905644E-05 -2.92326080E-05  1.43518871E-03 -4.66127537E-04
 -6.29176238E-04  2.26874219E-04  2.98413142E-03 -1.10769680E-04 -3.32007929E-04
  2.00252903E-04 -2.24761903E-04 -2.20902273E-04  4.45664176E-04  1.16641291E-03
 -6.15298880E-04  9.72544016E-04  7.22736592E-04  1.33333268E-03  2.15241527E-03
  2.80180540E-03  2.39078585E-03  8.25481025E-04 -2.91426913E-04 -1.34318458E-04
  3.76642878E-04 -2.59583905E-04  6.10520348E-05  1.60250055E-05 -1.99032395E-04
  4.68108094E-05  1.22869529E-05 -9.93311154E-05  2.33618749E-05  6.13205072E-06
 -1.08793840E-03  5.02694602E-04 -4.89914640E-05  3.87920662E-05 -2.82995558E-03
  2.25214022E-04  1.88001867E-04 -1.30875616E-04 -3.20053477E-04  2.99432182E-04
  2.06212947E-05  2.26265035E-04  1.39403534E-04 -2.25267149E-04  1.94194073E-05
  3.57628742E-05  5.77819020E-05  7.56236337E-05  6.47783796E-05  2.22845021E-05
  7.42688466E-06  3.67150491E-06 -9.68516101E-06 -1.21834947E-04 -5.26543151E-04
 -2.27549993E-04 -9.48500538E-05 -4.09920530E-04 -1.77150559E-04 -4.50381603E-05
 -1.94644766E-04 -8.41173513E-05 -5.58265164E-04 -2.19908982E-04  1.49689816E-04
 -1.83980692E-06 -1.11266066E-03 -2.97073540E-05 -1.55164968E-05  5.17049604E-05
 -1.01361849E-04  2.74608159E-05  7.39010331E-05  8.86495061E-05 -3.20752600E-05
 -1.74756496E-04 -2.49618665E-05 -4.23400474E-05 -4.82026573E-05 -1.51207744E-04
  2.95630348E-05 -1.60223230E-05 -7.13818644E-05 -9.95620727E-05 -1.85765190E-05
 -3.15092903E-05 -3.58722206E-05 -1.82898986E-05 -6.52866570E-05  4.81210155E-05
 -8.97479932E-05 -2.73656982E-05  8.06137303E-06  1.36736136E-05  1.55669290E-05
  1.83858560E-04  1.20147816E-04 -4.65869655E-05  1.04906234E-04 -6.23015290E-05
 -1.02526106E-05 -1.73903670E-05 -1.97983222E-05 -1.02254012E-04 -1.63723342E-04
  7.38808708E-05 -1.87834014E-05 -2.12048001E-05 -1.50795871E-04 -2.55778322E-04
 -2.91194639E-04  9.35759338E-04  1.14329425E-04  1.38675203E-03  1.43834854E-04
  1.26895246E-03 -1.66033077E-04 -2.81623506E-04 -3.20618473E-04  1.03684775E-03
  1.26153027E-04 -1.92650103E-03 -4.15417768E-05  1.38961884E-07 -1.30819055E-04
 -2.21893864E-04 -2.52618373E-04 -5.57189778E-04  2.02117569E-04 -2.90537866E-04
  1.67054227E-04 -5.83223321E-05 -1.30316101E-05 -2.21040758E-05 -2.51647142E-05
 -4.66204026E-04 -1.26122862E-05  1.97544665E-04  5.68738406E-06 -1.63636438E-04
  3.42806560E-05  5.81464771E-05  6.61977226E-05  1.80332466E-04  7.78661056E-05
 -1.52685476E-04  5.69741733E-07  9.64752738E-06 -1.78807448E-05 -3.03291255E-05
 -3.45286445E-05 -1.22131972E-04 -7.67071514E-05 -1.26454961E-04 -1.89839587E-04
 -5.98690836E-05
MO  8                     OCC NO =   2.00000000 ORB. ENERGY = -10.29956133 
  1.17535946E-04  2.16834902E-04  3.50039237E-04  4.55647122E-04  3.88804552E-04
  1.34244888E-04  2.87717426E-04  1.32608758E-04 -3.71848702E-04 -9.91188037E-05
 -1.09131703E-04 -7.17604913E-05 -7.59979818E-05 -8.36752347E-05 -5.50213714E-05
 -3.79283197E-05 -4.17598070E-05 -2.74595208E-05  5.24440754E-04  5.39831392E-05
  2.98585687E-04  8.33360166E-05  4.29859147E-04 -2.49092447E-06  1.16580219E-04
 -1.48245431E-05  1.43349271E-04 -6.15111377E-05 -8.18381331E-05  7.08440588E-05
  1.47065892E-04 -3.87436903E-05  9.47155680E-05  1.74734978E-04  2.82076814E-04
  3.67180233E-04  3.13315588E-04  1.08180359E-04  1.74394158E-04  8.03781440E-05
 -2.25388647E-04  4.48332368E-05 -1.46783797E-04  1.99747362E-04  3.43752688E-05
 -1.12544461E-04  1.53153547E-04  1.71556685E-05 -5.61675745E-05  7.64343549E-05
  2.11448130E-04  5.29900125E-05  8.96353303E-05 -7.61032700E-05  8.82903928E-04
 -5.49843620E-05  1.03563033E-04 -6.53248750E-05  2.77639342E-05 -7.21289666E-06
 -2.05510375E-05  7.03606575E-05  5.14046637E-05  5.78176150E-05 -2.09159815E-05
 -3.84958345E-05 -6.22938695E-05 -8.18869956E-05 -7.02340251E-05 -2.40142042E-05
  6.90235131E-05  3.07981791E-05 -9.09474142E-05  1.59233751E-05  1.63718048E-04
 -1.92375871E-04  1.22680955E-05  1.26135862E-04 -1.48215157E-04  5.38635580E-06
  5.53804486E-05 -6.50744506E-05  3.01727477E-04 -3.91782993E-05  2.55471586E-04
 -1.73473925E-04  4.65481840E-04  4.01155652E-05  4.09632896E-05  5.24972613E-05
  7.82902141E-05  8.19407232E-05 -1.60230937E-04 -9.29699205E-05 -1.73034518E-04
  1.39926337E-04  5.26286754E-04  9.70914351E-04  1.56735892E-03  2.04023580E-03
  1.74093707E-03  6.01103824E-04 -4.94253229E-04 -2.27800963E-04  6.38777512E-04
 -1.32958937E-05 -1.69892731E-04 -3.25500687E-04 -1.01944440E-05 -1.30262919E-04
 -2.49573183E-04 -5.08774207E-06 -6.50103267E-05 -1.24554511E-04 -2.20148947E-03
 -4.82147159E-04 -5.74378003E-04  7.84778075E-04 -6.97877991E-03 -1.56399043E-04
 -6.91388807E-05  4.14292376E-04  8.95506074E-05  1.41161337E-04 -2.30711944E-04
 -4.28581122E-04  6.91749093E-04 -7.30172306E-04  6.68714595E-04  1.23367079E-03
  1.99152987E-03  2.59238039E-03  2.21208309E-03  7.63779246E-04  2.31323368E-04
  1.06616776E-04 -2.98964492E-04  1.03299807E-04 -3.63007655E-05  2.34728886E-04
  7.92037088E-05 -2.78331135E-05  1.79975150E-04  3.95282022E-05 -1.38906745E-05
  8.98202147E-05  9.93223157E-04 -2.93291839E-04  4.80862569E-05 -4.34497631E-04
  1.23399055E-03 -4.54036868E-05 -1.28326253E-04 -1.34096295E-04  2.90515718E-04
 -1.19377523E-04 -1.71138195E-04 -3.21450387E-04 -2.45303793E-05  4.01485980E-04
  2.55616680E-06  4.70744911E-06  7.60580265E-06  9.95430080E-06  8.52674547E-06
  2.93329778E-06 -4.99519285E-05 -2.46939005E-05  6.51407007E-05 -1.07797994E-04
 -2.82097956E-04 -1.94350344E-04 -8.39221070E-05 -2.19616841E-04 -1.51304211E-04
 -3.98491847E-05 -1.04281844E-04 -7.18445909E-05 -1.35087901E-03  1.22112120E-04
  6.94981798E-04  3.67505186E-04 -3.08857501E-03 -8.64830684E-05  4.09632061E-04
  1.30180928E-04  5.54595194E-04 -1.89852141E-04 -3.64743053E-04  9.95072126E-04
 -8.69922486E-04 -8.60077652E-04 -5.34077548E-01 -9.85287112E-01 -1.59056105E+00
 -2.07043808E+00 -1.76670873E+00 -6.10002160E-01  1.55485331E-02  7.16630789E-03
 -2.00950701E-02  2.51017905E-04 -4.06074756E-04 -1.96514456E-04  1.92464532E-04
 -3.11352244E-04 -1.50674761E-04  9.60532917E-05 -1.55386593E-04 -7.51972666E-05
  8.30477976E-03 -8.90669011E-04 -1.79148784E-04  8.82575631E-04  5.92713512E-03
 -3.23831383E-04 -1.99888429E-04  3.29439150E-04  8.31970809E-04 -4.43390684E-04
 -3.88580125E-04 -6.31508077E-04  4.58320089E-05 -9.16692819E-04  3.34996957E-07
  6.16932011E-07  9.96774053E-07  1.30455512E-06  1.11746768E-06  3.84421638E-07
 -1.72121603E-04 -8.50888818E-05  2.24458237E-04  4.39467220E-04  4.39403937E-04
  8.29162722E-05  3.42130812E-04  3.42081545E-04  6.45513710E-05  1.62455810E-04
  1.62432417E-04  3.06512741E-05  1.71899095E-04 -2.28793774E-05  1.91918122E-04
 -1.56550058E-05  4.94677126E-04 -6.85005578E-05  1.19710217E-04  5.78513657E-05
 -8.26215474E-06 -7.35541056E-05  8.18162603E-05  1.08039680E-04  4.98201360E-05
 -5.07430087E-05 -3.61527202E-05 -6.13218521E-05 -6.98127755E-05  1.02654139E-04
 -1.15861726E-04 -2.44300897E-05  5.90406642E-06 -9.45858704E-06  5.22339895E-07
  8.85987270E-07  1.00866540E-06  1.19345839E-04  7.50494470E-05  3.45641579E-05
 -4.85765599E-05 -2.39969036E-05  1.23627191E-05  2.09695102E-05  2.38730511E-05
  4.94075653E-05  9.42740591E-06  2.83454268E-06  4.42747505E-05 -3.86524133E-05
 -6.63673493E-06 -1.12571579E-05 -1.28158790E-05 -7.04558929E-05  7.32565914E-05
  2.67634282E-06 -3.11884565E-05  4.00213033E-05  6.83071222E-06  1.15861800E-05
  1.31904592E-05  5.66127721E-04  3.03472156E-05  8.15738334E-05 -9.30246487E-05
 -2.71969756E-04 -4.01280940E-05 -6.80648381E-05 -7.74894283E-05 -1.77492247E-04
 -6.41592706E-05  4.79922933E-05  1.99566233E-05  1.36816923E-04  1.31389605E-04
  2.22861624E-04  2.53720134E-04  6.06048184E-04 -1.97426684E-04  1.45141999E-04
 -1.44131230E-04  2.99486796E-04  1.49784323E-04  2.54062546E-04  2.89241288E-04
 -9.88352240E-04 -1.48810930E-04 -1.73861769E-03 -6.10729536E-06 -7.17061828E-04
  1.50895833E-04  2.55947876E-04  2.91387670E-04 -1.04864798E-03 -1.05390381E-04
  7.82375845E-04  3.20274968E-04  1.72098984E-03  5.42465249E-06  9.20123676E-06
  1.04752850E-05 -5.56875020E-05 -1.46676529E-04  3.80480243E-06 -1.14574015E-04
  9.27062711E-05
MO  9                     OCC NO =   2.00000000 ORB. ENERGY =  -1.19318870 
  1.98003759E-02  3.65285064E-02  5.89684152E-02  7.67593626E-02  6.54989093E-02
  2.26152028E-02  2.51541482E-02  1.15935291E-02 -3.25094573E-02 -1.09535989E-02
 -3.58000200E-02 -3.64380828E-02 -8.39852158E-03 -2.74491738E-02 -2.79383997E-02
 -4.19145093E-03 -1.36990617E-02 -1.39432197E-02 -8.91594045E-03 -2.02640540E-03
 -1.15150120E-03 -1.18318550E-03  7.16180267E-03 -4.34496065E-05  4.35003350E-04
  6.27053269E-04 -1.70405994E-03  1.15348783E-04  1.58871116E-03 -6.12253591E-03
  2.83095155E-03 -5.43799770E-03  3.60029731E-02  6.64196904E-02  1.07222120E-01
  1.39571354E-01  1.19096500E-01  4.11211657E-02  4.89883106E-02  2.25786776E-02
 -6.33129524E-02 -7.60343801E-03 -1.08392252E-01 -1.85412970E-02 -5.82983170E-03
 -8.31082710E-02 -1.42162849E-02 -2.90949464E-03 -4.14768524E-02 -7.09492261E-03
 -9.00091395E-03  3.34143774E-04  3.73543972E-05 -9.09095160E-05  1.27270798E-03
  3.36795901E-04  8.36561869E-05  1.07111484E-04 -1.39543938E-02  6.29659821E-03
  7.65779559E-03 -1.20045530E-02 -7.14852271E-03 -7.60703601E-03  1.44121911E-01
  2.65256174E-01  4.29236921E-01  5.64243675E-01  4.83948693E-01  1.65470265E-01
  2.29352413E-01  1.02336673E-01 -3.02201496E-01  2.22551636E-01  4.76578666E-02
  2.12844089E-01  1.71463945E-01  3.67177972E-02  1.63984808E-01  7.52819228E-02
  1.61210939E-02  7.19981780E-02 -1.07460213E-01  1.31209980E-02  1.75622249E-03
  1.27624979E-02  7.65538815E-03 -1.49010431E-03  3.43787939E-04 -1.43562535E-03
 -6.98434050E-03  4.02387532E-03  2.96046518E-03 -8.20212109E-04  4.11132098E-03
 -1.97606039E-02  4.61027167E-02  8.50520916E-02  1.37300633E-01  1.78724645E-01
  1.52506078E-01  5.26566916E-02  6.43402974E-02  2.96543975E-02 -8.31540043E-02
 -3.47339807E-02  9.20080352E-02 -3.07128597E-02 -2.66318028E-02  7.05458977E-02
 -2.35486634E-02 -1.32911362E-02  3.52073476E-02 -1.17524336E-02 -9.84819456E-03
  8.81903621E-04 -1.15992032E-03  4.59966853E-04 -1.16290680E-02  7.57438721E-04
  3.11896567E-03  1.87415851E-03 -7.30982658E-03  6.19647300E-03  1.11335358E-03
  1.08148432E-02  1.24886864E-02 -1.53244218E-02  1.08243456E-02  1.99691753E-02
  3.22364842E-02  4.19623280E-02  3.58065339E-02  1.23631375E-02  1.37157102E-02
  6.32156111E-03 -1.77263126E-02 -1.16963352E-02  2.01421973E-02  1.96697855E-02
 -8.96800446E-03  1.54437532E-02  1.50815380E-02 -4.47566280E-03  7.70751532E-03
  7.52674453E-03 -5.65320063E-03 -1.03835224E-03  1.22525499E-03 -1.33860175E-04
 -6.77229625E-03 -8.81827399E-04  7.57846882E-05  3.16423086E-04 -2.50936289E-03
  3.86273221E-04  2.12308967E-03 -3.11234251E-03  3.57158115E-03  3.53245205E-03
  1.02389599E-02  1.88561179E-02  3.04657380E-02  3.98728621E-02  3.41546587E-02
  1.17495925E-02  1.51297931E-02  7.47946308E-03 -1.97302757E-02  3.20456592E-03
  3.10124379E-02 -2.73000151E-03  2.49479527E-03  2.41435767E-02 -2.12534085E-03
  1.18461703E-03  1.14642242E-02 -1.00918701E-03 -5.84134952E-03  5.14518698E-04
  5.47226997E-04  1.49100935E-04  1.90548963E-03  4.48510494E-04 -4.62121295E-05
  3.94425174E-04 -1.54202952E-03  4.06783844E-04  1.13524568E-03  6.62536723E-04
  1.79359661E-04  1.49906089E-03  1.07769544E-02  1.98817463E-02  3.20953465E-02
  4.17786086E-02  3.56497658E-02  1.23090093E-02  1.38632080E-02  6.38954272E-03
 -1.79169401E-02  1.55359112E-02  1.47060863E-02 -2.26894546E-02  1.19119466E-02
  1.12756898E-02 -1.73968278E-02  5.94489627E-03  5.62735953E-03 -8.68223641E-03
 -5.76772479E-03 -3.04242957E-04  9.88803620E-04 -1.10676365E-03  2.08658851E-03
 -3.28288517E-04 -6.43472433E-04 -4.61047340E-04 -1.45795550E-03 -4.15067132E-04
  1.87302264E-03  4.95055724E-03 -1.70294229E-03  4.91089363E-03  3.89313666E-02
  7.16961923E-02  1.15839190E-01  1.51607686E-01  1.29865490E-01  4.46752109E-02
  5.72897731E-02  2.83213882E-02 -7.47097474E-02 -8.39570073E-02  2.13033541E-02
 -5.93564458E-02 -6.53615965E-02  1.65849317E-02 -4.62097469E-02 -3.10359978E-02
  7.87511216E-03 -2.19420222E-02 -2.64896840E-02 -4.64530024E-03  1.29393344E-03
 -3.73406903E-03  6.65957524E-03  1.17193896E-03  1.14847023E-03  1.10757909E-04
  9.68816422E-04  2.37762958E-03 -3.34644601E-03 -3.26881166E-03 -2.44993489E-04
 -7.62990724E-03 -2.53033760E-03 -4.29193122E-03 -4.88621300E-03  2.82266279E-04
  7.78143839E-04  1.41375096E-03  1.36188043E-04 -2.55164260E-03 -2.13121523E-03
 -3.61494418E-03 -4.11548703E-03 -9.14682937E-04 -6.63075252E-04 -1.40167532E-03
 -1.95329258E-03 -2.57134837E-04 -4.75762525E-03 -8.06983239E-03 -9.18722083E-03
 -1.09030848E-03 -1.83514541E-04 -2.47033457E-03 -4.73291448E-03  4.11924409E-03
 -4.56297488E-03 -7.73966854E-03 -8.81134088E-03 -1.35247990E-03 -6.25822320E-04
  4.44404065E-03 -4.52917317E-03 -1.79797085E-03 -1.46693550E-03 -2.48820010E-03
 -2.83272845E-03  8.23128423E-04  9.60757340E-04  6.86552295E-04  6.60685958E-04
  1.48827629E-03 -1.29256031E-03 -2.19242678E-03 -2.49600092E-03 -1.37955620E-05
 -1.13102452E-03 -1.13586389E-03 -4.95503739E-06  7.70249045E-04 -1.58600461E-03
 -2.69016383E-03 -3.06265707E-03  8.82774032E-04  6.75092051E-04 -1.24577633E-03
  1.05476021E-03 -9.61656020E-04 -1.47998544E-03 -2.51033526E-03 -2.85792855E-03
  6.68881944E-04  7.16019624E-04  1.79580283E-03  6.27477613E-04 -2.15054933E-04
 -1.29730765E-03 -2.20047918E-03 -2.50516829E-03 -3.58370566E-06 -9.73387062E-04
  2.60509339E-04 -1.80076740E-04 -1.38394246E-03 -6.24204232E-03 -1.05876845E-02
 -1.20537071E-02  9.60002680E-04  1.31438207E-03 -5.97116750E-03 -7.48750232E-04
  3.52314372E-03
MO 10                     OCC NO =   2.00000000 ORB. ENERGY =  -1.07005611 
  8.58483446E-03  1.58376378E-02  2.55668926E-02  3.32805006E-02  2.83983141E-02
  9.80525689E-03  1.21013680E-02  5.57751191E-03 -1.56399215E-02  2.33950541E-02
 -3.25245296E-02  1.14100444E-03  1.79378365E-02 -2.49377365E-02  8.74849488E-04
  8.95223769E-03 -1.24456784E-02  4.36611214E-04 -1.30846396E-03  6.82077179E-04
  1.23764728E-04  4.31556640E-04 -2.90724003E-03 -3.07417495E-04 -5.35078699E-04
 -1.31357709E-04 -4.39759612E-03  2.73214007E-03  1.66545605E-03 -3.90397270E-03
  4.66885722E-03  4.54486411E-03 -1.60700086E-02 -2.96465793E-02 -4.78588360E-02
 -6.22979901E-02 -5.31589928E-02 -1.83545255E-02 -2.29577465E-02 -1.05812091E-02
  2.96708071E-02  2.13325931E-02  4.79073593E-02  2.43063216E-02  1.63564728E-02
  3.67323100E-02  1.86365383E-02  8.16302638E-03  1.83319973E-02  9.30093888E-03
  4.39140369E-03  3.99214939E-04 -3.84903753E-04  6.33286315E-04 -4.72038959E-04
  1.94749239E-04 -1.37754148E-04 -1.98642412E-05  6.67152378E-03 -3.03695346E-03
 -3.63457032E-03  8.16968257E-03  6.01705780E-03  1.16238050E-03 -6.02552571E-02
 -1.10899716E-01 -1.79457661E-01 -2.35902005E-01 -2.02331851E-01 -6.91806909E-02
 -9.79932843E-02 -4.37244437E-02  1.29118838E-01 -3.79023932E-02 -1.15468304E-01
 -4.88787142E-02 -2.92017349E-02 -8.89620552E-02 -3.76583940E-02 -1.28211371E-02
 -3.90591419E-02 -1.65340667E-02  4.88724652E-02 -3.27212641E-03 -3.75393228E-03
 -4.00014638E-03 -1.97742941E-03 -1.52570325E-04  3.40143267E-04  1.75488933E-04
  3.69414345E-03 -1.66224293E-03 -2.03190052E-03  4.67086011E-03  3.06191087E-03
  3.70018206E-03  3.23396296E-02  5.96614112E-02  9.63121466E-02  1.25369810E-01
  1.06978296E-01  3.69370402E-02  4.35330631E-02  2.00643579E-02 -5.62625394E-02
  5.94348882E-02 -1.02482717E-01  4.91439609E-02  4.55708845E-02 -7.85772164E-02
  3.76804573E-02  2.27430655E-02 -3.92155386E-02  1.88051893E-02 -1.85072208E-02
 -1.76911919E-03 -2.33170712E-03 -5.29508271E-04  2.34102269E-02  8.40681698E-04
  6.88890223E-04 -9.86664629E-04 -4.33479570E-03  2.63716135E-03  1.69763435E-03
 -8.60251792E-03 -1.52231583E-02  3.86384136E-03  4.49201008E-02  8.28703557E-02
  1.33778630E-01  1.74140043E-01  1.48594028E-01  5.13059548E-02  6.15354074E-02
  2.83616257E-02 -7.95289382E-02 -3.71732651E-02 -1.79257755E-02  1.02128269E-01
 -2.85020906E-02 -1.37443423E-02  7.83054477E-02 -1.42245410E-02 -6.85939014E-03
  3.90799069E-02 -1.56383543E-02  1.13796712E-03  5.06954006E-04  1.04702142E-03
 -7.09692668E-03 -6.18230476E-04  5.08537336E-04  6.45586571E-04  2.01279396E-03
 -7.92633933E-03  5.91354537E-03  7.53465887E-03 -3.06604533E-03  1.45816553E-02
  8.88433265E-02  1.63614298E-01  2.64350827E-01  3.45976325E-01  2.96359546E-01
  1.01951067E-01  1.34047144E-01  6.62666476E-02 -1.74806562E-01  5.51844414E-02
  1.90616253E-01  3.80650462E-03  4.29617885E-02  1.48397174E-01  2.96341219E-03
  2.03997767E-02  7.04642269E-02  1.40713292E-03 -6.28590556E-02  1.72880324E-03
  1.17205305E-02 -4.91822535E-04  6.15612071E-03  7.11866173E-04 -1.31073928E-03
  5.41948549E-04 -8.00019511E-03  2.32051524E-03  5.67967987E-03  5.34510821E-03
  3.65697318E-03  5.49372966E-03  4.31670146E-02  7.96361938E-02  1.28557683E-01
  1.67343920E-01  1.42794884E-01  4.93036493E-02  5.93612305E-02  2.73595491E-02
 -7.67190115E-02  7.22037847E-02 -4.52031199E-02 -6.84017697E-02  5.53612606E-02
 -3.46588716E-02 -5.24461178E-02  2.76291493E-02 -1.72972062E-02 -2.61742888E-02
 -1.40041399E-02  8.43124527E-04  4.80669646E-04  4.72470727E-04 -1.51194494E-02
  7.95290834E-04  7.52253746E-04 -1.33752027E-03 -5.69719484E-04 -2.82408958E-04
  8.52128442E-04 -9.27207227E-03  9.99084477E-03  1.72031463E-02  4.25203445E-02
  7.83056715E-02  1.26518093E-01  1.65583990E-01  1.41837440E-01  4.87936984E-02
  6.50019107E-02  3.21339088E-02 -8.47668976E-02 -4.26817310E-02 -1.44597239E-02
 -4.73736147E-02 -3.32282696E-02 -1.12570787E-02 -3.68809607E-02 -1.57779577E-02
 -5.34525911E-03 -1.75123846E-02 -3.04898030E-02 -3.16475931E-03 -6.29217053E-05
 -2.24869500E-03 -7.07780649E-04  4.59165787E-04 -3.21343567E-04 -1.07934687E-04
 -1.20503095E-03  2.16544455E-03 -9.60413603E-04 -5.60516175E-03 -4.16128459E-03
 -8.70502803E-04 -1.57894771E-03 -2.67819400E-03 -3.04902983E-03 -7.88234253E-04
  6.78982763E-04  8.23017071E-04 -5.51479228E-04 -1.33685311E-03 -1.53665410E-03
 -2.60645603E-03 -2.96735867E-03 -3.05503279E-04 -7.74891112E-04 -7.32469494E-04
 -1.46781156E-03 -3.63281256E-04  2.58825554E-03  4.39017100E-03  4.99805554E-03
  4.12260089E-04  2.57341581E-04  1.38919002E-03  1.97795156E-03 -1.68487006E-03
  2.82543797E-03  4.79247726E-03  5.45606709E-03  6.43356221E-04 -5.21233723E-04
 -2.05817647E-03  2.17905307E-03  8.90353127E-04 -6.63566028E-03 -1.12553351E-02
 -1.28138038E-02 -1.65807676E-03  4.40393856E-04  2.89170651E-03  1.76420260E-04
  6.37140873E-03 -6.72287196E-03 -1.14032626E-02 -1.29822140E-02 -3.87464968E-04
 -1.04808485E-03 -5.74672456E-03  4.22012768E-04  2.93658237E-03 -1.69519974E-02
 -2.87537942E-02 -3.27351851E-02  2.33898470E-04  1.30553863E-03 -1.22323931E-02
  6.31253000E-03 -8.97936364E-03 -6.32548578E-03 -1.07292204E-02 -1.22148407E-02
 -1.16187653E-03  3.30269950E-04  6.60938602E-03 -8.47731345E-04  9.26838518E-05
 -6.39096553E-03 -1.08402865E-02 -1.23412855E-02 -5.75993945E-04 -8.45604097E-04
  4.33193959E-04 -1.01240307E-03 -6.24829807E-03 -8.39340506E-03 -1.42368027E-02
 -1.62081000E-02 -3.21063877E-04  7.73829145E-04 -6.00380628E-03 -1.51868083E-03
  4.88286384E-03
MO 11                     OCC NO =   2.00000000 ORB. ENERGY =  -1.03511958 
 -4.54983125E-02 -8.39370632E-02 -1.35500629E-01 -1.76381574E-01 -1.50506731E-01
 -5.19663651E-02 -6.21430048E-02 -2.86416669E-02  8.03142028E-02 -4.49310174E-02
  9.61916029E-02  3.42662524E-02 -3.44502407E-02  7.37535908E-02  2.62731785E-02
 -1.71930848E-02  3.68082113E-02  1.31121576E-02  1.88603271E-02 -5.95937368E-04
  1.08515358E-04  7.90787881E-04  7.08604681E-03 -1.70925222E-05  5.20179055E-04
  4.92231261E-04  9.46089465E-03 -5.44410754E-03 -4.01678711E-03  1.25696101E-02
 -1.37824379E-02 -4.76595796E-03 -4.40175017E-04 -8.12052057E-04 -1.31090558E-03
 -1.70640972E-03 -1.45608264E-03 -5.02750419E-04 -1.71645299E-04 -7.91111966E-05
  2.21835995E-04 -5.06380161E-02 -2.82084657E-02 -4.82086482E-02 -3.88260036E-02
 -2.16284537E-02 -3.69633191E-02 -1.93768972E-02 -1.07941144E-02 -1.84472870E-02
  2.02156548E-03 -2.57535463E-04  7.75373788E-04 -8.00138755E-04 -8.04780611E-03
  3.84695166E-04 -9.31708054E-04  2.63288825E-04 -6.52438859E-03  3.10977604E-03
  3.41461254E-03 -9.50180626E-03 -8.67281178E-03  4.98336383E-03  6.05880086E-02
  1.11512145E-01  1.80448692E-01  2.37204742E-01  2.03449201E-01  6.95627319E-02
  9.99781378E-02  4.46100821E-02 -1.31734139E-01  4.69416843E-04  6.40466902E-03
  2.07412294E-02  3.61660177E-04  4.93444955E-03  1.59799905E-02  1.58788330E-04
  2.16648957E-03  7.01607797E-03 -4.87442515E-02  1.69131773E-03  8.54116555E-04
  2.72185129E-03 -1.20970135E-03  2.24009271E-04 -1.66919125E-04  7.63678048E-05
 -4.94810180E-03  2.17667962E-03  2.77142218E-03  1.30775954E-04  1.81040245E-03
 -1.06428849E-03 -6.64667108E-03 -1.22620383E-02 -1.97947586E-02 -2.57668965E-02
 -2.19869415E-02 -7.59156368E-03 -9.16227484E-03 -4.22288598E-03  1.18414100E-02
 -1.27434944E-01 -7.76547285E-02 -7.17640209E-02 -9.77089936E-02 -5.95406969E-02
 -5.50240777E-02 -4.87636364E-02 -2.97149810E-02 -2.74608715E-02  8.31267756E-04
  3.00684942E-04 -2.11285895E-03 -1.35381759E-04  4.43718758E-03  2.48131023E-04
 -1.87699912E-03  3.59104817E-05 -3.92294228E-03 -2.27478176E-03  6.19772404E-03
  1.68353049E-02  2.45598188E-02  8.62563042E-03  1.98012959E-02  3.65302038E-02
  5.89711553E-02  7.67629293E-02  6.55019528E-02  2.26162536E-02  2.71491931E-02
  1.25130439E-02 -3.50878720E-02 -3.03429464E-02 -2.92988968E-02  4.14994981E-02
 -2.32650375E-02 -2.24645268E-02  3.18191704E-02 -1.16108844E-02 -1.12113735E-02
  1.58799963E-02 -7.18760448E-03 -1.14788965E-03 -3.04817307E-04 -3.18562166E-04
 -2.27280361E-03 -1.88465809E-04  3.52419899E-05  3.49575677E-04  1.83450742E-03
 -3.52272742E-03  1.68822000E-03  9.54530611E-03  2.48888295E-04  8.03433492E-03
  4.97861670E-02  9.16864451E-02  1.48137344E-01  1.93878772E-01  1.66074441E-01
  5.71315036E-02  7.66873307E-02  3.79106347E-02 -1.00005477E-01  2.78517859E-02
  9.25018116E-02  3.09283184E-03  2.16829690E-02  7.20138351E-02  2.40780887E-03
  1.02958406E-02  3.41947160E-02  1.14331281E-03 -3.50321010E-02  1.52056897E-03
  5.12936672E-03  1.26391847E-05  4.01307597E-03  3.23350159E-04 -8.05032317E-04
  6.29269714E-04 -2.83003557E-03  5.66038894E-04  2.26399668E-03  3.23106627E-03
  3.22406004E-03  2.59783118E-03  1.94216926E-02  3.58298967E-02  5.78406410E-02
  7.52913355E-02  6.42462390E-02  2.21826857E-02  2.60748626E-02  1.20178857E-02
 -3.36993971E-02  2.04325005E-02 -4.11384705E-02 -3.66906361E-02  1.56663392E-02
 -3.15423574E-02 -2.81320415E-02  7.81860135E-03 -1.57418472E-02 -1.40398605E-02
 -7.77094977E-03 -5.00589805E-04 -8.77113007E-05 -7.98334886E-04  1.26546048E-04
 -3.61584558E-04  1.11761912E-04 -2.73160336E-04 -6.38276603E-04 -1.17869882E-03
  1.81697543E-03 -5.95842842E-03  1.02588884E-02  6.47942626E-03 -1.05157017E-01
 -1.93657669E-01 -3.12891755E-01 -4.09505583E-01 -3.50778015E-01 -1.20671641E-01
 -1.62332661E-01 -8.02496861E-02  2.11692794E-01  7.68823999E-02 -1.19712838E-01
  9.87283399E-02  5.98539247E-02 -9.31979650E-02  7.68612664E-02  2.84207604E-02
 -4.42536901E-02  3.64964478E-02  7.52037564E-02  5.89019751E-03 -5.44052730E-03
  5.41208770E-03 -4.57253435E-03 -1.08116044E-03  8.90309086E-04  7.35317937E-04
  3.43472900E-03 -4.90008626E-03  1.46535726E-03  5.76966047E-03 -4.35406011E-03
 -2.23319247E-03  7.84262773E-03  1.33025802E-02  1.51445204E-02  1.30400588E-03
  1.44461487E-04 -3.91463519E-03  4.42767643E-04  6.06765028E-03  8.02368268E-03
  1.36096836E-02  1.54941469E-02  7.49874377E-04 -2.07039959E-04  3.86617323E-03
  5.67458964E-03  1.14771853E-03  2.29109854E-04  3.88613652E-04  4.42422998E-04
  7.12226422E-04 -1.88278368E-05 -9.36077001E-04 -4.53456322E-04 -7.21591076E-04
 -6.56667767E-04 -1.11383275E-03 -1.26805948E-03 -2.63046909E-04 -6.15100116E-05
  6.64469934E-05 -1.27958292E-03 -7.14916241E-04 -3.73019864E-03 -6.32712251E-03
 -7.20320682E-03  7.33843524E-05  1.00054814E-04  1.37497884E-03  4.54603663E-04
  3.28910794E-03 -2.37019249E-03 -4.02029481E-03 -4.57696448E-03 -5.32066451E-04
  7.86393160E-05 -2.20659369E-03 -7.60565838E-04  1.09713846E-03 -9.84804717E-03
 -1.67041509E-02 -1.90170893E-02  2.41040882E-04  6.92804734E-04 -6.83694753E-03
  3.50045671E-03 -4.97290804E-03 -3.62005708E-03 -6.14030159E-03 -6.99051776E-03
 -7.72355220E-05  9.55215230E-04  3.57107471E-03 -5.39722996E-05 -1.21767429E-04
 -2.20051017E-03 -3.73248150E-03 -4.24929914E-03 -2.62700826E-04 -1.06487013E-03
 -3.81929678E-04 -1.57702675E-03 -1.99217289E-03  2.26008982E-02  3.83353986E-02
  4.36435052E-02 -3.83429939E-04 -1.13921870E-03  1.52435525E-02  1.29438783E-03
 -1.28858646E-02
MO 12                     OCC NO =   2.00000000 ORB. ENERGY =  -0.89352526 
 -5.85570766E-02 -1.08028381E-01 -1.74391538E-01 -2.27005988E-01 -1.93704639E-01
 -6.68815668E-02 -8.15515020E-02 -3.75870295E-02  1.05397927E-01  4.84975380E-02
 -4.49929410E-02  4.32069825E-02  3.71848214E-02 -3.44977197E-02  3.31283606E-02
  1.85578322E-02 -1.72167801E-02  1.65333739E-02  3.68107638E-02  1.41869396E-03
 -4.65647607E-04  2.55002976E-03  2.20963576E-03 -3.46926975E-04 -2.90361530E-05
  1.54175070E-05 -5.09488821E-03  3.10728349E-03  1.98760472E-03 -4.42510430E-03
 -5.65117261E-04  1.02932079E-02 -6.63758273E-02 -1.22452718E-01 -1.97676921E-01
 -2.57316640E-01 -2.19568776E-01 -7.58118333E-02 -9.46999658E-02 -4.36471471E-02
  1.22391125E-01 -3.17906138E-02 -6.12004081E-03 -4.56644072E-02 -2.43750166E-02
 -4.69245726E-03 -3.50125572E-02 -1.21648418E-02 -2.34186507E-03 -1.74737201E-02
  3.76160106E-02 -5.88948170E-04 -2.74239951E-04 -1.07681612E-03  1.32140786E-03
  3.23555052E-04  1.64199925E-04  1.86723040E-04 -2.90353568E-03  2.20773138E-03
  6.95804305E-04 -6.65993655E-04  3.24023263E-04  9.61391529E-03  1.71626620E-02
  3.15878553E-02  5.11153936E-02  6.71925832E-02  5.76307086E-02  1.97049166E-02
  2.91240785E-02  1.29951164E-02 -3.83747437E-02  8.78964524E-02 -4.53383140E-01
  6.89569678E-03  6.77194416E-02 -3.49307079E-01  5.31275976E-03  2.97324884E-02
 -1.53364653E-01  2.33258817E-03 -1.59233356E-02  3.95892919E-03 -1.93341729E-02
  4.86142878E-04  3.37969030E-04 -2.27062141E-04  2.44456917E-03  2.24222300E-04
  3.84521872E-03 -3.02100863E-04 -3.54311786E-03  1.73394093E-02  1.75994539E-02
 -3.45767349E-03  5.11904592E-02  9.44381576E-02  1.52452674E-01  1.98448102E-01
  1.69336141E-01  5.84677090E-02  7.51336309E-02  3.46290372E-02 -9.71034098E-02
  1.04886082E-02  1.74334312E-02 -3.07461697E-02  8.04199633E-03  1.33668440E-02
 -2.35742035E-02  4.01351984E-03  6.67099204E-03 -1.17651799E-02 -2.78752469E-02
  9.37323775E-04 -6.42148490E-04  3.20900492E-05 -2.51234502E-02 -2.52500477E-04
 -3.44228290E-03 -5.59800850E-04  2.90788595E-03  1.53422160E-03 -4.44210754E-03
  2.95813636E-03  1.90907674E-03 -1.07750282E-02  1.10866621E-02  2.04531071E-02
  3.30177012E-02  4.29792405E-02  3.66742672E-02  1.26627451E-02  1.53774425E-02
  7.08745235E-03 -1.98739510E-02 -3.76099719E-03  9.75458744E-02 -1.54213443E-02
 -2.88369296E-03  7.47919599E-02 -1.18241040E-02 -1.43916491E-03  3.73264302E-02
 -5.90105666E-03 -9.14272321E-03 -7.54264518E-04  1.81086839E-03  5.09149825E-04
  1.08539228E-02  6.59251956E-04 -8.07645613E-04 -3.77927246E-04 -2.63428519E-03
  3.40252652E-03 -7.68241326E-04 -1.71613846E-02  7.10911806E-03 -4.71179221E-04
 -4.91342027E-02 -9.04857846E-02 -1.46197443E-01 -1.91339874E-01 -1.63899649E-01
 -5.63833501E-02 -7.76887778E-02 -3.84057034E-02  1.01311432E-01 -5.84370484E-02
 -4.06161021E-03 -5.26321010E-02 -4.54939844E-02 -3.16201513E-03 -4.09747590E-02
 -2.16021529E-02 -1.50143662E-03 -1.94562648E-02  4.03891971E-02 -2.71319271E-03
 -3.24482932E-03 -1.81332713E-03  4.38363553E-03 -5.36224784E-04 -6.88653376E-04
 -1.02926648E-04 -3.00009813E-03  1.37445672E-03  1.62564140E-03  4.39949432E-04
 -4.11555829E-03  1.45851265E-03  1.64750037E-03  3.03937301E-03  4.90649707E-03
  6.38680192E-03  5.44987016E-03  1.88170948E-03  2.40544616E-03  1.10866843E-03
 -3.10882120E-03 -4.22221591E-03  8.47485585E-02 -1.95240015E-02 -3.23732608E-03
  6.49797936E-02 -1.49697601E-02 -1.61565262E-03  3.24294715E-02 -7.47095952E-03
 -2.95433984E-03 -1.34350960E-04  7.44338056E-04 -1.04027062E-03  8.73016101E-03
 -2.36135628E-04 -2.56654490E-04  8.87392974E-04  2.76217949E-03 -3.03203323E-03
  2.69853735E-04  1.24716455E-02 -1.25091014E-02  1.47383434E-03  2.10474691E-02
  3.87611206E-02  6.26261542E-02  8.19636803E-02  7.02091944E-02  2.41527643E-02
  3.38905746E-02  1.67539173E-02 -4.41956065E-02 -2.48321249E-02 -1.88737371E-01
 -1.18974077E-01 -1.93321246E-02 -1.46934440E-01 -9.26228301E-02 -9.17957652E-03
 -6.97696693E-02 -4.39805958E-02 -1.74034002E-02 -1.46091311E-03 -5.90196375E-03
 -5.08184919E-03  6.45043497E-04  1.54700252E-04  1.44196284E-03  4.93377721E-04
  8.01753460E-03 -4.27331499E-03 -3.74421961E-03 -5.75403266E-03 -1.58396432E-02
 -6.71535971E-03  1.40636721E-02  2.38546482E-02  2.71576794E-02  3.39827256E-03
 -7.06651258E-05 -3.92366305E-03 -2.25823250E-03  8.42804097E-03  1.51683842E-02
  2.57284490E-02  2.92909358E-02  3.53180086E-03 -3.60013516E-04  7.66751802E-03
  5.80886205E-03  1.27765423E-03  1.62938141E-02  2.76373908E-02  3.14641991E-02
  4.05914850E-03 -1.42717666E-04  4.24514134E-03  4.85719843E-03 -8.97913207E-03
  1.67870876E-02  2.84740760E-02  3.24167358E-02  4.14909130E-03 -3.30889807E-04
 -9.98680011E-03  4.62131288E-03  2.29883147E-03 -3.05913886E-03 -5.18887818E-03
 -5.90735562E-03 -3.75209696E-04 -3.24046355E-04  9.40147874E-04  2.47722843E-03
  1.15359614E-03 -2.68492004E-03 -4.55413228E-03 -5.18471970E-03 -5.73592013E-04
  7.52569692E-04 -1.14165037E-03  1.90575272E-03  1.85939378E-04  1.45365028E-02
  2.46566585E-02  2.80707400E-02  3.59623100E-04 -6.86906516E-05  8.24241911E-03
 -2.42507331E-03  5.51092793E-03 -7.81751174E-04 -1.32599787E-03 -1.50960202E-03
  3.02680450E-04 -2.93821636E-04  1.10373573E-04  1.88906607E-03 -4.33756495E-04
  1.13446135E-04  1.92426105E-04  2.19070365E-04  2.60182770E-04  5.98086210E-04
  1.82599868E-04  1.34224246E-03  1.84466347E-04 -6.48986831E-03 -1.10080443E-02
 -1.25322719E-02 -8.85234489E-04 -2.66785405E-04 -4.10826064E-03 -4.11217522E-03
  1.67927493E-03
MO 13                     OCC NO =   2.00000000 ORB. ENERGY =  -0.81478584 
 -8.23651570E-03 -1.51950457E-02 -2.45295484E-02 -3.19301865E-02 -2.72460886E-02
 -9.40742104E-03 -1.10408895E-02 -5.08873814E-03  1.42693492E-02  1.43979375E-02
  1.14712727E-02 -2.22465026E-02  1.10394209E-02  8.79544081E-03 -1.70572004E-02
  5.50944479E-03  4.38954145E-03 -8.51273858E-03  7.50838194E-03  9.54643920E-04
  1.21314880E-03 -2.59202806E-04  1.09746714E-03 -3.08234626E-04  2.36228188E-04
  9.45662066E-06  1.78081517E-03 -9.15049961E-04 -8.65765212E-04 -7.68656354E-04
  3.33630497E-03 -2.99850227E-04  6.93702510E-03  1.27976947E-02  2.06594753E-02
  2.68925009E-02  2.29474219E-02  7.92319450E-03  1.02259446E-02  4.71313062E-03
 -1.32161068E-02 -5.61316288E-03 -1.88470589E-03 -3.10021349E-02 -4.30381557E-03
 -1.44507236E-03 -2.37704612E-02 -2.14790563E-03 -7.21192397E-04 -1.18631263E-02
 -4.74638951E-03  4.44794956E-04  2.17240196E-05 -1.03655937E-03  6.32968085E-04
  9.79447800E-06  5.20463740E-05 -3.04462565E-04 -7.02642232E-04  4.17076035E-04
  2.85566197E-04 -4.14510720E-03 -7.31542303E-04  1.10587733E-03  5.84964783E-03
  1.07662686E-02  1.74219507E-02  2.29016308E-02  1.96426026E-02  6.71613894E-03
  9.87756494E-03  4.40735338E-03 -1.30149705E-02  3.58267879E-02  1.08141986E-01
 -1.10627041E-01  2.76025938E-02  8.33175253E-02 -8.52321251E-02  1.21190279E-02
  3.65808887E-02 -3.74215013E-02 -5.96785709E-03  2.15848262E-03  4.32709482E-03
 -4.78090736E-03 -3.22429555E-05 -1.88105530E-04 -2.11463181E-04  3.33894147E-04
 -1.85529849E-03  3.82122010E-03 -1.96592162E-03 -4.78293951E-03 -1.23511633E-03
  2.46087419E-03 -1.23805792E-02 -2.28401758E-02 -3.68711755E-02 -4.79953196E-02
 -4.09544970E-02 -1.41406057E-02 -1.77128504E-02 -8.16384019E-03  2.28922541E-02
  1.18814794E-01 -6.75974257E-03 -1.51550276E-01  9.10996118E-02 -5.18293980E-03
 -1.16199093E-01  4.54650915E-02 -2.58665024E-03 -5.79914920E-02  1.10094209E-02
  2.50858668E-03 -9.05758495E-04 -4.25756773E-03  1.58234114E-03  2.18206288E-04
  4.32430210E-04 -3.70122780E-04 -1.97435278E-03  2.05110946E-03 -7.67566859E-05
 -1.89354047E-02  1.13040643E-02 -3.05464366E-03  6.62710555E-02  1.22259431E-01
  1.97364896E-01  2.56910476E-01  2.19222195E-01  7.56921671E-02  9.42618709E-02
  4.34452295E-02 -1.21824927E-01  3.98589917E-02 -3.48487942E-02 -3.05870711E-02
  3.05613346E-02 -2.67198344E-02 -2.34522168E-02  1.52522480E-02 -1.33350702E-02
 -1.17043000E-02 -4.45347480E-02  2.03705018E-03  3.73697839E-04  4.28575637E-04
 -5.63456311E-03  2.46219184E-04 -4.70622111E-04  5.56224533E-04 -1.45525628E-04
  8.62309506E-04 -7.16783878E-04  6.78630981E-03 -2.52185572E-03 -3.85708017E-03
  1.23523960E-02  2.27482321E-02  3.67542081E-02  4.81030681E-02  4.12045634E-02
  1.41748402E-02  2.01331489E-02  9.95288854E-03 -2.62549909E-02  1.92551832E-01
 -5.92409185E-02 -2.25561423E-01  1.49904046E-01 -4.61198074E-02 -1.75602432E-01
  7.11797432E-02 -2.18993158E-02 -8.33822458E-02 -1.03259665E-02  7.49568925E-03
 -1.87684469E-03 -8.75563752E-03 -1.38978659E-03 -8.39663133E-04  4.59460165E-04
  1.29771753E-03  6.14635141E-03 -3.17068518E-03 -2.97566622E-03  2.51331479E-02
 -1.59176642E-02  2.85128304E-03 -7.67764922E-02 -1.41640270E-01 -2.28651622E-01
 -2.97636501E-01 -2.53973790E-01 -8.76910595E-02 -1.09296031E-01 -5.03744630E-02
  1.41255216E-01  1.81505419E-02 -2.79338227E-02 -2.42350858E-02  1.39166788E-02
 -2.14178750E-02 -1.85819193E-02  6.94539817E-03 -1.06890208E-02 -9.27368014E-03
  5.16704159E-02 -6.08029246E-04 -1.30573432E-03 -7.40341610E-05  5.02630881E-03
 -4.13401610E-04  4.95120420E-04 -1.53500390E-04 -9.12149836E-04  1.14902514E-03
 -2.36875302E-04 -2.32005005E-03  2.10380113E-03  2.26297627E-03  8.30877692E-03
  1.53014836E-02  2.47225327E-02  3.23562862E-02  2.77160418E-02  9.53463477E-03
  1.26451706E-02  6.25118178E-03 -1.64901596E-02  1.03289433E-01  5.40379965E-04
 -9.42137810E-02  8.04121357E-02  4.20692666E-04 -7.33466250E-02  3.81825262E-02
  1.99759757E-04 -3.48275718E-02 -9.01619107E-03  3.12819731E-03  9.32582787E-05
 -5.15792097E-03 -2.96919028E-03 -6.37727589E-04  3.70054347E-04  4.86509810E-04
  4.42871214E-04 -4.59077196E-03  4.14790075E-03 -3.69473508E-04 -4.84019375E-04
  1.12455298E-03  4.52176179E-03  7.66976335E-03  8.73175628E-03  1.93470804E-03
  2.41524051E-04 -8.01790425E-04  2.09363213E-04  1.79033286E-03  1.32084328E-03
  2.24040005E-03  2.55061680E-03  8.76822168E-04 -3.60845123E-04  6.41227892E-04
  4.80530022E-04 -3.94463980E-04 -3.27017068E-03 -5.54682806E-03 -6.31486899E-03
 -6.67538003E-04  5.61749675E-04 -9.70696616E-04 -9.50969475E-04  1.02227391E-03
 -1.69313834E-03 -2.87188290E-03 -3.26953785E-03 -8.10806828E-04 -1.14540696E-04
  7.95773431E-04 -4.53761447E-04 -8.60204922E-04 -1.92629963E-02 -3.26736856E-02
 -3.71978438E-02 -5.74245070E-03 -4.14051519E-04  7.83462899E-03  9.09226313E-04
  8.64926894E-03 -2.26943041E-02 -3.84938326E-02 -4.38238768E-02 -6.12388773E-03
  1.33059753E-03 -1.23518664E-02  5.45452988E-04  2.14766259E-03 -5.25711404E-03
 -8.91705986E-03 -1.01517596E-02 -8.82323350E-04 -6.34412054E-05  3.30359309E-04
 -8.00205037E-06 -6.24769007E-03  2.25347263E-02  3.82231586E-02  4.35157240E-02
  5.91353301E-03  1.06162683E-04 -1.29252761E-02 -1.51011362E-03 -3.37823658E-03
  2.38388307E-02  4.04351662E-02  4.60340170E-02  6.33021990E-03 -1.31786349E-03
  3.64962105E-03  1.04334775E-03  1.28262784E-02 -9.30876565E-03 -1.57894274E-02
 -1.79757087E-02 -2.45495436E-03 -8.25370025E-04 -3.73638648E-03 -1.60916966E-03
  2.78902892E-03
MO 14                     OCC NO =   2.00000000 ORB. ENERGY =  -0.79679655 
  3.56020330E-02  6.56800205E-02  1.06028061E-01  1.38017045E-01  1.17770205E-01
  4.06632279E-02  5.04040770E-02  2.32312034E-02 -6.51427023E-02 -7.52270144E-02
  9.19080586E-02  1.34084440E-02 -5.76792804E-02  7.04692420E-02  1.02807403E-02
 -2.87860037E-02  3.51690910E-02  5.13081000E-03 -2.66254743E-02 -2.57512723E-03
  1.83363917E-03 -1.05983871E-05 -2.79280346E-03 -4.95882674E-05 -1.92410907E-04
 -4.18398138E-05  4.58663388E-03 -3.48710338E-03 -1.09953050E-03  8.59971134E-03
 -9.17853079E-03 -6.22662126E-03  2.56242628E-02  4.72726405E-02  7.63128023E-02
  9.93366032E-02  8.47641115E-02  2.92670151E-02  3.63970313E-02  1.67753659E-02
 -4.70398649E-02  4.66842358E-02  8.78112947E-02  8.69552805E-02  3.57944968E-02
  6.73281045E-02  6.66717674E-02  1.78639628E-02  3.36014433E-02  3.32738850E-02
 -1.81503427E-02  1.44593851E-03  1.99878824E-03  2.43086586E-03 -6.46071489E-04
  2.59660033E-04 -8.51787856E-05 -5.44956317E-05  8.36185371E-03 -4.94649477E-03
 -3.41535895E-03  1.04506491E-02  6.64733617E-03 -2.38615004E-03 -3.79790541E-02
 -6.99003956E-02 -1.13112657E-01 -1.48689682E-01 -1.27530321E-01 -4.36047795E-02
 -6.52175856E-02 -2.90999804E-02  8.59326119E-02  2.12434457E-02 -1.60245043E-01
  5.13119561E-02  1.63669209E-02 -1.23460100E-01  3.95330746E-02  7.18596129E-03
 -5.42056448E-02  1.73571526E-02  3.73007611E-02 -6.06215302E-04 -6.33675437E-03
  8.17575590E-04  2.03225003E-03 -7.26435498E-05 -1.12194305E-05 -1.09561092E-04
 -2.33505929E-04 -7.04387894E-04  9.37893823E-04  1.92652472E-03  3.20570092E-03
  3.16716174E-05  3.64347615E-02  6.72162705E-02  1.08508048E-01  1.41245252E-01
  1.20524840E-01  4.16143373E-02  5.25945962E-02  2.42408121E-02 -6.79737498E-02
 -4.81591265E-02 -1.62866380E-01 -2.93721134E-02 -3.69253490E-02 -1.24875561E-01
 -2.25206647E-02 -1.84283373E-02 -6.23216576E-02 -1.12393902E-02 -3.02270745E-02
 -9.16917224E-04 -3.62306005E-03  4.19452757E-04  6.23200984E-03 -2.35619961E-04
 -4.59692291E-06 -4.88072352E-05 -4.21288651E-03 -2.47450219E-03  6.68738870E-03
 -8.93305706E-03  3.18966453E-03  1.24999245E-02  4.87029128E-02  8.98490350E-02
  1.45044397E-01  1.88804726E-01  1.61107430E-01  5.56265324E-02  6.94043240E-02
  3.19884037E-02 -8.96987998E-02 -3.23942273E-02  1.08251299E-01 -3.72278886E-02
 -2.48378290E-02  8.30001973E-02 -2.85439724E-02 -1.23958176E-02  4.14229160E-02
 -1.42454429E-02 -3.61679048E-02 -1.92505339E-03  2.61976820E-03 -1.32945672E-04
 -5.67791792E-03 -1.13025106E-05  1.83357049E-04  1.20996711E-04  2.98746972E-03
  1.10074728E-03 -4.08821700E-03 -2.04906196E-02  7.51279256E-03  4.64067824E-03
 -6.38540499E-02 -1.17593926E-01 -1.89995935E-01 -2.48662340E-01 -2.13001448E-01
 -7.32749297E-02 -1.03035303E-01 -5.09358419E-02  1.34365020E-01 -1.37065821E-01
  1.18780827E-01 -1.91700608E-01 -1.06707482E-01  9.24723821E-02 -1.49241358E-01
 -5.06684866E-02  4.39091577E-02 -7.08650753E-02  5.64650036E-02 -6.65046455E-03
  1.18093348E-03 -7.57518200E-03  6.25980599E-03 -2.49744129E-04 -7.32894741E-04
  3.09982651E-04 -9.82313097E-03  2.91249459E-03  6.91063638E-03  7.65072734E-03
 -5.92794576E-03  9.23277867E-03  1.74253239E-02  3.21469178E-02  5.18951631E-02
  6.75520891E-02  5.76423254E-02  1.99025127E-02  2.52088157E-02  1.16187253E-02
 -3.25801100E-02 -1.63875904E-02  1.17720327E-01 -5.48793023E-02 -1.25649600E-02
  9.02604443E-02 -4.20779515E-02 -6.27079571E-03  4.50462882E-02 -2.09998471E-02
 -1.29251360E-02 -9.89700675E-04  1.91559127E-03 -2.32291807E-03 -2.66600316E-03
 -4.16407590E-05  2.52182955E-04 -2.24720709E-04  7.57447328E-03 -7.88319906E-03
  3.08725789E-04  1.04649776E-02 -1.50997131E-02  5.84855623E-03 -4.33686861E-02
 -7.98679813E-02 -1.29042309E-01 -1.68887627E-01 -1.44667299E-01 -4.97672023E-02
 -6.97764337E-02 -3.44942100E-02  9.09931992E-02 -1.25947783E-01 -3.44676873E-02
  9.82383260E-02 -9.80519483E-02 -2.68335323E-02  7.64797844E-02 -4.65585331E-02
 -1.27415102E-02  3.63153067E-02  4.15311666E-02 -3.08227982E-03 -1.90022170E-03
  5.84208682E-03  2.47091834E-03  5.37085719E-05 -7.22276780E-04  1.70141082E-04
 -2.92716422E-03  2.95570558E-03 -2.85413586E-05 -4.60394414E-03  3.10048060E-03
 -7.09870319E-03 -1.35436385E-02 -2.29725728E-02 -2.61534675E-02 -3.97571622E-03
  4.89814614E-04  2.23095294E-03  2.41164648E-03 -6.28950065E-03 -1.19048396E-02
 -2.01928598E-02 -2.29888619E-02 -4.18815575E-03  5.48725664E-05 -6.04288406E-03
 -3.10099096E-03 -6.33132747E-04 -7.73610576E-03 -1.31218988E-02 -1.49388210E-02
 -2.21146478E-03  3.26701159E-04 -1.09433252E-03 -4.06381852E-04  4.45788989E-03
 -9.70186951E-03 -1.64562059E-02 -1.87348126E-02 -3.20399921E-03 -5.09630577E-04
  5.40356078E-03 -1.02136482E-03  1.19597378E-04 -1.65088253E-02 -2.80020906E-02
 -3.18793970E-02 -4.07137489E-03  4.56938123E-04  5.42043558E-03  3.41488743E-03
  6.56588965E-03 -1.24002500E-02 -2.10331697E-02 -2.39455252E-02 -3.83739763E-03
  4.78221277E-04 -6.71939114E-03  2.10580440E-03  4.09110408E-04  2.85103127E-02
  4.83588834E-02  5.50548908E-02  4.78581778E-03  2.33391302E-04  1.42959807E-02
 -3.23407240E-03  8.28554878E-03 -6.48079398E-03 -1.09926525E-02 -1.25147489E-02
 -1.26676091E-03  4.94395463E-04  3.22740023E-03  2.60522187E-03 -5.16045217E-05
 -2.50361356E-03 -4.24660219E-03 -4.83460748E-03 -1.36748626E-03 -2.03734069E-04
 -3.10083177E-04  2.19320785E-03 -1.41749482E-03  1.90336971E-02  3.22847507E-02
  3.67550551E-02  3.03435886E-03 -5.92624928E-05  7.71738243E-03  1.15512717E-03
 -8.58214336E-03
MO 15                     OCC NO =   2.00000000 ORB. ENERGY =  -0.75348817 
 -5.68473577E-02 -1.04874225E-01 -1.69299745E-01 -2.20377985E-01 -1.88048952E-01
 -6.49287937E-02 -8.20344557E-02 -3.78096225E-02  1.06022101E-01 -7.39682444E-02
  1.04855100E-02 -1.25200121E-01 -5.67141358E-02  8.03962083E-03 -9.59954734E-02
 -2.83043289E-02  4.01233430E-03 -4.79084697E-02  4.40282303E-02 -1.45835410E-03
 -3.84677269E-04 -2.81141558E-03  7.33355352E-03 -1.88028769E-04  2.63719620E-04
  4.01292167E-04  3.58425584E-03 -3.67729372E-03  9.30378738E-05  3.81467090E-03
  7.63445391E-03 -1.16942188E-02  6.03656725E-02  1.11364949E-01  1.79777801E-01
  2.34017302E-01  1.99687407E-01  6.89472732E-02  8.80549483E-02  4.05844633E-02
 -1.13803042E-01 -8.31415313E-02  6.43263818E-02 -1.14489775E-01 -6.37476275E-02
  4.93213700E-02 -8.77834631E-02 -3.18145343E-02  2.46148206E-02 -4.38101009E-02
 -4.62123061E-02 -9.66558125E-04  2.62894076E-03 -2.69728910E-03 -8.43353470E-03
  1.08615457E-04 -5.63478746E-04 -2.08275288E-05 -2.00561721E-03  2.81642982E-03
 -8.10812611E-04 -3.97943889E-03 -2.37737271E-03  1.27518556E-02 -3.11802447E-02
 -5.73871965E-02 -9.28638273E-02 -1.22072041E-01 -1.04700518E-01 -3.57988825E-02
 -5.42094307E-02 -2.41881596E-02  7.14279428E-02 -6.05526493E-02  5.80204500E-01
 -5.04913216E-02 -4.66525268E-02  4.47016047E-01 -3.89008204E-02 -2.04829762E-02
  1.96264162E-01 -1.70795589E-02  3.09063926E-02 -3.35551744E-03  2.57939019E-02
 -2.40223927E-03  1.98190645E-03 -1.24044345E-04 -1.50851290E-03  4.55666921E-05
 -5.46587268E-03  2.78156899E-03  2.68430368E-03 -1.27595249E-02 -1.33223826E-02
  3.97097837E-03  5.77899762E-03  1.06613204E-02  1.72107001E-02  2.24032199E-02
  1.91167099E-02  6.60054152E-03  7.72581719E-03  3.56082367E-03 -9.98491866E-03
  1.57661158E-01 -8.00016884E-02  1.05706046E-01  1.20884528E-01 -6.13401962E-02
  8.10486595E-02  6.03298526E-02 -3.06130573E-02  4.04489619E-02 -6.04822557E-03
  5.04359365E-03 -3.70396211E-03  1.17907372E-03  5.03091496E-03  1.02401067E-03
 -9.17177758E-04 -8.88674378E-06  2.08670248E-03  1.85440063E-03 -3.94110311E-03
 -8.10193126E-03 -2.05049851E-02  1.03101378E-02 -3.69501554E-04 -6.81670892E-04
 -1.10042967E-03 -1.43243259E-03 -1.22229744E-03 -4.22029996E-04  1.78656192E-04
  8.23425122E-05 -2.30896939E-04  2.97207062E-02  4.60206893E-02  2.12109153E-02
  2.27879434E-02  3.52857316E-02  1.62631781E-02  1.13727810E-02  1.76100533E-02
  8.11646577E-03  2.93101317E-03  2.17339605E-03  1.51325154E-04  6.35878711E-04
  8.94671312E-04  1.16086698E-04  7.79093544E-05  6.13777050E-05  1.40019986E-03
 -1.06315479E-03 -3.37045070E-04 -8.79050239E-03 -1.79305218E-03  1.04468837E-03
 -1.93820197E-02 -3.56940210E-02 -5.76706562E-02 -7.54780377E-02 -6.46536637E-02
 -2.22415984E-02 -3.19262442E-02 -1.57828441E-02  4.16339865E-02 -5.89610399E-02
  6.25608524E-02  1.89125686E-02 -4.59019184E-02  4.87044181E-02  1.47236748E-02
 -2.17958544E-02  2.31265804E-02  6.99132158E-03  1.67095822E-02 -3.00281138E-03
  2.33377242E-03  3.46600782E-04  2.72259455E-03 -3.53521731E-04 -3.71440409E-04
 -2.14220542E-04 -4.56655600E-03  2.04718588E-03  2.51937011E-03 -5.18734842E-03
 -1.57279803E-03  2.06791657E-03  1.89590981E-02  3.49764843E-02  5.64629668E-02
  7.34980129E-02  6.27159935E-02  2.16543287E-02  2.68765111E-02  1.23873649E-02
 -3.47354552E-02  1.61956355E-02  1.90146673E-02  2.06885235E-02  1.24177812E-02
  1.45792351E-02  1.58626413E-02  6.19734318E-03  7.27606017E-03  7.91656985E-03
 -1.42560905E-02  1.11632268E-03  7.35112505E-04  1.29787830E-03 -3.66141698E-03
  1.62119337E-04  4.07122880E-04 -5.55893424E-05  3.03931495E-03 -7.69968670E-04
 -2.26934628E-03 -2.15832732E-04 -4.97602290E-03  1.94421857E-03  1.95130480E-02
  3.59353233E-02  5.80605272E-02  7.59882919E-02  6.50907419E-02  2.23919583E-02
  3.23176917E-02  1.59763574E-02 -4.21444606E-02  6.23218214E-02 -2.68763850E-01
 -2.04350423E-01  4.85183295E-02 -2.09236071E-01 -1.59089400E-01  2.30382189E-02
 -9.93526868E-02 -7.55412740E-02 -1.76511467E-02  2.41903607E-03 -1.08622926E-02
 -9.28603532E-03 -5.06733124E-03 -3.73837554E-04  9.99479902E-04  6.63615723E-05
  7.81222180E-03 -6.15510196E-03 -1.65711984E-03  1.56898896E-03 -1.51406609E-02
 -8.67795128E-04  2.30722404E-02  3.91348842E-02  4.45536915E-02  8.00417147E-03
  1.68308677E-04 -7.74362597E-03 -1.72250086E-03  8.85041411E-03  2.25883074E-02
  3.83140423E-02  4.36191919E-02  8.15835491E-03 -9.08474795E-04  7.13169003E-03
  8.66968147E-03 -1.23711133E-03 -2.47679471E-02 -4.20111235E-02 -4.78281890E-02
 -8.44701477E-03  4.42107064E-04 -7.63347416E-03 -5.40179356E-03  8.49449491E-03
 -2.40205327E-02 -4.07433672E-02 -4.63848929E-02 -8.79289677E-03  4.19938655E-04
  9.87349572E-03 -4.69341959E-03 -5.91860392E-03  3.14064868E-03  5.32713425E-03
  6.06475530E-03  6.65266667E-04 -4.76184799E-04 -2.52536290E-04 -2.55535852E-04
 -1.24301717E-03 -1.84715975E-03 -3.13313235E-03 -3.56696117E-03 -8.93413050E-04
  3.44589298E-04 -1.04996553E-04  1.79783600E-03  1.00336429E-03  7.86602228E-03
  1.33422617E-02  1.51896965E-02  6.72170661E-04 -3.24575020E-05  3.22454565E-03
  1.46810296E-04  3.31875813E-03 -4.18511089E-03 -7.09873974E-03 -8.08166594E-03
 -1.18061640E-03 -2.07495545E-04  2.17412784E-03 -2.28777550E-04  1.45475862E-03
 -7.60126182E-03 -1.28931779E-02 -1.46784304E-02 -1.78758998E-03  2.73410306E-04
 -6.44044578E-04 -4.34670578E-04 -3.77189748E-03 -1.33662001E-02 -2.26716037E-02
 -2.58108248E-02 -3.10121746E-03 -2.17363335E-04 -5.84432284E-03 -5.98684882E-03
  2.60569197E-03
MO 16                     OCC NO =   2.00000000 ORB. ENERGY =  -0.68697153 
  1.90402598E-03  3.51262146E-03  5.67046783E-03  7.38126495E-03  6.29844735E-03
  2.17470284E-03  3.39947484E-03  1.56681554E-03 -4.39351319E-03  1.83907950E-01
  2.42829452E-02  1.65064004E-02  1.41008896E-01  1.86186149E-02  1.26560559E-02
  7.03733224E-02  9.29199381E-03  6.31625896E-03  1.17551889E-03  8.82379593E-03
  2.99611326E-03 -2.21478695E-04  3.40602825E-03  8.48151443E-04  5.42299159E-04
 -1.19799483E-05  1.59764575E-03  4.06142863E-03 -5.65907438E-03 -1.13913604E-03
  1.00525051E-02  9.31164540E-03 -1.03982125E-02 -1.91830283E-02 -3.09673975E-02
 -4.03103540E-02 -3.43969014E-02 -1.18764252E-02 -1.38164215E-02 -6.36797889E-03
  1.78564729E-02 -3.02032992E-02 -1.62936161E-02 -1.03798541E-01 -2.31579650E-02
 -1.24929064E-02 -7.95861064E-02 -1.15574477E-02 -6.23483594E-03 -3.97190454E-02
  1.06303745E-02 -1.92451356E-03  3.79427102E-04 -3.40900968E-03 -3.74582059E-03
 -2.87423200E-04 -4.53249139E-04  3.45236773E-04  4.39689422E-04  7.57049787E-04
 -1.19673921E-03 -1.16582802E-02 -1.12921123E-02 -9.80555857E-04  3.42288055E-02
  6.29980685E-02  1.01943327E-01  1.34007292E-01  1.14937317E-01  3.92990177E-02
  5.93307066E-02  2.64732646E-02 -7.81758867E-02 -2.65855310E-01  1.76473690E-01
 -3.05534108E-01 -2.04827074E-01  1.35963391E-01 -2.35397432E-01 -8.99301362E-02
  5.96952643E-02 -1.03352173E-01 -3.74143622E-02 -1.16496280E-02  8.13380634E-03
 -1.38506403E-02 -1.52073167E-03  6.05597752E-04  9.53831544E-04  3.06659900E-04
 -8.12842382E-03  4.81871818E-03  3.30970564E-03 -1.44066352E-03 -3.46637215E-03
  1.53883269E-02 -4.48808854E-02 -8.27980095E-02 -1.33661841E-01 -1.73988018E-01
 -1.48464305E-01 -5.12611644E-02 -6.84715400E-02 -3.15584843E-02  8.84932611E-02
 -8.81130893E-02 -1.17084941E-01 -9.38367914E-02 -6.75595014E-02 -8.97732711E-02
 -7.19480714E-02 -3.37169265E-02 -4.48031546E-02 -3.59071306E-02  3.93172827E-02
 -4.36503070E-03 -8.77048835E-03 -5.57419195E-03 -2.10243678E-02 -5.25033515E-04
 -4.48473229E-03 -3.41619149E-04  4.57533917E-03 -2.78446802E-03 -1.79087114E-03
  5.56795910E-03 -1.91752583E-03  1.65950355E-02  2.21664002E-02  4.08934405E-02
  6.60147817E-02  8.59316390E-02  7.33256301E-02  2.53175818E-02  3.21159525E-02
  1.48022197E-02 -4.15069584E-02 -3.20728542E-02 -3.41961232E-02 -1.12580146E-01
 -2.45914206E-02 -2.62194079E-02 -8.63192810E-02 -1.22728425E-02 -1.30853223E-02
 -4.30793714E-02 -1.60336985E-02 -1.48268595E-03 -2.00578803E-03 -4.84958253E-03
  1.28822796E-02  4.20547194E-04 -9.87970027E-04 -7.49594055E-04  6.33470547E-03
  1.01135318E-03 -7.34605865E-03  8.79939115E-04 -3.43011066E-03  9.97414164E-05
 -1.71256636E-02 -3.15387046E-02 -5.09569318E-02 -6.66912686E-02 -5.71270131E-02
 -1.96523446E-02 -2.71484269E-02 -1.34209143E-02  3.54033889E-02 -2.34687842E-01
  1.03682718E-01 -9.03013820E-02 -1.82707465E-01  8.07183129E-02 -7.03007727E-02
 -8.67559667E-02  3.83279099E-02 -3.33812934E-02  1.73624247E-02 -1.14876445E-02
  2.31699872E-03 -4.54390277E-03  7.13957060E-03  3.13679455E-05 -1.20494757E-03
 -9.73398770E-05 -2.52708279E-03 -1.99586489E-03  4.52294768E-03 -4.81710453E-04
  9.24577287E-03  1.18427813E-02  3.63541949E-02  6.70676380E-02  1.08268109E-01
  1.40932922E-01  1.20258329E-01  4.15223172E-02  5.11621959E-02  2.35806198E-02
 -6.61225022E-02 -1.43639748E-01 -6.69831948E-02  3.84637406E-02 -1.10133804E-01
 -5.13584449E-02  2.94915450E-02 -5.49644877E-02 -2.56314638E-02  1.47183481E-02
 -3.03036488E-02 -5.10051063E-03 -2.06088788E-03  1.06556081E-03  5.57686229E-03
 -3.38696305E-04 -5.75771152E-04  8.39822776E-04  5.91370521E-03 -4.46807208E-03
 -1.44563314E-03 -1.02792852E-02  3.39457860E-03 -8.20971256E-03  2.08916834E-02
  3.84742250E-02  6.21626183E-02  8.13570151E-02  6.96895316E-02  2.39739944E-02
  3.25908198E-02  1.61113792E-02 -4.25006382E-02  5.07784911E-01  2.75587557E-01
 -2.75757417E-02  3.95317002E-01  2.14548413E-01 -2.14680651E-02  1.87710495E-01
  1.01875175E-01 -1.01937966E-02 -2.49208844E-02  2.08920956E-02  1.27466222E-02
 -3.50883882E-03 -5.81611600E-03 -1.07380871E-03  5.32071593E-04 -4.26082816E-04
 -6.15570079E-03 -4.51514840E-03  1.06708492E-02  9.14139746E-03 -2.09468225E-03
  2.88154717E-02  5.74351869E-03  9.74209415E-03  1.10910321E-02  7.53497283E-04
 -1.76529450E-03  2.15148654E-03 -2.62056283E-04  2.64645166E-03 -1.28356757E-02
 -2.17717340E-02 -2.47863548E-02 -4.57121063E-03  1.36133108E-03 -1.60526063E-03
 -4.64294031E-03 -3.24159500E-04 -1.05523606E-03 -1.78987997E-03 -2.03771550E-03
 -1.09733976E-03 -8.33317979E-04 -4.15866349E-04 -1.14473559E-03 -1.23670297E-03
  4.66206564E-03  7.90774522E-03  9.00269028E-03  2.66966324E-03  5.85789152E-04
 -2.65378230E-03  6.56189212E-04 -1.60947748E-03 -1.69275425E-02 -2.87123141E-02
 -3.26879614E-02 -6.58169096E-03 -2.07634842E-05  4.37642925E-03  1.03524872E-03
  5.22929645E-03 -8.39248327E-03 -1.42352392E-02 -1.62063200E-02 -4.11963454E-03
  1.56358393E-04 -3.87531058E-03 -1.07778320E-05 -9.53554014E-04  1.96017176E-02
  3.32482209E-02  3.78519321E-02  5.20510937E-03  5.42319781E-04  6.53652998E-03
 -1.92505451E-03  6.06157181E-03 -2.33402195E-02 -3.95894274E-02 -4.50711731E-02
 -8.81834137E-03  4.43016158E-04  9.28121891E-03 -5.53759433E-04  3.00236396E-03
 -1.26319801E-02 -2.14262277E-02 -2.43930079E-02 -4.33982315E-03  8.42056349E-04
 -4.42373856E-03 -2.77684467E-03 -4.85714712E-03 -3.09337826E-02 -5.24695468E-02
 -5.97347368E-02 -1.06720693E-02 -1.37838366E-03 -5.04902231E-03  2.44292509E-03
  1.34708767E-02
MO 17                     OCC NO =   2.00000000 ORB. ENERGY =  -0.64354399 
  1.37272951E-03  2.53246500E-03  4.08818926E-03  5.32160820E-03  4.54093834E-03
  1.56787712E-03  2.03968614E-03  9.40089896E-04 -2.63610951E-03  9.10900096E-02
  1.95886126E-01 -1.03612702E-01  6.98420142E-02  1.50192998E-01 -7.94436164E-02
  3.48560604E-02  7.49568330E-02 -3.96479329E-02  1.89538305E-03  6.47443442E-03
  1.01962820E-02 -5.11595957E-03  8.34509208E-04  2.71217205E-04  8.64098032E-05
 -2.77852213E-04  5.32752625E-03 -1.82464430E-03 -3.50288195E-03  3.53471666E-03
 -2.84031000E-03 -3.44262610E-03  1.02147469E-02  1.88445638E-02  3.04210101E-02
  3.95991199E-02  3.37900039E-02  1.16668781E-02  1.40908485E-02  6.49446210E-03
 -1.82111449E-02  1.39084576E-01  1.91002405E-01 -2.21484554E-02  1.06641189E-01
  1.46448471E-01 -1.69820241E-02  5.32214280E-02  7.30880519E-02 -8.47522029E-03
 -1.05539636E-02  6.40101034E-03  7.14201264E-03 -1.31013739E-03 -2.04432978E-03
  3.33080028E-05  4.83526778E-05  2.64818239E-04  1.01070401E-02 -4.43935404E-03
 -5.66768606E-03  1.03400364E-02  7.90632267E-03  6.93646245E-03 -7.36739497E-03
 -1.35596801E-02 -2.19422426E-02 -2.88436782E-02 -2.47390639E-02 -8.45870550E-03
 -1.29060311E-02 -5.75865004E-03  1.70053668E-02  2.29661985E-01 -5.82072788E-01
 -1.53661879E-01  1.76942083E-01 -4.48455462E-01 -1.18388130E-01  7.76871206E-02
 -1.96896143E-01 -5.19787764E-02  8.10213099E-03  1.08688646E-02 -2.74675629E-02
 -8.05923437E-03  3.80355965E-04 -9.02403960E-05  7.43889507E-04  4.78833565E-04
 -3.74329013E-04  5.41831767E-03 -5.04398865E-03  1.54807130E-02  1.04500743E-02
  2.12508403E-04  2.37375116E-02  4.37918882E-02  7.06937813E-02  9.20223067E-02
  7.85228084E-02  2.71120428E-02  3.83117137E-02  1.76578417E-02 -4.95144184E-02
 -8.18596519E-02 -6.81169864E-02 -1.73470114E-01 -6.27647642E-02 -5.22277641E-02
 -1.33005828E-01 -3.13240166E-02 -2.60653150E-02 -6.63792309E-02 -1.78356314E-02
 -7.74707957E-04 -5.06410727E-03 -8.73565924E-03 -3.10719797E-03  3.65474941E-04
 -2.10530949E-03 -1.68664107E-03 -3.15426014E-03  4.82133179E-03 -1.66707166E-03
  1.79904637E-02  4.29364186E-03 -4.32727972E-03 -2.88562010E-02 -5.32350462E-02
 -8.59379869E-02 -1.11865735E-01 -9.54552432E-02 -3.29584065E-02 -4.07849742E-02
 -1.87977657E-02  5.27108835E-02 -1.58600632E-01  1.20461422E-01  1.57734400E-01
 -1.21604857E-01  9.23621417E-02  1.20940686E-01 -6.06893472E-02  4.60951825E-02
  6.03578790E-02  2.67635823E-02 -7.35774667E-03  3.30490506E-03  4.99818785E-03
  6.73758651E-03 -9.30042412E-05 -4.54385114E-04  1.41280231E-04 -6.55168902E-03
 -1.06634601E-03  7.61803503E-03 -4.26804222E-03  5.18795667E-03  1.08151522E-02
  1.28323656E-02  2.36321463E-02  3.81823439E-02  4.99721796E-02  4.28056239E-02
  1.47256233E-02  2.19041803E-02  1.08284037E-02 -2.85645358E-02 -9.78996704E-02
  8.82598719E-02  4.52275916E-02 -7.62161367E-02  6.87114312E-02  3.52102544E-02
 -3.61901174E-02  3.26266178E-02  1.67190742E-02 -1.29415474E-02 -4.19515451E-03
  3.78709097E-03  1.97043549E-03  3.37883109E-03  1.37150616E-04 -8.42827026E-04
  1.77637619E-04 -8.14334156E-03  4.74926672E-03  3.39407485E-03  1.11059701E-03
  5.92191802E-03 -5.58767056E-03 -1.55179881E-02 -2.86281902E-02 -4.62148380E-02
 -6.01579930E-02 -5.13329292E-02 -1.77240295E-02 -2.30758456E-02 -1.06356409E-02
  2.98234395E-02  4.31855833E-02 -5.51941371E-02 -1.86199957E-01  3.31119530E-02
 -4.23193468E-02 -1.42766260E-01  1.65251854E-02 -2.11203203E-02 -7.12503706E-02
  1.07780703E-02  1.23256111E-03 -2.00956513E-03 -8.36166545E-03 -2.59589042E-03
  2.02124329E-04  2.29949788E-04  1.59970036E-04 -2.74366364E-03  2.11356689E-04
  2.53230695E-03  8.90020331E-04  6.33013656E-03  1.32715714E-02 -9.79469951E-03
 -1.80379658E-02 -2.91438537E-02 -3.81428102E-02 -3.26727151E-02 -1.12397870E-02
 -1.77175042E-02 -8.75870662E-03  2.31048265E-02  2.82463934E-01  2.71123735E-02
 -2.43951335E-01  2.19901760E-01  2.11073271E-02 -1.89919213E-01  1.04417133E-01
  1.00225054E-02 -9.01803594E-02  8.48917591E-03  1.26350474E-02  3.00264011E-03
 -1.28708140E-02 -4.18755039E-03 -9.73472655E-04  4.36952162E-04  1.59795303E-05
  4.96151120E-04 -7.79211878E-03  7.29596766E-03  8.85520764E-03 -9.26783317E-03
  2.76653119E-03  1.31733562E-02  2.23445040E-02  2.54384332E-02  5.33914061E-03
 -1.01239107E-03 -1.06433576E-03  2.98994917E-03  3.43326459E-03 -1.78870001E-02
 -3.03397357E-02 -3.45407239E-02 -7.30662353E-03  3.03425004E-04 -4.71381248E-03
 -2.45150218E-03 -3.62528963E-03 -1.93646698E-02 -3.28461431E-02 -3.73941807E-02
 -8.81412716E-03 -4.11307899E-05 -6.55174351E-04 -1.31444992E-03  6.44278745E-03
 -1.53894302E-03 -2.61033846E-03 -2.97177869E-03 -1.17444878E-05  2.71776518E-04
  2.43944262E-03  3.46648228E-03 -5.94999676E-04  1.49645989E-02  2.53827905E-02
  2.88974157E-02  7.15669818E-03  4.02130712E-05 -7.65408440E-03  2.46949646E-03
 -2.76343228E-03  2.79304896E-02  4.73753937E-02  5.39352223E-02  1.34228819E-02
 -1.84418545E-04  1.15105843E-02  1.64356912E-03 -1.67305819E-04  1.16848568E-03
  1.98197275E-03  2.25640638E-03  1.26508787E-03  5.01912701E-04 -1.46745231E-03
  8.62936690E-04  1.38559830E-03  6.60473374E-03  1.12028778E-02  1.27540830E-02
  3.37294181E-03  2.62118977E-05 -2.30897551E-03 -8.46409495E-04 -3.89159907E-03
  2.20099090E-02  3.73329691E-02  4.25022745E-02  1.14489535E-02  7.71218243E-04
  2.47855923E-03 -5.81990637E-04  8.11208639E-03 -1.95544110E-02 -3.31679800E-02
 -3.77605806E-02 -7.27210669E-03 -5.72130945E-04 -4.89680231E-03  1.65417314E-05
  4.44556969E-03
MO 18                     OCC NO =   2.00000000 ORB. ENERGY =  -0.61961250 
  1.68903659E-03  3.11600064E-03  5.03019799E-03  6.54782378E-03  5.58727042E-03
  1.92915050E-03  2.32719418E-03  1.07260215E-03 -3.00768761E-03  2.53787743E-02
 -7.79230728E-02  1.84866002E-01  1.94588267E-02 -5.97464462E-02  1.41743469E-01
  9.71131844E-03 -2.98176643E-02  7.07399259E-02 -4.10779357E-03 -3.68259820E-04
 -3.95013268E-03  8.33351990E-03  3.88417420E-04  1.89673735E-04  5.78607534E-04
  5.64613630E-05 -2.54423162E-03  4.89504906E-03 -2.35081744E-03  3.11851819E-03
  4.22999125E-03  9.25037479E-03 -6.73527631E-03 -1.24255007E-02 -2.00586379E-02
 -2.61103890E-02 -2.22800443E-02 -7.69276505E-03 -7.98431498E-03 -3.67996512E-03
  1.03190036E-02 -2.34173441E-01 -6.26086862E-02 -2.67532443E-02 -1.79549271E-01
 -4.80043505E-02 -2.05126828E-02 -8.96076708E-02 -2.39575356E-02 -1.02372665E-02
  9.11539331E-03 -1.17860703E-02 -9.27112347E-04 -3.25665654E-04  1.92176605E-03
 -4.84121841E-04 -2.26551608E-04 -1.70661172E-04 -2.55431181E-03  2.68369117E-03
 -1.29379359E-04 -1.46076311E-02 -1.29040959E-02 -1.44871504E-03  2.14925765E-02
  3.95570568E-02  6.40111369E-02  8.41443906E-02  7.21701804E-02  2.46762086E-02
  3.71343014E-02  1.65692648E-02 -4.89292494E-02 -5.62262524E-01  4.64761927E-01
 -8.57954724E-02 -4.33192730E-01  3.58073816E-01 -6.61007506E-02 -1.90194980E-01
  1.57213724E-01 -2.90217958E-02 -2.56365421E-02 -2.74007319E-02  2.20221525E-02
 -3.18807629E-03 -2.03461907E-03  8.40684756E-04  2.31951329E-04 -8.48448645E-05
 -9.88316232E-03 -1.12604955E-03  1.10092119E-02 -8.51468797E-03 -1.65507681E-03
  1.47606168E-02 -1.93989581E-03 -3.57879553E-03 -5.77729345E-03 -7.52032018E-03
 -6.41710344E-03 -2.21567194E-03 -4.61384773E-03 -2.12651915E-03  5.96298012E-03
  1.46323348E-02 -2.25824805E-01  1.25845540E-01  1.12191418E-02 -1.73148069E-01
  9.64903398E-02  5.59913812E-03 -8.64130225E-02  4.81554427E-02 -4.25111751E-03
  5.49923375E-04 -1.25321717E-02  7.79667545E-03 -2.17220276E-02 -4.42737776E-04
 -1.16255692E-03  2.36961477E-03 -4.08660452E-03  2.37603346E-03  1.71057106E-03
 -1.15750374E-02 -1.02613222E-02  1.72866471E-03 -7.50562634E-03 -1.38466725E-02
 -2.23528530E-02 -2.90967756E-02 -2.48283337E-02 -8.57262825E-03 -9.97291230E-03
 -4.59650821E-03  1.28890855E-02 -1.51169778E-01 -9.71556799E-03  2.01112221E-01
 -1.15907352E-01 -7.44927836E-03  1.54200034E-01 -5.78458926E-02 -3.71771203E-03
  7.69566252E-02  9.77454650E-03 -6.48137211E-03 -8.71174026E-04  7.22587223E-03
  2.43776030E-03 -3.77850081E-05 -1.57974498E-04 -1.15692161E-04  2.40075072E-03
 -8.34741231E-03  5.94666159E-03  1.01453751E-03 -4.56649380E-03  1.71849619E-02
 -1.50017863E-03 -2.76273620E-03 -4.46373946E-03 -5.84204026E-03 -5.00422795E-03
 -1.72151154E-03 -1.61996408E-03 -8.00834583E-04  2.11254297E-03 -1.33865812E-01
  2.90377589E-01 -2.29905430E-01 -1.04216235E-01  2.26062641E-01 -1.78984297E-01
 -4.94855544E-02  1.07342538E-01 -8.49880746E-02 -3.09640981E-04 -6.46166153E-03
  1.40403321E-02 -1.06407888E-02  2.58501111E-03  2.97974465E-04 -8.71186688E-04
  3.46542918E-04 -1.69306214E-02  7.24381403E-03  9.68680737E-03  1.01516829E-02
 -4.53315222E-03  5.78466737E-03 -1.66728130E-02 -3.07586564E-02 -4.96540756E-02
 -6.46348589E-02 -5.51530474E-02 -1.90430247E-02 -2.27398378E-02 -1.04807751E-02
  2.93891798E-02  1.36450259E-01  1.42022542E-02 -2.25654260E-01  1.04621362E-01
  1.08893834E-02 -1.73017305E-01  5.22133928E-02  5.43456555E-03 -8.63477624E-02
  2.03037654E-02  3.82654844E-03 -1.34280109E-04 -8.58195837E-03  1.27834929E-02
 -4.39898150E-04 -1.02103758E-03 -1.13596147E-06  7.56751758E-05 -1.84809783E-03
  1.77242265E-03 -5.17576310E-03 -1.25903421E-03  2.14886737E-02  1.94029237E-02
  3.57325178E-02  5.77328554E-02  7.55594426E-02  6.47233942E-02  2.22655865E-02
  3.46373822E-02  1.71231041E-02 -4.51694943E-02  4.74620864E-02 -4.07030361E-02
  2.31487441E-01  3.69498370E-02 -3.16878306E-02  1.80215913E-01  1.75450895E-02
 -1.50465027E-02  8.55728895E-02 -1.76534632E-02  4.32443371E-03 -1.76451050E-03
  1.31629260E-02  6.75588146E-03  8.00034261E-04  5.19895997E-04  2.99703763E-04
 -4.34374284E-03  5.01615491E-03 -6.72412071E-04 -1.26047410E-02 -4.79191194E-03
  1.39670404E-02 -1.43728474E-02 -2.43790680E-02 -2.77547129E-02 -6.80837501E-03
 -2.80202549E-04  3.89996509E-03 -4.47783153E-04 -2.69298181E-03  1.05895172E-03
  1.79618243E-03  2.04489062E-03 -1.39322991E-04  8.17254935E-04  9.03503171E-04
 -1.75563015E-03  4.10308043E-03  1.30972363E-02  2.22153902E-02  2.52914418E-02
  5.87122337E-03 -7.38502195E-04 -2.19063131E-03  1.65764479E-03 -5.09628599E-03
 -1.12769907E-02 -1.91279094E-02 -2.17764533E-02 -5.58144470E-03  8.83508995E-05
  7.37313439E-04 -4.25085338E-03 -2.11829228E-03  9.86342572E-03  1.67302358E-02
  1.90467860E-02  5.29266089E-03 -1.74498788E-04 -5.09214542E-03 -1.13693789E-03
 -6.69150384E-04  2.06210417E-02  3.49771874E-02  3.98202997E-02  1.11458944E-02
 -4.33587811E-05  7.87860810E-03 -8.86157983E-04  1.18540906E-03  2.01771105E-02
  3.42241962E-02  3.89630457E-02  1.00021077E-02  1.43588713E-03  7.49069242E-03
  1.58938447E-03  2.65581898E-03  1.47292879E-02  2.49836585E-02  2.84430179E-02
  7.43413569E-03  1.83297788E-04 -4.71585918E-03  3.40742291E-04 -5.35037595E-03
  2.29989894E-02  3.90106365E-02  4.44122400E-02  1.09196355E-02 -1.03935007E-03
  5.98240295E-03  2.86035614E-03  7.54275624E-03  2.59224936E-03  4.39694527E-03
  5.00576781E-03  7.77615283E-04 -2.36726162E-04  3.36380053E-03 -8.92126260E-04
  3.87080950E-03
MO 19                     OCC NO =   2.00000000 ORB. ENERGY =  -0.60790857 
 -9.15739905E-03 -1.68939273E-02 -2.72720737E-02 -3.55001399E-02 -3.02923366E-02
 -1.04592174E-02 -1.22392590E-02 -5.64106580E-03  1.58181332E-02 -4.60339843E-02
 -2.25547763E-01 -2.21579491E-01 -3.52959254E-02 -1.72935651E-01 -1.69893033E-01
 -1.76151407E-02 -8.63070109E-02 -8.47885312E-02  1.12242605E-02 -3.01702236E-03
 -9.78909376E-03 -1.03854141E-02  1.71776640E-03 -5.02158022E-05 -3.60786334E-04
  2.89136727E-04 -5.89526797E-03 -5.41050350E-04  6.43631832E-03 -1.24170633E-02
  1.43765632E-02 -9.45244940E-03  7.18167137E-03  1.32490277E-02  2.13880677E-02
  2.78409117E-02  2.37567027E-02  8.20261976E-03  1.03620892E-02  4.77587956E-03
 -1.33920613E-02  1.32867638E-01 -1.18541962E-01  1.37351240E-02  1.01874437E-01
 -9.08904218E-02  1.05312177E-02  5.08424846E-02 -4.53606911E-02  5.25581579E-03
 -7.01897736E-03  6.91345956E-03 -6.35938568E-03  5.76772708E-05 -2.35855002E-03
  4.64863189E-04 -1.80896703E-04 -3.52303426E-05 -6.85090681E-03  3.57194213E-03
  3.27896468E-03  1.07551475E-02  8.19673430E-03 -3.49356463E-03 -2.64981571E-02
 -4.87698209E-02 -7.89192102E-02 -1.03741461E-01 -8.89784795E-02 -3.04232511E-02
 -4.64501885E-02 -2.07259984E-02  6.12041366E-02  3.24254421E-01  1.18915942E-01
  2.91932891E-01  2.49820416E-01  9.16182728E-02  2.24918433E-01  1.09684641E-01
  4.02253647E-02  9.87513270E-02  3.07293109E-02  1.66322770E-02  6.03726770E-03
  1.49510685E-02  1.02906067E-04 -5.59178168E-04 -1.37459511E-03 -4.45096809E-04
  6.78144879E-03 -3.31647731E-03 -3.46497148E-03 -5.95367456E-03 -1.11869740E-02
 -1.61501374E-02 -9.61808899E-03 -1.77438261E-02 -2.86440757E-02 -3.72860791E-02
 -3.18162818E-02 -1.09853992E-02 -1.45598870E-02 -6.71064158E-03  1.88173346E-02
 -7.67090067E-02  1.14523278E-01  1.91003168E-02 -5.88155776E-02  8.78091512E-02
  1.46449057E-02 -2.93530957E-02  4.38229211E-02  7.30883440E-03  1.32883444E-02
 -4.51871128E-03  8.93977562E-03  1.22992863E-03  6.00425909E-02  6.01896542E-04
  6.38759593E-03  7.72266093E-05 -1.54762682E-02  6.22257895E-03  9.25368929E-03
 -7.73285863E-03 -1.35680501E-02 -2.62263025E-03  3.98832014E-03  7.35780871E-03
  1.18778007E-02  1.54613687E-02  1.31932152E-02  4.55530083E-03  5.34480851E-03
  2.46341846E-03 -6.90768069E-03 -2.08984815E-01 -1.45559705E-01 -4.44195835E-02
 -1.60236238E-01 -1.11605905E-01 -3.40581058E-02 -7.99691136E-02 -5.56991693E-02
 -1.69973819E-02 -1.11332840E-02 -1.30248846E-02 -5.22135062E-03 -2.00331745E-03
 -3.06973124E-02 -1.88713651E-03  1.69783487E-03  1.06260312E-03  2.53643177E-03
 -2.94580775E-03  4.09375978E-04  1.18704292E-02 -1.19550813E-02  5.68395569E-03
  1.54849334E-02  2.85171280E-02  4.60749852E-02  6.03018883E-02  5.16539397E-02
  1.77695449E-02  2.75195780E-02  1.36043941E-02 -3.58873951E-02 -3.09503795E-01
  1.18888325E-01 -2.99876596E-01 -2.40952635E-01  9.25560711E-02 -2.33457738E-01
 -1.14412833E-01  4.39488962E-02 -1.10853991E-01 -1.51117276E-02 -1.52158513E-02
  3.75322505E-03 -1.44395467E-02  4.23651507E-03  1.08209128E-03 -4.85518299E-04
  9.60814465E-04 -4.73017538E-03 -1.94388038E-03  6.67405575E-03  1.36598157E-02
  1.40067644E-02  1.29335870E-02 -2.08926523E-03 -3.85435806E-03 -6.22213742E-03
 -8.09937490E-03 -6.91121193E-03 -2.38627575E-03 -3.04052019E-03 -1.40137360E-03
  3.92959684E-03 -1.02431116E-01 -7.45469707E-02 -1.51374708E-01 -7.85376518E-02
 -5.71578663E-02 -1.16064479E-01 -3.91957930E-02 -2.85257815E-02 -5.79243103E-02
 -3.71452744E-03 -5.47747361E-03 -3.53659993E-03 -9.92320235E-03 -2.64228435E-02
  3.57708206E-04  1.13083450E-03 -2.62472225E-03 -2.76017336E-03  5.44210497E-04
  2.21596287E-03 -1.25880667E-02  6.33873758E-04  3.92986353E-03  3.39259065E-03
  6.24781130E-03  1.00945584E-02  1.32115274E-02  1.13168503E-02  3.89312568E-03
  5.28858494E-03  2.61442940E-03 -6.89667324E-03 -2.49892780E-01  2.94685247E-01
  3.67031235E-02 -1.94544703E-01  2.29416207E-01  2.85738478E-02 -9.23767059E-02
  1.08934929E-01  1.35678736E-02 -5.27660609E-03 -1.44644805E-02  1.55490495E-02
 -1.14873794E-04 -1.05011699E-02 -3.19500771E-04 -1.47216063E-03 -5.73802537E-04
 -1.85392547E-03  6.46027406E-03 -4.60634859E-03  1.41457223E-02  2.06518378E-02
 -1.27577655E-02  1.77853767E-02  3.01673631E-02  3.43444837E-02  9.49104762E-03
  1.27889389E-03 -4.65180563E-03 -4.26434887E-03  3.03894231E-03  2.44513573E-02
  4.14741273E-02  4.72168377E-02  1.28555167E-02 -5.57753737E-04  7.35321857E-03
  4.33253579E-03 -2.52241020E-03 -1.55876373E-03 -2.64395815E-03 -3.01005352E-03
 -2.59613313E-04  6.01319562E-04  1.96544327E-03 -2.08753748E-03  1.05945833E-03
  1.23126540E-02  2.08845903E-02  2.37763727E-02  5.62989981E-03 -5.79619653E-04
 -2.64765552E-03  9.47808309E-04  1.58675667E-03 -1.65618284E-02 -2.80919938E-02
 -3.19817486E-02 -6.43506145E-03  2.19953548E-03  1.50158897E-03 -2.09518747E-03
  5.20940916E-03  1.58681849E-02  2.69154432E-02  3.06422870E-02  7.51493064E-03
 -1.16994966E-03  3.64424683E-03 -4.13367694E-03 -3.66671134E-03  2.29264270E-02
  3.88875571E-02  4.42721183E-02  1.13519040E-02  1.16915645E-03  6.19969336E-03
 -3.52825662E-03  3.02467241E-03 -1.02829059E-02 -1.74417535E-02 -1.98568239E-02
 -4.00676727E-03  2.07293689E-03  3.14848194E-03 -1.13774014E-03 -1.28421653E-03
  1.69964811E-02  2.88292471E-02  3.28210856E-02  6.91782135E-03 -2.00980731E-03
 -3.87117906E-04  3.96128882E-05  5.69814920E-03  1.04600449E-02  1.77422147E-02
  2.01988885E-02  7.65026611E-03  6.61888880E-04 -5.35379419E-04  7.00592334E-03
 -2.66355655E-03
MO 20                     OCC NO =   2.00000000 ORB. ENERGY =  -0.58122219 
 -1.05675761E-02 -1.94954769E-02 -3.14717871E-02 -4.09669194E-02 -3.49571499E-02
 -1.20698656E-02 -1.68648727E-02 -7.77300786E-03  2.17963197E-02 -1.71744404E-01
 -1.27017231E-02  3.72124622E-02 -1.31682663E-01 -9.73887183E-03  2.85321445E-02
 -6.57188789E-02 -4.86037965E-03  1.42395399E-02  8.44060395E-03 -9.23896985E-03
 -1.98785036E-03  2.86692565E-03  5.91274696E-03  2.59641104E-04  4.00319309E-04
  4.47991329E-04  5.72732709E-03  1.73248277E-03 -7.45980986E-03  3.56346039E-03
  1.28244287E-02  2.10888332E-03  1.00355061E-02  1.85138934E-02  2.98872049E-02
  3.89042640E-02  3.31970821E-02  1.14621564E-02  1.40380087E-02  6.47010828E-03
 -1.81428543E-02 -2.51359857E-01  1.67744448E-01  2.84357242E-01 -1.92726719E-01
  1.28615752E-01  2.18027011E-01 -9.61841412E-02  6.41882752E-02  1.08810760E-01
 -1.10928771E-02 -1.47174183E-02  7.22826386E-03  1.50779777E-02 -2.64988480E-03
 -3.58662213E-04  1.24438058E-04  9.31076757E-04  6.86598101E-03  3.10286308E-03
 -9.96884408E-03  1.24452644E-02  1.88914562E-02  8.31738297E-03 -8.54924590E-03
 -1.57348751E-02 -2.54621381E-02 -3.34706770E-02 -2.87076153E-02 -9.81562052E-03
 -1.53045717E-02 -6.82887495E-03  2.01657545E-02 -3.07709348E-01 -6.42447199E-01
  4.72102826E-01 -2.37073337E-01 -4.94970666E-01  3.63729581E-01 -1.04087985E-01
 -2.17318827E-01  1.59696910E-01  9.58831157E-03 -1.81101193E-02 -3.18031492E-02
  2.48505760E-02  4.80535472E-03  8.84461795E-05  3.67536169E-04 -7.82907716E-04
  3.18881330E-03 -1.11174516E-02  7.92863834E-03  5.07511856E-03  2.17489037E-02
 -1.89535643E-03 -8.58639933E-04 -1.58405247E-03 -2.55715530E-03 -3.32865671E-03
 -2.84034906E-03 -9.80704422E-04 -5.13454517E-04 -2.36650823E-04  6.63593438E-04
 -1.43513537E-01  1.12301542E-01 -5.51245626E-02 -1.10037034E-01  8.61056655E-02
 -4.22660015E-02 -5.49161926E-02  4.29727623E-02 -2.10936972E-02  3.33708996E-03
 -8.18402168E-03  5.00242864E-03 -2.09970583E-03 -1.80443097E-02 -8.01598374E-04
 -9.34568219E-04  1.60184837E-03  8.67191221E-03  5.14620286E-03 -1.38181151E-02
 -6.13853371E-04  9.81189691E-03 -6.39746488E-03 -3.59940970E-03 -6.64033154E-03
 -1.07195685E-02 -1.39536944E-02 -1.19067138E-02 -4.11110277E-03 -6.27187305E-03
 -2.89070184E-03  8.10582760E-03 -4.96134552E-02 -6.11299490E-02 -9.93882552E-02
 -3.80404356E-02 -4.68705491E-02 -7.62045800E-02 -1.89848437E-02 -2.33916892E-02
 -3.80314267E-02  1.84511026E-05 -3.15705450E-03 -2.64765003E-03 -3.58899144E-03
  3.63761089E-03  2.88133781E-04 -3.30317427E-04 -4.73853130E-04 -1.76684543E-03
  4.01667266E-03 -2.24982723E-03  6.44329849E-03 -9.85520203E-04 -6.84059924E-03
  1.37347775E-02  2.52940325E-02  4.08674454E-02  5.34863792E-02  4.58158489E-02
  1.57611750E-02  2.37568944E-02  1.17442991E-02 -3.09806006E-02  3.29556431E-04
 -1.91172899E-01 -3.14391267E-02  2.56563867E-04 -1.48830530E-01 -2.44757594E-02
  1.21825598E-04 -7.06699996E-02 -1.16219562E-02 -1.23542504E-02 -4.53528060E-04
 -1.10287636E-02 -1.45695780E-03  1.86583770E-03  1.06707823E-04 -4.50242198E-04
  1.81269625E-05  9.43482417E-03 -4.04814088E-03 -5.38668329E-03  5.89525528E-03
  9.98819054E-03 -2.34429842E-03 -4.86785421E-03 -8.98040750E-03 -1.44971818E-02
 -1.88710249E-02 -1.61026813E-02 -5.55986971E-03 -8.55050155E-03 -3.94092010E-03
  1.10507485E-02 -1.53392082E-01  7.88207169E-03 -4.09011349E-02 -1.17611273E-01
  6.04347024E-03 -3.13603836E-02 -5.86962686E-02  3.01611525E-03 -1.56510295E-02
  2.05945465E-03 -7.68730862E-03  2.20151911E-04 -3.37853078E-03  7.72840991E-03
 -4.62517999E-04 -8.53363972E-04 -6.33802539E-05 -3.11750314E-03  3.75825084E-03
 -6.40747704E-04  4.35498262E-03  8.44503254E-05 -9.60069636E-03  1.32180584E-02
  2.43424401E-02  3.93299623E-02  5.14741563E-02  4.40922008E-02  1.51682204E-02
  2.18959083E-02  1.08243144E-02 -2.85537486E-02  2.40026183E-01 -2.82195251E-02
 -1.38268280E-01  1.86863432E-01 -2.19692587E-02 -1.07643612E-01  8.87293666E-02
 -1.04317811E-02 -5.11129944E-02 -1.59095709E-02  1.24716304E-02 -2.51546959E-03
 -8.28076444E-03 -1.59612803E-04  6.90803827E-05  9.87593567E-04 -4.32134296E-04
  8.25789087E-03 -5.79457394E-03 -2.46331693E-03  2.90156204E-03 -3.44849287E-03
  1.39058342E-02 -7.64779319E-03 -1.29721039E-02 -1.47682848E-02 -3.27935185E-03
 -5.98926969E-05 -3.02565645E-03  3.23956274E-04 -2.96982103E-03  1.70200500E-02
  2.88692243E-02  3.28665983E-02  9.36848983E-03  9.10817277E-04  2.05670246E-03
  4.98130451E-03  1.62918955E-03  1.79188799E-02  3.03938099E-02  3.46022854E-02
  9.11450789E-03 -1.27082636E-03 -1.27901789E-03  7.35151852E-03 -1.50028891E-03
 -3.99953059E-02 -6.78396043E-02 -7.72330076E-02 -2.05021510E-02  8.67183021E-04
  1.01721532E-02 -5.22051188E-03  1.09014009E-03 -9.62934279E-03 -1.63331869E-02
 -1.85947598E-02 -5.20853859E-03 -1.37115317E-04  1.36433588E-03 -3.43214234E-04
  2.35104370E-03  2.93937754E-03  4.98574033E-03  5.67609030E-03  7.54747804E-04
  5.69302309E-04  7.70627244E-04 -9.50151066E-04 -2.19929131E-03 -7.09179920E-03
 -1.20290329E-02 -1.36946317E-02 -3.91418143E-03  1.36266502E-05 -2.66153002E-03
 -3.13438430E-03 -2.73959645E-03 -1.33623326E-02 -2.26650437E-02 -2.58033564E-02
 -6.84059768E-03  5.94776109E-04  3.47295627E-03  1.57610145E-03 -8.03662722E-04
  8.57669853E-03  1.45477031E-02  1.65620492E-02  4.33476119E-03 -6.16606985E-04
 -2.20436373E-03  2.45481179E-04  2.98724788E-03 -2.09775412E-02 -3.55818780E-02
 -4.05087188E-02 -9.23445498E-03 -1.20020246E-03 -3.93640723E-03 -2.76899615E-03
  6.41507105E-03
MO 21                     OCC NO =   2.00000000 ORB. ENERGY =  -0.55287288 
 -1.09879901E-02 -2.02710732E-02 -3.27238416E-02 -4.25967226E-02 -3.63478640E-02
 -1.25500458E-02 -1.55746677E-02 -7.17835329E-03  2.01288467E-02  1.95887467E-01
 -1.81554508E-01  5.11483834E-02  1.50194026E-01 -1.39204426E-01  3.92173207E-02
  7.49573463E-02 -6.94727656E-02  1.95721918E-02  1.15111853E-02  9.96890072E-03
 -7.45113223E-03  1.48039714E-03 -1.01261120E-03  4.70720133E-04  1.37458757E-04
 -6.79574680E-04 -1.67232557E-02  9.77299925E-03  6.95025647E-03  6.52101669E-03
  1.75436592E-02  6.68969818E-03  5.30491346E-03  9.78671147E-03  1.57988082E-02
  2.05653559E-02  1.75484571E-02  6.05906143E-03  6.40771859E-03  2.95331296E-03
 -8.28139566E-03 -3.85504554E-02  3.21507988E-01 -2.41810999E-01 -2.95580324E-02
  2.46511835E-01 -1.85405263E-01 -1.47515299E-02  1.23026684E-01 -9.25302215E-02
 -7.44744383E-03 -2.22485349E-03  1.54790782E-02 -1.25233008E-02  6.46583814E-03
 -3.91833295E-04  1.15193032E-03 -5.08126504E-04  9.97828043E-03 -3.00537750E-03
 -6.97290293E-03  1.76570891E-02  3.76255378E-03  2.38025081E-02  6.62154289E-03
  1.21869404E-02  1.97208784E-02  2.59236342E-02  2.22345583E-02  7.60237254E-03
  1.09637972E-02  4.89202843E-03 -1.44462221E-02 -2.27379119E-01 -5.32786691E-01
 -3.50533548E-01 -1.75183259E-01 -4.10483202E-01 -2.70067056E-01 -7.69149019E-02
 -1.80224272E-01 -1.18574008E-01 -6.71914801E-03 -1.22492058E-02 -2.70138872E-02
 -1.98858389E-02  1.21191724E-03  5.02381746E-04  3.12913572E-04  9.88218876E-05
 -6.41916667E-03  4.44474957E-03  1.97441711E-03  2.16528272E-02  1.37591781E-02
  1.30981664E-02  5.21720329E-03  9.62490032E-03  1.55375944E-02  2.02253332E-02
  1.72583151E-02  5.95888235E-03  9.36678131E-03  4.31714287E-03 -1.21057161E-02
 -1.34342670E-01  2.34301323E-02  6.71205452E-02 -1.03005398E-01  1.79647322E-02
  5.14637565E-02 -5.14069133E-02  8.96566056E-03  2.56840216E-02 -5.71337786E-03
 -9.25173492E-03 -8.44861688E-04  3.90053540E-03 -2.30648646E-02 -1.73082310E-03
  9.68430590E-04  1.05626475E-03  1.10176010E-02 -1.35520395E-02  2.53443853E-03
 -3.09581239E-03 -4.25289215E-03 -1.61834380E-02 -3.51956518E-05 -6.49303124E-05
 -1.04817798E-04 -1.36441642E-04 -1.16425911E-04 -4.01990753E-05 -9.48671259E-04
 -4.37241911E-04  1.22607164E-03 -9.15688599E-02 -6.83216421E-02 -1.10814407E-01
 -7.02091661E-02 -5.23846810E-02 -8.49654254E-02 -3.50392949E-02 -2.61436275E-02
 -4.24037026E-02 -2.47730769E-04 -4.59673045E-03 -2.96673865E-03 -5.82825017E-03
  7.06983282E-04  4.78429048E-04 -2.21907097E-04  8.84031111E-05 -5.33163389E-04
 -7.98074086E-04  1.33123747E-03  3.94747072E-03  4.48812709E-03 -1.27569558E-02
  2.71802674E-03  5.00553115E-03  8.08741236E-03  1.05846206E-02  9.06667052E-03
  3.11903816E-03  4.25853298E-03  2.10521981E-03 -5.55341566E-03  1.78050226E-01
 -2.02692512E-01 -2.25240433E-02  1.38614362E-01 -1.57798695E-01 -1.75352538E-02
  6.58190018E-02 -7.49284016E-02 -8.32635869E-03 -1.63559224E-03  9.19080879E-03
 -1.03967962E-02 -9.76377146E-04 -3.57982843E-03 -1.45046524E-04  5.67029870E-04
 -6.64939235E-05  8.36981445E-03 -3.79171692E-03 -4.57809753E-03  5.51078256E-03
  1.28088876E-05 -8.72037609E-03 -6.01914607E-03 -1.11043557E-02 -1.79258973E-02
 -2.33341942E-02 -1.99111120E-02 -6.87482953E-03 -8.76666170E-03 -4.04054816E-03
  1.13301159E-02  1.03271313E-02  1.33928766E-01  3.10126546E-02  7.91818615E-03
  1.02688043E-01  2.37785271E-02  3.95172988E-03  5.12485308E-02  1.18671517E-02
  8.70978546E-03  1.01896421E-03  5.24453670E-03  2.41872825E-03  1.40081099E-02
 -3.42336356E-04 -9.57576325E-04  8.67040548E-04 -6.85465048E-04 -8.94593977E-04
  1.58005902E-03  1.12371600E-02 -7.97694054E-03 -6.63898652E-03  2.23968555E-02
  4.12461570E-02  6.66412155E-02  8.72185008E-02  7.47104163E-02  2.57012361E-02
  4.01351165E-02  1.98409272E-02 -5.23389125E-02 -2.21653008E-01  1.73323337E-01
  4.35528294E-01 -1.72559682E-01  1.34934419E-01  3.39064308E-01 -8.19374402E-02
  6.40716346E-02  1.60999726E-01 -2.70001830E-02 -1.25037892E-02  7.24955312E-03
  2.57073627E-02  6.60693935E-03  8.09712014E-04  2.12671547E-05  1.09055050E-03
 -7.85724918E-03  1.24875904E-02 -4.63034122E-03 -8.75452265E-03  3.00860013E-03
  3.45489745E-04  8.41914427E-03  1.42804613E-02  1.62578037E-02  3.14805261E-03
 -1.80839686E-03  2.54188380E-03 -4.37797667E-03  4.29743293E-03  3.53721512E-03
  5.99978595E-03  6.83054564E-03  1.86714860E-03  9.80216005E-04  4.18236891E-03
 -2.29740212E-03  8.62040252E-04 -3.52906525E-02 -5.98596222E-02 -6.81480781E-02
 -2.10956812E-02 -1.26139157E-05 -7.53107151E-03 -1.54652494E-03  6.67951828E-03
 -1.42210167E-02 -2.41215345E-02 -2.74615201E-02 -8.34170043E-03  3.07217385E-04
  3.97992545E-03  3.10309496E-03 -7.35012955E-03 -1.55863351E-02 -2.64373727E-02
 -3.00980205E-02 -8.89513551E-03 -8.67021967E-04  1.61141393E-03  6.00691596E-04
  3.63889241E-03  6.92850029E-03  1.17520471E-02  1.33792930E-02  5.61498915E-03
  6.77079341E-04  3.70514677E-04 -3.00744497E-03 -3.28071272E-03 -1.34207043E-02
 -2.27640531E-02 -2.59160752E-02 -6.74660579E-03 -4.44272709E-04 -2.71013509E-03
 -2.04001733E-03 -4.53601272E-03  3.96612048E-03  6.72729058E-03  7.65878411E-03
  1.56396155E-03 -4.03285017E-04 -1.39673091E-03  2.73521182E-03 -8.74682735E-04
 -2.92930280E-03 -4.96865166E-03 -5.65663546E-03 -2.31460434E-03  1.26641496E-04
  9.25423079E-04  3.32200879E-03 -8.63665165E-04  2.17357539E-02  3.68679503E-02
  4.19728669E-02  9.80854971E-03  5.43278738E-04  6.32492600E-03  5.93465193E-03
 -2.16653878E-04
MO 22                     OCC NO =   2.00000000 ORB. ENERGY =  -0.53404426 
 -1.97570649E-03 -3.64486046E-03 -5.88394287E-03 -7.65914605E-03 -6.53556381E-03
 -2.25657347E-03 -3.09744077E-03 -1.42760825E-03  4.00316152E-03  1.61885298E-01
  3.46395275E-02 -2.42429994E-01  1.24123330E-01  2.65593821E-02 -1.85879869E-01
  6.19462416E-02  1.32549933E-02 -9.27670831E-02  6.41242267E-04  1.04549046E-02
  2.20801355E-03 -1.53376448E-02  2.75833291E-03  1.06880949E-03  8.79025370E-04
 -4.84056487E-04 -3.12425271E-03  7.74384221E-03 -4.61958950E-03 -5.60856231E-03
  1.69179224E-03 -1.40940952E-02  2.81628049E-03  5.19558420E-03  8.38729518E-03
  1.09177672E-02  9.31615145E-03  3.21664370E-03  5.62845631E-03  2.59415152E-03
 -7.27426976E-03  4.25470057E-02 -6.70702383E-02  7.04365471E-02  3.26223325E-02
 -5.14251843E-02  5.40062554E-02  1.62808304E-02 -2.56647714E-02  2.69529068E-02
 -6.05425838E-04  2.59072305E-04 -2.82665732E-03  4.71769181E-03  2.37130510E-03
 -3.91971077E-04  1.67708606E-04  3.37902025E-04 -3.56345919E-03  8.86814004E-03
 -5.30468086E-03  8.38373462E-03 -8.76915060E-03 -7.34607542E-03 -4.17095313E-03
 -7.67663337E-03 -1.24223102E-02 -1.63294666E-02 -1.40056935E-02 -4.78878413E-03
 -7.52378602E-03 -3.35710106E-03  9.91356209E-03 -3.20816468E-01 -5.75303612E-03
  6.11834048E-01 -2.47171660E-01 -4.43240180E-03  4.71384896E-01 -1.08521694E-01
 -1.94606352E-03  2.06963402E-01  4.46437320E-03 -1.79352050E-02  3.43219120E-04
  3.46482575E-02  5.35287993E-04 -2.77420834E-04 -3.00894300E-04 -6.65073773E-05
  1.71567151E-03 -1.24116327E-02  1.06959612E-02 -4.46923573E-04 -4.00092164E-03
 -6.52194379E-03  2.35284400E-03  4.34061846E-03  7.00711353E-03  9.12118066E-03
  7.78312072E-03  2.68732495E-03  2.92690121E-03  1.34900670E-03 -3.78275460E-03
 -2.37781337E-01 -8.51287856E-02  1.73484885E-01 -1.82315575E-01 -6.52713275E-02
  1.33017154E-01 -9.09882506E-02 -3.25749674E-02  6.63848831E-02 -5.16250716E-03
 -1.19350455E-02 -2.26111765E-03  1.22907015E-02 -1.65015748E-03 -5.88663380E-04
  2.29372986E-03  2.44119073E-03 -4.94814382E-03  7.70405293E-03 -2.75590911E-03
  1.06850962E-02  1.30855665E-02  1.83229955E-02  3.51538405E-03  6.48531774E-03
  1.04693278E-02  1.36279554E-02  1.16287601E-02  4.01513201E-03  5.46606768E-03
  2.51930672E-03 -7.06439717E-03  1.76520539E-01 -1.35926082E-01  1.56566094E-01
  1.35344699E-01 -1.04219457E-01  1.20044903E-01  6.75464914E-02 -5.20128138E-02
  5.99108208E-02 -2.49882016E-03  1.17089489E-02 -5.54636616E-03  9.52555769E-03
 -9.29724891E-03  5.27545170E-04  4.89759578E-04  7.38580164E-04  3.28521664E-03
 -1.11651705E-03 -2.16869958E-03  1.15621940E-02  6.41877142E-03  1.33303717E-02
 -1.44118098E-02 -2.65408585E-02 -4.28819361E-02 -5.61228985E-02 -4.80742626E-02
 -1.65380951E-02 -2.53258978E-02 -1.25199411E-02  3.30266874E-02  3.86803059E-01
  2.37076346E-02 -2.26336964E-01  3.01131094E-01  1.84566946E-02 -1.76206201E-01
  1.42987694E-01  8.76389139E-03 -8.36689363E-02  1.56336210E-02  2.11439223E-02
  2.63263434E-03 -1.17458791E-02 -3.37394907E-03 -7.36469551E-05  8.43365985E-04
  2.03643965E-04 -1.49847747E-03  6.77631465E-03 -5.27783718E-03  1.22973863E-02
 -2.07270388E-02  1.42560387E-03  3.06886387E-03  5.66155988E-03  9.13952544E-03
  1.18969476E-02  1.01516879E-02  3.50513441E-03  5.89653231E-03  2.71770756E-03
 -7.62073370E-03  2.41638300E-02  2.69394319E-01 -6.87580899E-02  1.85272849E-02
  2.06554396E-01 -5.27193214E-02  9.24641376E-03  1.03085121E-01 -2.63106365E-02
  1.32528321E-03 -2.66760800E-04  1.21885111E-02 -3.01894349E-03  7.18237021E-03
 -6.28574064E-04 -1.78283021E-05 -2.83278522E-04  6.04002982E-03 -2.48011876E-03
 -3.55991106E-03  2.03996021E-02 -1.09743872E-02  5.85776792E-03 -6.62179195E-03
 -1.21947240E-02 -1.97029563E-02 -2.57867792E-02 -2.20886737E-02 -7.59875592E-03
 -1.06717545E-02 -5.27561699E-03  1.39166912E-02  1.62123361E-01  2.46171647E-01
  4.70273150E-02  1.26215096E-01  1.91647753E-01  3.66113619E-02  5.99313916E-02
  9.10011317E-02  1.73843696E-02  1.08726834E-02  9.94928391E-03  1.31138482E-02
  3.15619532E-03  4.50061956E-03 -2.32623733E-04  2.47797603E-04  3.45036055E-04
 -8.51416190E-03  7.05031845E-03  1.46384344E-03  1.61451091E-02 -9.73890239E-05
  8.04237511E-03  3.14594103E-02  5.33611109E-02  6.07497511E-02  1.78207796E-02
 -7.27523422E-04 -3.62693074E-03 -1.09030125E-03  6.79720429E-03 -1.12501365E-02
 -1.90823597E-02 -2.17245965E-02 -6.20263971E-03  1.82506846E-03  5.81298620E-04
 -2.02238761E-03 -5.41059451E-03  4.98763671E-03  8.45997534E-03  9.63138488E-03
  1.54027644E-03 -7.39828706E-04  2.81902469E-03  1.95865155E-04  5.99242058E-04
  4.34061897E-03  7.36251086E-03  8.38196010E-03  3.81273886E-03  5.32545639E-04
 -1.06945061E-03 -8.80482569E-04  1.17686724E-03  2.02716864E-02  3.43846148E-02
  3.91456766E-02  1.01320218E-02 -1.27111767E-03 -1.12186478E-03 -4.56908267E-03
 -4.04358894E-03 -1.68417276E-02 -2.85667559E-02 -3.25222485E-02 -9.28977242E-03
  1.17004853E-03 -3.14507167E-03 -2.83081016E-03  4.26455858E-03 -6.59356807E-03
 -1.11839387E-02 -1.27325215E-02 -2.16860277E-03 -2.25675637E-04  4.55295094E-03
  2.04470884E-03 -8.09249647E-03  3.67624350E-04  6.23560439E-04  7.09901665E-04
  8.19685600E-04  3.80348566E-04  1.49813355E-05  6.67974229E-03 -2.01509397E-03
  2.31683337E-03  3.92978766E-03  4.47392527E-03  1.98590364E-03 -1.20834446E-03
  6.26196393E-04  4.86690396E-03 -9.26071082E-04 -6.46617923E-03 -1.09678631E-02
 -1.24865271E-02 -5.04987600E-03 -6.57105973E-04  8.78061586E-04  5.24483390E-03
  4.43994122E-03
MO 23                     OCC NO =   2.00000000 ORB. ENERGY =  -0.50754147 
  8.13221820E-04  1.50026336E-03  2.42189352E-03  3.15258604E-03  2.69010763E-03
  9.28829658E-04  2.23973691E-03  1.03229315E-03 -2.89465700E-03  9.86056709E-05
 -7.41349718E-02 -1.75948275E-01  7.56045443E-05 -5.68419718E-02 -1.34905924E-01
  3.77319668E-05 -2.83681280E-02 -6.73275119E-02  3.87535440E-04  7.33107231E-05
 -3.65495735E-03 -1.00642606E-02  1.74032257E-03  4.47396959E-05 -1.20955853E-04
 -5.48991224E-05  1.14500188E-03  3.46499539E-03 -4.60999728E-03 -3.69542855E-03
  1.41724355E-02 -8.10262234E-03  4.90249896E-03  9.04432148E-03  1.46003589E-02
  1.90053309E-02  1.62172848E-02  5.59943957E-03  8.49814157E-03  3.91678743E-03
 -1.09830779E-02 -3.36828691E-02 -6.89496019E-02  1.65108458E-01 -2.58258774E-02
 -5.28661606E-02  1.26594644E-01 -1.28889230E-02 -2.63839196E-02  6.31796003E-02
 -4.12284362E-03 -2.99616236E-03 -3.58379311E-03  8.97415143E-03 -1.63822215E-03
  1.19580100E-04 -1.99904521E-04  2.48561813E-04 -1.24215164E-06  4.40602546E-03
 -4.40478331E-03 -3.95987155E-04  8.14858297E-03 -7.92747902E-03 -3.06885608E-03
 -5.64822530E-03 -9.13994497E-03 -1.20147077E-02 -1.03049486E-02 -3.52343669E-03
 -5.71614679E-03 -2.55053538E-03  7.53176340E-03 -5.28175461E-02 -1.31237592E-02
  1.50472947E-01 -4.06930500E-02 -1.01111435E-02  1.15931232E-01 -1.78664444E-02
 -4.43933751E-03  5.09000653E-02  3.35300777E-03 -2.04538042E-03 -4.89556197E-04
  8.32975047E-03  4.88621412E-04 -5.63649425E-05 -2.06308569E-04 -4.82164392E-04
 -2.51385954E-04 -2.88247242E-03  3.13385838E-03 -8.99384640E-03  2.02199032E-03
 -2.09143792E-03 -2.91699260E-03 -5.38138183E-03 -8.68723058E-03 -1.13081940E-02
 -9.64930337E-03 -3.33167307E-03 -5.18868587E-03 -2.39146164E-03  6.70590632E-03
 -9.19790465E-02 -1.20702116E-01 -6.64352675E-02 -7.05236710E-02 -9.25466905E-02
 -5.09383292E-02 -3.51962549E-02 -4.61872853E-02 -2.54217966E-02  1.14801309E-03
 -4.47848875E-03 -6.30386897E-03 -1.94651573E-03  1.72149307E-03 -7.42988209E-04
 -2.64002347E-04  1.22889972E-03 -6.81956276E-03 -7.33818951E-03  1.41577523E-02
  1.47854903E-03  9.86495905E-03  5.25198119E-03  6.35697169E-03  1.17275896E-02
  1.89319914E-02  2.46438299E-02  2.10286267E-02  7.26068054E-03  1.01673417E-02
  4.68612060E-03 -1.31403679E-02 -2.11283431E-01  1.16901631E-01 -1.34564994E-01
 -1.61998669E-01  8.96327207E-02 -1.03175861E-01 -8.08486907E-02  4.47330101E-02
 -5.14919865E-02 -5.00529520E-03 -1.26441498E-02  6.13667829E-03 -9.28201842E-03
 -8.03220623E-04 -1.45967403E-04  6.45340975E-04 -6.55296486E-04  4.94173267E-03
 -9.07667133E-03  4.13493866E-03 -1.36417056E-02  8.33952870E-03 -1.34702471E-02
 -1.22650205E-02 -2.25873210E-02 -3.64942247E-02 -4.77628078E-02 -4.09131002E-02
 -1.40745735E-02 -2.19439055E-02 -1.08480420E-02  2.86163402E-02  1.56158620E-02
  1.27305711E-01  2.91301246E-01  1.21571469E-02  9.91091128E-02  2.26781719E-01
  5.77264333E-03  4.70605122E-02  1.07683981E-01  1.22187214E-02  1.16115912E-03
  8.93060048E-03  1.67494112E-02 -2.97979164E-03  1.52851876E-04  6.39026056E-04
 -1.38101986E-04 -6.36832685E-03 -3.86087145E-03  1.02291983E-02 -1.68204416E-02
 -4.38299535E-03 -1.39123991E-02  8.19204292E-04  1.51130006E-03  2.43971019E-03
  3.17577806E-03  2.70989743E-03  9.35662600E-04  2.60047674E-03  1.19855789E-03
 -3.36088056E-03  3.80571273E-01 -8.01127835E-03  1.89245075E-01  2.91797798E-01
 -6.14253768E-03  1.45101063E-01  1.45627554E-01 -3.06555684E-03  7.24156006E-02
  4.27005382E-03  2.24329405E-02  9.51033807E-05  1.33886391E-02  3.29239433E-03
  8.19742685E-04 -2.97566517E-04  4.07569279E-04 -2.06972424E-03 -1.25542980E-02
  1.46240222E-02  5.88327722E-04  9.42051505E-03  6.67836134E-03 -3.94716166E-03
 -7.26911195E-03 -1.17446689E-02 -1.53711544E-02 -1.31667631E-02 -4.52951682E-03
 -7.66484210E-03 -3.78913996E-03  9.99547364E-03  1.60762037E-01  2.80255767E-01
  4.21675388E-02  1.25155287E-01  2.18182673E-01  3.28279645E-02  5.94281570E-02
  1.03600850E-01  1.55878786E-02  4.14991422E-03  8.78264204E-03  1.65798388E-02
  1.81566832E-03 -1.75665044E-03  7.16913480E-05  5.26566894E-04 -5.71758155E-04
 -6.15001365E-03  2.52326652E-03  3.62674713E-03  1.41862132E-02  6.69764136E-03
  8.61661893E-03  1.51751816E-02  2.57399786E-02  2.93040619E-02  9.70442475E-03
  3.81594756E-04 -3.68464185E-03 -2.45010070E-03  2.02027019E-03  8.02490106E-03
  1.36117502E-02  1.54964997E-02  5.83788016E-03 -1.06019079E-04  2.68272685E-03
  7.09230033E-04 -2.98732552E-03  1.65297459E-02  2.80375758E-02  3.19197956E-02
  1.12362600E-02  1.97774916E-04  2.49613022E-03  2.05367341E-03 -1.88166447E-03
 -6.85838550E-03 -1.16331192E-02 -1.32438977E-02 -4.18388991E-03 -3.14802512E-04
  1.33462787E-03 -2.60801931E-03  2.51275813E-03 -2.58853354E-02 -4.39064253E-02
 -4.99859236E-02 -1.44128339E-02 -2.38259785E-04  2.56838768E-03  4.09309445E-03
  5.64679368E-03  1.72323068E-02  2.92292520E-02  3.32764771E-02  1.20345706E-02
  2.84124648E-04  2.51680281E-03  1.39608901E-03 -4.81546970E-03 -4.93519070E-03
 -8.37101698E-03 -9.53010892E-03 -1.40196178E-03 -2.34196663E-04 -3.60588795E-03
  4.04936685E-03  5.45835548E-03  4.27581279E-02  7.25258731E-02  8.25681600E-02
  2.41876615E-02 -6.87162805E-04 -1.00304585E-02 -6.47446131E-04 -2.13971906E-04
 -2.82453189E-02 -4.79094039E-02 -5.45431741E-02 -1.63963183E-02  1.72302555E-05
  4.92413817E-03 -2.31738708E-03 -7.38918101E-03 -6.92017247E-03 -1.17379215E-02
 -1.33632115E-02 -2.32778916E-03 -3.68216299E-04  2.21172965E-04  5.41241086E-03
  4.19459789E-03
MO 24                     OCC NO =   2.00000000 ORB. ENERGY =  -0.49507276 
  4.70776816E-03  8.68507449E-03  1.40204221E-02  1.82504254E-02  1.55731225E-02
  5.37702577E-03  9.11660528E-03  4.20183691E-03 -1.17823862E-02 -7.30433683E-02
 -3.29244948E-01 -5.53244868E-02 -5.60049997E-02 -2.52444043E-01 -4.24192906E-02
 -2.79504203E-02 -1.25987272E-01 -2.11701992E-02 -3.60841734E-03 -5.57951954E-03
 -1.75639195E-02 -2.15215037E-03 -2.67215230E-03 -8.49395659E-06 -1.23789659E-03
  1.06533947E-04 -1.57438706E-03 -7.96467245E-04  2.37085430E-03 -1.03464323E-03
  3.32239760E-02  6.20043050E-03  5.25673375E-03  9.69782766E-03  1.56553219E-02
  2.03785794E-02  1.73890804E-02  6.00403247E-03  7.71239053E-03  3.55463533E-03
 -9.96756592E-03 -2.22568465E-03  3.54817320E-02  2.65641948E-02 -1.70651315E-03
  2.72051309E-02  2.03677316E-02 -8.51669673E-04  1.35772671E-02  1.01649257E-02
 -6.26831438E-03 -4.59152643E-04  9.24819980E-04  5.05723352E-04 -1.96668939E-03
  6.87400550E-05  1.23810694E-04  2.99730839E-04  4.63518110E-03 -2.70635635E-03
 -1.92882475E-03  9.69516266E-03  1.47998514E-02  3.12607258E-03 -1.67197051E-03
 -3.07725938E-03 -4.97961394E-03 -6.54583875E-03 -5.61432984E-03 -1.91963458E-03
 -3.48548345E-03 -1.55521703E-03  4.59257566E-03  1.16883395E-02 -1.89398224E-01
 -2.14943718E-01  9.00523061E-03 -1.45921043E-01 -1.65602458E-01  3.95378209E-03
 -6.40672104E-02 -7.27084134E-02  3.07033287E-03  1.12042854E-03 -1.03192725E-02
 -1.19165549E-02  7.17573869E-04 -1.63253513E-04  1.07634421E-04 -1.96340119E-04
 -3.32774761E-03  4.30075605E-03 -9.73008440E-04  8.00337052E-04  4.09641551E-03
  5.83833342E-03 -5.32361063E-03 -9.82120474E-03 -1.58544911E-02 -2.06378385E-02
 -1.76103066E-02 -6.08041659E-03 -8.00784529E-03 -3.69081022E-03  1.03494144E-02
 -6.75548271E-02 -1.58577591E-01 -2.03363560E-01 -5.17967361E-02 -1.21587191E-01
 -1.55926218E-01 -2.58502018E-02 -6.06805305E-02 -7.78181117E-02  6.35407557E-03
 -3.44669424E-03 -8.55263212E-03 -1.13690587E-02  1.36866902E-03 -3.73385016E-04
 -1.50833595E-03 -1.53368839E-03 -8.29736564E-03  1.84281498E-04  8.11308414E-03
 -3.63905151E-03  1.40859584E-02  1.39607699E-02  3.06086382E-03  5.64680108E-03
  9.11570012E-03  1.18659341E-02  1.01252240E-02  3.49599707E-03  4.95179304E-03
  2.28227790E-03 -6.39974381E-03  2.63789046E-01  2.49811129E-01  9.59836862E-02
  2.02256629E-01  1.91539253E-01  7.35941736E-02  1.00940234E-01  9.55915124E-02
  3.67286509E-02  5.36646203E-04  1.61215736E-02  1.32843135E-02  5.26315268E-03
  1.01953207E-02  3.16060686E-04  1.29961870E-04 -6.30179313E-04  2.89873132E-03
  5.04410294E-03 -7.94283425E-03 -1.48595933E-02  1.68911268E-02  1.68154383E-02
 -1.25535009E-02 -2.31185877E-02 -3.73525898E-02 -4.88862165E-02 -4.18753997E-02
 -1.44056155E-02 -2.22813537E-02 -1.10148606E-02  2.90563955E-02 -2.81989991E-02
  1.52298654E-01  3.91021057E-01 -2.19532790E-02  1.18566436E-01  3.04414859E-01
 -1.04241933E-02  5.62995376E-02  1.44546942E-01  1.33576569E-02 -7.90563624E-04
  9.85408291E-03  2.12170493E-02 -2.34962177E-03  3.52806127E-04  4.95689896E-04
 -6.04585981E-04 -7.12514498E-03  8.60026971E-03 -1.47512474E-03 -1.65806544E-02
 -5.33684286E-04 -4.39758957E-03  3.72546374E-03  6.87288096E-03  1.10949759E-02
  1.44423633E-02  1.23236959E-02  4.25507669E-03  6.47688576E-03  2.98519206E-03
 -8.37078795E-03 -2.74654944E-02 -1.40500371E-01 -1.39639221E-01 -2.10587907E-02
 -1.07726730E-01 -1.07066456E-01 -1.05098126E-02 -5.37631892E-02 -5.34336658E-02
 -2.17050994E-03 -1.27396869E-03 -6.20471308E-03 -6.51734462E-03 -4.32157397E-03
  9.08600487E-04 -1.67367000E-05  4.45962984E-04 -8.81657508E-04  5.49111300E-03
 -4.60945549E-03  1.33498430E-03  1.44595460E-02  6.39556089E-03 -1.87956039E-03
 -3.46140747E-03 -5.59257923E-03 -7.31943996E-03 -6.26975243E-03 -2.15686641E-03
 -3.80632380E-03 -1.88166872E-03  4.96370424E-03  2.03987121E-02  4.88721997E-01
  2.24007840E-01  1.58806564E-02  3.80476281E-01  1.74392948E-01  7.54069736E-03
  1.80663595E-01  8.28079399E-02  1.14155501E-04  8.33601380E-04  2.70340671E-02
  1.05125963E-02 -2.33804786E-03  2.80188965E-04 -2.65841652E-04 -1.05215330E-03
 -9.54173793E-03  4.80260118E-03  4.73913675E-03  3.18562404E-03  2.45548281E-02
  8.03176276E-03 -3.76587051E-03 -6.38762875E-03 -7.27209105E-03 -1.72872691E-03
  4.04795033E-05 -1.05792555E-03 -5.55368797E-03 -2.29746518E-03  3.22506999E-02
  5.47032877E-02  6.22777723E-02  2.23179472E-02 -1.88111671E-04  7.37234988E-03
  2.20592692E-03  7.80899224E-04 -1.88485252E-03 -3.19706642E-03 -3.63974786E-03
 -7.68532656E-04 -3.28352049E-04 -1.03059196E-03  7.00931595E-05  4.16681311E-04
 -5.80721059E-03 -9.85012767E-03 -1.12140245E-02 -3.97233368E-03  1.32477215E-04
  1.27283252E-03 -3.01350847E-05 -1.47981274E-04  2.65839355E-02  4.50913832E-02
  5.13349566E-02  1.62539861E-02  7.63073460E-04 -1.85919979E-03  4.49580206E-03
 -6.96715804E-03 -2.62404947E-02 -4.45088428E-02 -5.06717547E-02 -1.73939514E-02
 -1.77235191E-03 -4.93912096E-03  5.57551600E-03  4.52555222E-03 -5.82162441E-03
 -9.87457624E-03 -1.12418583E-02 -2.14383901E-03 -3.46481697E-04 -3.42548008E-03
  4.27990119E-03  4.77705237E-03 -7.76688249E-03 -1.31741019E-02 -1.49982525E-02
 -5.69545899E-03 -1.72121869E-03  2.83084021E-03 -2.26651245E-03 -1.78490078E-03
  1.59059329E-02  2.69794711E-02  3.07151805E-02  1.21523533E-02  2.35427818E-03
  2.67257280E-04 -2.20943353E-03  4.36639435E-03  4.97440373E-03  8.43752970E-03
  9.60583130E-03  4.45401731E-03  1.13535664E-03  2.85522269E-03  8.37650836E-03
  9.35735887E-04
MO 25                     OCC NO =   2.00000000 ORB. ENERGY =  -0.48185117 
 -1.03252307E-03 -1.90483887E-03 -3.07500472E-03 -4.00274284E-03 -3.41554804E-03
 -1.17930684E-03 -1.76471970E-03 -8.13358061E-04  2.28074031E-03 -3.17834967E-01
 -1.11457868E-01  1.35021137E-01 -2.43695597E-01 -8.54587903E-02  1.03525603E-01
 -1.21621184E-01 -4.26499263E-02  5.16665319E-02  2.38790236E-03 -1.93738003E-02
 -7.97121102E-03  8.55776323E-03  1.58179526E-03 -6.66823316E-04 -1.04226297E-04
  1.40860111E-04  1.56612618E-02 -1.74157788E-02  1.75451702E-03  1.33280781E-02
  1.58684815E-02  1.54930206E-02  3.99525175E-03  7.37059641E-03  1.18984440E-02
  1.54882402E-02  1.32161447E-02  4.56321784E-03  5.98330784E-03  2.75770234E-03
 -7.73288321E-03  2.09148083E-01  1.66770124E-02 -6.02090798E-02  1.60361421E-01
  1.27868702E-02 -4.61644853E-02  8.00315889E-02  6.38154450E-03 -2.30393139E-02
 -3.92599506E-03  1.25393636E-02 -9.26531004E-07 -4.24692940E-03 -1.21984915E-03
  2.95842309E-04 -2.23629296E-04 -6.82070706E-05  2.96273763E-03 -1.32781683E-02
  1.03154306E-02  1.33848421E-02  5.48569685E-04  6.01262806E-03  1.59025734E-03
  2.92686641E-03  4.73624838E-03  6.22592806E-03  5.33994421E-03  1.82581748E-03
  3.18909216E-03  1.42296772E-03 -4.20204177E-03  3.05872351E-01 -2.13006576E-01
 -1.86518065E-01  2.35658030E-01 -1.64109995E-01 -1.43702036E-01  1.03466589E-01
 -7.20531417E-02 -6.30929469E-02 -2.38756606E-03  1.74533419E-02 -1.22488962E-02
 -1.08318983E-02 -2.83042609E-05  6.22543476E-04  2.07868321E-04 -3.20690924E-04
  7.64142248E-04  3.40059505E-03 -4.16473729E-03  8.09044264E-03 -5.80901411E-03
 -7.58145021E-04 -1.06908158E-02 -1.97228344E-02 -3.18388131E-02 -4.14446783E-02
 -3.53648224E-02 -1.22106252E-02 -1.69460164E-02 -7.81040697E-03  2.19011907E-02
 -1.44602314E-01 -5.26096273E-02 -4.48482493E-02 -1.10871839E-01 -4.03377094E-02
 -3.43867794E-02 -5.53328189E-02 -2.01313443E-02 -1.71614131E-02  1.25756726E-02
 -5.33097356E-03 -4.38494342E-03 -1.58686227E-03 -1.59917216E-02  5.14835126E-04
 -2.93622306E-03 -1.72318265E-04 -1.25605289E-03 -2.59296375E-03  3.84901664E-03
  2.06425513E-02  1.20811934E-02  4.77980968E-03  1.34627337E-03  2.48365767E-03
  4.00939898E-03  5.21904665E-03  4.45342238E-03  1.53765996E-03  3.57598511E-03
  1.64816900E-03 -4.62163672E-03 -6.73514431E-02 -1.37487665E-01  1.75735621E-01
 -5.16407943E-02 -1.05416780E-01  1.34742874E-01 -2.57723759E-02 -5.26103618E-02
  6.72461386E-02  1.21246768E-03 -2.26780626E-03 -7.07797698E-03  9.22047892E-03
  6.60881285E-03  7.96932935E-04 -9.44276412E-04  5.98602412E-04 -4.05469967E-03
 -2.24737078E-03  6.30207045E-03  1.88069283E-02 -3.23178103E-04  5.27183903E-03
 -5.14565945E-03 -9.47627125E-03 -1.53107654E-02 -2.00383801E-02 -1.71646578E-02
 -5.90483822E-03 -8.91324613E-03 -4.40629261E-03  1.16234771E-02  2.67592321E-01
  7.98704531E-02 -3.75676828E-01  2.08324020E-01  6.21801621E-02 -2.92469182E-01
  9.89196131E-02  2.95253402E-02 -1.38874712E-01  4.75344680E-03  1.51076750E-02
  5.14064475E-03 -2.07414864E-02  3.67699595E-04 -2.97531654E-04  1.52536844E-05
  3.55389819E-04 -1.60382173E-03  1.39951180E-03  2.04309927E-04  1.70014697E-02
 -1.82261133E-02  6.58640683E-03  1.62895349E-03  3.00515699E-03  4.85126173E-03
  6.31490191E-03  5.38851775E-03  1.86052596E-03  1.92098921E-03  8.85382564E-04
 -2.48270448E-03  4.30070622E-02  1.66541282E-01  1.32945121E-01  3.29750744E-02
  1.27693242E-01  1.01933846E-01  1.64568734E-02  6.37278777E-02  5.08721338E-02
 -3.88252719E-04  1.88796746E-03  9.79170923E-03  7.67618449E-03  1.02667159E-02
 -1.09514306E-03  2.35258688E-04  5.23447448E-04  1.04800110E-02 -1.30354626E-02
  2.55545164E-03  2.81346725E-03 -5.90706819E-03  1.44525504E-03 -1.49648121E-03
 -2.75592701E-03 -4.45273789E-03 -5.82764165E-03 -4.99189426E-03 -1.71726861E-03
 -4.34820031E-03 -2.14954716E-03  5.67034794E-03  4.06542114E-01  2.39324321E-02
 -4.57623271E-02  3.16498199E-01  1.86317024E-02 -3.56265528E-02  1.50284539E-01
  8.84699127E-03 -1.69167474E-02  2.50790819E-03  2.25110995E-02  1.86606362E-03
 -2.82086738E-03  1.38340631E-04 -5.62152281E-04  1.32447253E-03  5.23737291E-04
  7.55284279E-03 -7.23974075E-03 -3.13102035E-04  7.56002713E-03  3.39245264E-03
  2.76835677E-02 -3.40486778E-02 -5.77529982E-02 -6.57497607E-02 -2.39081681E-02
 -4.92695348E-04 -3.91687517E-04 -1.94160288E-03 -8.34451096E-03  3.51156058E-02
  5.95627100E-02  6.78100540E-02  2.48836291E-02  2.84884752E-04  2.83964465E-03
  7.02411513E-03  4.72985362E-03 -1.87992625E-02 -3.18871053E-02 -3.63023498E-02
 -1.30542582E-02 -4.78537856E-04  7.36820870E-04 -3.55697379E-03  3.30738879E-03
  1.87312843E-02  3.17718015E-02  3.61710805E-02  1.23634279E-02  2.63800202E-04
 -1.89529019E-03  4.16210872E-03  1.76689211E-03  9.05771686E-03  1.53636012E-02
  1.74909205E-02  5.05271451E-03 -2.05802708E-03 -3.54540245E-03 -2.49273898E-03
  6.30019917E-04  1.01043829E-02  1.71389448E-02  1.95120869E-02  8.41032437E-03
  2.01038449E-03  3.54993187E-03 -3.16832710E-03  2.63763755E-03  3.49094404E-03
  5.92130145E-03  6.74119380E-03  2.74933353E-03  3.06597286E-04  6.56680700E-03
  1.68535564E-03 -6.67889778E-03  7.27405988E-03  1.23381815E-02  1.40465865E-02
  5.74957637E-03  1.05026090E-03 -2.01792348E-03  3.13471812E-03  2.17026930E-03
 -2.01873843E-02 -3.42416224E-02 -3.89828848E-02 -1.44733762E-02 -1.36456294E-03
 -6.33185397E-04  2.92328118E-03 -4.74697067E-03 -2.46118015E-02 -4.17462710E-02
 -4.75266638E-02 -1.64209167E-02 -1.68084794E-03 -6.06271753E-04 -1.87528183E-03
  7.34777531E-03
MO 26                     OCC NO =   2.00000000 ORB. ENERGY =  -0.46929486 
  1.87423339E-03  3.45765894E-03  5.58174116E-03  7.26576917E-03  6.19989458E-03
  2.14067493E-03  2.65575832E-03  1.22403713E-03 -3.43232698E-03 -3.95455778E-02
 -2.39836504E-02  5.50566663E-02 -3.03210288E-02 -1.83891346E-02  4.22139430E-02
 -1.51323186E-02 -9.17746710E-03  2.10677164E-02 -3.50903638E-03 -1.52832845E-03
 -2.30108917E-03  3.14499445E-03  3.79634389E-03  3.99333441E-04  7.09062138E-04
  1.43757925E-04  6.64184325E-03 -5.29613617E-03 -1.34570708E-03  3.76968655E-04
 -1.68404281E-03  3.46798538E-03  4.82384068E-03  8.89920961E-03  1.43661030E-02
  1.87003993E-02  1.59570861E-02  5.50959920E-03  9.72183810E-03  4.48078829E-03
 -1.25645948E-02  3.69222268E-02 -2.00857496E-01 -9.18033544E-02  2.83096104E-02
 -1.54004727E-01 -7.03889615E-02  1.41284799E-02 -7.68591534E-02 -3.51290254E-02
 -2.85977229E-03  2.34499092E-03 -1.05476992E-02 -4.18750281E-03  2.63611181E-04
 -2.70495975E-04 -3.38610900E-04 -1.02281912E-05 -7.67617083E-03 -1.50612618E-05
  7.69123210E-03 -7.11913346E-03 -1.49834976E-02 -5.33660900E-03 -2.27789790E-02
 -4.19246789E-02 -6.78424174E-02 -8.91807136E-02 -7.64898069E-02 -2.61531621E-02
 -3.88641949E-02 -1.73411404E-02  5.12086080E-02  3.00069282E-02  6.64063041E-01
  1.53065311E-01  2.31187080E-02  5.11624498E-01  1.17928507E-01  1.01503601E-02
  2.24630757E-01  5.17769770E-02  3.27409885E-02 -1.94453271E-04  3.73183106E-02
  7.11165780E-03  5.36573560E-03  1.44511232E-04  3.93143239E-04  6.67978824E-05
 -4.22336147E-03  1.45853060E-04  4.07750841E-03 -1.20567324E-02 -1.63465026E-02
  3.80216770E-04  1.57559979E-02  2.90672801E-02  4.69236662E-02  6.10806768E-02
  5.21202571E-02  1.79958750E-02  2.37789515E-02  1.09597019E-02 -3.07321401E-02
 -4.85605413E-02 -2.38379039E-01  6.20808524E-03 -3.72331283E-02 -1.82773855E-01
  4.75996412E-03 -1.85819407E-02 -9.12169644E-02  2.37555573E-03 -2.19616381E-02
 -5.55883231E-03 -9.34537927E-03 -7.44031486E-04 -1.58037943E-02  4.82355370E-05
 -2.88907350E-04  1.77871917E-03  4.25228566E-04 -1.99566293E-03  1.57043436E-03
 -1.64264193E-02 -1.44457578E-02  2.70702626E-02 -9.65539938E-04 -1.78126577E-03
 -2.87551915E-03 -3.74307188E-03 -3.19397032E-03 -1.10280136E-03 -2.19060122E-03
 -1.00964655E-03  2.83115358E-03 -1.92239771E-01  2.23457666E-01 -1.39598125E-01
 -1.47397205E-01  1.71333097E-01 -1.07034945E-01 -7.35615365E-02  8.55072243E-02
 -5.34179399E-02  1.11579044E-04 -1.07592987E-02  1.04741392E-02 -7.11405482E-03
  1.86441985E-03 -4.48105588E-05  2.24679023E-04 -5.00297659E-04 -3.32712070E-03
 -1.58845509E-03  4.91557578E-03 -2.17220994E-02  1.58676831E-02 -2.36431350E-02
 -9.92486857E-03 -1.82776858E-02 -2.95311682E-02 -3.86497184E-02 -3.31069272E-02
 -1.13891609E-02 -1.89507383E-02 -9.36835996E-03  2.47130473E-02  3.51792102E-01
 -4.33758523E-01  3.11738626E-01  2.73874619E-01 -3.37686519E-01  2.42692480E-01
  1.30045356E-01 -1.60345503E-01  1.15238973E-01  1.55878761E-02  1.99069061E-02
 -2.39094372E-02  1.74838994E-02 -5.56510190E-04 -4.40740823E-05  1.01612887E-04
 -1.67494416E-04  9.73482238E-03  2.12828399E-03 -1.18631064E-02  4.98338256E-03
  7.50287959E-03 -3.42768354E-02 -1.69206513E-03 -3.12158782E-03 -5.03921744E-03
 -6.55956442E-03 -5.59728873E-03 -1.93260958E-03 -2.84716179E-03 -1.31225485E-03
  3.67969862E-03 -1.67170570E-01  2.04676392E-01 -1.66958644E-01 -1.28175739E-01
  1.56932813E-01 -1.28013248E-01 -6.39686777E-02  7.83204734E-02 -6.38875832E-02
  2.31667111E-03 -9.03939777E-03  8.87729543E-03 -8.96611323E-03  8.63779513E-03
 -5.70207885E-04 -3.51960794E-04  4.72765918E-04  3.35459789E-03  7.16604763E-03
 -1.05206455E-02  2.79420647E-02 -1.06143893E-02 -4.22066146E-03 -4.94833193E-03
 -9.11287194E-03 -1.47236229E-02 -1.92699414E-02 -1.65064216E-02 -5.67839745E-03
 -9.39000150E-03 -4.64197819E-03  1.22451984E-02  1.72719974E-01  1.95453473E-02
  3.27673571E-03  1.34464693E-01  1.52163011E-02  2.55098036E-03  6.38485922E-02
  7.22523796E-03  1.21129570E-03  7.32936748E-03  1.06427964E-02 -2.62982624E-04
 -5.42103159E-04  2.94531060E-03 -8.48611795E-05  7.72706444E-04 -9.92430627E-05
 -1.43746291E-03 -1.30855443E-03  2.74601735E-03 -2.06528600E-04 -3.04012144E-03
  1.12180287E-02 -9.26437809E-03 -1.57141377E-02 -1.78899940E-02 -6.70258010E-03
 -1.12808535E-03  8.69567197E-04 -2.03364240E-04 -2.02246205E-03  3.88651280E-03
  6.59226090E-03  7.50505757E-03  3.34632045E-03  9.45009328E-04  5.16274882E-04
  2.72273506E-04  1.92029580E-03 -3.29167036E-04 -5.58329559E-04 -6.35638599E-04
 -1.76106600E-03 -8.21601438E-04  5.87820172E-04 -4.17221743E-03 -1.54657276E-03
  1.58866501E-02  2.69467638E-02  3.06779444E-02  1.09486316E-02  7.71306269E-04
 -4.14762164E-03 -1.26168534E-03 -2.45919063E-04 -2.18333358E-02 -3.70334675E-02
 -4.21613025E-02 -1.46570332E-02 -5.01583017E-04  1.20602063E-03  5.27757564E-03
  4.39782114E-03  2.04194233E-02  3.46352045E-02  3.94309642E-02  1.53321927E-02
  1.16646520E-03  4.33800148E-03  3.97871055E-03 -5.00300955E-03 -3.90386321E-02
 -6.62169047E-02 -7.53856210E-02 -2.57455670E-02 -2.28467935E-03 -9.57138728E-03
 -3.88586151E-03 -5.37311215E-03 -2.06654286E-02 -3.50524760E-02 -3.99060132E-02
 -1.42642594E-02 -5.42545650E-04  4.91211075E-03  4.57354408E-03 -2.05551455E-03
  2.06484651E-02  3.50237028E-02  3.98732559E-02  1.51463508E-02  1.41701695E-03
 -1.72469296E-03  5.33013472E-03  5.06129282E-03 -7.68216213E-03 -1.30304002E-02
 -1.48346531E-02 -5.17466786E-03 -4.35435325E-04  5.75229852E-04  4.40004856E-04
  2.63433647E-03
MO 27                     OCC NO =   2.00000000 ORB. ENERGY =  -0.44742176 
  1.10939119E-02  2.04664818E-02  3.30392922E-02  4.30073456E-02  3.66982493E-02
  1.26710255E-02  2.01386190E-02  9.28187524E-03 -2.60273403E-02 -1.37415295E-02
 -4.16397561E-02 -2.18669193E-01 -1.05361291E-02 -3.19267113E-02 -1.67661601E-01
 -5.25826691E-03 -1.59336667E-02 -8.36748907E-02 -8.16414983E-03 -1.12654897E-03
  2.07736048E-03 -1.31216080E-02  1.17805177E-03 -7.97872786E-05 -2.84356924E-04
 -2.15412829E-04 -4.16621036E-03  3.80653229E-03  3.59678063E-04 -7.05811887E-03
  7.93879452E-03 -9.54353909E-03 -3.20264562E-03 -5.90836568E-03 -9.53794706E-03
 -1.24155742E-02 -1.05942330E-02 -3.65793461E-03 -5.33576979E-03 -2.45925252E-03
  6.89599897E-03 -2.87218516E-02  5.55035013E-03  2.04500160E-01 -2.20220854E-02
  4.25565476E-03  1.56797690E-01 -1.09905642E-02  2.12387001E-03  7.82530374E-02
  1.97575567E-03 -3.57539977E-03 -1.21999829E-03  9.33522895E-03 -3.73116234E-03
  1.56481073E-05 -3.68168074E-04  5.43537369E-04  1.29126072E-02 -2.93184295E-03
 -9.98076430E-03 -1.44321795E-02  1.32155820E-02 -1.82233272E-02  1.76967711E-02
  3.25708823E-02  5.27061257E-02  6.92836441E-02  5.94242000E-02  2.03181417E-02
  3.03692598E-02  1.35507142E-02 -4.00154313E-02 -3.84046407E-01  7.89083975E-03
 -8.64805058E-01 -2.95886893E-01  6.07946335E-03 -6.66285317E-01 -1.29910310E-01
  2.66921241E-03 -2.92535201E-01 -1.92887380E-02 -2.16316508E-02  9.30271329E-04
 -5.03317332E-02  3.16990791E-04 -5.54360791E-04  2.61612906E-04 -1.82255440E-03
 -5.93190006E-03  9.48669094E-03 -3.55479088E-03 -6.06162603E-03  5.75712974E-03
  2.04240655E-02 -2.83840087E-03 -5.23639274E-03 -8.45317292E-03 -1.10035205E-02
 -9.38932485E-03 -3.24190872E-03 -5.50938174E-03 -2.53927014E-03  7.12037667E-03
  2.37512419E-01 -1.16665788E-01 -1.41132201E-01  1.82109386E-01 -8.94518908E-02
 -1.08211177E-01  9.08853478E-02 -4.46427633E-02 -5.40049622E-02  2.40606231E-03
  8.38985048E-03 -8.94787787E-03 -1.37161555E-02 -2.56161482E-03 -3.58293503E-04
 -2.27549450E-03 -2.75291369E-03  2.70116091E-03 -4.68054114E-03  1.97938024E-03
 -2.67064860E-02 -1.60018192E-02 -2.17376601E-03  6.47739301E-03  1.19497475E-02
  1.92906237E-02  2.51106626E-02  2.14269759E-02  7.39822099E-03  1.19143276E-02
  5.49130516E-03 -1.53981889E-02 -1.45274763E-01  6.90542931E-02  2.31639121E-01
 -1.11387430E-01  5.29464311E-02  1.77606115E-01 -5.55901346E-02  2.64239802E-02
  8.86379001E-02 -3.95188196E-03 -6.18365202E-03  2.85535835E-03  1.36406625E-02
  8.39141702E-03  7.25216279E-04 -7.08419602E-04  8.10150021E-04 -1.53480265E-02
  1.05830856E-03  1.42897179E-02  7.16854270E-03 -9.16069052E-04 -7.56919719E-03
 -4.18023734E-03 -7.69834525E-03 -1.24381790E-02 -1.62788046E-02 -1.39442464E-02
 -4.79697996E-03 -7.88110264E-03 -3.89604907E-03  1.02774920E-02  3.19998627E-01
 -1.16491122E-01 -3.05015518E-01  2.49122995E-01 -9.06898182E-02 -2.37458454E-01
  1.18292409E-01 -4.30627333E-02 -1.12753673E-01  4.71476897E-03  1.83722805E-02
 -5.82853356E-03 -1.74439092E-02 -1.12323973E-03 -4.98369052E-05  8.94979247E-05
 -2.26906826E-04  4.93672756E-03  1.44627310E-03 -6.38300065E-03  2.33662794E-02
 -1.39867555E-02 -6.29838899E-05 -4.46359797E-03 -8.23461980E-03 -1.32932476E-02
 -1.73038602E-02 -1.47654166E-02 -5.09814429E-03 -8.22887374E-03 -3.79268208E-03
  1.06350737E-02 -2.14182237E-01  7.13556210E-02  1.87847117E-01 -1.64221290E-01
  5.47109427E-02  1.44029198E-01 -8.19579341E-02  2.73045952E-02  7.18806648E-02
  7.11556778E-03 -1.30106935E-02  3.96136563E-03  1.18519888E-02  1.13958236E-03
 -6.74955591E-04  6.59648011E-04  7.07065214E-04  1.87534743E-02 -8.73263547E-03
 -1.00208389E-02 -7.57000052E-04 -8.69095486E-03 -5.80222169E-03 -7.32577356E-04
 -1.34911799E-03 -2.17976338E-03 -2.85282453E-03 -2.44369837E-03 -8.40660136E-04
 -2.49438101E-03 -1.23310547E-03  3.25284191E-03 -2.90313789E-01  1.21983356E-01
 -9.18164663E-02 -2.26012972E-01  9.49655914E-02 -7.14802850E-02 -1.07318953E-01
  4.50930217E-02 -3.39413675E-02 -6.91010640E-03 -2.06915374E-02  8.44265615E-03
 -6.69634306E-03 -8.67955327E-03 -1.08088569E-03  3.37648217E-04 -4.40633030E-05
 -6.61377271E-03  1.96215355E-03  4.65161916E-03  1.28854439E-03  1.21606014E-02
 -1.81946186E-02  1.62439614E-02  2.75528312E-02  3.13679309E-02  1.23152256E-02
  4.27948949E-04 -3.86889660E-03 -1.58472046E-03  7.82935539E-04  2.42857921E-03
  4.11932973E-03  4.68971226E-03  4.03431825E-03 -9.21538094E-04  4.85646642E-04
 -1.76014913E-04 -4.69343346E-03  2.25669421E-02  3.82778026E-02  4.35779343E-02
  1.90384310E-02  4.36680707E-04  3.04306825E-03  3.52086633E-03 -2.62597999E-03
 -9.18675583E-03 -1.55824757E-02 -1.77401014E-02 -6.94287885E-03  7.35354660E-05
  1.36648911E-03 -1.40980332E-03  3.48763525E-03  9.36872315E-03  1.58911267E-02
  1.80914898E-02  4.72987992E-03 -1.55490624E-03 -6.53867842E-03  2.33474464E-03
  1.59589539E-03  2.36856914E-02  4.01754130E-02  4.57382971E-02  2.07719809E-02
  1.08042172E-03  5.04569255E-03  5.46660041E-04  2.57128000E-03 -7.09820548E-03
 -1.20398992E-02 -1.37070025E-02 -4.80336671E-03 -4.38671312E-04  3.24661840E-03
 -1.68373498E-03 -8.12624145E-03 -1.96213930E-02 -3.32815942E-02 -3.78899264E-02
 -1.41548004E-02  7.44013178E-04  2.96671626E-03  1.22358452E-03  5.45753703E-03
 -1.64592028E-02 -2.79179214E-02 -3.17835733E-02 -1.20728893E-02 -8.06995040E-04
 -6.18807059E-03  1.01784995E-04 -2.51068829E-03  1.28173751E-02  2.17406927E-02
  2.47510153E-02  1.23045393E-02  6.56038433E-04 -3.00965350E-03  3.16116345E-03
 -5.24455120E-03
MO 28                     OCC NO =   2.00000000 ORB. ENERGY =  -0.44331910 
  8.77123879E-03  1.61815237E-02  2.61220319E-02  3.40031271E-02  2.90149327E-02
  1.00181605E-02  1.29794607E-02  5.98222425E-03 -1.67747769E-02 -2.51334564E-01
  7.65250755E-02 -1.95889718E-01 -1.92707326E-01  5.86745509E-02 -1.50195752E-01
 -9.61744628E-02  2.92827135E-02 -7.49582076E-02 -1.46999276E-02 -1.34391870E-02
  4.29401975E-03 -1.20201721E-02 -9.21127091E-03 -3.86550243E-04 -2.38584128E-06
 -1.59598600E-03  4.09180011E-03 -8.04234396E-03  3.95054384E-03  1.20505752E-02
  2.08830674E-03 -1.10189687E-02 -2.60313301E-03 -4.80236141E-03 -7.75251082E-03
 -1.00914665E-02 -8.61106749E-03 -2.97319512E-03 -3.75275348E-03 -1.72964142E-03
  4.85009383E-03  3.14009522E-01  4.46487562E-02  1.42887333E-01  2.40762490E-01
  3.42338208E-02  1.09556901E-01  1.20157358E-01  1.70850761E-02  5.46765725E-02
  3.28796557E-03  1.58931458E-02  2.28079556E-03  6.34408978E-03  5.71499109E-03
  1.02856903E-04 -1.20568511E-04 -6.74740223E-05  1.80154091E-02 -1.38665191E-02
 -4.14889005E-03  1.44263298E-02 -2.06300825E-02 -2.23119008E-02  3.52587785E-02
  6.48937322E-02  1.05010886E-01  1.38039682E-01  1.18395875E-01  4.04815575E-02
  6.09139989E-02  2.71797271E-02 -8.02620794E-02 -1.06570605E+00 -2.76982432E-01
 -5.18041242E-01 -8.21068614E-01 -2.13399917E-01 -3.99122634E-01 -3.60493420E-01
 -9.36940769E-02 -1.75236370E-01 -4.39174583E-02 -6.19983759E-02 -1.51356078E-02
 -2.91813912E-02 -2.37301658E-03 -1.69370221E-03  1.65316597E-03 -1.84933136E-04
 -5.03072094E-03 -4.64953377E-03  9.68025471E-03  6.57913364E-03 -1.90514949E-03
  2.19247462E-02 -1.34231104E-02 -2.47634781E-02 -3.99759859E-02 -5.20368605E-02
 -4.44031515E-02 -1.53313434E-02 -2.42094746E-02 -1.11581297E-02  3.12885522E-02
  2.23160978E-02 -7.05865250E-02  2.32827040E-01  1.71105616E-02 -5.41212489E-02
  1.78516936E-01  8.53936954E-03 -2.70102966E-02  8.90924636E-02  1.08987562E-02
 -5.09248597E-03 -8.75242289E-03  9.84228292E-03 -5.29908417E-02 -1.97413347E-03
 -5.97381491E-03  2.22287886E-04  1.83850320E-02 -3.89988508E-03 -1.44851469E-02
 -6.42086265E-03 -1.84650634E-02 -1.13936596E-02 -6.82100249E-03 -1.25836517E-02
 -2.03139430E-02 -2.64427204E-02 -2.25636234E-02 -7.79067808E-03 -1.17643575E-02
 -5.42218403E-03  1.52043660E-02  5.16249187E-02 -4.86515312E-02 -1.71079188E-01
  3.95826976E-02 -3.73028936E-02 -1.31172619E-01  1.97545405E-02 -1.86167585E-02
 -6.54643308E-02  1.26143964E-02  4.44054444E-03 -3.41154415E-03 -1.03946168E-02
  2.31298042E-02  1.23339151E-03 -1.45135513E-03 -1.23493952E-03  1.09860995E-02
 -3.56850622E-03 -7.41759330E-03 -6.79612650E-03 -2.91201681E-03 -5.28766428E-03
  5.92099981E-04  1.09041418E-03  1.76177689E-03  2.30577336E-03  1.97510031E-03
  6.79457052E-04  1.17019949E-03  5.78491975E-04 -1.52601946E-03 -1.32814414E-01
 -1.17957589E-02  1.99663251E-01 -1.03397708E-01 -9.18314809E-03  1.55440377E-01
 -4.90968889E-02 -4.36048352E-03  7.38085888E-02 -7.16132472E-04 -7.99280616E-03
 -5.92469804E-04  1.11489425E-02  5.94202426E-04 -7.22266312E-04 -6.24871634E-04
 -1.71785982E-04 -2.40249466E-04 -7.60005994E-04  1.00025546E-03 -1.25023533E-02
  9.21464536E-03 -4.98861254E-03  1.22379990E-03  2.25771383E-03  3.64465509E-03
  4.74425844E-03  4.04828470E-03  1.39777563E-03  2.76132787E-03  1.27269406E-03
 -3.56876606E-03  7.32885843E-02 -1.50598619E-02 -1.45201017E-01  5.61930157E-02
 -1.15469423E-02 -1.11330886E-01  2.80442535E-02 -5.76273355E-03 -5.55619153E-02
  2.75231529E-03  5.08031609E-03 -1.44724224E-03 -6.59915435E-03  2.75655398E-02
 -4.06906959E-04 -1.79910892E-03  1.93280946E-03 -9.04064777E-03  1.00430122E-02
 -1.00236440E-03  1.38964103E-03  2.27146568E-04  3.62952357E-04  1.11641800E-02
  2.05600078E-02  3.32187047E-02  4.34758820E-02  3.72409663E-02  1.28113175E-02
  1.93651437E-02  9.57322262E-03 -2.52534600E-02 -3.92077005E-02 -2.81134180E-01
 -4.52708691E-02 -3.05236928E-02 -2.18866529E-01 -3.52439465E-02 -1.44937289E-02
 -1.03925569E-01 -1.67350724E-02 -1.70829581E-02 -3.56164948E-03 -2.01102368E-02
 -1.77997376E-03  9.41307878E-03  5.97868246E-04 -3.72754415E-04  1.05711439E-03
  3.13678940E-03  2.89124807E-03 -6.02803747E-03  3.07867242E-03 -1.60205326E-03
  4.48394255E-03  2.15335525E-03  3.65249783E-03  4.15824053E-03  2.79361166E-03
 -1.56989752E-03 -5.77801871E-03  9.85807278E-04 -2.96238068E-03  1.37165473E-02
  2.32658589E-02  2.64873635E-02  1.24392678E-02  1.45457122E-03 -1.84423191E-03
  6.54428214E-03 -4.58438132E-03 -6.10614216E-03 -1.03571722E-02 -1.17912768E-02
 -4.49624106E-03 -5.64189777E-04  6.70484473E-03 -2.47996713E-04  4.08245925E-03
  2.69909900E-02  4.57818248E-02  5.21210000E-02  2.31646491E-02  4.35764666E-04
 -3.17497297E-03  4.38078198E-03  5.92678497E-03 -1.21321041E-02 -2.05783436E-02
 -2.34277216E-02 -1.00678923E-02 -6.35184057E-04  2.96381415E-03  3.30982511E-05
  3.05069005E-04 -9.15423909E-03 -1.55273211E-02 -1.76773099E-02 -7.30201156E-03
 -7.49353296E-05 -2.20545460E-03 -3.38283272E-04 -2.37506264E-03 -1.22502965E-03
 -2.07788201E-03 -2.36559571E-03 -2.28019683E-03  5.57239872E-05 -2.83681456E-03
  1.43082894E-05  3.64197789E-03  3.55680102E-03  6.03300734E-03  6.86836703E-03
  3.58545014E-04 -1.37140167E-03 -3.96820575E-04  6.17416365E-04 -4.85412860E-03
  1.59286219E-02  2.70179559E-02  3.07589941E-02  1.26934187E-02  9.77521473E-04
  3.39245751E-03  1.00534095E-03  2.41671326E-03 -2.04687070E-03 -3.47187989E-03
 -3.95261336E-03 -4.01101612E-03 -1.04530641E-04 -3.01291377E-04 -5.63175440E-03
  9.44937768E-05
MO 29                     OCC NO =   2.00000000 ORB. ENERGY =  -0.36569737 
  5.35010847E-03  9.87008899E-03  1.59334055E-02  2.07405616E-02  1.76979605E-02
  6.11068137E-03  8.70972229E-03  4.01430483E-03 -1.12565268E-02  4.53784470E-02
 -1.14809161E-01  1.30455996E-01  3.47933011E-02 -8.80283478E-02  1.00025343E-01
  1.73642960E-02 -4.39323155E-02  4.99196573E-02  8.76789617E-04  5.96637634E-04
 -2.22863717E-03  4.70993722E-03  1.74848844E-02  1.74992350E-03  1.64107457E-03
  1.82832177E-03  2.23679413E-03 -9.01874854E-03  6.78195441E-03 -3.12638015E-02
 -1.07522895E-02  3.57377959E-02 -1.42338472E-02 -2.62591570E-02 -4.23904787E-02
 -5.51798131E-02 -4.70850389E-02 -1.62573349E-02 -2.43397495E-02 -1.12181733E-02
  3.14569207E-02 -9.17126267E-02  6.85496682E-02 -1.95193295E-01 -7.03193973E-02
  5.25595169E-02 -1.49661779E-01 -3.50943080E-02  2.62308829E-02 -7.46917175E-02
  1.99345190E-02 -8.52000283E-03  2.85401524E-04 -1.53008240E-02 -8.10046795E-03
 -5.64788195E-05 -2.42720692E-05  2.73577164E-04  1.64468627E-03  1.62709957E-03
 -3.27178584E-03  1.36938282E-02 -1.11300840E-02  8.08016540E-03 -5.13220305E-03
 -9.44581250E-03 -1.52851917E-02 -2.00928027E-02 -1.72334862E-02 -5.89242118E-03
 -6.93571164E-03 -3.09470323E-03  9.13869797E-03 -7.27749566E-01  6.30126653E-02
  1.14357237E-01 -5.60691505E-01  4.85478355E-02  8.81060390E-02 -2.46173821E-01
  2.13151190E-02  3.86833046E-02  1.81273650E-02 -4.98916012E-02  4.78360921E-03
  5.86051575E-03  9.30047150E-03 -2.61713368E-03 -1.25427751E-04  6.83118935E-04
 -2.40240452E-03 -5.38866571E-03  7.79107023E-03  7.25134729E-03  5.10167117E-03
  1.02378598E-02  9.90585443E-03  1.82747070E-02  2.95010833E-02  3.84016484E-02
  3.27681992E-02  1.13140734E-02  1.80376584E-02  8.31354399E-03 -2.33120391E-02
  4.56084999E-02  4.29393904E-02  8.31887754E-02  3.49696911E-02  3.29231881E-02
  6.37838514E-02  1.74523269E-02  1.64309785E-02  3.18326125E-02 -6.62079654E-03
 -4.17620355E-03  8.23417261E-03 -1.81300161E-03  3.10625800E-02 -1.81120557E-03
  4.33359813E-03 -8.22123563E-04 -6.81894527E-03  1.24422651E-02 -5.62331986E-03
 -1.19669124E-02 -2.94624221E-02  2.65971394E-02 -8.04531820E-04 -1.48423171E-03
 -2.39601343E-03 -3.11889785E-03 -2.66136143E-03 -9.18904286E-04  2.22770915E-04
  1.02674957E-04 -2.87911221E-04  3.43618012E-03 -1.19076968E-02 -1.93488995E-02
  2.63464393E-03 -9.13006305E-03 -1.48355030E-02  1.31487198E-03 -4.55654140E-03
 -7.40395585E-03 -7.74455421E-04  4.16963725E-04 -1.83844761E-03 -1.22250472E-03
 -1.90162006E-02 -3.22067424E-04  6.20530976E-04  1.07969939E-03  1.19774694E-03
 -1.52279971E-03  3.25052768E-04 -1.94183406E-03 -2.88269622E-03  2.85492643E-03
  1.86688970E-03  3.43807308E-03  5.55487797E-03  7.27009741E-03  6.22748614E-03
  2.14232632E-03  2.20318558E-03  1.08915205E-03 -2.87310333E-03  3.73166924E-03
  1.44970002E-02  2.05326149E-02  2.90515189E-03  1.12860987E-02  1.59849014E-02
  1.37946887E-03  5.35903886E-03  7.59019658E-03 -5.07718504E-03 -2.58643532E-06
  1.42920604E-03  1.06641273E-03  6.38065692E-03 -2.37857294E-04 -7.38271161E-04
  4.87223243E-04 -2.23168805E-03 -3.30902282E-04  2.56259033E-03 -1.69120133E-03
  3.94587505E-04 -7.63626201E-04  4.02669274E-03  7.42859997E-03  1.19920799E-02
  1.56101263E-02  1.33201503E-02  4.59912849E-03  6.90952829E-03  3.18459669E-03
 -8.92993922E-03  8.35470556E-02  4.99212279E-02 -3.92159513E-04  6.40585577E-02
  3.82764160E-02 -3.00682923E-04  3.19697102E-02  1.91026144E-02 -1.50061854E-04
 -9.84108490E-03  4.48872898E-03  3.56053321E-03 -8.94749241E-04 -1.78593849E-02
  1.53105658E-03  1.09455310E-03 -6.82476329E-04 -3.01898035E-03 -1.42278991E-03
  4.44177026E-03  3.30353637E-03  1.17559120E-03  5.16764932E-03 -3.50726788E-02
 -6.45900143E-02 -1.04357772E-01 -1.36581069E-01 -1.16993854E-01 -4.02472212E-02
 -6.02302461E-02 -2.97750207E-02  7.85443235E-02 -3.67003092E-01  4.84512934E-01
 -8.53446558E-01 -2.85716568E-01  3.77199473E-01 -6.64418984E-01 -1.35668332E-01
  1.79107651E-01 -3.15489634E-01  4.65963896E-02 -2.78274441E-02  3.52074822E-02
 -6.34080067E-02 -1.95653420E-02 -4.76173918E-03  2.32492330E-03 -4.53990079E-03
  7.76671948E-03 -1.28374742E-02  5.07075469E-03  2.32202789E-02  9.56253315E-03
 -1.39795148E-02 -2.09056507E-02 -3.54599381E-02 -4.03698945E-02 -2.24404565E-02
 -2.71819588E-03  3.62189678E-03 -2.21260977E-04 -2.80367896E-03  1.50214360E-03
  2.54791969E-03  2.90071710E-03  3.24914049E-03  2.86258773E-03  1.47569835E-03
 -1.58664965E-03  3.93701155E-03 -1.37241081E-02 -2.32786834E-02 -2.65019637E-02
 -1.45874318E-02 -7.84262156E-04 -3.36734358E-03 -1.82150291E-04 -4.36035213E-04
  1.01575789E-03  1.72291752E-03  1.96148111E-03 -5.48697892E-05  1.19591314E-03
 -2.61130775E-03  1.05676611E-03 -5.00630792E-03 -1.69101942E-03 -2.86828881E-03
 -3.26544610E-03 -1.17101556E-03  9.57159914E-04  6.51694254E-04 -7.80224405E-04
 -2.00259264E-05 -7.65093032E-04 -1.29774251E-03 -1.47743428E-03 -7.05759834E-04
  6.09228916E-04 -4.35481547E-04  4.66715924E-04 -1.47254313E-03 -5.33004185E-05
 -9.04075921E-05 -1.02925869E-04 -2.76689425E-04  3.39264353E-04 -1.21034225E-03
 -7.79311080E-04 -9.32503071E-05  8.70700777E-03  1.47687322E-02  1.68136831E-02
  8.95357146E-03  4.47165473E-04 -1.92122063E-03  1.95448806E-03 -1.18612203E-03
 -3.26929679E-03 -5.54534579E-03 -6.31318148E-03 -2.72619812E-04  5.85901307E-04
 -8.89445023E-04 -1.82304103E-04 -1.30685433E-03 -1.70337603E-02 -2.88924795E-02
 -3.28930735E-02 -8.55639826E-03 -3.09148211E-03 -1.77279769E-02  1.07765884E-02
 -1.33798270E-02
MO 30                     OCC NO =   2.00000000 ORB. ENERGY =  -0.36027183 
  5.38579589E-04  9.93592652E-04  1.60396878E-03  2.08789097E-03  1.78160131E-03
  6.15144212E-04  4.03602274E-03  1.86020002E-03 -5.21619367E-03 -1.05064235E-02
  2.90939913E-02 -1.65167415E-02 -8.05565594E-03  2.23074184E-02 -1.26639848E-02
 -4.02033694E-03  1.11329653E-02 -6.32021605E-03  1.01868369E-02 -4.84506905E-03
  7.83326454E-03  5.45249797E-04  8.17735456E-03 -1.45567740E-03 -7.82597914E-05
  1.24622592E-03  2.36084753E-03  1.48041415E-03 -3.84126168E-03 -8.86922452E-03
  8.34197052E-04  3.47809507E-03 -3.82466848E-03 -7.05589774E-03 -1.13904221E-02
 -1.48269466E-02 -1.26518616E-02 -4.36838441E-03 -6.13954245E-03 -2.82971076E-03
  7.93480229E-03 -1.33664521E-01  1.14458071E-02  1.05390057E-01 -1.02485436E-01
  8.77591543E-03  8.08063795E-02 -5.11474158E-02  4.37979691E-03  4.03280472E-02
  4.95852987E-03 -6.02980968E-03 -4.53428331E-04  2.76304993E-03 -7.72067353E-03
  7.20084039E-04 -6.92875783E-04 -1.05926718E-04  5.05672178E-03 -5.14613122E-03
  8.94094326E-05 -3.70371992E-02  3.89014365E-02 -2.72049717E-03  9.97628574E-04
  1.83613399E-03  2.97122773E-03  3.90576013E-03  3.34994895E-03  1.14540436E-03
  1.68485110E-03  7.51777816E-04 -2.22000944E-03  9.15545530E-01  1.31508817E-01
 -1.19396108E+00  7.05378094E-01  1.01320399E-01 -9.19882152E-01  3.09699040E-01
  4.44851216E-02 -4.03877894E-01  1.29887338E-04  6.03553414E-02  8.12276465E-03
 -7.69302862E-02 -2.55296676E-03  3.54939823E-03 -2.21526877E-04 -4.23247444E-03
  2.74489901E-04  1.65040491E-02 -1.67785390E-02  7.33318112E-03 -6.08205660E-03
  3.36321134E-03  1.75217568E-04  3.23248209E-04  5.21823542E-04  6.79259267E-04
  5.79613218E-04  2.00126545E-04  1.16960945E-03  5.39072165E-04 -1.51161423E-03
 -1.36086723E-01  3.78027610E-02  2.38604391E-01 -1.04342626E-01  2.89847480E-02
  1.82946641E-01 -5.20742839E-02  1.44654208E-02  9.13031968E-02  3.22325134E-03
 -6.21526916E-03 -2.22120733E-06  9.16048405E-03  2.60452505E-02  1.99082325E-04
 -1.21592582E-03 -2.42618477E-03 -4.88865079E-04 -1.26955976E-02  1.31844627E-02
  4.57644794E-02 -4.04578480E-02  8.51949306E-03 -1.41120906E-02 -2.60345356E-02
 -4.20278696E-02 -5.47078037E-02 -4.66822724E-02 -1.61182692E-02 -2.03305164E-02
 -9.37032060E-03  2.62753502E-02  7.17042502E-02 -2.03581408E-01 -1.46278312E-01
  5.49782493E-02 -1.56093249E-01 -1.12156888E-01  2.74379999E-02 -7.79014720E-02
 -5.59741481E-02  2.82526876E-02  6.15695336E-03 -1.47998552E-02 -1.32960894E-02
  7.08923738E-03  1.84448386E-03 -5.31742965E-04 -5.41772833E-04  1.22192184E-02
 -6.77462060E-03 -5.44459780E-03  6.72040572E-03  4.14073753E-03  2.06712074E-03
 -7.03863252E-03 -1.29623796E-02 -2.09432537E-02 -2.74100521E-02 -2.34791516E-02
 -8.07709618E-03 -1.31097122E-02 -6.48082942E-03  1.70959533E-02  1.16489130E-01
  9.85408547E-02  7.22434269E-02  9.06882670E-02  7.67153069E-02  5.62424253E-02
  4.30619968E-02  3.64271411E-02  2.67058928E-02  7.13025696E-03  9.19175087E-03
  8.34850602E-03  3.05231594E-03 -1.74856816E-03  2.57757025E-04  9.27226623E-04
  3.30473358E-04 -3.23309528E-03  3.73145394E-03 -4.98358661E-04 -8.31542521E-03
  5.95265437E-04 -5.22003969E-03  1.89514235E-02  3.49623260E-02  5.64401109E-02
  7.34682613E-02  6.26906064E-02  2.16455631E-02  2.97838697E-02  1.37273644E-02
 -3.84929528E-02  1.08055828E-01  1.69972807E-01 -2.22296061E-01  8.28503224E-02
  1.30324316E-01 -1.70442452E-01  4.13481179E-02  6.50409682E-02 -8.50627302E-02
 -2.91756108E-02  9.09985803E-03  1.30015965E-02 -1.54935253E-02 -1.79285780E-02
  6.66028244E-04  1.57606947E-03 -2.10518257E-03 -5.08293551E-03  7.90059777E-03
 -2.81766227E-03  1.05046434E-02 -6.82767066E-03  6.69288025E-03 -7.77165433E-03
 -1.43123161E-02 -2.31243395E-02 -3.02646075E-02 -2.59243326E-02 -8.91826635E-03
 -1.68843192E-02 -8.34681883E-03  2.20182967E-02 -1.88946269E-02  1.23340991E-01
 -2.02234797E-01 -1.47097070E-02  9.60225276E-02 -1.57442358E-01 -6.98468917E-03
  4.55948923E-02 -7.47592000E-02  3.71584091E-03 -5.83046283E-03  1.58671466E-02
 -1.46361226E-02 -2.02230372E-02 -1.67765168E-03  1.76575532E-03 -1.08971146E-03
  2.80336120E-03  4.64951495E-04 -3.26831269E-03  1.80429802E-02 -1.74777118E-03
  2.70690683E-03  6.20464801E-04  1.05242567E-03  1.19814967E-03  1.31807503E-03
  2.47974915E-03 -9.73424449E-04  8.74157462E-04 -4.67867589E-04 -2.07498449E-03
 -3.51956620E-03 -4.00690254E-03 -1.59310608E-03 -3.34130424E-03 -5.24881407E-05
 -1.28971771E-03 -2.08557257E-04  2.45817357E-02  4.16952737E-02  4.74686051E-02
  2.79784897E-02  2.60908063E-03 -7.64974897E-04  1.93485833E-03 -5.23189498E-03
 -2.20780110E-02 -3.74484830E-02 -4.26337830E-02 -2.50903789E-02 -2.07500585E-03
  4.13571769E-03 -1.04638656E-03  2.08365276E-03 -8.38560172E-03 -1.42235668E-02
 -1.61930313E-02 -9.71206960E-03 -2.79877074E-03  3.46709780E-03 -2.60533078E-03
 -8.21891959E-04 -1.04834362E-02 -1.77818909E-02 -2.02440584E-02 -9.33876857E-03
  2.60825306E-03 -1.73904391E-03 -5.32367293E-03 -2.76709539E-03 -5.19932977E-03
 -8.81904680E-03 -1.00401751E-02 -2.94873542E-03 -5.28180312E-04  5.55584129E-04
  2.70851194E-03 -9.96581024E-04  1.12724613E-03  1.91202267E-03  2.17677067E-03
  2.92252337E-03  1.56925947E-03  1.60517890E-03  2.07799143E-03 -3.77759449E-03
  1.62372386E-02  2.75414281E-02  3.13549488E-02  1.66496698E-02 -1.31769309E-03
  3.06013202E-03  4.76839187E-03  4.89934228E-04 -9.43954999E-03 -1.60112624E-02
 -1.82282601E-02 -4.09239809E-03 -2.40737273E-03 -2.72198039E-03  2.33526025E-03
 -1.78205413E-03
MO 31                     OCC NO =   2.00000000 ORB. ENERGY =  -0.33130926 
 -2.74171165E-03 -5.05801670E-03 -8.16521828E-03 -1.06286891E-02 -9.06948050E-03
 -3.13147414E-03 -5.61702454E-03 -2.58888263E-03  7.25949524E-03  1.13084343E-03
  3.13127898E-02  4.55439593E-02  8.67058672E-04  2.40086516E-02  3.49202055E-02
  4.32723050E-04  1.19820000E-02  1.74276301E-02  4.77365721E-03 -7.92820842E-04
  1.35362244E-03  4.01883230E-03  2.32764270E-04  1.65949275E-04 -5.11615452E-04
  4.85195672E-04 -2.54191039E-03 -2.12208391E-04  2.75411878E-03 -2.17565578E-03
 -6.92120878E-03  3.75704113E-04 -2.44769884E-03 -4.51561039E-03 -7.28960514E-03
 -9.48890083E-03 -8.09689703E-03 -2.79566439E-03 -6.39599484E-03 -2.94790949E-03
  8.26624377E-03  5.26903045E-03  4.63438146E-02 -2.58765023E-02  4.03995676E-03
  3.55334835E-02 -1.98404528E-02  2.01622159E-03  1.77336989E-02 -9.90177661E-03
  1.63318613E-03  2.26559307E-03  2.05431287E-03 -6.22294352E-04 -8.55568718E-03
  8.58286451E-04 -3.78457001E-04  2.65583920E-04 -2.42461657E-03  1.89003180E-03
  5.34584777E-04  8.34706930E-03 -2.70460827E-03  4.10007347E-03  4.99148448E-03
  9.18682017E-03  1.48660909E-02  1.95418832E-02  1.67609656E-02  5.73085838E-03
  7.98604652E-03  3.56336094E-03 -1.05226501E-02 -3.99014237E-02 -1.64653376E-01
  2.68782900E-01 -3.07418793E-02 -1.26856481E-01  2.07082622E-01 -1.34973436E-02
 -5.56968395E-02  9.09204437E-02 -1.07869677E-02  7.42578132E-04 -1.02008581E-02
  2.05773256E-02 -1.14383641E-02 -6.75978785E-04 -1.50733717E-03  1.36438058E-03
  5.35057576E-03 -4.01178176E-03 -1.33879400E-03  3.21709693E-04  2.32157861E-03
 -7.49057415E-03 -1.84373508E-02 -3.40139446E-02 -5.49091272E-02 -7.14753752E-02
 -6.09900729E-02 -2.10584097E-02 -2.98049899E-02 -1.37370987E-02  3.85202487E-02
  7.18077099E-02  1.92271143E-01 -1.82800458E-02  5.50575756E-02  1.47421259E-01
 -1.40159741E-02  2.74775893E-02  7.35735413E-02 -6.99495347E-03  3.00989996E-02
  1.48347453E-03  1.69244402E-03 -1.79886098E-03  3.40419305E-02  8.70152503E-04
 -4.98176238E-05 -1.88865220E-03 -7.69645878E-03  1.11215566E-02 -3.42509780E-03
  2.52980176E-04  2.61319128E-03 -2.28219420E-02  6.64871982E-03  1.22658179E-02
  1.98008600E-02  2.57748388E-02  2.19937187E-02  7.59390367E-03  1.42940311E-02
  6.58810882E-03 -1.84737400E-02 -1.19438202E-01 -1.52433485E-01 -3.64185102E-03
 -9.15776013E-02 -1.16876282E-01 -2.79233927E-03 -4.57036418E-02 -5.83294565E-02
 -1.39357301E-03  8.65461877E-03 -5.41132630E-04 -5.88691309E-03 -1.74322212E-03
  5.53827155E-03  9.29033881E-04  5.71216544E-04 -3.71674523E-04  1.53308802E-02
 -2.38451181E-02  8.51423787E-03  1.35088809E-02  5.51420816E-03 -2.15023490E-02
 -3.61791996E-02 -6.66277885E-02 -1.07650194E-01 -1.40890115E-01 -1.20684936E-01
 -4.15169956E-02 -6.44490192E-02 -3.18605851E-02  8.40458897E-02  6.03014211E-01
  8.32938779E-01  2.71871834E-01  4.69454221E-01  6.48453418E-01  2.11655675E-01
  2.22913469E-01  3.07908618E-01  1.00501601E-01  4.18225102E-02  4.44294365E-02
  6.65969209E-02  1.97845128E-02 -1.63718757E-02  1.86533097E-03  7.31752776E-03
  3.24629907E-05 -6.64788234E-03  8.29613492E-03 -1.64825257E-03 -1.42663473E-02
 -3.21582890E-02 -1.10415499E-02  2.51487540E-03  4.63954033E-03  7.48966676E-03
  9.74932164E-03  8.31911460E-03  2.87239078E-03  7.26226185E-03  3.34717134E-03
 -9.38581539E-03 -9.99014740E-02 -2.02674875E-01 -3.55414845E-02 -7.65980835E-02
 -1.55398177E-01 -2.72509453E-02 -3.82278125E-02 -7.75545825E-02 -1.36001317E-02
  1.48070381E-02 -4.87714162E-03 -7.13461379E-03  3.92505351E-03 -8.53483521E-03
  1.18065911E-03  1.80976648E-03  4.10058246E-04  1.29532399E-02  1.01593197E-02
 -2.31125596E-02 -4.22412126E-03  2.87099807E-02  4.50569570E-03  9.13552095E-03
  1.68240194E-02  2.71824864E-02  3.55758174E-02  3.04738571E-02  1.04833547E-02
  1.48942069E-02  7.36300029E-03 -1.94230554E-02 -1.04094415E-01 -1.20785423E-01
 -5.93177919E-02 -8.10388239E-02 -9.40329856E-02 -4.61796544E-02 -3.84800999E-02
 -4.46501874E-02 -2.19277332E-02 -2.30820727E-02 -9.41557207E-03 -6.20700682E-03
 -6.53810977E-03 -4.46206125E-03  9.74152385E-04 -9.53927561E-04 -3.03954572E-04
  4.25275460E-03 -1.62303066E-03 -2.62972394E-03 -2.10347290E-03  2.30396986E-03
 -1.01476196E-02 -2.25322085E-03 -3.82188879E-03 -4.35108620E-03 -2.25138937E-03
  1.35582423E-04  1.24678413E-03  1.79880388E-03 -5.72494387E-05 -3.03363630E-03
 -5.14562101E-03 -5.85810885E-03 -4.11554075E-03 -2.92379736E-05 -8.80906304E-04
  4.77973713E-04  7.38838231E-04 -5.80457896E-03 -9.84566392E-03 -1.12089427E-02
 -5.42644867E-03  4.69870449E-04 -9.25039080E-04  1.11750365E-03  1.10433911E-03
  5.50129785E-04  9.33124179E-04  1.06232911E-03  2.99558583E-04 -1.84327340E-04
  2.85758410E-04  1.04558286E-03 -9.22701273E-04 -2.14528172E-02 -3.63880361E-02
 -4.14265014E-02 -2.58270599E-02 -4.05078207E-03  1.57694381E-03 -1.32843744E-03
  4.67087120E-03  1.39756085E-02  2.37052757E-02  2.69876241E-02  1.95200395E-02
  2.20422654E-03  1.12962174E-03 -5.24398359E-03 -1.08016840E-03 -1.61438691E-02
 -2.73830559E-02 -3.11746476E-02 -7.55061773E-03 -2.27822234E-03  5.63191750E-03
  2.39487530E-02  1.98283355E-04 -2.22352338E-02 -3.77151626E-02 -4.29373884E-02
 -2.63584133E-02 -5.46495240E-03  4.46963953E-03 -2.47233695E-03  6.95509045E-04
  1.15305053E-02  1.95579180E-02  2.22660030E-02  1.62842783E-02  3.21251257E-03
 -1.58613714E-03 -5.68157288E-03  2.84196378E-03  3.05705223E-03  5.18533887E-03
  5.90332623E-03  5.96582717E-03  1.09455648E-03 -1.42031937E-03 -2.34553998E-03
 -9.49832724E-04
END DATA
 THE SCF ENERGY =   -381.405828420977 THE VIRIAL(-V/T)=   2.00790641
