# Supplementary material for: Novel Sulfonium Reagents for the Modular Synthesis of Spiro[2.3]Hexanes and Heteroatom‐Containing Analogues: Synthesis, Application, and Evaluation as Bioisosteres
Source: Angew Chem Int Ed Engl. 2025 Dec 9;65(5):e21633. doi: 10.1002/anie.202521633 (PMC12851011; doi:10.1002/anie.202521633)
Supplement: Supplementary file 2 — Supporting information [file ANIE-65-e21633-s001.zip › Bioisostere-Analysis/DFT/1362824454725982443426446026821169/file.xyz]

18
Coordinates from ORCA-job file
  C   -1.68086302532962     -0.73999165992122     -0.36701007435867
  C   -1.94657659039941      0.42139518737722      0.60548371920635
  O   -0.64143396196420      0.89340366376665      0.95120155051487
  C   0.32166065961978      0.23011601207171      0.13342073377038
  C   1.56329415830719      1.03164497716660     -0.28199598647136
  N   2.45229299623002     -0.08085599315775      0.16297626029129
  C   1.29817284262283     -0.72604984115675      0.85565062318563
  N   -0.38932984493941     -0.38938480727658     -0.96797015390370
  H   -1.57397179759658     -1.68634311552533      0.17621909568943
  H   -2.45404018212581     -0.86364175929469     -1.12960173207747
  H   -2.50819531142968      1.23415931045230      0.12453687354652
  H   -2.47234645924269      0.11517153220728      1.51605388143337
  H   1.70364010027633      1.92251806128605      0.33757279794792
  H   1.63511710990109      1.30367805503411     -1.34204060655116
  H   2.72690585763655     -0.64112665928860     -0.63777473745469
  H   1.33852402618660     -0.54098155006494      1.93366369170323
  H   1.16224575644206     -1.79405627512475      0.65612342639797
  H   -0.53499633419506      0.31034486144866     -1.69280936286990
