# Supplementary material for: Novel Sulfonium Reagents for the Modular Synthesis of Spiro[2.3]Hexanes and Heteroatom‐Containing Analogues: Synthesis, Application, and Evaluation as Bioisosteres
Source: Angew Chem Int Ed Engl. 2025 Dec 9;65(5):e21633. doi: 10.1002/anie.202521633 (PMC12851011; doi:10.1002/anie.202521633)
Supplement: Supplementary file 2 — Supporting information [file ANIE-65-e21633-s001.zip › Bioisostere-Analysis/DFT/1362824454725982443426446026821169/file_property.txt]

-------------------------------------------------------------
----------------------- !PROPERTIES! ------------------------
-------------------------------------------------------------
# -----------------------------------------------------------
$ PAL_Flags
   description: The PAL Flags
   geom. index: 1
   prop. index: 1
        Diskflag:     2
# -----------------------------------------------------------
$ SCF_Energy
   description: The SCF energy
   geom. index: 1
   prop. index: 1
        SCF Energy:     -381.3624044903
# -----------------------------------------------------------
$ DFT_Energy
   description: The DFT energy
   geom. index: 1
   prop. index: 1
   Number of Alpha Electrons                 31.0000200661 
   Number of Beta  Electrons                 31.0000200661 
   Total number of  Electrons                62.0000401323 
   Exchange energy                          -34.2934421239 
   Correlation energy                        -2.5841951895 
   Correlation energy NL                      0.0000000000 
   Exchange-Correlation energy              -36.8776373135 
   Embedding correction                       0.0000000000 
   Total DFT Energy (No VdW correction)    -381.3624044903 
# -----------------------------------------------------------
$ Mayer_Pop
   description: The Mayer population analysis
   geom. index: 1
   prop. index: 1
     Number of atoms                     : 18
     Threshold for printing              : 0.1000000
     Number of bond orders printed       : 24
  NA   - Mulliken gross atomic population
  ZA   - Total nuclear charge
  QA   - Mulliken gross atomic charge
  VA   - Mayer's total valence
  BVA  - Mayer's bonded valence
  FA   - Mayer's free valence
  ATOM       NA         ZA         QA         VA         BVA        FA
  0   0     6.2486     6.0000    -0.2486     3.5617     3.5617     0.0000
  1   0     5.9956     6.0000     0.0044     3.4753     3.4753     0.0000
  2   0     8.2831     8.0000    -0.2831     1.6033     1.6033     0.0000
  3   0     6.1482     6.0000    -0.1482     4.4395     4.4395    -0.0000
  4   0     6.2585     6.0000    -0.2585     3.5660     3.5660     0.0000
  5   0     7.3813     7.0000    -0.3813     2.6263     2.6263     0.0000
  6   0     6.2085     6.0000    -0.2085     3.4165     3.4165    -0.0000
  7   0     7.3088     7.0000    -0.3088     2.7120     2.7120     0.0000
  8   0     0.8360     1.0000     0.1640     0.9336     0.9336     0.0000
  9   0     0.8371     1.0000     0.1629     0.9406     0.9406     0.0000
 10   0     0.8711     1.0000     0.1289     0.9465     0.9465     0.0000
 11   0     0.8497     1.0000     0.1503     0.9281     0.9281     0.0000
 12   0     0.8154     1.0000     0.1846     0.8879     0.8879     0.0000
 13   0     0.8775     1.0000     0.1225     0.9551     0.9551     0.0000
 14   0     0.7111     1.0000     0.2889     0.8618     0.8618     0.0000
 15   0     0.8205     1.0000     0.1795     0.8900     0.8900     0.0000
 16   0     0.8564     1.0000     0.1436     0.9544     0.9544     0.0000
 17   0     0.6926     1.0000     0.3074     0.8430     0.8430    -0.0000
      Bond orders larger than 0.1000000
           Atom A     A.N. of A          Atom B    A.N. of B              Bond order
                0             6               1            6                0.828309
                0             6               7            7                0.894245
                0             6               8            1                0.974930
                0             6               9            1                0.985450
                1             6               2            8                0.783215
                1             6               7            7               -0.102482
                1             6              10            1                0.957250
                1             6              11            1                0.999329
                2             8               3            6                1.548121
                2             8               4            6               -0.243561
                2             8               6            6               -0.286754
                3             6               4            6                0.861626
                3             6               5            7               -0.332947
                3             6               6            6                0.880998
                3             6               7            7                1.451661
                4             6               5            7                1.072682
                4             6              12            1                0.976028
                4             6              13            1                0.954066
                5             7               6            6                1.064775
                5             7              14            1                0.881160
                6             6               7            7               -0.234085
                6             6              15            1                0.987774
                6             6              16            1                0.951946
                7             7              17            1                0.879342
# -----------------------------------------------------------
$ VdW_Correction
   description: The Van der Waals Correction
   geom. index: 1
   prop. index: 1
        Van der Waals Correction:       -0.0286582053
# -----------------------------------------------------------
$ Hessian
   description: Details about the Hessian
   geom. index: 1
   prop. index: 1
Normal modes:
Number of Rows: 54 Number of Columns: 54
                  0          1          2          3          4          5    
      0       0.000000   0.000000   0.000000   0.000000   0.000000   0.000000
      1       0.000000   0.000000   0.000000   0.000000   0.000000   0.000000
      2       0.000000   0.000000   0.000000   0.000000   0.000000   0.000000
      3       0.000000   0.000000   0.000000   0.000000   0.000000   0.000000
      4       0.000000   0.000000   0.000000   0.000000   0.000000   0.000000
      5       0.000000   0.000000   0.000000   0.000000   0.000000   0.000000
      6       0.000000   0.000000   0.000000   0.000000   0.000000   0.000000
      7       0.000000   0.000000   0.000000   0.000000   0.000000   0.000000
      8       0.000000   0.000000   0.000000   0.000000   0.000000   0.000000
      9       0.000000   0.000000   0.000000   0.000000   0.000000   0.000000
     10       0.000000   0.000000   0.000000   0.000000   0.000000   0.000000
     11       0.000000   0.000000   0.000000   0.000000   0.000000   0.000000
     12       0.000000   0.000000   0.000000   0.000000   0.000000   0.000000
     13       0.000000   0.000000   0.000000   0.000000   0.000000   0.000000
     14       0.000000   0.000000   0.000000   0.000000   0.000000   0.000000
     15       0.000000   0.000000   0.000000   0.000000   0.000000   0.000000
     16       0.000000   0.000000   0.000000   0.000000   0.000000   0.000000
     17       0.000000   0.000000   0.000000   0.000000   0.000000   0.000000
     18       0.000000   0.000000   0.000000   0.000000   0.000000   0.000000
     19       0.000000   0.000000   0.000000   0.000000   0.000000   0.000000
     20       0.000000   0.000000   0.000000   0.000000   0.000000   0.000000
     21       0.000000   0.000000   0.000000   0.000000   0.000000   0.000000
     22       0.000000   0.000000   0.000000   0.000000   0.000000   0.000000
     23       0.000000   0.000000   0.000000   0.000000   0.000000   0.000000
     24       0.000000   0.000000   0.000000   0.000000   0.000000   0.000000
     25       0.000000   0.000000   0.000000   0.000000   0.000000   0.000000
     26       0.000000   0.000000   0.000000   0.000000   0.000000   0.000000
     27       0.000000   0.000000   0.000000   0.000000   0.000000   0.000000
     28       0.000000   0.000000   0.000000   0.000000   0.000000   0.000000
     29       0.000000   0.000000   0.000000   0.000000   0.000000   0.000000
     30       0.000000   0.000000   0.000000   0.000000   0.000000   0.000000
     31       0.000000   0.000000   0.000000   0.000000   0.000000   0.000000
     32       0.000000   0.000000   0.000000   0.000000   0.000000   0.000000
     33       0.000000   0.000000   0.000000   0.000000   0.000000   0.000000
     34       0.000000   0.000000   0.000000   0.000000   0.000000   0.000000
     35       0.000000   0.000000   0.000000   0.000000   0.000000   0.000000
     36       0.000000   0.000000   0.000000   0.000000   0.000000   0.000000
     37       0.000000   0.000000   0.000000   0.000000   0.000000   0.000000
     38       0.000000   0.000000   0.000000   0.000000   0.000000   0.000000
     39       0.000000   0.000000   0.000000   0.000000   0.000000   0.000000
     40       0.000000   0.000000   0.000000   0.000000   0.000000   0.000000
     41       0.000000   0.000000   0.000000   0.000000   0.000000   0.000000
     42       0.000000   0.000000   0.000000   0.000000   0.000000   0.000000
     43       0.000000   0.000000   0.000000   0.000000   0.000000   0.000000
     44       0.000000   0.000000   0.000000   0.000000   0.000000   0.000000
     45       0.000000   0.000000   0.000000   0.000000   0.000000   0.000000
     46       0.000000   0.000000   0.000000   0.000000   0.000000   0.000000
     47       0.000000   0.000000   0.000000   0.000000   0.000000   0.000000
     48       0.000000   0.000000   0.000000   0.000000   0.000000   0.000000
     49       0.000000   0.000000   0.000000   0.000000   0.000000   0.000000
     50       0.000000   0.000000   0.000000   0.000000   0.000000   0.000000
     51       0.000000   0.000000   0.000000   0.000000   0.000000   0.000000
     52       0.000000   0.000000   0.000000   0.000000   0.000000   0.000000
     53       0.000000   0.000000   0.000000   0.000000   0.000000   0.000000
                  6          7          8          9         10         11    
      0       0.037082   0.083195  -0.085536  -0.052995  -0.061914  -0.117282
      1      -0.035420  -0.067985   0.132535   0.003900  -0.000857  -0.027367
      2      -0.007785   0.007782  -0.153091   0.040868   0.031394   0.025289
      3       0.025622  -0.047456  -0.012037   0.013615   0.064221  -0.139904
      4      -0.185196  -0.010579  -0.044156   0.051599   0.003775  -0.008003
      5       0.167922  -0.071957   0.055002   0.002820   0.034124  -0.030455
      6      -0.006634  -0.082583  -0.009687   0.022334   0.086860  -0.097575
      7       0.182296   0.029797  -0.015546   0.103421  -0.138125   0.021670
      8      -0.142650   0.030349   0.000052  -0.145294  -0.010214  -0.141287
      9      -0.005436  -0.007960   0.007057   0.005975   0.009318   0.012519
     10       0.068060   0.072042  -0.043042  -0.049260  -0.030555  -0.119474
     11      -0.045061   0.074972   0.055681  -0.023801  -0.162575   0.036467
     12       0.066092   0.008225  -0.037268  -0.032040   0.056745   0.050435
     13      -0.022093   0.056917  -0.019358   0.113434   0.063481  -0.107046
     14      -0.002640   0.087051  -0.024604   0.200895   0.048955   0.063269
     15      -0.022268   0.012955   0.029884   0.017169   0.014725   0.212008
     16      -0.078856  -0.174511   0.015691   0.004774  -0.015459   0.023555
     17       0.045742  -0.226433  -0.078654  -0.011432   0.023907   0.005945
     18      -0.097417  -0.021631   0.073588   0.043643  -0.061757   0.251355
     19       0.008831   0.054498   0.059322  -0.086165   0.133594  -0.017540
     20       0.022402   0.073096   0.099741  -0.094043   0.092339   0.080287
     21       0.008162   0.077212   0.034829  -0.013977  -0.097847  -0.168014
     22       0.072210   0.044856  -0.090674  -0.167276  -0.025817   0.186670
     23      -0.045772   0.031386   0.057726   0.035573  -0.119615  -0.040246
     24       0.072033   0.176660  -0.390733  -0.165808  -0.017781   0.091192
     25      -0.099857  -0.050942   0.074988   0.032934   0.003127  -0.028406
     26      -0.140709   0.064832  -0.344057   0.077962   0.047298   0.067051
     27       0.011374   0.088266   0.045221  -0.028968  -0.143442  -0.171656
     28       0.040464  -0.185628   0.432608   0.043469   0.002433  -0.182303
     29       0.028897  -0.013455  -0.243555   0.021907   0.113554   0.059213
     30      -0.296068  -0.026639  -0.095745  -0.041165   0.118389  -0.162924
     31      -0.285587  -0.045282  -0.000855   0.026850   0.047693  -0.029006
     32       0.419913  -0.179652   0.278545   0.030967   0.042713  -0.040170
     33       0.338359  -0.121699   0.095045   0.096756   0.056132  -0.083243
     34      -0.428160   0.034869  -0.229478   0.065193   0.048688   0.030279
     35       0.247695  -0.096270   0.040332   0.058522   0.048805   0.019799
     36       0.113062   0.141471  -0.043781  -0.157975  -0.039769  -0.031356
     37      -0.019015  -0.040671  -0.020508  -0.024840  -0.026825  -0.113075
     38      -0.010868   0.318406  -0.020475   0.527782   0.263866   0.078783
     39       0.106458  -0.100565  -0.091992   0.031270   0.222358   0.026847
     40      -0.039148   0.299898  -0.007508   0.483045   0.296861  -0.076629
     41       0.003683   0.074904  -0.032718   0.214556   0.077579   0.061203
     42      -0.035260  -0.258011  -0.045057  -0.031257  -0.128961   0.152348
     43      -0.123341  -0.249538  -0.026757   0.107192  -0.102663   0.025261
     44       0.069618  -0.373891  -0.103179  -0.126549  -0.021793  -0.045824
     45      -0.132078   0.123296   0.139648   0.064526  -0.230363   0.296191
     46       0.039161   0.278808   0.198091  -0.221624   0.513994   0.079149
     47       0.019061   0.080276   0.101981  -0.087606   0.066996   0.082809
     48      -0.144229  -0.179314   0.074227   0.075997   0.011822   0.379107
     49      -0.001770  -0.025192   0.010171  -0.036543   0.001817  -0.062258
     50       0.045432   0.269363   0.231064  -0.216879   0.450951   0.202084
     51      -0.041467   0.043086   0.213451   0.017573  -0.150793  -0.239818
     52       0.092018   0.062522  -0.158465  -0.258352  -0.038208   0.421406
     53      -0.024864   0.047218  -0.007920  -0.040183  -0.125013   0.150667
                 12         13         14         15         16         17    
      0       0.124665   0.140876  -0.035259  -0.058904  -0.048096  -0.036961
      1       0.030256   0.181522   0.031065  -0.006473   0.017408  -0.002737
      2      -0.009049   0.086285   0.091707  -0.023090  -0.014364  -0.089939
      3       0.132535  -0.170284  -0.030197  -0.022684   0.071384   0.008248
      4       0.043836   0.107304  -0.019393   0.006178   0.001913   0.024675
      5       0.003524   0.110201  -0.025816  -0.003265  -0.042743  -0.075445
      6       0.117015  -0.122323   0.047161  -0.009999   0.030679   0.054518
      7       0.055986  -0.100896  -0.286357   0.054746  -0.074194   0.013204
      8      -0.058425  -0.054038  -0.342404   0.061603  -0.083085   0.042690
      9      -0.016471  -0.003656   0.150798   0.046390  -0.014362   0.001992
     10      -0.174351  -0.044600  -0.004584   0.024807   0.078462  -0.007112
     11       0.035572  -0.062508   0.014271   0.056262   0.120062   0.001002
     12      -0.279048   0.006218   0.064217   0.136824  -0.035120   0.004483
     13      -0.069477  -0.019326   0.180797   0.183890   0.032704  -0.021396
     14       0.031539  -0.012571  -0.097900  -0.055218   0.112130  -0.044287
     15      -0.145875   0.013879  -0.219740  -0.204726   0.053551  -0.005527
     16       0.045452  -0.003374  -0.007239  -0.007794  -0.009536   0.003049
     17      -0.037352   0.001557  -0.028379  -0.041953   0.001615   0.001431
     18       0.010480   0.005689  -0.039677   0.120247  -0.028139  -0.006645
     19      -0.087266  -0.006402  -0.093535  -0.164205   0.055380   0.016803
     20       0.132098  -0.020720   0.071997   0.151965   0.012863   0.015607
     21       0.048470   0.121805   0.041781  -0.043790  -0.022597  -0.055599
     22       0.092213  -0.062554   0.205953  -0.081931  -0.040198   0.024802
     23      -0.107780  -0.083986   0.345582  -0.162574  -0.058443   0.080287
     24       0.270011   0.362515  -0.168102   0.071321   0.091642   0.236110
     25       0.036431   0.293741   0.002019   0.035341   0.095137   0.138419
     26       0.035438   0.372585  -0.002465   0.095593   0.185802   0.291073
     27       0.041851   0.080775   0.216377  -0.208787  -0.186749  -0.056488
     28      -0.062150  -0.206536   0.100528  -0.135427  -0.162357  -0.509884
     29       0.063949   0.100982  -0.142400   0.104170   0.100891  -0.138755
     30       0.114773  -0.317182   0.030916  -0.052138   0.041908  -0.152608
     31       0.037125   0.156769   0.042417   0.021667   0.079108   0.101847
     32       0.015415   0.416554   0.014976   0.077571   0.175596   0.349790
     33       0.144991  -0.038238   0.120637  -0.008841   0.205974   0.221807
     34       0.024907  -0.207120   0.144321  -0.078116  -0.109265  -0.372069
     35       0.005301   0.066435   0.128150  -0.028502  -0.011831  -0.120029
     36      -0.451310  -0.007376   0.141993   0.411057   0.240975  -0.111911
     37      -0.091220  -0.015213   0.182864   0.258390   0.210655  -0.109882
     38       0.078876  -0.025192  -0.088804  -0.211172  -0.322215   0.171911
     39      -0.350653   0.025970   0.114646   0.189838  -0.349897   0.117306
     40      -0.010991  -0.028109   0.176125   0.032087  -0.470961   0.223904
     41       0.024775  -0.011331  -0.097157  -0.058723   0.062014  -0.023985
     42      -0.159251   0.026630  -0.027117   0.077173  -0.155767   0.015679
     43       0.082393   0.000422   0.039634   0.105080  -0.022524  -0.046379
     44      -0.072715   0.007508   0.101483   0.113838  -0.155582   0.055518
     45       0.037781  -0.030732  -0.014762   0.325258   0.083788  -0.000094
     46       0.074347   0.041495  -0.129187  -0.214558  -0.112249  -0.085804
     47       0.129690  -0.025800   0.079773   0.181630   0.025769   0.017749
     48       0.149886   0.038020  -0.072124   0.246601  -0.202954  -0.035690
     49      -0.143111  -0.023733  -0.084689  -0.180959   0.122064   0.053765
     50       0.291576   0.026692   0.034760   0.181436  -0.172779  -0.086813
     51       0.029921   0.167788   0.072587  -0.083196  -0.038571   0.094109
     52       0.313045  -0.097733   0.185474   0.007745   0.024366  -0.112455
     53       0.063863  -0.125060   0.351979  -0.100695  -0.018790  -0.029112
                 18         19         20         21         22         23    
      0      -0.004313   0.053971   0.039856   0.017795  -0.045854   0.009885
      1      -0.013146   0.109872   0.094050   0.014232   0.000066   0.011930
      2      -0.026718   0.068942   0.081438   0.012868  -0.003077  -0.015667
      3      -0.018069   0.078101   0.065931  -0.025315  -0.020373  -0.005312
      4       0.007469  -0.103214  -0.059669  -0.014831  -0.013919  -0.012097
      5      -0.013889  -0.072098  -0.126376  -0.018766   0.011679   0.014414
      6       0.019269  -0.046250  -0.040662   0.000079   0.000450   0.006210
      7       0.026557  -0.009661   0.018600   0.025971   0.000352   0.010544
      8       0.023902  -0.008178   0.016289   0.027844  -0.003923  -0.007977
      9       0.003064  -0.017550   0.018413   0.044022   0.074942  -0.005033
     10      -0.008217   0.058651  -0.052437  -0.039853   0.032341  -0.015477
     11      -0.031351  -0.038344   0.037448  -0.045190   0.036553   0.018991
     12      -0.000650  -0.016126   0.018306  -0.024442  -0.069700  -0.169991
     13       0.039706  -0.035377   0.022314   0.096725   0.086304   0.173936
     14       0.076818   0.016130  -0.027140  -0.048873  -0.100146  -0.118045
     15      -0.005718  -0.011948   0.000240   0.106430   0.151453  -0.029790
     16      -0.006649  -0.000067  -0.003264   0.017210  -0.004143  -0.275578
     17       0.005926  -0.006399   0.004469   0.042265   0.017817   0.189453
     18      -0.000448   0.036590  -0.021939  -0.042894  -0.082497   0.205511
     19      -0.080182  -0.029174   0.009416  -0.076577  -0.120148   0.150875
     20      -0.111707   0.034373  -0.047453   0.058236   0.050695  -0.108444
     21      -0.010543  -0.079746  -0.023497  -0.017291   0.014562  -0.015240
     22       0.026611   0.059140  -0.069664   0.004743   0.000304   0.002326
     23       0.061139   0.034099   0.007149   0.017823  -0.034451   0.003936
     24       0.014557   0.113291  -0.134046  -0.021873   0.033821   0.082490
     25       0.013172   0.095221   0.147191   0.011016  -0.000827   0.005038
     26       0.042141   0.059591   0.142265  -0.002731   0.014846  -0.013114
     27       0.059399  -0.143738   0.014398   0.059318  -0.132415  -0.020641
     28      -0.124110   0.219323   0.218638   0.028531  -0.042215  -0.026754
     29      -0.105557   0.291688   0.130554  -0.025614   0.074645   0.010068
     30      -0.055134   0.070869  -0.085266  -0.057922   0.020625   0.042942
     31       0.018383  -0.167692  -0.094447  -0.041787  -0.005111  -0.007841
     32       0.072622  -0.201273   0.027486  -0.026779  -0.029720  -0.045518
     33       0.027114  -0.049516   0.049110  -0.063123  -0.038118  -0.048247
     34      -0.083238  -0.153753  -0.391086  -0.083559   0.067308   0.041362
     35      -0.026805  -0.171288  -0.276904  -0.069713   0.036613   0.011608
     36       0.085644  -0.032781   0.021332  -0.154642  -0.085274   0.035669
     37       0.170486  -0.041247  -0.002618   0.165043   0.005770   0.114514
     38      -0.241716   0.029834   0.035236  -0.225323   0.086883  -0.015020
     39      -0.114514  -0.021961   0.019117   0.135154  -0.435885  -0.374617
     40      -0.311528   0.000493   0.073648  -0.060483   0.296389   0.139367
     41       0.053053   0.015763  -0.025997  -0.026640  -0.150411  -0.145136
     42       0.084552   0.042459   0.124019  -0.683784   0.484884  -0.056644
     43       0.189424   0.028812   0.028670  -0.214966   0.078932  -0.464498
     44      -0.072513   0.016719   0.075843  -0.420428   0.187354   0.310685
     45      -0.163389   0.117780  -0.105843  -0.195884  -0.063497  -0.006019
     46       0.513941  -0.066151   0.164753  -0.223714   0.074791   0.066489
     47      -0.135625   0.044835  -0.058987   0.042544   0.046639  -0.110922
     48       0.175622   0.063001  -0.047798   0.133749  -0.450820   0.408522
     49      -0.283436  -0.021950  -0.040786  -0.036324  -0.180434   0.129586
     50       0.454582   0.011800   0.088070  -0.029862   0.167433  -0.032457
     51       0.049528   0.240388  -0.323083  -0.023512   0.062301   0.045952
     52      -0.154134  -0.569612   0.451272  -0.019087  -0.063857  -0.051483
     53      -0.078323  -0.460066   0.420513   0.004811  -0.089701  -0.043465
                 24         25         26         27         28         29    
      0       0.104293  -0.236655  -0.044124  -0.000305  -0.030261  -0.059204
      1      -0.082437  -0.058654   0.058549   0.002459  -0.071264   0.070049
      2       0.030781   0.086743   0.094097  -0.005406   0.059368  -0.046828
      3       0.018138   0.070446  -0.314641   0.005261   0.012105   0.115249
      4       0.107147   0.026505  -0.133157  -0.004639   0.082548  -0.050998
      5      -0.039764  -0.083084  -0.076494   0.002930  -0.043671   0.083840
      6      -0.024327  -0.069809   0.269435  -0.001032  -0.035673  -0.100914
      7      -0.037926  -0.016162   0.038443  -0.000747   0.026424   0.023693
      8       0.012984   0.032978   0.022599  -0.007301   0.046161   0.020306
      9      -0.013553   0.033805   0.153966  -0.014216   0.087245   0.070552
     10       0.116375   0.132288   0.103038   0.009444  -0.219301   0.013937
     11      -0.083173  -0.082033  -0.082015   0.017367  -0.040688  -0.185820
     12      -0.044602  -0.044690  -0.034986   0.023445   0.030644  -0.003360
     13      -0.011243  -0.072475  -0.064916  -0.034436   0.064547   0.014706
     14       0.009855  -0.016376   0.085561  -0.009191   0.053809   0.063899
     15       0.019430  -0.019719  -0.062221   0.006747  -0.017487  -0.006399
     16      -0.020901  -0.013965  -0.018000   0.055382  -0.019095  -0.038877
     17       0.010271   0.033697  -0.027041  -0.025289  -0.062756  -0.043574
     18       0.035262   0.046243   0.030750  -0.028212  -0.010632   0.019595
     19      -0.039948  -0.043101   0.050104  -0.015310   0.082051   0.008327
     20       0.061567  -0.016626   0.045188   0.012506   0.034703   0.072309
     21      -0.062308   0.251647   0.041024   0.003385   0.013757   0.009626
     22       0.004367   0.052696  -0.010435  -0.002762   0.069624  -0.022496
     23      -0.009216  -0.028898  -0.037004   0.004243  -0.012144   0.045565
     24      -0.366625  -0.277780  -0.195503   0.008505  -0.114120   0.059587
     25      -0.086955   0.004009   0.080708   0.010593  -0.153890   0.175731
     26      -0.080627   0.184722   0.096212   0.014453  -0.137536   0.209550
     27       0.418783  -0.422462   0.085444  -0.009972  -0.049317   0.159395
     28       0.193955   0.061927   0.037220  -0.012994   0.176588  -0.386039
     29      -0.246447   0.281232  -0.043146   0.002412   0.110180  -0.326614
     30      -0.222019  -0.171377  -0.171890   0.041798  -0.350052   0.272054
     31       0.087600  -0.019124  -0.080437   0.020594  -0.104161  -0.048043
     32       0.255554   0.157495  -0.097340   0.008036   0.054539  -0.165667
     33       0.274098   0.340886  -0.457653  -0.008358   0.173530  -0.212497
     34      -0.158665  -0.076661  -0.219805   0.012061  -0.162365   0.091352
     35      -0.002166   0.031617  -0.209182   0.002030  -0.044663  -0.039925
     36       0.005273  -0.257907  -0.158209   0.478125   0.087037  -0.167558
     37      -0.020785  -0.112178  -0.049627  -0.120626   0.143241   0.083836
     38       0.024261   0.069636   0.036861   0.177769  -0.134972  -0.102199
     39      -0.211553   0.051783  -0.355412  -0.418488  -0.191942  -0.250318
     40      -0.012229   0.017771  -0.204428   0.147285  -0.181531  -0.208353
     41      -0.011576   0.004165   0.045357  -0.072485   0.014549   0.027265
     42       0.101247  -0.197736   0.067711  -0.063360   0.236788   0.223042
     43       0.011672  -0.036166   0.021975  -0.157141  -0.014831   0.056696
     44       0.046588  -0.088551   0.059900   0.079971   0.145858   0.073827
     45       0.155572  -0.004374  -0.076377  -0.468693  -0.313561  -0.102337
     46      -0.122416   0.037299  -0.096551  -0.108565  -0.125320  -0.198235
     47       0.077940  -0.019339   0.039728  -0.017312   0.009833   0.068712
     48       0.047318   0.283726  -0.030376   0.495048  -0.196041   0.041591
     49      -0.030627  -0.082237   0.129089   0.011308   0.195046   0.083683
     50       0.023988   0.110938  -0.166292   0.003294  -0.273943  -0.134070
     51      -0.406209   0.099587  -0.198861  -0.011878   0.274006  -0.168024
     52      -0.100966   0.107641   0.004533  -0.015645  -0.162478   0.158605
     53      -0.061193   0.005092  -0.021267  -0.006768  -0.192614   0.189291
                 30         31         32         33         34         35    
      0       0.002858   0.048088   0.002789  -0.010851   0.002111   0.098103
      1       0.067734  -0.024140   0.009779   0.004766  -0.005758  -0.050737
      2      -0.011717  -0.045320  -0.007097   0.040021   0.013113  -0.140103
      3      -0.013375  -0.008623  -0.032559  -0.002495   0.000303  -0.037594
      4      -0.012933   0.028405   0.019183  -0.061523  -0.013245  -0.027689
      5      -0.035202   0.007659  -0.026554  -0.013324  -0.004012   0.005083
      6       0.007504  -0.027815   0.070080   0.018326  -0.001269   0.002703
      7      -0.019018  -0.012167  -0.010211   0.002588   0.001273   0.006985
      8       0.030776  -0.016224   0.001432  -0.007491  -0.000382   0.013196
      9       0.025853   0.084665  -0.189867  -0.088189  -0.007038  -0.007774
     10       0.021268   0.081726   0.016201  -0.017367  -0.040578  -0.032874
     11       0.012445   0.076592  -0.093201   0.081207   0.047949  -0.058887
     12       0.001827   0.028370  -0.029932  -0.037111   0.139947   0.006935
     13      -0.008794  -0.010251   0.059040   0.031500   0.015530   0.010394
     14       0.004387   0.009887   0.023322  -0.006769  -0.005487   0.008735
     15      -0.007076  -0.016228   0.071347   0.035716  -0.003699  -0.003150
     16      -0.000379  -0.032138  -0.049799  -0.023450  -0.013130   0.002042
     17      -0.001997  -0.046491  -0.045678  -0.047211   0.007946   0.004975
     18       0.005160   0.027203  -0.068239  -0.000094  -0.124556   0.010662
     19      -0.002470  -0.000480  -0.002519   0.004918   0.031530   0.000826
     20      -0.003157   0.007153   0.060574   0.017202  -0.030079   0.012537
     21      -0.029243  -0.047548   0.034394   0.031162  -0.001329   0.006606
     22      -0.028662  -0.030210  -0.026442   0.042889   0.016643   0.018719
     23      -0.004868   0.004112   0.061547  -0.052851  -0.024002   0.045044
     24       0.135767   0.144931   0.310258  -0.412812  -0.148845  -0.318944
     25       0.057858  -0.084529  -0.116505   0.198480   0.059118   0.294792
     26      -0.011233  -0.149410  -0.232637   0.377923   0.124416   0.520246
     27       0.066961  -0.196717  -0.210442   0.264523   0.084888  -0.380190
     28      -0.088253   0.114759   0.128820  -0.078339  -0.006697   0.245577
     29      -0.094007   0.214072   0.224475  -0.241053  -0.068103   0.381584
     30      -0.425843   0.069275  -0.120883   0.131961   0.028733  -0.035129
     31      -0.402269   0.143173  -0.043025   0.021531   0.006192   0.008554
     32      -0.319206   0.138637  -0.028132   0.000224   0.003696   0.052456
     33       0.479044  -0.005471   0.036759   0.072799   0.026934   0.037411
     34       0.337114   0.024583  -0.067133   0.098824   0.029167   0.243272
     35       0.379074   0.013079  -0.030079   0.090989   0.028685   0.168028
     36      -0.057907  -0.608013  -0.009692  -0.073184  -0.528225   0.074814
     37      -0.011907   0.032292   0.149877   0.082932   0.044995   0.005109
     38       0.012162  -0.060861  -0.170550  -0.106513  -0.041408   0.012431
     39      -0.016180   0.110630   0.163351   0.414179  -0.436204  -0.090064
     40      -0.007642  -0.079445  -0.062612  -0.002594   0.047097  -0.033430
     41       0.002927   0.027296   0.040608   0.055576  -0.089823  -0.006834
     42      -0.013831   0.123117   0.398881   0.237777  -0.010909  -0.016484
     43       0.001988   0.024313   0.071747  -0.002641  -0.042815   0.013491
     44      -0.007237   0.035557   0.117082   0.099587   0.025872  -0.015035
     45      -0.073330  -0.559323   0.115829  -0.328408   0.461523   0.047007
     46       0.005809  -0.025409  -0.260386  -0.087631  -0.034813  -0.008061
     47      -0.008921  -0.031827   0.091314   0.001894   0.012321   0.012954
     48       0.024616   0.192542   0.412054   0.130822   0.432154  -0.094319
     49      -0.003895   0.023861   0.016576   0.020900   0.025976   0.011986
     50       0.005760  -0.027013   0.037372  -0.012119   0.051855  -0.033508
     51       0.000285  -0.084558   0.109116  -0.004672   0.051653  -0.153099
     52       0.044404  -0.010905   0.192520  -0.113367  -0.048045   0.011883
     53       0.043705   0.019938   0.219148  -0.167224  -0.074333   0.060242
                 36         37         38         39         40         41    
      0      -0.001126   0.010706  -0.002945  -0.003016   0.002013  -0.023895
      1       0.023857  -0.009951   0.006918   0.003213   0.055723  -0.032844
      2       0.047214  -0.022654  -0.003352   0.004349  -0.008632   0.001084
      3      -0.049289   0.002259  -0.000800  -0.000651  -0.006513   0.007009
      4      -0.103587   0.008396  -0.002821  -0.000804   0.000682   0.002417
      5      -0.111619   0.012741  -0.001786  -0.001136  -0.002768   0.003449
      6      -0.030046  -0.032918   0.002755   0.002458   0.002208   0.005847
      7       0.031034   0.002503  -0.001525   0.000899   0.002381  -0.002788
      8       0.030782   0.003693   0.002036  -0.000976  -0.000504  -0.002676
      9       0.017834   0.211071  -0.021187  -0.020305  -0.030487  -0.032434
     10      -0.031940   0.005404   0.002639  -0.011861  -0.049056   0.020162
     11      -0.045811   0.026512  -0.009732   0.007334   0.023240  -0.002256
     12      -0.004237  -0.148895   0.006819   0.023298   0.013156   0.012154
     13       0.004213   0.000978   0.034613   0.053311   0.024570   0.049505
     14       0.006705   0.002595   0.030025  -0.052277  -0.019936  -0.033527
     15      -0.002448   0.023617   0.006064  -0.002001   0.003457   0.004630
     16       0.000127  -0.005042   0.073580  -0.010462  -0.007873  -0.000527
     17       0.002458  -0.024569  -0.048212   0.010202   0.002937   0.000373
     18      -0.003722  -0.153450   0.020625   0.008431  -0.012351   0.003346
     19       0.005140   0.031313  -0.026876   0.048541  -0.021494  -0.065735
     20       0.006812  -0.027875  -0.033758  -0.018449   0.025469   0.043262
     21      -0.005646  -0.033630   0.012022   0.007732   0.069715  -0.015981
     22      -0.009710  -0.002642   0.001707   0.003485   0.022905  -0.008330
     23       0.004230  -0.008071   0.007278  -0.000046   0.023053  -0.008654
     24       0.224798  -0.051724   0.037480   0.005113  -0.033011   0.187336
     25      -0.074387   0.008632  -0.009708  -0.005058  -0.066818   0.046814
     26      -0.136638   0.013008  -0.032719  -0.012029  -0.278496   0.205569
     27       0.095233  -0.064498  -0.016204   0.005511  -0.161781   0.138207
     28       0.096088  -0.019535  -0.002871  -0.010254  -0.263040   0.271526
     29      -0.027867   0.046441   0.007889  -0.006231   0.096714  -0.108223
     30       0.378355  -0.043299   0.005674   0.015026   0.056424  -0.037489
     31       0.429449  -0.003477   0.002838   0.003277   0.007924  -0.023813
     32       0.462673   0.032807   0.002023  -0.010497  -0.069067   0.009391
     33       0.297263  -0.053054   0.010682   0.013030   0.084037  -0.043475
     34       0.379620   0.043310  -0.000714  -0.011225  -0.033736  -0.002850
     35       0.287181   0.003619   0.004431   0.001356   0.028022  -0.025854
     36       0.067207   0.308842  -0.140231  -0.028278  -0.005097  -0.059548
     37       0.003379  -0.088692   0.005587  -0.195531  -0.030307  -0.115347
     38       0.000893   0.175834   0.104082   0.518280   0.113971   0.355374
     39      -0.042946   0.470958   0.040488  -0.031719   0.018420  -0.005552
     40      -0.020182  -0.242097  -0.243884  -0.499311  -0.108917  -0.369156
     41      -0.000840   0.105990   0.040643  -0.056508  -0.014553  -0.037832
     42      -0.002432   0.161568  -0.082228   0.011964   0.016014  -0.008392
     43       0.013972  -0.061995  -0.738015   0.250798   0.052537  -0.016707
     44      -0.008672   0.123205   0.499784  -0.177684  -0.033033   0.002641
     45       0.058318   0.396511   0.078874  -0.081639   0.028464  -0.003672
     46       0.003689  -0.012762  -0.065304  -0.413686   0.252314   0.480262
     47       0.008707   0.007088  -0.027175  -0.006257   0.018502   0.027737
     48      -0.035506   0.500711  -0.165806  -0.088821   0.057189   0.089049
     49       0.016875   0.052140  -0.119835  -0.107560   0.098116   0.130161
     50      -0.032206   0.019029   0.164210   0.365539  -0.271008  -0.455039
     51       0.032125  -0.031277  -0.093703  -0.031267  -0.705195   0.211448
     52       0.011276  -0.039105  -0.022538  -0.029774  -0.278978   0.082131
     53       0.017503  -0.028626  -0.005002  -0.024526  -0.151221   0.040629
                 42         43         44         45         46         47    
      0       0.065522  -0.027199   0.000544   0.000124  -0.036104  -0.019778
      1       0.024388  -0.026179   0.001156  -0.000773  -0.036419  -0.041828
      2       0.021201  -0.018031  -0.000124   0.000212  -0.013131   0.000823
      3      -0.036970  -0.069243  -0.000771  -0.001403   0.034401  -0.038484
      4       0.005640   0.030792   0.001183   0.001095  -0.021936   0.040512
      5       0.005022   0.034528  -0.000374   0.000763  -0.011672   0.000435
      6      -0.006666  -0.010255  -0.000108  -0.000446   0.002071  -0.002055
      7       0.000845   0.004049   0.000029   0.000169   0.000828  -0.000855
      8       0.003819   0.002839  -0.000073   0.000167   0.000383  -0.000159
      9      -0.005373   0.023106   0.000968   0.004558  -0.000244   0.001705
     10       0.021636  -0.009443   0.001582  -0.000831   0.000630  -0.000181
     11      -0.026627  -0.002256  -0.000899   0.000592   0.001420  -0.000370
     12       0.000807  -0.006515  -0.010704  -0.008054  -0.000274   0.000115
     13       0.013360  -0.007344  -0.034256  -0.023809  -0.001789   0.001013
     14      -0.004276   0.005555   0.042274   0.031417   0.000810  -0.000431
     15       0.000540  -0.001392   0.000593   0.002483   0.000076  -0.000190
     16       0.002000  -0.000127  -0.000573  -0.000821   0.000060   0.000020
     17      -0.000388  -0.000555   0.000066  -0.000760   0.000031  -0.000037
     18       0.007548  -0.006140   0.000650  -0.001716   0.000068  -0.000067
     19      -0.021430   0.009850  -0.034453   0.053417  -0.000707  -0.001293
     20       0.012686  -0.005014   0.014757  -0.020053  -0.001188   0.000277
     21      -0.034383   0.009076   0.000147  -0.000033  -0.000565  -0.000713
     22      -0.009527   0.000517  -0.000080   0.000091   0.000341   0.000599
     23      -0.006423   0.002007   0.000087  -0.000268   0.000298  -0.000347
     24      -0.499764   0.228592  -0.000211   0.000392   0.040132   0.046013
     25      -0.047263   0.044629  -0.014114   0.008451   0.489852   0.515499
     26      -0.227529   0.177141   0.006693  -0.004060  -0.234052  -0.240595
     27      -0.147308   0.055809  -0.006689  -0.003144   0.380009   0.198388
     28      -0.433417   0.279706   0.001324  -0.000094  -0.065361  -0.034887
     29       0.160158  -0.057410  -0.006432  -0.001758   0.381639   0.207265
     30       0.237846   0.424618   0.009208   0.010368  -0.247491   0.353538
     31       0.091859   0.109758  -0.014635  -0.018078   0.394688  -0.559265
     32      -0.171043  -0.451739   0.006697   0.008227  -0.187763   0.257794
     33       0.238934   0.436136   0.001058   0.007430  -0.174382   0.121867
     34      -0.177906  -0.446466   0.001152   0.006732  -0.145190   0.107931
     35       0.073782   0.105531  -0.002279  -0.015221   0.316060  -0.232278
     36      -0.012642   0.021316   0.003101   0.002553  -0.000493  -0.000151
     37      -0.033600   0.014647   0.402918   0.260593   0.019700  -0.011679
     38       0.103343  -0.048493   0.182657   0.117413   0.008980  -0.005477
     39      -0.025315   0.007247   0.098892   0.069514   0.003529  -0.001961
     40      -0.119034   0.046708  -0.002323   0.001054   0.000162   0.000213
     41      -0.012255   0.008671  -0.683480  -0.482833  -0.020034   0.011472
     42      -0.010157   0.003534  -0.006160  -0.024356  -0.000164   0.000695
     43      -0.027930   0.003496  -0.000551   0.016631  -0.000114  -0.000274
     44       0.013880   0.000551   0.007899   0.018929  -0.000019  -0.000185
     45      -0.001201   0.013779   0.026510  -0.035170  -0.001264   0.000794
     46       0.119185  -0.050564  -0.015179   0.019214   0.000376  -0.000816
     47       0.008301  -0.002667  -0.339795   0.461896   0.008815  -0.009684
     48       0.011620  -0.004325  -0.018059   0.026746  -0.000042  -0.001507
     49       0.025239  -0.008864   0.421244  -0.630315   0.006906   0.016221
     50      -0.110042   0.043187   0.166968  -0.245498   0.002976   0.006396
     51       0.408300  -0.106069  -0.005250  -0.003958  -0.000251   0.000835
     52       0.174607  -0.035056   0.000744  -0.003449  -0.002163  -0.006806
     53       0.100030  -0.016140  -0.002827   0.000455  -0.004133   0.004407
                 48         49         50         51         52         53    
      0      -0.033651   0.002064  -0.000473   0.026850   0.000089  -0.003736
      1       0.028327  -0.001913   0.000759  -0.042787  -0.000160   0.004372
      2      -0.046906   0.002780  -0.000940   0.047690   0.000129  -0.002550
      3      -0.016816  -0.001363  -0.000416  -0.003414   0.000061  -0.000268
      4      -0.033788  -0.003244   0.001200  -0.043150  -0.000007   0.000448
      5       0.054671   0.004498  -0.000958   0.049727   0.000072  -0.000357
      6      -0.000344  -0.000248  -0.000080   0.000028   0.000089   0.000074
      7       0.000473   0.000280   0.000076   0.000401  -0.000036   0.000124
      8      -0.000309   0.000441   0.000143  -0.000615  -0.000051   0.000214
      9       0.001041   0.001039   0.000434  -0.000050   0.000621  -0.000729
     10      -0.000494  -0.001580   0.000013  -0.000379   0.000078   0.002618
     11       0.000062  -0.001777  -0.000979   0.000722   0.000342   0.000141
     12      -0.000101   0.001609   0.003844  -0.000069   0.001268  -0.000029
     13       0.000342  -0.024116  -0.060396   0.000183   0.001495  -0.000582
     14       0.000454  -0.023545  -0.066224   0.000387   0.006586   0.000394
     15      -0.000032  -0.001928  -0.000995   0.000129  -0.041998  -0.001606
     16      -0.000045   0.003443   0.000298  -0.000197   0.035729   0.001167
     17      -0.000095   0.003689   0.002488  -0.000241   0.046036   0.002053
     18      -0.000136   0.005879  -0.001655  -0.000451   0.001565   0.000818
     19       0.000610  -0.042360   0.017379   0.002535   0.005263  -0.000128
     20       0.001419  -0.079305   0.028803   0.006284   0.003960   0.000525
     21       0.001449  -0.000068  -0.000053  -0.001251   0.000070  -0.002069
     22      -0.001559   0.000443  -0.000215   0.002141  -0.001542   0.040456
     23       0.001331  -0.000081   0.000515  -0.002430   0.002302  -0.058909
     24      -0.031131   0.002138  -0.001701   0.044840   0.000026  -0.000404
     25      -0.296854   0.019849  -0.008315   0.461495   0.001404  -0.030460
     26       0.133522  -0.008433   0.003965  -0.207771  -0.000686   0.014329
     27       0.418226  -0.023598   0.007828  -0.354858  -0.000895   0.025359
     28      -0.057393   0.003649  -0.000730   0.047535   0.000237  -0.006746
     29       0.423306  -0.023221   0.007904  -0.358490  -0.000940   0.026887
     30      -0.120775  -0.012240   0.007031  -0.210551  -0.000194   0.001736
     31       0.184855   0.020183  -0.011427   0.329137   0.000281  -0.002802
     32      -0.075190  -0.007841   0.005211  -0.140260  -0.000025   0.000247
     33       0.314902   0.025019  -0.003656   0.250274   0.000078  -0.001621
     34       0.233263   0.019008  -0.002724   0.182114   0.000065  -0.001115
     35      -0.563777  -0.044472   0.007366  -0.447942  -0.000179   0.003654
     36      -0.000009   0.004942   0.013997   0.000018  -0.003360  -0.000864
     37      -0.004206   0.284397   0.730333  -0.001672  -0.025525   0.002099
     38      -0.001825   0.119976   0.308313  -0.000616  -0.011266   0.002269
     39       0.000434  -0.025311  -0.073993   0.000543   0.010183  -0.003228
     40      -0.000004  -0.001586  -0.006196  -0.000190  -0.002734  -0.003039
     41      -0.003919   0.159846   0.482341  -0.004205  -0.044280  -0.000637
     42      -0.000450   0.028577   0.013376  -0.001613   0.530066   0.020580
     43       0.000690  -0.036063  -0.011521   0.002332  -0.509070  -0.019962
     44       0.000805  -0.044564  -0.023240   0.002537  -0.668930  -0.026170
     45       0.001188  -0.054671   0.019154   0.004176  -0.001008  -0.001026
     46      -0.000406   0.018291  -0.006706  -0.001731  -0.000969   0.000650
     47      -0.013932   0.764565  -0.276466  -0.065811  -0.026866  -0.005694
     48       0.000386  -0.024645   0.009462   0.001228   0.006031   0.000759
     49      -0.005030   0.487783  -0.200215  -0.029093  -0.040759  -0.001603
     50      -0.001833   0.182904  -0.074710  -0.010509  -0.018619  -0.000280
     51      -0.005222   0.001493   0.003687   0.008623  -0.002672   0.055597
     52       0.019493  -0.001574   0.004217  -0.027180   0.023108  -0.597544
     53      -0.025022   0.004071  -0.004502   0.031051  -0.031208   0.794062
# -----------------------------------------------------------
$ THERMOCHEMISTRY_Energies
   description: The Thermochemistry energies
   geom. index: 1
   prop. index: 1
        Temperature (Kelvin)           :        298.1500000000
        Pressure (atm)                 :          1.0000000000
        Total Mass (AMU)               :        114.1480000000
        Spin Degeneracy                :          1.0000000000
        Electronic Energy (Hartree)    :       -381.3910626955
        Translational Energy (Hartree) :          0.0014162714
        Rotational Energy (Hartree)    :          0.0014162714
        Vibrational Energy (Hartree)   :          0.0032519251
        Number of frequencies          :     54      
        Scaling Factor for frequencies :          1.0000000000
        Vibrational frequencies        :     
                  0    
      0       0.000000
      1       0.000000
      2       0.000000
      3       0.000000
      4       0.000000
      5       0.000000
      6     -134.633966
      7      82.930957
      8     152.500119
      9     330.365833
     10     425.754100
     11     489.406635
     12     493.523924
     13     716.879218
     14     778.534105
     15     878.783032
     16     939.960110
     17     948.952240
     18     988.969463
     19     1014.963318
     20     1040.582798
     21     1064.964265
     22     1091.398867
     23     1141.885785
     24     1147.233120
     25     1176.537495
     26     1192.418166
     27     1213.496665
     28     1234.557637
     29     1254.549407
     30     1296.865834
     31     1311.414560
     32     1329.630749
     33     1338.462145
     34     1367.597212
     35     1431.595055
     36     1453.105487
     37     1469.185867
     38     1488.248304
     39     1517.487379
     40     1532.339744
     41     1539.240327
     42     1546.291281
     43     1565.784024
     44     2913.237328
     45     2921.138672
     46     2935.142864
     47     2943.984960
     48     2973.970629
     49     2988.719755
     50     2991.660042
     51     2996.328784
     52     3212.187688
     53     3213.273989
        Zero Point Energy (Hartree)    :          0.1596449658
        Inner Energy (Hartree)         :       -381.2253332618
        Enthalpy (Hartree)             :       -381.2243890528
        Electronic entropy             :          0.0000000000
        Rotational entropy             :          0.0131533555
        Vibrational entropy            :          0.0053340221
        Translational entropy          :          0.0131533555
        Entropy                        :          0.0375460288
        Gibbs Energy (Hartree)         :       -381.2619350815
        Is Linear                      :                 false
# -----------------------------------------------------------
$ PAL_Flags
   description: The PAL Flags
   geom. index: 2
   prop. index: 1
        Diskflag:     2
# -----------------------------------------------------------
$ SCF_Energy
   description: The SCF energy
   geom. index: 2
   prop. index: 1
        SCF Energy:     -381.3749788788
# -----------------------------------------------------------
$ DFT_Energy
   description: The DFT energy
   geom. index: 2
   prop. index: 1
   Number of Alpha Electrons                 31.0000439268 
   Number of Beta  Electrons                 31.0000439268 
   Total number of  Electrons                62.0000878537 
   Exchange energy                          -34.2910518393 
   Correlation energy                        -2.5818514045 
   Correlation energy NL                      0.0000000000 
   Exchange-Correlation energy              -36.8729032437 
   Embedding correction                       0.0000000000 
   Total DFT Energy (No VdW correction)    -381.3749788788 
# -----------------------------------------------------------
$ VdW_Correction
   description: The Van der Waals Correction
   geom. index: 2
   prop. index: 1
        Van der Waals Correction:       -0.0282732498
# -----------------------------------------------------------
$ PAL_Flags
   description: The PAL Flags
   geom. index: 3
   prop. index: 1
        Diskflag:     2
# -----------------------------------------------------------
$ SCF_Energy
   description: The SCF energy
   geom. index: 3
   prop. index: 1
        SCF Energy:     -381.3764500341
# -----------------------------------------------------------
$ DFT_Energy
   description: The DFT energy
   geom. index: 3
   prop. index: 1
   Number of Alpha Electrons                 31.0000672511 
   Number of Beta  Electrons                 31.0000672511 
   Total number of  Electrons                62.0001345021 
   Exchange energy                          -34.2843657433 
   Correlation energy                        -2.5812184083 
   Correlation energy NL                      0.0000000000 
   Exchange-Correlation energy              -36.8655841516 
   Embedding correction                       0.0000000000 
   Total DFT Energy (No VdW correction)    -381.3764500341 
# -----------------------------------------------------------
$ VdW_Correction
   description: The Van der Waals Correction
   geom. index: 3
   prop. index: 1
        Van der Waals Correction:       -0.0282801405
# -----------------------------------------------------------
$ PAL_Flags
   description: The PAL Flags
   geom. index: 4
   prop. index: 1
        Diskflag:     2
# -----------------------------------------------------------
$ SCF_Energy
   description: The SCF energy
   geom. index: 4
   prop. index: 1
        SCF Energy:     -381.3768235279
# -----------------------------------------------------------
$ DFT_Energy
   description: The DFT energy
   geom. index: 4
   prop. index: 1
   Number of Alpha Electrons                 31.0000266978 
   Number of Beta  Electrons                 31.0000266978 
   Total number of  Electrons                62.0000533955 
   Exchange energy                          -34.2843363673 
   Correlation energy                        -2.5813920221 
   Correlation energy NL                      0.0000000000 
   Exchange-Correlation energy              -36.8657283894 
   Embedding correction                       0.0000000000 
   Total DFT Energy (No VdW correction)    -381.3768235279 
# -----------------------------------------------------------
$ VdW_Correction
   description: The Van der Waals Correction
   geom. index: 4
   prop. index: 1
        Van der Waals Correction:       -0.0283671235
# -----------------------------------------------------------
$ PAL_Flags
   description: The PAL Flags
   geom. index: 5
   prop. index: 1
        Diskflag:     2
# -----------------------------------------------------------
$ SCF_Energy
   description: The SCF energy
   geom. index: 5
   prop. index: 1
        SCF Energy:     -381.3770590924
# -----------------------------------------------------------
$ DFT_Energy
   description: The DFT energy
   geom. index: 5
   prop. index: 1
   Number of Alpha Electrons                 30.9999809207 
   Number of Beta  Electrons                 30.9999809207 
   Total number of  Electrons                61.9999618413 
   Exchange energy                          -34.2834609575 
   Correlation energy                        -2.5814392967 
   Correlation energy NL                      0.0000000000 
   Exchange-Correlation energy              -36.8649002542 
   Embedding correction                       0.0000000000 
   Total DFT Energy (No VdW correction)    -381.3770590924 
# -----------------------------------------------------------
$ VdW_Correction
   description: The Van der Waals Correction
   geom. index: 5
   prop. index: 1
        Van der Waals Correction:       -0.0284287794
# -----------------------------------------------------------
$ PAL_Flags
   description: The PAL Flags
   geom. index: 6
   prop. index: 1
        Diskflag:     2
# -----------------------------------------------------------
$ SCF_Energy
   description: The SCF energy
   geom. index: 6
   prop. index: 1
        SCF Energy:     -381.3771631193
# -----------------------------------------------------------
$ DFT_Energy
   description: The DFT energy
   geom. index: 6
   prop. index: 1
   Number of Alpha Electrons                 30.9999675491 
   Number of Beta  Electrons                 30.9999675491 
   Total number of  Electrons                61.9999350983 
   Exchange energy                          -34.2828505691 
   Correlation energy                        -2.5815334156 
   Correlation energy NL                      0.0000000000 
   Exchange-Correlation energy              -36.8643839847 
   Embedding correction                       0.0000000000 
   Total DFT Energy (No VdW correction)    -381.3771631193 
# -----------------------------------------------------------
$ VdW_Correction
   description: The Van der Waals Correction
   geom. index: 6
   prop. index: 1
        Van der Waals Correction:       -0.0285002782
# -----------------------------------------------------------
$ PAL_Flags
   description: The PAL Flags
   geom. index: 7
   prop. index: 1
        Diskflag:     2
# -----------------------------------------------------------
$ SCF_Energy
   description: The SCF energy
   geom. index: 7
   prop. index: 1
        SCF Energy:     -381.3771992919
# -----------------------------------------------------------
$ DFT_Energy
   description: The DFT energy
   geom. index: 7
   prop. index: 1
   Number of Alpha Electrons                 30.9999825467 
   Number of Beta  Electrons                 30.9999825467 
   Total number of  Electrons                61.9999650934 
   Exchange energy                          -34.2818555515 
   Correlation energy                        -2.5815676699 
   Correlation energy NL                      0.0000000000 
   Exchange-Correlation energy              -36.8634232214 
   Embedding correction                       0.0000000000 
   Total DFT Energy (No VdW correction)    -381.3771992919 
# -----------------------------------------------------------
$ VdW_Correction
   description: The Van der Waals Correction
   geom. index: 7
   prop. index: 1
        Van der Waals Correction:       -0.0285603705
# -----------------------------------------------------------
$ PAL_Flags
   description: The PAL Flags
   geom. index: 8
   prop. index: 1
        Diskflag:     2
# -----------------------------------------------------------
$ SCF_Energy
   description: The SCF energy
   geom. index: 8
   prop. index: 1
        SCF Energy:     -381.3772105799
# -----------------------------------------------------------
$ DFT_Energy
   description: The DFT energy
   geom. index: 8
   prop. index: 1
   Number of Alpha Electrons                 30.9999820057 
   Number of Beta  Electrons                 30.9999820057 
   Total number of  Electrons                61.9999640114 
   Exchange energy                          -34.2818428678 
   Correlation energy                        -2.5816102561 
   Correlation energy NL                      0.0000000000 
   Exchange-Correlation energy              -36.8634531238 
   Embedding correction                       0.0000000000 
   Total DFT Energy (No VdW correction)    -381.3772105799 
# -----------------------------------------------------------
$ VdW_Correction
   description: The Van der Waals Correction
   geom. index: 8
   prop. index: 1
        Van der Waals Correction:       -0.0285850216
# -----------------------------------------------------------
$ PAL_Flags
   description: The PAL Flags
   geom. index: 9
   prop. index: 1
        Diskflag:     2
# -----------------------------------------------------------
$ SCF_Energy
   description: The SCF energy
   geom. index: 9
   prop. index: 1
        SCF Energy:     -381.3772094674
# -----------------------------------------------------------
$ DFT_Energy
   description: The DFT energy
   geom. index: 9
   prop. index: 1
   Number of Alpha Electrons                 30.9999571780 
   Number of Beta  Electrons                 30.9999571780 
   Total number of  Electrons                61.9999143561 
   Exchange energy                          -34.2815882040 
   Correlation energy                        -2.5816380789 
   Correlation energy NL                      0.0000000000 
   Exchange-Correlation energy              -36.8632262829 
   Embedding correction                       0.0000000000 
   Total DFT Energy (No VdW correction)    -381.3772094674 
# -----------------------------------------------------------
$ VdW_Correction
   description: The Van der Waals Correction
   geom. index: 9
   prop. index: 1
        Van der Waals Correction:       -0.0286055160
# -----------------------------------------------------------
$ PAL_Flags
   description: The PAL Flags
   geom. index: 10
   prop. index: 1
        Diskflag:     2
# -----------------------------------------------------------
$ SCF_Energy
   description: The SCF energy
   geom. index: 10
   prop. index: 1
        SCF Energy:     -381.3772357981
# -----------------------------------------------------------
$ DFT_Energy
   description: The DFT energy
   geom. index: 10
   prop. index: 1
   Number of Alpha Electrons                 30.9999684045 
   Number of Beta  Electrons                 30.9999684045 
   Total number of  Electrons                61.9999368090 
   Exchange energy                          -34.2816489202 
   Correlation energy                        -2.5815953157 
   Correlation energy NL                      0.0000000000 
   Exchange-Correlation energy              -36.8632442359 
   Embedding correction                       0.0000000000 
   Total DFT Energy (No VdW correction)    -381.3772357981 
# -----------------------------------------------------------
$ VdW_Correction
   description: The Van der Waals Correction
   geom. index: 10
   prop. index: 1
        Van der Waals Correction:       -0.0285907184
# -----------------------------------------------------------
$ PAL_Flags
   description: The PAL Flags
   geom. index: 11
   prop. index: 1
        Diskflag:     2
# -----------------------------------------------------------
$ SCF_Energy
   description: The SCF energy
   geom. index: 11
   prop. index: 1
        SCF Energy:     -381.3772381752
# -----------------------------------------------------------
$ DFT_Energy
   description: The DFT energy
   geom. index: 11
   prop. index: 1
   Number of Alpha Electrons                 30.9999678455 
   Number of Beta  Electrons                 30.9999678455 
   Total number of  Electrons                61.9999356910 
   Exchange energy                          -34.2816740987 
   Correlation energy                        -2.5816062187 
   Correlation energy NL                      0.0000000000 
   Exchange-Correlation energy              -36.8632803174 
   Embedding correction                       0.0000000000 
   Total DFT Energy (No VdW correction)    -381.3772381752 
# -----------------------------------------------------------
$ VdW_Correction
   description: The Van der Waals Correction
   geom. index: 11
   prop. index: 1
        Van der Waals Correction:       -0.0285906929
# -----------------------------------------------------------
$ PAL_Flags
   description: The PAL Flags
   geom. index: 12
   prop. index: 1
        Diskflag:     2
# -----------------------------------------------------------
$ SCF_Energy
   description: The SCF energy
   geom. index: 12
   prop. index: 1
        SCF Energy:     -381.3772396237
# -----------------------------------------------------------
$ DFT_Energy
   description: The DFT energy
   geom. index: 12
   prop. index: 1
   Number of Alpha Electrons                 30.9999675807 
   Number of Beta  Electrons                 30.9999675807 
   Total number of  Electrons                61.9999351614 
   Exchange energy                          -34.2816210946 
   Correlation energy                        -2.5815976157 
   Correlation energy NL                      0.0000000000 
   Exchange-Correlation energy              -36.8632187102 
   Embedding correction                       0.0000000000 
   Total DFT Energy (No VdW correction)    -381.3772396237 
# -----------------------------------------------------------
$ Mayer_Pop
   description: The Mayer population analysis
   geom. index: 12
   prop. index: 1
     Number of atoms                     : 18
     Threshold for printing              : 0.1000000
     Number of bond orders printed       : 24
  NA   - Mulliken gross atomic population
  ZA   - Total nuclear charge
  QA   - Mulliken gross atomic charge
  VA   - Mayer's total valence
  BVA  - Mayer's bonded valence
  FA   - Mayer's free valence
  ATOM       NA         ZA         QA         VA         BVA        FA
  0   0     6.2075     6.0000    -0.2075     3.5387     3.5387    -0.0000
  1   0     6.0285     6.0000    -0.0285     3.5823     3.5823     0.0000
  2   0     8.2865     8.0000    -0.2865     1.5446     1.5446     0.0000
  3   0     6.4072     6.0000    -0.4072     4.6207     4.6207    -0.0000
  4   0     6.1893     6.0000    -0.1893     3.5675     3.5675     0.0000
  5   0     7.3432     7.0000    -0.3432     2.5920     2.5920     0.0000
  6   0     6.1364     6.0000    -0.1364     3.3917     3.3917     0.0000
  7   0     7.2990     7.0000    -0.2990     2.6576     2.6576    -0.0000
  8   0     0.8389     1.0000     0.1611     0.9374     0.9374    -0.0000
  9   0     0.8278     1.0000     0.1722     0.9361     0.9361     0.0000
 10   0     0.8663     1.0000     0.1337     0.9407     0.9407    -0.0000
 11   0     0.8501     1.0000     0.1499     0.9340     0.9340     0.0000
 12   0     0.8147     1.0000     0.1853     0.9003     0.9003    -0.0000
 13   0     0.8667     1.0000     0.1333     0.9493     0.9493    -0.0000
 14   0     0.6889     1.0000     0.3111     0.8396     0.8396     0.0000
 15   0     0.8134     1.0000     0.1866     0.8886     0.8886    -0.0000
 16   0     0.8549     1.0000     0.1451     0.9502     0.9502    -0.0000
 17   0     0.6809     1.0000     0.3191     0.8327     0.8327    -0.0000
      Bond orders larger than 0.1000000
           Atom A     A.N. of A          Atom B    A.N. of B              Bond order
                0             6               1            6                0.870846
                0             6               7            7                0.882873
                0             6               8            1                0.966445
                0             6               9            1                0.978301
                1             6               2            8                0.785205
                1             6              10            1                0.952685
                1             6              11            1                0.999389
                2             8               3            6                1.446720
                2             8               4            6               -0.199497
                2             8               6            6               -0.278795
                3             6               4            6                0.963188
                3             6               5            7               -0.234476
                3             6               6            6                0.915417
                3             6               7            7                1.404106
                4             6               5            7                1.050818
                4             6               7            7               -0.148936
                4             6              12            1                0.974041
                4             6              13            1                0.943814
                5             7               6            6                0.997356
                5             7              14            1                0.867850
                6             6               7            7               -0.173766
                6             6              15            1                0.985030
                6             6              16            1                0.945254
                7             7              17            1                0.862935
# -----------------------------------------------------------
$ VdW_Correction
   description: The Van der Waals Correction
   geom. index: 12
   prop. index: 1
        Van der Waals Correction:       -0.0285887973
# -----------------------------------------------------------
$ SCF_Electric_Properties
   description: The SCF Calculated Electric Properties
   geom. index: 12
   prop. index: 1
       Filename                          : file.scfp 
       Do Dipole Moment Calculation      : true 
       Do Quadrupole Moment Calculation  : false 
       Do Polarizability Calculation     : false 
** Dipole moment part of electric properties **
        Magnitude of dipole moment (Debye) :        3.2598528227
        Electronic Contribution:
                  0    
      0       0.883021
      1       1.160181
      2       0.595132
        Nuclear Contribution:
                  0    
      0      -1.929539
      1      -1.386968
      2      -1.300943
        Total Dipole moment:
                  0    
      0      -1.046519
      1      -0.226786
      2      -0.705812
# -------------------------------------------------------------
----------------------- !GEOMETRIES! ------------------------
# -------------------------------------------------------------
------------------------ !GEOMETRY! -------------------------
    Number of atoms:    18 
    Geometry Index:     1 
    Coordinates:
               0 C     -1.750500000000   -0.663000000000   -0.385700000000
               1 C     -1.862200000000    0.416800000000    0.670700000000
               2 O     -0.566600000000    0.836100000000    1.009200000000
               3 C      0.297000000000    0.165500000000    0.122000000000
               4 C      1.493800000000    0.988200000000   -0.325300000000
               5 N      2.444400000000    0.115600000000    0.369400000000
               6 C      1.320200000000   -0.707000000000    0.824900000000
               7 N     -0.423000000000   -0.526600000000   -0.944000000000
               8 H     -1.846300000000   -1.667300000000    0.082000000000
               9 H     -2.535200000000   -0.550800000000   -1.167500000000
              10 H     -2.428700000000    1.285100000000    0.270100000000
              11 H     -2.382000000000    0.031300000000    1.573700000000
              12 H      1.502800000000    2.009400000000    0.114800000000
              13 H      1.655200000000    0.991900000000   -1.427900000000
              14 H      2.981900000000   -0.426900000000   -0.348200000000
              15 H      1.230700000000   -0.673600000000    1.932900000000
              16 H      1.367100000000   -1.746800000000    0.425900000000
              17 H     -0.498500000000    0.122100000000   -1.763300000000
------------------------ !GEOMETRY! -------------------------
    Number of atoms:    18 
    Geometry Index:     2 
    Coordinates:
               0 C     -1.775626472961   -0.678465415121   -0.386214477209
               1 C     -1.911922956523    0.425765779757    0.674145400880
               2 O     -0.583340432327    0.828162619645    0.980939685823
               3 C      0.318707358335    0.161652591121    0.110599008649
               4 C      1.522676433300    1.004536202441   -0.345431238241
               5 N      2.472858826351    0.099765897309    0.354323628983
               6 C      1.342568057292   -0.738748527718    0.838869708618
               7 N     -0.433350665494   -0.488937173617   -0.944555802157
               8 H     -1.851476750752   -1.675424945616    0.065925765240
               9 H     -2.539411356711   -0.594237718125   -1.165455596351
              10 H     -2.472442906982    1.288796489999    0.286493273229
              11 H     -2.409565609732    0.067866728598    1.583678749532
              12 H      1.523529408907    2.013364925204    0.080007138792
              13 H      1.666401866510    1.038671834542   -1.433714600471
              14 H      3.013818535100   -0.419393399278   -0.328535101039
              15 H      1.248914274791   -0.711886983955    1.929856522400
              16 H      1.368242030153   -1.769402553217    0.467393555138
              17 H     -0.500479639258    0.147913648031   -1.734625621815
------------------------ !GEOMETRY! -------------------------
    Number of atoms:    18 
    Geometry Index:     3 
    Coordinates:
               0 C     -1.753187638160   -0.696054140527   -0.374906431193
               1 C     -1.921636137361    0.421643548629    0.672476080755
               2 O     -0.595021066100    0.870990443259    0.947840265296
               3 C      0.321001852108    0.187371402755    0.096636354369
               4 C      1.545895416066    1.009033498477   -0.345194607449
               5 N      2.465055388920    0.062885688707    0.345057090577
               6 C      1.312505888627   -0.744462589546    0.836945874407
               7 N     -0.438994206615   -0.433428084711   -0.966185454119
               8 H     -1.762935823841   -1.689094810438    0.089789383833
               9 H     -2.530591879492   -0.669377221458   -1.142795787517
              10 H     -2.509347660707    1.262619116217    0.281213165325
              11 H     -2.387659431289    0.068407349794    1.599264540985
              12 H      1.566911095427    2.013938237051    0.087140511563
              13 H      1.683260411482    1.068367043442   -1.432382089283
              14 H      3.016362855331   -0.460861884600   -0.326629818800
              15 H      1.216731035758   -0.709801461241    1.926471268629
              16 H      1.299005626654   -1.779918283429    0.481062077425
              17 H     -0.527255726809    0.217742147620   -1.742102424801
------------------------ !GEOMETRY! -------------------------
    Number of atoms:    18 
    Geometry Index:     4 
    Coordinates:
               0 C     -1.730414253850   -0.710827976552   -0.364787920441
               1 C     -1.926601202322    0.424838586575    0.656149117788
               2 O     -0.605024483086    0.883715279932    0.945423311185
               3 C      0.319168452819    0.202560833487    0.099313963001
               4 C      1.552989555474    1.015735450819   -0.330256717999
               5 N      2.460173428780    0.027325372039    0.312018230490
               6 C      1.298882747439   -0.745865168099    0.833495264582
               7 N     -0.433376553700   -0.410684975256   -0.973709484075
               8 H     -1.691643562872   -1.691194803840    0.125296507533
               9 H     -2.517393132125   -0.734968037557   -1.122838356079
              10 H     -2.510290273329    1.256009216797    0.237641261457
              11 H     -2.406182675892    0.087303218459    1.581740486217
              12 H      1.598719629686    2.003005230386    0.140378160341
              13 H      1.678663205959    1.115846790668   -1.415580934203
              14 H      2.981016940125   -0.502626598317   -0.378352388012
              15 H      1.222197163872   -0.689925844471    1.923991996189
              16 H      1.255634057726   -1.786943560150    0.496867842861
              17 H     -0.546419044705    0.256696985080   -1.733090340836
------------------------ !GEOMETRY! -------------------------
    Number of atoms:    18 
    Geometry Index:     5 
    Coordinates:
               0 C     -1.713877298410   -0.720661329268   -0.362548033779
               1 C     -1.932972751036    0.425254218617    0.641400827763
               2 O     -0.615927819995    0.891715760250    0.943133721937
               3 C      0.319010700278    0.212936150763    0.105712970523
               4 C      1.557673407207    1.020809929518   -0.317250584704
               5 N      2.456809916390   -0.006708985955    0.272122590944
               6 C      1.292908326957   -0.743576736483    0.836832599194
               7 N     -0.424025744037   -0.397538338452   -0.976764924602
               8 H     -1.641886747107   -1.688797078545    0.147489053329
               9 H     -2.502120271084   -0.785192721432   -1.116856498559
              10 H     -2.513118789347    1.248774294175    0.203075080188
              11 H     -2.423084861429    0.098765709562    1.565199489417
              12 H      1.629107612538    1.985624068575    0.195004774651
              13 H      1.667868912677    1.168125449285   -1.398642711480
              14 H      2.935311353151   -0.544669811684   -0.442070555705
              15 H      1.243299625461   -0.656738435633    1.926979967434
              16 H      1.218740227789   -1.792557247831    0.531640921046
              17 H     -0.553615800005    0.284435104537   -1.720758687598
------------------------ !GEOMETRY! -------------------------
    Number of atoms:    18 
    Geometry Index:     6 
    Coordinates:
               0 C     -1.698030674905   -0.730155340687   -0.359850933989
               1 C     -1.938430785388    0.425861018203    0.626110513787
               2 O     -0.625972715014    0.896150677375    0.943723276000
               3 C      0.318775253035    0.221866625127    0.112740159804
               4 C      1.561329070541    1.025392194088   -0.303851795388
               5 N      2.452982467298   -0.037273027596    0.233774543615
               6 C      1.288843551308   -0.740913919990    0.839166141702
               7 N     -0.414194236150   -0.387876406289   -0.978242865057
               8 H     -1.597305986561   -1.685148119859    0.169676072719
               9 H     -2.485385341773   -0.831673675835   -1.111040908646
              10 H     -2.511478149319    1.242964593785    0.166472874537
              11 H     -2.442977647943    0.111236767121    1.546045937951
              12 H      1.658446821577    1.964874630111    0.249498287676
              13 H      1.657704536777    1.219412974558   -1.379115168673
              14 H      2.879772740245   -0.582141784602   -0.507329075708
              15 H      1.268203066736   -0.623629878977    1.927415408419
              16 H      1.187308701593   -1.796431240773    0.565783410725
              17 H     -0.559490672057    0.307483914238   -1.707275879474
------------------------ !GEOMETRY! -------------------------
    Number of atoms:    18 
    Geometry Index:     7 
    Coordinates:
               0 C     -1.686236512344   -0.736974804376   -0.361392801301
               1 C     -1.944020357326    0.425294199350    0.612015414234
               2 O     -0.635556440226    0.897665448254    0.944636425854
               3 C      0.319658602686    0.227419684774    0.121693660376
               4 C      1.563307747217    1.028323377564   -0.291702126830
               5 N      2.450398358770   -0.064262865948    0.195479850490
               6 C      1.289796963497   -0.736595330998    0.844498587827
               7 N     -0.402688533482   -0.382997602428   -0.977452615391
               8 H     -1.566086689116   -1.680386830699    0.184214309119
               9 H     -2.468828790676   -0.868067658934   -1.113057782094
              10 H     -2.509747609600    1.238030984750    0.135757620631
              11 H     -2.461102954925    0.119744279386    1.527814441453
              12 H      1.685401112473    1.940648535887    0.300366125672
              13 H      1.645239455093    1.267986453850   -1.358852312329
              14 H      2.813457515958   -0.615789234841   -0.574247972019
              15 H      1.301041154635   -0.586040559840    1.928709207093
              16 H      1.164239932780   -1.798470407246    0.608115465118
              17 H     -0.558172955414    0.324472331496   -1.692895497903
------------------------ !GEOMETRY! -------------------------
    Number of atoms:    18 
    Geometry Index:     8 
    Coordinates:
               0 C     -1.682404741561   -0.739101199508   -0.362071612007
               1 C     -1.944990874233    0.424544334841    0.607966357397
               2 O     -0.638035171561    0.896781612943    0.946685052834
               3 C      0.320119744254    0.229248102499    0.125242351568
               4 C      1.563704356702    1.029398832887   -0.287358069707
               5 N      2.450989232599   -0.071327581624    0.184193914615
               6 C      1.291004508011   -0.733969218115    0.846504944318
               7 N     -0.397943639139   -0.383183010662   -0.975803013817
               8 H     -1.560327223612   -1.680317339116    0.186941517091
               9 H     -2.462699599808   -0.875504810558   -1.115242319837
              10 H     -2.507595069701    1.236432462715    0.126458081111
              11 H     -2.467438235937    0.121421421323    1.521493618690
              12 H      1.693783103510    1.932570490449    0.316679620885
              13 H      1.641888361520    1.282391246197   -1.351728700588
              14 H      2.781880467884   -0.625763091778   -0.598293633968
              15 H      1.312911419655   -0.571743662559    1.928827081064
              16 H      1.159922016610   -1.797876401034    0.622575363884
              17 H     -0.554668655193    0.325997811101   -1.689370553533
------------------------ !GEOMETRY! -------------------------
    Number of atoms:    18 
    Geometry Index:     9 
    Coordinates:
               0 C     -1.678691306403   -0.741340156345   -0.368831370530
               1 C     -1.947879099595    0.420524712237    0.601463836872
               2 O     -0.643956735242    0.892488765856    0.951612687555
               3 C      0.322180259529    0.230920473006    0.136322079576
               4 C      1.563471881049    1.031974635706   -0.278665333606
               5 N      2.450374230771   -0.088401603793    0.150550080958
               6 C      1.299727907214   -0.723797484041    0.857765970163
               7 N     -0.385440993856   -0.389935626763   -0.967488371070
               8 H     -1.569231237838   -1.685047892319    0.178438826465
               9 H     -2.450600983874   -0.871083866306   -1.131843556796
              10 H     -2.507228064160    1.232916662311    0.117123859016
              11 H     -2.477104281315    0.116258187968    1.510700628026
              12 H      1.711038871447    1.914843147406    0.350762304729
              13 H      1.631976465527    1.315969262847   -1.335679068343
              14 H      2.707192302519   -0.649418258989   -0.655744826092
              15 H      1.349459284860   -0.528554835284    1.933739729826
              16 H      1.158974766392   -1.793305780856    0.670333048265
              17 H     -0.534163267024    0.314989657358   -1.686860525013
------------------------ !GEOMETRY! -------------------------
    Number of atoms:    18 
    Geometry Index:     10 
    Coordinates:
               0 C     -1.681030302210   -0.739840906472   -0.366387763235
               1 C     -1.945876648316    0.421655422840    0.606190777557
               2 O     -0.640408731726    0.893749325842    0.950602329931
               3 C      0.321643902209    0.229822533221    0.132031342768
               4 C      1.563428907987    1.031256563214   -0.282906934252
               5 N      2.453653442760   -0.078296520533    0.167984614030
               6 C      1.297281810849   -0.726957572768    0.854278116030
               7 N     -0.390283205091   -0.388842850810   -0.969065910177
               8 H     -1.572971597630   -1.685901423001    0.177145303840
               9 H     -2.455017072966   -0.864488273651   -1.128006454605
              10 H     -2.507746393359    1.234256073339    0.125269453720
              11 H     -2.471184313565    0.115773152772    1.517142056937
              12 H      1.701725664755    1.924100897987    0.334098112293
              13 H      1.636820958593    1.299534646313   -1.343875799296
              14 H      2.730188578854   -0.638444025029   -0.632261401124
              15 H      1.334225435645   -0.545105053871    1.932909368653
              16 H      1.162941921186   -1.794517398012    0.650897430664
              17 H     -0.537292357972    0.312245408619   -1.692344643731
------------------------ !GEOMETRY! -------------------------
    Number of atoms:    18 
    Geometry Index:     11 
    Coordinates:
               0 C     -1.680567931660   -0.740163721299   -0.366590560523
               1 C     -1.946390127824    0.421452895292    0.605478955108
               2 O     -0.641291227270    0.893650193771    0.951060689935
               3 C      0.321544545299    0.230346827088    0.133000534948
               4 C      1.563473304530    1.031651993830   -0.282068868638
               5 N      2.452136828850   -0.080691364560    0.163754061656
               6 C      1.297596853961   -0.726278050357    0.855172863763
               7 N     -0.389603439604   -0.388974763651   -0.968399558847
               8 H     -1.572827894897   -1.686257384748    0.176963741450
               9 H     -2.454186285749   -0.864495466106   -1.128634009131
              10 H     -2.508059463360    1.234007442716    0.124192394265
              11 H     -2.472273865004    0.115489428035    1.516078916177
              12 H      1.703558936172    1.922883110259    0.337068581543
              13 H      1.635830096936    1.302958750022   -1.342275391258
              14 H      2.728362676200   -0.640783324456   -0.636574286305
              15 H      1.337146371404   -0.542044212991    1.933372175140
              16 H      1.161867442213   -1.794122435456    0.654597399520
              17 H     -0.536216820197    0.311370082611   -1.692497638805
------------------------ !GEOMETRY! -------------------------
    Number of atoms:    18 
    Geometry Index:     12 
    Coordinates:
               0 C     -1.680863025330   -0.739991659921   -0.367010074359
               1 C     -1.946576590399    0.421395187377    0.605483719206
               2 O     -0.641433961964    0.893403663767    0.951201550515
               3 C      0.321660659620    0.230116012072    0.133420733770
               4 C      1.563294158307    1.031644977167   -0.281995986471
               5 N      2.452292996230   -0.080855993158    0.162976260291
               6 C      1.298172842623   -0.726049841157    0.855650623186
               7 N     -0.389329844939   -0.389384807277   -0.967970153904
               8 H     -1.573971797597   -1.686343115525    0.176219095689
               9 H     -2.454040182126   -0.863641759295   -1.129601732077
              10 H     -2.508195311430    1.234159310452    0.124536873547
              11 H     -2.472346459243    0.115171532207    1.516053881433
              12 H      1.703640100276    1.922518061286    0.337572797948
              13 H      1.635117109901    1.303678055034   -1.342040606551
              14 H      2.726905857637   -0.641126659289   -0.637774737455
              15 H      1.338524026187   -0.540981550065    1.933663691703
              16 H      1.162245756442   -1.794056275125    0.656123426398
              17 H     -0.534996334195    0.310344861449   -1.692809362870
