# Supplementary material for: Novel Sulfonium Reagents for the Modular Synthesis of Spiro[2.3]Hexanes and Heteroatom‐Containing Analogues: Synthesis, Application, and Evaluation as Bioisosteres
Source: Angew Chem Int Ed Engl. 2025 Dec 9;65(5):e21633. doi: 10.1002/anie.202521633 (PMC12851011; doi:10.1002/anie.202521633)
Supplement: Supplementary file 2 — Supporting information [file ANIE-65-e21633-s001.zip › Bioisostere-Analysis/DFT/1362824454725982443426446026821169/file_trj.xyz]

18
Coordinates from ORCA-job file E -381.391062695514
  C      -1.750500     -0.663000     -0.385700
  C      -1.862200      0.416800      0.670700
  O      -0.566600      0.836100      1.009200
  C       0.297000      0.165500      0.122000
  C       1.493800      0.988200     -0.325300
  N       2.444400      0.115600      0.369400
  C       1.320200     -0.707000      0.824900
  N      -0.423000     -0.526600     -0.944000
  H      -1.846300     -1.667300      0.082000
  H      -2.535200     -0.550800     -1.167500
  H      -2.428700      1.285100      0.270100
  H      -2.382000      0.031300      1.573700
  H       1.502800      2.009400      0.114800
  H       1.655200      0.991900     -1.427900
  H       2.981900     -0.426900     -0.348200
  H       1.230700     -0.673600      1.932900
  H       1.367100     -1.746800      0.425900
  H      -0.498500      0.122100     -1.763300
18
Coordinates from ORCA-job file E -381.403252128568
  C      -1.775626     -0.678465     -0.386214
  C      -1.911923      0.425766      0.674145
  O      -0.583340      0.828163      0.980940
  C       0.318707      0.161653      0.110599
  C       1.522676      1.004536     -0.345431
  N       2.472859      0.099766      0.354324
  C       1.342568     -0.738749      0.838870
  N      -0.433351     -0.488937     -0.944556
  H      -1.851477     -1.675425      0.065926
  H      -2.539411     -0.594238     -1.165456
  H      -2.472443      1.288796      0.286493
  H      -2.409566      0.067867      1.583679
  H       1.523529      2.013365      0.080007
  H       1.666402      1.038672     -1.433715
  H       3.013819     -0.419393     -0.328535
  H       1.248914     -0.711887      1.929857
  H       1.368242     -1.769403      0.467394
  H      -0.500480      0.147914     -1.734626
18
Coordinates from ORCA-job file E -381.404730174651
  C      -1.753188     -0.696054     -0.374906
  C      -1.921636      0.421644      0.672476
  O      -0.595021      0.870990      0.947840
  C       0.321002      0.187371      0.096636
  C       1.545895      1.009033     -0.345195
  N       2.465055      0.062886      0.345057
  C       1.312506     -0.744463      0.836946
  N      -0.438994     -0.433428     -0.966185
  H      -1.762936     -1.689095      0.089789
  H      -2.530592     -0.669377     -1.142796
  H      -2.509348      1.262619      0.281213
  H      -2.387659      0.068407      1.599265
  H       1.566911      2.013938      0.087141
  H       1.683260      1.068367     -1.432382
  H       3.016363     -0.460862     -0.326630
  H       1.216731     -0.709801      1.926471
  H       1.299006     -1.779918      0.481062
  H      -0.527256      0.217742     -1.742102
18
Coordinates from ORCA-job file E -381.405190651423
  C      -1.730414     -0.710828     -0.364788
  C      -1.926601      0.424839      0.656149
  O      -0.605024      0.883715      0.945423
  C       0.319168      0.202561      0.099314
  C       1.552990      1.015735     -0.330257
  N       2.460173      0.027325      0.312018
  C       1.298883     -0.745865      0.833495
  N      -0.433377     -0.410685     -0.973709
  H      -1.691644     -1.691195      0.125297
  H      -2.517393     -0.734968     -1.122838
  H      -2.510290      1.256009      0.237641
  H      -2.406183      0.087303      1.581740
  H       1.598720      2.003005      0.140378
  H       1.678663      1.115847     -1.415581
  H       2.981017     -0.502627     -0.378352
  H       1.222197     -0.689926      1.923992
  H       1.255634     -1.786944      0.496868
  H      -0.546419      0.256697     -1.733090
18
Coordinates from ORCA-job file E -381.405487871821
  C      -1.713877     -0.720661     -0.362548
  C      -1.932973      0.425254      0.641401
  O      -0.615928      0.891716      0.943134
  C       0.319011      0.212936      0.105713
  C       1.557673      1.020810     -0.317251
  N       2.456810     -0.006709      0.272123
  C       1.292908     -0.743577      0.836833
  N      -0.424026     -0.397538     -0.976765
  H      -1.641887     -1.688797      0.147489
  H      -2.502120     -0.785193     -1.116856
  H      -2.513119      1.248774      0.203075
  H      -2.423085      0.098766      1.565199
  H       1.629108      1.985624      0.195005
  H       1.667869      1.168125     -1.398643
  H       2.935311     -0.544670     -0.442071
  H       1.243300     -0.656738      1.926980
  H       1.218740     -1.792557      0.531641
  H      -0.553616      0.284435     -1.720759
18
Coordinates from ORCA-job file E -381.405663397448
  C      -1.698031     -0.730155     -0.359851
  C      -1.938431      0.425861      0.626111
  O      -0.625973      0.896151      0.943723
  C       0.318775      0.221867      0.112740
  C       1.561329      1.025392     -0.303852
  N       2.452982     -0.037273      0.233775
  C       1.288844     -0.740914      0.839166
  N      -0.414194     -0.387876     -0.978243
  H      -1.597306     -1.685148      0.169676
  H      -2.485385     -0.831674     -1.111041
  H      -2.511478      1.242965      0.166473
  H      -2.442978      0.111237      1.546046
  H       1.658447      1.964875      0.249498
  H       1.657705      1.219413     -1.379115
  H       2.879773     -0.582142     -0.507329
  H       1.268203     -0.623630      1.927415
  H       1.187309     -1.796431      0.565783
  H      -0.559491      0.307484     -1.707276
18
Coordinates from ORCA-job file E -381.405759662455
  C      -1.686237     -0.736975     -0.361393
  C      -1.944020      0.425294      0.612015
  O      -0.635556      0.897665      0.944636
  C       0.319659      0.227420      0.121694
  C       1.563308      1.028323     -0.291702
  N       2.450398     -0.064263      0.195480
  C       1.289797     -0.736595      0.844499
  N      -0.402689     -0.382998     -0.977453
  H      -1.566087     -1.680387      0.184214
  H      -2.468829     -0.868068     -1.113058
  H      -2.509748      1.238031      0.135758
  H      -2.461103      0.119744      1.527814
  H       1.685401      1.940649      0.300366
  H       1.645239      1.267986     -1.358852
  H       2.813458     -0.615789     -0.574248
  H       1.301041     -0.586041      1.928709
  H       1.164240     -1.798470      0.608115
  H      -0.558173      0.324472     -1.692895
18
Coordinates from ORCA-job file E -381.405795601513
  C      -1.682405     -0.739101     -0.362072
  C      -1.944991      0.424544      0.607966
  O      -0.638035      0.896782      0.946685
  C       0.320120      0.229248      0.125242
  C       1.563704      1.029399     -0.287358
  N       2.450989     -0.071328      0.184194
  C       1.291005     -0.733969      0.846505
  N      -0.397944     -0.383183     -0.975803
  H      -1.560327     -1.680317      0.186942
  H      -2.462700     -0.875505     -1.115242
  H      -2.507595      1.236432      0.126458
  H      -2.467438      0.121421      1.521494
  H       1.693783      1.932570      0.316680
  H       1.641888      1.282391     -1.351729
  H       2.781880     -0.625763     -0.598294
  H       1.312911     -0.571744      1.928827
  H       1.159922     -1.797876      0.622575
  H      -0.554669      0.325998     -1.689371
18
Coordinates from ORCA-job file E -381.405814983422
  C      -1.678691     -0.741340     -0.368831
  C      -1.947879      0.420525      0.601464
  O      -0.643957      0.892489      0.951613
  C       0.322180      0.230920      0.136322
  C       1.563472      1.031975     -0.278665
  N       2.450374     -0.088402      0.150550
  C       1.299728     -0.723797      0.857766
  N      -0.385441     -0.389936     -0.967488
  H      -1.569231     -1.685048      0.178439
  H      -2.450601     -0.871084     -1.131844
  H      -2.507228      1.232917      0.117124
  H      -2.477104      0.116258      1.510701
  H       1.711039      1.914843      0.350762
  H       1.631976      1.315969     -1.335679
  H       2.707192     -0.649418     -0.655745
  H       1.349459     -0.528555      1.933740
  H       1.158975     -1.793306      0.670333
  H      -0.534163      0.314990     -1.686861
18
Coordinates from ORCA-job file E -381.405826516461
  C      -1.681030     -0.739841     -0.366388
  C      -1.945877      0.421655      0.606191
  O      -0.640409      0.893749      0.950602
  C       0.321644      0.229823      0.132031
  C       1.563429      1.031257     -0.282907
  N       2.453653     -0.078297      0.167985
  C       1.297282     -0.726958      0.854278
  N      -0.390283     -0.388843     -0.969066
  H      -1.572972     -1.685901      0.177145
  H      -2.455017     -0.864488     -1.128006
  H      -2.507746      1.234256      0.125269
  H      -2.471184      0.115773      1.517142
  H       1.701726      1.924101      0.334098
  H       1.636821      1.299535     -1.343876
  H       2.730189     -0.638444     -0.632261
  H       1.334225     -0.545105      1.932909
  H       1.162942     -1.794517      0.650897
  H      -0.537292      0.312245     -1.692345
18
Coordinates from ORCA-job file E -381.405828868094
  C      -1.680568     -0.740164     -0.366591
  C      -1.946390      0.421453      0.605479
  O      -0.641291      0.893650      0.951061
  C       0.321545      0.230347      0.133001
  C       1.563473      1.031652     -0.282069
  N       2.452137     -0.080691      0.163754
  C       1.297597     -0.726278      0.855173
  N      -0.389603     -0.388975     -0.968400
  H      -1.572828     -1.686257      0.176964
  H      -2.454186     -0.864495     -1.128634
  H      -2.508059      1.234007      0.124192
  H      -2.472274      0.115489      1.516079
  H       1.703559      1.922883      0.337069
  H       1.635830      1.302959     -1.342275
  H       2.728363     -0.640783     -0.636574
  H       1.337146     -0.542044      1.933372
  H       1.161867     -1.794122      0.654597
  H      -0.536217      0.311370     -1.692498
18
Coordinates from ORCA-job file E -381.405828420977
  C      -1.680863     -0.739992     -0.367010
  C      -1.946577      0.421395      0.605484
  O      -0.641434      0.893404      0.951202
  C       0.321661      0.230116      0.133421
  C       1.563294      1.031645     -0.281996
  N       2.452293     -0.080856      0.162976
  C       1.298173     -0.726050      0.855651
  N      -0.389330     -0.389385     -0.967970
  H      -1.573972     -1.686343      0.176219
  H      -2.454040     -0.863642     -1.129602
  H      -2.508195      1.234159      0.124537
  H      -2.472346      0.115172      1.516054
  H       1.703640      1.922518      0.337573
  H       1.635117      1.303678     -1.342041
  H       2.726906     -0.641127     -0.637775
  H       1.338524     -0.540982      1.933664
  H       1.162246     -1.794056      0.656123
  H      -0.534996      0.310345     -1.692809
