# Supplementary material for: Novel Sulfonium Reagents for the Modular Synthesis of Spiro[2.3]Hexanes and Heteroatom‐Containing Analogues: Synthesis, Application, and Evaluation as Bioisosteres
Source: Angew Chem Int Ed Engl. 2025 Dec 9;65(5):e21633. doi: 10.1002/anie.202521633 (PMC12851011; doi:10.1002/anie.202521633)
Supplement: Supplementary file 2 — Supporting information [file ANIE-65-e21633-s001.zip › Bioisostere-Analysis/DFT/1362824459561685721884962725645873/CPs.txt]

    39
     1    1.917472   -3.494826    0.825895      1
     2   -3.102896   -2.685520    1.050779      1
     3   -4.693184   -0.355911    2.788064      1
     4    2.938353   -2.505217   -2.182964      1
     5    2.489389   -1.893961   -0.292639      1
     6   -3.350100   -0.667607    1.298817      1
     7   -0.148493   -0.004395    3.396395      1
     8   -5.543872   -0.679251   -2.176175      1
     9   -0.993893    0.648701    1.866829      1
    10    4.430827   -0.254458    0.882400      1
    11    6.164903   -0.483894    0.239551      1
    12   -4.234868    0.506529   -1.187350      1
    13    0.682724    0.421536   -0.298834      1
    14   -1.345777    0.846548   -3.039807      1
    15   -5.062298    2.327216   -0.871833      1
    16    3.095801    2.033683   -0.038651      1
    17    2.982640    3.564092    1.288105      1
    18    3.755249    2.718079   -1.841097      1
    19    2.125582   -2.905742    0.418750      2
    20   -3.188119   -1.944939    1.139202      2
    21   -4.204854   -0.467028    2.247145      2
    22    2.779704   -2.275334   -1.493731      2
    23    3.316256   -1.248178    0.173482      2
    24   -2.398252   -0.166083    1.524170      2
    25   -0.346275    0.139616    3.033778      2
    26   -3.787941   -0.089087    0.063349      2
    27    1.525736   -0.782738   -0.316291      2
    28   -5.066211   -0.253277   -1.820449      2
    29    5.745636   -0.427772    0.384282      2
    30   -1.825111    0.340028   -0.361517      3
    31   -0.006150    0.488977    0.586488      2
    32    2.643744    0.080026    0.029835      3
    33   -2.874738    0.666666   -2.064149      2
    34   -0.282801    0.626134   -1.613715      2
    35   -4.761348    1.674282   -0.985339      2
    36    3.682084    1.111730    0.325506      2
    37    1.864441    1.295897   -0.183252      2
    38    3.024069    3.010166    0.811255      2
    39    3.517045    2.459251   -1.183928      2
