# Supplementary material for: Novel Sulfonium Reagents for the Modular Synthesis of Spiro[2.3]Hexanes and Heteroatom‐Containing Analogues: Synthesis, Application, and Evaluation as Bioisosteres
Source: Angew Chem Int Ed Engl. 2025 Dec 9;65(5):e21633. doi: 10.1002/anie.202521633 (PMC12851011; doi:10.1002/anie.202521633)
Supplement: Supplementary file 2 — Supporting information [file ANIE-65-e21633-s001.zip › Bioisostere-Analysis/DFT/1362824459561685721884962725645873/file.001.hess]

$orca_hessian_file

$act_atom
  0

$act_coord
  0

$act_energy
        0.000000

$hessian
54
                    0                  1                  2                  3                  4        
    0      5.5526076948E-01  -1.8349349866E-02  -5.5970419872E-02  -7.1715926612E-02   1.0183956448E-02
    1     -1.8342417239E-02   5.5211390428E-01  -4.8794105360E-03   1.0630016969E-02  -1.0464020580E-01
    2     -5.5989889464E-02  -4.8992839189E-03   5.4146710470E-01  -2.0925554999E-02   5.6644427452E-02
    3     -7.1701252227E-02   1.0636889124E-02  -2.0911816063E-02   4.7359873886E-01   6.1676023714E-04
    4      1.0175518143E-02  -1.0463831328E-01   5.6630540472E-02   6.5352304400E-04   5.3726190853E-01
    5     -2.9303038014E-02   5.1463230621E-02  -1.9165193921E-01   8.0594219018E-02   2.5190527072E-02
    6     -1.2376004025E-02  -2.0754577949E-03   1.4350116430E-02  -1.2489816033E-01   3.8930207265E-03
    7     -9.6047528274E-03   3.8195611954E-04   5.2201015913E-03   3.5633257995E-03  -2.6793231429E-02
    8      2.1399587317E-02  -4.1246452747E-04  -2.1519472442E-02   3.8328221882E-02  -1.7208354774E-03
    9     -4.0645032379E-02   1.6270785677E-03   2.3303366455E-02  -2.7039556385E-02  -1.7518670429E-03
   10     -1.8065550046E-02  -2.1760105947E-03   8.9672096586E-03  -1.1008758569E-03  -5.5327299498E-04
   11      1.3036608506E-02   2.1897309698E-03   5.5119318634E-03  -9.8428475678E-03  -2.9405745020E-03
   12     -5.6076461250E-05  -1.8527915850E-03   1.5606565819E-03  -1.2835003351E-04  -7.3516629564E-04
   13      2.7927282055E-03   4.2262086215E-05   3.2047794952E-04   6.7104424400E-04  -7.6369813578E-04
   14      1.5883171201E-03   1.8246602705E-03  -5.1936626851E-03  -2.5242259926E-03  -2.5511495437E-03
   15     -1.6572895226E-05  -2.3038043135E-05   7.9915090940E-04  -9.2508656209E-04  -2.9285281799E-04
   16      3.6872122231E-04  -8.7044120283E-05  -1.5458267135E-04   7.7863208756E-05   4.1628059387E-04
   17     -4.2307412322E-04   5.4893933305E-04   5.2905445701E-04   6.5251053637E-04  -2.2096579028E-04
   18      7.5862137929E-04   1.2773976975E-03   2.0348940790E-04  -4.2080621787E-04   3.9613627434E-04
   19     -2.5476819533E-04   3.9981951359E-04   6.5117130404E-04  -1.2136861454E-04  -1.8227404648E-03
   20     -1.1245517820E-03  -3.3559084369E-03  -1.9939012324E-03  -4.0026193775E-04   2.0946881878E-03
   21     -1.9770158141E-01  -8.2582183242E-02  -4.9160687518E-02  -1.6081825081E-02  -3.9784861403E-03
   22     -4.1680770659E-02  -9.3706969380E-02  -4.0699701892E-03   8.8465891942E-03   8.2253831439E-03
   23     -3.0047918393E-02  -1.5264150571E-02  -1.0524195983E-01  -2.5769739082E-02  -1.1736148289E-02
   24     -5.5151115582E-02   1.7613541364E-02   5.4627770101E-03  -1.4716495078E-03   7.1508624301E-03
   25      1.6916853539E-02  -2.7251134203E-01  -3.5406277039E-03   2.6427316494E-03  -1.1349047323E-02
   26      6.4416415018E-03  -7.2310154006E-03  -5.6489556838E-02  -3.7077133734E-03   3.1922945610E-02
   27     -1.6563497255E-01   5.0159810803E-02   1.0510460068E-01   5.5265280555E-03  -9.7383073481E-04
   28      5.5244554625E-02  -7.7725548761E-02  -4.9286159514E-02  -8.1722372385E-03   2.3819897060E-03
   29      1.0940665166E-01  -4.4460566887E-02  -1.5088800921E-01   1.9924423558E-02  -7.5901069905E-03
   30     -1.2109912166E-03   4.9014658059E-03   1.7730771007E-03  -7.9676547336E-02   8.2520782061E-02
   31      2.3014852086E-03  -1.1890197505E-02  -5.4801827068E-04   7.8469640078E-02  -2.6328889141E-01
   32     -9.5407521850E-03   3.1388069469E-02   1.1656392572E-03   5.4746651856E-04  -2.1198840984E-02
   33     -2.3384147104E-03  -3.0872835559E-03  -7.8032514210E-04  -1.4998503485E-01  -9.3475136996E-02
   34      1.0027855175E-02   6.5343851435E-03   6.1670738041E-03  -9.4211288377E-02  -1.4003900487E-01
   35     -1.9760634690E-02  -1.8749521744E-02  -9.3840398071E-03  -7.7048849386E-02  -6.7661729048E-02
   36     -1.5589436798E-04   4.4857677697E-04  -3.2633397603E-04  -4.1021122530E-04  -5.4757528633E-04
   37     -2.8110339627E-04   4.9879288661E-04  -7.0769823305E-06  -2.0871142188E-05  -3.6810334606E-07
   38     -5.0609070793E-04   3.4409586747E-04  -7.8839674177E-05   2.5042673395E-04  -5.4040495369E-04
   39      4.3032207109E-04  -1.5638010231E-04   1.3566891688E-03  -1.1425062292E-04   3.8844448494E-04
   40      4.3213774811E-04  -2.8409463997E-04   4.6457777319E-04  -1.9340421167E-04   6.5522768588E-04
   41     -4.2228920527E-04   3.1816804468E-04   1.7461588251E-04  -1.4183303703E-04  -2.3900195719E-04
   42     -3.7488628775E-05  -1.9174004615E-04  -3.3644305439E-05  -3.2928483508E-04  -6.3062762532E-05
   43      1.4019856263E-04   1.2037303595E-04   7.0711595894E-06   6.3958898667E-05  -1.1944867756E-07
   44     -8.4991548911E-05  -1.9801733497E-05  -1.3526246231E-05  -1.3752837809E-04  -3.0033878224E-05
   45      5.2380096629E-04   6.1209926188E-04   5.5740933646E-04  -9.5816191991E-05  -2.7201523254E-04
   46     -5.4664118613E-04  -2.3867120556E-04  -3.5882160127E-04   3.7714188980E-04   7.6357671070E-04
   47     -5.2157364446E-04  -7.0951302656E-04  -1.4387144459E-04  -2.4946926682E-05   8.0677787560E-04
   48     -2.1066050602E-04   5.9615310073E-05  -3.2243386510E-04   5.9091523335E-05   2.6241433743E-04
   49      8.2441515083E-04   3.1551171388E-04  -1.0418796693E-04  -2.4483915118E-04  -5.3033399959E-05
   50     -2.2241762475E-04   1.1639529794E-04   1.2930225682E-04   3.5028503643E-04   7.6311838366E-04
   51     -9.6951427361E-03   2.1007014910E-02  -2.6847696685E-02  -5.9590748000E-03  -3.3125205769E-03
   52     -1.0431298628E-02   2.8988541257E-03  -1.5451020340E-02  -1.8890946500E-03  -3.3568797313E-04
   53     -3.8422760772E-03   6.9401438490E-03  -6.3012081857E-03  -2.3086528331E-04  -9.6935457898E-04
                    5                  6                  7                  8                  9        
    0     -2.9330719160E-02  -1.2355478763E-02  -9.6002670892E-03   2.1387078313E-02  -4.0628318587E-02
    1      5.1451933063E-02  -2.0619278954E-03   3.8360918877E-04  -4.1210914406E-04   1.6407146796E-03
    2     -1.9164991512E-01   1.4331921054E-02   5.2192038785E-03  -2.1529152623E-02   2.3254713788E-02
    3      8.0617122056E-02  -1.2492566069E-01   3.5671175638E-03   3.8379457919E-02  -2.6972993890E-02
    4      2.5178027055E-02   3.8610031526E-03  -2.6828809569E-02  -1.7347580517E-03  -1.7572388169E-03
    5      4.5912280300E-01   6.1675868016E-02   3.7079664795E-03  -7.1549878157E-02  -1.2917638354E-02
    6      6.1609741497E-02   2.5380420645E-01  -1.1322456194E-02  -1.4792313155E-02  -6.0848225588E-02
    7      3.7384212853E-03  -1.1328079698E-02   4.2812040788E-02  -2.0941103753E-02   5.5434780432E-03
    8     -7.1487363128E-02  -1.4797355808E-02  -2.0950293547E-02   2.5259919349E-01  -2.3507366080E-02
    9     -1.2958549894E-02  -6.0706357508E-02   5.5545828658E-03  -2.3492149797E-02   6.1487409203E-01
   10     -1.5812357992E-03   8.6072916680E-03  -3.3825971820E-02   1.2929007360E-02   2.2731717434E-03
   11      1.2893503960E-02  -4.7480484383E-02   9.3637559199E-03  -1.1968989407E-01  -1.5262676576E-02
   12     -3.3310221055E-04  -1.0890529591E-02  -4.1209855651E-03  -8.0911639553E-03  -1.5100834776E-01
   13     -8.4768641745E-04   1.1923062439E-03   4.1364576260E-03   7.4335190611E-04  -7.7527482796E-02
   14     -2.9891130009E-03  -1.7968340632E-02  -1.0438101673E-02  -5.6964472470E-03  -1.6853912738E-02
   15     -1.0897213132E-05  -2.7357363217E-03   1.0214099674E-03  -9.8955154995E-04  -8.5776484727E-02
   16     -4.1044304172E-05   5.0657075788E-04   2.7416951746E-03   1.8705185586E-05   6.3957619518E-03
   17      3.2062622503E-04   1.2909594742E-03   2.6684343204E-04  -1.0072656477E-03  -1.7414390064E-03
   18      3.5961070374E-04  -9.1980263924E-03   8.4045379736E-03  -8.2487520034E-03  -1.0642363777E-01
   19      1.0278681518E-04   3.3142643435E-03   2.2012116719E-03   1.5663655412E-03   7.0069276282E-02
   20     -1.9388813300E-03  -1.7114620772E-02   1.5434805894E-02  -7.5254999196E-03  -2.9542357804E-03
   21     -1.0285944118E-02   5.7060661964E-03  -1.7709410561E-03  -6.7676591952E-03  -1.4151789433E-01
   22      4.5420503350E-03   3.1250211765E-04  -2.6132712489E-04   5.9026388458E-03  -2.8059965234E-03
   23     -2.2849894757E-02  -1.0749617040E-03  -1.0955885087E-03  -2.7440478139E-02   6.1469259706E-02
   24     -9.8552738036E-04   4.7075308977E-04   5.1869137287E-06   3.0528761255E-05   2.3620727711E-03
   25     -6.9635716902E-04  -4.3263557612E-04   5.5849051591E-04   6.6781294417E-05   7.1255565452E-04
   26     -8.8293674705E-04  -1.0718802451E-03  -4.2041684835E-04   1.0031851806E-03   3.0878027441E-04
   27     -4.6278754255E-03   1.0128047045E-03   2.3609983720E-04  -2.2871779089E-03  -4.5847836737E-03
   28      8.0075161507E-03  -1.9340627641E-03   2.8515496428E-04   1.9444220998E-03  -2.7786794564E-03
   29     -1.6582808856E-02   8.8464922292E-04   1.3153815165E-03  -3.5564786927E-03  -2.3605225080E-03
   30     -1.7344966093E-03  -1.8236264760E-02   1.6544547976E-02   8.3976205392E-03  -9.5554649089E-04
   31     -1.5094656796E-02  -2.2648109555E-03   6.6334074412E-03   4.3277822591E-04  -2.7748988029E-04
   32     -5.3427253623E-02   1.2510099117E-02  -9.3901310468E-03  -3.1548728277E-03   1.6991768303E-04
   33     -8.0005226046E-02  -1.6234857024E-02  -8.3123340289E-03  -7.7763884144E-03  -3.4481535841E-03
   34     -7.3386523590E-02   5.2711962297E-04   2.3665777198E-03   2.2752128916E-03   9.6748284005E-04
   35     -1.0774410463E-01   1.2504797410E-02   6.2851007048E-03   5.9027885600E-03   3.0401466958E-03
   36     -9.1306676493E-04  -2.2550875001E-03  -1.1004525614E-03  -3.5386873973E-05  -8.0287770010E-04
   37     -1.7323390755E-04  -3.9842281331E-04  -1.1108611048E-03  -2.3616404847E-04  -9.6662964131E-04
   38     -3.6171293306E-04  -6.7751065602E-04   6.7380707952E-05   4.6073670067E-04   2.0781323486E-03
   39      6.6919357458E-05   5.6364562233E-04  -3.2578161896E-04   1.0005236523E-03   2.1405304276E-04
   40      2.8852515443E-05  -2.6025567350E-04   6.1850699619E-04   3.3118964656E-04  -7.0622998366E-04
   41     -6.4088198053E-04  -8.8264917294E-04  -8.7161853875E-04   1.9697232318E-03  -3.2566238321E-03
   42      3.0641383103E-05  -6.9976883902E-04   1.8735173507E-04  -1.1942651206E-04  -6.1707782923E-03
   43      2.7520531864E-06   8.8375624085E-05   2.5622506312E-04  -3.3017842452E-05   5.1817351918E-04
   44     -4.8836135321E-05  -2.3382787442E-04   6.8436477054E-05  -2.9388223652E-04  -2.5764228595E-03
   45      2.9051528126E-04   6.7024607453E-04   5.5296162582E-06   9.4219744242E-04   2.6517785679E-03
   46      1.2162437304E-04   1.2898259320E-04   4.8800639233E-04  -9.8413441493E-04  -6.6401443040E-04
   47     -3.1971196909E-04  -1.0228059018E-03   1.0433454436E-03   1.7856608118E-03  -2.7502728088E-03
   48     -5.0720374674E-04  -2.1432790882E-03   1.1855771522E-03  -4.8443531798E-04   2.0763078634E-03
   49      2.5589216194E-04   8.0254753181E-04  -1.5668801916E-03   4.6914356191E-04  -2.0309919217E-03
   50     -4.0776452739E-04  -1.0910692380E-03   2.8147933538E-04   1.4954180852E-04   2.8765086007E-03
   51     -1.3866220501E-03  -1.6868830923E-03  -1.5396528656E-04   3.0447743676E-03   6.8085450149E-03
   52     -1.6033267598E-03  -6.8320068966E-04   1.6224842320E-04  -2.3388455844E-03   1.4204674115E-03
   53     -9.5621893190E-04   3.4090566265E-04   7.5630183867E-05  -2.5110709363E-03  -9.0781138125E-03
                   10                 11                 12                 13                 14        
    0     -1.8061437743E-02   1.3046896437E-02  -5.6865239455E-05   2.7930680533E-03   1.5888828142E-03
    1     -2.1748286380E-03   2.1918151028E-03  -1.8527973890E-03   4.2319765916E-05   1.8248198349E-03
    2      8.9664686066E-03   5.5130792575E-03   1.5596586062E-03   3.2019936187E-04  -5.1934839866E-03
    3     -1.1043649868E-03  -9.8453401168E-03  -1.2676040372E-04   6.7111444960E-04  -2.5244473474E-03
    4     -5.5593014445E-04  -2.9408027835E-03  -7.3481077519E-04  -7.6371299951E-04  -2.5512244274E-03
    5     -1.5805907418E-03   1.2896952858E-02  -3.3261201254E-04  -8.4774654204E-04  -2.9891866333E-03
    6      8.5975355234E-03  -4.7515674200E-02  -1.0893450671E-02   1.1939060254E-03  -1.7971417510E-02
    7     -3.3902117603E-02   9.3630047473E-03  -4.1228691597E-03   4.1350582094E-03  -1.0441726089E-02
    8      1.2919376320E-02  -1.1968852826E-01  -8.0920648564E-03   7.4454851394E-04  -5.6965178329E-03
    9      2.2692326251E-03  -1.5245438269E-02  -1.5095715132E-01  -7.7533851431E-02  -1.6842571525E-02
   10      4.2181807175E-01  -8.4987429818E-03  -1.0744542933E-01  -1.1345210206E-01  -1.6171097849E-02
   11     -8.4663485950E-03   4.2976391146E-01  -1.0041569888E-02  -8.4945808183E-03  -7.8516625329E-02
   12     -1.0744389437E-01  -1.0068596115E-02   4.5056247706E-01   3.7137152679E-02  -2.3441652243E-02
   13     -1.1343937176E-01  -8.4987053691E-03   3.7120845278E-02   6.1082101299E-01   5.3712331743E-03
   14     -1.6173832386E-02  -7.8547971173E-02  -2.3450536231E-02   5.3624843955E-03   5.9587659069E-01
   15      9.6088449787E-03   2.1369264329E-03  -1.2377730832E-01   7.3456023707E-02   6.7107506402E-04
   16     -1.9794586163E-02  -1.0646697091E-03   1.1443277357E-01  -1.6745044753E-01   3.6244553531E-02
   17     -1.0664713503E-03   1.4264865349E-02   2.8301565412E-02  -1.1781637509E-02  -7.2572825602E-02
   18      1.0084858091E-01   2.6234112995E-03  -8.0882097038E-03  -3.9083868503E-03  -6.3209055516E-03
   19     -1.4508879564E-01   5.1473197587E-03  -1.4742680237E-02  -9.7576783734E-02  -8.0153027650E-03
   20      1.4593446712E-02  -7.4961542975E-02  -6.4074021588E-03  -1.3174948101E-03   1.6682776238E-02
   21      2.5559134913E-02   5.1201385508E-02  -2.1779759568E-02  -2.4177126378E-03   2.7233308942E-02
   22     -6.6534790412E-02   1.4949881415E-02  -6.9670797940E-03   4.3033103231E-03   1.5722859838E-02
   23     -2.2971346224E-02  -1.5882611143E-01   5.9249344960E-03   2.1862030865E-03   6.3862827503E-04
   24     -2.1444415841E-03  -2.9983951338E-03  -2.0827460102E-04  -2.1725010102E-05   2.2939387573E-04
   25     -1.7725026575E-04  -1.6455699162E-03  -1.9772858502E-04  -1.3108696837E-04   1.5695995150E-04
   26      1.1664071320E-04  -1.0374968062E-03  -3.3007167779E-05  -1.9630869148E-04   3.1761661728E-04
   27     -7.8605489370E-05  -3.6550105874E-03  -3.1912384236E-05   2.9814334916E-04   9.6218051423E-04
   28     -1.6468209087E-04   7.5598065828E-04  -1.2335404462E-04   1.3325409745E-04   3.3457151601E-04
   29     -1.5406313398E-04  -1.8326911555E-03  -1.3688645520E-05   5.8942112258E-05   4.3594405196E-04
   30      9.1520381354E-04   1.7271899437E-03   1.4039972083E-04   4.0338710763E-04   1.4369141607E-04
   31      1.4416088109E-04   4.8817821232E-04   7.0647608787E-06   3.6261937421E-05  -6.0465600461E-06
   32     -4.5275254462E-05  -1.5598651960E-03  -5.3345228296E-05  -1.5652045330E-04  -4.8938120926E-05
   33     -1.7255912257E-03   1.7161293930E-03  -2.8915151612E-04  -4.1149405684E-05  -1.2094245986E-03
   34     -3.1406871326E-04   8.5653661736E-04   3.0755957780E-05  -7.7882186852E-06   6.0064274400E-05
   35      1.6256816679E-03  -2.8080556652E-03   1.7950265573E-04   9.5158951897E-05   9.2480561675E-04
   36     -1.2049800396E-02  -2.3915483914E-02  -5.3754647322E-02  -1.1142502915E-02  -1.1565984721E-02
   37     -7.2514913691E-03  -1.3289597650E-02  -1.0113865822E-02  -1.0542082235E-01  -9.3641058621E-02
   38      1.9823191381E-04  -2.5892698439E-03  -1.0509306436E-02  -9.7774081826E-02  -2.3802194016E-01
   39     -1.3820513259E-02   2.1117423716E-02  -6.2131992789E-02  -2.2547990274E-02   3.1278291466E-02
   40     -7.8583332616E-03   9.5121999551E-03  -2.0580522458E-02  -1.2901535208E-01   1.0029112487E-01
   41     -2.6901030611E-03   2.1202429445E-03   3.0368904504E-02   1.0767773420E-01  -2.0599350976E-01
   42      6.1137280752E-04  -8.8704898957E-04  -1.3398067482E-02   6.3224778452E-04   1.6837908322E-02
   43     -2.6384811150E-03  -5.7211446983E-05   1.7020130363E-02  -2.8037354155E-03  -3.0689478664E-02
   44      1.4916991399E-04  -6.7742379290E-04  -8.6435896627E-03   4.3475636091E-03  -3.4807380511E-03
   45      8.8522836924E-03   1.9238269094E-02  -3.7027063422E-03   1.2180051052E-03  -2.1101385041E-03
   46     -8.6730518811E-03  -1.4592039010E-02  -3.7969243329E-04  -1.7602949143E-03   1.6301155794E-03
   47      1.9861955108E-03   5.2999713769E-04   1.0929681069E-03  -9.4887524825E-05  -6.9588266806E-05
   48      1.1598889282E-02  -1.8034198088E-02  -1.5265052152E-03  -4.5876781286E-04   2.2087570973E-03
   49     -1.0281812888E-02   1.6352386839E-02  -4.9317337391E-04  -1.9430557192E-03  -1.0500427445E-03
   50     -2.3174651468E-03  -2.1824288635E-03   2.5529144239E-04  -5.0616215806E-04  -1.1985856301E-03
   51     -1.2348675570E-02   1.9298660002E-02   1.1052114446E-04   2.5655571971E-04   8.2783612322E-04
   52     -3.1396914644E-03  -9.0405361249E-03  -8.5678006871E-04   8.5540136602E-04   9.4723354376E-04
   53      1.4883133090E-02  -2.0390539476E-02  -9.6880080150E-05   3.6528812816E-04  -9.9533503178E-04
                   15                 16                 17                 18                 19        
    0     -1.6758181462E-05   3.6873253651E-04  -4.2304248863E-04   7.6025806433E-04  -2.5370729141E-04
    1     -2.3031798281E-05  -8.7033730899E-05   5.4895655053E-04   1.2771350702E-03   3.9961747198E-04
    2      7.9893454608E-04  -1.5457849635E-04   5.2905586263E-04   2.0199882120E-04   6.5190142592E-04
    3     -9.2490336101E-04   7.7849030563E-05   6.5250499080E-04  -4.1912819336E-04  -1.2211663104E-04
    4     -2.9284702376E-04   4.1627468718E-04  -2.2097382506E-04   3.9601098529E-04  -1.8227629183E-03
    5     -1.0710404621E-05  -4.1061630522E-05   3.2063467178E-04   3.5995937203E-04   1.0223286550E-04
    6     -2.7350383544E-03   5.0621969246E-04   1.2926277927E-03  -9.2020473572E-03   3.3149550526E-03
    7      1.0211996312E-03   2.7414933760E-03   2.6689040625E-04   8.4091473030E-03   2.1981295689E-03
    8     -9.8938991484E-04   1.8680477877E-05  -1.0066815286E-03  -8.2526852119E-03   1.5656871654E-03
    9     -8.5760595935E-02   6.3953948522E-03  -1.7402974297E-03  -1.0641645884E-01   7.0051196703E-02
   10      9.6039929714E-03  -1.9792163437E-02  -1.0651949000E-03   1.0083890097E-01  -1.4509460780E-01
   11      2.1383654688E-03  -1.0648688543E-03   1.4262902463E-02   2.6286755211E-03   5.1482450135E-03
   12     -1.2382292815E-01   1.1442160263E-01   2.8317421458E-02  -8.0842657770E-03  -1.4744724536E-02
   13      7.3477379307E-02  -1.6749771117E-01  -1.1764401597E-02  -3.9105240203E-03  -9.7572246203E-02
   14      7.0007504093E-04   3.6243188224E-02  -7.2590053792E-02  -6.3205261410E-03  -8.0161264584E-03
   15      4.9645237038E-01  -1.2968882371E-03  -1.5719102317E-01  -1.6362048380E-01  -7.2868250661E-02
   16     -1.2724057448E-03   4.2580628553E-01   1.8301637538E-02  -1.1554558463E-01  -1.2232139626E-01
   17     -1.5724397752E-01   1.8283251640E-02   3.9094942244E-01   1.9346801060E-02   1.8805984669E-04
   18     -1.6359528726E-01  -1.1556882064E-01   1.9330488857E-02   4.3291846974E-01   4.4736465996E-03
   19     -7.2949806514E-02  -1.2235149966E-01   1.8480984214E-04   4.4793922725E-03   6.0990121445E-01
   20     -1.6422976873E-02  -4.2225822816E-02  -7.6859421264E-02  -2.4696675487E-02   1.2153725450E-03
   21     -6.1770933138E-03   1.2830103975E-03  -7.8996805801E-04  -1.6977461550E-02   4.2385093410E-03
   22      1.3463227584E-03   3.6549597143E-03  -2.4546317414E-04   1.4752784917E-02  -6.3031512843E-05
   23     -2.0941204795E-03   4.4023120188E-04  -1.0420944446E-03   9.3778667058E-03  -6.4632502833E-03
   24     -1.8617554721E-05   5.0363507176E-04  -4.1970261357E-05  -3.4115659101E-04   2.3354527341E-04
   25     -2.9416462108E-04   3.3908114670E-04   6.5523443947E-05  -9.3134528122E-04  -2.5585783775E-04
   26     -9.3374047838E-05   1.2188055990E-04  -4.0726361133E-05  -2.9945738806E-04  -3.0301705750E-05
   27     -5.5772752957E-04   6.3944990865E-05  -1.9497999828E-04  -1.1895480064E-04  -5.4679412558E-05
   28     -1.9265047356E-04   1.4564135018E-04  -9.1945222058E-05  -5.7107316992E-04  -2.4638918192E-04
   29      4.2879249745E-05  -4.7728776625E-05  -2.0557819048E-05   1.9905464011E-04   8.0301614784E-05
   30     -1.2278797584E-04  -9.2908859063E-05  -4.4896169500E-05  -2.4243688599E-04   1.8472532738E-04
   31      3.9081267930E-05  -4.2274622765E-05   2.1311210021E-05  -1.2535030920E-04  -5.4225624133E-05
   32      5.1524356896E-05  -1.0470548403E-05   8.4257899707E-05   7.6628159168E-05  -1.8524165156E-04
   33     -3.0886863255E-04   1.6219357722E-04   4.9374732309E-06   6.5136612355E-05  -2.6813932180E-04
   34     -5.9938076509E-06  -3.5876919086E-05  -3.2064888475E-05   1.9522189284E-05   1.0506511359E-04
   35      3.5120488482E-05  -6.5534177271E-05  -2.6143635636E-05  -9.5535332570E-05   2.2562737778E-04
   36     -1.6907245877E-03   1.4794644951E-02   2.0241256403E-02  -9.6662865755E-04   4.4030534479E-04
   37      9.0065833578E-03  -1.4855605186E-02  -1.9022867848E-02   2.3225468647E-04  -2.0652316838E-03
   38      2.7691195663E-03  -1.5309216018E-03   8.0747792591E-03   1.8911567432E-04   1.2179339367E-04
   39      1.8612527111E-03   1.8849841751E-02  -1.7531592563E-02  -3.7184983711E-03  -6.4204578552E-04
   40      9.0548052598E-04  -2.0272127955E-02   1.8641170844E-02   6.2357370255E-04  -1.6603052161E-03
   41     -1.3506038178E-03  -2.0962281885E-03   3.2613567355E-03   1.0016812877E-03  -3.6229172362E-04
   42     -1.0167724463E-01  -1.0949721169E-03   1.0977650285E-01  -1.6958053914E-02   1.6882364133E-06
   43     -3.9137055721E-03  -6.2490002168E-02  -1.4826890050E-03  -1.3644352672E-02  -1.9044961642E-03
   44      1.7010747680E-01  -7.6754478806E-03  -2.7724571568E-01  -1.1368356059E-02  -2.6333529830E-03
   45     -3.1897662115E-03  -2.0571927557E-02  -2.3114927147E-02  -5.5940349749E-02   6.3100263719E-03
   46     -4.8706916250E-03  -1.3955819315E-02  -1.6613662875E-02   4.6559739717E-03  -1.1378571806E-01
   47     -1.0379319403E-03   4.4226366769E-04   1.9429714781E-03   8.9248260591E-03  -1.0190288534E-01
   48     -7.7667284461E-03  -1.9204098250E-02   2.1632387050E-02  -5.0736279630E-02   6.5287512160E-04
   49     -1.1273915215E-02  -1.0993080577E-02   1.2511336333E-02  -2.1022362409E-03  -1.2857179329E-01
   50      3.0708989814E-03  -7.2270574979E-06   9.4824616733E-03   9.5738354743E-03   1.0859431707E-01
   51      5.4882677685E-05   3.3446869648E-04  -1.7002393670E-04  -7.1818960999E-06  -8.8540799116E-04
   52     -3.6002155021E-04  -8.2821251306E-04   4.2840240281E-05   1.1741704423E-03   2.8195096128E-03
   53     -5.1192754985E-04  -6.0416308389E-04   4.2894908313E-05  -8.7065699525E-04   1.7127751788E-03
                   20                 21                 22                 23                 24        
    0     -1.1251536385E-03  -1.9776847058E-01  -4.1695696406E-02  -3.0118715725E-02  -5.5163243685E-02
    1     -3.3557871196E-03  -8.2632901065E-02  -9.3745334495E-02  -1.5302295389E-02   1.7619542609E-02
    2     -1.9935601531E-03  -4.9171825178E-02  -4.0869841474E-03  -1.0529939784E-01   5.4634471024E-03
    3     -4.0059508465E-04  -1.6066467763E-02   8.8443569222E-03  -2.5727438510E-02  -1.4704482981E-03
    4      2.0948347292E-03  -3.9769388407E-03   8.2240388450E-03  -1.1731270156E-02   7.1503977781E-03
    5     -1.9390752601E-03  -1.0276331919E-02   4.5390647887E-03  -2.2828808554E-02  -9.8564156527E-04
    6     -1.7116725403E-02   5.7014250449E-03   3.1221909060E-04  -1.1030591127E-03   4.7111484943E-04
    7      1.5438313239E-02  -1.7691103128E-03  -2.6117491788E-04  -1.0995099573E-03   6.4420473073E-06
    8     -7.5246790413E-03  -6.7832719884E-03   5.8990772293E-03  -2.7426376000E-02   2.9228336569E-05
    9     -2.9652147475E-03  -1.4148718237E-01  -2.8160305231E-03   6.1492823348E-02   2.3619045131E-03
   10      1.4601656013E-02   2.5493238057E-02  -6.6517253861E-02  -2.2929703725E-02  -2.1457013900E-03
   11     -7.4954803668E-02   5.1214638377E-02   1.4928497448E-02  -1.5883712890E-01  -2.9981813524E-03
   12     -6.4071187785E-03  -2.1788108942E-02  -6.9708137497E-03   5.9262858530E-03  -2.0808686253E-04
   13     -1.3183896320E-03  -2.4185257989E-03   4.3028501937E-03   2.1870105028E-03  -2.1509215426E-05
   14      1.6682091929E-02   2.7240352701E-02   1.5726495220E-02   6.3639319213E-04   2.2931278540E-04
   15     -1.6443527077E-02  -6.1766589762E-03   1.3464310507E-03  -2.0940101547E-03  -1.8596004577E-05
   16     -4.2256953631E-02   1.2830015596E-03   3.6549667873E-03   4.4029190444E-04   5.0366823639E-04
   17     -7.6915372396E-02  -7.9002094698E-04  -2.4552670927E-04  -1.0421666201E-03  -4.1969798111E-05
   18     -2.4691225383E-02  -1.6968325813E-02   1.4741372136E-02   9.3779132213E-03  -3.4129634491E-04
   19      1.2095196157E-03   4.2384822628E-03  -6.1742973727E-05  -6.4642466178E-03   2.3439326212E-04
   20      5.9496345324E-01   2.3310318836E-02  -2.2400396861E-02  -9.7396762755E-03   4.9203532432E-04
   21      2.3318750082E-02   5.3334477518E-01   1.3939618944E-02   4.5060426975E-02  -1.1498713588E-02
   22     -2.2408584514E-02   1.3996771567E-02   2.8308726082E-01  -1.2348649240E-01  -3.9749512997E-02
   23     -9.7399149506E-03   4.5040423593E-02  -1.2345794928E-01   5.3223138194E-01  -6.3684937796E-03
   24      4.9219746605E-04  -1.1497271176E-02  -3.9756149591E-02  -6.3705220768E-03   6.3507596632E-02
   25      7.2666736250E-04  -1.2735428736E-02  -1.3200123219E-02  -5.9488853515E-03  -6.7508376806E-03
   26      5.2008452321E-04  -7.3849028814E-03  -1.3017292097E-02   7.1103437829E-04   4.9982411986E-03
   27      8.6605571798E-04  -2.6498763908E-02   9.0761515624E-04   1.8720133136E-02   2.6307590292E-04
   28      4.4492445469E-04  -1.1016415885E-02   4.6923046505E-03   1.0334277007E-02   2.1817458597E-02
   29      4.0631869845E-04  -1.0756129358E-02   1.9415985271E-03   1.0805827473E-02  -1.7170803046E-04
   30     -5.4710454523E-04   6.5195351973E-04  -1.7100714965E-04   1.0983719408E-04   7.5789094304E-04
   31     -1.1523433133E-04   7.9702968905E-04   9.7286986488E-04  -2.9751620524E-04   4.2214813998E-04
   32      3.4260922430E-04   3.1883646426E-04  -8.2512630088E-04   1.2107963978E-03  -2.0495271496E-03
   33     -1.2708065771E-04  -1.0327491797E-04   5.3108922852E-04  -3.0819778633E-04   2.3084894929E-04
   34      2.4009914287E-04   1.2548966700E-03  -1.9774405240E-04   2.2899843922E-03   4.7063389142E-04
   35      1.0587522476E-04  -6.1372389658E-04   2.8914326374E-03  -5.6089111457E-03  -1.2378953202E-04
   36      2.4208829013E-03   2.9504657514E-03   1.3530068861E-03  -4.6954965298E-04   2.3151513111E-04
   37      6.6049965363E-04   1.5882910973E-03   1.8725575685E-03   1.6594159912E-04   2.5910830235E-04
   38     -8.7509461515E-04   1.7995637322E-03   1.0634936013E-03   1.5957959759E-03   2.0627536625E-04
   39     -2.2638509674E-03  -4.5365346176E-03  -1.8973867887E-03  -3.6978498242E-04  -7.2788945740E-05
   40     -1.1938074276E-03  -9.4256819720E-04  -7.4570054053E-04   4.6942647671E-04  -2.8191533850E-05
   41     -1.7014900114E-04   1.3972926389E-03  -3.4557738458E-04   2.9894081888E-04   1.8044885032E-04
   42      2.2909104997E-02  -4.0982643154E-04   3.5417715453E-04  -4.9658884791E-05  -1.2975665837E-05
   43      2.6172305495E-02   2.4997905437E-04   8.5764906863E-04   1.3031779843E-04   1.5025535756E-04
   44     -8.8252710726E-04  -3.7876238895E-04   2.0884540874E-04   2.4264828249E-04   1.7130707089E-05
   45      1.1433759702E-02  -3.8150409352E-03   3.3659766284E-03   1.8957506289E-03  -1.9074041892E-04
   46     -9.5348698101E-02   1.3537140207E-03  -2.5898889011E-03  -1.2808547049E-03   1.0652728541E-04
   47     -2.2669290449E-01   1.0998982561E-03  -3.9113273054E-04   1.3123206794E-04   1.7583402144E-05
   48      7.6610343098E-03   2.2482588476E-03  -8.7886522394E-04  -1.7614454373E-03  -1.2910050694E-04
   49      1.0612744586E-01  -1.5659809218E-03   2.5239903941E-03   1.0403558515E-03   2.1353640379E-04
   50     -2.1324644982E-01   1.0368533690E-03  -1.9526511385E-03   1.8994979055E-03  -3.0208946980E-04
   51      2.9246417855E-03  -9.7793276135E-02   4.8329376990E-02  -7.4187383325E-02   1.2730542728E-03
   52     -1.7349162605E-03   6.6696295712E-02  -1.3288169667E-01   1.7140948196E-01  -2.4669975770E-04
   53      1.9169848383E-03  -6.6292086596E-02   1.1949178296E-01  -2.1898551413E-01   1.4100952753E-03
                   25                 26                 27                 28                 29        
    0      1.6912084573E-02   6.4420577675E-03  -1.6562734149E-01   5.5240497127E-02   1.0940740443E-01
    1     -2.7252861400E-01  -7.2331228680E-03   5.0152321454E-02  -7.7734483602E-02  -4.4462903826E-02
    2     -3.5378555577E-03  -5.6494055070E-02   1.0510512923E-01  -4.9291216106E-02  -1.5090621918E-01
    3      2.6430656936E-03  -3.7079165268E-03   5.5262569026E-03  -8.1723200659E-03   1.9924478131E-02
    4     -1.1348542556E-02   3.1921767453E-02  -9.7379670440E-04   2.3827726578E-03  -7.5906619484E-03
    5     -6.9692105189E-04  -8.8170862428E-04  -4.6275151852E-03   8.0076204093E-03  -1.6582787324E-02
    6     -4.3187916796E-04  -1.0724952833E-03   1.0132208643E-03  -1.9339949190E-03   8.8428250509E-04
    7      5.5917589864E-04  -4.2104631866E-04   2.3610232700E-04   2.8512118203E-04   1.3153999153E-03
    8      6.6324100198E-05   1.0039235591E-03  -2.2871080216E-03   1.9443571710E-03  -3.5565479841E-03
    9      7.1314985881E-04   3.0858203393E-04  -4.5844464722E-03  -2.7786741157E-03  -2.3608194165E-03
   10     -1.7783487064E-04   1.1662674151E-04  -7.8575383168E-05  -1.6457918726E-04  -1.5411914948E-04
   11     -1.6454654323E-03  -1.0375049284E-03  -3.6547745333E-03   7.5601214570E-04  -1.8327979349E-03
   12     -1.9766322620E-04  -3.3034830876E-05  -3.1896735226E-05  -1.2334022284E-04  -1.3696920639E-05
   13     -1.3100865651E-04  -1.9632405381E-04   2.9813717441E-04   1.3325010438E-04   5.8942665588E-05
   14      1.5694261938E-04   3.1760700728E-04   9.6215880620E-04   3.3456192863E-04   4.3595331642E-04
   15     -2.9416960759E-04  -9.3389855018E-05  -5.5772964500E-04  -1.9264852541E-04   4.2881099801E-05
   16      3.3908220600E-04   1.2187459506E-04   6.3942184770E-05   1.4564251309E-04  -4.7728325527E-05
   17      6.5523512300E-05  -4.0722005683E-05  -1.9498071951E-04  -9.1946241682E-05  -2.0557095997E-05
   18     -9.3048598251E-04  -2.9861676273E-04  -1.1884533726E-04  -5.7111717186E-04   1.9903264409E-04
   19     -2.5594485425E-04  -3.0215423502E-05  -5.4694951755E-05  -2.4639870156E-04   8.0301223432E-05
   20      7.2647558360E-04   5.1992039931E-04   8.6598300589E-04   4.4494600798E-04   4.0633240471E-04
   21     -1.2735244803E-02  -7.3848604801E-03  -2.6498782580E-02  -1.1016820101E-02  -1.0755945834E-02
   22     -1.3197926078E-02  -1.3016629729E-02   9.0803359857E-04   4.6923124187E-03   1.9416007884E-03
   23     -5.9485255308E-03   7.1079921437E-04   1.8719894576E-02   1.0334384317E-02   1.0805987213E-02
   24     -6.7508396538E-03   4.9981064363E-03   2.6292041638E-04   2.1817522874E-02  -1.7162582442E-04
   25      3.0182770429E-01   7.2179200852E-03   1.3500734424E-03  -8.5433389303E-03   8.7984570480E-05
   26      7.2177176231E-03   5.8022534289E-02   1.2933327316E-03  -2.0417496438E-02   7.3575505160E-04
   27      1.3501447071E-03   1.2932770159E-03   1.9132785878E-01  -5.1776624133E-02  -1.1684067146E-01
   28     -8.5434054216E-03  -2.0417435408E-02  -5.1776223482E-02   7.8085936429E-02   4.8265300811E-02
   29      8.7978135848E-05   7.3585913834E-04  -1.1684100876E-01   4.8265766145E-02   1.5985991316E-01
   30      8.1827591485E-05  -5.4752772433E-04   7.5357825700E-04  -6.6119704601E-04   1.4422685483E-04
   31      4.3052038132E-04   2.7259542478E-03  -4.3869438799E-04   7.4390920278E-04   2.5551455916E-04
   32      2.5118377352E-03  -5.1608076871E-03   9.9278039187E-05   1.9956001291E-04   1.2550926489E-03
   33      3.7943223858E-04   2.3918685465E-04  -1.9786457881E-04   2.8447137197E-04  -5.0291264940E-04
   34      9.4310779192E-04   9.2197637732E-06  -3.8222090214E-04  -7.2160248510E-05  -1.7470585913E-04
   35      2.6772422197E-04   1.3088674209E-03   5.6593317964E-04  -6.0322379939E-05  -2.6274346833E-04
   36      2.1675443623E-04   1.1344645583E-04   8.3408790426E-05  -2.2284437011E-05   7.8586757004E-05
   37      1.6511038944E-04   7.4659873907E-05  -1.7017328578E-05  -5.0840753170E-06  -1.8138269274E-05
   38      7.5405413932E-05   7.0480243929E-05  -1.6005046033E-05  -4.6961015657E-05   3.1464848564E-05
   39     -1.5317150005E-04  -1.3614315432E-04  -3.2569464700E-04  -7.4019565336E-05  -1.7003659158E-04
   40      3.0237832032E-05  -4.4985398891E-05  -1.0332663785E-04  -3.0219719906E-07  -9.6304847178E-05
   41      9.2641856420E-05   9.3772449637E-05  -5.4712801581E-05  -1.0111699768E-05  -3.2394540596E-05
   42      2.8986219398E-05   8.3523755654E-06  -2.2973881740E-05  -1.1106896601E-05  -2.9120179500E-05
   43      5.3701955779E-05   3.7200085363E-05   1.5042691907E-05   4.1935976143E-06   1.4972159178E-05
   44      1.2683262536E-05   5.4294889912E-06  -7.1479109976E-06  -1.3852620266E-06  -1.9435004748E-05
   45     -1.7510193716E-04  -1.6476738702E-05  -2.6068549123E-04  -1.1457293627E-04  -1.5052756140E-04
   46      1.5006017109E-04   1.5313815929E-04   1.3252525990E-04   4.5522979103E-05   8.8289585993E-05
   47      2.8948860657E-04  -4.7085870681E-05   5.7067272752E-05   5.1949092669E-05   1.5414692337E-05
   48     -1.2120155369E-04  -5.1283486786E-05   6.2375649274E-05  -7.7498485073E-05   7.0470057530E-05
   49     -1.3205362478E-04   3.0832323907E-05   2.3569158919E-05   1.8386246456E-05  -5.7074419371E-06
   50     -9.6795303584E-05  -7.1412245414E-05   2.6568513732E-05  -1.1061943342E-04   6.8854528449E-05
   51     -5.3642144115E-04  -6.0890385149E-05  -7.9182971600E-04   1.7715242795E-04   2.4137476919E-04
   52      1.8093475976E-03  -1.0512750762E-03   6.3664784286E-04   2.2294731633E-04   4.3824739566E-04
   53      3.5120636410E-04   9.4358724300E-04  -1.8935539068E-05  -3.1091026930E-04  -4.1220330806E-04
                   30                 31                 32                 33                 34        
    0     -1.2101714272E-03   2.3007262542E-03  -9.5391588984E-03  -2.3379797462E-03   1.0027685146E-02
    1      4.9015568676E-03  -1.1889542774E-02   3.1387531977E-02  -3.0873376009E-03   6.5343482071E-03
    2      1.7741883037E-03  -5.4847773153E-04   1.1664290844E-03  -7.8003236228E-04   6.1669932778E-03
    3     -7.9676159715E-02   7.8469141817E-02   5.4447208759E-04  -1.4999451076E-01  -9.4219397341E-02
    4      8.2524041038E-02  -2.6330612171E-01  -2.1185216349E-02  -9.3478610003E-02  -1.4005008061E-01
    5     -1.7403245842E-03  -1.5075139980E-02  -5.3424498531E-02  -8.0019480639E-02  -7.3398603205E-02
    6     -1.8234871954E-02  -2.2655677434E-03   1.2510187930E-02  -1.6233635839E-02   5.2733027760E-04
    7      1.6544365512E-02   6.6336820530E-03  -9.3905086040E-03  -8.3118722187E-03   2.3663985899E-03
    8      8.3964515636E-03   4.3245742674E-04  -3.1547663154E-03  -7.7765075825E-03   2.2752507862E-03
    9     -9.5499200082E-04  -2.7782979191E-04   1.7015117958E-04  -3.4473886311E-03   9.6758444876E-04
   10      9.1460869433E-04   1.4401419053E-04  -4.5430988831E-05  -1.7253798292E-03  -3.1406743944E-04
   11      1.7272264125E-03   4.8817019454E-04  -1.5597787516E-03   1.7162293746E-03   8.5651792878E-04
   12      1.4044842015E-04   7.0530067380E-06  -5.3311451213E-05  -2.8916448300E-04   3.0750747903E-05
   13      4.0339708931E-04   3.6277905616E-05  -1.5652169442E-04  -4.1156647139E-05  -7.7903855067E-06
   14      1.4368595349E-04  -6.0519882376E-06  -4.8942738835E-05  -1.2094288732E-03   6.0065666063E-05
   15     -1.2278041874E-04   3.9082652689E-05   5.1526057646E-05  -3.0887301984E-04  -5.9945374272E-06
   16     -9.2910620422E-05  -4.2277033708E-05  -1.0472253631E-05   1.6219047915E-04  -3.5876608875E-05
   17     -4.4896523960E-05   2.1311786903E-05   8.4259304971E-05   4.9325590492E-06  -3.2065916868E-05
   18     -2.4233015364E-04  -1.2535422505E-04   7.6684908989E-05   6.5044558205E-05   1.9564262593E-05
   19      1.8463943412E-04  -5.4217031972E-05  -1.8528022099E-04  -2.6814034763E-04   1.0506899199E-04
   20     -5.4711609860E-04  -1.1523276094E-04   3.4260028254E-04  -1.2708371420E-04   2.4011576120E-04
   21      6.5260172740E-04   7.9713598176E-04   3.1896612755E-04  -1.0322031936E-04   1.2549255548E-03
   22     -1.7132964081E-04   9.7284716371E-04  -8.2508405278E-04   5.3111320866E-04  -1.9772930634E-04
   23      1.1108181099E-04  -2.9732066327E-04   1.2113451827E-03  -3.0830267199E-04   2.2899884583E-03
   24      7.5792410325E-04   4.2212605734E-04  -2.0495265531E-03   2.3073795916E-04   4.7066227237E-04
   25      8.1849147442E-05   4.3048310277E-04   2.5118843760E-03   3.7938055705E-04   9.4312445052E-04
   26     -5.4754064538E-04   2.7259857476E-03  -5.1608138557E-03   2.3918651074E-04   9.2228921289E-06
   27      7.5354360672E-04  -4.3874012314E-04   9.9255856899E-05  -1.9785891928E-04  -3.8220601486E-04
   28     -6.6112689950E-04   7.4409302390E-04   1.9903536549E-04   2.8448635147E-04  -7.2140293699E-05
   29      1.4417578750E-04   2.5530497476E-04   1.2555896888E-03  -5.0291506752E-04  -1.7468086552E-04
   30      8.8526002942E-02  -8.5269812160E-02  -7.8444876992E-03   9.3806972403E-03  -1.8776445357E-02
   31     -8.5269983890E-02   2.8101510777E-01   1.2449196904E-02   6.3110415029E-03  -1.4737268924E-02
   32     -7.8441119890E-03   1.2448315428E-02   5.9021987928E-02   5.6223878075E-03  -1.4525709691E-02
   33      9.3806632867E-03   6.3110218340E-03   5.6223752429E-03   1.6364537215E-01   9.9270357330E-02
   34     -1.8776489754E-02  -1.4737285896E-02  -1.4525726843E-02   9.9270137006E-02   1.4508414026E-01
   35     -8.6596085201E-04  -2.2378511261E-04  -5.1530924459E-05   8.3645103497E-02   7.5963223875E-02
   36     -5.7247893779E-05  -6.8321971032E-06   1.0233212090E-05  -3.7260026551E-04   5.4125106014E-05
   37     -5.7468750221E-05  -1.1685779401E-05   3.1370317048E-05  -6.1076295143E-05   9.9966826716E-06
   38     -7.5086571560E-05   1.9079633148E-05   1.9383517737E-05  -1.4681297802E-04  -4.1342322813E-05
   39      3.0015872127E-05   2.5291705666E-06  -4.8411193400E-05   1.3558791286E-04   6.1231816051E-05
   40     -1.5954822559E-05  -3.3891430552E-05  -3.0305762143E-05   1.6544930018E-04   1.8693031107E-05
   41      8.9592652797E-05   3.2575651710E-05  -1.3649920436E-05  -1.7114193377E-04  -2.4199250783E-05
   42      7.3420862041E-05  -2.6280627795E-06  -7.4790543794E-05   1.3016826012E-05   2.6649262190E-05
   43     -1.5659281917E-05   7.5148404040E-07  -1.4425001679E-05   3.3922484994E-06   2.7863815676E-06
   44      1.7687981947E-05  -6.9044380027E-06  -1.7812786659E-05  -3.5127686388E-06   1.0411814491E-05
   45      1.4190733738E-04   4.3238390453E-05  -1.1274575222E-04   2.6423049566E-05   5.4915023300E-05
   46     -2.6149941466E-04  -4.0811614404E-05   1.8229804530E-04   8.4163294420E-05  -3.9206597461E-05
   47     -2.3410117805E-04  -1.1549466754E-05   9.2681409275E-05   5.5909707757E-05  -4.1977169208E-05
   48     -1.0722740291E-04   6.2287757530E-06   1.6726632618E-04  -8.9145215515E-05   4.4809943526E-05
   49      8.9451275977E-05   3.8395622186E-05  -6.6411926696E-05   8.3163049651E-05  -3.9018460141E-05
   50     -3.0752694169E-04  -1.1191627153E-04   2.5184738000E-04  -4.1799223744E-05  -7.2883696701E-06
   51      1.5313984029E-04  -1.1009188867E-05   1.5189397409E-04  -1.3240212642E-04   5.6264391201E-04
   52     -3.1791675894E-04   8.5065918729E-05  -3.1360943786E-04  -3.0920860827E-04   4.1677573866E-04
   53     -1.9919571272E-04  -7.2785492553E-06  -1.0515073432E-05  -2.1660066461E-04   3.5826786690E-04
                   35                 36                 37                 38                 39        
    0     -1.9759978931E-02  -1.5618771710E-04  -2.8124566558E-04  -5.0602418445E-04   4.3025136365E-04
    1     -1.8749190473E-02   4.4838394607E-04   4.9873012630E-04   3.4413586432E-04  -1.5637349685E-04
    2     -9.3834344968E-03  -3.2653624028E-04  -7.1622755672E-06  -7.8793856219E-05   1.3566701619E-03
    3     -7.7063091966E-02  -4.1004288626E-04  -2.0796498105E-05   2.5039407278E-04  -1.1427145533E-04
    4     -6.7670875602E-02  -5.4749088057E-04  -3.4218530843E-07  -5.4042340654E-04   3.8840994828E-04
    5     -1.0776082050E-01  -9.1286647019E-04  -1.7315706592E-04  -3.6174772029E-04   6.6978364818E-05
    6      1.2505359951E-02  -2.2550614841E-03  -3.9838125733E-04  -6.7730415577E-04   5.6261028493E-04
    7      6.2850810143E-03  -1.1005108500E-03  -1.1108724404E-03   6.7481758066E-05  -3.2179022505E-04
    8      5.9028913354E-03  -3.5483026918E-05  -2.3616431646E-04   4.6084992630E-04   9.9562335915E-04
    9      3.0405763049E-03  -8.0850107854E-04  -9.6738635901E-04   2.0771287421E-03   2.2279293935E-04
   10      1.6257377675E-03  -1.2054643973E-02  -7.2532134184E-03   1.9860247009E-04  -1.3821578057E-02
   11     -2.8080617374E-03  -2.3917362829E-02  -1.3291574380E-02  -2.5891178435E-03   2.1129075425E-02
   12      1.7948439736E-04  -5.3750158741E-02  -1.0111574309E-02  -1.0517080760E-02  -6.2136768143E-02
   13      9.5153365768E-05  -1.1140482019E-02  -1.0542228638E-01  -9.7779977045E-02  -2.2544573873E-02
   14      9.2480515228E-04  -1.1574361027E-02  -9.3649702620E-02  -2.3805321381E-01   3.1271638483E-02
   15      3.5120741152E-05  -1.6911036491E-03   9.0061298833E-03   2.7690606727E-03   1.8599939857E-03
   16     -6.5535086748E-05   1.4794409314E-02  -1.4854943662E-02  -1.5312554293E-03   1.8851019760E-02
   17     -2.6143489747E-05   2.0240686578E-02  -1.9022277640E-02   8.0742226857E-03  -1.7531234859E-02
   18     -9.5575039817E-05  -9.6655869860E-04   2.3196998670E-04   1.8922002329E-04  -3.7184898185E-03
   19      2.2563642729E-04   4.4036539904E-04  -2.0650728525E-03   1.2188888163E-04  -6.4188627190E-04
   20      1.0588974364E-04   2.4208175282E-03   6.6054530200E-04  -8.7502921665E-04  -2.2638818064E-03
   21     -6.1371639400E-04   2.9583625225E-03   1.5922906877E-03   1.7977760104E-03  -4.5365471415E-03
   22      2.8914733035E-03   1.3585936893E-03   1.8747950188E-03   1.0622860043E-03  -1.8973898285E-03
   23     -5.6089606339E-03  -4.6793154889E-04   1.6637474696E-04   1.5950528782E-03  -3.6985573707E-04
   24     -1.2380992437E-04   2.3148653775E-04   2.5906913758E-04   2.0626863049E-04  -7.2777025625E-05
   25      2.6770682653E-04   2.1674312710E-04   1.6510322033E-04   7.5404285883E-05  -1.5317260786E-04
   26      1.3089074102E-03   1.1344186361E-04   7.4654641811E-05   7.0479388057E-05  -1.3614088937E-04
   27      5.6592322561E-04   8.3384814753E-05  -1.7027934797E-05  -1.5998729686E-05  -3.2569551867E-04
   28     -6.0352135340E-05  -2.2294723227E-05  -5.0869817794E-06  -4.6958663451E-05  -7.4018315001E-05
   29     -2.6280188470E-04   7.8586357101E-05  -1.8138373371E-05   3.1465434567E-05  -1.7003763372E-04
   30     -8.6594722225E-04  -5.7250742589E-05  -5.7469296017E-05  -7.5089301018E-05   2.9976704418E-05
   31     -2.2381324442E-04  -6.8320509516E-06  -1.1685505956E-05   1.9079346747E-05   2.5254753682E-06
   32     -5.1529062577E-05   1.0233320978E-05   3.1370048941E-05   1.9382702726E-05  -4.8413356125E-05
   33      8.3645617198E-02  -3.7259214693E-04  -6.1073993094E-05  -1.4681343343E-04   1.3559289307E-04
   34      7.5963451482E-02   5.4129257379E-05   9.9977937038E-06  -4.1342983669E-05   6.1234858934E-05
   35      1.1742010581E-01   2.7673339646E-04   7.8090359920E-05   1.7879969171E-04  -1.2240401621E-04
   36      2.7672632912E-04   5.5989654580E-02   1.2989017621E-03   7.8600939423E-03   1.5453605778E-03
   37      7.8088487892E-05   1.2989472346E-03   1.2158103875E-01   1.1068612737E-01   6.5090089102E-04
   38      1.7880038326E-04   7.8608856774E-03   1.1068809171E-01   2.4651220852E-01  -1.7712674887E-03
   39     -1.2240243061E-04   1.5453540484E-03   6.5084822948E-04  -1.7711855046E-03   6.1587389875E-02
   40     -1.1177530796E-04   2.4005913022E-03   1.2336180753E-02  -1.2143584133E-02   1.9671817354E-02
   41      1.8724079633E-04   4.5873288334E-03   1.6388850102E-02  -1.6019428443E-02  -3.1134251855E-02
   42     -8.0621138752E-06  -1.4495673593E-03  -1.9046834974E-04  -1.1102970110E-03   2.9042288423E-03
   43     -8.0617757356E-06   4.3288584754E-03  -3.6937547285E-03  -2.9550277664E-05   1.0282233388E-04
   44      1.3642200943E-05   1.6548442790E-03  -1.4272617584E-03   1.0874266707E-03  -1.4094131323E-03
   45     -1.0871592628E-04   8.5635156226E-04  -5.0886998478E-04   5.4442883777E-06   6.8779460309E-04
   46     -2.3667747386E-05   2.5512244895E-04  -6.5825642639E-04  -3.1568635000E-04  -2.7970452824E-04
   47      1.6099043396E-05  -2.8218959585E-05  -4.3891147568E-05  -2.2690817083E-04  -8.0968943624E-05
   48      7.0260808456E-05   4.5177072690E-04  -6.6100966561E-05  -5.4535039184E-05   9.5746923396E-04
   49     -1.0129955702E-04  -2.0453280781E-04  -6.1459420246E-04   1.1705222787E-05   1.4499751659E-04
   50      6.2775311901E-05  -7.4311325010E-05  -1.9273798218E-05   1.6140717584E-05   3.1792236403E-05
   51     -1.5703498140E-03  -1.9368478421E-04  -3.5155938675E-04  -2.9156803662E-04  -1.7963427352E-05
   52     -4.2894373738E-04  -5.1614065228E-04  -7.7345772996E-04  -1.6336866874E-04   2.5129454750E-05
   53     -2.3498687765E-04   8.4654636509E-05  -2.0514292620E-04   1.3005524218E-04   1.8563189831E-04
                   40                 41                 42                 43                 44        
    0      4.3209839276E-04  -4.2231052392E-04  -3.7525857721E-05   1.4014862818E-04  -8.4987331598E-05
    1     -2.8410371408E-04   3.1816127014E-04  -1.9171777453E-04   1.2038374627E-04  -1.9801639933E-05
    2      4.6458299942E-04   1.7462309659E-04  -3.3630193581E-05   7.0855509980E-06  -1.3528973295E-05
    3     -1.9340255843E-04  -1.4183253358E-04  -3.2924992981E-04   6.3989408653E-05  -1.3752942893E-04
    4      6.5521773845E-04  -2.3900884288E-04  -6.3079689865E-05  -1.2358384074E-07  -3.0035899577E-05
    5      2.8871953885E-05  -6.4086808111E-04   3.0634451527E-05   2.7509637107E-06  -4.8836711426E-05
    6     -2.5846213293E-04  -8.8597637559E-04  -6.9998361532E-04   8.8226829968E-05  -2.3387895383E-04
    7      6.1924966990E-04  -8.7108944094E-04   1.8745951221E-04   2.5621077308E-04   6.8490150429E-05
    8      3.3126153730E-04   1.9646227957E-03  -1.1930137547E-04  -3.3052953069E-05  -2.9382909147E-04
    9     -7.0099914717E-04  -3.2537042805E-03  -6.1691137892E-03   5.1887370518E-04  -2.5762328499E-03
   10     -7.8571080171E-03  -2.6912537594E-03   6.1114376754E-04  -2.6387686105E-03   1.4917836049E-04
   11      9.5156267527E-03   2.1245634953E-03  -8.8787333661E-04  -5.7378126208E-05  -6.7718421461E-04
   12     -2.0580814016E-02   3.0364701506E-02  -1.3399660309E-02   1.7019239091E-02  -8.6437352234E-03
   13     -1.2900311188E-01   1.0767171739E-01   6.3143666321E-04  -2.8032104670E-03   4.3470379238E-03
   14      1.0028581832E-01  -2.0601010941E-01   1.6839561451E-02  -3.0690692114E-02  -3.4814355757E-03
   15      9.0710870477E-04  -1.3502191139E-03  -1.0168097806E-01  -3.9092038205E-03   1.7014833482E-01
   16     -2.0274542300E-02  -2.0970382636E-03  -1.0868121859E-03  -6.2464296587E-02  -7.6902904250E-03
   17      1.8643161130E-02   3.2626200865E-03   1.0982397488E-01  -1.4939593070E-03  -2.7733397385E-01
   18      6.2302613757E-04   1.0013917340E-03  -1.6962481639E-02  -1.3649059364E-02  -1.1367726818E-02
   19     -1.6599676079E-03  -3.6236387841E-04   1.2371916995E-06  -1.9051855887E-03  -2.6333351107E-03
   20     -1.1938621373E-03  -1.7002171111E-04   2.2910937871E-02   2.6174696140E-02  -8.8280048322E-04
   21     -9.4267548964E-04   1.3973343520E-03  -4.0989758342E-04   2.4991888256E-04  -3.7877586186E-04
   22     -7.4575415769E-04  -3.4556184511E-04   3.5421519360E-04   8.5767016934E-04   2.0884042199E-04
   23      4.6946178945E-04   2.9892862705E-04  -4.9611972221E-05   1.3036294784E-04   2.4262776225E-04
   24     -2.8164857006E-05   1.8044316364E-04  -1.2987801280E-05   1.5025109611E-04   1.7137530107E-05
   25      3.0245637706E-05   9.2641090138E-05   2.8984314479E-05   5.3702249904E-05   1.2683332043E-05
   26     -4.4985418779E-05   9.3769051820E-05   8.3494275441E-06   3.7197664037E-05   5.4315533164E-06
   27     -1.0332987573E-04  -5.4712459932E-05  -2.2975759772E-05   1.5040712967E-05  -7.1472480048E-06
   28     -3.0299236900E-07  -1.0111302131E-05  -1.1106459425E-05   4.1940339899E-06  -1.3851539084E-06
   29     -9.6303396388E-05  -3.2394538442E-05  -2.9119741910E-05   1.4973087680E-05  -1.9435504556E-05
   30     -1.5952657481E-05   8.9591246620E-05   7.3422897986E-05  -1.5657395069E-05   1.7686992097E-05
   31     -3.3891788811E-05   3.2575915606E-05  -2.6290317640E-06   7.5078975029E-07  -6.9042117098E-06
   32     -3.0304478886E-05  -1.3646330141E-05  -7.4790268847E-05  -1.4425040527E-05  -1.7812446729E-05
   33      1.6544671456E-04  -1.7113888985E-04   1.3017649454E-05   3.3917828002E-06  -3.5120678612E-06
   34      1.8692560537E-05  -2.4197174891E-05   2.6649689217E-05   2.7863597986E-06   1.0412052253E-05
   35     -1.1177629014E-04   1.8724029902E-04  -8.0622800697E-06  -8.0618694175E-06   1.3642241830E-05
   36      2.4006161639E-03   4.5872300441E-03  -1.4495673086E-03   4.3288145791E-03   1.6548002424E-03
   37      1.2336211745E-02   1.6388806919E-02  -1.9043991930E-04  -3.6937168513E-03  -1.4272016012E-03
   38     -1.2143513110E-02  -1.6019367848E-02  -1.1102608717E-03  -2.9497946917E-05   1.0874112828E-03
   39      1.9670777468E-02  -3.1132173360E-02   2.9032911853E-03   1.0392600018E-04  -1.4094840167E-03
   40      1.4738062779E-01  -1.1704967800E-01  -5.9565018078E-04   7.8347559137E-04   4.9659775376E-04
   41     -1.1705143127E-01   2.1157921395E-01   3.2275457404E-04  -2.4452737849E-04   3.3047326609E-03
   42     -5.9606475896E-04   3.2281347574E-04   1.3761856603E-01   1.1170406102E-04  -1.4674331403E-01
   43      7.8449922254E-04  -2.4445104710E-04   1.1133763273E-04   7.3775733482E-02   6.2265534893E-03
   44      4.9694510973E-04   3.3046963735E-03  -1.4674534835E-01   6.2259975197E-03   2.7375916252E-01
   45     -1.3110442664E-05  -9.4058657469E-05   2.8770660185E-03  -3.7033008954E-04  -1.4970484741E-03
   46     -6.9750894442E-04  -1.0134594585E-04   1.4541410578E-04   7.7635855071E-04  -4.1299315234E-04
   47      3.5355263655E-05  -1.4537664530E-05   3.5359211686E-04   9.6472378295E-06   3.2337494165E-03
   48     -5.7442045985E-04  -7.8538373838E-05  -2.2562087818E-03  -4.9021822035E-03   1.4496152961E-03
   49     -7.7155364447E-04  -3.1514444457E-05   8.9567887112E-05  -2.9494426137E-03   7.1745669811E-04
   50      3.2289949637E-04  -1.7224824342E-04  -1.1520739259E-03   1.4321578323E-04   1.0025088806E-03
   51     -1.8323745685E-04  -3.6341027063E-04  -6.4104749070E-05   5.3233126862E-05  -1.5352398750E-04
   52     -4.8315682070E-04  -4.4446904012E-04  -3.8239408539E-05  -1.5120599701E-04  -3.3340547956E-05
   53      7.7733844869E-05   6.6058108074E-05  -3.2116995362E-05  -1.8492137081E-04   2.9309869417E-05
                   45                 46                 47                 48                 49        
    0      5.2378398737E-04  -5.4656682598E-04  -5.2152199208E-04  -2.0967583723E-04   8.2347551153E-04
    1      6.1203182065E-04  -2.3873116785E-04  -7.0950271159E-04   5.9853898795E-05   3.1570152936E-04
    2      5.5736619096E-04  -3.5886033453E-04  -1.4384784270E-04  -3.2238219124E-04  -1.0433404378E-04
    3     -9.5633923860E-05   3.7696403846E-04  -2.4836876169E-05   5.9187762896E-05  -2.4486771107E-04
    4     -2.7215761669E-04   7.6369289917E-04   8.0670661737E-04   2.6237796119E-04  -5.3045280031E-05
    5      2.9052449303E-04   1.2165571236E-04  -3.1972394157E-04  -5.0713413342E-04   2.5585243492E-04
    6      6.5890499416E-04   1.3410646506E-04  -1.0321098934E-03  -2.1432619819E-03   8.0249022568E-04
    7      1.2658298510E-05   4.8398543956E-04   1.0496623788E-03   1.1855755518E-03  -1.5668273786E-03
    8      9.3415485743E-04  -9.8177625960E-04   1.7795370064E-03  -4.8462638574E-04   4.6919356148E-04
    9      2.6525120585E-03  -6.6205682646E-04  -2.7515134166E-03   2.0844904537E-03  -2.0340591188E-03
   10      8.8550413086E-03  -8.6745837843E-03   1.9888107113E-03   1.1595380775E-02  -1.0282772583E-02
   11      1.9243793924E-02  -1.4592457461E-02   5.3143408692E-04  -1.8042444538E-02   1.6360201075E-02
   12     -3.7029282121E-03  -3.7976084231E-04   1.0929024082E-03  -1.5266029829E-03  -4.9266857573E-04
   13      1.2183645855E-03  -1.7602015771E-03  -9.4693493322E-05  -4.5895908940E-04  -1.9429766621E-03
   14     -2.1098243569E-03   1.6303038474E-03  -6.9499967071E-05   2.2090777725E-03  -1.0503593523E-03
   15     -3.1896649055E-03  -4.8704418739E-03  -1.0373737854E-03  -7.7656852170E-03  -1.1274621263E-02
   16     -2.0573518690E-02  -1.3957574249E-02   4.4241686956E-04  -1.9203179149E-02  -1.0993180518E-02
   17     -2.3115895993E-02  -1.6614995622E-02   1.9430017644E-03   2.1631708069E-02   1.2511682757E-02
   18     -5.5936752986E-02   4.6664334522E-03   8.9363528446E-03  -5.0769234734E-02  -2.1021590551E-03
   19      6.3129986022E-03  -1.1378530588E-01  -1.0191010137E-01   6.4218126687E-04  -1.2857873021E-01
   20      1.1434775558E-02  -9.5351561783E-02  -2.2672522000E-01   7.6930794786E-03   1.0611290986E-01
   21     -3.8150626518E-03   1.3537482452E-03   1.1000043847E-03   2.2397613255E-03  -1.5591037952E-03
   22      3.3659421724E-03  -2.5899374978E-03  -3.9122181948E-04  -8.7080169339E-04   2.5183962325E-03
   23      1.8955704264E-03  -1.2808057904E-03   1.3107277247E-04  -1.7618572872E-03   1.0396932527E-03
   24     -1.9075019897E-04   1.0651258086E-04   1.7559804092E-05  -1.3154082230E-04   2.1300083238E-04
   25     -1.7510405315E-04   1.5006899105E-04   2.8947248235E-04  -1.2092014345E-04  -1.3205835454E-04
   26     -1.6433841104E-05   1.5315582859E-04  -4.7088628407E-05  -5.1503228925E-05   3.0818988657E-05
   27     -2.6067481855E-04   1.3252300852E-04   5.7075067049E-05   6.2351535021E-05   2.3580700359E-05
   28     -1.1457778751E-04   4.5522331330E-05   5.1947098560E-05  -7.7492768215E-05   1.8381483376E-05
   29     -1.5053729574E-04   8.8292578716E-05   1.5407561795E-05   7.0469456190E-05  -5.7089265790E-06
   30      1.4188809949E-04  -2.6149320580E-04  -2.3411105141E-04  -1.0723016387E-04   8.9454381322E-05
   31      4.3257527898E-05  -4.0817371665E-05  -1.1542749827E-05   6.2287919704E-06   3.8398552476E-05
   32     -1.1274101341E-04   1.8229495383E-04   9.2683020541E-05   1.6726408259E-04  -6.6410884964E-05
   33      2.6440437233E-05   8.4149953936E-05   5.5914613570E-05  -8.9127968586E-05   8.3154002938E-05
   34      5.4911043534E-05  -3.9204668670E-05  -4.1977278923E-05   4.4809624839E-05  -3.9019749973E-05
   35     -1.0871416529E-04  -2.3668805499E-05   1.6100424326E-05   7.0271813831E-05  -1.0130696333E-04
   36      8.5635941469E-04   2.5512045102E-04  -2.8224799935E-05   4.5174046183E-04  -2.0454242138E-04
   37     -5.0888403198E-04  -6.5827838539E-04  -4.3904213727E-05  -6.6188057335E-05  -6.1450368138E-04
   38      5.4316152881E-06  -3.1568066048E-04  -2.2689979381E-04  -5.4548608945E-05   1.1705565080E-05
   39      6.8777049132E-04  -2.7972488749E-04  -8.0952816714E-05   9.5746877245E-04   1.4498662663E-04
   40     -1.3135243103E-05  -6.9758158465E-04   3.5352305564E-05  -5.7436605512E-04  -7.7152192657E-04
   41     -9.4069398575E-05  -1.0139452682E-04  -1.4531301512E-05  -7.8547973596E-05  -3.1482991188E-05
   42      2.8775195579E-03   1.4573825311E-04   3.5334968238E-04  -2.2562096985E-03   8.9648508310E-05
   43     -3.6986902074E-04   7.7656802214E-04   9.5104141868E-06  -4.9022096546E-03  -2.9494147505E-03
   44     -1.4971533093E-03  -4.1280234106E-04   3.2337128840E-03   1.4496955549E-03   7.1745841591E-04
   45      5.7553173255E-02   2.9519627866E-05  -7.3392273077E-03   1.4153313512E-03   1.7097091844E-03
   46      3.0899221628E-05   1.2773606337E-01   1.1192366403E-01  -6.1453780454E-04   1.2378848013E-02
   47     -7.3378311167E-03   1.1192581443E-01   2.3567258937E-01   1.6268194810E-03  -1.3392575122E-02
   48      1.4152049734E-03  -6.1442431187E-04   1.6274769575E-03   5.7824953043E-02   1.2767123619E-02
   49      1.7098880047E-03   1.2378830274E-02  -1.3393235671E-02   1.2764390763E-02   1.4308843595E-01
   50      1.0556541101E-03   1.5869796477E-02  -1.6633753317E-02  -1.4790652311E-02  -1.2119445016E-01
   51     -2.1140917297E-04   3.4449099127E-04  -1.9284930637E-04  -1.2487808711E-04   1.1594564077E-03
   52     -1.7534843161E-04   1.0375318183E-04   3.6305112584E-06   3.1604145641E-04  -4.3728233107E-04
   53     -8.7488295976E-04   6.5676539151E-05   7.3252870503E-04   1.1976753344E-03  -1.5644219692E-03
                   50                 51                 52                 53        
     0     -2.2276679783E-04  -9.6953128734E-03  -1.0432947158E-02  -3.8426626307E-03
     1      1.1656482427E-04   2.1007792391E-02   2.8994977036E-03   6.9406177589E-03
     2      1.2919457124E-04  -2.6849818119E-02  -1.5452928067E-02  -6.3018339461E-03
     3      3.5022561619E-04  -5.9593182338E-03  -1.8890230460E-03  -2.3177185515E-04
     4      7.6316333797E-04  -3.3125706886E-03  -3.3550377089E-04  -9.6924668641E-04
     5     -4.0780816509E-04  -1.3866547682E-03  -1.6032397927E-03  -9.5663149540E-04
     6     -1.0908059957E-03  -1.6868304292E-03  -6.8310743107E-04   3.4140069964E-04
     7      2.8124118666E-04  -1.5395695434E-04   1.6188164303E-04   7.5434909486E-05
     8      1.4988009721E-04   3.0447101906E-03  -2.3383247381E-03  -2.5108185298E-03
     9      2.8768980557E-03   6.8151659973E-03   1.4218001295E-03  -9.0815197262E-03
    10     -2.3187528505E-03  -1.2349055412E-02  -3.1412642768E-03   1.4884117037E-02
    11     -2.1817756154E-03   1.9290797106E-02  -9.0396859754E-03  -2.0386751541E-02
    12      2.5511790817E-04   1.1022955043E-04  -8.5667307340E-04  -9.6752220583E-05
    13     -5.0615359963E-04   2.5718710847E-04   8.5588305189E-04   3.6508463567E-04
    14     -1.1985691504E-03   8.2763498965E-04   9.4722429892E-04  -9.9527081775E-04
    15      3.0706651468E-03   5.5036567570E-05  -3.6006338558E-04  -5.1230999375E-04
    16     -7.0490081472E-06   3.3458352268E-04  -8.2829091415E-04  -6.0433448869E-04
    17      9.4821534880E-03  -1.6989325837E-04   4.2867572926E-05   4.3028241287E-05
    18      9.5933379002E-03  -7.6171941570E-06   1.1714706316E-03  -8.7048725716E-04
    19      1.0859763509E-01  -8.8632316878E-04   2.8218969117E-03   1.7127855774E-03
    20     -2.1326489585E-01   2.9322224277E-03  -1.7372081836E-03   1.9106634273E-03
    21      1.0405601887E-03  -9.7806725583E-02   6.6737215509E-02  -6.6327136613E-02
    22     -1.9564966488E-03   4.8363913101E-02  -1.3289781897E-01   1.1952684424E-01
    23      1.8996853419E-03  -7.4223776692E-02   1.7145303466E-01  -2.1902266312E-01
    24     -3.0264095630E-04   1.2731729402E-03  -2.4707402386E-04   1.4098317985E-03
    25     -9.6677364428E-05  -5.3649177615E-04   1.8092841985E-03   3.5115947712E-04
    26     -7.1407449399E-05  -6.1359611502E-05  -1.0515640924E-03   9.4333368558E-04
    27      2.6584375406E-05  -7.9180912800E-04   6.3666695348E-04  -1.8976894347E-05
    28     -1.1062486498E-04   1.7716372758E-04   2.2294781518E-04  -3.1089000246E-04
    29      6.8852685831E-05   2.4142177061E-04   4.3825032869E-04  -4.1221764337E-04
    30     -3.0752812047E-04   1.5315641684E-04  -3.1794377404E-04  -1.9916711027E-04
    31     -1.1191651017E-04  -1.1005411720E-05   8.5061642457E-05  -7.2744068516E-06
    32      2.5184703455E-04   1.5189705600E-04  -3.1362019659E-04  -1.0504538089E-05
    33     -4.1806478580E-05  -1.3239923337E-04  -3.0923388950E-04  -2.1662428513E-04
    34     -7.2875751975E-06   5.6264772569E-04   4.1678351296E-04   3.5827411237E-04
    35      6.2768840395E-05  -1.5703500912E-03  -4.2896273470E-04  -2.3500446498E-04
    36     -7.4327257339E-05  -1.9410454444E-04  -5.1653462987E-04   8.4827892691E-05
    37     -1.9302515731E-05  -3.5184281704E-04  -7.7362383978E-04  -2.0493107728E-04
    38      1.6172223317E-05  -2.9140460671E-04  -1.6328617073E-04   1.2990933453E-04
    39      3.1795298070E-05  -1.7967250946E-05   2.5152847847E-05   1.8564395665E-04
    40      3.2285631617E-04  -1.8324519966E-04  -4.8312745101E-04   7.7744658566E-05
    41     -1.7227654402E-04  -3.6340330518E-04  -4.4449364703E-04   6.6055463320E-05
    42     -1.1521730161E-03  -6.4127856708E-05  -3.8238547004E-05  -3.2100125692E-05
    43      1.4318315714E-04   5.3222722403E-05  -1.5120312843E-04  -1.8491716958E-04
    44      1.0025145900E-03  -1.5350613733E-04  -3.3350517696E-05   2.9291389373E-05
    45      1.0553448827E-03  -2.1135875270E-04  -1.7532304501E-04  -8.7491771867E-04
    46      1.5870101720E-02   3.4446525096E-04   1.0375073544E-04   6.5731782592E-05
    47     -1.6633632219E-02  -1.9306745459E-04   3.6906635712E-06   7.3275593127E-04
    48     -1.4794315029E-02  -1.3174853687E-04   3.2067097297E-04   1.1999335849E-03
    49     -1.2119342359E-01   1.1680826435E-03  -4.4265462811E-04  -1.5691955579E-03
    50      2.2002562272E-01  -2.9493505122E-04   2.2628523699E-04   8.2417943074E-04
    51     -3.0343178980E-04   1.0827653585E-01  -5.4439461733E-02   7.9039435827E-02
    52      2.3248842603E-04  -5.4441619967E-02   1.2965108115E-01  -1.4047223285E-01
    53      8.2764658486E-04   7.9042672372E-02  -1.4047361516E-01   2.4611081095E-01

$vibrational_frequencies
54
    0        0.000000
    1        0.000000
    2        0.000000
    3        0.000000
    4        0.000000
    5        0.000000
    6      -48.034199
    7       61.246427
    8      239.446708
    9      282.240956
   10      369.758440
   11      418.832131
   12      460.622429
   13      584.824949
   14      597.252443
   15      770.666511
   16      824.193065
   17      910.987845
   18      935.548340
   19      988.037030
   20     1002.472550
   21     1040.517170
   22     1062.403140
   23     1081.861505
   24     1101.934858
   25     1136.460368
   26     1151.589770
   27     1173.231174
   28     1207.120459
   29     1223.190822
   30     1250.351052
   31     1259.774575
   32     1295.941731
   33     1313.972726
   34     1358.486026
   35     1375.703004
   36     1428.073368
   37     1443.755660
   38     1488.291176
   39     1513.002319
   40     1522.711427
   41     1528.410796
   42     1544.059248
   43     1550.164634
   44     2911.245342
   45     2913.917334
   46     2921.429410
   47     2960.020899
   48     2984.083009
   49     2987.038890
   50     2990.409150
   51     3017.387456
   52     3212.014356
   53     3240.031262

$normal_modes
54 54
                    0                  1                  2                  3                  4        
    0      0.0000000000E+00   0.0000000000E+00   0.0000000000E+00   0.0000000000E+00   0.0000000000E+00
    1      0.0000000000E+00   0.0000000000E+00   0.0000000000E+00   0.0000000000E+00   0.0000000000E+00
    2      0.0000000000E+00   0.0000000000E+00   0.0000000000E+00   0.0000000000E+00   0.0000000000E+00
    3      0.0000000000E+00   0.0000000000E+00   0.0000000000E+00   0.0000000000E+00   0.0000000000E+00
    4      0.0000000000E+00   0.0000000000E+00   0.0000000000E+00   0.0000000000E+00   0.0000000000E+00
    5      0.0000000000E+00   0.0000000000E+00   0.0000000000E+00   0.0000000000E+00   0.0000000000E+00
    6      0.0000000000E+00   0.0000000000E+00   0.0000000000E+00   0.0000000000E+00   0.0000000000E+00
    7      0.0000000000E+00   0.0000000000E+00   0.0000000000E+00   0.0000000000E+00   0.0000000000E+00
    8      0.0000000000E+00   0.0000000000E+00   0.0000000000E+00   0.0000000000E+00   0.0000000000E+00
    9      0.0000000000E+00   0.0000000000E+00   0.0000000000E+00   0.0000000000E+00   0.0000000000E+00
   10      0.0000000000E+00   0.0000000000E+00   0.0000000000E+00   0.0000000000E+00   0.0000000000E+00
   11      0.0000000000E+00   0.0000000000E+00   0.0000000000E+00   0.0000000000E+00   0.0000000000E+00
   12      0.0000000000E+00   0.0000000000E+00   0.0000000000E+00   0.0000000000E+00   0.0000000000E+00
   13      0.0000000000E+00   0.0000000000E+00   0.0000000000E+00   0.0000000000E+00   0.0000000000E+00
   14      0.0000000000E+00   0.0000000000E+00   0.0000000000E+00   0.0000000000E+00   0.0000000000E+00
   15      0.0000000000E+00   0.0000000000E+00   0.0000000000E+00   0.0000000000E+00   0.0000000000E+00
   16      0.0000000000E+00   0.0000000000E+00   0.0000000000E+00   0.0000000000E+00   0.0000000000E+00
   17      0.0000000000E+00   0.0000000000E+00   0.0000000000E+00   0.0000000000E+00   0.0000000000E+00
   18      0.0000000000E+00   0.0000000000E+00   0.0000000000E+00   0.0000000000E+00   0.0000000000E+00
   19      0.0000000000E+00   0.0000000000E+00   0.0000000000E+00   0.0000000000E+00   0.0000000000E+00
   20      0.0000000000E+00   0.0000000000E+00   0.0000000000E+00   0.0000000000E+00   0.0000000000E+00
   21      0.0000000000E+00   0.0000000000E+00   0.0000000000E+00   0.0000000000E+00   0.0000000000E+00
   22      0.0000000000E+00   0.0000000000E+00   0.0000000000E+00   0.0000000000E+00   0.0000000000E+00
   23      0.0000000000E+00   0.0000000000E+00   0.0000000000E+00   0.0000000000E+00   0.0000000000E+00
   24      0.0000000000E+00   0.0000000000E+00   0.0000000000E+00   0.0000000000E+00   0.0000000000E+00
   25      0.0000000000E+00   0.0000000000E+00   0.0000000000E+00   0.0000000000E+00   0.0000000000E+00
   26      0.0000000000E+00   0.0000000000E+00   0.0000000000E+00   0.0000000000E+00   0.0000000000E+00
   27      0.0000000000E+00   0.0000000000E+00   0.0000000000E+00   0.0000000000E+00   0.0000000000E+00
   28      0.0000000000E+00   0.0000000000E+00   0.0000000000E+00   0.0000000000E+00   0.0000000000E+00
   29      0.0000000000E+00   0.0000000000E+00   0.0000000000E+00   0.0000000000E+00   0.0000000000E+00
   30      0.0000000000E+00   0.0000000000E+00   0.0000000000E+00   0.0000000000E+00   0.0000000000E+00
   31      0.0000000000E+00   0.0000000000E+00   0.0000000000E+00   0.0000000000E+00   0.0000000000E+00
   32      0.0000000000E+00   0.0000000000E+00   0.0000000000E+00   0.0000000000E+00   0.0000000000E+00
   33      0.0000000000E+00   0.0000000000E+00   0.0000000000E+00   0.0000000000E+00   0.0000000000E+00
   34      0.0000000000E+00   0.0000000000E+00   0.0000000000E+00   0.0000000000E+00   0.0000000000E+00
   35      0.0000000000E+00   0.0000000000E+00   0.0000000000E+00   0.0000000000E+00   0.0000000000E+00
   36      0.0000000000E+00   0.0000000000E+00   0.0000000000E+00   0.0000000000E+00   0.0000000000E+00
   37      0.0000000000E+00   0.0000000000E+00   0.0000000000E+00   0.0000000000E+00   0.0000000000E+00
   38      0.0000000000E+00   0.0000000000E+00   0.0000000000E+00   0.0000000000E+00   0.0000000000E+00
   39      0.0000000000E+00   0.0000000000E+00   0.0000000000E+00   0.0000000000E+00   0.0000000000E+00
   40      0.0000000000E+00   0.0000000000E+00   0.0000000000E+00   0.0000000000E+00   0.0000000000E+00
   41      0.0000000000E+00   0.0000000000E+00   0.0000000000E+00   0.0000000000E+00   0.0000000000E+00
   42      0.0000000000E+00   0.0000000000E+00   0.0000000000E+00   0.0000000000E+00   0.0000000000E+00
   43      0.0000000000E+00   0.0000000000E+00   0.0000000000E+00   0.0000000000E+00   0.0000000000E+00
   44      0.0000000000E+00   0.0000000000E+00   0.0000000000E+00   0.0000000000E+00   0.0000000000E+00
   45      0.0000000000E+00   0.0000000000E+00   0.0000000000E+00   0.0000000000E+00   0.0000000000E+00
   46      0.0000000000E+00   0.0000000000E+00   0.0000000000E+00   0.0000000000E+00   0.0000000000E+00
   47      0.0000000000E+00   0.0000000000E+00   0.0000000000E+00   0.0000000000E+00   0.0000000000E+00
   48      0.0000000000E+00   0.0000000000E+00   0.0000000000E+00   0.0000000000E+00   0.0000000000E+00
   49      0.0000000000E+00   0.0000000000E+00   0.0000000000E+00   0.0000000000E+00   0.0000000000E+00
   50      0.0000000000E+00   0.0000000000E+00   0.0000000000E+00   0.0000000000E+00   0.0000000000E+00
   51      0.0000000000E+00   0.0000000000E+00   0.0000000000E+00   0.0000000000E+00   0.0000000000E+00
   52      0.0000000000E+00   0.0000000000E+00   0.0000000000E+00   0.0000000000E+00   0.0000000000E+00
   53      0.0000000000E+00   0.0000000000E+00   0.0000000000E+00   0.0000000000E+00   0.0000000000E+00
                    5                  6                  7                  8                  9        
    0      0.0000000000E+00   1.0672580498E-01   3.1685688144E-02   8.9994525557E-02   4.8362719061E-02
    1      0.0000000000E+00  -1.0967483440E-01   1.8608781108E-02  -1.6148080756E-01   1.5609195052E-02
    2      0.0000000000E+00   1.9709341983E-02   2.5491466664E-02  -8.8324526378E-02   2.6616166494E-02
    3      0.0000000000E+00  -1.5137900825E-02  -2.0605385288E-02   2.6008715471E-02   1.6752245302E-02
    4      0.0000000000E+00  -2.4297723525E-01   6.7556412649E-02   1.4675377003E-01  -1.3718812382E-03
    5      0.0000000000E+00  -1.1627651643E-02   5.6539063723E-02   6.6838045115E-02   2.8491889070E-02
    6      0.0000000000E+00  -1.5760833802E-02  -7.0187441680E-02  -1.6803558336E-02  -1.5728207283E-02
    7      0.0000000000E+00   1.2587658427E-01  -2.0177722380E-02  -3.7653689205E-02  -1.1542550767E-01
    8      0.0000000000E+00  -6.7344745217E-03  -3.2774705259E-02  -1.3740352062E-02  -4.5261618565E-02
    9      0.0000000000E+00  -1.1579981673E-03   1.7795725300E-02  -7.4455024610E-03   2.5033859737E-03
   10      0.0000000000E+00   9.0718505095E-02  -2.1279168372E-02   4.0501654833E-02   9.7862860304E-02
   11      0.0000000000E+00  -2.4858866701E-02  -9.0969010920E-02   6.8448448932E-03  -1.4096181318E-02
   12      0.0000000000E+00   8.4379276164E-02  -7.6667823338E-03   1.0655296426E-02   3.8385592941E-02
   13      0.0000000000E+00  -2.7833642396E-02   1.0814492550E-02   1.6646818634E-02   1.5541422043E-02
   14      0.0000000000E+00  -4.8030935490E-02  -8.2512054324E-02  -3.5911582447E-02   2.5388835540E-01
   15      0.0000000000E+00  -3.7349412620E-02  -3.0258446215E-03  -2.0501574626E-02  -1.7021796400E-02
   16      0.0000000000E+00  -1.2552695718E-01   1.3604256192E-02  -9.7228795861E-03  -3.4720890896E-02
   17      0.0000000000E+00   8.4857756995E-02   2.9822835103E-01  -9.6831533407E-04  -3.2769722144E-03
   18      0.0000000000E+00  -1.2325619720E-01   4.1310939447E-02  -4.7764076008E-02  -6.5186491052E-02
   19      0.0000000000E+00  -1.3013870049E-02   2.9965928578E-03   1.4840290487E-02   4.9200495784E-02
   20      0.0000000000E+00   1.2488343898E-02  -1.0818690220E-01   8.5001345872E-02  -1.8851280892E-01
   21      0.0000000000E+00   7.7764166467E-03   7.8196812417E-02  -2.7438207235E-02   7.4192588580E-03
   22      0.0000000000E+00   1.7230157614E-01  -5.0321528407E-02   4.5217450776E-02   1.1700523669E-01
   23      0.0000000000E+00  -2.5838042602E-02  -3.1280735201E-02  -3.8431280382E-03  -1.3838521540E-02
   24      0.0000000000E+00   3.1948504704E-01  -2.0829212327E-02   3.3497351798E-01   1.2271984656E-01
   25      0.0000000000E+00  -1.0826592003E-01   1.8326833249E-02  -1.4917989188E-01   1.6769532393E-02
   26      0.0000000000E+00   8.6588559828E-02  -3.8357034503E-03  -3.6349794414E-01   3.3527256604E-02
   27      0.0000000000E+00   5.8216357633E-02   8.1091230550E-02   2.8907277997E-02   3.5731125516E-02
   28      0.0000000000E+00  -2.2021631893E-01   3.6646271150E-02  -4.8688195327E-01  -2.6085103104E-02
   29      0.0000000000E+00   1.2550097414E-02   7.4267270362E-02  -1.4328681158E-02   3.1002125206E-02
   30      0.0000000000E+00  -2.2514415260E-01   3.5741608323E-02   2.1731326563E-01   6.2525112417E-02
   31      0.0000000000E+00  -3.2427002074E-01   8.7133106317E-02   2.0732743811E-01   1.6693859878E-02
   32      0.0000000000E+00  -4.5012820154E-02   9.6952758182E-02   2.9717530271E-01   3.1424725692E-02
   33      0.0000000000E+00   1.1620725837E-01  -8.1406830055E-02  -1.1918451256E-01  -2.4712442038E-02
   34      0.0000000000E+00  -4.0730554149E-01   1.1328479075E-01   3.5984577364E-01   2.0257864752E-02
   35      0.0000000000E+00   9.3983358972E-03   8.3341358659E-02   7.4697293413E-03   5.8936006554E-02
   36      0.0000000000E+00   1.0759237292E-01  -1.4216398086E-01   3.7282406923E-02   8.9342738078E-03
   37      0.0000000000E+00   5.7065209550E-02   2.2680548087E-01   4.8610848010E-02  -2.5009612545E-01
   38      0.0000000000E+00  -9.8371759050E-02  -2.0746894862E-01  -5.4486688660E-02   4.1086647222E-01
   39      0.0000000000E+00   1.7929318922E-01   9.2821571813E-02   2.0247290212E-02   1.1733889020E-01
   40      0.0000000000E+00  -1.1512036171E-01  -1.8574015417E-01  -1.7201611201E-02   2.4839015587E-01
   41      0.0000000000E+00  -9.7989085315E-02  -2.1621224926E-01  -5.9051450152E-02   4.4686618216E-01
   42      0.0000000000E+00   2.9573911017E-02   2.7651223315E-01  -4.6034672731E-02  -3.4836775138E-02
   43      0.0000000000E+00  -2.0327475890E-01  -4.8416315097E-03  -6.3988437698E-02   1.0302035253E-01
   44      0.0000000000E+00   1.2614437676E-01   4.6573395453E-01  -1.5386916642E-02  -1.6493566817E-02
   45      0.0000000000E+00  -1.3700250245E-01   2.0944424485E-01  -6.9187415254E-02  -7.9938776065E-02
   46      0.0000000000E+00   8.9806490428E-03   2.1090261286E-01  -6.4101162586E-02   2.1627799452E-01
   47      0.0000000000E+00  -8.5739532259E-04  -2.3766684977E-01   1.3471998353E-01  -2.9280292027E-01
   48      0.0000000000E+00  -2.2801089603E-01  -1.1052026753E-01  -6.0661854397E-02  -1.1560367215E-01
   49      0.0000000000E+00  -2.4116267682E-02  -2.0524398852E-01   9.1973574597E-02  -1.1031834077E-01
   50      0.0000000000E+00  -5.6058868203E-03  -2.7872161034E-01   1.4105420935E-01  -3.1050049691E-01
   51      0.0000000000E+00   7.7724319674E-02   1.0212655395E-01   5.5918771712E-03   5.5154569832E-02
   52      0.0000000000E+00   2.9081711688E-01  -8.3021720130E-02   9.5653181374E-02   1.8565982715E-01
   53      0.0000000000E+00   3.0646495945E-02  -6.4617111104E-02   1.9738329193E-02   1.6901300680E-02
                   10                 11                 12                 13                 14        
    0      1.8903660483E-02   1.1729801745E-01   5.1963335826E-02  -1.9549650868E-01  -1.0751834738E-01
    1      1.6952971424E-02   1.5538061822E-02   3.5750356576E-03  -1.1739291766E-01  -8.9989832347E-02
    2      1.9292295718E-03   1.7270176885E-01  -1.1103464912E-02   1.4815824324E-01   8.7168332554E-02
    3     -9.5181285891E-02   1.8234595288E-01   7.5713488389E-03   3.9115010276E-02   5.5987752927E-03
    4     -4.7025337029E-04  -2.4421179367E-02   2.3024444082E-02  -3.0859125834E-02  -1.5603531024E-02
    5      2.7031085923E-02   1.1625081296E-01   1.2724241485E-02   1.2860372580E-01   1.2819844289E-01
    6     -1.3967750672E-01   8.5227219310E-02   4.1968468870E-02   3.6210396122E-02   9.5946574911E-02
    7      4.8879188368E-02   4.9837743860E-02   2.9440032619E-02   3.1996233259E-02  -6.7615827954E-03
    8     -8.9866120666E-02  -1.9649841937E-01   6.8818389634E-02  -1.4285845809E-01   1.1777682150E-01
    9      5.4828388912E-02  -7.8724011705E-02  -2.4450970493E-02  -2.6612496238E-02   1.8380545314E-02
   10     -6.8573989417E-02  -5.3616123297E-02  -1.9976861488E-01  -5.8711568932E-03   4.4153834180E-02
   11     -1.0620430714E-01  -7.4564642974E-02  -6.9636235882E-03   6.6782164997E-02  -1.9337378002E-01
   12      3.8974843547E-02  -2.2149831738E-01  -1.9875623946E-01   8.0828970482E-02   1.4781866921E-02
   13     -6.2131863834E-02   5.2402311027E-03  -9.8242963003E-02  -4.3159559069E-02   5.1505179622E-02
   14      1.4580497051E-01   2.8589186562E-02  -3.7273183332E-03  -3.0652895034E-02  -1.2010080900E-02
   15      1.2695759502E-01  -1.8851739632E-01  -2.9036685258E-02   1.2942331001E-01  -5.2336211420E-02
   16      6.1796026178E-03   3.8998792830E-02   6.0048886632E-02  -1.0074164149E-02  -2.9868403097E-03
   17      2.8404789720E-02   2.9255495880E-03  -6.1607510237E-03   1.6451248990E-03   1.2052576393E-03
   18      1.3925784508E-01  -1.2874432735E-01   1.2022853323E-01   9.7628559235E-02  -7.0063732121E-02
   19     -3.9467128942E-02  -4.3334076581E-02  -1.4440558361E-01   1.7812079458E-02   3.3617567491E-02
   20      1.7451055919E-01   7.9010875645E-02  -7.5964535409E-02  -3.4867298732E-02  -6.1060636442E-03
   21      4.0949148030E-02   1.2601489629E-01  -3.5709607297E-02  -2.1619573644E-01  -3.2752813941E-02
   22      1.8798894910E-02  -6.6974546067E-02   2.1991918134E-01   6.0089482000E-02  -5.9142086880E-02
   23     -1.2850893305E-01   8.2999253309E-02  -6.9355115649E-02   5.4552713905E-02  -3.3410734926E-01
   24      1.6305711945E-04  -3.8294662102E-03   2.5089440838E-01  -2.1398218479E-01  -3.3406568175E-01
   25      1.4372137527E-02   7.2414670216E-03   7.4436840354E-03  -1.2019544656E-01  -1.0370443571E-01
   26      2.1265391817E-02   2.7969974298E-01  -5.2922961266E-02   3.0569410574E-01   3.0117125780E-01
   27      8.5694194441E-02   1.1423386456E-01   2.0030375768E-02  -2.4574910600E-01   7.1792870789E-02
   28      3.8806595243E-02   1.6038189678E-01  -1.4607561682E-01   1.3495156602E-02   2.2405405790E-01
   29      6.8888676026E-02   1.0907519538E-01   1.5308604613E-02   4.0830512272E-02   1.5702949445E-01
   30     -1.1669708612E-01   2.4213150410E-01   2.2253983235E-02   2.5817581639E-01   1.8597146605E-01
   31     -1.0680051620E-02  -3.6641563420E-03   2.6179943971E-02   4.2235173694E-02   4.4034752316E-02
   32      4.3821054863E-02   1.4465953567E-01   4.7756907349E-02   3.1252385156E-01   2.7482456797E-01
   33     -1.0261917590E-01   8.2141517831E-02   8.9605304158E-03  -1.1318780336E-01  -4.9262834271E-02
   34     -2.5033913132E-02   3.1053816367E-02   3.5617115858E-02   2.3056648270E-01   2.0182665981E-01
   35      6.5981288379E-02   1.8721765745E-01  -2.8722378194E-03   2.3377244598E-02  -4.9689236627E-02
   36     -1.0906211848E-01  -3.3085531408E-01  -3.1797050150E-01   1.8741573121E-01  -7.6927683658E-02
   37     -2.8720470129E-01  -8.3491896913E-02  -1.1368505069E-01   7.3123344476E-02  -3.9742911646E-02
   38      2.8269657607E-01   8.1556542623E-02   7.8063131917E-03  -1.0022253355E-01   4.5182874238E-02
   39      1.2230506808E-01  -1.9995665415E-01  -3.0335053141E-01   1.8202137543E-02   1.3873518565E-01
   40      1.4878662335E-01   9.1435207805E-02  -4.4808906501E-02  -1.3366078357E-01   1.2575244953E-01
   41      3.2537021161E-01   1.0226183010E-01   2.0110701294E-02  -1.1327084820E-01   6.6352812801E-02
   42     -3.2641100754E-02  -2.2848639061E-01   1.6889541724E-02   1.4927417822E-01  -5.6079248831E-02
   43      4.0940465139E-02   4.7221220315E-02   1.6260920165E-01  -4.2363943872E-03  -2.7379880546E-02
   44     -7.0639920190E-02  -1.9793323574E-02   2.0420148457E-02   1.0895838100E-02   2.1607502732E-04
   45      2.3442859124E-01  -6.8094022496E-02   1.9783817383E-01   6.4171143483E-02   3.6512281378E-03
   46     -2.9511718991E-01  -1.9416231613E-01  -1.5851174881E-02   1.3523219001E-01  -1.3223934774E-01
   47      3.3944551546E-01   1.7896110983E-01  -1.5795800512E-01  -1.1185291045E-01   1.0134096313E-01
   48      1.1143285367E-01  -1.4678246994E-01   2.4024390436E-01   1.6933319699E-01  -2.2134058447E-01
   49      2.0813292377E-01   9.7757083052E-02  -2.6690384665E-01  -9.8716019485E-02   2.0459740119E-01
   50      3.5468587796E-01   1.8164309178E-01  -1.5489653151E-01  -1.1545772782E-01   1.0391620098E-01
   51      4.8131700810E-02   2.3828974214E-01  -5.3252190017E-02  -1.6551465965E-01   1.2241865541E-01
   52      9.6593508367E-02  -1.5150856477E-01   4.8347663582E-01   2.8800802468E-01   2.9898885122E-01
   53     -7.8603639685E-02  -2.6240975297E-02   1.3104166758E-01   1.9741648719E-01  -1.6654556134E-01
                   15                 16                 17                 18                 19        
    0     -1.5250267897E-02  -2.2314489591E-02   9.6156540609E-02  -2.4184009432E-02   3.5051230581E-02
    1      2.0936496540E-02   9.4500331011E-03   2.0233243584E-02   4.3387891457E-02   8.2870686709E-02
    2      6.1015548042E-02   1.1413696369E-02  -1.0218840002E-02   3.4277916496E-02  -9.9293632760E-02
    3     -3.9059767394E-01   5.4313271586E-02  -7.7498262747E-03   1.1293579377E-01   2.1397548886E-02
    4      5.6506788917E-02  -5.2210340711E-03   2.7528437877E-02   7.7769997919E-02  -7.0278304469E-02
    5      7.6923309300E-02  -3.2942601242E-03   8.5422672133E-03   9.1407579987E-02   1.4029222241E-01
    6      1.5620141601E-01   2.1014227973E-02  -1.2832740211E-03  -9.5880351668E-03   1.0353803605E-02
    7     -1.1138078602E-02  -7.5143287891E-03   1.9157858573E-03  -7.0180042783E-03   2.5946430690E-03
    8     -5.4449839893E-02   5.0428422708E-02  -2.2681522678E-02  -6.0416119950E-03  -2.9297179201E-03
    9     -1.1351634159E-02  -1.3651042011E-01  -3.0693186973E-02  -5.4368184954E-03  -4.3261096069E-03
   10      1.9818872689E-03   2.4985470771E-02  -2.0868700764E-02  -2.8777517039E-03   6.1968192063E-03
   11     -2.1521614477E-02  -1.9125977210E-01   1.5489193850E-01  -3.5123922538E-02   1.4113448013E-02
   12      4.2107748632E-03  -8.9452662760E-02  -8.3699210217E-02   2.3873380444E-02   3.5285648271E-03
   13     -8.8791739378E-04  -1.8982149784E-01  -9.7835303923E-02   1.7107560984E-02   6.4541080220E-03
   14     -7.3524617791E-03  -7.2684152713E-02   4.2730166570E-02   3.8347392464E-03  -3.9137735611E-02
   15      1.1777214103E-03   2.0441953686E-01   1.3353032023E-01  -1.8350182924E-02   1.7272749519E-04
   16     -1.2569860086E-03  -2.5148593031E-02  -1.4923554187E-02  -2.3345586367E-03   4.6226667718E-03
   17      2.2055227353E-04   3.7441940051E-02   1.2298662638E-02  -3.3448501063E-03  -4.8282626763E-03
   18     -1.1948055012E-03  -3.2867796854E-02  -8.2871382667E-02   1.3185219193E-02   6.1273324478E-03
   19      7.9424801154E-03   1.9263843172E-01   1.3587986541E-01  -1.5059766653E-02  -4.1399566680E-03
   20     -3.2484752275E-03  -3.3149008748E-02   3.0219629036E-02  -2.3512356451E-02   8.6618144302E-02
   21      2.6456647311E-02  -2.6036665499E-02   1.5371170038E-02  -8.1214856495E-02  -6.2224739114E-02
   22     -2.1408513163E-03   5.1442369504E-02  -9.0791611837E-02  -4.1234022408E-02   1.1934001341E-02
   23      2.6658131968E-02   1.1194708369E-01  -1.3813323541E-01  -3.0161422183E-02  -5.8510697956E-02
   24      1.8689827053E-01   1.1535223432E-01  -6.8085583844E-02   7.4332913242E-02   5.4913388013E-02
   25      3.2855953550E-02   1.7995053461E-02   8.4280848059E-03   4.7618976134E-02   8.2723201188E-02
   26     -2.6476540408E-01  -6.7805583211E-02  -1.2458261119E-02  -3.4522803114E-01  -8.8672525452E-02
   27      1.0399075402E-01  -1.4197177210E-01   2.2734069585E-01  -7.8235494591E-02  -2.6294106250E-02
   28     -3.6192241355E-01  -1.3288369993E-01   1.3143385124E-01  -2.6150152252E-01   7.7455756085E-02
   29      3.7093759651E-01  -6.3899948839E-02   8.9048031221E-02   1.0649296362E-01  -1.6892563153E-01
   30     -4.9925823159E-01   4.1587087652E-02  -1.0900114234E-01  -3.6619457177E-01   7.3862790353E-02
   31      2.4276025042E-02  -6.8590217903E-03  -1.0349032257E-02  -8.9505603336E-02  -5.5598667431E-02
   32     -1.2505763475E-01  -5.1589856990E-02  -4.3232469315E-02  -2.9679785476E-01   1.7588433600E-01
   33     -2.5492683125E-01   8.0252219110E-02   3.4558243270E-02   4.8694643045E-01  -1.1267843835E-01
   34     -1.8040300466E-01  -1.6004284167E-02  -1.0732042088E-01  -4.2479182096E-01  -1.0231784324E-01
   35      1.7093551149E-01  -2.3457032810E-02   1.1478921828E-01   1.9191322193E-01   3.6930420342E-01
   36     -1.5124217862E-02  -4.0894086436E-01   5.7361149891E-02   5.8026893205E-02  -3.7831528704E-02
   37     -1.8930488077E-02  -3.9746985925E-01   1.3989249824E-01   4.3072440068E-02  -1.4239971068E-01
   38      3.2847084855E-03   4.8540900359E-02  -1.0577141690E-01  -1.1222106441E-02   4.9891645087E-02
   39      2.7224423970E-02   4.8533481441E-02  -3.7614045516E-01   4.5643106353E-02   5.6430296979E-02
   40      1.1748982865E-02  -9.9115510678E-03  -3.0087508154E-01  -5.3548469505E-03   1.2695613439E-01
   41      6.6031337461E-03   9.7989396663E-02  -1.6037145218E-01  -1.1318350283E-02   6.4200870200E-02
   42      2.3344847766E-03  -2.2779965794E-02  -1.2669003382E-01   4.4432182037E-02  -6.9940679040E-02
   43     -6.3797015602E-03  -4.9067431241E-03   3.0724191237E-02   8.7890341002E-03  -1.1030089907E-01
   44      8.7632077465E-04  -1.1628387472E-01  -1.5845098339E-01   3.6729704759E-02  -4.5310257369E-02
   45      9.9879668321E-03   4.0338180717E-02  -2.8341618915E-01   7.1265387100E-02  -9.7987385644E-02
   46     -2.7905345793E-04   4.0937196057E-02   3.1523302719E-01  -1.1041053372E-01   3.3787709113E-01
   47      1.8800827137E-03   6.9941845650E-02  -8.0559395945E-02   3.6204992939E-02  -1.3434233404E-01
   48     -6.6028215311E-03  -2.3838475807E-01  -8.3131217414E-02  -1.3315540412E-02   1.3892504567E-01
   49      1.0001772494E-02   3.5876603401E-01   7.4586001080E-03   7.1968709403E-02  -3.5846813590E-01
   50     -1.6642051970E-03   6.1048030359E-02  -7.4794953924E-02   3.8611639304E-02  -1.6167604877E-01
   51      2.8677887848E-02   4.1723778045E-02  -3.9851449566E-03  -6.8741563929E-02  -1.8257675078E-01
   52     -1.3996390109E-01  -3.5771544135E-01   4.1966735400E-01   1.1495995010E-01  -4.1998037641E-01
   53     -6.5597086737E-02  -1.9095868925E-01   2.0686589483E-01   6.7738058272E-02  -3.0948351853E-01
                   20                 21                 22                 23                 24        
    0      4.1114511467E-02   6.2524191754E-02  -1.9905499328E-02   5.0882164564E-02   3.0462647865E-02
    1      5.3471229646E-02   1.9039796473E-02   4.3264972490E-03   3.2667244317E-03  -1.0336300090E-01
    2     -7.3584418231E-02  -6.1003566752E-02  -5.0601901890E-02  -1.9253652166E-02  -7.4437752075E-02
    3     -1.3368986596E-02  -2.8621133689E-02  -1.4942376766E-02  -1.5074857530E-02  -2.6151124835E-02
    4     -5.7949089967E-02  -1.3994390271E-02  -1.2779354670E-02   3.4177125136E-03   9.8216971425E-02
    5      6.6554027958E-02   2.3956454688E-02   3.7714481842E-02  -8.8134609973E-03   5.1881504807E-02
    6      1.0132144232E-02   7.5390846067E-03   4.8915394857E-03   7.6002112740E-03   7.9085407945E-03
    7      1.7400788180E-03   3.7118656124E-03   1.6012581334E-03   5.4161577444E-04  -1.4578287020E-02
    8      3.1850572283E-03   9.8420393043E-05   2.8588517597E-04   7.5876344343E-03  -7.0955412269E-03
    9     -9.7524745259E-03   1.8702613375E-03   1.0861777735E-01  -7.4067229734E-02   8.9201390255E-03
   10      1.2938483245E-02  -3.1603711970E-02  -4.5207599880E-02   5.8859074780E-03   6.9252518784E-02
   11     -2.6548713770E-03   6.2211310610E-03  -5.1131376020E-02  -5.3529226577E-02   2.6216112102E-03
   12     -4.0251253199E-03   1.6154957276E-02  -4.3337879370E-02   5.5770070605E-02  -2.3053901917E-02
   13     -2.2471698686E-02   3.8616437587E-03   1.6328661994E-01  -5.6357018872E-02  -3.8305979054E-02
   14      9.1274859484E-02  -7.5489059264E-02  -1.0587407595E-02   1.2977146548E-02  -2.3080460326E-03
   15     -1.1274652511E-02  -2.2444152424E-02   1.6539056751E-01  -8.0272122099E-02  -6.6646176119E-04
   16     -1.0593662975E-02   6.3114351228E-03  -1.4136661528E-02   1.3142520558E-02   6.1530750980E-03
   17     -2.0682765609E-03  -6.3614747614E-03   5.1926417015E-02   3.4521598652E-03  -1.1018427733E-03
   18      1.6200147538E-02  -5.5686144540E-03  -1.0138627690E-01   5.9807957739E-02   1.0319784371E-02
   19     -1.7834240391E-03   3.2529007905E-02  -1.2055033734E-01   4.3619767109E-02  -3.0955030438E-02
   20     -1.0634159028E-01  -2.9738464177E-02  -3.2681186568E-02   2.6112029969E-02   1.6790032482E-03
   21     -3.5697102858E-02  -2.7763239756E-02  -6.9018406624E-03  -1.6929795066E-02   7.2838939626E-03
   22      9.2297864008E-03  -5.7750467997E-02  -5.2865093013E-03  -3.8649302466E-02   4.4320050409E-02
   23      7.5486127708E-04   4.3488638408E-02   6.4085829655E-02   3.4915873187E-02   2.9207936437E-02
   24      4.4182438875E-02  -1.0603700616E-01  -8.5184695731E-02  -5.8957532921E-02  -2.7510273429E-01
   25      5.2957026851E-02   1.0896114303E-02   4.2164546210E-03  -1.9670050296E-03  -1.0951179449E-01
   26     -1.2563762749E-02  -9.2463818124E-03  -5.3089640735E-02   1.1503010048E-02   3.3307605570E-01
   27     -2.8112919909E-02   1.6210038374E-03  -1.2180191809E-01  -1.8914320448E-03   4.1630930659E-02
   28      8.9477899096E-02   1.6114669820E-01   3.9792994589E-02   9.8356720521E-02   3.9390723921E-01
   29     -1.6879625070E-01  -1.9105568212E-01  -1.8037352636E-01  -1.2008730007E-01  -2.8083303350E-01
   30      1.1111809415E-01   8.6293173589E-03  -2.1302073740E-02   8.2316935745E-03  -5.1922303222E-01
   31     -1.6371647434E-02  -3.3556269191E-03  -1.7590943801E-02   1.1692796613E-02  -1.0712505380E-01
   32      1.5640599912E-01   6.9163395729E-02   5.1285022297E-02   3.0518715485E-04   2.3121016198E-01
   33     -1.8010469701E-01  -1.3899486564E-01  -3.9394904744E-02  -7.6144532981E-02   3.3136907617E-01
   34      2.1816183415E-03  -4.2742860140E-02  -4.2034984938E-02  -2.0044810349E-02  -1.5850311719E-01
   35      2.2458602442E-01   2.0723734877E-01   1.0544512712E-01   1.0110107963E-01  -1.1923765747E-01
   36      1.5488401252E-01  -8.3596406194E-02  -2.5223310815E-01   3.4942143669E-02  -5.0212807675E-02
   37      3.3022583655E-01  -3.2038822581E-01   2.0213506233E-01   8.0013873778E-02  -2.4971277877E-02
   38     -1.2363149675E-01   1.2320519075E-01  -3.5060168377E-02  -6.4594607084E-02  -1.0176604715E-02
   39     -1.4373244986E-01   7.0456304363E-02   1.8780590150E-02   3.9995781352E-01  -4.9664728130E-02
   40     -3.3528050289E-01   2.9956444425E-01   1.5694242701E-01  -1.9060909475E-01  -4.5861039791E-02
   41     -1.7821552435E-01   1.6126525954E-01  -2.4796444141E-03  -2.6524989336E-02  -1.0025239547E-02
   42      7.7395551351E-02   3.7586777513E-01  -5.1258767907E-01  -5.3929028016E-01   2.4400244674E-02
   43      1.9146916835E-01  -1.1761860001E-01   6.8522835193E-02   6.0455196524E-02   4.2438933757E-02
   44      5.0244017677E-02   2.4333190356E-01  -3.9288086301E-01  -2.6872015452E-01   1.3857182634E-02
   45      1.0314324885E-01  -4.2968794322E-02  -3.3699186998E-02   4.2874619195E-01   1.8518463079E-03
   46     -4.0005451872E-01  -8.1296740727E-02  -1.4306681611E-01   1.4690338449E-01  -3.7562369515E-02
   47      1.5063473942E-01   4.1105388505E-02  -1.3984242139E-02  -3.0324712851E-02   3.2319534965E-03
   48     -3.9725055633E-02  -6.8433691955E-02  -3.6683582663E-01  -2.3080276904E-02   7.4723004130E-02
   49      3.9927915795E-01   1.7609963163E-01  -9.1575897609E-02  -1.0696425193E-01  -3.4259781745E-02
   50      1.9022749132E-01   6.7980055934E-02  -5.3260784729E-02  -9.4896141039E-02   7.5512864172E-03
   51     -1.2806795170E-01  -1.1106150664E-01  -9.8184446832E-02   1.5161523202E-02   7.0809353309E-02
   52     -1.6207388990E-01   3.9726641065E-01   1.7180001986E-01   2.6136360335E-01  -9.4827775418E-02
   53     -7.7006064360E-02   3.8913961526E-01   2.3162077017E-01   2.2425543218E-01  -8.8503961789E-02
                   25                 26                 27                 28                 29        
    0     -2.0262726705E-02   1.5748750139E-01   1.7695358507E-01  -2.8401968044E-04   1.8771295266E-02
    1     -2.2513075564E-02   2.4530349315E-02  -2.3460861340E-04   5.1746323827E-03  -4.0947455608E-02
    2     -2.1074119415E-02   7.6482886731E-02   6.7915651704E-02  -4.7484862955E-04   1.4374950263E-02
    3     -3.2214038158E-03  -7.6433057898E-03  -1.1108641244E-02  -1.2210955327E-03  -1.7508869521E-03
    4      1.7361299133E-02   1.1313064499E-02   4.7147474799E-02  -3.1927948079E-03   3.6710565358E-02
    5      2.0346460330E-02  -8.3135306412E-02  -6.4928807031E-02   9.9535379717E-04  -3.4408966223E-02
    6      7.5640162730E-05   1.5523160648E-03  -1.5537658675E-03   8.3168502331E-04   8.1582929479E-03
    7      1.7427708356E-03  -3.5125613737E-03  -2.4747255565E-03  -1.0799569095E-03   2.8708312200E-03
    8     -4.2302664443E-03   1.1304882506E-02   4.5834359959E-03   7.1345827524E-04   1.4991114785E-02
    9      3.1546498502E-02  -1.1352882627E-01  -6.4209379105E-02  -1.2489997834E-02  -1.5890918059E-01
   10     -1.6984505061E-01   3.2041949333E-01  -1.8139377807E-01   1.3172708371E-02  -5.1000680381E-02
   11     -1.2570007713E-02   1.9564700437E-02  -3.0607304985E-02  -5.0397560395E-03  -1.1182043285E-01
   12     -1.1226711287E-01  -1.5051752136E-01   8.0679534360E-02   1.3947161065E-02   1.1078193307E-02
   13      2.0833004567E-01   9.1457995907E-02   6.9433472108E-02  -2.4718715065E-02   7.5442832337E-02
   14      3.4299657381E-02  -5.0216815808E-02  -7.3350748558E-04  -1.0610148435E-02   6.3731223170E-02
   15     -6.4698903879E-02   7.9772224648E-02   3.1695535094E-02   1.1579874879E-02   6.0659059373E-02
   16     -2.8933265479E-01  -1.6352212532E-01   5.0621254267E-02   5.9103399934E-02  -4.7689037438E-03
   17     -2.5087911509E-02   2.1556446209E-02   1.0643227528E-02  -1.4293507830E-04  -1.4798042792E-02
   18      1.7053229114E-01   1.3528357211E-01  -6.5639299559E-02  -2.0674453287E-02  -2.9890586363E-02
   19      2.3950781484E-01  -1.3728327064E-01   7.1621000026E-03  -2.9326877367E-02  -3.4173912268E-02
   20      1.0680663665E-02  -1.7431999839E-02  -2.2614770862E-02   1.6107832769E-02   4.5287815637E-02
   21      2.5411113609E-02  -1.4711560289E-01  -1.5707064578E-01   1.9347051559E-03   2.2989671850E-02
   22      4.9976126750E-02  -8.4701144651E-02   9.8202307799E-04   2.5899589599E-03   1.2084205275E-03
   23      1.2289542080E-02  -2.2485755268E-02  -3.6039861233E-03   2.7593074665E-04   1.3867808229E-02
   24      1.3813072372E-02   6.7709644729E-02   1.7717865142E-01   1.9092064227E-02  -6.4272986214E-02
   25     -1.8559007547E-02   7.9730115256E-03  -1.9939459910E-02   5.3908870200E-03  -4.2237150368E-02
   26      9.4959972854E-02   1.1282216454E-01   3.8257994820E-01   4.8332902063E-03   3.1467407751E-02
   27     -6.1625508372E-02   3.2645624471E-01   3.7872319637E-01  -1.6067408781E-02  -2.4642825817E-01
   28      3.9307420269E-02   9.0223634683E-02   1.5763701576E-01  -3.7310051465E-03   4.2068196751E-02
   29     -9.6699458258E-02   2.4564633550E-01   2.3310091162E-01  -1.4728837436E-02  -3.2400381292E-01
   30     -1.4330120212E-01   1.4021221940E-01  -1.2019910302E-01  -6.0794464184E-03   1.7937444328E-02
   31     -4.3709397126E-02   7.7637735455E-02  -3.3406245787E-04  -6.6158406798E-03   5.4301860056E-02
   32      1.1927268633E-01  -1.7041781575E-01   7.8212453717E-02   2.8281474623E-02  -1.8655076904E-01
   33      1.1432751041E-01  -1.4829197504E-01   1.1032756010E-01   5.4982341830E-03  -1.7224183590E-01
   34     -1.9871579183E-02   4.8213504473E-02   6.0995670304E-02   7.7183823497E-03  -1.0137095937E-01
   35     -9.2557601022E-02   6.1194347049E-02  -2.4160013011E-01  -2.0215222318E-02   3.5011127506E-01
   36      1.2398536292E-01  -1.5198619317E-01   1.8184375129E-01   4.8615677040E-01   3.6070940623E-01
   37      1.5659087324E-01  -4.9810145212E-02   5.6058271601E-02  -1.7090073748E-01   1.9486488993E-01
   38      4.5376612094E-02   2.6042751840E-02   9.9518575500E-03   5.7145672559E-02  -1.1630314122E-02
   39     -2.8572520958E-01  -1.9508005252E-01   2.2557258554E-01  -4.5842594470E-01  -8.5243559867E-02
   40      1.3323593223E-01   2.2318683732E-01   8.1173495338E-02   1.0965430237E-01  -4.9331338140E-03
   41     -5.3789756254E-02   4.1110189847E-02   2.8266243064E-02   1.2012750801E-03  -2.7921918502E-02
   42     -8.1889517742E-02  -1.4886480602E-02  -1.6201313728E-03   1.2554631603E-02   2.4046337114E-01
   43     -5.3534170782E-01  -1.6050390831E-01   2.4056065038E-02  -1.6279654223E-01  -3.2303989811E-02
   44     -2.5162274361E-02  -5.1824362666E-02  -1.4414991467E-02   3.9099659696E-03   8.9460761368E-02
   45      2.9980658004E-01   3.4548527396E-01  -9.5943626230E-02   4.6194709291E-01  -2.0962876979E-01
   46      2.1630203095E-01  -2.5708320308E-01  -3.9407292671E-02  -2.2194879461E-03   6.2594104929E-02
   47      3.0965241256E-02   5.1230582873E-02   6.1213562454E-03   1.3316874304E-02  -2.9081491597E-02
   48     -1.6653265906E-01   2.8290392883E-01  -7.0051594737E-02  -4.8999346025E-01   2.7293168305E-01
   49      1.7611107206E-01  -1.4903315427E-01   5.1460663888E-02  -1.0569582458E-01  -1.7585959984E-01
   50     -5.6022283729E-02   7.7464090830E-03   4.6822153740E-03  -8.1514008965E-02  -2.6775766532E-02
   51     -5.9665078950E-02  -1.7301866840E-02  -3.8449212171E-01   1.7990349047E-02   3.7878843243E-01
   52     -8.4521984122E-02   3.1110029930E-02  -3.2031801411E-01  -3.0323082261E-02   1.2748917577E-01
   53     -3.1473354553E-02  -1.7972408423E-02  -1.2316781294E-01  -2.8429201223E-02  -5.6850406082E-02
                   30                 31                 32                 33                 34        
    0      6.7027388477E-02   4.6788169816E-03  -8.1146854036E-03  -2.9632675270E-02   5.4295993480E-03
    1     -9.1740811712E-03   1.0810338916E-01  -8.4354541227E-03  -1.5109308193E-03   3.5507714662E-04
    2      3.8154241982E-02  -5.0983257276E-04  -7.9083375321E-02  -2.6255038358E-02   4.7750182154E-03
    3     -2.5210006249E-02  -2.2967210369E-02  -7.4881522533E-03   2.1751541806E-02  -6.0610817633E-03
    4      5.1684370744E-03  -4.5605840524E-02  -5.8853269321E-02  -3.1795343889E-03  -2.4571658143E-04
    5     -1.6991225826E-02   3.3669090448E-02   7.6409046682E-02  -4.2691278423E-03   5.0986226997E-03
    6     -4.8933488701E-03   4.2617390078E-03  -4.3796203333E-04   1.6892682669E-03  -2.1268278912E-04
    7      1.4144170643E-03  -7.3302187461E-03   1.3347577081E-03  -4.7528207194E-04  -6.2458137708E-05
    8      9.8191318611E-03  -2.1021493937E-03  -1.0340337210E-03  -2.9232150321E-03  -1.2294240711E-04
    9      1.7463103398E-01  -5.3736064521E-02  -5.3806452112E-02  -1.0540456977E-01   9.1151524334E-03
   10      4.8284840968E-02   2.7222165768E-02  -9.0893217556E-03  -1.1038747953E-02   2.2185052931E-02
   11     -1.7630950532E-01  -5.6062154104E-02  -5.5426587281E-02   7.6576657270E-02   1.7377373800E-03
   12     -5.3518061388E-03  -7.6621729573E-03  -1.3250338237E-02  -3.7679672634E-03  -1.2297626855E-01
   13     -4.7397989131E-02   1.2350997512E-02   1.6422695322E-02   3.5270033298E-02  -8.7029370641E-03
   14      9.2412072647E-02   2.2688187216E-02   1.5178810195E-02   3.5248341797E-02  -1.0631971342E-02
   15     -3.3391187294E-02   1.8892773980E-02   1.4621053188E-02   4.3692893094E-02  -1.4161197740E-03
   16      4.9427779965E-03  -6.4688449959E-03  -3.8254150543E-03   2.5166319570E-03   2.1992299522E-02
   17     -9.5016117498E-02  -1.3664304211E-02   3.8522627761E-03  -8.8744937728E-02   8.5116429338E-03
   18      2.3729376089E-02  -3.3906369858E-03  -9.0232135103E-03   8.9977487505E-04   1.2757916595E-01
   19      5.8950684312E-03  -1.9657541682E-02  -5.8494259907E-03  -2.8122052106E-02  -3.0161520356E-02
   20      1.0046359048E-01   2.8345862919E-02   9.5118453349E-03   2.8810664135E-02  -7.4409962380E-05
   21     -9.2137895160E-02   1.6215043160E-02   1.5516092199E-02   3.3427194071E-02  -2.2100711472E-03
   22     -1.9163529305E-02  -6.1319566399E-02   3.5851351714E-02   1.3040144894E-02  -2.0660314286E-03
   23      6.2571037280E-02   1.0217764039E-03   5.1819642336E-02  -1.6844914994E-02  -2.3347100704E-03
   24     -8.9132354913E-02   3.1531776629E-01  -4.4316082937E-01  -2.7540661334E-02   1.0660768229E-02
   25     -2.1286044528E-02   1.1576651226E-01  -5.7525355195E-03   2.2201195189E-03  -1.8051542948E-06
   26      1.2512602295E-02  -7.6992875484E-03  -4.0842032762E-01  -4.2101734474E-02   1.1724840158E-02
   27      3.8469486746E-02  -2.1440226857E-01   4.5822194684E-01   1.1747708972E-01  -3.4443171427E-02
   28      3.6255642134E-02  -1.3135774682E-01   1.6401649957E-01   1.5413204857E-02  -7.4724382746E-03
   29     -4.1879005502E-03  -1.4441327117E-01   3.6355529413E-01   1.2765690263E-01  -3.6564124000E-02
   30      1.0312051721E-01  -1.3758765620E-01   1.7973495530E-01  -5.9998371671E-02   1.8762157298E-02
   31      6.7300432455E-02  -1.1469980161E-01   1.7627183797E-02  -4.4056945210E-02   1.2407339644E-02
   32     -1.9984709885E-01   4.8165749059E-01  -1.0949241993E-01   1.3050124036E-01  -4.0536855333E-02
   33     -4.7111413526E-02   2.3681889484E-01   1.6833474704E-01  -1.1736955179E-02   1.0534166949E-02
   34      1.3792334752E-02   1.7056138520E-01   5.7630230732E-02  -1.8257049871E-02   3.9510653257E-03
   35     -1.6878339195E-03  -5.5885773529E-01  -2.8490934744E-01   6.0042008654E-02  -2.2136749855E-02
   36     -3.1366664315E-01   5.5569736406E-02   2.0660083242E-01  -3.9732666284E-01   4.8382605910E-01
   37      2.4180239160E-01   7.6664977622E-02   3.5819791899E-02   2.3389357632E-01  -8.5431649062E-02
   38     -6.9317626040E-02  -1.5735144778E-02  -2.4206786224E-03  -5.4806260892E-02   8.2134914904E-03
   39     -2.7614750992E-01  -1.8976776983E-02  -1.2928038251E-02   3.9732043671E-01   4.4355542430E-01
   40     -2.9871793130E-01  -3.4734805755E-02   5.1766891496E-03  -9.1328286230E-02  -7.7402507069E-02
   41     -1.4579297678E-01  -1.8571492586E-02   3.4263036634E-03   1.1290746626E-02   4.5834773470E-02
   42      3.3625239947E-01   1.0658658081E-01   3.5932841345E-02   3.7829006389E-01  -3.2586578684E-02
   43     -2.5305135022E-02  -4.8244849315E-03  -4.7340148121E-03  -3.5599293457E-02   3.1131513491E-02
   44      1.5008538873E-01   3.9173151506E-02   1.3665386613E-02   1.2684509458E-01  -1.1378247385E-02
   45     -1.5227614353E-01  -6.5081376555E-02  -3.5946453226E-02   2.8236413782E-01  -5.2953456336E-01
   46      3.0213652270E-01   4.4261830773E-02   1.3581177302E-02  -1.2655645257E-02   3.5522906224E-03
   47     -8.9561078987E-02  -1.8257850957E-02  -6.2511288604E-03   2.5155158217E-02  -4.1514816071E-02
   48     -3.1327526894E-01   1.2088711912E-01   1.5332289105E-01  -4.9925367788E-01  -4.7720006877E-01
   49     -2.1738861528E-01  -9.7457665805E-02  -3.8298814168E-02  -1.3256752839E-01   4.6412065926E-02
   50     -9.9962432606E-02  -1.7403965796E-02  -1.9242314810E-04  -8.0214090263E-02   2.9584513650E-03
   51     -1.8437622128E-01  -3.2609680955E-02  -2.2501110595E-02   7.9080631326E-02   7.6439662038E-03
   52      2.0952068562E-02   1.6892942575E-01   5.1562300021E-02  -1.5868752414E-02  -4.6082085106E-03
   53      1.3673888006E-01   1.6744491852E-01   8.8425634617E-02  -5.6188360559E-02  -9.3077915217E-03
                   35                 36                 37                 38                 39        
    0      4.8073738858E-02   8.0782866961E-02  -6.3264433313E-02  -2.9745168901E-03  -1.6119744982E-02
    1     -1.9281852058E-02   1.3730526664E-02  -3.6313545500E-03   8.1718155588E-05   3.9883619372E-02
    2      4.8631986343E-03   8.5777106276E-02  -9.3916429810E-02  -6.1374035720E-03  -6.6169853323E-02
    3     -6.8284079839E-02  -1.2108193537E-02   7.7804767234E-03  -2.6295112804E-04  -3.5496229069E-02
    4     -6.3978814790E-03  -2.4047497929E-02   1.2237409481E-02  -9.9473639550E-04   2.7780370300E-03
    5      1.1706201734E-01  -1.6796454172E-02   2.9672298613E-02   1.3683799859E-03  -2.8459949212E-04
    6     -4.6178700150E-03   6.3567318635E-04   2.0356112037E-03  -4.6000552457E-05  -3.3593552011E-03
    7      4.2821868633E-03  -1.4537968821E-03   1.0928776646E-03   1.2903971906E-03   1.2307559605E-03
    8     -5.4052631770E-03  -1.9426756634E-03   1.2679990192E-04   2.3623961059E-04  -8.9250060335E-04
    9     -2.0838715487E-02  -3.3803415882E-02  -1.1323965601E-01   4.1712743190E-03   6.5412975939E-02
   10     -7.7440217787E-03  -2.3070415892E-02   1.0629869571E-02   7.8426979398E-03  -2.9129687766E-02
   11      5.1794571700E-02   4.2528208752E-02  -2.4125600716E-02   6.5493293256E-04   1.1264789874E-02
   12      4.4423977720E-03   8.9726422175E-02   1.2549037313E-01  -7.5848704766E-03  -1.2235156072E-02
   13      5.7725145306E-03   1.8199863199E-03   4.0101917230E-03  -8.2940528252E-03  -2.8946410297E-03
   14     -6.0495502195E-03  -1.3816945630E-02   2.1552156899E-03   4.5527785973E-02  -7.3652489749E-03
   15      7.7028149414E-03  -2.3256835676E-02  -2.6678703487E-02   9.2067923388E-03  -4.3185774503E-03
   16      2.2920863153E-04   2.8760627319E-03   1.3835392584E-03   8.9723180444E-02  -3.6610407769E-03
   17     -1.0099332698E-02   1.7413952474E-02   2.3653074725E-02   4.0692406726E-03  -6.6949767385E-04
   18     -1.1663836253E-02   7.2046146624E-02   1.1171212481E-01   6.1380768678E-03  -1.6516044036E-02
   19      6.8343090818E-05  -5.6565688745E-03  -2.8086019376E-02  -8.0309961665E-03   3.3989584673E-02
   20     -8.2045923331E-03  -1.6656980207E-02  -7.3881328597E-04  -4.6369194056E-02  -6.7265731191E-04
   21      7.6206381652E-03  -5.0559658560E-02   3.6038815336E-02  -5.8073493304E-03  -9.3004058709E-02
   22     -4.4993967328E-03   1.4948679220E-02  -1.4963976133E-02  -3.6938197296E-03  -2.6727060095E-02
   23     -2.5906344949E-02  -1.0850058377E-02   1.3071838993E-02   3.3387138964E-03   3.8962829588E-02
   24      1.0068286770E-01  -3.4516312624E-01   2.9236009974E-01   1.9503615336E-02   1.7905037145E-01
   25     -1.5882191351E-02   1.8786075956E-02  -3.7828454102E-03   1.5730902311E-03   4.2704570723E-02
   26      1.2892425642E-01  -5.0553666456E-01   3.8316900483E-01   3.0097055742E-03   1.8348055678E-01
   27     -2.1753905393E-01  -1.4770068051E-01   1.9063203886E-01   1.5551811258E-02   1.4337924629E-01
   28      6.3854366155E-02   8.6708861481E-02  -2.1268937043E-02   6.9423645853E-03  -1.1115165934E-02
   29     -3.3720935245E-01  -2.1266344463E-01   2.0149475733E-01   1.1140741922E-02   1.3542089835E-01
   30      3.2197846221E-01  -6.9056153873E-02   8.8391021997E-02   2.4992706371E-03   2.6886226931E-01
   31      1.8922143499E-01  -5.1772248179E-02   4.7356390403E-02  -1.7997948597E-04   1.0392606785E-01
   32     -6.4574860757E-01   1.4495903860E-01  -1.1853906592E-01   1.7312518608E-03   1.3433865616E-01
   33      2.2813496292E-01  -9.9600250162E-03   6.3793266565E-02   1.0282623380E-03   1.9519548559E-01
   34      6.5014256476E-02   8.7736395375E-02  -7.1708454479E-02   4.7899057077E-04  -2.2850712880E-01
   35     -3.5769832410E-01  -1.5721842506E-01   6.4733633325E-02  -1.6450342791E-03  -1.1768756740E-02
   36     -1.0162036554E-01  -2.6646777510E-01  -2.7111636270E-01  -1.1480583214E-01   1.9296056733E-02
   37      1.3959074106E-02   8.5230407089E-03   4.3790595809E-02   3.6710089811E-02  -3.5884630513E-02
   38     -3.5985366384E-03  -5.6257028128E-04  -3.5564707994E-03   2.4407933101E-02   1.0124178245E-02
   39      8.1585859394E-02  -2.3846601016E-01  -4.3947196303E-01   6.7140155867E-02   4.9346855097E-02
   40      9.6318664867E-03   9.1954746793E-02   1.2055596265E-01  -1.6028672951E-01  -2.2365752073E-02
   41      1.2472734835E-02  -9.2239889452E-03  -2.5984528319E-02  -4.6342676387E-02  -6.2777624725E-03
   42      4.0813814384E-02  -1.3435119077E-01  -1.6403664471E-01  -1.0053180795E-01   9.4480418368E-03
   43     -1.2025065034E-02   1.8149368575E-02   3.0687269781E-02  -9.4065911560E-01   6.9947594870E-02
   44      1.1487277455E-02  -4.8639541014E-02  -5.9300071570E-02  -4.4284970944E-02   6.9896419533E-03
   45      1.2147222749E-01  -2.4082724049E-01  -4.3341943615E-01  -9.7870187556E-02   2.4486888496E-02
   46     -2.6025730941E-02  -5.3892248261E-02  -1.2462477434E-02  -1.1897700797E-01  -1.1480034745E-01
   47      1.4011775396E-02   3.1307444276E-03  -3.5045832187E-02   1.2109609460E-02   9.6162074570E-02
   48     -5.4500627459E-02  -2.4524728845E-01  -2.5922451114E-01   1.1898650604E-01  -8.0924335580E-04
   49      2.0736993936E-03   4.8514230239E-02   2.3228248905E-02   3.6376613476E-02  -9.8183546263E-02
   50     -5.5190229215E-03  -1.3773921963E-03   5.4827791682E-03  -3.0041695697E-03  -9.0255963200E-02
   51     -1.1890865558E-02   3.5961940552E-01  -7.8689923757E-02   4.8835775652E-02   7.4915867859E-01
   52     -3.8012386771E-02  -1.2610338030E-02   5.5226864003E-02   1.3482389352E-02   1.4564168027E-01
   53     -4.5016644169E-02  -2.0787657317E-01   1.0929715268E-01  -8.5277143824E-03  -2.0854566331E-01
                   40                 41                 42                 43                 44        
    0      3.0978050057E-02   5.3801594854E-03  -4.8060894065E-02   1.9235439132E-02  -1.0114231744E-02
    1      8.1425414829E-03  -4.0696245477E-03  -4.8542367321E-02   2.5201545850E-02  -6.5266854928E-02
    2      1.9814837529E-02   7.4605483930E-03   4.9303051401E-02  -3.0637283827E-02   1.2868367934E-02
    3     -5.7264189732E-02   2.0672089961E-03  -2.6565723251E-02   1.1011020240E-02   2.7523467028E-03
    4      2.5140405194E-02  -5.8852768249E-05   1.3068466810E-02  -7.0556872390E-03   6.2435839260E-03
    5     -4.6772670620E-02  -1.7816127481E-03  -2.4892980781E-02   1.3911413408E-02   1.5109204675E-03
    6     -1.3710909586E-03   4.4374342824E-04   5.9604354011E-05   2.9981185038E-04   1.2425780876E-05
    7     -6.7360288901E-06   4.6071002225E-04   5.2778674899E-04  -2.8303730394E-04   9.9309968649E-05
    8      2.6529469512E-04   2.1890669004E-04  -2.5358175060E-04  -5.1840778387E-04  -1.9498172117E-05
    9     -2.1881474636E-02  -1.2170721553E-02  -6.5211859105E-03  -1.2561721048E-02   6.0232380294E-04
   10      8.9181344614E-03   2.9006597560E-03   3.7513005659E-03  -5.6523621923E-03  -4.5927220148E-04
   11      3.0562519439E-03  -2.3266700018E-03  -3.7210652463E-03   6.3862149681E-03  -6.9583971159E-04
   12      3.6928769899E-03   1.2501983315E-02   3.7919926017E-03   1.0725642343E-02   2.7619489044E-03
   13      3.5788529737E-04   5.5656814210E-02   3.2885967285E-02   7.1630444997E-02   1.3085896933E-02
   14      1.4500200425E-03   1.4301485367E-03   2.5267064569E-03   3.6515856152E-03  -1.2571168652E-03
   15      1.7138487795E-03   4.6559329372E-04   1.9983361604E-03   4.2739969055E-03   2.5774855845E-04
   16      1.3978301187E-03   2.7854399054E-03  -5.5367034585E-04  -2.2314387832E-03   1.8341718773E-04
   17      2.5098467731E-05   2.7198461980E-03  -1.2442019230E-03  -2.8490897161E-03  -1.7498743404E-04
   18      4.9964997730E-03   4.5131895000E-03  -2.5096349161E-03  -5.6397206464E-03  -4.7728224982E-04
   19     -1.2554677126E-02   6.1567907242E-02  -2.6197166237E-02  -6.3327785006E-02   2.2378896448E-02
   20     -1.7801972468E-03   2.1545449418E-03   2.3759355456E-03   8.8384753393E-04   6.2635194490E-03
   21      3.2594926088E-02   1.7692304844E-02   8.1811971170E-03  -1.4644115900E-02  -2.0168109771E-03
   22      1.4472036128E-02   4.9201113307E-03  -2.7133097663E-03  -1.8727571599E-03  -5.7133061045E-04
   23     -1.5954683129E-02  -6.9866560892E-03  -1.9551216601E-03   5.6544880613E-03  -2.2201562448E-03
   24     -3.4663716609E-01  -7.1408543091E-02   4.6261747887E-01  -1.7453415621E-01  -3.1232123983E-02
   25     -1.5030694343E-02  -8.3295526459E-03  -7.7950221924E-03   1.0167711593E-02   8.7317679567E-01
   26      8.3092134706E-02  -3.5814813463E-03  -3.6630764873E-01   1.6682957567E-01   2.9365798592E-02
   27     -1.3688352620E-01  -3.1378582315E-02   9.1391340866E-02  -1.2026544880E-02   1.7762141394E-01
   28     -2.9527010257E-01  -4.5230627922E-02   5.7211985830E-01  -2.3179427488E-01  -8.7894393107E-02
   29     -1.7260894562E-02  -1.3471175657E-02  -8.5989111144E-02   5.3752105792E-02  -1.5319294092E-01
   30      4.5487400787E-01  -7.6503590306E-03   1.9645386806E-01  -7.8675252406E-02   1.5204808785E-02
   31      1.8783687356E-01  -3.4138494691E-03   8.4213212154E-02  -3.5914890531E-02  -3.4326115767E-02
   32      3.2472760368E-01  -6.6127575078E-03   1.4144134773E-01  -5.7155560461E-02  -1.6886768085E-03
   33      3.2760591257E-01  -1.0025700846E-02   1.3251151110E-01  -4.6922951599E-02  -4.3250565590E-02
   34     -4.7628566913E-01   5.5377682195E-03  -2.2500049450E-01   9.5225903721E-02  -3.9357504142E-02
   35      6.5451862185E-02   6.5521062757E-03   5.1678866683E-02  -3.0857881233E-02  -2.7376703800E-02
   36     -1.4329070808E-02  -4.5884057463E-02  -2.2830760668E-02  -6.1439294060E-02  -2.7038798856E-03
   37      1.7431574267E-02  -3.8317337066E-01  -1.8110091556E-01  -3.8327413019E-01  -6.2988928475E-02
   38     -6.7348062339E-03   2.5098715748E-01   1.2567358175E-01   2.6855192502E-01  -1.1348508114E-01
   39     -9.1370102128E-03  -1.5691772117E-02  -1.1093455342E-03   7.0788746979E-03  -2.4159096417E-02
   40      1.3761464069E-02  -3.4696391278E-01  -1.7116289459E-01  -3.6234782923E-01  -9.4004803601E-02
   41      7.9567819793E-03  -3.0090512266E-01  -1.5100091882E-01  -3.2049676112E-01   1.2845398646E-01
   42     -3.0661198070E-03   5.2619420621E-03   3.4163963894E-03   2.7915428795E-03  -2.2412853172E-03
   43     -3.1889697409E-02   1.0022672330E-01   2.1370993325E-02   3.2029812935E-02   2.6759494629E-03
   44     -2.3897254107E-03   3.2611756942E-03  -5.3508873872E-04  -3.3868066226E-03   2.8945414364E-03
   45      2.9864486560E-03  -9.6464558993E-02   2.6454656923E-02   8.9648687299E-02   6.3737927341E-03
   46      4.2250939416E-02  -4.2797729551E-01   1.3869222541E-01   3.5442788162E-01  -1.4421168576E-01
   47     -3.6300353128E-02   2.9635281609E-01  -9.9298419799E-02  -2.5315331364E-01  -2.3706284730E-01
   48     -1.5661047622E-03   1.1530804542E-03  -4.5491573400E-03  -1.7817927606E-02  -1.5999992137E-02
   49      4.3831749107E-02  -3.8548117179E-01   1.1234954474E-01   3.0805529820E-01  -1.1827105621E-01
   50      3.7269623054E-02  -3.1452919854E-01   1.0265924777E-01   2.6789026501E-01   1.6638866061E-01
   51     -2.3657824646E-01  -1.4080940547E-01  -7.6054174992E-02   1.5513500931E-01  -2.2432550580E-03
   52     -6.4468558337E-02  -9.1042664202E-03  -1.6781044971E-02   3.1657665470E-02  -6.3787949476E-03
   53      4.5842529668E-02   5.1616362775E-02   2.9258976352E-02  -4.5307424414E-02   1.6903744281E-02
                   45                 46                 47                 48                 49        
    0      4.6751359403E-03  -9.0971073085E-04   1.5091672118E-02   1.3149540973E-04   5.5835947752E-02
    1      2.7825090434E-02  -4.8623120528E-03  -1.1731380111E-02   9.8215642111E-04  -4.0412333998E-02
    2     -5.7197410828E-03   9.5168878400E-04  -1.1195362056E-02  -6.0711437389E-06  -5.0219491893E-02
    3     -1.1237324234E-03   5.2193402237E-06  -5.2602047300E-02  -6.9893207644E-04   1.9264846352E-02
    4     -3.0602077204E-03   6.4972014874E-04   3.5443654027E-02   3.5237761505E-05   3.5790776146E-03
    5     -7.4965221382E-04   2.2100280414E-05  -1.9967214760E-02  -1.2025885802E-04   1.1717037579E-02
    6     -1.0318868484E-05   3.9527695304E-05  -1.1049919468E-04  -6.9914264286E-06  -1.9872766644E-04
    7      1.2270448417E-05  -2.1010787972E-05  -1.4460530764E-04   4.8526824713E-05   3.6612889951E-05
    8      2.1412890074E-06   1.2827249655E-04   1.6485053175E-04  -1.4612316499E-04   1.9521088945E-04
    9     -5.2755141859E-05  -3.9799392074E-03   2.8243517545E-04  -6.2913061245E-04  -9.0520008563E-04
   10     -1.5624673327E-03   2.8628633102E-04  -1.1865506722E-04   4.0527378774E-04  -3.8861463539E-04
   11      1.0318418680E-04   3.9241942209E-05   2.3133877216E-04   1.8245540722E-03   4.1648298721E-04
   12      8.4122436106E-03   1.1390825637E-02   6.8795504167E-06  -9.8564415479E-04   7.2461653587E-05
   13      3.9205277399E-02   5.1028454550E-02  -2.1459532159E-04   2.9205291927E-03  -4.2126066726E-05
   14     -6.0798198802E-03  -9.5494701476E-03  -1.2863702550E-03   1.8155128269E-02  -9.4742835285E-04
   15      2.9601954153E-04  -2.5184721720E-03  -2.9576758565E-05   1.5623601237E-03   6.7280320798E-05
   16      3.6501876493E-04   1.0369465882E-04   6.6135814940E-06  -9.6052728456E-04  -2.1030220552E-05
   17      6.4562901801E-06   1.2079107125E-03   3.3993462004E-05  -4.8129423532E-03   1.5312389262E-05
   18     -8.8544247506E-05   6.3637104160E-04   1.8973565012E-05  -5.4279404727E-03  -8.4075929590E-05
   19      4.4635064159E-02  -4.3015545345E-02   2.2238949314E-04  -1.2673964226E-02  -4.5237324700E-04
   20      9.2033097573E-03  -1.1438048375E-02  -4.0447163312E-04   9.4025155713E-02   7.4955144284E-04
   21      8.0999948644E-04  -1.2245692373E-04   7.3528160060E-05  -2.4802565467E-04  -1.9729923153E-04
   22     -2.2122932625E-05  -5.9851165639E-05   8.3990347797E-05   4.3541449414E-04   2.5697453429E-04
   23      8.7294925841E-04  -3.9693686290E-04  -8.7734656617E-05  -7.5152246128E-04  -4.8782106570E-04
   24      1.2451354315E-02  -1.8080733095E-03   1.5989691869E-03   1.1069539691E-03  -8.9912334804E-04
   25     -3.7413080444E-01   6.5008798555E-02   6.8198396875E-02  -1.2046130990E-02   2.2932986135E-01
   26     -1.2850024621E-02   2.4342854774E-03  -1.2922572401E-03  -2.4216240919E-04  -2.0070093922E-03
   27     -7.9463673759E-02   1.5346767774E-02  -1.7580992049E-01   1.0741922489E-03  -6.5960622348E-01
   28      3.8424198892E-02  -6.7409417346E-03   6.9529304512E-02   3.6677500907E-05   2.6381896333E-01
   29      6.8581546304E-02  -1.2723971426E-02   1.5058105934E-01  -1.3502809899E-03   5.8530563835E-01
   30     -6.6316761251E-03   2.3441425388E-03   2.7525468186E-01   3.7631881326E-03  -4.0601978435E-02
   31      1.6382833005E-02  -5.1244692888E-03  -7.4499476347E-01  -5.9898897544E-03   1.1172123942E-01
   32      8.1750289418E-04  -3.3591449089E-04  -5.1545630114E-02  -1.4102590381E-03   6.5879885621E-03
   33      1.8171286221E-02  -1.7531175243E-03   3.4457246071E-01   4.0255054706E-03  -1.7881995416E-01
   34      1.7240290718E-02  -1.9012493470E-03   3.3039352514E-01   3.8398039311E-03  -1.6411365532E-01
   35      1.2290987822E-02  -1.0017558115E-03   2.6546765432E-01   2.3263962199E-03  -1.3799973692E-01
   36     -9.6590193916E-03  -1.1575398412E-02   3.3484950287E-04  -5.1470955106E-03   3.6824272969E-04
   37     -1.7685593457E-01  -2.1185283955E-01   6.1761852429E-03  -8.3207598813E-02   4.0486709153E-03
   38     -3.1712036525E-01  -3.7825510976E-01   1.0252206425E-02  -1.4176340692E-01   6.9993468502E-03
   39     -7.1772719527E-02  -9.2430817428E-02  -6.5238380533E-04   1.4043046962E-02  -7.7893583962E-04
   40     -2.8716022743E-01  -3.7173989781E-01  -3.1999178239E-03   5.1635317411E-02  -3.2764846983E-03
   41      3.8880070880E-01   4.9748994113E-01   4.6307730312E-03  -6.8310899254E-02   4.2732934417E-03
   42     -5.3234084967E-04   2.3370268202E-02   4.0671202946E-04  -2.6428866289E-02   1.2238384591E-04
   43      5.5139990519E-03  -1.1903850057E-03   3.7738348975E-05   2.7699925902E-03   9.6138311648E-05
   44      3.6130795210E-04  -2.3697650056E-02  -4.5817208086E-04   5.3660903197E-02  -2.0816793453E-04
   45      1.4109716732E-02  -1.3032347163E-02  -4.7107292501E-05   1.8096903820E-02   1.8968999414E-05
   46     -2.7792226026E-01   2.7101525691E-01   5.4935207696E-04  -3.1221946836E-01  -8.1097910951E-04
   47     -4.5879292503E-01   4.4141304180E-01   1.0457690309E-03  -4.8669147565E-01  -9.8065572753E-04
   48     -3.2681339853E-02   2.8405539583E-02  -5.3770553457E-04   5.5743777325E-02   4.8358369851E-04
   49     -2.4554167889E-01   2.1440640269E-01  -3.0816616686E-03   4.6513106035E-01   5.6399238624E-03
   50      3.4855250125E-01  -3.0290279807E-01   4.1272315821E-03  -6.3087323505E-01  -7.9089202394E-03
   51      9.6304813800E-05   1.4628696034E-03   1.0711527109E-03   6.3610811475E-03   3.8882375636E-03
   52      3.4078318416E-03  -5.1629661668E-04  -1.4946819083E-03  -4.9295971410E-03  -1.4808181241E-03
   53     -4.2902307352E-03   2.4048933272E-04   1.4090709986E-03  -3.1442226691E-04   2.4732121826E-03
                   50                 51                 52                 53        
     0     -1.1710624837E-03   7.9772676996E-03  -5.1713652724E-05   9.1895002173E-04
     1      5.0730187260E-04  -1.3961729958E-02   1.3216809461E-05   3.6297405090E-03
     2      8.6102992579E-04  -6.8233662693E-03  -3.2639501685E-05   2.8205107502E-04
     3      7.3943669996E-04  -2.5195017546E-02   3.3686206017E-05   2.8601768184E-04
     4      9.0162531291E-05  -8.3360428269E-02   2.7613660877E-06  -4.7573501795E-05
     5      3.4884753761E-04  -3.5322756509E-02  -7.1735734016E-05   3.7641003196E-04
     6      4.7952052434E-05   1.4307670218E-05   4.0986420585E-05   2.8272890198E-05
     7      9.5805068445E-05   1.1305390002E-04  -1.3542857799E-05   2.0002219084E-06
     8      1.3835834786E-04  -2.3915382333E-05  -5.6067803506E-06   1.7044864421E-04
     9      3.3116957090E-04   2.4125586896E-04  -5.8216973889E-04  -1.3879462808E-03
    10      4.0153628880E-04  -1.4668255710E-04   5.2622615213E-05   1.6924569291E-03
    11     -9.4612803573E-04   2.6583089894E-05  -3.1657298707E-04   8.9705182040E-04
    12      4.1239291345E-03   4.2363679286E-06  -1.1299556662E-03   7.0773151122E-05
    13     -5.0589610644E-03  -9.8757401510E-05   2.7155439655E-03  -1.0641017186E-04
    14     -9.4781573466E-02  -6.9075351058E-04  -6.3228999202E-03  -4.0073812799E-04
    15     -1.5110546269E-03  -2.4414825175E-05   4.1675196279E-02   1.8597841332E-04
    16     -1.2398246812E-03  -5.4170459253E-06  -1.6202176534E-03  -1.4296320643E-05
    17      3.2721290693E-03   1.9587562651E-05  -5.8568412815E-02  -1.2375160944E-04
    18     -4.9355222740E-04  -6.5049855194E-05  -1.7409876550E-03  -1.4523786800E-04
    19     -7.0312370962E-04  -1.0002072831E-04  -1.8606039214E-03  -1.2383837724E-04
    20      1.8000903293E-02   2.3465537187E-04  -6.3057502130E-03   1.4568157153E-04
    21      1.7413815281E-04   1.8990577747E-04   2.9937723389E-05  -2.4211829509E-02
    22     -3.9761945998E-05   2.7418298540E-04  -1.1485531016E-04   3.5156057700E-02
    23      2.8127138874E-04  -1.3760485322E-04   2.5781101641E-04  -5.7900996620E-02
    24      1.2779195645E-03  -3.4928193616E-03   6.6760104613E-05   2.9075453229E-03
    25     -5.7764035290E-04   1.2012052057E-01   4.1360145835E-05  -1.6584225872E-02
    26      5.3190914198E-04   3.6655901263E-04  -2.4440097239E-05   2.3732510227E-03
    27      1.0903544046E-02  -9.4064635582E-02   2.6925845018E-06  -2.9404366383E-03
    28     -4.7860783322E-03   3.7256328485E-02   2.2237782923E-05  -1.5707030402E-03
    29     -9.7247756219E-03   8.3956373608E-02  -4.0590226263E-05  -2.5694025251E-03
    30     -1.0370894060E-03  -2.1420313166E-01  -1.8716952090E-04   1.8345324490E-04
    31      3.5167372367E-03   5.4071531286E-01   1.3725584934E-04  -2.5262667880E-04
    32      4.3110666049E-04   2.8271490215E-02   5.9620738886E-05   3.0839881376E-04
    33     -7.2230358054E-03   5.1074620913E-01  -1.4196448332E-04  -1.0022705149E-03
    34     -6.1975186124E-03   4.5732152830E-01  -1.0576152364E-04  -5.0339832235E-04
    35     -4.3083026051E-03   3.8728574350E-01  -7.3527277717E-06  -1.1877503505E-03
    36      2.7937498632E-02   4.3957994422E-04   4.0019545208E-03   7.5232213793E-04
    37      4.0303174848E-01   3.4557363857E-03   1.3759722416E-02   1.2703222051E-03
    38      6.8773737674E-01   5.9721315734E-03   2.4835012303E-02   1.5163888628E-03
    39     -8.7281283670E-02  -5.4784399922E-04  -1.0646189257E-02   4.9249573365E-04
    40     -3.3850835306E-01  -2.2409413276E-03  -2.4611008653E-02   4.4518912254E-04
    41      4.4085090063E-01   2.9487948141E-03   3.8429656092E-02   6.7405682807E-04
    42      1.9621962991E-02   1.8954986548E-04  -5.2632540882E-01  -1.6909991559E-03
    43      4.5279180252E-03   5.6744881062E-05   1.6400272531E-02  -3.9011068221E-05
    44     -3.6994254521E-02  -2.2325543169E-04   8.4355287698E-01   2.7730560005E-03
    45      3.5699827937E-03  -6.1450481083E-05  -5.3754146835E-03  -1.6042426208E-03
    46     -6.9771693037E-02  -1.9126601050E-04   2.1857367414E-02   1.7066857655E-03
    47     -1.0822971191E-01  -1.8454168612E-05   4.0146892949E-02   3.9553003885E-03
    48      8.9944629141E-03   2.4287873115E-04   9.2554554374E-04   1.8975561653E-03
    49      8.2034336772E-02   1.4657282677E-03  -1.5844362418E-02  -3.2691138497E-03
    50     -1.1103364389E-01  -2.4329315828E-03   2.1548570178E-02   2.7737068162E-03
    51     -1.7729215894E-03   1.0079771797E-03  -1.7910123262E-03   3.3703217438E-01
    52     -1.7803080194E-03  -1.5145949657E-03   1.8793272238E-03  -5.2969793128E-01
    53     -1.2879000269E-03   3.5915854453E-03  -2.5527475614E-03   7.7476819597E-01

#
# The atoms: label  mass x y z (in bohrs)
#
$atoms
18
 C     12.01100     -3.445915605205    -0.520808522509     1.244762604414
 C     12.01100     -3.971448443049     0.506635576504    -1.382901584804
 S     32.06000     -0.993806973829     0.617373527952    -3.070238049782
 C     12.01100      0.695230244670     0.309537140736    -0.085037676026
 C     12.01100      2.998239484079     1.998196414008     0.164406173651
 N     14.00700      4.747558966250    -0.149477337193     0.213350080520
 C     12.01100      2.584956378591    -1.862514077593    -0.021164932700
 N     14.00700     -1.019507249251     0.470541807346     2.085879706622
 H      1.00800     -3.383743615399    -2.624451654790     1.182212669381
 H      1.00800     -4.959208293250     0.072376510929     2.573240076561
 H      1.00800     -4.740378006941     2.455132193190    -1.246085412708
 H      1.00800     -5.341499890142    -0.714316478622    -2.400330135307
 H      1.00800      3.062679145246     3.047750308788     1.984401413231
 H      1.00800      3.313067857991     3.246738470690    -1.501765358627
 H      1.00800      5.754971968244    -0.174799667388    -1.491371864891
 H      1.00800      2.644104806583    -2.972539208658    -1.809601745843
 H      1.00800      2.431699589130    -3.099528804858     1.669006121479
 H      1.00800     -0.377000363717    -0.606224143762     3.615613012032

$actual_temperature
  0.000000

$frequency_scale_factor
  1.000000

$dipole_derivatives
54
    3.8998055769E-01    8.1123595077E-02    3.6903358395E-02
    7.1536372643E-02    3.6313503691E-01    8.2409600816E-03
    8.0729864384E-02    7.4629066994E-02    1.9840681330E-01
    3.3503245805E-01    1.0010254824E-02   -1.1116691924E-01
   -3.5803093631E-02    1.2189638462E-01    6.0799551294E-02
   -1.3186110341E-01    5.2602790870E-02   -8.9632103053E-03
   -2.7592358945E-01    9.5653356480E-03   -1.1960461604E-02
    2.0394002716E-02   -1.7015306383E-01    1.9205099135E-02
   -8.2116806253E-02    2.7162159124E-03   -1.2261019127E-01
    5.1367482482E-01   -6.3486386586E-02    8.8252309862E-02
   -4.5517082963E-02    8.7340016136E-02   -8.1911620638E-02
    1.5927577325E-02   -2.8965731054E-02    4.0827076849E-01
    1.2793651018E-01   -1.4012271077E-01   -8.2537335800E-03
   -1.6805290884E-01    3.8821806449E-01    5.6023985127E-02
   -1.0063546885E-01    7.7952978187E-02    2.0510045205E-01
   -7.0508697031E-01    7.9113336079E-03   -3.2412186411E-02
    2.3465772781E-02   -5.5333715039E-01   -5.6607577337E-03
   -1.6131127796E-01    3.3613698901E-03   -2.0823093548E-01
    1.7663222282E-01    1.8855183479E-01    7.6939477645E-03
    2.3955359133E-01    2.9910299184E-01   -7.3207706080E-02
   -9.4886553770E-02   -5.7328881502E-02    1.7701200388E-01
   -7.1040475261E-01   -9.5750429244E-02   -2.7984066566E-02
   -2.7286362322E-02   -4.2942067264E-01   -8.4709736639E-02
    1.0506834829E-01   -1.4708561705E-01   -5.4804737088E-01
   -2.1681429595E-02    1.9409496935E-02   -2.6493438792E-02
   -8.6520260551E-02   -2.2592219352E-01    1.0015340798E-02
   -4.0210130423E-02   -3.0787371472E-02    1.1720390422E-02
   -8.6726000855E-02    1.0530641098E-02    8.5439788195E-02
    2.9224117715E-02    4.7159591709E-02   -3.7028157136E-02
    1.3736395130E-01    6.5573890864E-03   -5.4029423603E-02
   -5.9801182556E-02    4.9227312778E-02    3.3610649309E-02
    9.0808038629E-02   -6.5714927802E-02    1.1834543541E-02
    8.1363484027E-02   -1.7084999553E-02    2.6715521248E-02
   -8.6995717937E-02   -4.1541589103E-02   -3.9008184533E-02
   -8.5552986261E-02    3.2198976645E-02   -4.6801682924E-02
   -2.2653624770E-02   -1.9865685618E-02    2.7491858675E-02
    2.4304398527E-02    1.8889629240E-02   -3.3664564611E-03
    1.2972582283E-02   -2.8388192292E-02   -6.0698534459E-02
   -1.6890881411E-02   -1.2793900778E-01   -7.6482036225E-02
    1.7987860069E-02    7.6430912781E-03    9.0007498488E-03
    8.3536412562E-03   -5.7837951659E-02    4.4235899910E-02
    4.7352269075E-02    1.3801293876E-01   -4.9939117062E-02
    2.3797990497E-01   -1.1547339393E-02    4.9710801351E-03
   -2.0245140792E-02    1.1665484271E-01    1.7581270142E-03
    1.7175131136E-01   -1.5001698629E-02    2.1863541229E-02
    8.2535837026E-03   -2.4722037519E-02    4.2622992329E-03
   -2.1976505746E-02   -3.7152444137E-02   -4.6045053650E-02
    1.6473861356E-02   -1.3217755697E-01   -6.4811246649E-02
   -8.5016767076E-03   -4.1454365697E-02    2.9007354079E-02
   -2.9147663863E-02   -6.4492448317E-02    8.1898170721E-02
    2.8529959248E-02    1.5593721127E-01   -9.8254196441E-02
    1.2296024892E-01    1.5796472013E-02   -3.7947742313E-02
    2.3844849071E-02    1.7677640669E-01    1.4184449846E-01
   -3.3859690752E-02    6.4092902538E-02    1.5443025314E-01

#
# The IR spectrum
#  wavenumber eps Int TX TY TZ
#
$ir_spectrum
54
      0.00   0.00000000   0.00000000     0.000000     0.000000     0.000000
      0.00   0.00000000   0.00000000     0.000000     0.000000     0.000000
      0.00   0.00000000   0.00000000     0.000000     0.000000     0.000000
      0.00   0.00000000   0.00000000     0.000000     0.000000     0.000000
      0.00   0.00000000   0.00000000     0.000000     0.000000     0.000000
      0.00   0.00000000   0.00000000     0.000000     0.000000     0.000000
    -48.03   0.00000000   0.00000000     0.000000     0.000000     0.000000
     61.25   0.00119656   6.04692039     0.061454     0.007352    -0.047604
    239.45   0.00016284   0.82290630     0.013349     0.002909     0.005056
    282.24   0.00063561   3.21213517     0.004054     0.023939     0.010642
    369.76   0.00050515   2.55283640    -0.011239     0.000459     0.017315
    418.83   0.00008962   0.45292222    -0.000979    -0.000815    -0.008072
    460.62   0.00095967   4.84976492     0.000831    -0.008690     0.023957
    584.82   0.00070939   3.58496730     0.011609     0.003436     0.015230
    597.25   0.00163294   8.25219333    -0.002933     0.022513     0.018378
    770.67   0.00069248   3.49953483    -0.015519    -0.006272     0.000486
    824.19   0.00705182  35.63699611    -0.025427    -0.014239    -0.042671
    910.99   0.00822968  41.58942977    -0.025328     0.027799     0.037481
    935.55   0.00157715   7.97029311     0.021471     0.007314     0.003400
    988.04   0.00161509   8.16198830    -0.004805    -0.018739    -0.011656
   1002.47   0.00023426   1.18386189     0.006992     0.002649    -0.004125
   1040.52   0.00902306  45.59886657     0.039107     0.020192     0.027732
   1062.40   0.01112690  56.23081256    -0.056094     0.010988    -0.001045
   1081.86   0.00237930  12.02402675    -0.018660     0.017699     0.004987
   1101.93   0.00165335   8.35534497    -0.002225    -0.017558    -0.012449
   1136.46   0.00136660   6.90621967     0.003975     0.018852    -0.002015
   1151.59   0.00236861  11.96999367    -0.000228     0.024820     0.005075
   1173.23   0.00077807   3.93205626     0.011386    -0.007752    -0.004151
   1207.12   0.00139348   7.04210097    -0.000352    -0.018264    -0.005153
   1223.19   0.00053018   2.67932546    -0.008277     0.005325    -0.006197
   1250.35   0.00562433  28.42305951     0.037214     0.002251    -0.003714
   1259.77   0.00126039   6.36951953    -0.008743     0.015319    -0.001055
   1295.94   0.00079417   4.01338512    -0.010250     0.003461    -0.008614
   1313.97   0.00026673   1.34794330     0.006325    -0.001577     0.004566
   1358.49   0.00098827   4.99430113     0.001561     0.014849    -0.002019
   1375.70   0.00257911  13.03377013    -0.024171     0.000807     0.000362
   1428.07   0.00195759   9.89287759     0.020140     0.002812    -0.003774
   1443.76   0.00363777  18.38377408    -0.027666     0.002747    -0.003650
   1488.29   0.00404768  20.45532584    -0.002351    -0.029027    -0.000794
   1513.00   0.00625146  31.59234074     0.035196     0.003472    -0.006213
   1522.71   0.00179427   9.06749311    -0.007455    -0.010921     0.013888
   1528.41   0.00067199   3.39594190    -0.007512    -0.008350     0.003323
   1544.06   0.00071019   3.58901942    -0.011142     0.003607     0.002527
   1550.16   0.00035066   1.77210657    -0.008381     0.000566    -0.000160
   2911.25   0.00395485  19.98617943    -0.014169    -0.013785     0.005757
   2913.92   0.02774189 140.19611678     0.012544     0.052880    -0.004170
   2921.43   0.00006856   0.34648279    -0.002190     0.000370     0.001546
   2960.02   0.00379837  19.19541306    -0.018244     0.005556    -0.006062
   2984.08   0.00730474  36.91517658    -0.006431    -0.006935     0.025970
   2987.04   0.00864383  43.68236361     0.025876    -0.008370    -0.012784
   2990.41   0.00209977  10.61139239     0.001548    -0.004769    -0.013928
   3017.39   0.00234789  11.86526271    -0.002276    -0.014082    -0.006272
   3212.01   0.00002387   0.12062605     0.000175    -0.000231     0.001495
   3240.03   0.00094068   4.75380209     0.001853    -0.004982     0.007896


$end
