# Supplementary material for: Novel Sulfonium Reagents for the Modular Synthesis of Spiro[2.3]Hexanes and Heteroatom‐Containing Analogues: Synthesis, Application, and Evaluation as Bioisosteres
Source: Angew Chem Int Ed Engl. 2025 Dec 9;65(5):e21633. doi: 10.1002/anie.202521633 (PMC12851011; doi:10.1002/anie.202521633)
Supplement: Supplementary file 2 — Supporting information [file ANIE-65-e21633-s001.zip › Bioisostere-Analysis/DFT/1362824459561685721884962725645873/file.engrad]

#
# Number of atoms
#
 18
#
# The current total energy in Eh
#
   -704.367286740260
#
# The current gradient in Eh/bohr
#
       0.000009232630
      -0.000025535447
      -0.000011409179
       0.000001831758
       0.000025449011
      -0.000007374756
      -0.000040864442
       0.000002777395
       0.000023492325
       0.000170570198
       0.000003482436
       0.000037429870
      -0.000057675737
       0.000033963439
      -0.000069155875
       0.000074837566
      -0.000006926754
       0.000097635853
      -0.000002220068
      -0.000026554980
      -0.000053046698
      -0.000043187447
      -0.000010268066
      -0.000015061715
      -0.000001614361
      -0.000011112206
      -0.000009120294
      -0.000003971205
      -0.000012547309
      -0.000017362258
      -0.000035085677
      -0.000024901052
      -0.000026965238
       0.000030940748
      -0.000040202124
      -0.000011800907
      -0.000034899881
       0.000002358666
      -0.000026225210
      -0.000001959036
       0.000043565789
      -0.000001143327
      -0.000029646525
       0.000031756800
       0.000020994793
       0.000001292805
      -0.000036714076
       0.000005088453
      -0.000011898561
      -0.000001765653
      -0.000021824382
      -0.000005851720
       0.000017714658
      -0.000014697363
#
# The atomic numbers and current coordinates in Bohr
#
   6    -3.3501020   -0.6676081    1.2988174 
   6    -4.2348702    0.5065287   -1.1873484 
  16    -1.3457770    0.8465484   -3.0398078 
   6     0.6827268    0.4215352   -0.2988338 
   6     3.0957994    2.0336855   -0.0386514 
   7     4.4308270   -0.2544582    0.8824094 
   6     2.4893870   -1.8939622   -0.2926401 
   7    -0.9938954    0.6487099    1.8668305 
   1    -3.0984945   -2.7232123    1.0462212 
   1    -4.7195017   -0.3497880    2.8171326 
   1    -5.0783811    2.3636004   -0.8656028 
   1    -5.5698939   -0.7027205   -2.1959256 
   1     2.9799661    3.5941366    1.3143922 
   1     3.7676073    2.7317109   -1.8754471 
   1     6.2152585   -0.4906754    0.2228528 
   1     2.9464307   -2.5172349   -2.2192357 
   1     1.9066333   -3.5255364    0.8473412 
   1    -0.1237203   -0.0216375    3.4418706 
