# Supplementary material for: Novel Sulfonium Reagents for the Modular Synthesis of Spiro[2.3]Hexanes and Heteroatom‐Containing Analogues: Synthesis, Application, and Evaluation as Bioisosteres
Source: Angew Chem Int Ed Engl. 2025 Dec 9;65(5):e21633. doi: 10.1002/anie.202521633 (PMC12851011; doi:10.1002/anie.202521633)
Supplement: Supplementary file 2 — Supporting information [file ANIE-65-e21633-s001.zip › Bioisostere-Analysis/DFT/1362824459561685721884962725645873/file.inp]

! WB97X-D3BJ 6-31++G(d,p) opt
%pal
  nprocs 6
end
%maxcore 3000
%geom
  calc_hess true
  MaxIter 500
end
* xyz 0 1
C     -1.823500   -0.275600    0.658700
C     -2.101600    0.268100   -0.731800
S     -0.525900    0.326700   -1.624700
C      0.367900    0.163800   -0.045000
C      1.586600    1.057400    0.087000
N      2.512300   -0.079100    0.112900
C      1.367900   -0.985600   -0.011200
N     -0.539500    0.249000    1.103800
H     -1.790600   -1.388800    0.625600
H     -2.624300    0.038300    1.361700
H     -2.508500    1.299200   -0.659400
H     -2.826600   -0.378000   -1.270200
H      1.620700    1.612800    1.050100
H      1.753200    1.718100   -0.794700
H      3.045400   -0.092500   -0.789200
H      1.399200   -1.573000   -0.957600
H      1.286800   -1.640200    0.883200
H     -0.199500   -0.320800    1.913300
*
