# Supplementary material for: Novel Sulfonium Reagents for the Modular Synthesis of Spiro[2.3]Hexanes and Heteroatom‐Containing Analogues: Synthesis, Application, and Evaluation as Bioisosteres
Source: Angew Chem Int Ed Engl. 2025 Dec 9;65(5):e21633. doi: 10.1002/anie.202521633 (PMC12851011; doi:10.1002/anie.202521633)
Supplement: Supplementary file 2 — Supporting information [file ANIE-65-e21633-s001.zip › Bioisostere-Analysis/DFT/1362824459561685721884962725645873/file.opt]

$orca_opt_file

$trust
    0.300000000000

$epredict
    0.000000000000

$ediffsc
  1000.000000000000

$ctyp
  3

$coordinates
 17 54
  -3.44591561  -0.52080852   1.24476260  -3.97144844   0.50663558  -1.38290158
  -0.99380697   0.61737353  -3.07023805   0.69523024   0.30953714  -0.08503768
   2.99823948   1.99819641   0.16440617   4.74755897  -0.14947734   0.21335008
   2.58495638  -1.86251408  -0.02116493  -1.01950725   0.47054181   2.08587971
  -3.38374362  -2.62445165   1.18221267  -4.95920829   0.07237651   2.57324008
  -4.74037801   2.45513219  -1.24608541  -5.34149989  -0.71431648  -2.40033014
   3.06267915   3.04775031   1.98440141   3.31306786   3.24673847  -1.50176536
   5.75497197  -0.17479967  -1.49137186   2.64410481  -2.97253921  -1.80960175
   2.43169959  -3.09952880   1.66900612  -0.37700036  -0.60622414   3.61561301

  -3.51260926  -0.54732976   1.24722275  -4.06921910   0.53233767  -1.36415765
  -1.05457730   0.57118545  -3.00150964   0.73505421   0.28436467  -0.08076348
   3.05228770   2.04323022   0.15388379   4.82483660  -0.13988825   0.20203328
   2.67104860  -1.92470563  -0.02891332  -1.04956663   0.46223053   2.01202713
  -3.49928039  -2.63152402   1.16338482  -4.97151938   0.04476740   2.59516588
  -4.80093941   2.46255158  -1.22453383  -5.43292858  -0.63701546  -2.38673303
   3.07412202   3.10353315   1.93234168   3.33974686   3.31168138  -1.45832451
   5.85360811  -0.16899426  -1.41530713   2.72058237  -3.06584877  -1.75699043
   2.49841109  -3.15554248   1.63499588  -0.37905751  -0.54541136   3.50055292

  -3.49559747  -0.59367744   1.23183212  -4.10249371   0.53331759  -1.35041404
  -1.08374071   0.60858709  -2.98976788   0.74475260   0.31215300  -0.08077357
   3.08694225   2.05064541   0.14772873   4.81728195  -0.17090655   0.21352438
   2.64624807  -1.93743163  -0.04131686  -1.07712090   0.52462065   1.97267113
  -3.42359325  -2.67301770   1.10089774  -4.94709766  -0.07178047   2.61171754
  -4.85035485   2.44945376  -1.17146056  -5.44328274  -0.63348966  -2.40028960
   3.10510962   3.13509974   1.91011027   3.37625841   3.33253002  -1.45086207
   5.92330435  -0.22321064  -1.35031054   2.66521671  -3.09407426  -1.75622517
   2.43211337  -3.17722878   1.60921433  -0.37394604  -0.37196809   3.51809914

  -3.45671551  -0.62746201   1.22412372  -4.11952774   0.51345990  -1.34089469
  -1.10389859   0.69961108  -2.99065827   0.73834015   0.35614287  -0.09083544
   3.11356646   2.04548169   0.14535360   4.78674722  -0.21565863   0.24768331
   2.58835212  -1.93709176  -0.06356472  -1.09095279   0.60444355   1.94731775
  -3.28880062  -2.69949359   1.05593497  -4.91551459  -0.19487280   2.62669260
  -4.91516310   2.40621676  -1.12441143  -5.42814250  -0.67327544  -2.40887972
   3.13960472   3.15040725   1.89595302   3.43343606   3.31505150  -1.45844680
   5.96770228  -0.29632789  -1.25696918   2.59384080  -3.07263572  -1.79365161
   2.32533453  -3.19718572   1.56493141  -0.36820890  -0.17718897   3.54469657

  -3.44320559  -0.63812334   1.23237290  -4.13934500   0.51602267  -1.31854686
  -1.13768399   0.71679456  -2.99423996   0.73434551   0.36169977  -0.11531413
   3.11244548   2.04558489   0.11990157   4.76182013  -0.22569135   0.34871989
   2.57646925  -1.93751372  -0.09331230  -1.08370722   0.61636553   1.93301151
  -3.25602399  -2.70668964   1.04421792  -4.89052190  -0.23180502   2.65429770
  -4.93890220   2.40458963  -1.08241643  -5.45078030  -0.66902438  -2.38454599
   3.10756855   3.22056979   1.82307416   3.46913466   3.25190373  -1.52595965
   6.04118374  -0.32667884  -1.07060709   2.62742188  -3.01224318  -1.86271850
   2.25645781  -3.25758509   1.47520216  -0.34667681  -0.12855395   3.54123819

  -3.43137090  -0.64742010   1.24108523  -4.15849696   0.51958787  -1.29578612
  -1.17146002   0.72784614  -2.99817097   0.73039404   0.36514677  -0.14022054
   3.11026978   2.04515567   0.09348681   4.73095366  -0.23238495   0.44842903
   2.56819372  -1.93680158  -0.12303776  -1.07534540   0.62367735   1.91959193
  -3.23060053  -2.71285870   1.03450477  -4.86585501  -0.26252436   2.68163403
  -4.95785739   2.40568139  -1.04114724  -5.47583968  -0.66171916  -2.35830962
   3.07624866   3.28968845   1.74491231   3.50526081   3.18428053  -1.59242981
   6.10371132  -0.35280336  -0.87801513   2.66998534  -2.94870120  -1.92843000
   2.19610364  -3.31533219   1.38136284  -0.32429507  -0.09089650   3.53491535

  -3.41985940  -0.65651586   1.24977926  -4.17701111   0.52359403  -1.27269059
  -1.20510749   0.73650473  -3.00238608   0.72617608   0.36771310  -0.16549096
   3.10770263   2.04370698   0.06625809   4.69341933  -0.23712771   0.54523770
   2.56152130  -1.93514475  -0.15291223  -1.06653156   0.62912786   1.90620646
  -3.20741057  -2.71872964   1.02456781  -4.84073690  -0.29198706   2.70879692
  -4.97408090   2.40793437  -0.99956261  -5.50164330  -0.65280312  -2.33126219
   3.04786846   3.35542936   1.66297206   3.54253566   3.11286464  -1.65661135
   6.15460204  -0.37683529  -0.68005808   2.71721280  -2.88277246  -1.99048701
   2.14260961  -3.36961267   1.28447064  -0.30126668  -0.05572447   3.52754726

  -3.40852679  -0.66588749   1.25824648  -4.19498213   0.52813812  -1.24930272
  -1.23862749   0.74346039  -3.00709309   0.72154604   0.36923090  -0.19107044
   3.10457809   2.04089625   0.03829569   4.64936843  -0.24035012   0.63646167
   2.55611169  -1.93301982  -0.18302167  -1.05754507   0.63308076   1.89225658
  -3.18504148  -2.72447816   1.01281419  -4.81503367  -0.32252184   2.73606327
  -4.98794678   2.41125873  -0.95699791  -5.52795021  -0.64207922  -2.30396387
   3.02281314   3.41616215   1.57884615   3.58023101   3.03817665  -1.71773484
   6.19486539  -0.39943596  -0.47725847   2.76753984  -2.81512309  -2.04875817
   2.09650971  -3.42011956   1.18606780  -0.27790970  -0.01776662   3.52052444

  -3.39894772  -0.67550838   1.26623269  -4.21222198   0.53522307  -1.22554052
  -1.27200361   0.74285503  -3.01354270   0.71624686   0.36665364  -0.21711263
   3.09878452   2.03641908   0.00988830   4.60044421  -0.24080403   0.71847614
   2.55435153  -1.93175176  -0.21236547  -1.04819148   0.63200279   1.87711740
  -3.16673615  -2.72990622   0.99677525  -4.78965196  -0.35432141   2.76382906
  -4.99480618   2.41951566  -0.91292110  -5.55765611  -0.62457297  -2.27574754
   2.99787411   3.47046856   1.49434252   3.61457391   2.96064170  -1.77559870
   6.22610690  -0.41730796  -0.27180788   2.82345687  -2.74709208  -2.10221462
   2.06286337  -3.46767191   1.08954273  -0.25448708   0.02477924   3.51502218

  -3.39326057  -0.68518752   1.27326982  -4.22763849   0.54687528  -1.20181546
  -1.30484612   0.72497370  -3.02410376   0.70925527   0.35685552  -0.24425312
   3.08740009   2.03040172  -0.01848572   4.54939495  -0.23626031   0.78684260
   2.55865164  -1.93196763  -0.23883701  -1.03754382   0.61969592   1.86093642
  -3.15765843  -2.73502249   0.97476284  -4.76671876  -0.38608819   2.79129667
  -4.98484644   2.43817001  -0.86778929  -5.59607039  -0.59269254  -2.24464711
   2.96863711   3.51660427   1.41239150   3.64094024   2.88120240  -1.83012900
   6.24938686  -0.42487431  -0.06890593   2.88787326  -2.67927287  -2.14866555
   2.04802619  -3.51181943   1.00112182  -0.23098258   0.06802854   3.51138537

  -3.32161794  -0.69958163   1.26865135  -4.22579753   0.48063756  -1.20865270
  -1.31187216   0.91388813  -3.01171577   0.69175835   0.45710626  -0.24743730
   3.13740853   2.02561680  -0.00353344   4.49084146  -0.30048718   0.82303452
   2.44733161  -1.90178208  -0.25216835  -1.04326893   0.73568434   1.85893389
  -2.95584887  -2.73312067   0.97316854  -4.71630622  -0.48807735   2.78057016
  -5.10125431   2.31702837  -0.86542327  -5.52206911  -0.73651572  -2.25637094
   3.08135526   3.52440316   1.41615790   3.74170982   2.83451647  -1.81905785
   6.18038830  -0.54613952  -0.03873975   2.78023029  -2.62205217  -2.17066715
   1.87247711  -3.47717901   0.96198856  -0.22546565   0.21567630   3.51563669

  -3.35844716  -0.68745867   1.28280673  -4.23709647   0.50859692  -1.19804279
  -1.32320085   0.84141922  -3.01994766   0.69913641   0.40823746  -0.26121107
   3.11303061   2.02436548  -0.01719240   4.49452585  -0.27259699   0.83430649
   2.50341883  -1.91515356  -0.26922226  -1.02890361   0.66957813   1.85417080
  -3.06885455  -2.73156718   0.98959997  -4.73389307  -0.42322780   2.80506871
  -5.07271138   2.36601664  -0.86190647  -5.55909269  -0.68427527  -2.24151180
   3.02040364   3.53902042   1.38542983   3.71630972   2.81916786  -1.83919092
   6.22369238  -0.49734667   0.04640058   2.86787975  -2.60675651  -2.19386465
   1.94802846  -3.51813930   0.91962988  -0.20422588   0.15974185   3.50905213

  -3.36131924  -0.68442306   1.28446760  -4.23681734   0.51586974  -1.19508140
  -1.32641469   0.83596618  -3.02365578   0.69848221   0.40118119  -0.26651778
   3.10643744   2.02386159  -0.01955457   4.49182328  -0.26769311   0.83469924
   2.50962871  -1.91722623  -0.27116011  -1.02468029   0.65867637   1.85437131
  -3.08672655  -2.73077925   0.99392301  -4.73410301  -0.40851924   2.80750502
  -5.07507354   2.37345075  -0.86280690  -5.55894603  -0.68042133  -2.23459178
   3.00485920   3.54193461   1.37990623   3.71603452   2.81095296  -1.84243022
   6.23005323  -0.48902372   0.06394259   2.88561723  -2.60131604  -2.19607457
   1.95489933  -3.52476625   0.91339703  -0.19375446   0.14189690   3.50403617

  -3.36240944  -0.66838767   1.30063757  -4.24244876   0.52537581  -1.17885462
  -1.35190420   0.83828040  -3.03376396   0.69350286   0.39602417  -0.29917305
   3.09286797   2.02384098  -0.04058622   4.44376343  -0.25455376   0.89325128
   2.51880585  -1.90908274  -0.29935112  -0.99712809   0.62752656   1.85658568
  -3.13708404  -2.72405971   1.03450863  -4.72248884  -0.34415551   2.82621284
  -5.09882950   2.37844601  -0.86168833  -5.56346080  -0.69128414  -2.19615339
   2.96369565   3.58495964   1.30928884   3.75570621   2.73768704  -1.87510173
   6.22629777  -0.47658339   0.22824582   2.97109773  -2.52817321  -2.22988998
   1.94580730  -3.55551653   0.82335298  -0.13579109   0.03927810   3.46685386

  -3.35748564  -0.65988415   1.29915022  -4.23044266   0.51122028  -1.19417582
  -1.33627191   0.86529923  -3.03578724   0.68852112   0.41284182  -0.29135625
   3.09336405   2.03032636  -0.02361283   4.45889221  -0.25932119   0.84343107
   2.49613469  -1.90488111  -0.28729574  -0.99594814   0.64153530   1.86700400
  -3.12391653  -2.71752466   1.05164228  -4.72747320  -0.32684926   2.81415856
  -5.10928853   2.35571628  -0.88802340  -5.53745245  -0.72347091  -2.20837974
   2.97135540   3.56601106   1.35906253   3.75269766   2.76486670  -1.84951634
   6.23183083  -0.48551720   0.14752732   2.93182142  -2.54993128  -2.21104605
   1.91999448  -3.52416894   0.87627264  -0.12633280   0.00335373   3.45531988

  -3.35003814  -0.66449644   1.30044418  -4.23451609   0.50953402  -1.18594107
  -1.34740349   0.85600998  -3.03945829   0.68408404   0.41955151  -0.30158995
   3.09426620   2.03228147  -0.03820105   4.43066154  -0.25552940   0.88236633
   2.49094375  -1.89633551  -0.29522607  -0.99099365   0.64531822   1.86643297
  -3.10711740  -2.72125115   1.05049637  -4.71799508  -0.33940744   2.81872562
  -5.09378692   2.36087276  -0.86993179  -5.55952027  -0.71142644  -2.19352633
   2.97320697   3.59242968   1.31526032   3.77079607   2.73012793  -1.87312515
   6.21708355  -0.48972195   0.22659083   2.95270034  -2.51678143  -2.22147181
   1.90555790  -3.53012311   0.84113758  -0.11792931  -0.02143064   3.44139242

  -3.34944129  -0.66715066   1.29931885  -4.23520872   0.50601285  -1.18706731
  -1.34648213   0.84968800  -3.03939173   0.68299775   0.42230820  -0.29945100
   3.09628947   2.03345461  -0.03881279   4.42954406  -0.25531427   0.88401062
   2.48867894  -1.89386727  -0.29393173  -0.99325285   0.64938493   1.86653847
  -3.09785854  -2.72281368   1.04719183  -4.71855251  -0.34912836   2.81784947
  -5.08191776   2.36174865  -0.86591260  -5.56806249  -0.70559210  -2.19567866
   2.98021374   3.59453239   1.31343628   3.76956995   2.73050683  -1.87546430
   6.21463998  -0.49207398   0.22653180   2.94698284  -2.51594527  -2.22063505
   1.90440194  -3.52622650   0.84415459  -0.12254238  -0.01990231   3.44168836


# redundant internal coordinates
#  nbonds nangles ndihedrals nimpropers ncartesians
# bond  definitions A B
# angle definitions A B C
# dihedral definitions A B C D
# improper torsion definitions A B C D
# cartesian definitions A x/y/z
$redundant_internals
 19 37 57 0 0
   1   0   0
   2   1   0
   3   2   0
   4   3   0
   5   4   0
   6   5   0
   6   3   0
   7   3   0
   7   0   0
   8   0   0
   9   0   0
  10   1   0
  11   1   0
  12   4   0
  13   4   0
  14   5   0
  15   6   0
  16   6   0
  17   7   0
   7   0   8   0   0
   7   0   9   0   0
   1   0   8   0   0
   1   0   7   0   0
   1   0   9   0   0
   8   0   9   0   0
   2   1  11   0   0
   0   1  11   0   0
  10   1  11   0   0
   2   1  10   0   0
   0   1  10   0   0
   0   1   2   0   0
   1   2   3   0   0
   6   3   7   0   0
   2   3   4   0   0
   4   3   7   0   0
   2   3   7   0   0
   2   3   6   0   0
   4   3   6   0   0
  12   4  13   0   0
   3   4  13   0   0
   5   4  12   0   0
   3   4  12   0   0
   5   4  13   0   0
   3   4   5   0   0
   4   5   6   0   0
   4   5  14   0   0
   6   5  14   0   0
   3   6  15   0   0
   5   6  16   0   0
   3   6  16   0   0
   5   6  15   0   0
   3   6   5   0   0
  15   6  16   0   0
   0   7   3   0   0
   3   7  17   0   0
   0   7  17   0   0
   2   1   0   9   0
  11   1   0   9   0
  10   1   0   7   0
   2   1   0   8   0
  11   1   0   8   0
  10   1   0   9   0
  11   1   0   7   0
  10   1   0   8   0
   2   1   0   7   0
   3   2   1  11   0
   3   2   1  10   0
   3   2   1   0   0
   4   3   2   1   0
   7   3   2   1   0
   6   3   2   1   0
  13   4   3   7   0
  13   4   3   6   0
  12   4   3   6   0
  12   4   3   2   0
   5   4   3   7   0
  13   4   3   2   0
   5   4   3   6   0
   5   4   3   2   0
  12   4   3   7   0
  14   5   4  13   0
  14   5   4  12   0
  14   5   4   3   0
   6   5   4  12   0
   6   5   4   3   0
   6   5   4  13   0
   5   6   3   2   0
  16   6   5  14   0
  16   6   5   4   0
  15   6   5   4   0
   3   6   5  14   0
   3   6   5   4   0
  16   6   3   7   0
  16   6   3   4   0
  16   6   3   2   0
  15   6   3   7   0
  15   6   3   4   0
  15   6   5  14   0
  15   6   3   2   0
   5   6   3   7   0
   5   6   3   4   0
  17   7   3   6   0
  17   7   3   4   0
   0   7   3   6   0
   0   7   3   4   0
   0   7   3   2   0
  17   7   0   9   0
  17   7   0   8   0
  17   7   0   1   0
  17   7   3   2   0
   3   7   0   9   0
   3   7   0   8   0
   3   7   0   1   0
$energies
 17
 -704.3498179758504421
 -704.3619648249489273
 -704.3637289652324398
 -704.3644370007018551
 -704.3648214567901960
 -704.3651828033254105
 -704.3655388265249258
 -704.3658828617606105
 -704.3661852636181493
 -704.3664069698862704
 -704.3663706569465148
 -704.3666373372060434
 -704.3667528899314902
 -704.3670697538491368
 -704.3671904522190061
 -704.3672749850385344
 -704.3672861644184877

$gradients
 17 54
   0.0098599497791159   0.0150475896567787  -0.0125262629402804   0.0219773872012988
  -0.0104597005389502   0.0074295485136260   0.0053973063905636   0.0025824027963662
  -0.0150331201229373  -0.0081537844808395   0.0002507465965761  -0.0162286307710993
  -0.0134068971913171  -0.0365428746120322   0.0000759532581702  -0.0273205988869434
   0.0024500698814264   0.0283017642727925  -0.0073824084118628   0.0371622842945178
   0.0095671085609560   0.0058400158514878   0.0020958562033872   0.0031964412249840
   0.0047494750356099  -0.0059441971952031   0.0016216006439621  -0.0057926919482730
   0.0044370038331034   0.0060913379322791  -0.0023844378048539   0.0103868954113095
   0.0018192882950386  -0.0065312965408061  -0.0078732930158195  -0.0051168652098125
   0.0033388648881930  -0.0004414066366221   0.0127296344614777   0.0030897779923385
   0.0000128361389583  -0.0141530780555111   0.0075526068972333   0.0009762157274172
  -0.0254539268426029   0.0030608233490220   0.0010051341869844  -0.0142850004554259
   0.0031311888368550  -0.0003560896980315   0.0101522271188112   0.0027484294439233
  -0.0149008051239944   0.0218362412409752
  -0.0001371528022005   0.0043276224191221  -0.0021938166896191   0.0041831685828307
  -0.0038515940200169  -0.0001168761091097   0.0021506077067345   0.0014268401940995
  -0.0016615360628571  -0.0068957072112481   0.0010940513248831  -0.0064846609877841
  -0.0035710844749985  -0.0032961379002865   0.0001354211770247   0.0013611098493643
  -0.0001175770787250   0.0036751353391975  -0.0027543843143076   0.0041671874119384
   0.0025828108694809   0.0068976813483368  -0.0014147738347483   0.0070148113777522
   0.0013417985425419  -0.0005938559491253   0.0015277972916854  -0.0011966078836660
   0.0007891075983999  -0.0003490873851815  -0.0002311779143495   0.0009246322894981
  -0.0001867810277763  -0.0011194831467972  -0.0006454977695479   0.0004119195062479
   0.0009199471604852  -0.0016005769195248   0.0017378295532960   0.0013181094524484
  -0.0020695679256208  -0.0022631468770406  -0.0036729749564984   0.0005883428754367
  -0.0021298408449272   0.0016327788129020   0.0020251999976249  -0.0021018793703517
   0.0011392266821472   0.0010704071803874   0.0017594917502661  -0.0015113569059776
  -0.0029296368746785  -0.0013000916107235
   0.0007165159289005   0.0003425621847761  -0.0010198088456529   0.0006493948994910
  -0.0005385410110475  -0.0000370734366755   0.0001645877915623   0.0000083257442876
   0.0005583422062648  -0.0017969328763124   0.0008490279510341  -0.0014300343548579
  -0.0001899205094140   0.0006875082201520  -0.0002839950369081   0.0023118558537637
  -0.0005883100047689   0.0020973105321600  -0.0007635459311657  -0.0000878352400845
   0.0002633178837558   0.0005710440140232   0.0014005871325664   0.0021491843806781
  -0.0002393699274691  -0.0002771339340336   0.0010878419397428  -0.0000542094039877
   0.0007757432746299  -0.0007164047980271  -0.0000771909542838  -0.0002884590241310
  -0.0004592830949991  -0.0001248881516921  -0.0001318796052076   0.0004243941687603
  -0.0000667571987321  -0.0003414571727866  -0.0000067926659028   0.0003976550450181
  -0.0003399493621047  -0.0000307742854087  -0.0022108980607772   0.0004027370660044
  -0.0013403189220221   0.0004867864149134   0.0003413695866849   0.0001575677608978
   0.0001190385051926   0.0004666900480264   0.0001710472766588  -0.0000830788909526
  -0.0028288968708796  -0.0015064606691608
   0.0009855876007933  -0.0007109035715655  -0.0005966722468000  -0.0001434421912370
  -0.0000374725585923   0.0001788292453152   0.0001805336034660  -0.0004137993557603
   0.0003831935863630  -0.0007044083967182   0.0003588909818518  -0.0001356522700173
   0.0004842585767609   0.0004460342553507  -0.0003386301127045   0.0023615821896556
  -0.0006288007592014   0.0011086520830947  -0.0002098985146955  -0.0000050471686637
  -0.0006642075134958  -0.0007155111095622   0.0020746814332564   0.0011220886638951
  -0.0005415458949307  -0.0004060979227883   0.0005809833043211   0.0001411509645339
   0.0005772354864445  -0.0003304990437826   0.0000223447519102  -0.0001865824350647
  -0.0001938709533060  -0.0000275927444503  -0.0000243138710822   0.0000760513484932
  -0.0001600029156388  -0.0000870203932158  -0.0000416605616441  -0.0000537648920663
   0.0004212155314303   0.0002512039907675  -0.0017804990761999   0.0003244817485658
  -0.0005235353604830  -0.0000454119685050  -0.0004553040122175   0.0003027238002356
   0.0000071166198859   0.0003720321788010   0.0000985889628190  -0.0001421400817337
  -0.0017830828905034  -0.0012723222490979
   0.0009684529908662  -0.0010636370853202  -0.0003614924801890  -0.0004821336863446
   0.0003889317181457   0.0003187216865008   0.0000319751785562  -0.0004795555134117
   0.0006385885077791   0.0000797896709936  -0.0000831444035689   0.0002981102210425
   0.0006546772164404   0.0005140135972458  -0.0011622748563811   0.0034988894746257
  -0.0007460608762885   0.0023739565717790   0.0004425730845813  -0.0000340224524069
  -0.0013955256137815  -0.0014198133381305   0.0022072398351082   0.0005220196317189
  -0.0006144799887474  -0.0003063906134112   0.0004008738084048   0.0001358824556923
   0.0004350199975984  -0.0003116184612525  -0.0000340876336937  -0.0002214778654442
  -0.0001733593854309   0.0001423235892120   0.0000309984715366  -0.0000319103309078
  -0.0000133008964153  -0.0003359675125501  -0.0003140527999376  -0.0004187315938624
   0.0011196495974244   0.0003685371231366  -0.0024964110135120   0.0003471771421630
  -0.0004533003429722  -0.0006131554650014  -0.0011297354423849   0.0003420832138001
   0.0000878918012236   0.0004178779796250  -0.0002015589489605  -0.0002430213074724
  -0.0013203067828739  -0.0010615815661196
   0.0009631021424245  -0.0013762612552921  -0.0001680993756218  -0.0007807892394322
   0.0007662064594566   0.0004445279247326  -0.0001801931240046  -0.0005440470675467
   0.0009131052928898   0.0009130593844174  -0.0004726824764784   0.0007072966644108
   0.0009151834990670   0.0005975069992483  -0.0018337754518941   0.0044576878196853
  -0.0009537474991280   0.0036873393863154   0.0011213731026628  -0.0000840331787340
  -0.0020092993622562  -0.0021027968262702   0.0023343852693679  -0.0000193136169963
  -0.0006769407144980  -0.0002221434182546   0.0002458926466774   0.0001300570466337
   0.0003152190853659  -0.0003025951613603  -0.0000853659608124  -0.0002493961146868
  -0.0001562986830313   0.0002854909136129   0.0000791438942760  -0.0001211355615343
   0.0001004452903697  -0.0005092828578611  -0.0005848928020762  -0.0007497414009591
   0.0017646185318014   0.0004617339817667  -0.0031394859132234   0.0003829325827539
  -0.0004828295478614  -0.0010995590584253  -0.0017545970662592   0.0003573497760114
   0.0001314113535499   0.0004135389002666  -0.0005004515760082  -0.0003616805520233
  -0.0009165161069051  -0.0008996685911324
   0.0009453306311313  -0.0016686276975387   0.0000301508114484  -0.0010509769523366
   0.0011328510838115   0.0005595305072209  -0.0004147789512427  -0.0006011143158357
   0.0011950144568284   0.0017797653466752  -0.0008648916808118   0.0011066214916052
   0.0012333167728812   0.0006598787863564  -0.0023727369939420   0.0051542146983368
  -0.0010836348225725   0.0051085929252374   0.0018216156311209  -0.0001280103842709
  -0.0025252435644104  -0.0027730979040559   0.0024293891777702  -0.0005486651959753
  -0.0007249759524083  -0.0001352934752885   0.0000869063341662   0.0001263786494982
   0.0001914705778686  -0.0002848284117527  -0.0001309092274970  -0.0002727226628518
  -0.0001322226552512   0.0004247328783666   0.0001254241646386  -0.0002045975315354
   0.0001995696375370  -0.0006425723714047  -0.0008294633770942  -0.0010662479347979
   0.0023952273727140   0.0004972922041614  -0.0036910009120035   0.0004364004145937
  -0.0005711295480838  -0.0015501410078843  -0.0023435272268839   0.0003191475030731
   0.0001555649315781   0.0003746873415645  -0.0007974889707686  -0.0004740799229746
  -0.0005103575020644  -0.0007248349552015
   0.0008523247619679  -0.0019162049764611   0.0002677015688342  -0.0012814967370511
   0.0014969044783367   0.0006551500826795  -0.0006406459426823  -0.0006416094280041
   0.0014261837684008   0.0027438219636196  -0.0012807168521913   0.0015161840302094
   0.0014767381933880   0.0006516145607749  -0.0028873187484916   0.0054073349780990
  -0.0009672425101053   0.0062370226719847   0.0024775796479421  -0.0001582587073424
  -0.0029716623786220  -0.0033778953390691   0.0024003507553749  -0.0010803183408202
  -0.0007468233702183  -0.0000195573074102  -0.0001044286909152   0.0001169395323121
   0.0000343683842338  -0.0002328326134212  -0.0001844374997720  -0.0002834067580669
  -0.0000805162155605   0.0005685540274264   0.0001668081820318  -0.0002989178971505
   0.0002747908078926  -0.0007205292452553  -0.0009940814978663  -0.0013394717966453
   0.0029154090702120   0.0004831216828408  -0.0039492255243963   0.0004339728048945
  -0.0005680410378079  -0.0019535018988118  -0.0028063158260821   0.0002298696572984
   0.0001581863551695   0.0002985933757481  -0.0010632851434605  -0.0005622865261152
  -0.0000171358430855  -0.0004871428750561
   0.0005652319142258  -0.0020064652436181   0.0005700059654502  -0.0014046462213388
   0.0018681656067614   0.0007224218546980  -0.0008418168948201  -0.0006671182920699
   0.0014591938117037   0.0036902269774778  -0.0017143397781424   0.0018913422048640
   0.0014555973713691   0.0006213941669738  -0.0031893708548230   0.0049921949112150
  -0.0006588944251528   0.0066071244253952   0.0030364074420706  -0.0002078993842049
  -0.0031291946172520  -0.0037227161661962   0.0019957389399062  -0.0016239935006031
  -0.0006927095545841   0.0001719722447771  -0.0003695603232796   0.0000919907914265
  -0.0001959255486292  -0.0001155621393944  -0.0002674543126070  -0.0002583686381385
   0.0000211829700507   0.0007108900257368   0.0001866153627434  -0.0004118011079750
   0.0003234956376788  -0.0007361571549381  -0.0010528605899595  -0.0015040744849885
   0.0031639171955720   0.0003829400007780  -0.0037112858316062   0.0003386089763486
  -0.0004207788609344  -0.0022158094918748  -0.0030024975492668   0.0000541367224019
   0.0001504224577938   0.0001837729675705  -0.0012617753839793  -0.0005894057192506
   0.0006866972870497  -0.0001316774263914
  -0.0000472294297980  -0.0016622873618956   0.0009271286959970  -0.0013300057981718
   0.0021279663188111   0.0007275132668649  -0.0009328630046617  -0.0007061159589216
   0.0011096616948039   0.0040672616486868  -0.0019014444561479   0.0019044769665456
   0.0010431229573247   0.0005490795912943  -0.0028292687565740   0.0037710835295930
  -0.0003203174588877   0.0056924824073029   0.0032688060864728  -0.0002692107845984
  -0.0024939649488706  -0.0033008200249916   0.0007646203764707  -0.0020800268672942
  -0.0004608682976392   0.0004471612338714  -0.0007240133081180   0.0000317377727505
  -0.0005416536517728   0.0000615127318932  -0.0003300905251486  -0.0001719136445833
   0.0001781167518443   0.0007701038273446   0.0001850687239363  -0.0005128961184003
   0.0003749055630465  -0.0007439495011551  -0.0009506904175232  -0.0014851056296401
   0.0029459969461403   0.0001261157423772  -0.0028286080427383   0.0001639780715911
  -0.0000448147180887  -0.0021725058439507  -0.0027081673729653  -0.0002522502961401
   0.0002031837193782   0.0000887272789655  -0.0013030040917973  -0.0005701973533187
   0.0016794032386058   0.0003749121386612
   0.0011766029809661  -0.0013939471225772   0.0007615887147154  -0.0016322866294686
   0.0004748051421902   0.0004942847675122  -0.0000002640931270   0.0001079794117891
   0.0019453209284375   0.0009864588347914  -0.0010229098062409   0.0014237176619002
   0.0023246208542015  -0.0000449053867969  -0.0025335026510083   0.0030547399922252
  -0.0013461876878844   0.0071307724119137   0.0018590696739790  -0.0003518296122022
  -0.0025889149384472  -0.0018662459203826   0.0017931621831512  -0.0028100829094892
   0.0000637016612233  -0.0002591815740735  -0.0006627221001002   0.0002135697194476
  -0.0005987870812238  -0.0002029908672985   0.0006220047115838  -0.0002779162650999
  -0.0001272316600449  -0.0000739697386730   0.0003979300613371  -0.0001201756246192
   0.0006963125913019  -0.0012186500321283  -0.0010539643937498  -0.0013869841703588
   0.0027946448446114  -0.0002475424358219  -0.0036166126360762   0.0007227660557094
  -0.0007946068503756  -0.0019181027642544  -0.0019771904955697  -0.0004391934526089
   0.0007463625187937   0.0007674281068524  -0.0010938496169769  -0.0013153896551909
   0.0014907655046459   0.0007905778725066
  -0.0005612053186219  -0.0008374784307560   0.0014548449252066  -0.0015422127860893
   0.0007051468467995   0.0001050141745696  -0.0005618651572952   0.0000677329183541
   0.0011625945945502   0.0030735262898999  -0.0012567291714403   0.0012679688407278
   0.0013017968125012   0.0000941944150649  -0.0021477793219947   0.0026498366298447
  -0.0004907757884754   0.0053882207294551   0.0025633138867921  -0.0002339523522267
  -0.0019824133654436  -0.0018770055062179  -0.0002595832452734  -0.0021974663589728
  -0.0002266378289947   0.0005282214825452  -0.0008138027334639   0.0000198027373326
  -0.0007540849370240   0.0001279545546221  -0.0000056878669550  -0.0001816445633367
   0.0001724884120147   0.0004218715403086   0.0002831092154927  -0.0004991818586366
   0.0005118630328449  -0.0007471595660684  -0.0008606058955073  -0.0012701764356374
   0.0024638451152461  -0.0001268674712523  -0.0024781137522966   0.0002133117803060
  -0.0001968786177864  -0.0018498884068391  -0.0020914266260880  -0.0005214234240988
   0.0004587094234655   0.0002644999176245  -0.0011224853627184  -0.0006470009726908
   0.0022214152523240   0.0006411423430085
  -0.0003603018552878  -0.0010497350180615   0.0009912989906584  -0.0010309121313256
   0.0013039317211258   0.0004819295398829  -0.0007317544905296   0.0000898082576565
   0.0005613867735967   0.0030948423826295  -0.0013836724171808   0.0009023155193185
   0.0007126007874535   0.0000282545100422  -0.0017506705642330   0.0022845578068216
  -0.0001943058053912   0.0041599287931107   0.0024038156631289  -0.0002770661007059
  -0.0013494302918801  -0.0021704488763873  -0.0005712995657182  -0.0017231630343331
  -0.0002921440707432   0.0005590079626313  -0.0006932073918693  -0.0000114593901678
  -0.0006217864935958   0.0001739913013020  -0.0003859924474307  -0.0000635918451414
   0.0001137243737063   0.0006228932186964   0.0000937463593299  -0.0004222342245526
   0.0003602128282915  -0.0005423609682853  -0.0006241334584679  -0.0010245287487139
   0.0020052052760985  -0.0000766588536311  -0.0018313989433756   0.0001271298855565
  -0.0001227907649568  -0.0015463337690034  -0.0017722100616634  -0.0004321487572986
   0.0002770234901202  -0.0000033941604370  -0.0009560832259996  -0.0003825522716134
   0.0022606898372902   0.0006185999026982
  -0.0001654460064714  -0.0008897076622809  -0.0000704770308467   0.0001597223673491
   0.0020168427854928   0.0009503938800315  -0.0011828627842887   0.0000769374057157
  -0.0001219795578746   0.0031280586846536  -0.0006939310458134  -0.0001336699260168
  -0.0001465984102825  -0.0002250939388011  -0.0013004633619482   0.0014986760433451
   0.0002684509378972   0.0026287270937068   0.0018426978710226  -0.0003031121480297
  -0.0004416421116519  -0.0020900141626456  -0.0014375986384597  -0.0001172586694530
  -0.0003765045431407   0.0004488185136045  -0.0002002890108099  -0.0001249811753667
  -0.0001356780275012   0.0000240868577010  -0.0010910662903632   0.0000761796277346
  -0.0001143118253093   0.0008942843413609  -0.0003234020520026  -0.0001025495887507
   0.0000271368136879  -0.0001495126702118  -0.0004475685939990  -0.0004123509223672
   0.0010870806165137  -0.0000247986518339  -0.0011090328495645   0.0000999572237778
   0.0000320271236329  -0.0009072588868435  -0.0010978682854589  -0.0002569811243207
   0.0000141447620872  -0.0004519893556037  -0.0008161294453460   0.0000852301691022
   0.0015939899215186   0.0003869566117995
  -0.0001588090545523  -0.0003373857185582  -0.0002983999408543   0.0007216159349434
   0.0011077078123581   0.0004982149555404  -0.0005407044054055   0.0003087760542337
  -0.0009613395489309   0.0010602890397076  -0.0003067299408596  -0.0003510003519260
  -0.0014739408968765  -0.0001885150455339   0.0005898144574052   0.0003527462404083
   0.0005890265513990  -0.0017704102799672  -0.0000826971650603  -0.0002790692205201
   0.0009897595239242  -0.0008312279676326  -0.0010231752789339   0.0001108966875923
  -0.0002381726826452   0.0002407836966314  -0.0000999137482277  -0.0000265793457059
   0.0000730692799822   0.0001418846479181  -0.0008795302341377   0.0000991441876188
  -0.0000476283213735   0.0005793894011933  -0.0003400517786208   0.0000243287621899
  -0.0003392223310429   0.0002775702844015   0.0003266717173429   0.0003544518495272
  -0.0005208242394254   0.0002082360114916   0.0008798030097883  -0.0001152168322839
   0.0000679042811719   0.0003275911100990   0.0001769511891627   0.0001734105377879
  -0.0003835153014118  -0.0004848004291952   0.0001517692160500   0.0006426093990905
   0.0007449845775726   0.0001225186575156
   0.0001385409699574  -0.0003151574051416  -0.0003082626528511   0.0004206270629804
   0.0006102730208635   0.0003520624054679  -0.0002593090134664   0.0000753045505810
  -0.0003155406099196   0.0005408951786593  -0.0000670587242560  -0.0002384155669629
  -0.0005137098133865   0.0000072718932344  -0.0000231814933966   0.0001521775906630
   0.0001326532183700  -0.0003184291566326  -0.0000454183096634  -0.0002043607940067
   0.0002682711594379  -0.0004210082050557  -0.0002545341016810   0.0002308478004000
  -0.0001006594422676   0.0000344292346412   0.0000373356503333  -0.0000204439391378
   0.0000866818324044  -0.0000132190501391  -0.0004206932489314   0.0000356900228750
  -0.0001089489109669   0.0002498787834894  -0.0001861159624076   0.0000750123852440
  -0.0001591741324078   0.0001046176662332   0.0000612851218963   0.0001261097634327
  -0.0001172163267840   0.0000584082279325   0.0002097946929399   0.0000372201501310
   0.0000357737754039   0.0001083345353326   0.0000546590465700   0.0000831803223772
  -0.0001468637837676  -0.0002054181165955  -0.0000117426141973   0.0001567224684716
   0.0001462463288446   0.0000340597585786
   0.0000092326302118  -0.0000255354470554  -0.0000114091785137   0.0000018317576810
   0.0000254490114591  -0.0000073747558092  -0.0000408644420695   0.0000027773953186
   0.0000234923247359   0.0001705701983521   0.0000034824359367   0.0000374298699887
  -0.0000576757367404   0.0000339634386668  -0.0000691558746627   0.0000748375657083
  -0.0000069267539755   0.0000976358526445  -0.0000022200679164  -0.0000265549796028
  -0.0000530466978655  -0.0000431874473628  -0.0000102680662518  -0.0000150617154258
  -0.0000016143611649  -0.0000111122056624  -0.0000091202936452  -0.0000039712046300
  -0.0000125473091394  -0.0000173622582729  -0.0000350856768839  -0.0000249010517588
  -0.0000269652378268   0.0000309407484689  -0.0000402021239100  -0.0000118009070266
  -0.0000348998809537   0.0000023586661847  -0.0000262252099615  -0.0000019590359513
   0.0000435657892115  -0.0000011433272102  -0.0000296465253409   0.0000317568001856
   0.0000209947925521   0.0000012928050194  -0.0000367140756321   0.0000050884534195
  -0.0000118985611087  -0.0000017656526446  -0.0000218243816279  -0.0000058517201388
   0.0000177146583996  -0.0000146973633762

$redundant_coords
 10 113
   2.8699207709524859   3.4242832767096267   3.4436944170814074   2.8666433214051317
   2.7703820491625644   2.7688160136664592   2.8797484410291618   2.7711242227681150
   2.7527642409002007   2.1054909828072503   2.0992321542849139   2.0991927982947520
   2.0983149773039531   2.1019273346315073   2.1057306920158645   1.9803027768893215
   2.1057446575346868   2.1000883960850674   1.9779595539601280   1.9207588837792209
   1.9180171759264601   1.9133537785941435   1.8883477067577852   1.9243698755640635
   1.8990720123082956   1.9258658665129733   1.9339232733198390   1.9097888034631940
   1.8971785920785620   1.9174001858149496   1.8791664915398045   1.5672533499303143
   2.0180629773814598   2.0007287998020296   1.9765684248847490   1.9502486682085962
   1.9916112057846769   1.4858830530477007   1.9654359986532750   1.9829001517219995
   1.9309712582550023   1.9759010783993689   1.9597545107695886   1.6229774307963722
   1.5557362184705088   1.8922295421233424   1.8928480302026747   1.9792505718138969
   1.9318485665198619   1.9979024541011692   1.9564158494256407   1.6185855705116949
   1.9552828392013635   1.8599386857741109   1.9533025843888421   1.9034861212138050
   2.7448628632952921  -1.4307670372361119  -1.4164192241593068  -1.4479743704778381
   0.6595810361703452   0.6815836474952770   2.7544153982888915   2.7719317209017329
   0.6468599916407081  -2.3974625803273137   1.7914056948749311  -0.2848532839880728
  -2.4097603632329432  -0.1309093646950164   2.1994466671440005  -2.2363241509622425
   2.0250701583361810  -1.9875879973652744   2.3001553829539088   2.0235050138675486
   0.0296282314757787   0.0017140159863861  -1.9937279108740165   0.0342030005158879
  -0.1391547807500859  -2.3513883276258229   1.9038639528133339   2.0261565602653722
  -0.0017764664750583  -2.0447952000384770   2.0027538592495335   2.3295907743142368
  -2.0485471770758297   2.0377344325864302  -1.9032793621333348   0.0017679936561846
   0.0111759799714379   1.9919030026605571  -2.2868138365995554   2.2843286309490676
  -2.0181296535413997   0.1326870767969106  -0.0136611856219258  -1.9824416313590594
  -0.0017146086699407   0.2866437027981117  -1.3880427894540490  -1.7927526589297360
   2.8157461559976888   0.5245209731493042   1.3292779161727750  -0.7617479523666232
  -2.8519345195391677   2.6039173348771523  -2.8423463006742482   1.3498131379659410
  -0.7403734292066044
   2.8800701092459975   3.4308156284008944   3.4374125732662857   2.9186021310913040
   2.8125174154376924   2.8067262268236322   2.9378145465428509   2.7561350364121404
   2.7696058824527809   2.0859223808295697   2.0726669934443773   2.0689695910598376
   2.0670633047116085   2.0706596786158644   2.0714286698869260   1.9170310311796999
   2.0714516076879215   2.0768622677280826   1.9184977617584871   1.9494051893491167
   1.9201088628737222   1.9170297356964054   1.8604321373035333   1.9246826926965963
   1.8923795499984506   1.9283835299222944   1.9433333184839408   1.9048010481556785
   1.9096500449506930   1.9357387488160378   1.8412312760866145   1.6218368417128826
   2.0508506736417851   2.0168254999936073   1.9978085367379770   1.8783105527746999
   2.0051587519981378   1.4992590461173130   1.9320527838718540   2.0005377431267419
   1.9564011293096728   1.9671006804828637   1.9836056031984317   1.6047788554589697
   1.5793666838090878   1.9129924917945775   1.9099947055449398   1.9990393345684372
   1.9549017530591524   1.9877701686032581   1.9829778645152345   1.5997743632972174
   1.9218274671730122   1.9205141715357474   1.9059826699316367   1.9109301761672817
   2.7429388105304531  -1.4478121046602308  -1.4068474899145957  -1.4556543929293022
   0.6367799990595988   0.6769770207440857   2.7515486918606729   2.7615691244639162
   0.6591142998717715  -2.4142136776180578   1.7713876952513206  -0.3119499184037495
  -2.3672287566039052  -0.1103376596134463   2.2102618233246014  -2.1730855192627767
   2.0431090545533031  -2.0091178789326585   2.2550102050144698   2.0645193308970073
   0.0240518313208449  -0.0024714024664990  -2.0215286256989571   0.0578728544308484
  -0.1224260869021689  -2.3295278350559547   1.9376562608053014   2.0185815194527090
   0.0025803081343792  -2.0575020395730905   2.0327972477023168   2.3066370146645614
  -2.0386966396102126   2.0531058349392874  -1.9404146826161381  -0.0025630297113255
  -0.0063243597048098   2.0098687670840407  -2.2429954039219435   2.2276540879527253
  -2.0393380924380091   0.1152541820344748  -0.0090169562644084  -2.0137170152601360
   0.0024761115287152   0.3356623452299639  -1.3840637956177018  -1.7622858572780127
   2.8011733090539086   0.5335640679337357   1.3166246117483931  -0.7857808445632077
  -2.8797680586495358   2.6315122704417115  -2.8716070096256097   1.3091728412423762
  -0.7848143728439518
   2.8820888352086174   3.4359883821311392   3.4486966920685003   2.9258197957201855
   2.8166820322897852   2.8105058237826110   2.9458229473682436   2.7533617046897003
   2.7655852835281558   2.0847024552910072   2.0696166363998714   2.0646787780099221
   2.0643141930639790   2.0693863774881014   2.0694019707162452   1.9161422025852677
   2.0685967475454157   2.0753804160528984   1.9200713506406133   1.9713654331149912
   1.9100049993865005   1.9188070440447098   1.8400739686064307   1.9295187876214834
   1.8940165874126074   1.9181048510574732   1.9513331962377596   1.9106833058805759
   1.9169215238053461   1.9406924719546852   1.8245475832528626   1.6323208540800980
   2.0669573627060687   2.0255481350541724   2.0104235526855767   1.8458747053252536
   2.0033328904090699   1.5067315671547969   1.9092617698077956   2.0038641381338254
   1.9692947435849324   1.9659208295499226   2.0050400181159560   1.5957551568349717
   1.5898763047556854   1.9359120780441839   1.9334113331297187   2.0062329718491001
   1.9639149754648124   1.9825801184253915   2.0037278203779407   1.5906446659804887
   1.9031146276980133   1.9258667781624779   1.8985491857327961   1.9252189411346505
   2.7583848167131872  -1.4505366517113552  -1.3715306759979817  -1.4340197701456898
   0.6402440686093526   0.6909636397640230   2.7701543397062247   2.7817443600847325
   0.6958905009511828  -2.4188002259961983   1.7613674601280533  -0.3221542195248793
  -2.3850381594799077  -0.1323689165020737   2.1795696319622411  -2.1393244389912907
   2.0529420976980637  -2.0294127989190067   2.2316178416007788   2.0778719057671382
   0.0307874310382626  -0.0130468647230933  -2.0352015313828944   0.0615059715712253
  -0.0830318565036308  -2.2878432222894141   1.9819477070299079   2.0270438760497740
   0.0136494981895100  -2.0513300653440290   2.0564332863213428   2.2708768511208657
  -2.0417491361244919   2.0510051636685818  -1.9841145752023230  -0.0135552552680943
  -0.0130319261820039   2.0247838897359092  -2.2150421712141100   2.1960469409148975
  -2.0493225503467767   0.0804458437343536  -0.0059633041172091  -2.0247417758261372
   0.0130740400917759   0.4294039085427947  -1.3164360282500474  -1.6847596654902233
   2.8525857048965211   0.5910611009936885   1.2516115444481668  -0.8604099628332237
  -2.9560273095736300   2.7052246750267068  -2.9333701691538079   1.2377936307443884
  -0.8578237159960179
   2.8845003553616686   3.4424397293676687   3.4526491965880846   2.9242692989091941
   2.8147399016544492   2.8094747533539439   2.9465595220755851   2.7499153338544344
   2.7635908091765202   2.0856168700961173   2.0694027263268264   2.0645651222425281
   2.0643171780802918   2.0702987275880966   2.0703380776932430   1.9144559301593973
   2.0694663126627391   2.0758166360587929   1.9196164261292952   1.9769087223313704
   1.9101893699518404   1.9174459438667169   1.8266728137644128   1.9369543051597493
   1.8955660599741446   1.9160899298968834   1.9587914605380041   1.9145140554880122
   1.9158766166629508   1.9368468446175982   1.8196126763894636   1.6303618576212193
   2.0726760502488872   2.0305857341465763   2.0134014531172677   1.8323394597374891
   2.0044641184309757   1.5096445671084910   1.9026672130441353   2.0011354533847316
   1.9719906554809947   1.9679879983832742   2.0141077829250005   1.5924866121826566
   1.5938435040730550   1.9519171506871005   1.9495914605178453   2.0053195915698576
   1.9651153811448658   1.9824752869767621   2.0116942766779116   1.5862464111467676
   1.8998016089369629   1.9126711288781095   1.9066011062322703   1.9375181269761976
   2.7690432564338656  -1.4414175819749344  -1.3511829608390773  -1.4175807599502952
   0.6551437088204920   0.7076182745320299   2.7829664898335449   2.8041795653274546
   0.7102420210627576  -2.4043976038305441   1.7729658738548388  -0.3027889288037202
  -2.4303183942485100  -0.1814350638316898   2.1273014880383672  -2.1403777342245345
   2.0433806581086111  -2.0486566894008176   2.2087374238186603   2.0690364787079187
   0.0175894641485031  -0.0303904361385216  -2.0561816300986298   0.0507702254456230
  -0.0400306257022618  -2.2458687420412233   2.0225844477122932   2.0465547631028476
   0.0318226456767779  -2.0307924277377767   2.0810286081181699   2.2324982319625191
  -2.0578510267328713   2.0317297072018921  -2.0244142196745143  -0.0315781711903175
  -0.0028250151110782   2.0413076537123445  -2.1912929232379019   2.2006659076062025
  -2.0383867307499610   0.0388936587176961   0.0121979994793788  -2.0136887909345926
   0.0304438778888302   0.5170415932499483  -1.2377341964932562  -1.6091702030599744
   2.9192393143764086   0.6601265283860360   1.1830461682122124  -0.9348042268496638
  -3.0231737060850801   2.7863383246959579  -2.9925708190347646   1.1727640930829455
  -0.9156053861524709
   2.8851091332565639   3.4435774320186368   3.4523616111722064   2.9233807480029514
   2.8162901704537489   2.8109583352511871   2.9462326176974374   2.7506014460962382
   2.7625838146775301   2.0855229062102718   2.0692243077069992   2.0643968744348635
   2.0641107551027718   2.0691568738451300   2.0715432650610288   1.9134938720845536
   2.0708543854019470   2.0749056263711405   1.9195082441900500   1.9786411576401723
   1.9112817424999784   1.9162992515380843   1.8220981523844453   1.9393432151448355
   1.8960408067943306   1.9134418866420166   1.9608708449729604   1.9158171036941649
   1.9176356062375961   1.9372241729469837   1.8165105803723987   1.6317088065800622
   2.0714038519345106   2.0363912134282685   2.0091313222274749   1.8266407457663654
   2.0103469358703969   1.5110463244839845   1.9004406587923073   1.9949690742810082
   1.9741087807542910   1.9729491971863051   2.0189990638383142   1.5892146623010266
   1.5938407026289361   1.9539712766505273   1.9508981232971538   1.9976508703644056
   1.9697651078801122   1.9885459990968224   2.0167098938224641   1.5828191150364763
   1.8960198969529529   1.9109345695179507   1.9115519055000914   1.9435768577500689
   2.7758848375706369  -1.4385552955713252  -1.3446888655680720  -1.4093665860072171
   0.6593785880304068   0.7139695015231590   2.7859716445170295   2.8119033851248911
   0.7172264704794055  -2.4038437321958455   1.7724732206664451  -0.3028703195595449
  -2.4312504847591940  -0.1886485576162295   2.1180020502348786  -2.1869132174466435
   1.9984344787074630  -2.0976164568694999   2.1513416486377439   2.0203891882074165
  -0.0357927229648778  -0.0774484228180636  -2.1116756244904051   0.0002211541559792
   0.0185569482490196  -2.1903674739644061   2.0736754509384738   2.1002023244977917
   0.0810599422210852  -1.9740585604683694   2.1363960461139531   2.1750098711555421
  -2.1128217103126783   1.9736259938568912  -2.0757757314207659  -0.0804220057094001
   0.0535735605918210   2.0933043978859804  -2.1310729168064979   2.2503921844455821
  -1.9930622854398432  -0.0217277318544751   0.0657457070472630  -1.9621427836673142
   0.0775880536268455   0.5390796099899632  -1.2139987925131197  -1.5966919716161538
   2.9334149330603521   0.6744464769827813   1.1574728894042865  -0.9629482633291858
  -3.0479231315287203   2.8102180585888958  -3.0091784201879430   1.1535857342581715
  -0.9313891339413629
   2.8855391390588916   3.4443976840142341   3.4520255397915771   2.9224745625525377
   2.8177635619292758   2.8123194849675857   2.9456355983081179   2.7514287953758774
   2.7616872052432759   2.0854306167973009   2.0690747319239877   2.0642593859521199
   2.0639366055055066   2.0681454135510293   2.0726645192803734   1.9126992264633673
   2.0721350105872332   2.0741308617436887   1.9193650370820505   1.9801917728690130
   1.9121755585434734   1.9152968377794410   1.8181395511108596   1.9413842831291552
   1.8964763715489501   1.9110020169290851   1.9627080419504668   1.9169679482994457
   1.9193548626627295   1.9376242103546284   1.8136256301399969   1.6330764837221270
   2.0697723327220499   2.0425580102583147   2.0048579306724803   1.8217718908743397
   2.0160336023364267   1.5114649900241381   1.8985511884694461   1.9889577948123951
   1.9771575671351602   1.9783756645543269   2.0231424027705271   1.5846027753218073
   1.5927415953302013   1.9566301361977734   1.9528905625416941   1.9901723325104026
   1.9750986140015088   1.9951137448789815   2.0210832120529791   1.5781671514811486
   1.8925138933405672   1.9099761598351543   1.9158582140206286   1.9489840232316520
   2.7823741793146275  -1.4357908728636084  -1.3385698343948509  -1.4016824540684221
   0.6633378009329287   0.7198809451731745   2.7889436547479525   2.8190096189697109
   0.7239233997466015  -2.4049973504128674   1.7703605767389483  -0.3046927659537668
  -2.4297608283536736  -0.1925111782387723   2.1121045356479557  -2.2357839992589765
   1.9520438397824513  -2.1470540977918677   2.0940515020870771   1.9708493169970696
  -0.0900358675181898  -0.1245081511410883  -2.1665878584417295  -0.0516966296537098
   0.0782855912102720  -2.1344597187496372   2.1250990485423302   2.1538705509867007
   0.1302440110990818  -1.9165694462329768   2.1917408883717386   2.1171472760985530
  -2.1678511424335065   1.9149152216070671  -2.1273921974550225  -0.1292053088074956
   0.1108896376774718   2.1455746750811202  -2.0706116286858371   2.3020003875504091
  -1.9464998822255282  -0.0832716670404601   0.1204991211871003  -1.9099431524445387
   0.1247418849591101   0.5559977307316278  -1.1939428560590788  -1.5886681542303565
   2.9445765661585188   0.6845372345466701   1.1358210902496022  -0.9868669363275895
  -3.0689211543056238   2.8292031195086587  -3.0225104639216855   1.1379868166807101
  -0.9440674012973246
   2.8859646965399346   3.4451979008608276   3.4516427092302520   2.9213578740075299
   2.8188873340434544   2.8134790509781453   2.9447927908885845   2.7521025682256379
   2.7607840069381995   2.0853250098897571   2.0689385297135452   2.0641360529465893
   2.0637670746345176   2.0672907916588890   2.0737543134456948   1.9120467802636683
   2.0733835106149647   2.0734644346323448   1.9192183390542741   1.9816106550083668
   1.9131288374364008   1.9142216472153222   1.8142272790602951   1.9435211421576846
   1.8969115502866258   1.9085621560537906   1.9645201964805905   1.9181299137052743
   1.9210325276147768   1.9379391223102924   1.8108760851952499   1.6342538193962552
   2.0680897977546011   2.0488312764198917   2.0007344267120626   1.8173640556417334
   2.0217120810792260   1.5109820822753910   1.8971789568977433   1.9832000440628685
   1.9806145896930047   1.9841676311381726   2.0268084446250123   1.5786609688469064
   1.5907084579365829   1.9607208238674034   1.9562185347217873   1.9827798617217036
   1.9807911691461073   2.0020989569320107   2.0251291713432633   1.5721552503431031
   1.8895294385094652   1.9092613834815322   1.9201623062003947   1.9547411781307964
   2.7890675620443024  -1.4327553155113284  -1.3323670916761723  -1.3937817848645107
   0.6675806447594456   0.7260102632837089   2.7920526367083776   2.8263462235544821
   0.7306902070844213  -2.4070429803963345   1.7673739057596896  -0.3073388086835362
  -2.4275830291126526  -0.1950563784065292   2.1078219448675091  -2.2857369258637332
   1.9050259159847966  -2.1959188068326916   2.0377304474040181   1.9212876774370835
  -0.1445101369580799  -0.1711347878939724  -2.2206708408368492  -0.1034963415016354
   0.1394555216961660  -2.0778798940968568   2.1773557174871918   2.2068683936324121
   0.1789186980368749  -1.8589814977541519   2.2463846447445270   2.0584937308082485
  -2.2222421596641335   1.8559482257888764  -2.1799236789643581  -0.1774742622571547
   0.1679091591424084   2.1972040519053424  -2.0110584303249830   2.3544361836287280
  -1.8994542307879241  -0.1465011909183267   0.1754685941613365  -1.8578330729676680
   0.1714618197952655   0.5717017872691311  -1.1740546937873995  -1.5825175334051571
   2.9549112927179140   0.6931398737990099   1.1145790472974453  -1.0103402000993711
  -3.0893465018170341   2.8473591944732828  -3.0349630774250551   1.1233029823577148
  -0.9557033193599486
   2.8865225009857021   3.4461896944373507   3.4514216764049488   2.9199170570669248
   2.8192667026612752   2.8139664902743231   2.9438162719990189   2.7522778596095501
   2.7597830245161488   2.0851806184876769   2.0688412284830209   2.0640683710292147
   2.0636188343179218   2.0667214394730951   2.0747185609292731   1.9116071058705992
   2.0745555507103175   2.0729461116376160   1.9190335712102287   1.9827648795162371
   1.9144470257860700   1.9127540995563395   1.8100431341314294   1.9462040815867565
   1.8973667459075416   1.9059072462667577   1.9664302801838691   1.9193946510281072
   1.9228214513227979   1.9380361105004829   1.8082364123768182   1.6351078724274446
   2.0666013279044400   2.0550208991076477   1.9967708763575716   1.8132492788180508
   2.0274636845493519   1.5096716666616843   1.8966495729781658   1.9777499840029400
   1.9844619647324888   1.9902142453077813   2.0296368806242593   1.5714041193030153
   1.5881375697101405   1.9678748677480895   1.9624165127985944   1.9753276043086749
   1.9868081084961231   2.0093993632409735   2.0284705309769127   1.5647438404171077
   1.8876090376552124   1.9088368006799321   1.9253063655238798   1.9620816995747701
   2.7965499559202205  -1.4290746366632636  -1.3259919444714283  -1.3849771205467085
   0.6725835940493939   0.7328407733422311   2.7952779527026643   2.8344990040548881
   0.7377172381065611  -2.4099144045423908   1.7635072276031671  -0.3107189524159937
  -2.4248837522339559  -0.1967170468029996   2.1049726820646466  -2.3359489370251767
   1.8578768267429147  -2.2433193560738007   1.9831973329863959   1.8728650984377018
  -0.1987917913764747  -0.2164944449737931  -2.2731630630931829  -0.1539598126623062
   0.2034748988928603  -2.0193554393303255   2.2318501705075144   2.2582387604343501
   0.2262590630926033  -1.8021162085220506   2.2993104495052150   1.9977356116747649
  -2.2749986977484546   1.7972940004778186  -2.2348457272689721  -0.2243947295126055
   0.2235758975521047   2.2472482024184068  -1.9535393829636698   2.4071669101606537
  -1.8523460921526300  -0.2131569972785486   0.2300516296448790  -1.8067595771585969
   0.2169127277077062   0.5890192507178785  -1.1517529074572279  -1.5775871697659438
   2.9648259792385465   0.7010529965816766   1.0905663486425732  -1.0367070915568146
  -3.1118832196156467   2.8676594170654890  -3.0477374247191182   1.1081744422610806
  -0.9670016857977515
   2.8872511786858341   3.4474551367684803   3.4517660067135982   2.9182412095090582
   2.8183015509808409   2.8128749743961636   2.9430118386693351   2.7512637550475643
   2.7584090537003250   2.0849652277842186   2.0688195267803073   2.0641529707802166
   2.0635538910398465   2.0664668342235237   2.0756179725406403   1.9116995694004917
   2.0757474107058163   2.0725772126735933   1.9187024728976658   1.9831495815945777
   1.9166198782532695   1.9103060364485700   1.8053493824357698   1.9501100527306061
   1.8980013789680221   1.9028271883351722   1.9683792795446395   1.9208524644958012
   1.9250791750892464   1.9378683177062448   1.8055728399856907   1.6353595247707031
   2.0653512643513650   2.0611396182899715   1.9923696083359415   1.8098210846706073
   2.0332877909411313   1.5075722296880394   1.8976576756785319   1.9722394251118649
   1.9890200684453341   1.9966331456490554   2.0304766839306190   1.5630367882669982
   1.5857507566161448   1.9795463614170610   1.9732108557300008   1.9673719529928311
   1.9933747842449125   2.0171247957156901   2.0298602565030066   1.5561633729172348
   1.8876300722138748   1.9094847371795651   1.9326136785305970   1.9731365898741506
   2.8067754917238683  -1.4231550202514758  -1.3185736224280389  -1.3730746760510328
   0.6801801191532079   0.7420040354371609   2.7994526290629098   2.8453391748418455
   0.7461978338586682  -2.4156907864221764   1.7564821789390794  -0.3171527125099330
  -2.4184961370115214  -0.1947773801071601   2.1066862162660183  -2.3859672120115758
   1.8110779710380720  -2.2880279383524726   1.9316791003836074   1.8272476828811257
  -0.2524002974054328  -0.2588924412488117  -2.3223707096923176  -0.2018878142225356
   0.2719149658725379  -1.9575621932544851   2.2896187654132190   2.3066452048931025
   0.2706408563812205  -1.7470629431594606   2.3488621514515664   1.9338424456098393
  -2.3247475101301749   1.7399771945444102  -2.2929229062443648  -0.2683275548047944
   0.2772448650732654   2.2944092714349953  -1.8993377042957218   2.4604613364532142
  -1.8055595643646427  -0.2846181568951597   0.2838787670842264  -1.7577405863590312
   0.2594238200026976   0.6096182151415837  -1.1250739376186238  -1.5764997899233124
   2.9719933644960559   0.7060451955011966   1.0596423154554320  -1.0703268953063150
  -3.1397851100157723   2.8921632005661033  -3.0610497845052667   1.0921663119125735
  -0.9772919027968846
   2.8884273731581485   3.4487620557352621   3.4363814259204126   2.9133660928156919
   2.8049302720721419   2.7998859878261029   2.9368663285417900   2.7482522187046441
   2.7580116054991621   2.0862915360106329   2.0691879946144196   2.0648999753503405
   2.0644085290538370   2.0685779959679507   2.0766504678890247   1.9170031221349060
   2.0758634806801770   2.0739374969291235   1.9202029333423554   1.9737925088672428
   1.9187436017879493   1.9104373391147211   1.8184588361934420   1.9459305562816405
   1.8964369703569000   1.9143832729087065   1.9607893992731940   1.9163287834286686
   1.9149917070099471   1.9357239329188178   1.8192970806959572   1.6248653113600755
   2.0249357062502198   2.0849136164588424   1.9703822490941951   1.8316552485539914
   2.0518286072611538   1.4974060133738820   1.9209495685924434   1.9552657930822741
   2.0124017183313363   2.0145618304004791   1.9940880816345516   1.5427098656685323
   1.5804188283099596   2.0159077705615096   2.0141002002456778   1.9501657477089318
   2.0098009747094254   2.0359443068547751   1.9963372892855875   1.5362406236357695
   1.9130994556121004   1.8960396180857328   1.9189226600903841   1.9711113288747979
   2.7781110157391424  -1.4335565271790320  -1.3502052489502718  -1.4062934224819046
   0.6652243417795084   0.7184604092288799   2.7809631218214048   2.8172412781874185
   0.7094453575599919  -2.3787960601594373   1.7979587300274569  -0.2758778553652941
  -2.4584091389132601  -0.2275041734863884   2.0528464385904943  -2.5763623354419476
   1.6732439608444156  -2.3930307228300691   1.8057774355899003   1.6894060147330714
  -0.4111331879152001  -0.3441729961601511  -2.4285501449197668  -0.3594517119368462
   0.4509464523926922  -1.8003182198320911   2.4320377905233590   2.4115937816675670
   0.3607644848434300  -1.6203268532872401   2.4600134322315332   1.7815141494876372
  -2.4288278347727550   1.6148776407123400  -2.4306664129658753  -0.3578230900466808
   0.4116493779770238   2.3919939799854855  -1.7760695392007952   2.6314514164377010
  -1.6713892887334225  -0.4579656822068529   0.4437324992598821  -1.6354529577702366
   0.3448916442382273   0.5836889152507511  -1.1049644880943215  -1.5813652600961301
   3.0131666437383977   0.7145517652915468   1.1147473606076175  -1.0082667486831707
  -3.0812667291550664   2.8796059406384140  -3.0347698642084890   1.1254013336803097
  -0.9475986467915862

$redundant_gradients
 10 113
  -0.0033931524822471  -0.0055675325148826   0.0029149968347555  -0.0240568217703085
  -0.0191989400112775  -0.0171945074405411  -0.0255912606803497   0.0022121324820351
  -0.0129781142713311   0.0060140759708070   0.0092836266992595   0.0106503180687906
   0.0113026203744184   0.0108969874843118   0.0116735166150334   0.0257589776094299
   0.0116985079907377   0.0081453521103783   0.0258957797919061  -0.0033315121155947
  -0.0034851607759449  -0.0010824118846224   0.0054364748366235   0.0006241834508722
   0.0017954713281238  -0.0042560531501227  -0.0011222244506070   0.0022102799562390
  -0.0009527794721483  -0.0041877487277860   0.0083141651211583  -0.0133801202096330
  -0.0050398470077432  -0.0042164574072291  -0.0047625570132865   0.0139262694799193
  -0.0037456511940809  -0.0010750249320162   0.0049929490295387  -0.0034127619873857
  -0.0038638742191677   0.0012391069217380  -0.0030910719589904   0.0032498881974950
  -0.0052315548050673  -0.0018038101848445  -0.0012829152913028  -0.0037071174354564
  -0.0034409798694623   0.0013545835482954  -0.0031597737218342   0.0030551336208523
   0.0049450395196701  -0.0124272965102965   0.0101854930495371   0.0005119494950336
   0.0011169988272185   0.0004858665381355   0.0002776451178001   0.0030399902095450
   0.0024088579204620  -0.0002436860593611   0.0010071977152967   0.0016793053229654
   0.0016383300043797   0.0020854381707587   0.0025438153198589   0.0033748845135602
  -0.0054727749522810  -0.0030030380833742  -0.0001771752584616  -0.0088187491233833
  -0.0022944550710319   0.0028465260103938   0.0079691556789289  -0.0060817266073274
   0.0028281745975031   0.0004425674450239   0.0055651971135590  -0.0036777680419575
  -0.0007634093630730  -0.0019446075306648  -0.0038093973633417   0.0014108747539578
  -0.0004539150787191   0.0025920729215496  -0.0059983937647261   0.0023091774774903
  -0.0015496336266867  -0.0030123118556247   0.0043113940095617   0.0004525829053846
   0.0040307424465758  -0.0023853501191083  -0.0079422984484809   0.0089418349354002
   0.0025257423697161   0.0008464992485524  -0.0030312059596565   0.0059746471303306
  -0.0004414454353535  -0.0052839763013214   0.0009552956956514  -0.0038752957997227
   0.0023639761972501  -0.0001731053911170  -0.0015087466670869   0.0005483074161965
   0.0005135388160762  -0.0015817858927157   0.0037131309387105   0.0057701850219939
   0.0057354164218736
  -0.0009363867842845  -0.0012676532309983  -0.0007733806863971  -0.0038921943014977
  -0.0032500072182130  -0.0028524495333734  -0.0040440435001153  -0.0010180262798237
  -0.0016497773332861   0.0005274115119893   0.0008388482104264   0.0009451195098099
   0.0008842550661773   0.0006782002889260   0.0006814149711733  -0.0001715737763419
   0.0006838526858986   0.0006741140875643   0.0000010901360185  -0.0015160129552135
   0.0001635467962299   0.0001029525324982   0.0012020756867466  -0.0002386922446772
   0.0002850905914108   0.0000124482830657  -0.0005268323997223   0.0001893836107666
  -0.0004773917417814  -0.0006235373685690   0.0014417908923762  -0.0023623333951647
  -0.0013072561280610  -0.0009459939893864  -0.0007789265211262   0.0032431792344257
  -0.0006631822689507  -0.0006223364418483   0.0016575734672806  -0.0010116052092308
  -0.0012211945410771   0.0006065203311561  -0.0013066080913714   0.0009672621763104
  -0.0012172105028371  -0.0012013908966388  -0.0010359628824718  -0.0010999138077074
  -0.0009723976887229   0.0006834594652417  -0.0014132613125504   0.0008734329464649
   0.0016012242505899  -0.0024824348226513   0.0021669240006692  -0.0006207195299391
   0.0001802076616261   0.0007879933768124  -0.0005445373524101   0.0004481775156439
   0.0010559632308303   0.0002318640110076   0.0000115920133947   0.0004998338650255
  -0.0005961937017916   0.0010010775222541   0.0010632327127401   0.0012371570470464
  -0.0018956423638567  -0.0008723454210058  -0.0002641440264933  -0.0028988184503052
  -0.0010202646764692   0.0009736461693718   0.0021665581779283  -0.0016560365528246
   0.0001726473320873   0.0002225172210114   0.0014154292295678  -0.0009049076044642
  -0.0009898869034194  -0.0011478744677517  -0.0019855342282981   0.0006042654081336
  -0.0002333943524128   0.0007622529724659  -0.0016749780919363   0.0011983526650857
  -0.0007016406468732  -0.0009299535077252   0.0021317340524564   0.0002317407404974
   0.0007369523104006  -0.0007099818671898  -0.0021616551901810   0.0026528247011689
   0.0012058905235784   0.0009700398042337  -0.0002457827994128   0.0012236294086454
  -0.0002233047689450  -0.0024263456674764  -0.0004819618613048  -0.0014894337875122
   0.0004549500186593  -0.0004292453633656   0.0007138738889816   0.0012392368281036
   0.0012244437926453  -0.0013661572433298   0.0014561313995381   0.0019814943386601
   0.0019667013032017
  -0.0004573774851205  -0.0004607418506466  -0.0004748462495087   0.0003298760577179
  -0.0001178898432378  -0.0001752649519824  -0.0002819148483548  -0.0006092407287817
  -0.0005994251688895   0.0001816725211510  -0.0002477788844107  -0.0002629999560578
  -0.0000794413096552  -0.0001898186186580  -0.0001265646209014  -0.0001817164187378
  -0.0003110442943177  -0.0001609062735141   0.0000752425741538  -0.0002703454372707
  -0.0000164694483843   0.0001478723937872   0.0004017735600632  -0.0003150332256410
   0.0000458376997999   0.0003944574930719  -0.0003317455778974  -0.0001049522751013
  -0.0002384394731684   0.0003629984890245  -0.0000758188077027  -0.0000933187118010
  -0.0003577416168203  -0.0000860912610922   0.0002696640233925   0.0003040403097025
  -0.0001279429572855  -0.0000957372406967   0.0001403994524519  -0.0001343648674481
  -0.0000602667942056   0.0002737782626011  -0.0001733725011355  -0.0000808876377053
   0.0000179662415654  -0.0007656931606610  -0.0006940944537650  -0.0001945664851293
  -0.0000797538235730   0.0002087049319010  -0.0003676485748447   0.0001607117135934
   0.0002333571421804  -0.0001553669321950  -0.0000201880936143  -0.0005581857618030
  -0.0001734209809427   0.0000809614621872  -0.0000788676210809  -0.0002212406694537
   0.0000331417736761  -0.0000300031506233   0.0000320969917295  -0.0000778228391343
  -0.0002222854514003   0.0003826985225561   0.0004141455568232   0.0001494294441178
  -0.0004466903298773   0.0001124946579775  -0.0002097726511743  -0.0005991667697337
  -0.0002020286110892   0.0001188797252262   0.0003261727964523  -0.0003212143149612
   0.0000052644601368   0.0000759238436833   0.0002832169149093  -0.0002782584334182
  -0.0007200577500670  -0.0007135892304652  -0.0009647492234276   0.0001711945584632
  -0.0000799654344992   0.0001647260388615  -0.0002390954321299   0.0007365746770406
  -0.0002121145557335  -0.0001579030072140   0.0010252061397960   0.0000765169070219
  -0.0002224505624853  -0.0000379391825566  -0.0002012888427288   0.0001236742279470
   0.0003081856078756   0.0007907862255600   0.0001448359477035  -0.0002602571518864
  -0.0000757457719578  -0.0010217172452274  -0.0008653545330541  -0.0002233771320931
  -0.0000670144199198  -0.0004118210512619   0.0010843760262076   0.0012177189918357
   0.0009284653164379  -0.0012101611643962   0.0005993149961406   0.0007326579617687
   0.0004434042863710
  -0.0001838070415296  -0.0000651101892758  -0.0003297476618594   0.0007896344387828
   0.0004169080593126   0.0002956037610930   0.0001682852019484  -0.0000429255557353
  -0.0002453758656259   0.0002908971911152  -0.0002107831484979  -0.0001829839463270
  -0.0000367566031046  -0.0000833015660000   0.0000544937411898  -0.0006911440050080
  -0.0000023340383374  -0.0001491257730531  -0.0003843089505458   0.0002342199357892
  -0.0002039500577481   0.0000888019428610   0.0000477897518900  -0.0001375984079791
  -0.0000332981353074   0.0001949767224868  -0.0000804810888755  -0.0000706119153869
  -0.0001411666975819   0.0002453568324891  -0.0001508239046976   0.0001228828649587
  -0.0000014797996894   0.0000901561454571   0.0002312601026761  -0.0000968983965972
  -0.0001530174146779  -0.0000401446599206  -0.0001412034014948  -0.0000317145133170
   0.0000846623872939   0.0001073349486141   0.0001327086971406  -0.0001284729040360
   0.0000300145705824  -0.0004374145360972  -0.0004450871949337  -0.0000130163560546
  -0.0000927439025455  -0.0000090236918571   0.0000310695276438   0.0001392851701917
  -0.0000353360582975   0.0000811155926239  -0.0002138469416158  -0.0005193056798231
  -0.0002203774081641  -0.0001198327756770   0.0001935599275365  -0.0002920245850750
  -0.0001914799525878  -0.0000888568181154   0.0001625839699749  -0.0001605039950262
   0.0000620393374878  -0.0000290872318491   0.0000242492576671  -0.0001105985197432
  -0.0001319491950011   0.0001624724825247  -0.0000435534307614   0.0001103177537709
   0.0000849601451282  -0.0000448392964397   0.0001332090017808   0.0000373665948748
   0.0002630084433486   0.0000120089862320   0.0001900572844524  -0.0000194816877969
  -0.0005081385429989  -0.0005014932725106  -0.0005780187617395   0.0000623626379522
  -0.0000141628512768   0.0000557173674638   0.0000439964177007   0.0005286091684403
  -0.0000279455667369   0.0000765122321502   0.0005637269684618   0.0000071722332845
  -0.0002921469038290  -0.0000476334343555   0.0000069362618295  -0.0003615894366891
  -0.0001170759672156   0.0006330669673274  -0.0000625062710306  -0.0002550867479577
  -0.0000105732784843  -0.0005411291896615  -0.0006382943596512   0.0001849267737378
   0.0000877616037482  -0.0001215876562023   0.0007464619048826   0.0007774941183381
   0.0005107375468071  -0.0008476436196017   0.0001990277126227   0.0002300599260781
  -0.0000366966454529
  -0.0001237250177171  -0.0000305909461313  -0.0004001895032411   0.0010193276655306
   0.0008472594584028   0.0007351421201754   0.0007097190549414   0.0005624068702320
   0.0000174570559011   0.0001927984505114  -0.0002274422199202  -0.0001906571509639
  -0.0001228944928151  -0.0004253800522933   0.0002743630699756  -0.0013589232680526
   0.0002635924093017  -0.0004283234526552  -0.0004620605451246   0.0003325767360585
  -0.0000989144104874   0.0001421329637508  -0.0001082559244198  -0.0002022369678299
  -0.0000724000326901   0.0000778414300395   0.0000149321864195  -0.0000912593345569
  -0.0000516007692313   0.0002689008815710  -0.0002245664557099   0.0004458131988396
   0.0002680935558380   0.0000875476769149   0.0003643054810380  -0.0004928861917160
  -0.0000305912763295  -0.0000583743053119  -0.0003046243390662  -0.0000620793723921
  -0.0001301549553635   0.0000786072286966   0.0005268584432892  -0.0000453768259541
  -0.0000365653585238  -0.0006083234465870  -0.0006596039649637   0.0000057888772648
  -0.0001969528928019  -0.0000176673231824   0.0004650268364476   0.0001066877132816
  -0.0002855352133385   0.0002235650027812  -0.0002537411477433  -0.0004840242663215
  -0.0001480203831973  -0.0001831051492822   0.0001880522668836  -0.0002748563380222
  -0.0003099411041071  -0.0000910633670574   0.0000960104846588  -0.0002178993218823
   0.0001310952507437  -0.0001210914383676  -0.0000250486526473  -0.0001905297591844
   0.0000481777319695   0.0001810117906899   0.0000901918155025   0.0006946533063666
   0.0003490433320269  -0.0000571464907459  -0.0000075346249099   0.0001399109170957
   0.0003986551978630  -0.0002056990572439  -0.0001560871914079   0.0002884634835937
  -0.0007009065447045  -0.0006166767472271  -0.0006527000660446   0.0002493269478203
   0.0002133036290028   0.0001650971503429   0.0002725505625811   0.0006113465811940
  -0.0002078261339717  -0.0000326483516531   0.0005986968242485  -0.0002204758909172
  -0.0004061532200642   0.0000384019531154   0.0001016598827669  -0.0008179702418839
  -0.0003734150687044   0.0007865243635126  -0.0003101571390528  -0.0002352625402500
   0.0002092926329296  -0.0003488672370374  -0.0006632403868131   0.0002711680859345
  -0.0000432050638411  -0.0000174822165490   0.0005735081855384   0.0005118709056666
   0.0002293166156318  -0.0006375175395209   0.0000898078180626   0.0000281705381909
  -0.0002543837518439
  -0.0000907940339842  -0.0000046328495791  -0.0004118181704549   0.0012884508011757
   0.0013298554206088   0.0011499687765843   0.0012702343971043   0.0011373696306792
   0.0002568185324855   0.0001105437810834  -0.0002406216642367  -0.0001908337594514
  -0.0001931287713898  -0.0007364900140669   0.0004403069717712  -0.0019572012145627
   0.0004675699812394  -0.0006683951938322  -0.0005507943851672   0.0004041637061224
  -0.0000015521321213   0.0002004079011782  -0.0002304579366386  -0.0002819662709887
  -0.0001015759186065  -0.0000002569867098   0.0000947672667121  -0.0001148343276067
   0.0000322132708991   0.0002958241225337  -0.0003164360908649   0.0007797940911720
   0.0005412434912877   0.0001069600000322   0.0005107784876628  -0.0009130535680841
   0.0000847835351130  -0.0000764628550917  -0.0004986332767741  -0.0000722158501680
  -0.0002689523500436   0.0000574706566809   0.0008973422236088  -0.0000044343455112
  -0.0000920922118859  -0.0007639747206618  -0.0008516034919747   0.0000460863201924
  -0.0002566381722372  -0.0000207385997234   0.0008547803247935   0.0000667473675657
  -0.0005496326285156   0.0003799252222556  -0.0003032946534955  -0.0004697747590664
  -0.0000927579748449  -0.0002360882266647   0.0001779901523804  -0.0002687245228046
  -0.0004120547746244  -0.0000947640075699   0.0000366659332856  -0.0002707305555296
   0.0001799961851054  -0.0001915215463073  -0.0000697032185490  -0.0002564035357488
   0.0002211010427034   0.0002054277335169   0.0002053956758632   0.0012547611994936
   0.0005848658876277  -0.0001152505094394  -0.0001910394821272   0.0002662826658580
   0.0005090769149400  -0.0004036126460078  -0.0004794016186956   0.0005546448024264
  -0.0008657136304385  -0.0007106779923849  -0.0007119710545603   0.0004257708079390
   0.0004244777457636   0.0002707351698854   0.0005097557087508   0.0006824179490463
  -0.0003739924607274  -0.0001146414700667   0.0006340302274109  -0.0004223801823628
  -0.0005046245044403   0.0001538390572180   0.0002512411054324  -0.0012523104062643
  -0.0005938468446060   0.0009417689397070  -0.0004964447963916  -0.0002461099011219
   0.0004123536605364  -0.0001695236280496  -0.0007063020594408   0.0003648985547089
  -0.0001718798766823   0.0000641783047808   0.0004197975057366   0.0002750591854290
  -0.0000362135430056  -0.0004702438779777  -0.0000131123598964  -0.0001578506802040
  -0.0004691234086386
  -0.0000566471800276   0.0000103720805943  -0.0004022471510319   0.0015430906916690
   0.0017707909047670   0.0015817712625579   0.0017987826369360   0.0016652954125397
   0.0004680526273449   0.0000290484907940  -0.0002506994695278  -0.0001878617147037
  -0.0002608767190743  -0.0010244009077160   0.0006021498150252  -0.0024910718570936
   0.0006593421775603  -0.0008660882552153  -0.0006205354367165   0.0004680378937196
   0.0000871829255453   0.0002541324914898  -0.0003486424962043  -0.0003505490694408
  -0.0001250800022815  -0.0000699092097077   0.0001651812507052  -0.0001343835502499
   0.0001124347985330   0.0003202356069867  -0.0004055115558350   0.0010945316674879
   0.0008062793917535   0.0001200442813907   0.0006428372839672  -0.0013182232207285
   0.0001888361683542  -0.0000709424181317  -0.0007032240987528  -0.0000665922228640
  -0.0003756957287631   0.0000406844649024   0.0012639985509142   0.0000021208974151
  -0.0001286284428129  -0.0009054421341190  -0.0010299729902549   0.0001077119316836
  -0.0002772793748880  -0.0000136655228773   0.0012468643462408  -0.0000203486688294
  -0.0008344806550593   0.0005359423105707  -0.0003636836526142  -0.0004471120914305
  -0.0000429231831506  -0.0002877940984522   0.0001686908728500  -0.0002566243735781
  -0.0005014952888797  -0.0000999122190185  -0.0000191910065837  -0.0003136134094460
   0.0002256799087178  -0.0002576360468480  -0.0001177052154022  -0.0003219986341397
   0.0004113173845149   0.0002341123562691   0.0003154219212198   0.0017894538798578
   0.0007987670056672  -0.0001926819135512  -0.0003937081290253   0.0003894100388490
   0.0005977407901931  -0.0006012768353416  -0.0008023030508157   0.0007980049606394
  -0.0009949901558017  -0.0007833869541226  -0.0007461171718418   0.0005994970991011
   0.0006367668813819   0.0003878938974220   0.0007499966529404   0.0007396704546510
  -0.0005292785075899  -0.0001994560697047   0.0006522604678303  -0.0006166884944106
  -0.0005753937154105   0.0002886969560332   0.0004248280724452  -0.0016592920243507
  -0.0007952013529070   0.0010694928925361  -0.0006590702364950  -0.0002502251349154
   0.0006138655365283   0.0000198206857341  -0.0007494151746990   0.0004626564699933
  -0.0003065793904398   0.0001415533728460   0.0002651349072600   0.0000402962704430
  -0.0002920983188141  -0.0003012824114132  -0.0001218641052583  -0.0003467027420753
  -0.0006790973313324
  -0.0000004282471417   0.0000344450611846  -0.0003849814833679   0.0016617616429112
   0.0020968945038806   0.0020146846480154   0.0022021168359409   0.0021835402482996
   0.0006788890543537  -0.0000695780252875  -0.0002353002969490  -0.0001675083210493
  -0.0003279904066019  -0.0012179433106143   0.0006955440460046  -0.0028934270675504
   0.0007911364063697  -0.0009761984682027  -0.0006393744496553   0.0005275682020801
   0.0001824155491001   0.0002941436509248  -0.0004890235818979  -0.0003828791397910
  -0.0001501797109614  -0.0001662696550292   0.0002310280497813  -0.0001389853943311
   0.0002002058302609   0.0003153307064263  -0.0004560500446839   0.0013614202520125
   0.0010495732753614   0.0001036896839830   0.0007464247208611  -0.0016755676349043
   0.0002854723316491  -0.0000372917655091  -0.0008764168168028  -0.0000182164115839
  -0.0004746622809807  -0.0000161362453295   0.0015868275294426   0.0000069202990319
  -0.0001838730522745  -0.0009259465615570  -0.0011114199772332   0.0002043869339447
  -0.0002571848936450  -0.0000334909630552   0.0016161196931112  -0.0001510244150650
  -0.0011053986949796   0.0006761776203806  -0.0004177429571528  -0.0003908152504095
   0.0000216148075196  -0.0003360593570259   0.0001453240926568  -0.0002173013762204
  -0.0005749755407659  -0.0001068999145389  -0.0000838353498301  -0.0003458160982789
   0.0002738388147154  -0.0003329905748609  -0.0001807201331866  -0.0003927783424437
   0.0006211390881671   0.0002618386347356   0.0004283364230139   0.0022583990675357
   0.0009664734484803  -0.0002712504581872  -0.0005999028152008   0.0004905367862729
   0.0006378210914667  -0.0008013888327825  -0.0011300411897961   0.0010206751608682
  -0.0010381705464782  -0.0007865058069593  -0.0006680588003631   0.0007264507231288
   0.0008448977297250   0.0004747859836099   0.0009657770776442   0.0007160952047020
  -0.0006275842789017  -0.0002720274907845   0.0005466162193548  -0.0007970632642488
  -0.0006112458314624   0.0004332521911903   0.0005897123176031  -0.0020038872981360
  -0.0009593892754833   0.0010716519928191  -0.0008029291490704  -0.0002351810714213
   0.0008093169512314   0.0002370558535735  -0.0007641933756914   0.0005491134471045
  -0.0004521357821605   0.0002240829697413   0.0000766072184412  -0.0002294480372663
  -0.0005493178993082  -0.0000879746237896  -0.0002403152356157  -0.0005463704913232
  -0.0008662403533651
   0.0000917420513159   0.0000779239393478  -0.0002962535540862   0.0015270171667629
   0.0022563973026855   0.0022770808825690   0.0024479496224002   0.0026080446566108
   0.0008917422401573  -0.0002175005992044  -0.0001677695655036  -0.0000988861253398
  -0.0003791245213326  -0.0012790333765032   0.0007061657525963  -0.0029656344196394
   0.0008519539675481  -0.0009757396771627  -0.0005709559923353   0.0005464992011094
   0.0002956840121078   0.0002933859457181  -0.0006343239690050  -0.0003535185945357
  -0.0001670790861583  -0.0003167213259966   0.0002849526089411  -0.0001194744263490
   0.0003147436556996   0.0002605203746008  -0.0004397194215612   0.0015142737741459
   0.0012504428997843   0.0000422276484062   0.0007716628450593  -0.0019117591042366
   0.0003722976531752   0.0000178990496075  -0.0009632317452418   0.0000654358056444
  -0.0005358551100003  -0.0001085424319347   0.0017670707173479   0.0000149382101338
  -0.0002367406597855  -0.0007819409807028  -0.0010382906501817   0.0003000459378362
  -0.0001914351522933  -0.0000609738723757   0.0018705087238310  -0.0003088991499579
  -0.0012913357549789   0.0007724712897829  -0.0004545856612636  -0.0002351370110390
   0.0001314254601312  -0.0003694379470160   0.0000753159599589  -0.0001094026643365
  -0.0006102660714836  -0.0001139647541232  -0.0001801572329339  -0.0003547928785908
   0.0003207061742133  -0.0004087702727286  -0.0002554448600495  -0.0004661619939926
   0.0008615140979910   0.0002848088598721   0.0005753513097077   0.0025735266632312
   0.0010360373353887  -0.0003298224786154  -0.0007786553416834   0.0005922225905282
   0.0005872044723207  -0.0009452667373143  -0.0013940996003823   0.0012076668492271
  -0.0009375691027962  -0.0006794159308453  -0.0004508570530715   0.0007672330662650
   0.0009957919440388   0.0005090798943141   0.0010826184896351   0.0005762377856731
  -0.0006381643781244  -0.0003266514462748   0.0003111010111765  -0.0009033011526211
  -0.0005807038208699   0.0005530218371524   0.0006894746455664  -0.0021710018194386
  -0.0010372761614163   0.0008877507175227  -0.0009008233530023  -0.0001875599768012
   0.0009461656812211   0.0004928443160232  -0.0006886132167545   0.0005605453932552
  -0.0006209121395225   0.0002958336146388  -0.0001939130125735  -0.0005785111915146
  -0.0008123936169221   0.0002281325374068  -0.0003722471393284  -0.0007568453182695
  -0.0009907277436770
  -0.0000005016116603  -0.0000043076264174   0.0000081119287403  -0.0000416019436056
   0.0000620882842982   0.0000599701930856   0.0000220236332538   0.0000242365907942
   0.0000054856513525  -0.0000013220990720  -0.0000011183322708   0.0000074496648418
  -0.0000074223183743  -0.0000188333598069   0.0000121964854242  -0.0000359394997139
   0.0000085367785964  -0.0000012795757467  -0.0000127356336310  -0.0000019492206008
   0.0000064424472730   0.0000016144640223   0.0000027681517481  -0.0000086423989269
  -0.0000004574270065  -0.0000023880975631  -0.0000126260938603  -0.0000010823540927
   0.0000113353299400   0.0000124971850927  -0.0000075053608973   0.0000163790243959
   0.0000002859078926  -0.0000069269742738   0.0000025957091287  -0.0000205781848985
  -0.0000018381411473   0.0000352264196985  -0.0000123826633598   0.0000218213869523
  -0.0000028482424843  -0.0000220011344768   0.0000261609231923  -0.0000077056688292
  -0.0000123555678697   0.0000024831170069   0.0000064996647877   0.0000224173948415
   0.0000101936967323  -0.0000074381247034   0.0000323470793196  -0.0000287382355967
  -0.0000245567911203   0.0000034789157478  -0.0000083045905626   0.0000051019749510
   0.0000065743113790  -0.0000073360636841  -0.0000135701173306   0.0000015512639753
  -0.0000123591110878  -0.0000086444464265  -0.0000122617345882  -0.0000136674938302
   0.0000016486404749   0.0000218001047177   0.0000175111423572   0.0000015072947850
   0.0000194712893753  -0.0000012853115174  -0.0000212348362889   0.0000228470809707
   0.0000068680658656  -0.0000099179798157  -0.0000275224524730  -0.0000058881915506
  -0.0000107364067917  -0.0000218672066558  -0.0000394716793131   0.0000060610352894
  -0.0000048337299001  -0.0000093899910413   0.0000200040508768  -0.0000106969907072
   0.0000186970512108  -0.0000061407295661   0.0000339798436084   0.0000124798645034
   0.0000103179404315   0.0000054647433303  -0.0000085158378748  -0.0000106777619466
  -0.0000038452825537   0.0000167236349432   0.0000282502091967  -0.0000244710050444
  -0.0000039020875476   0.0000076266674022   0.0000076244867059   0.0000018843518581
   0.0000224532693549   0.0000261396601376  -0.0000181380453830   0.0000228731751560
  -0.0000214045303645   0.0000023007088626  -0.0000002761224878  -0.0000030109172102
  -0.0000056703622232   0.0000055671938442  -0.0000049760783274  -0.0000077108730498
  -0.0000103703180628

$hessian_approx
 54 54
                  0          1          2          3          4          5    
      0       0.524471  -0.031955  -0.072492  -0.087965   0.014802  -0.028979
      1      -0.031955   0.552288  -0.009285   0.004876  -0.111607   0.051825
      2      -0.072492  -0.009285   0.529915  -0.026634   0.062330  -0.190924
      3      -0.087965   0.004876  -0.026634   0.465483  -0.001388   0.082361
      4       0.014802  -0.111607   0.062330  -0.001388   0.540572   0.024624
      5      -0.028979   0.051825  -0.190924   0.082361   0.024624   0.456130
      6      -0.000503   0.004863   0.016872  -0.116842   0.000215   0.061420
      7      -0.001316   0.005217   0.008981   0.007383  -0.029842   0.003831
      8       0.018713  -0.001665  -0.020441   0.027898  -0.001133  -0.076746
      9      -0.037808  -0.002965   0.035404  -0.025726   0.003907  -0.017609
     10      -0.010301   0.000706   0.012698  -0.001317  -0.006654  -0.002137
     11       0.020464   0.005123   0.008702  -0.005252   0.001452   0.010642
     12       0.007615   0.003311   0.002184   0.007603   0.004937  -0.003820
     13       0.027667   0.006602   0.017075   0.007970  -0.002091  -0.002888
     14       0.001823   0.005706  -0.003838   0.002940  -0.010888  -0.005460
     15       0.084707   0.017504   0.033267   0.019112   0.006610  -0.000487
     16      -0.047015  -0.012575  -0.018386  -0.014397   0.011317   0.001277
     17      -0.035770   0.002336  -0.017185  -0.006135   0.002934   0.000109
     18       0.000345  -0.003395  -0.000335   0.001941   0.003808  -0.001240
     19      -0.016531  -0.003566  -0.011771  -0.000740   0.004651   0.003820
     20      -0.025032  -0.007327  -0.008087  -0.012124  -0.009373  -0.007405
     21      -0.179327  -0.067766  -0.050444  -0.008465  -0.022025  -0.007935
     22       0.015969  -0.075680   0.037835   0.032404   0.014961   0.003181
     23      -0.056034  -0.020688  -0.136019  -0.035664  -0.025859  -0.021752
     24      -0.058132   0.016990   0.002134  -0.003298   0.007908   0.000544
     25      -0.020840  -0.281120  -0.023044  -0.011702  -0.003463  -0.002345
     26       0.005058  -0.007154  -0.056201  -0.003742   0.030818  -0.000606
     27      -0.194048   0.043411   0.087897  -0.005297   0.003995  -0.006461
     28       0.057359  -0.078229  -0.046482  -0.007325   0.000554   0.008789
     29       0.123388  -0.042419  -0.141851   0.025635  -0.009542  -0.014570
     30      -0.003259   0.006740  -0.001749  -0.082556   0.083374  -0.002785
     31       0.016293  -0.008867   0.004500   0.088708  -0.262446  -0.012110
     32      -0.013284   0.030496  -0.000576   0.000113  -0.020030  -0.052903
     33      -0.003402  -0.004884   0.001966  -0.151780  -0.093914  -0.080714
     34       0.009768   0.007438   0.005377  -0.094882  -0.139267  -0.073815
     35      -0.014751  -0.016455  -0.007007  -0.075049  -0.068472  -0.107858
     36      -0.004082  -0.000768  -0.003919  -0.002638   0.002132  -0.000898
     37      -0.008157  -0.007601  -0.006023  -0.003915   0.003384   0.004993
     38      -0.011926  -0.008767  -0.012154  -0.006339   0.003309   0.008440
     39       0.002398   0.003029   0.004004   0.002332  -0.004838   0.000357
     40       0.021226   0.006207   0.006492   0.009697   0.000537  -0.003883
     41      -0.010786  -0.005120   0.000685  -0.006897   0.003325  -0.000971
     42      -0.047213  -0.010319  -0.018134  -0.006157  -0.002486   0.007084
     43       0.017221   0.009231   0.009188   0.007919  -0.004204  -0.002622
     44       0.056702   0.006149   0.022789   0.014059   0.006158  -0.004512
     45      -0.012625  -0.003352  -0.004728  -0.006726  -0.003328   0.001790
     46      -0.006637  -0.002792  -0.002818  -0.003231  -0.004185   0.004251
     47      -0.000402  -0.004671   0.002846  -0.003229  -0.002689   0.000819
     48       0.001343   0.001651  -0.000440  -0.000160  -0.002351  -0.001814
     49      -0.016724  -0.004587  -0.007614  -0.013338  -0.005482  -0.004578
     50       0.013522   0.006541   0.002753   0.011848   0.004590   0.006128
     51       0.009056   0.024066  -0.004565   0.002174  -0.000852  -0.000380
     52      -0.022260  -0.002185  -0.039358  -0.007158  -0.006621  -0.002191
     53       0.028449   0.015029   0.025344   0.015920   0.008177   0.001920
                  6          7          8          9         10         11    
      0      -0.000503  -0.001316   0.018713  -0.037808  -0.010301   0.020464
      1       0.004863   0.005217  -0.001665  -0.002965   0.000706   0.005123
      2       0.016872   0.008981  -0.020441   0.035404   0.012698   0.008702
      3      -0.116842   0.007383   0.027898  -0.025726  -0.001317  -0.005252
      4       0.000215  -0.029842  -0.001133   0.003907  -0.006654   0.001452
      5       0.061420   0.003831  -0.076746  -0.017609  -0.002137   0.010642
      6       0.251875  -0.011947  -0.013746  -0.073702   0.010313  -0.054516
      7      -0.011947   0.042125  -0.022326   0.000632  -0.035858   0.006231
      8      -0.013746  -0.022326   0.263317  -0.020789   0.014592  -0.111068
      9      -0.073702   0.000632  -0.020789   0.624439  -0.003196  -0.011675
     10       0.010313  -0.035858   0.014592  -0.003196   0.424332  -0.006455
     11      -0.054516   0.006231  -0.111068  -0.011675  -0.006455   0.425484
     12      -0.016609  -0.006340  -0.003940  -0.158681  -0.102725  -0.013790
     13      -0.007718  -0.002860   0.013460  -0.075329  -0.120777  -0.008942
     14      -0.017324  -0.008213  -0.015604  -0.027291  -0.009366  -0.085633
     15      -0.034820  -0.020726   0.029111  -0.073505  -0.014341  -0.013162
     16       0.010414   0.012331  -0.015996   0.028559  -0.016606   0.007233
     17       0.012368   0.006707  -0.000649   0.003907   0.003428   0.019929
     18      -0.013333   0.008593  -0.008064  -0.113466   0.099732   0.004414
     19       0.004333   0.006071  -0.007883   0.074968  -0.141710   0.002602
     20      -0.005036   0.022374  -0.023359  -0.011514   0.022257  -0.071860
     21       0.013148  -0.001944  -0.000259  -0.166104   0.030816   0.041347
     22      -0.026323  -0.018335   0.016476  -0.007820  -0.082768   0.006623
     23       0.019866   0.009476  -0.034642   0.043491  -0.004123  -0.165862
     24       0.002590   0.001216  -0.000246   0.002901  -0.002303  -0.001590
     25       0.008944   0.007357  -0.010064   0.021572   0.004813   0.005274
     26      -0.000274  -0.000109   0.000521  -0.001889   0.001377  -0.001945
     27       0.009756   0.006560  -0.008781   0.005629   0.007425  -0.000002
     28      -0.002183   0.000110   0.002041  -0.006868   0.000291  -0.000292
     29      -0.003979  -0.001719  -0.000828  -0.005713  -0.004673  -0.002979
     30      -0.016220   0.016543   0.011888   0.000340   0.003894   0.003067
     31      -0.008005   0.004523  -0.001454  -0.005471  -0.003198  -0.004871
     32       0.012505  -0.008647  -0.004100   0.002898   0.000082  -0.001032
     33      -0.016799  -0.009060  -0.007498  -0.000081  -0.004255   0.003662
     34       0.000521   0.002121   0.005094   0.002934   0.000183   0.001266
     35       0.011905   0.005203   0.006653   0.001137   0.001004  -0.004372
     36      -0.000782  -0.000218  -0.001535  -0.000881  -0.012312  -0.022078
     37       0.001251   0.000681  -0.000502   0.012450  -0.006700  -0.009195
     38       0.005316   0.003497  -0.002299   0.018105  -0.000886   0.002744
     39       0.001888  -0.000080  -0.001416  -0.004847  -0.012451   0.017760
     40      -0.011539  -0.004144   0.010049  -0.005462  -0.008494   0.001637
     41       0.002593   0.000408   0.002038  -0.000500  -0.004085   0.009228
     42       0.014837   0.011981  -0.017247   0.013004   0.008885   0.004456
     43      -0.004620  -0.003697   0.004799  -0.007840  -0.004110  -0.005410
     44      -0.025208  -0.013266   0.013830  -0.010395  -0.011166  -0.008642
     45       0.008597   0.003705  -0.005833   0.002179   0.012334   0.022494
     46       0.009153   0.003643  -0.003450  -0.006765  -0.007149  -0.010457
     47       0.003954   0.001829   0.006603  -0.013356   0.002099   0.005257
     48      -0.000463   0.001558   0.001245  -0.006633   0.013026  -0.017914
     49       0.011665   0.003577  -0.001291  -0.016040  -0.002548   0.022101
     50      -0.007532  -0.002954   0.001061   0.016320  -0.007849  -0.008501
     51      -0.013573  -0.007137   0.001602   0.013296  -0.023959   0.021194
     52       0.011412   0.007859  -0.001581  -0.006070   0.006032  -0.011747
     53      -0.019709  -0.011101  -0.003887   0.001616  -0.006224  -0.018378
                 12         13         14         15         16         17    
      0       0.007615   0.027667   0.001823   0.084707  -0.047015  -0.035770
      1       0.003311   0.006602   0.005706   0.017504  -0.012575   0.002336
      2       0.002184   0.017075  -0.003838   0.033267  -0.018386  -0.017185
      3       0.007603   0.007970   0.002940   0.019112  -0.014397  -0.006135
      4       0.004937  -0.002091  -0.010888   0.006610   0.011317   0.002934
      5      -0.003820  -0.002888  -0.005460  -0.000487   0.001277   0.000109
      6      -0.016609  -0.007718  -0.017324  -0.034820   0.010414   0.012368
      7      -0.006340  -0.002860  -0.008213  -0.020726   0.012331   0.006707
      8      -0.003940   0.013460  -0.015604   0.029111  -0.015996  -0.000649
      9      -0.158681  -0.075329  -0.027291  -0.073505   0.028559   0.003907
     10      -0.102725  -0.120777  -0.009366  -0.014341  -0.016606   0.003428
     11      -0.013790  -0.008942  -0.085633  -0.013162   0.007233   0.019929
     12       0.418768   0.033264  -0.015575  -0.097066   0.109349   0.024069
     13       0.033264   0.587828  -0.001255   0.036888  -0.141685   0.025051
     14      -0.015575  -0.001255   0.599975  -0.075169   0.048595  -0.049248
     15      -0.097066   0.036888  -0.075169   0.330472   0.075087   0.000059
     16       0.109349  -0.141685   0.048595   0.075087   0.385933  -0.023443
     17       0.024069   0.025051  -0.049248   0.000059  -0.023443   0.131285
     18      -0.028388   0.001211  -0.008733  -0.108748  -0.114553   0.012780
     19      -0.013005  -0.079229  -0.008734  -0.056954  -0.134357  -0.031111
     20       0.014139   0.011541   0.016807  -0.043073  -0.057552  -0.065931
     21      -0.016350  -0.018931   0.045630  -0.063201   0.011475   0.034105
     22      -0.030897  -0.038596  -0.003014  -0.103763   0.068056   0.028714
     23       0.030360   0.020729   0.012313   0.022305  -0.040560   0.013812
     24       0.000874   0.003771   0.001760   0.007411  -0.005555  -0.003171
     25       0.002483   0.028921   0.004036   0.059126  -0.037982  -0.031249
     26       0.000105  -0.001231   0.002204   0.003477  -0.001652  -0.002266
     27       0.001770   0.022538   0.004030   0.046795  -0.035654  -0.020789
     28       0.001451  -0.004057   0.000613  -0.003085   0.002839   0.001670
     29      -0.000095  -0.012234  -0.000264  -0.026255   0.020135   0.009451
     30       0.000196   0.006165  -0.000466   0.002455  -0.010959   0.001191
     31      -0.007142  -0.012769   0.002878  -0.026619   0.019048   0.002176
     32      -0.000441   0.002093   0.000447   0.003311  -0.001579  -0.002462
     33       0.002174  -0.000191  -0.003822   0.006108   0.004452   0.001538
     34      -0.000733   0.001982  -0.000829   0.003435  -0.002605  -0.000078
     35      -0.001336  -0.004298   0.002390  -0.009437   0.003933   0.005003
     36      -0.059230  -0.004654  -0.011774   0.020227   0.006397   0.011941
     37       0.006658  -0.101624  -0.089787   0.009367  -0.021043  -0.034565
     38       0.013297  -0.089555  -0.232245   0.006626  -0.014609  -0.017418
     39      -0.059259  -0.029780   0.036435  -0.024307   0.025774  -0.007068
     40      -0.014238  -0.131752   0.075069  -0.036469   0.000784   0.024801
     41       0.012782   0.109593  -0.194356   0.061561  -0.016529  -0.003208
     42       0.008318   0.012763   0.057611  -0.074526  -0.022818  -0.036940
     43       0.009743  -0.016017  -0.029870  -0.031816  -0.045672   0.012290
     44      -0.026608  -0.026700  -0.052803   0.059958   0.039390  -0.022616
     45       0.002845   0.005131   0.008364  -0.000350  -0.034290  -0.023703
     46      -0.005932  -0.007317   0.027126   0.015890  -0.023380  -0.015365
     47      -0.015283  -0.006356   0.016543   0.056087  -0.006108   0.002011
     48      -0.008464   0.000389   0.004120   0.008204  -0.022510   0.022423
     49      -0.001820   0.015420  -0.004520   0.038892  -0.041080   0.016652
     50       0.006295  -0.015643   0.005918  -0.052513   0.021415   0.000542
     51      -0.006910  -0.021449  -0.003411  -0.047184   0.037493   0.011808
     52       0.011578   0.017690   0.006433   0.029314  -0.023384   0.005109
     53      -0.021537  -0.029880  -0.009900  -0.054163   0.052276  -0.001785
                 18         19         20         21         22         23    
      0       0.000345  -0.016531  -0.025032  -0.179327   0.015969  -0.056034
      1      -0.003395  -0.003566  -0.007327  -0.067766  -0.075680  -0.020688
      2      -0.000335  -0.011771  -0.008087  -0.050444   0.037835  -0.136019
      3       0.001941  -0.000740  -0.012124  -0.008465   0.032404  -0.035664
      4       0.003808   0.004651  -0.009373  -0.022025   0.014961  -0.025859
      5      -0.001240   0.003820  -0.007405  -0.007935   0.003181  -0.021752
      6      -0.013333   0.004333  -0.005036   0.013148  -0.026323   0.019866
      7       0.008593   0.006071   0.022374  -0.001944  -0.018335   0.009476
      8      -0.008064  -0.007883  -0.023359  -0.000259   0.016476  -0.034642
      9      -0.113466   0.074968  -0.011514  -0.166104  -0.007820   0.043491
     10       0.099732  -0.141710   0.022257   0.030816  -0.082768  -0.004123
     11       0.004414   0.002602  -0.071860   0.041347   0.006623  -0.165862
     12      -0.028388  -0.013005   0.014139  -0.016350  -0.030897   0.030360
     13       0.001211  -0.079229   0.011541  -0.018931  -0.038596   0.020729
     14      -0.008733  -0.008734   0.016807   0.045630  -0.003014   0.012313
     15      -0.108748  -0.056954  -0.043073  -0.063201  -0.103763   0.022305
     16      -0.114553  -0.134357  -0.057552   0.011475   0.068056  -0.040560
     17       0.012780  -0.031111  -0.065931   0.034105   0.028714   0.013812
     18       0.407499   0.007713  -0.027073  -0.022754   0.028070  -0.000494
     19       0.007713   0.590107  -0.005265   0.014279   0.017373  -0.010030
     20      -0.027073  -0.005265   0.563368   0.054466   0.007496  -0.029423
     21      -0.022754   0.014279   0.054466   0.540086   0.001570   0.068725
     22       0.028070   0.017373   0.007496   0.001570   0.114404  -0.031480
     23      -0.000494  -0.010030  -0.029423   0.068725  -0.031480   0.499770
     24       0.000308  -0.003591   0.000560  -0.008771  -0.032495  -0.008849
     25       0.003407  -0.015876  -0.021694  -0.004607   0.057446  -0.049983
     26      -0.000750   0.001044   0.002219  -0.002129  -0.020001   0.011413
     27       0.000329  -0.013471  -0.016738  -0.014263   0.056961  -0.012590
     28      -0.001230   0.002972   0.001544  -0.008784  -0.006858   0.020202
     29       0.000615   0.007230   0.010479  -0.020967  -0.023446   0.021301
     30       0.001350  -0.006862  -0.001610   0.007094   0.005599  -0.001046
     31      -0.002357   0.006363   0.015363  -0.006266  -0.028708   0.018336
     32       0.000122  -0.001991  -0.000165  -0.000543   0.006032  -0.005149
     33       0.001395   0.003424  -0.004817  -0.006694   0.005530  -0.007784
     34       0.000614  -0.002046   0.000885   0.001526   0.002190   0.000625
     35       0.000763   0.003013   0.005292  -0.000077  -0.009915   0.005395
     36      -0.004829  -0.003719  -0.000892   0.005840   0.010242  -0.004211
     37       0.011716  -0.006537  -0.001637  -0.006301   0.025710  -0.015294
     38       0.018969  -0.008913  -0.004630  -0.006667   0.040512  -0.022289
     39      -0.003044   0.004488   0.004233  -0.000330  -0.014942   0.010085
     40       0.005640  -0.007338  -0.011143  -0.003763  -0.026966   0.009776
     41      -0.010515   0.007393   0.005698  -0.005911   0.015975  -0.009946
     42      -0.008019  -0.012210   0.041791   0.016639   0.056864  -0.022294
     43      -0.014513   0.005686   0.041552  -0.002420  -0.034668   0.024681
     44      -0.012243   0.022126  -0.017495  -0.040302  -0.058840   0.005740
     45      -0.056472   0.005769   0.008200   0.006087   0.020817  -0.004461
     46      -0.005286  -0.105327  -0.073317   0.002068   0.009781   0.003228
     47      -0.011357  -0.087444  -0.210047  -0.007995   0.010604  -0.000843
     48      -0.060400   0.000870   0.010716   0.007102  -0.000329   0.002885
     49      -0.020219  -0.135516   0.081010   0.022100   0.039094  -0.018056
     50       0.033299   0.110143  -0.185210  -0.015378  -0.032394   0.022603
     51       0.006958   0.012345   0.014881  -0.111981  -0.019749  -0.043763
     52      -0.010063  -0.002655  -0.013519   0.059289  -0.032818   0.108046
     53       0.009647   0.014964   0.026542  -0.086378   0.008810  -0.165580
                 24         25         26         27         28         29    
      0      -0.058132  -0.020840   0.005058  -0.194048   0.057359   0.123388
      1       0.016990  -0.281120  -0.007154   0.043411  -0.078229  -0.042419
      2       0.002134  -0.023044  -0.056201   0.087897  -0.046482  -0.141851
      3      -0.003298  -0.011702  -0.003742  -0.005297  -0.007325   0.025635
      4       0.007908  -0.003463   0.030818   0.003995   0.000554  -0.009542
      5       0.000544  -0.002345  -0.000606  -0.006461   0.008789  -0.014570
      6       0.002590   0.008944  -0.000274   0.009756  -0.002183  -0.003979
      7       0.001216   0.007357  -0.000109   0.006560   0.000110  -0.001719
      8      -0.000246  -0.010064   0.000521  -0.008781   0.002041  -0.000828
      9       0.002901   0.021572  -0.001889   0.005629  -0.006868  -0.005713
     10      -0.002303   0.004813   0.001377   0.007425   0.000291  -0.004673
     11      -0.001590   0.005274  -0.001945  -0.000002  -0.000292  -0.002979
     12       0.000874   0.002483   0.000105   0.001770   0.001451  -0.000095
     13       0.003771   0.028921  -0.001231   0.022538  -0.004057  -0.012234
     14       0.001760   0.004036   0.002204   0.004030   0.000613  -0.000264
     15       0.007411   0.059126   0.003477   0.046795  -0.003085  -0.026255
     16      -0.005555  -0.037982  -0.001652  -0.035654   0.002839   0.020135
     17      -0.003171  -0.031249  -0.002266  -0.020789   0.001670   0.009451
     18       0.000308   0.003407  -0.000750   0.000329  -0.001230   0.000615
     19      -0.003591  -0.015876   0.001044  -0.013471   0.002972   0.007230
     20       0.000560  -0.021694   0.002219  -0.016738   0.001544   0.010479
     21      -0.008771  -0.004607  -0.002129  -0.014263  -0.008784  -0.020967
     22      -0.032495   0.057446  -0.020001   0.056961  -0.006858  -0.023446
     23      -0.008849  -0.049983   0.011413  -0.012590   0.020202   0.021301
     24       0.063017  -0.012551   0.004928  -0.003572   0.022406   0.001537
     25      -0.012551   0.259264   0.008577  -0.035377  -0.002171   0.020121
     26       0.004928   0.008577   0.058649   0.002675  -0.020652  -0.001065
     27      -0.003572  -0.035377   0.002675   0.161099  -0.046322  -0.100707
     28       0.022406  -0.002171  -0.020652  -0.046322   0.076407   0.044749
     29       0.001537   0.020121  -0.001065  -0.100707   0.044749   0.151991
     30       0.000096  -0.009945  -0.000299  -0.005830   0.001044   0.003628
     31       0.001832   0.018242   0.002518   0.013659  -0.000750  -0.006706
     32      -0.002679   0.000304  -0.005624  -0.002464   0.000225   0.003009
     33       0.000315   0.003461  -0.000300   0.001044  -0.000681  -0.001038
     34       0.000266  -0.001355  -0.000002  -0.002206   0.000350   0.000638
     35       0.000590   0.004306   0.001855   0.004405   0.000004  -0.002758
     36      -0.000662  -0.007472   0.000148  -0.005883   0.001194   0.003557
     37      -0.002505  -0.005764  -0.000058  -0.004306   0.000183   0.001460
     38      -0.003918  -0.015414   0.000140  -0.010236   0.001694   0.004417
     39       0.000947   0.005687   0.000431   0.004752  -0.000809  -0.003356
     40       0.003597   0.015019   0.001326   0.011276  -0.000477  -0.006219
     41      -0.001730  -0.004324  -0.002544  -0.004826  -0.001194   0.003196
     42      -0.005227  -0.024192  -0.003018  -0.019743  -0.000248   0.010853
     43       0.002974   0.016233   0.000352   0.013926  -0.000708  -0.007376
     44       0.006066   0.040270   0.002978   0.026765  -0.000667  -0.013279
     45      -0.001855  -0.012224   0.000283  -0.008692   0.000490   0.004055
     46      -0.001148  -0.002876  -0.000289   0.000382  -0.000035  -0.001307
     47      -0.000077   0.005995  -0.001891   0.005780  -0.002224  -0.003825
     48       0.000516  -0.001096   0.000158   0.000383   0.000282  -0.000437
     49      -0.000072  -0.024116   0.000161  -0.017676   0.000879   0.009289
     50      -0.001094   0.015096   0.000125   0.012626   0.000572  -0.006985
     51       0.003013   0.037160  -0.004713   0.026800  -0.006885  -0.011640
     52      -0.001137  -0.033760   0.004644  -0.025726   0.008880   0.012687
     53       0.004846   0.053266  -0.007834   0.039078  -0.010091  -0.015596
                 30         31         32         33         34         35    
      0      -0.003259   0.016293  -0.013284  -0.003402   0.009768  -0.014751
      1       0.006740  -0.008867   0.030496  -0.004884   0.007438  -0.016455
      2      -0.001749   0.004500  -0.000576   0.001966   0.005377  -0.007007
      3      -0.082556   0.088708   0.000113  -0.151780  -0.094882  -0.075049
      4       0.083374  -0.262446  -0.020030  -0.093914  -0.139267  -0.068472
      5      -0.002785  -0.012110  -0.052903  -0.080714  -0.073815  -0.107858
      6      -0.016220  -0.008005   0.012505  -0.016799   0.000521   0.011905
      7       0.016543   0.004523  -0.008647  -0.009060   0.002121   0.005203
      8       0.011888  -0.001454  -0.004100  -0.007498   0.005094   0.006653
      9       0.000340  -0.005471   0.002898  -0.000081   0.002934   0.001137
     10       0.003894  -0.003198   0.000082  -0.004255   0.000183   0.001004
     11       0.003067  -0.004871  -0.001032   0.003662   0.001266  -0.004372
     12       0.000196  -0.007142  -0.000441   0.002174  -0.000733  -0.001336
     13       0.006165  -0.012769   0.002093  -0.000191   0.001982  -0.004298
     14      -0.000466   0.002878   0.000447  -0.003822  -0.000829   0.002390
     15       0.002455  -0.026619   0.003311   0.006108   0.003435  -0.009437
     16      -0.010959   0.019048  -0.001579   0.004452  -0.002605   0.003933
     17       0.001191   0.002176  -0.002462   0.001538  -0.000078   0.005003
     18       0.001350  -0.002357   0.000122   0.001395   0.000614   0.000763
     19      -0.006862   0.006363  -0.001991   0.003424  -0.002046   0.003013
     20      -0.001610   0.015363  -0.000165  -0.004817   0.000885   0.005292
     21       0.007094  -0.006266  -0.000543  -0.006694   0.001526  -0.000077
     22       0.005599  -0.028708   0.006032   0.005530   0.002190  -0.009915
     23      -0.001046   0.018336  -0.005149  -0.007784   0.000625   0.005395
     24       0.000096   0.001832  -0.002679   0.000315   0.000266   0.000590
     25      -0.009945   0.018242   0.000304   0.003461  -0.001355   0.004306
     26      -0.000299   0.002518  -0.005624  -0.000300  -0.000002   0.001855
     27      -0.005830   0.013659  -0.002464   0.001044  -0.002206   0.004405
     28       0.001044  -0.000750   0.000225  -0.000681   0.000350   0.000004
     29       0.003628  -0.006706   0.003009  -0.001038   0.000638  -0.002758
     30       0.088313  -0.084986  -0.008616   0.009801  -0.018695  -0.000786
     31      -0.084986   0.275000   0.013421   0.007163  -0.015432  -0.001782
     32      -0.008616   0.013421   0.059080   0.006399  -0.014729   0.000070
     33       0.009801   0.007163   0.006399   0.163141   0.099664   0.083058
     34      -0.018695  -0.015432  -0.014729   0.099664   0.145173   0.075764
     35      -0.000786  -0.001782   0.000070   0.083058   0.075764   0.116823
     36      -0.001646   0.001578  -0.000536   0.000912  -0.000089   0.000938
     37      -0.001335   0.003783  -0.001076   0.000230  -0.000676   0.001798
     38      -0.003308   0.007543  -0.001772  -0.000029  -0.001532   0.002583
     39       0.000796  -0.000002   0.000419  -0.002068  -0.000266  -0.000370
     40       0.003699  -0.009282   0.000215   0.001464   0.001368  -0.000970
     41      -0.000116   0.001716   0.000424   0.000478   0.000250  -0.000980
     42      -0.003165   0.015927  -0.000797  -0.002998  -0.003555   0.004465
     43       0.002829  -0.007891   0.001344  -0.001199   0.000384  -0.002992
     44       0.000119  -0.015325   0.002137   0.004191   0.001833  -0.006850
     45      -0.001154   0.007334  -0.000845  -0.002032  -0.000446   0.001948
     46       0.001045   0.002115  -0.000324  -0.003702  -0.000680   0.000407
     47       0.004988  -0.002876   0.000297  -0.003173   0.000937  -0.001047
     48       0.001864  -0.001678  -0.000161  -0.001129   0.000608   0.000265
     49       0.002796   0.007692  -0.001844  -0.002583   0.001922   0.003783
     50      -0.003934  -0.005702   0.001177   0.002028  -0.002632  -0.003427
     51       0.001463  -0.010532   0.004650   0.002141   0.001424  -0.007849
     52      -0.000909   0.012802  -0.003987  -0.004910  -0.001048   0.005865
     53       0.000016  -0.017637   0.006923   0.005323   0.000744  -0.011384
                 36         37         38         39         40         41    
      0      -0.004082  -0.008157  -0.011926   0.002398   0.021226  -0.010786
      1      -0.000768  -0.007601  -0.008767   0.003029   0.006207  -0.005120
      2      -0.003919  -0.006023  -0.012154   0.004004   0.006492   0.000685
      3      -0.002638  -0.003915  -0.006339   0.002332   0.009697  -0.006897
      4       0.002132   0.003384   0.003309  -0.004838   0.000537   0.003325
      5      -0.000898   0.004993   0.008440   0.000357  -0.003883  -0.000971
      6      -0.000782   0.001251   0.005316   0.001888  -0.011539   0.002593
      7      -0.000218   0.000681   0.003497  -0.000080  -0.004144   0.000408
      8      -0.001535  -0.000502  -0.002299  -0.001416   0.010049   0.002038
      9      -0.000881   0.012450   0.018105  -0.004847  -0.005462  -0.000500
     10      -0.012312  -0.006700  -0.000886  -0.012451  -0.008494  -0.004085
     11      -0.022078  -0.009195   0.002744   0.017760   0.001637   0.009228
     12      -0.059230   0.006658   0.013297  -0.059259  -0.014238   0.012782
     13      -0.004654  -0.101624  -0.089555  -0.029780  -0.131752   0.109593
     14      -0.011774  -0.089787  -0.232245   0.036435   0.075069  -0.194356
     15       0.020227   0.009367   0.006626  -0.024307  -0.036469   0.061561
     16       0.006397  -0.021043  -0.014609   0.025774   0.000784  -0.016529
     17       0.011941  -0.034565  -0.017418  -0.007068   0.024801  -0.003208
     18      -0.004829   0.011716   0.018969  -0.003044   0.005640  -0.010515
     19      -0.003719  -0.006537  -0.008913   0.004488  -0.007338   0.007393
     20      -0.000892  -0.001637  -0.004630   0.004233  -0.011143   0.005698
     21       0.005840  -0.006301  -0.006667  -0.000330  -0.003763  -0.005911
     22       0.010242   0.025710   0.040512  -0.014942  -0.026966   0.015975
     23      -0.004211  -0.015294  -0.022289   0.010085   0.009776  -0.009946
     24      -0.000662  -0.002505  -0.003918   0.000947   0.003597  -0.001730
     25      -0.007472  -0.005764  -0.015414   0.005687   0.015019  -0.004324
     26       0.000148  -0.000058   0.000140   0.000431   0.001326  -0.002544
     27      -0.005883  -0.004306  -0.010236   0.004752   0.011276  -0.004826
     28       0.001194   0.000183   0.001694  -0.000809  -0.000477  -0.001194
     29       0.003557   0.001460   0.004417  -0.003356  -0.006219   0.003196
     30      -0.001646  -0.001335  -0.003308   0.000796   0.003699  -0.000116
     31       0.001578   0.003783   0.007543  -0.000002  -0.009282   0.001716
     32      -0.000536  -0.001076  -0.001772   0.000419   0.000215   0.000424
     33       0.000912   0.000230  -0.000029  -0.002068   0.001464   0.000478
     34      -0.000089  -0.000676  -0.001532  -0.000266   0.001368   0.000250
     35       0.000938   0.001798   0.002583  -0.000370  -0.000970  -0.000980
     36       0.053371   0.002237   0.008963   0.002952   0.007506   0.001226
     37       0.002237   0.110824   0.091642   0.000653   0.014554   0.021474
     38       0.008963   0.091642   0.215075  -0.000968  -0.006607  -0.008430
     39       0.002952   0.000653  -0.000968   0.062406   0.015321  -0.031866
     40       0.007506   0.014554  -0.006607   0.015321   0.121313  -0.092508
     41       0.001226   0.021474  -0.008430  -0.031866  -0.092508   0.189605
     42      -0.003842  -0.024649  -0.040371   0.014471  -0.006866   0.000546
     43       0.006972   0.002684   0.010623  -0.001809  -0.005656  -0.000442
     44       0.008887   0.025867   0.044688  -0.016469  -0.004010   0.011086
     45      -0.001563  -0.004138  -0.006589   0.004153   0.007090  -0.006891
     46      -0.001951  -0.002733  -0.003212   0.003114   0.018906  -0.023583
     47      -0.001130   0.004674   0.009795  -0.001369   0.023831  -0.026425
     48      -0.000825   0.002682   0.005600   0.001900   0.003520  -0.006777
     49      -0.005373   0.001201   0.005447   0.003174   0.012123  -0.011184
     50       0.005230  -0.008862  -0.015317  -0.001357  -0.011623   0.013101
     51       0.003976   0.008528   0.013941  -0.005901  -0.010803   0.006924
     52      -0.002464  -0.010967  -0.016032   0.005099   0.003412  -0.002626
     53       0.005067   0.015026   0.025593  -0.008436  -0.013658   0.008408
                 42         43         44         45         46         47    
      0      -0.047213   0.017221   0.056702  -0.012625  -0.006637  -0.000402
      1      -0.010319   0.009231   0.006149  -0.003352  -0.002792  -0.004671
      2      -0.018134   0.009188   0.022789  -0.004728  -0.002818   0.002846
      3      -0.006157   0.007919   0.014059  -0.006726  -0.003231  -0.003229
      4      -0.002486  -0.004204   0.006158  -0.003328  -0.004185  -0.002689
      5       0.007084  -0.002622  -0.004512   0.001790   0.004251   0.000819
      6       0.014837  -0.004620  -0.025208   0.008597   0.009153   0.003954
      7       0.011981  -0.003697  -0.013266   0.003705   0.003643   0.001829
      8      -0.017247   0.004799   0.013830  -0.005833  -0.003450   0.006603
      9       0.013004  -0.007840  -0.010395   0.002179  -0.006765  -0.013356
     10       0.008885  -0.004110  -0.011166   0.012334  -0.007149   0.002099
     11       0.004456  -0.005410  -0.008642   0.022494  -0.010457   0.005257
     12       0.008318   0.009743  -0.026608   0.002845  -0.005932  -0.015283
     13       0.012763  -0.016017  -0.026700   0.005131  -0.007317  -0.006356
     14       0.057611  -0.029870  -0.052803   0.008364   0.027126   0.016543
     15      -0.074526  -0.031816   0.059958  -0.000350   0.015890   0.056087
     16      -0.022818  -0.045672   0.039390  -0.034290  -0.023380  -0.006108
     17      -0.036940   0.012290  -0.022616  -0.023703  -0.015365   0.002011
     18      -0.008019  -0.014513  -0.012243  -0.056472  -0.005286  -0.011357
     19      -0.012210   0.005686   0.022126   0.005769  -0.105327  -0.087444
     20       0.041791   0.041552  -0.017495   0.008200  -0.073317  -0.210047
     21       0.016639  -0.002420  -0.040302   0.006087   0.002068  -0.007995
     22       0.056864  -0.034668  -0.058840   0.020817   0.009781   0.010604
     23      -0.022294   0.024681   0.005740  -0.004461   0.003228  -0.000843
     24      -0.005227   0.002974   0.006066  -0.001855  -0.001148  -0.000077
     25      -0.024192   0.016233   0.040270  -0.012224  -0.002876   0.005995
     26      -0.003018   0.000352   0.002978   0.000283  -0.000289  -0.001891
     27      -0.019743   0.013926   0.026765  -0.008692   0.000382   0.005780
     28      -0.000248  -0.000708  -0.000667   0.000490  -0.000035  -0.002224
     29       0.010853  -0.007376  -0.013279   0.004055  -0.001307  -0.003825
     30      -0.003165   0.002829   0.000119  -0.001154   0.001045   0.004988
     31       0.015927  -0.007891  -0.015325   0.007334   0.002115  -0.002876
     32      -0.000797   0.001344   0.002137  -0.000845  -0.000324   0.000297
     33      -0.002998  -0.001199   0.004191  -0.002032  -0.003702  -0.003173
     34      -0.003555   0.000384   0.001833  -0.000446  -0.000680   0.000937
     35       0.004465  -0.002992  -0.006850   0.001948   0.000407  -0.001047
     36      -0.003842   0.006972   0.008887  -0.001563  -0.001951  -0.001130
     37      -0.024649   0.002684   0.025867  -0.004138  -0.002733   0.004674
     38      -0.040371   0.010623   0.044688  -0.006589  -0.003212   0.009795
     39       0.014471  -0.001809  -0.016469   0.004153   0.003114  -0.001369
     40      -0.006866  -0.005656  -0.004010   0.007090   0.018906   0.023831
     41       0.000546  -0.000442   0.011086  -0.006891  -0.023583  -0.026425
     42       0.066444   0.015337  -0.015541   0.005723   0.006344   0.001857
     43       0.015337   0.062555  -0.015948   0.007369   0.001979  -0.002889
     44      -0.015541  -0.015948   0.034389  -0.001153  -0.005055   0.003749
     45       0.005723   0.007369  -0.001153   0.054160  -0.000662  -0.010097
     46       0.006344   0.001979  -0.005055  -0.000662   0.109267   0.084888
     47       0.001857  -0.002889   0.003749  -0.010097   0.084888   0.198959
     48       0.000878  -0.005297  -0.002444   0.002060  -0.004128  -0.005599
     49      -0.000121   0.010835   0.001705  -0.007140   0.012114  -0.017724
     50      -0.010609  -0.010249   0.005561   0.009701   0.018479  -0.005022
     51       0.029811  -0.015555  -0.026184   0.005508  -0.000053  -0.001462
     52      -0.019375   0.013292   0.007933  -0.003676  -0.001617  -0.003149
     53       0.035838  -0.026596  -0.021043   0.008626  -0.001830  -0.001410
                 48         49         50         51         52         53    
      0       0.001343  -0.016724   0.013522   0.009056  -0.022260   0.028449
      1       0.001651  -0.004587   0.006541   0.024066  -0.002185   0.015029
      2      -0.000440  -0.007614   0.002753  -0.004565  -0.039358   0.025344
      3      -0.000160  -0.013338   0.011848   0.002174  -0.007158   0.015920
      4      -0.002351  -0.005482   0.004590  -0.000852  -0.006621   0.008177
      5      -0.001814  -0.004578   0.006128  -0.000380  -0.002191   0.001920
      6      -0.000463   0.011665  -0.007532  -0.013573   0.011412  -0.019709
      7       0.001558   0.003577  -0.002954  -0.007137   0.007859  -0.011101
      8       0.001245  -0.001291   0.001061   0.001602  -0.001581  -0.003887
      9      -0.006633  -0.016040   0.016320   0.013296  -0.006070   0.001616
     10       0.013026  -0.002548  -0.007849  -0.023959   0.006032  -0.006224
     11      -0.017914   0.022101  -0.008501   0.021194  -0.011747  -0.018378
     12      -0.008464  -0.001820   0.006295  -0.006910   0.011578  -0.021537
     13       0.000389   0.015420  -0.015643  -0.021449   0.017690  -0.029880
     14       0.004120  -0.004520   0.005918  -0.003411   0.006433  -0.009900
     15       0.008204   0.038892  -0.052513  -0.047184   0.029314  -0.054163
     16      -0.022510  -0.041080   0.021415   0.037493  -0.023384   0.052276
     17       0.022423   0.016652   0.000542   0.011808   0.005109  -0.001785
     18      -0.060400  -0.020219   0.033299   0.006958  -0.010063   0.009647
     19       0.000870  -0.135516   0.110143   0.012345  -0.002655   0.014964
     20       0.010716   0.081010  -0.185210   0.014881  -0.013519   0.026542
     21       0.007102   0.022100  -0.015378  -0.111981   0.059289  -0.086378
     22      -0.000329   0.039094  -0.032394  -0.019749  -0.032818   0.008810
     23       0.002885  -0.018056   0.022603  -0.043763   0.108046  -0.165580
     24       0.000516  -0.000072  -0.001094   0.003013  -0.001137   0.004846
     25      -0.001096  -0.024116   0.015096   0.037160  -0.033760   0.053266
     26       0.000158   0.000161   0.000125  -0.004713   0.004644  -0.007834
     27       0.000383  -0.017676   0.012626   0.026800  -0.025726   0.039078
     28       0.000282   0.000879   0.000572  -0.006885   0.008880  -0.010091
     29      -0.000437   0.009289  -0.006985  -0.011640   0.012687  -0.015596
     30       0.001864   0.002796  -0.003934   0.001463  -0.000909   0.000016
     31      -0.001678   0.007692  -0.005702  -0.010532   0.012802  -0.017637
     32      -0.000161  -0.001844   0.001177   0.004650  -0.003987   0.006923
     33      -0.001129  -0.002583   0.002028   0.002141  -0.004910   0.005323
     34       0.000608   0.001922  -0.002632   0.001424  -0.001048   0.000744
     35       0.000265   0.003783  -0.003427  -0.007849   0.005865  -0.011384
     36      -0.000825  -0.005373   0.005230   0.003976  -0.002464   0.005067
     37       0.002682   0.001201  -0.008862   0.008528  -0.010967   0.015026
     38       0.005600   0.005447  -0.015317   0.013941  -0.016032   0.025593
     39       0.001900   0.003174  -0.001357  -0.005901   0.005099  -0.008436
     40       0.003520   0.012123  -0.011623  -0.010803   0.003412  -0.013658
     41      -0.006777  -0.011184   0.013101   0.006924  -0.002626   0.008408
     42       0.000878  -0.000121  -0.010609   0.029811  -0.019375   0.035838
     43      -0.005297   0.010835  -0.010249  -0.015555   0.013292  -0.026596
     44      -0.002444   0.001705   0.005561  -0.026184   0.007933  -0.021043
     45       0.002060  -0.007140   0.009701   0.005508  -0.003676   0.008626
     46      -0.004128   0.012114   0.018479  -0.000053  -0.001617  -0.001830
     47      -0.005599  -0.017724  -0.005022  -0.001462  -0.003149  -0.001410
     48       0.056069   0.011852  -0.010116  -0.002573   0.000455  -0.002909
     49       0.011852   0.120100  -0.091069   0.010846  -0.011168   0.018728
     50      -0.010116  -0.091069   0.181357  -0.009023   0.011231  -0.019207
     51      -0.002573   0.010846  -0.009023   0.083153  -0.013666   0.038474
     52       0.000455  -0.011168   0.011231  -0.013666   0.055630  -0.069348
     53      -0.002909   0.018728  -0.019207   0.038474  -0.069348   0.180572

$bmatrix
 113 54
                  0          1          2          3          4          5    
      0       0.306661  -0.406160   0.860810  -0.306661   0.406160  -0.860810
      1       0.000000   0.000000   0.000000  -0.837613  -0.099652   0.537098
      2       0.000000   0.000000   0.000000   0.000000   0.000000   0.000000
      3       0.000000   0.000000   0.000000   0.000000   0.000000   0.000000
      4       0.000000   0.000000   0.000000   0.000000   0.000000   0.000000
      5       0.000000   0.000000   0.000000   0.000000   0.000000   0.000000
      6       0.000000   0.000000   0.000000   0.000000   0.000000   0.000000
      7       0.000000   0.000000   0.000000   0.000000   0.000000   0.000000
      8      -0.854307  -0.477350  -0.205663   0.000000   0.000000   0.000000
      9      -0.120588   0.985319   0.120849   0.000000   0.000000   0.000000
     10       0.661666  -0.153694  -0.733878   0.000000   0.000000   0.000000
     11       0.000000   0.000000   0.000000   0.410048  -0.898705  -0.155530
     12       0.000000   0.000000   0.000000   0.645635   0.586902   0.488572
     13       0.000000   0.000000   0.000000   0.000000   0.000000   0.000000
     14       0.000000   0.000000   0.000000   0.000000   0.000000   0.000000
     15       0.000000   0.000000   0.000000   0.000000   0.000000   0.000000
     16       0.000000   0.000000   0.000000   0.000000   0.000000   0.000000
     17       0.000000   0.000000   0.000000   0.000000   0.000000   0.000000
     18       0.000000   0.000000   0.000000   0.000000   0.000000   0.000000
     19       0.649377  -0.267201   0.066625   0.000000   0.000000   0.000000
     20       0.180356   0.394395   0.544467   0.000000   0.000000   0.000000
     21      -0.128706  -0.272508  -0.607742  -0.006765   0.312110   0.149674
     22       0.241866   0.401683  -0.304993  -0.278232  -0.206019   0.001912
     23      -0.573203   0.352769  -0.151734   0.288003  -0.112559  -0.155710
     24      -0.361688  -0.559236   0.409829   0.000000   0.000000   0.000000
     25       0.000000   0.000000   0.000000   0.207099  -0.220850  -0.567173
     26       0.198031   0.277487   0.060380  -0.165978  -0.607062   0.293168
     27       0.000000   0.000000   0.000000  -0.727481   0.214930  -0.229479
     28       0.000000   0.000000   0.000000   0.320490   0.494463  -0.257234
     29       0.111409  -0.279352  -0.171497  -0.028295   0.235064   0.646537
     30      -0.326119   0.000087   0.116220   0.479484  -0.114257   0.101772
     31       0.000000   0.000000   0.000000  -0.158352   0.037679  -0.239961
     32       0.000000   0.000000   0.000000   0.000000   0.000000   0.000000
     33       0.000000   0.000000   0.000000   0.000000   0.000000   0.000000
     34       0.000000   0.000000   0.000000   0.000000   0.000000   0.000000
     35       0.000000   0.000000   0.000000   0.000000   0.000000   0.000000
     36       0.000000   0.000000   0.000000   0.000000   0.000000   0.000000
     37       0.000000   0.000000   0.000000   0.000000   0.000000   0.000000
     38       0.000000   0.000000   0.000000   0.000000   0.000000   0.000000
     39       0.000000   0.000000   0.000000   0.000000   0.000000   0.000000
     40       0.000000   0.000000   0.000000   0.000000   0.000000   0.000000
     41       0.000000   0.000000   0.000000   0.000000   0.000000   0.000000
     42       0.000000   0.000000   0.000000   0.000000   0.000000   0.000000
     43       0.000000   0.000000   0.000000   0.000000   0.000000   0.000000
     44       0.000000   0.000000   0.000000   0.000000   0.000000   0.000000
     45       0.000000   0.000000   0.000000   0.000000   0.000000   0.000000
     46       0.000000   0.000000   0.000000   0.000000   0.000000   0.000000
     47       0.000000   0.000000   0.000000   0.000000   0.000000   0.000000
     48       0.000000   0.000000   0.000000   0.000000   0.000000   0.000000
     49       0.000000   0.000000   0.000000   0.000000   0.000000   0.000000
     50       0.000000   0.000000   0.000000   0.000000   0.000000   0.000000
     51       0.000000   0.000000   0.000000   0.000000   0.000000   0.000000
     52       0.000000   0.000000   0.000000   0.000000   0.000000   0.000000
     53      -0.128930   0.089981   0.326718   0.000000   0.000000   0.000000
     54       0.000000   0.000000   0.000000   0.000000   0.000000   0.000000
     55      -0.047448   0.210467  -0.291405   0.000000   0.000000   0.000000
     56       0.291305   0.479725   0.122574  -0.010209   0.237211   0.115562
     57       0.195037   0.622460   0.224217   0.443643  -0.408749  -0.350909
     58       0.353861  -0.263336  -0.250313  -0.627514  -0.218381   0.120510
     59      -0.612170  -0.174500   0.135749   0.169258   0.371914   0.115185
     60      -0.708438  -0.031764   0.237391   0.623110  -0.274046  -0.351286
     61       0.421781   0.616731   0.140737  -0.645926  -0.395516   0.043491
     62       0.127117  -0.257607  -0.166833   0.462056  -0.231614  -0.273889
     63      -0.481694  -0.037493   0.153911  -0.466459  -0.260813   0.043114
     64       0.223384  -0.400343  -0.268475   0.008203   0.414347   0.192581
     65       0.000000   0.000000   0.000000  -0.238740   0.480900  -0.283094
     66       0.000000   0.000000   0.000000   0.327476   0.043618   0.518796
     67       0.048777   0.326393   0.136627  -0.058626  -0.409108  -0.167333
     68       0.000000   0.000000   0.000000  -0.003681   0.286464   0.047409
     69       0.000000   0.000000   0.000000  -0.003681   0.286464   0.047409
     70       0.000000   0.000000   0.000000  -0.003681   0.286464   0.047409
     71       0.000000   0.000000   0.000000   0.000000   0.000000   0.000000
     72       0.000000   0.000000   0.000000   0.000000   0.000000   0.000000
     73       0.000000   0.000000   0.000000   0.000000   0.000000   0.000000
     74       0.000000   0.000000   0.000000   0.000000   0.000000   0.000000
     75       0.000000   0.000000   0.000000   0.000000   0.000000   0.000000
     76       0.000000   0.000000   0.000000   0.000000   0.000000   0.000000
     77       0.000000   0.000000   0.000000   0.000000   0.000000   0.000000
     78       0.000000   0.000000   0.000000   0.000000   0.000000   0.000000
     79       0.000000   0.000000   0.000000   0.000000   0.000000   0.000000
     80       0.000000   0.000000   0.000000   0.000000   0.000000   0.000000
     81       0.000000   0.000000   0.000000   0.000000   0.000000   0.000000
     82       0.000000   0.000000   0.000000   0.000000   0.000000   0.000000
     83       0.000000   0.000000   0.000000   0.000000   0.000000   0.000000
     84       0.000000   0.000000   0.000000   0.000000   0.000000   0.000000
     85       0.000000   0.000000   0.000000   0.000000   0.000000   0.000000
     86       0.000000   0.000000   0.000000   0.000000   0.000000   0.000000
     87       0.000000   0.000000   0.000000   0.000000   0.000000   0.000000
     88       0.000000   0.000000   0.000000   0.000000   0.000000   0.000000
     89       0.000000   0.000000   0.000000   0.000000   0.000000   0.000000
     90       0.000000   0.000000   0.000000   0.000000   0.000000   0.000000
     91       0.000000   0.000000   0.000000   0.000000   0.000000   0.000000
     92       0.000000   0.000000   0.000000   0.000000   0.000000   0.000000
     93       0.000000   0.000000   0.000000   0.000000   0.000000   0.000000
     94       0.000000   0.000000   0.000000   0.000000   0.000000   0.000000
     95       0.000000   0.000000   0.000000   0.000000   0.000000   0.000000
     96       0.000000   0.000000   0.000000   0.000000   0.000000   0.000000
     97       0.000000   0.000000   0.000000   0.000000   0.000000   0.000000
     98       0.000000   0.000000   0.000000   0.000000   0.000000   0.000000
     99       0.000000   0.000000   0.000000   0.000000   0.000000   0.000000
    100       0.000000   0.000000   0.000000   0.000000   0.000000   0.000000
    101       0.000000   0.000000   0.000000   0.000000   0.000000   0.000000
    102       0.000000   0.000000   0.000000   0.000000   0.000000   0.000000
    103       0.145058  -0.322544   0.146074   0.000000   0.000000   0.000000
    104       0.145058  -0.322544   0.146074   0.000000   0.000000   0.000000
    105       0.145058  -0.322544   0.146074   0.000000   0.000000   0.000000
    106       0.296052  -0.625233   0.221409   0.000000   0.000000   0.000000
    107       0.183647  -0.007172  -0.746208   0.000000   0.000000   0.000000
    108      -0.151701   0.210009   0.142714   0.182124  -0.247648  -0.181730
    109       0.000000   0.000000   0.000000   0.000000   0.000000   0.000000
    110       0.172521  -0.420951   0.260403   0.000000   0.000000   0.000000
    111       0.060115   0.197110  -0.707214   0.000000   0.000000   0.000000
    112      -0.275232   0.414292   0.181709   0.182124  -0.247648  -0.181730
                  6          7          8          9         10         11    
      0       0.000000   0.000000   0.000000   0.000000   0.000000   0.000000
      1       0.837613   0.099652  -0.537098   0.000000   0.000000   0.000000
      2      -0.590586   0.124369  -0.797333   0.590586  -0.124369   0.797333
      3       0.000000   0.000000   0.000000  -0.828352  -0.553019  -0.089463
      4       0.000000   0.000000   0.000000   0.000000   0.000000   0.000000
      5       0.000000   0.000000   0.000000   0.000000   0.000000   0.000000
      6       0.000000   0.000000   0.000000  -0.614833   0.788655  -0.001879
      7       0.000000   0.000000   0.000000   0.609933  -0.082626  -0.788133
      8       0.000000   0.000000   0.000000   0.000000   0.000000   0.000000
      9       0.000000   0.000000   0.000000   0.000000   0.000000   0.000000
     10       0.000000   0.000000   0.000000   0.000000   0.000000   0.000000
     11       0.000000   0.000000   0.000000   0.000000   0.000000   0.000000
     12       0.000000   0.000000   0.000000   0.000000   0.000000   0.000000
     13       0.000000   0.000000   0.000000   0.000000   0.000000   0.000000
     14       0.000000   0.000000   0.000000   0.000000   0.000000   0.000000
     15       0.000000   0.000000   0.000000   0.000000   0.000000   0.000000
     16       0.000000   0.000000   0.000000   0.000000   0.000000   0.000000
     17       0.000000   0.000000   0.000000   0.000000   0.000000   0.000000
     18       0.000000   0.000000   0.000000   0.000000   0.000000   0.000000
     19       0.000000   0.000000   0.000000   0.000000   0.000000   0.000000
     20       0.000000   0.000000   0.000000   0.000000   0.000000   0.000000
     21       0.000000   0.000000   0.000000   0.000000   0.000000   0.000000
     22       0.000000   0.000000   0.000000   0.000000   0.000000   0.000000
     23       0.000000   0.000000   0.000000   0.000000   0.000000   0.000000
     24       0.000000   0.000000   0.000000   0.000000   0.000000   0.000000
     25       0.111934   0.170403   0.206179   0.000000   0.000000   0.000000
     26       0.000000   0.000000   0.000000   0.000000   0.000000   0.000000
     27       0.000000   0.000000   0.000000   0.000000   0.000000   0.000000
     28       0.039244  -0.287182   0.007919   0.000000   0.000000   0.000000
     29       0.000000   0.000000   0.000000   0.000000   0.000000   0.000000
     30      -0.153365   0.114170  -0.217992   0.000000   0.000000   0.000000
     31      -0.076452  -0.068679   0.409045   0.234804   0.031000  -0.169084
     32       0.000000   0.000000   0.000000   0.011701  -0.404442   0.439697
     33      -0.179777  -0.205264   0.101144   0.107547   0.361497  -0.398114
     34       0.000000   0.000000   0.000000   0.126274   0.342079   0.463068
     35       0.229585  -0.034547  -0.175443  -0.511249   0.089412  -0.048287
     36      -0.112123   0.239991   0.120483  -0.005449  -0.332378  -0.426394
     37       0.000000   0.000000   0.000000   0.458126  -0.076835   0.028886
     38       0.000000   0.000000   0.000000   0.000000   0.000000   0.000000
     39       0.000000   0.000000   0.000000  -0.005009  -0.047485   0.339908
     40       0.000000   0.000000   0.000000   0.000000   0.000000   0.000000
     41       0.000000   0.000000   0.000000   0.156493  -0.196576  -0.233849
     42       0.000000   0.000000   0.000000   0.000000   0.000000   0.000000
     43       0.000000   0.000000   0.000000  -0.171206   0.274859  -0.113835
     44       0.000000   0.000000   0.000000   0.000000   0.000000   0.000000
     45       0.000000   0.000000   0.000000   0.000000   0.000000   0.000000
     46       0.000000   0.000000   0.000000   0.000000   0.000000   0.000000
     47       0.000000   0.000000   0.000000   0.002535   0.002788   0.340478
     48       0.000000   0.000000   0.000000   0.000000   0.000000   0.000000
     49       0.000000   0.000000   0.000000   0.212398   0.165087  -0.208742
     50       0.000000   0.000000   0.000000   0.000000   0.000000   0.000000
     51       0.000000   0.000000   0.000000  -0.243410  -0.190103  -0.143359
     52       0.000000   0.000000   0.000000   0.000000   0.000000   0.000000
     53       0.000000   0.000000   0.000000   0.253213   0.193440   0.175681
     54       0.000000   0.000000   0.000000  -0.256065   0.145830  -0.213456
     55       0.000000   0.000000   0.000000   0.000000   0.000000   0.000000
     56      -0.040852  -0.273362  -0.114428   0.000000   0.000000   0.000000
     57       0.000000   0.000000   0.000000   0.000000   0.000000   0.000000
     58       0.000000   0.000000   0.000000   0.000000   0.000000   0.000000
     59      -0.040852  -0.273362  -0.114428   0.000000   0.000000   0.000000
     60       0.000000   0.000000   0.000000   0.000000   0.000000   0.000000
     61       0.000000   0.000000   0.000000   0.000000   0.000000   0.000000
     62       0.000000   0.000000   0.000000   0.000000   0.000000   0.000000
     63       0.000000   0.000000   0.000000   0.000000   0.000000   0.000000
     64      -0.040852  -0.273362  -0.114428   0.000000   0.000000   0.000000
     65       0.036203   0.219680   0.097218   0.003694  -0.287496  -0.047580
     66      -0.058901   0.293044  -0.037487   0.003694  -0.287496  -0.047580
     67       0.006155   0.370211   0.078286   0.003694  -0.287496  -0.047580
     68      -0.081448  -0.187307   0.031113   0.289794  -0.374252  -0.273027
     69      -0.009297  -0.378525  -0.052156   0.076866   0.463062   0.015295
     70       0.111573  -0.218203  -0.116678  -0.380229  -0.280171   0.237935
     71       0.000000   0.000000   0.000000   0.173351  -0.300522   0.252607
     72       0.000000   0.000000   0.000000  -0.055077   0.131048  -0.300116
     73       0.000000   0.000000   0.000000   0.075816  -0.081798  -0.196359
     74       0.173515  -0.233227  -0.164902  -0.221044   0.269767   0.379105
     75       0.000000   0.000000   0.000000   0.248666  -0.412406   0.246869
     76       0.173515  -0.233227  -0.164902  -0.351937   0.482613   0.275347
     77       0.000000   0.000000   0.000000   0.020239   0.019164  -0.305854
     78       0.173515  -0.233227  -0.164902  -0.276622   0.370729   0.269610
     79       0.000000   0.000000   0.000000   0.304244  -0.513368   0.356364
     80       0.000000   0.000000   0.000000   0.000000   0.000000   0.000000
     81       0.000000   0.000000   0.000000   0.000000   0.000000   0.000000
     82       0.000000   0.000000   0.000000  -0.087577   0.079010   0.322487
     83       0.000000   0.000000   0.000000   0.000000   0.000000   0.000000
     84       0.000000   0.000000   0.000000  -0.087577   0.079010   0.322487
     85       0.000000   0.000000   0.000000   0.000000   0.000000   0.000000
     86      -0.232750  -0.181107   0.144149   0.362679   0.282189  -0.232867
     87       0.000000   0.000000   0.000000   0.000000   0.000000   0.000000
     88       0.000000   0.000000   0.000000   0.000000   0.000000   0.000000
     89       0.000000   0.000000   0.000000   0.000000   0.000000   0.000000
     90       0.000000   0.000000   0.000000   0.113486   0.087737  -0.309033
     91       0.000000   0.000000   0.000000   0.113486   0.087737  -0.309033
     92       0.000000   0.000000   0.000000  -0.477602  -0.373310  -0.408440
     93       0.000000   0.000000   0.000000  -0.105376  -0.081715   0.182845
     94      -0.232750  -0.181107   0.144149   0.276293   0.214546  -0.357200
     95       0.000000   0.000000   0.000000  -0.288080  -0.225241  -0.274911
     96       0.000000   0.000000   0.000000   0.084146   0.066354   0.316374
     97       0.000000   0.000000   0.000000   0.000000   0.000000   0.000000
     98      -0.232750  -0.181107   0.144149   0.465815   0.362614  -0.223670
     99       0.000000   0.000000   0.000000  -0.391215  -0.305667  -0.284108
    100       0.000000   0.000000   0.000000  -0.018989  -0.014072   0.307178
    101       0.000000   0.000000   0.000000   0.433148   0.421296   0.291044
    102       0.000000   0.000000   0.000000  -0.196653   0.524610  -0.207188
    103       0.000000   0.000000   0.000000   0.431553   0.197377   0.313285
    104       0.000000   0.000000   0.000000  -0.198248   0.300691  -0.184947
    105       0.051094   0.296708   0.008435  -0.021055  -0.495824   0.035687
    106       0.000000   0.000000   0.000000   0.000000   0.000000   0.000000
    107       0.000000   0.000000   0.000000   0.000000   0.000000   0.000000
    108       0.000000   0.000000   0.000000   0.000000   0.000000   0.000000
    109       0.051094   0.296708   0.008435  -0.019461  -0.271905   0.013445
    110       0.000000   0.000000   0.000000  -0.145573   0.323689  -0.146593
    111       0.000000   0.000000   0.000000  -0.145573   0.323689  -0.146593
    112       0.000000   0.000000   0.000000  -0.145573   0.323689  -0.146593
                 12         13         14         15         16         17    
      0       0.000000   0.000000   0.000000   0.000000   0.000000   0.000000
      1       0.000000   0.000000   0.000000   0.000000   0.000000   0.000000
      2       0.000000   0.000000   0.000000   0.000000   0.000000   0.000000
      3       0.828352   0.553019   0.089463   0.000000   0.000000   0.000000
      4      -0.475325   0.815981  -0.329000   0.475325  -0.815981   0.329000
      5       0.000000   0.000000   0.000000   0.693194   0.585221   0.420711
      6       0.000000   0.000000   0.000000   0.000000   0.000000   0.000000
      7       0.000000   0.000000   0.000000   0.000000   0.000000   0.000000
      8       0.000000   0.000000   0.000000   0.000000   0.000000   0.000000
      9       0.000000   0.000000   0.000000   0.000000   0.000000   0.000000
     10       0.000000   0.000000   0.000000   0.000000   0.000000   0.000000
     11       0.000000   0.000000   0.000000   0.000000   0.000000   0.000000
     12       0.000000   0.000000   0.000000   0.000000   0.000000   0.000000
     13       0.056114  -0.754662  -0.653709   0.000000   0.000000   0.000000
     14      -0.324215  -0.335662   0.884430   0.000000   0.000000   0.000000
     15       0.000000   0.000000   0.000000  -0.931191   0.123505   0.342972
     16       0.000000   0.000000   0.000000   0.000000   0.000000   0.000000
     17       0.000000   0.000000   0.000000   0.000000   0.000000   0.000000
     18       0.000000   0.000000   0.000000   0.000000   0.000000   0.000000
     19       0.000000   0.000000   0.000000   0.000000   0.000000   0.000000
     20       0.000000   0.000000   0.000000   0.000000   0.000000   0.000000
     21       0.000000   0.000000   0.000000   0.000000   0.000000   0.000000
     22       0.000000   0.000000   0.000000   0.000000   0.000000   0.000000
     23       0.000000   0.000000   0.000000   0.000000   0.000000   0.000000
     24       0.000000   0.000000   0.000000   0.000000   0.000000   0.000000
     25       0.000000   0.000000   0.000000   0.000000   0.000000   0.000000
     26       0.000000   0.000000   0.000000   0.000000   0.000000   0.000000
     27       0.000000   0.000000   0.000000   0.000000   0.000000   0.000000
     28       0.000000   0.000000   0.000000   0.000000   0.000000   0.000000
     29       0.000000   0.000000   0.000000   0.000000   0.000000   0.000000
     30       0.000000   0.000000   0.000000   0.000000   0.000000   0.000000
     31       0.000000   0.000000   0.000000   0.000000   0.000000   0.000000
     32       0.000000   0.000000   0.000000   0.000000   0.000000   0.000000
     33       0.072231  -0.156234   0.296970   0.000000   0.000000   0.000000
     34       0.107187  -0.110949  -0.306625   0.000000   0.000000   0.000000
     35       0.000000   0.000000   0.000000   0.000000   0.000000   0.000000
     36       0.000000   0.000000   0.000000   0.000000   0.000000   0.000000
     37      -0.190704   0.285389   0.001611   0.000000   0.000000   0.000000
     38       0.185201   0.751892  -0.160175   0.000000   0.000000   0.000000
     39      -0.362124  -0.174391  -0.558699   0.000000   0.000000   0.000000
     40       0.299326  -0.103783   0.638557  -0.057983  -0.160073  -0.313238
     41      -0.612780   0.073994   0.336194   0.000000   0.000000   0.000000
     42       0.524508  -0.357956  -0.311103  -0.203123  -0.000190   0.292991
     43      -0.128992  -0.463924   0.078633   0.300197   0.189065   0.035203
     44       0.248776   0.205851   0.151125  -0.420933   0.083585  -0.270082
     45      -0.286984  -0.089991   0.191429   0.243987   0.530863  -0.466926
     46       0.000000   0.000000   0.000000   0.080964  -0.516613  -0.534846
     47       0.000000   0.000000   0.000000   0.000000   0.000000   0.000000
     48       0.000000   0.000000   0.000000  -0.005094   0.212414  -0.287081
     49       0.000000   0.000000   0.000000   0.000000   0.000000   0.000000
     50       0.000000   0.000000   0.000000  -0.198785   0.022777   0.295850
     51       0.000000   0.000000   0.000000   0.228282  -0.274617   0.005866
     52       0.000000   0.000000   0.000000   0.000000   0.000000   0.000000
     53       0.000000   0.000000   0.000000   0.000000   0.000000   0.000000
     54       0.000000   0.000000   0.000000   0.000000   0.000000   0.000000
     55       0.000000   0.000000   0.000000   0.000000   0.000000   0.000000
     56       0.000000   0.000000   0.000000   0.000000   0.000000   0.000000
     57       0.000000   0.000000   0.000000   0.000000   0.000000   0.000000
     58       0.000000   0.000000   0.000000   0.000000   0.000000   0.000000
     59       0.000000   0.000000   0.000000   0.000000   0.000000   0.000000
     60       0.000000   0.000000   0.000000   0.000000   0.000000   0.000000
     61       0.000000   0.000000   0.000000   0.000000   0.000000   0.000000
     62       0.000000   0.000000   0.000000   0.000000   0.000000   0.000000
     63       0.000000   0.000000   0.000000   0.000000   0.000000   0.000000
     64       0.000000   0.000000   0.000000   0.000000   0.000000   0.000000
     65       0.000000   0.000000   0.000000   0.000000   0.000000   0.000000
     66       0.000000   0.000000   0.000000   0.000000   0.000000   0.000000
     67       0.000000   0.000000   0.000000   0.000000   0.000000   0.000000
     68      -0.204665   0.275096   0.194506   0.000000   0.000000   0.000000
     69       0.000000   0.000000   0.000000   0.000000   0.000000   0.000000
     70       0.000000   0.000000   0.000000   0.000000   0.000000   0.000000
     71       0.301267  -0.429587  -0.133975   0.000000   0.000000   0.000000
     72       0.370497  -0.539546  -0.095266   0.000000   0.000000   0.000000
     73      -0.225553   0.424005  -0.532574   0.000000   0.000000   0.000000
     74      -0.126717   0.287369  -0.603091   0.000000   0.000000   0.000000
     75      -0.155922   0.191158   0.262054   0.090963  -0.082065  -0.334954
     76       0.469333  -0.676182  -0.165782   0.000000   0.000000   0.000000
     77      -0.086692   0.081198   0.300763   0.090963  -0.082065  -0.334954
     78       0.012144  -0.055437   0.230247   0.090963  -0.082065  -0.334954
     79      -0.294783   0.533965  -0.571284   0.000000   0.000000   0.000000
     80       0.522158   0.486616   0.452504  -0.373302  -0.481873  -0.655801
     81      -0.547682  -0.167622   0.375533  -0.119893  -0.327654  -0.639425
     82       0.145414   0.011742  -0.180966  -0.263066  -0.391327  -0.590495
     83      -0.606235  -0.256166   0.240523  -0.047504   0.071497   0.245957
     84       0.086861  -0.076802  -0.315976  -0.190677   0.007824   0.294887
     85       0.463605   0.398072   0.317494  -0.300913  -0.082722   0.229581
     86       0.000000   0.000000   0.000000  -0.119038  -0.092029   0.324152
     87       0.000000   0.000000   0.000000   0.002166  -0.428158   0.592012
     88      -0.191049   0.010014   0.300857   0.072038   0.082328  -0.233216
     89      -0.191049   0.010014   0.300857   0.267020  -0.140965  -0.243875
     90       0.000000   0.000000   0.000000   0.118906  -0.523776   0.532670
     91      -0.191049   0.010014   0.300857   0.188778  -0.013290  -0.292558
     92       0.000000   0.000000   0.000000   0.000000   0.000000   0.000000
     93       0.024707   0.018445  -0.342788   0.000000   0.000000   0.000000
     94       0.000000   0.000000   0.000000   0.000000   0.000000   0.000000
     95       0.000000   0.000000   0.000000   0.000000   0.000000   0.000000
     96       0.024707   0.018445  -0.342788   0.000000   0.000000   0.000000
     97       0.000000   0.000000   0.000000   0.197148  -0.651452   0.581354
     98       0.000000   0.000000   0.000000   0.000000   0.000000   0.000000
     99       0.000000   0.000000   0.000000  -0.119038  -0.092029   0.324152
    100       0.024707   0.018445  -0.342788  -0.119038  -0.092029   0.324152
    101       0.000000   0.000000   0.000000   0.000000   0.000000   0.000000
    102       0.173295  -0.286123   0.164109   0.000000   0.000000   0.000000
    103       0.000000   0.000000   0.000000   0.000000   0.000000   0.000000
    104       0.173295  -0.286123   0.164109   0.000000   0.000000   0.000000
    105       0.000000   0.000000   0.000000   0.000000   0.000000   0.000000
    106       0.000000   0.000000   0.000000   0.000000   0.000000   0.000000
    107       0.000000   0.000000   0.000000   0.000000   0.000000   0.000000
    108       0.000000   0.000000   0.000000   0.000000   0.000000   0.000000
    109       0.000000   0.000000   0.000000   0.000000   0.000000   0.000000
    110       0.000000   0.000000   0.000000   0.000000   0.000000   0.000000
    111       0.000000   0.000000   0.000000   0.000000   0.000000   0.000000
    112       0.000000   0.000000   0.000000   0.000000   0.000000   0.000000
                 18         19         20         21         22         23    
      0       0.000000   0.000000   0.000000   0.000000   0.000000   0.000000
      1       0.000000   0.000000   0.000000   0.000000   0.000000   0.000000
      2       0.000000   0.000000   0.000000   0.000000   0.000000   0.000000
      3       0.000000   0.000000   0.000000   0.000000   0.000000   0.000000
      4       0.000000   0.000000   0.000000   0.000000   0.000000   0.000000
      5      -0.693194  -0.585221  -0.420711   0.000000   0.000000   0.000000
      6       0.614833  -0.788655   0.001879   0.000000   0.000000   0.000000
      7       0.000000   0.000000   0.000000  -0.609933   0.082626   0.788133
      8       0.000000   0.000000   0.000000   0.854307   0.477350   0.205663
      9       0.000000   0.000000   0.000000   0.000000   0.000000   0.000000
     10       0.000000   0.000000   0.000000   0.000000   0.000000   0.000000
     11       0.000000   0.000000   0.000000   0.000000   0.000000   0.000000
     12       0.000000   0.000000   0.000000   0.000000   0.000000   0.000000
     13       0.000000   0.000000   0.000000   0.000000   0.000000   0.000000
     14       0.000000   0.000000   0.000000   0.000000   0.000000   0.000000
     15       0.000000   0.000000   0.000000   0.000000   0.000000   0.000000
     16      -0.220777   0.299672   0.928145   0.000000   0.000000   0.000000
     17       0.281724   0.787082  -0.548756   0.000000   0.000000   0.000000
     18       0.000000   0.000000   0.000000  -0.453447   0.348550  -0.820304
     19       0.000000   0.000000   0.000000  -0.179588   0.314581   0.015842
     20       0.000000   0.000000   0.000000   0.142851  -0.122055  -0.310098
     21       0.000000   0.000000   0.000000   0.000000   0.000000   0.000000
     22       0.000000   0.000000   0.000000   0.036366  -0.195663   0.303080
     23       0.000000   0.000000   0.000000   0.000000   0.000000   0.000000
     24       0.000000   0.000000   0.000000   0.000000   0.000000   0.000000
     25       0.000000   0.000000   0.000000   0.000000   0.000000   0.000000
     26       0.000000   0.000000   0.000000   0.000000   0.000000   0.000000
     27       0.000000   0.000000   0.000000   0.000000   0.000000   0.000000
     28       0.000000   0.000000   0.000000   0.000000   0.000000   0.000000
     29       0.000000   0.000000   0.000000   0.000000   0.000000   0.000000
     30       0.000000   0.000000   0.000000   0.000000   0.000000   0.000000
     31       0.000000   0.000000   0.000000   0.000000   0.000000   0.000000
     32       0.128908   0.099784  -0.298940  -0.140610   0.304657  -0.140757
     33       0.000000   0.000000   0.000000   0.000000   0.000000   0.000000
     34       0.000000   0.000000   0.000000  -0.233461  -0.231130  -0.156443
     35       0.000000   0.000000   0.000000   0.281664  -0.054864   0.223730
     36       0.117571   0.092387   0.305910   0.000000   0.000000   0.000000
     37      -0.267422  -0.208554  -0.030497   0.000000   0.000000   0.000000
     38       0.000000   0.000000   0.000000   0.000000   0.000000   0.000000
     39       0.000000   0.000000   0.000000   0.000000   0.000000   0.000000
     40       0.000000   0.000000   0.000000   0.000000   0.000000   0.000000
     41       0.000000   0.000000   0.000000   0.000000   0.000000   0.000000
     42       0.000000   0.000000   0.000000   0.000000   0.000000   0.000000
     43       0.000000   0.000000   0.000000   0.000000   0.000000   0.000000
     44       0.172156  -0.289436   0.118956   0.000000   0.000000   0.000000
     45       0.000000   0.000000   0.000000   0.000000   0.000000   0.000000
     46      -0.250613   0.148076   0.206949   0.000000   0.000000   0.000000
     47      -0.278986   0.348656  -0.519709   0.000000   0.000000   0.000000
     48       0.310564  -0.078880   0.635433   0.000000   0.000000   0.000000
     49      -0.612270   0.069919   0.340523   0.000000   0.000000   0.000000
     50       0.613617   0.221316  -0.275985   0.000000   0.000000   0.000000
     51       0.015128   0.464720   0.137493   0.000000   0.000000   0.000000
     52      -0.041569  -0.742576  -0.259495   0.000000   0.000000   0.000000
     53       0.000000   0.000000   0.000000  -0.124283  -0.283421  -0.502399
     54       0.000000   0.000000   0.000000   0.679674  -0.257480  -0.068146
     55       0.000000   0.000000   0.000000  -0.335723  -0.557214   0.355880
     56       0.000000   0.000000   0.000000   0.000000   0.000000   0.000000
     57       0.000000   0.000000   0.000000   0.000000   0.000000   0.000000
     58       0.000000   0.000000   0.000000  -0.190736   0.259358   0.190323
     59       0.000000   0.000000   0.000000   0.000000   0.000000   0.000000
     60       0.000000   0.000000   0.000000   0.000000   0.000000   0.000000
     61       0.000000   0.000000   0.000000   0.000000   0.000000   0.000000
     62       0.000000   0.000000   0.000000  -0.190736   0.259358   0.190323
     63       0.000000   0.000000   0.000000   0.000000   0.000000   0.000000
     64       0.000000   0.000000   0.000000  -0.190736   0.259358   0.190323
     65       0.000000   0.000000   0.000000   0.000000   0.000000   0.000000
     66       0.000000   0.000000   0.000000   0.000000   0.000000   0.000000
     67       0.000000   0.000000   0.000000   0.000000   0.000000   0.000000
     68       0.000000   0.000000   0.000000   0.000000   0.000000   0.000000
     69       0.000000   0.000000   0.000000  -0.063887  -0.371000  -0.010548
     70       0.272337   0.211911  -0.168666   0.000000   0.000000   0.000000
     71       0.000000   0.000000   0.000000  -0.183707   0.303313  -0.173969
     72      -0.024510  -0.018297   0.340045   0.000000   0.000000   0.000000
     73      -0.024510  -0.018297   0.340045   0.000000   0.000000   0.000000
     74       0.000000   0.000000   0.000000   0.000000   0.000000   0.000000
     75       0.000000   0.000000   0.000000  -0.183707   0.303313  -0.173969
     76       0.000000   0.000000   0.000000   0.000000   0.000000   0.000000
     77      -0.024510  -0.018297   0.340045   0.000000   0.000000   0.000000
     78       0.000000   0.000000   0.000000   0.000000   0.000000   0.000000
     79       0.000000   0.000000   0.000000  -0.183707   0.303313  -0.173969
     80       0.000000   0.000000   0.000000   0.000000   0.000000   0.000000
     81       0.000000   0.000000   0.000000   0.000000   0.000000   0.000000
     82       0.000000   0.000000   0.000000   0.000000   0.000000   0.000000
     83       0.191393  -0.010032  -0.301399   0.000000   0.000000   0.000000
     84       0.191393  -0.010032  -0.301399   0.000000   0.000000   0.000000
     85       0.191393  -0.010032  -0.301399   0.000000   0.000000   0.000000
     86      -0.010891  -0.009052  -0.235434   0.000000   0.000000   0.000000
     87       0.476785  -0.267868  -0.412975   0.000000   0.000000   0.000000
     88       0.502870  -0.385951  -0.291697   0.000000   0.000000   0.000000
     89      -0.318171   0.558491  -0.252635   0.000000   0.000000   0.000000
     90      -0.137300   0.033622   0.179456   0.000000   0.000000   0.000000
     91      -0.111215  -0.084461   0.300734   0.000000   0.000000   0.000000
     92       0.457810   0.358434   0.640812   0.280136   0.218855   0.193852
     93       0.341012   0.267249   0.586167   0.000000   0.000000   0.000000
     94       0.216801   0.170540   0.639274   0.000000   0.000000   0.000000
     95      -0.401036  -0.312440   0.086716   0.280136   0.218855   0.193852
     96      -0.517833  -0.403624   0.032070   0.000000   0.000000   0.000000
     97      -0.344256   0.676574  -0.373913   0.000000   0.000000   0.000000
     98      -0.642045  -0.500333   0.085177   0.000000   0.000000   0.000000
     99       0.230117   0.178841  -0.233896   0.280136   0.218855   0.193852
    100       0.113320   0.087656  -0.288541   0.000000   0.000000   0.000000
    101      -0.262145  -0.204799  -0.181402  -0.372851  -0.722000  -0.212855
    102       0.000000   0.000000   0.000000  -0.178489  -0.743991  -0.060134
    103      -0.262145  -0.204799  -0.181402  -0.314467   0.329966  -0.277957
    104       0.000000   0.000000   0.000000  -0.120105   0.307975  -0.125236
    105       0.000000   0.000000   0.000000  -0.175097   0.521660  -0.190196
    106       0.000000   0.000000   0.000000  -0.406219   0.581006   0.338867
    107       0.000000   0.000000   0.000000  -0.385992   0.452747   0.552543
    108       0.000000   0.000000   0.000000  -0.314877   0.410685   0.354765
    109       0.000000   0.000000   0.000000  -0.233481  -0.530306  -0.125094
    110       0.000000   0.000000   0.000000   0.147340  -0.320011   0.130717
    111       0.000000   0.000000   0.000000   0.167566  -0.448271   0.344393
    112       0.000000   0.000000   0.000000   0.238681  -0.490333   0.146614
                 24         25         26         27         28         29    
      0       0.000000   0.000000   0.000000   0.000000   0.000000   0.000000
      1       0.000000   0.000000   0.000000   0.000000   0.000000   0.000000
      2       0.000000   0.000000   0.000000   0.000000   0.000000   0.000000
      3       0.000000   0.000000   0.000000   0.000000   0.000000   0.000000
      4       0.000000   0.000000   0.000000   0.000000   0.000000   0.000000
      5       0.000000   0.000000   0.000000   0.000000   0.000000   0.000000
      6       0.000000   0.000000   0.000000   0.000000   0.000000   0.000000
      7       0.000000   0.000000   0.000000   0.000000   0.000000   0.000000
      8       0.000000   0.000000   0.000000   0.000000   0.000000   0.000000
      9       0.120588  -0.985319  -0.120849   0.000000   0.000000   0.000000
     10       0.000000   0.000000   0.000000  -0.661666   0.153694   0.733878
     11       0.000000   0.000000   0.000000   0.000000   0.000000   0.000000
     12       0.000000   0.000000   0.000000   0.000000   0.000000   0.000000
     13       0.000000   0.000000   0.000000   0.000000   0.000000   0.000000
     14       0.000000   0.000000   0.000000   0.000000   0.000000   0.000000
     15       0.000000   0.000000   0.000000   0.000000   0.000000   0.000000
     16       0.000000   0.000000   0.000000   0.000000   0.000000   0.000000
     17       0.000000   0.000000   0.000000   0.000000   0.000000   0.000000
     18       0.000000   0.000000   0.000000   0.000000   0.000000   0.000000
     19      -0.469789  -0.047381  -0.082468   0.000000   0.000000   0.000000
     20       0.000000   0.000000   0.000000  -0.323207  -0.272341  -0.234369
     21       0.135471  -0.039602   0.458068   0.000000   0.000000   0.000000
     22       0.000000   0.000000   0.000000   0.000000   0.000000   0.000000
     23       0.000000   0.000000   0.000000   0.285200  -0.240209   0.307443
     24       0.315224   0.081717  -0.351714   0.046463   0.477519  -0.058114
     25       0.000000   0.000000   0.000000   0.000000   0.000000   0.000000
     26       0.000000   0.000000   0.000000   0.000000   0.000000   0.000000
     27       0.000000   0.000000   0.000000   0.000000   0.000000   0.000000
     28       0.000000   0.000000   0.000000   0.000000   0.000000   0.000000
     29       0.000000   0.000000   0.000000   0.000000   0.000000   0.000000
     30       0.000000   0.000000   0.000000   0.000000   0.000000   0.000000
     31       0.000000   0.000000   0.000000   0.000000   0.000000   0.000000
     32       0.000000   0.000000   0.000000   0.000000   0.000000   0.000000
     33       0.000000   0.000000   0.000000   0.000000   0.000000   0.000000
     34       0.000000   0.000000   0.000000   0.000000   0.000000   0.000000
     35       0.000000   0.000000   0.000000   0.000000   0.000000   0.000000
     36       0.000000   0.000000   0.000000   0.000000   0.000000   0.000000
     37       0.000000   0.000000   0.000000   0.000000   0.000000   0.000000
     38       0.000000   0.000000   0.000000   0.000000   0.000000   0.000000
     39       0.000000   0.000000   0.000000   0.000000   0.000000   0.000000
     40       0.000000   0.000000   0.000000   0.000000   0.000000   0.000000
     41       0.000000   0.000000   0.000000   0.000000   0.000000   0.000000
     42       0.000000   0.000000   0.000000   0.000000   0.000000   0.000000
     43       0.000000   0.000000   0.000000   0.000000   0.000000   0.000000
     44       0.000000   0.000000   0.000000   0.000000   0.000000   0.000000
     45       0.000000   0.000000   0.000000   0.000000   0.000000   0.000000
     46       0.000000   0.000000   0.000000   0.000000   0.000000   0.000000
     47       0.000000   0.000000   0.000000   0.000000   0.000000   0.000000
     48       0.000000   0.000000   0.000000   0.000000   0.000000   0.000000
     49       0.000000   0.000000   0.000000   0.000000   0.000000   0.000000
     50       0.000000   0.000000   0.000000   0.000000   0.000000   0.000000
     51       0.000000   0.000000   0.000000   0.000000   0.000000   0.000000
     52       0.000000   0.000000   0.000000   0.000000   0.000000   0.000000
     53       0.000000   0.000000   0.000000   0.000000   0.000000   0.000000
     54       0.000000   0.000000   0.000000   0.000000   0.000000   0.000000
     55       0.000000   0.000000   0.000000   0.000000   0.000000   0.000000
     56       0.000000   0.000000   0.000000  -0.240243  -0.443573  -0.123707
     57       0.000000   0.000000   0.000000  -0.240243  -0.443573  -0.123707
     58       0.000000   0.000000   0.000000   0.000000   0.000000   0.000000
     59       0.483764   0.075948  -0.136505   0.000000   0.000000   0.000000
     60       0.483764   0.075948  -0.136505   0.000000   0.000000   0.000000
     61       0.000000   0.000000   0.000000  -0.240243  -0.443573  -0.123707
     62       0.000000   0.000000   0.000000   0.000000   0.000000   0.000000
     63       0.483764   0.075948  -0.136505   0.000000   0.000000   0.000000
     64       0.000000   0.000000   0.000000   0.000000   0.000000   0.000000
     65       0.000000   0.000000   0.000000   0.000000   0.000000   0.000000
     66       0.000000   0.000000   0.000000   0.000000   0.000000   0.000000
     67       0.000000   0.000000   0.000000   0.000000   0.000000   0.000000
     68       0.000000   0.000000   0.000000   0.000000   0.000000   0.000000
     69       0.000000   0.000000   0.000000   0.000000   0.000000   0.000000
     70       0.000000   0.000000   0.000000   0.000000   0.000000   0.000000
     71       0.000000   0.000000   0.000000   0.000000   0.000000   0.000000
     72       0.000000   0.000000   0.000000   0.000000   0.000000   0.000000
     73       0.000000   0.000000   0.000000   0.000000   0.000000   0.000000
     74       0.000000   0.000000   0.000000   0.000000   0.000000   0.000000
     75       0.000000   0.000000   0.000000   0.000000   0.000000   0.000000
     76       0.000000   0.000000   0.000000   0.000000   0.000000   0.000000
     77       0.000000   0.000000   0.000000   0.000000   0.000000   0.000000
     78       0.000000   0.000000   0.000000   0.000000   0.000000   0.000000
     79       0.000000   0.000000   0.000000   0.000000   0.000000   0.000000
     80       0.000000   0.000000   0.000000   0.000000   0.000000   0.000000
     81       0.000000   0.000000   0.000000   0.000000   0.000000   0.000000
     82       0.000000   0.000000   0.000000   0.000000   0.000000   0.000000
     83       0.000000   0.000000   0.000000   0.000000   0.000000   0.000000
     84       0.000000   0.000000   0.000000   0.000000   0.000000   0.000000
     85       0.000000   0.000000   0.000000   0.000000   0.000000   0.000000
     86       0.000000   0.000000   0.000000   0.000000   0.000000   0.000000
     87       0.000000   0.000000   0.000000   0.000000   0.000000   0.000000
     88       0.000000   0.000000   0.000000   0.000000   0.000000   0.000000
     89       0.000000   0.000000   0.000000   0.000000   0.000000   0.000000
     90       0.000000   0.000000   0.000000   0.000000   0.000000   0.000000
     91       0.000000   0.000000   0.000000   0.000000   0.000000   0.000000
     92       0.000000   0.000000   0.000000   0.000000   0.000000   0.000000
     93       0.000000   0.000000   0.000000   0.000000   0.000000   0.000000
     94       0.000000   0.000000   0.000000   0.000000   0.000000   0.000000
     95       0.000000   0.000000   0.000000   0.000000   0.000000   0.000000
     96       0.000000   0.000000   0.000000   0.000000   0.000000   0.000000
     97       0.000000   0.000000   0.000000   0.000000   0.000000   0.000000
     98       0.000000   0.000000   0.000000   0.000000   0.000000   0.000000
     99       0.000000   0.000000   0.000000   0.000000   0.000000   0.000000
    100       0.000000   0.000000   0.000000   0.000000   0.000000   0.000000
    101       0.000000   0.000000   0.000000   0.000000   0.000000   0.000000
    102       0.000000   0.000000   0.000000   0.000000   0.000000   0.000000
    103       0.000000   0.000000   0.000000   0.000000   0.000000   0.000000
    104       0.000000   0.000000   0.000000   0.000000   0.000000   0.000000
    105       0.000000   0.000000   0.000000   0.000000   0.000000   0.000000
    106       0.000000   0.000000   0.000000  -0.174288   0.417273  -0.244527
    107      -0.082109  -0.072529   0.509414   0.000000   0.000000   0.000000
    108       0.000000   0.000000   0.000000   0.000000   0.000000   0.000000
    109       0.000000   0.000000   0.000000   0.000000   0.000000   0.000000
    110       0.000000   0.000000   0.000000  -0.174288   0.417273  -0.244527
    111      -0.082109  -0.072529   0.509414   0.000000   0.000000   0.000000
    112       0.000000   0.000000   0.000000   0.000000   0.000000   0.000000
                 30         31         32         33         34         35    
      0       0.000000   0.000000   0.000000   0.000000   0.000000   0.000000
      1       0.000000   0.000000   0.000000   0.000000   0.000000   0.000000
      2       0.000000   0.000000   0.000000   0.000000   0.000000   0.000000
      3       0.000000   0.000000   0.000000   0.000000   0.000000   0.000000
      4       0.000000   0.000000   0.000000   0.000000   0.000000   0.000000
      5       0.000000   0.000000   0.000000   0.000000   0.000000   0.000000
      6       0.000000   0.000000   0.000000   0.000000   0.000000   0.000000
      7       0.000000   0.000000   0.000000   0.000000   0.000000   0.000000
      8       0.000000   0.000000   0.000000   0.000000   0.000000   0.000000
      9       0.000000   0.000000   0.000000   0.000000   0.000000   0.000000
     10       0.000000   0.000000   0.000000   0.000000   0.000000   0.000000
     11      -0.410048   0.898705   0.155530   0.000000   0.000000   0.000000
     12       0.000000   0.000000   0.000000  -0.645635  -0.586902  -0.488572
     13       0.000000   0.000000   0.000000   0.000000   0.000000   0.000000
     14       0.000000   0.000000   0.000000   0.000000   0.000000   0.000000
     15       0.000000   0.000000   0.000000   0.000000   0.000000   0.000000
     16       0.000000   0.000000   0.000000   0.000000   0.000000   0.000000
     17       0.000000   0.000000   0.000000   0.000000   0.000000   0.000000
     18       0.000000   0.000000   0.000000   0.000000   0.000000   0.000000
     19       0.000000   0.000000   0.000000   0.000000   0.000000   0.000000
     20       0.000000   0.000000   0.000000   0.000000   0.000000   0.000000
     21       0.000000   0.000000   0.000000   0.000000   0.000000   0.000000
     22       0.000000   0.000000   0.000000   0.000000   0.000000   0.000000
     23       0.000000   0.000000   0.000000   0.000000   0.000000   0.000000
     24       0.000000   0.000000   0.000000   0.000000   0.000000   0.000000
     25       0.000000   0.000000   0.000000  -0.319033   0.050447   0.360994
     26       0.000000   0.000000   0.000000  -0.032053   0.329575  -0.353548
     27       0.403796   0.145411   0.224357   0.323685  -0.360341   0.005121
     28      -0.359734  -0.207281   0.249315   0.000000   0.000000   0.000000
     29      -0.083115   0.044288  -0.475039   0.000000   0.000000   0.000000
     30       0.000000   0.000000   0.000000   0.000000   0.000000   0.000000
     31       0.000000   0.000000   0.000000   0.000000   0.000000   0.000000
     32       0.000000   0.000000   0.000000   0.000000   0.000000   0.000000
     33       0.000000   0.000000   0.000000   0.000000   0.000000   0.000000
     34       0.000000   0.000000   0.000000   0.000000   0.000000   0.000000
     35       0.000000   0.000000   0.000000   0.000000   0.000000   0.000000
     36       0.000000   0.000000   0.000000   0.000000   0.000000   0.000000
     37       0.000000   0.000000   0.000000   0.000000   0.000000   0.000000
     38       0.000000   0.000000   0.000000   0.000000   0.000000   0.000000
     39       0.000000   0.000000   0.000000   0.000000   0.000000   0.000000
     40       0.000000   0.000000   0.000000   0.000000   0.000000   0.000000
     41       0.000000   0.000000   0.000000   0.000000   0.000000   0.000000
     42       0.000000   0.000000   0.000000   0.000000   0.000000   0.000000
     43       0.000000   0.000000   0.000000   0.000000   0.000000   0.000000
     44       0.000000   0.000000   0.000000   0.000000   0.000000   0.000000
     45       0.000000   0.000000   0.000000   0.000000   0.000000   0.000000
     46       0.000000   0.000000   0.000000   0.000000   0.000000   0.000000
     47       0.000000   0.000000   0.000000   0.000000   0.000000   0.000000
     48       0.000000   0.000000   0.000000   0.000000   0.000000   0.000000
     49       0.000000   0.000000   0.000000   0.000000   0.000000   0.000000
     50       0.000000   0.000000   0.000000   0.000000   0.000000   0.000000
     51       0.000000   0.000000   0.000000   0.000000   0.000000   0.000000
     52       0.000000   0.000000   0.000000   0.000000   0.000000   0.000000
     53       0.000000   0.000000   0.000000   0.000000   0.000000   0.000000
     54       0.000000   0.000000   0.000000   0.000000   0.000000   0.000000
     55       0.000000   0.000000   0.000000   0.000000   0.000000   0.000000
     56       0.000000   0.000000   0.000000   0.000000   0.000000   0.000000
     57       0.000000   0.000000   0.000000  -0.398437   0.229863   0.250399
     58       0.464389   0.222358  -0.060521   0.000000   0.000000   0.000000
     59       0.000000   0.000000   0.000000   0.000000   0.000000   0.000000
     60       0.000000   0.000000   0.000000  -0.398437   0.229863   0.250399
     61       0.464389   0.222358  -0.060521   0.000000   0.000000   0.000000
     62       0.000000   0.000000   0.000000  -0.398437   0.229863   0.250399
     63       0.464389   0.222358  -0.060521   0.000000   0.000000   0.000000
     64       0.000000   0.000000   0.000000   0.000000   0.000000   0.000000
     65       0.000000   0.000000   0.000000   0.198843  -0.413085   0.233456
     66      -0.272269  -0.049166  -0.433729   0.000000   0.000000   0.000000
     67       0.000000   0.000000   0.000000   0.000000   0.000000   0.000000
     68       0.000000   0.000000   0.000000   0.000000   0.000000   0.000000
     69       0.000000   0.000000   0.000000   0.000000   0.000000   0.000000
     70       0.000000   0.000000   0.000000   0.000000   0.000000   0.000000
     71       0.000000   0.000000   0.000000   0.000000   0.000000   0.000000
     72       0.000000   0.000000   0.000000   0.000000   0.000000   0.000000
     73       0.000000   0.000000   0.000000   0.000000   0.000000   0.000000
     74       0.000000   0.000000   0.000000   0.000000   0.000000   0.000000
     75       0.000000   0.000000   0.000000   0.000000   0.000000   0.000000
     76       0.000000   0.000000   0.000000   0.000000   0.000000   0.000000
     77       0.000000   0.000000   0.000000   0.000000   0.000000   0.000000
     78       0.000000   0.000000   0.000000   0.000000   0.000000   0.000000
     79       0.000000   0.000000   0.000000   0.000000   0.000000   0.000000
     80       0.000000   0.000000   0.000000   0.000000   0.000000   0.000000
     81       0.000000   0.000000   0.000000   0.000000   0.000000   0.000000
     82       0.000000   0.000000   0.000000   0.000000   0.000000   0.000000
     83       0.000000   0.000000   0.000000   0.000000   0.000000   0.000000
     84       0.000000   0.000000   0.000000   0.000000   0.000000   0.000000
     85       0.000000   0.000000   0.000000   0.000000   0.000000   0.000000
     86       0.000000   0.000000   0.000000   0.000000   0.000000   0.000000
     87       0.000000   0.000000   0.000000   0.000000   0.000000   0.000000
     88       0.000000   0.000000   0.000000   0.000000   0.000000   0.000000
     89       0.000000   0.000000   0.000000   0.000000   0.000000   0.000000
     90       0.000000   0.000000   0.000000   0.000000   0.000000   0.000000
     91       0.000000   0.000000   0.000000   0.000000   0.000000   0.000000
     92       0.000000   0.000000   0.000000   0.000000   0.000000   0.000000
     93       0.000000   0.000000   0.000000   0.000000   0.000000   0.000000
     94       0.000000   0.000000   0.000000   0.000000   0.000000   0.000000
     95       0.000000   0.000000   0.000000   0.000000   0.000000   0.000000
     96       0.000000   0.000000   0.000000   0.000000   0.000000   0.000000
     97       0.000000   0.000000   0.000000   0.000000   0.000000   0.000000
     98       0.000000   0.000000   0.000000   0.000000   0.000000   0.000000
     99       0.000000   0.000000   0.000000   0.000000   0.000000   0.000000
    100       0.000000   0.000000   0.000000   0.000000   0.000000   0.000000
    101       0.000000   0.000000   0.000000   0.000000   0.000000   0.000000
    102       0.000000   0.000000   0.000000   0.000000   0.000000   0.000000
    103       0.000000   0.000000   0.000000   0.000000   0.000000   0.000000
    104       0.000000   0.000000   0.000000   0.000000   0.000000   0.000000
    105       0.000000   0.000000   0.000000   0.000000   0.000000   0.000000
    106       0.000000   0.000000   0.000000   0.000000   0.000000   0.000000
    107       0.000000   0.000000   0.000000   0.000000   0.000000   0.000000
    108       0.000000   0.000000   0.000000   0.000000   0.000000   0.000000
    109       0.000000   0.000000   0.000000   0.000000   0.000000   0.000000
    110       0.000000   0.000000   0.000000   0.000000   0.000000   0.000000
    111       0.000000   0.000000   0.000000   0.000000   0.000000   0.000000
    112       0.000000   0.000000   0.000000   0.000000   0.000000   0.000000
                 36         37         38         39         40         41    
      0       0.000000   0.000000   0.000000   0.000000   0.000000   0.000000
      1       0.000000   0.000000   0.000000   0.000000   0.000000   0.000000
      2       0.000000   0.000000   0.000000   0.000000   0.000000   0.000000
      3       0.000000   0.000000   0.000000   0.000000   0.000000   0.000000
      4       0.000000   0.000000   0.000000   0.000000   0.000000   0.000000
      5       0.000000   0.000000   0.000000   0.000000   0.000000   0.000000
      6       0.000000   0.000000   0.000000   0.000000   0.000000   0.000000
      7       0.000000   0.000000   0.000000   0.000000   0.000000   0.000000
      8       0.000000   0.000000   0.000000   0.000000   0.000000   0.000000
      9       0.000000   0.000000   0.000000   0.000000   0.000000   0.000000
     10       0.000000   0.000000   0.000000   0.000000   0.000000   0.000000
     11       0.000000   0.000000   0.000000   0.000000   0.000000   0.000000
     12       0.000000   0.000000   0.000000   0.000000   0.000000   0.000000
     13      -0.056114   0.754662   0.653709   0.000000   0.000000   0.000000
     14       0.000000   0.000000   0.000000   0.324215   0.335662  -0.884430
     15       0.000000   0.000000   0.000000   0.000000   0.000000   0.000000
     16       0.000000   0.000000   0.000000   0.000000   0.000000   0.000000
     17       0.000000   0.000000   0.000000   0.000000   0.000000   0.000000
     18       0.000000   0.000000   0.000000   0.000000   0.000000   0.000000
     19       0.000000   0.000000   0.000000   0.000000   0.000000   0.000000
     20       0.000000   0.000000   0.000000   0.000000   0.000000   0.000000
     21       0.000000   0.000000   0.000000   0.000000   0.000000   0.000000
     22       0.000000   0.000000   0.000000   0.000000   0.000000   0.000000
     23       0.000000   0.000000   0.000000   0.000000   0.000000   0.000000
     24       0.000000   0.000000   0.000000   0.000000   0.000000   0.000000
     25       0.000000   0.000000   0.000000   0.000000   0.000000   0.000000
     26       0.000000   0.000000   0.000000   0.000000   0.000000   0.000000
     27       0.000000   0.000000   0.000000   0.000000   0.000000   0.000000
     28       0.000000   0.000000   0.000000   0.000000   0.000000   0.000000
     29       0.000000   0.000000   0.000000   0.000000   0.000000   0.000000
     30       0.000000   0.000000   0.000000   0.000000   0.000000   0.000000
     31       0.000000   0.000000   0.000000   0.000000   0.000000   0.000000
     32       0.000000   0.000000   0.000000   0.000000   0.000000   0.000000
     33       0.000000   0.000000   0.000000   0.000000   0.000000   0.000000
     34       0.000000   0.000000   0.000000   0.000000   0.000000   0.000000
     35       0.000000   0.000000   0.000000   0.000000   0.000000   0.000000
     36       0.000000   0.000000   0.000000   0.000000   0.000000   0.000000
     37       0.000000   0.000000   0.000000   0.000000   0.000000   0.000000
     38      -0.156951  -0.305983   0.339764  -0.028250  -0.445909  -0.179589
     39       0.000000   0.000000   0.000000   0.367133   0.221876   0.218791
     40      -0.241343   0.263855  -0.325319   0.000000   0.000000   0.000000
     41       0.456287   0.122582  -0.102345   0.000000   0.000000   0.000000
     42       0.000000   0.000000   0.000000  -0.321385   0.358146   0.018111
     43       0.000000   0.000000   0.000000   0.000000   0.000000   0.000000
     44       0.000000   0.000000   0.000000   0.000000   0.000000   0.000000
     45       0.000000   0.000000   0.000000   0.000000   0.000000   0.000000
     46       0.000000   0.000000   0.000000   0.000000   0.000000   0.000000
     47       0.000000   0.000000   0.000000   0.000000   0.000000   0.000000
     48       0.000000   0.000000   0.000000   0.000000   0.000000   0.000000
     49       0.000000   0.000000   0.000000   0.000000   0.000000   0.000000
     50       0.000000   0.000000   0.000000   0.000000   0.000000   0.000000
     51       0.000000   0.000000   0.000000   0.000000   0.000000   0.000000
     52       0.000000   0.000000   0.000000   0.000000   0.000000   0.000000
     53       0.000000   0.000000   0.000000   0.000000   0.000000   0.000000
     54       0.000000   0.000000   0.000000   0.000000   0.000000   0.000000
     55       0.000000   0.000000   0.000000   0.000000   0.000000   0.000000
     56       0.000000   0.000000   0.000000   0.000000   0.000000   0.000000
     57       0.000000   0.000000   0.000000   0.000000   0.000000   0.000000
     58       0.000000   0.000000   0.000000   0.000000   0.000000   0.000000
     59       0.000000   0.000000   0.000000   0.000000   0.000000   0.000000
     60       0.000000   0.000000   0.000000   0.000000   0.000000   0.000000
     61       0.000000   0.000000   0.000000   0.000000   0.000000   0.000000
     62       0.000000   0.000000   0.000000   0.000000   0.000000   0.000000
     63       0.000000   0.000000   0.000000   0.000000   0.000000   0.000000
     64       0.000000   0.000000   0.000000   0.000000   0.000000   0.000000
     65       0.000000   0.000000   0.000000   0.000000   0.000000   0.000000
     66       0.000000   0.000000   0.000000   0.000000   0.000000   0.000000
     67       0.000000   0.000000   0.000000   0.000000   0.000000   0.000000
     68       0.000000   0.000000   0.000000   0.000000   0.000000   0.000000
     69       0.000000   0.000000   0.000000   0.000000   0.000000   0.000000
     70       0.000000   0.000000   0.000000   0.000000   0.000000   0.000000
     71       0.000000   0.000000   0.000000  -0.290911   0.426796   0.055337
     72       0.000000   0.000000   0.000000  -0.290911   0.426796   0.055337
     73       0.174246  -0.323910   0.388888   0.000000   0.000000   0.000000
     74       0.174246  -0.323910   0.388888   0.000000   0.000000   0.000000
     75       0.000000   0.000000   0.000000   0.000000   0.000000   0.000000
     76       0.000000   0.000000   0.000000  -0.290911   0.426796   0.055337
     77       0.000000   0.000000   0.000000   0.000000   0.000000   0.000000
     78       0.000000   0.000000   0.000000   0.000000   0.000000   0.000000
     79       0.174246  -0.323910   0.388888   0.000000   0.000000   0.000000
     80       0.000000   0.000000   0.000000  -0.354085  -0.305318  -0.245676
     81       0.462345   0.194701  -0.185082   0.000000   0.000000   0.000000
     82       0.000000   0.000000   0.000000   0.000000   0.000000   0.000000
     83       0.462345   0.194701  -0.185082   0.000000   0.000000   0.000000
     84       0.000000   0.000000   0.000000   0.000000   0.000000   0.000000
     85       0.000000   0.000000   0.000000  -0.354085  -0.305318  -0.245676
     86       0.000000   0.000000   0.000000   0.000000   0.000000   0.000000
     87       0.000000   0.000000   0.000000   0.000000   0.000000   0.000000
     88       0.000000   0.000000   0.000000   0.000000   0.000000   0.000000
     89       0.000000   0.000000   0.000000   0.000000   0.000000   0.000000
     90       0.000000   0.000000   0.000000   0.000000   0.000000   0.000000
     91       0.000000   0.000000   0.000000   0.000000   0.000000   0.000000
     92       0.000000   0.000000   0.000000   0.000000   0.000000   0.000000
     93       0.000000   0.000000   0.000000   0.000000   0.000000   0.000000
     94       0.000000   0.000000   0.000000   0.000000   0.000000   0.000000
     95       0.000000   0.000000   0.000000   0.000000   0.000000   0.000000
     96       0.000000   0.000000   0.000000   0.000000   0.000000   0.000000
     97       0.000000   0.000000   0.000000   0.000000   0.000000   0.000000
     98       0.000000   0.000000   0.000000   0.000000   0.000000   0.000000
     99       0.000000   0.000000   0.000000   0.000000   0.000000   0.000000
    100       0.000000   0.000000   0.000000   0.000000   0.000000   0.000000
    101       0.000000   0.000000   0.000000   0.000000   0.000000   0.000000
    102       0.000000   0.000000   0.000000   0.000000   0.000000   0.000000
    103       0.000000   0.000000   0.000000   0.000000   0.000000   0.000000
    104       0.000000   0.000000   0.000000   0.000000   0.000000   0.000000
    105       0.000000   0.000000   0.000000   0.000000   0.000000   0.000000
    106       0.000000   0.000000   0.000000   0.000000   0.000000   0.000000
    107       0.000000   0.000000   0.000000   0.000000   0.000000   0.000000
    108       0.000000   0.000000   0.000000   0.000000   0.000000   0.000000
    109       0.000000   0.000000   0.000000   0.000000   0.000000   0.000000
    110       0.000000   0.000000   0.000000   0.000000   0.000000   0.000000
    111       0.000000   0.000000   0.000000   0.000000   0.000000   0.000000
    112       0.000000   0.000000   0.000000   0.000000   0.000000   0.000000
                 42         43         44         45         46         47    
      0       0.000000   0.000000   0.000000   0.000000   0.000000   0.000000
      1       0.000000   0.000000   0.000000   0.000000   0.000000   0.000000
      2       0.000000   0.000000   0.000000   0.000000   0.000000   0.000000
      3       0.000000   0.000000   0.000000   0.000000   0.000000   0.000000
      4       0.000000   0.000000   0.000000   0.000000   0.000000   0.000000
      5       0.000000   0.000000   0.000000   0.000000   0.000000   0.000000
      6       0.000000   0.000000   0.000000   0.000000   0.000000   0.000000
      7       0.000000   0.000000   0.000000   0.000000   0.000000   0.000000
      8       0.000000   0.000000   0.000000   0.000000   0.000000   0.000000
      9       0.000000   0.000000   0.000000   0.000000   0.000000   0.000000
     10       0.000000   0.000000   0.000000   0.000000   0.000000   0.000000
     11       0.000000   0.000000   0.000000   0.000000   0.000000   0.000000
     12       0.000000   0.000000   0.000000   0.000000   0.000000   0.000000
     13       0.000000   0.000000   0.000000   0.000000   0.000000   0.000000
     14       0.000000   0.000000   0.000000   0.000000   0.000000   0.000000
     15       0.931191  -0.123505  -0.342972   0.000000   0.000000   0.000000
     16       0.000000   0.000000   0.000000   0.220777  -0.299672  -0.928145
     17       0.000000   0.000000   0.000000   0.000000   0.000000   0.000000
     18       0.000000   0.000000   0.000000   0.000000   0.000000   0.000000
     19       0.000000   0.000000   0.000000   0.000000   0.000000   0.000000
     20       0.000000   0.000000   0.000000   0.000000   0.000000   0.000000
     21       0.000000   0.000000   0.000000   0.000000   0.000000   0.000000
     22       0.000000   0.000000   0.000000   0.000000   0.000000   0.000000
     23       0.000000   0.000000   0.000000   0.000000   0.000000   0.000000
     24       0.000000   0.000000   0.000000   0.000000   0.000000   0.000000
     25       0.000000   0.000000   0.000000   0.000000   0.000000   0.000000
     26       0.000000   0.000000   0.000000   0.000000   0.000000   0.000000
     27       0.000000   0.000000   0.000000   0.000000   0.000000   0.000000
     28       0.000000   0.000000   0.000000   0.000000   0.000000   0.000000
     29       0.000000   0.000000   0.000000   0.000000   0.000000   0.000000
     30       0.000000   0.000000   0.000000   0.000000   0.000000   0.000000
     31       0.000000   0.000000   0.000000   0.000000   0.000000   0.000000
     32       0.000000   0.000000   0.000000   0.000000   0.000000   0.000000
     33       0.000000   0.000000   0.000000   0.000000   0.000000   0.000000
     34       0.000000   0.000000   0.000000   0.000000   0.000000   0.000000
     35       0.000000   0.000000   0.000000   0.000000   0.000000   0.000000
     36       0.000000   0.000000   0.000000   0.000000   0.000000   0.000000
     37       0.000000   0.000000   0.000000   0.000000   0.000000   0.000000
     38       0.000000   0.000000   0.000000   0.000000   0.000000   0.000000
     39       0.000000   0.000000   0.000000   0.000000   0.000000   0.000000
     40       0.000000   0.000000   0.000000   0.000000   0.000000   0.000000
     41       0.000000   0.000000   0.000000   0.000000   0.000000   0.000000
     42       0.000000   0.000000   0.000000   0.000000   0.000000   0.000000
     43       0.000000   0.000000   0.000000   0.000000   0.000000   0.000000
     44       0.000000   0.000000   0.000000   0.000000   0.000000   0.000000
     45       0.042997  -0.440873   0.275498   0.000000   0.000000   0.000000
     46       0.169649   0.368536   0.327897   0.000000   0.000000   0.000000
     47       0.000000   0.000000   0.000000   0.276451  -0.351443   0.179230
     48       0.000000   0.000000   0.000000   0.000000   0.000000   0.000000
     49       0.000000   0.000000   0.000000   0.000000   0.000000   0.000000
     50       0.000000   0.000000   0.000000  -0.414832  -0.244092  -0.019865
     51       0.000000   0.000000   0.000000   0.000000   0.000000   0.000000
     52       0.000000   0.000000   0.000000   0.106175   0.453951  -0.121312
     53       0.000000   0.000000   0.000000   0.000000   0.000000   0.000000
     54       0.000000   0.000000   0.000000   0.000000   0.000000   0.000000
     55       0.000000   0.000000   0.000000   0.000000   0.000000   0.000000
     56       0.000000   0.000000   0.000000   0.000000   0.000000   0.000000
     57       0.000000   0.000000   0.000000   0.000000   0.000000   0.000000
     58       0.000000   0.000000   0.000000   0.000000   0.000000   0.000000
     59       0.000000   0.000000   0.000000   0.000000   0.000000   0.000000
     60       0.000000   0.000000   0.000000   0.000000   0.000000   0.000000
     61       0.000000   0.000000   0.000000   0.000000   0.000000   0.000000
     62       0.000000   0.000000   0.000000   0.000000   0.000000   0.000000
     63       0.000000   0.000000   0.000000   0.000000   0.000000   0.000000
     64       0.000000   0.000000   0.000000   0.000000   0.000000   0.000000
     65       0.000000   0.000000   0.000000   0.000000   0.000000   0.000000
     66       0.000000   0.000000   0.000000   0.000000   0.000000   0.000000
     67       0.000000   0.000000   0.000000   0.000000   0.000000   0.000000
     68       0.000000   0.000000   0.000000   0.000000   0.000000   0.000000
     69       0.000000   0.000000   0.000000   0.000000   0.000000   0.000000
     70       0.000000   0.000000   0.000000   0.000000   0.000000   0.000000
     71       0.000000   0.000000   0.000000   0.000000   0.000000   0.000000
     72       0.000000   0.000000   0.000000   0.000000   0.000000   0.000000
     73       0.000000   0.000000   0.000000   0.000000   0.000000   0.000000
     74       0.000000   0.000000   0.000000   0.000000   0.000000   0.000000
     75       0.000000   0.000000   0.000000   0.000000   0.000000   0.000000
     76       0.000000   0.000000   0.000000   0.000000   0.000000   0.000000
     77       0.000000   0.000000   0.000000   0.000000   0.000000   0.000000
     78       0.000000   0.000000   0.000000   0.000000   0.000000   0.000000
     79       0.000000   0.000000   0.000000   0.000000   0.000000   0.000000
     80       0.205229   0.300575   0.448973   0.000000   0.000000   0.000000
     81       0.205229   0.300575   0.448973   0.000000   0.000000   0.000000
     82       0.205229   0.300575   0.448973   0.000000   0.000000   0.000000
     83       0.000000   0.000000   0.000000   0.000000   0.000000   0.000000
     84       0.000000   0.000000   0.000000   0.000000   0.000000   0.000000
     85       0.000000   0.000000   0.000000   0.000000   0.000000   0.000000
     86       0.000000   0.000000   0.000000   0.000000   0.000000   0.000000
     87      -0.095092   0.402417  -0.403093   0.000000   0.000000   0.000000
     88       0.000000   0.000000   0.000000   0.000000   0.000000   0.000000
     89       0.000000   0.000000   0.000000   0.242201  -0.427540   0.195653
     90      -0.095092   0.402417  -0.403093   0.000000   0.000000   0.000000
     91       0.000000   0.000000   0.000000   0.000000   0.000000   0.000000
     92       0.000000   0.000000   0.000000   0.000000   0.000000   0.000000
     93       0.000000   0.000000   0.000000   0.000000   0.000000   0.000000
     94       0.000000   0.000000   0.000000   0.000000   0.000000   0.000000
     95       0.000000   0.000000   0.000000   0.408980   0.318826  -0.005656
     96       0.000000   0.000000   0.000000   0.408980   0.318826  -0.005656
     97      -0.095092   0.402417  -0.403093   0.242201  -0.427540   0.195653
     98       0.000000   0.000000   0.000000   0.408980   0.318826  -0.005656
     99       0.000000   0.000000   0.000000   0.000000   0.000000   0.000000
    100       0.000000   0.000000   0.000000   0.000000   0.000000   0.000000
    101       0.000000   0.000000   0.000000   0.000000   0.000000   0.000000
    102       0.000000   0.000000   0.000000   0.000000   0.000000   0.000000
    103       0.000000   0.000000   0.000000   0.000000   0.000000   0.000000
    104       0.000000   0.000000   0.000000   0.000000   0.000000   0.000000
    105       0.000000   0.000000   0.000000   0.000000   0.000000   0.000000
    106       0.000000   0.000000   0.000000   0.000000   0.000000   0.000000
    107       0.000000   0.000000   0.000000   0.000000   0.000000   0.000000
    108       0.000000   0.000000   0.000000   0.000000   0.000000   0.000000
    109       0.000000   0.000000   0.000000   0.000000   0.000000   0.000000
    110       0.000000   0.000000   0.000000   0.000000   0.000000   0.000000
    111       0.000000   0.000000   0.000000   0.000000   0.000000   0.000000
    112       0.000000   0.000000   0.000000   0.000000   0.000000   0.000000
                 48         49         50         51         52         53    
      0       0.000000   0.000000   0.000000   0.000000   0.000000   0.000000
      1       0.000000   0.000000   0.000000   0.000000   0.000000   0.000000
      2       0.000000   0.000000   0.000000   0.000000   0.000000   0.000000
      3       0.000000   0.000000   0.000000   0.000000   0.000000   0.000000
      4       0.000000   0.000000   0.000000   0.000000   0.000000   0.000000
      5       0.000000   0.000000   0.000000   0.000000   0.000000   0.000000
      6       0.000000   0.000000   0.000000   0.000000   0.000000   0.000000
      7       0.000000   0.000000   0.000000   0.000000   0.000000   0.000000
      8       0.000000   0.000000   0.000000   0.000000   0.000000   0.000000
      9       0.000000   0.000000   0.000000   0.000000   0.000000   0.000000
     10       0.000000   0.000000   0.000000   0.000000   0.000000   0.000000
     11       0.000000   0.000000   0.000000   0.000000   0.000000   0.000000
     12       0.000000   0.000000   0.000000   0.000000   0.000000   0.000000
     13       0.000000   0.000000   0.000000   0.000000   0.000000   0.000000
     14       0.000000   0.000000   0.000000   0.000000   0.000000   0.000000
     15       0.000000   0.000000   0.000000   0.000000   0.000000   0.000000
     16       0.000000   0.000000   0.000000   0.000000   0.000000   0.000000
     17      -0.281724  -0.787082   0.548756   0.000000   0.000000   0.000000
     18       0.000000   0.000000   0.000000   0.453447  -0.348550   0.820304
     19       0.000000   0.000000   0.000000   0.000000   0.000000   0.000000
     20       0.000000   0.000000   0.000000   0.000000   0.000000   0.000000
     21       0.000000   0.000000   0.000000   0.000000   0.000000   0.000000
     22       0.000000   0.000000   0.000000   0.000000   0.000000   0.000000
     23       0.000000   0.000000   0.000000   0.000000   0.000000   0.000000
     24       0.000000   0.000000   0.000000   0.000000   0.000000   0.000000
     25       0.000000   0.000000   0.000000   0.000000   0.000000   0.000000
     26       0.000000   0.000000   0.000000   0.000000   0.000000   0.000000
     27       0.000000   0.000000   0.000000   0.000000   0.000000   0.000000
     28       0.000000   0.000000   0.000000   0.000000   0.000000   0.000000
     29       0.000000   0.000000   0.000000   0.000000   0.000000   0.000000
     30       0.000000   0.000000   0.000000   0.000000   0.000000   0.000000
     31       0.000000   0.000000   0.000000   0.000000   0.000000   0.000000
     32       0.000000   0.000000   0.000000   0.000000   0.000000   0.000000
     33       0.000000   0.000000   0.000000   0.000000   0.000000   0.000000
     34       0.000000   0.000000   0.000000   0.000000   0.000000   0.000000
     35       0.000000   0.000000   0.000000   0.000000   0.000000   0.000000
     36       0.000000   0.000000   0.000000   0.000000   0.000000   0.000000
     37       0.000000   0.000000   0.000000   0.000000   0.000000   0.000000
     38       0.000000   0.000000   0.000000   0.000000   0.000000   0.000000
     39       0.000000   0.000000   0.000000   0.000000   0.000000   0.000000
     40       0.000000   0.000000   0.000000   0.000000   0.000000   0.000000
     41       0.000000   0.000000   0.000000   0.000000   0.000000   0.000000
     42       0.000000   0.000000   0.000000   0.000000   0.000000   0.000000
     43       0.000000   0.000000   0.000000   0.000000   0.000000   0.000000
     44       0.000000   0.000000   0.000000   0.000000   0.000000   0.000000
     45       0.000000   0.000000   0.000000   0.000000   0.000000   0.000000
     46       0.000000   0.000000   0.000000   0.000000   0.000000   0.000000
     47       0.000000   0.000000   0.000000   0.000000   0.000000   0.000000
     48      -0.305470  -0.133534  -0.348352   0.000000   0.000000   0.000000
     49       0.399873  -0.235006  -0.131781   0.000000   0.000000   0.000000
     50       0.000000   0.000000   0.000000   0.000000   0.000000   0.000000
     51       0.000000   0.000000   0.000000   0.000000   0.000000   0.000000
     52      -0.064606   0.288625   0.380807   0.000000   0.000000   0.000000
     53       0.000000   0.000000   0.000000   0.000000   0.000000   0.000000
     54       0.000000   0.000000   0.000000  -0.423609   0.111650   0.281603
     55       0.000000   0.000000   0.000000   0.383171   0.346747  -0.064475
     56       0.000000   0.000000   0.000000   0.000000   0.000000   0.000000
     57       0.000000   0.000000   0.000000   0.000000   0.000000   0.000000
     58       0.000000   0.000000   0.000000   0.000000   0.000000   0.000000
     59       0.000000   0.000000   0.000000   0.000000   0.000000   0.000000
     60       0.000000   0.000000   0.000000   0.000000   0.000000   0.000000
     61       0.000000   0.000000   0.000000   0.000000   0.000000   0.000000
     62       0.000000   0.000000   0.000000   0.000000   0.000000   0.000000
     63       0.000000   0.000000   0.000000   0.000000   0.000000   0.000000
     64       0.000000   0.000000   0.000000   0.000000   0.000000   0.000000
     65       0.000000   0.000000   0.000000   0.000000   0.000000   0.000000
     66       0.000000   0.000000   0.000000   0.000000   0.000000   0.000000
     67       0.000000   0.000000   0.000000   0.000000   0.000000   0.000000
     68       0.000000   0.000000   0.000000   0.000000   0.000000   0.000000
     69       0.000000   0.000000   0.000000   0.000000   0.000000   0.000000
     70       0.000000   0.000000   0.000000   0.000000   0.000000   0.000000
     71       0.000000   0.000000   0.000000   0.000000   0.000000   0.000000
     72       0.000000   0.000000   0.000000   0.000000   0.000000   0.000000
     73       0.000000   0.000000   0.000000   0.000000   0.000000   0.000000
     74       0.000000   0.000000   0.000000   0.000000   0.000000   0.000000
     75       0.000000   0.000000   0.000000   0.000000   0.000000   0.000000
     76       0.000000   0.000000   0.000000   0.000000   0.000000   0.000000
     77       0.000000   0.000000   0.000000   0.000000   0.000000   0.000000
     78       0.000000   0.000000   0.000000   0.000000   0.000000   0.000000
     79       0.000000   0.000000   0.000000   0.000000   0.000000   0.000000
     80       0.000000   0.000000   0.000000   0.000000   0.000000   0.000000
     81       0.000000   0.000000   0.000000   0.000000   0.000000   0.000000
     82       0.000000   0.000000   0.000000   0.000000   0.000000   0.000000
     83       0.000000   0.000000   0.000000   0.000000   0.000000   0.000000
     84       0.000000   0.000000   0.000000   0.000000   0.000000   0.000000
     85       0.000000   0.000000   0.000000   0.000000   0.000000   0.000000
     86       0.000000   0.000000   0.000000   0.000000   0.000000   0.000000
     87      -0.383859   0.293609   0.224056   0.000000   0.000000   0.000000
     88      -0.383859   0.293609   0.224056   0.000000   0.000000   0.000000
     89       0.000000   0.000000   0.000000   0.000000   0.000000   0.000000
     90       0.000000   0.000000   0.000000   0.000000   0.000000   0.000000
     91       0.000000   0.000000   0.000000   0.000000   0.000000   0.000000
     92      -0.260344  -0.203979  -0.426224   0.000000   0.000000   0.000000
     93      -0.260344  -0.203979  -0.426224   0.000000   0.000000   0.000000
     94      -0.260344  -0.203979  -0.426224   0.000000   0.000000   0.000000
     95       0.000000   0.000000   0.000000   0.000000   0.000000   0.000000
     96       0.000000   0.000000   0.000000   0.000000   0.000000   0.000000
     97       0.000000   0.000000   0.000000   0.000000   0.000000   0.000000
     98       0.000000   0.000000   0.000000   0.000000   0.000000   0.000000
     99       0.000000   0.000000   0.000000   0.000000   0.000000   0.000000
    100       0.000000   0.000000   0.000000   0.000000   0.000000   0.000000
    101       0.000000   0.000000   0.000000   0.201847   0.505503   0.103213
    102       0.000000   0.000000   0.000000   0.201847   0.505503   0.103213
    103       0.000000   0.000000   0.000000   0.000000   0.000000   0.000000
    104       0.000000   0.000000   0.000000   0.000000   0.000000   0.000000
    105       0.000000   0.000000   0.000000   0.000000   0.000000   0.000000
    106       0.000000   0.000000   0.000000   0.284454  -0.373046  -0.315749
    107       0.000000   0.000000   0.000000   0.284454  -0.373046  -0.315749
    108       0.000000   0.000000   0.000000   0.284454  -0.373046  -0.315749
    109       0.000000   0.000000   0.000000   0.201847   0.505503   0.103213
    110       0.000000   0.000000   0.000000   0.000000   0.000000   0.000000
    111       0.000000   0.000000   0.000000   0.000000   0.000000   0.000000
    112       0.000000   0.000000   0.000000   0.000000   0.000000   0.000000
