# Supplementary material for: Novel Sulfonium Reagents for the Modular Synthesis of Spiro[2.3]Hexanes and Heteroatom‐Containing Analogues: Synthesis, Application, and Evaluation as Bioisosteres
Source: Angew Chem Int Ed Engl. 2025 Dec 9;65(5):e21633. doi: 10.1002/anie.202521633 (PMC12851011; doi:10.1002/anie.202521633)
Supplement: Supplementary file 2 — Supporting information [file ANIE-65-e21633-s001.zip › Bioisostere-Analysis/DFT/1362824459561685721884962725645873/file.out]

                                 *****************
                                 * O   R   C   A *
                                 *****************

                                            #,                                       
                                            ###                                      
                                            ####                                     
                                            #####                                    
                                            ######                                   
                                           ########,                                 
                                     ,,################,,,,,                         
                               ,,#################################,,                 
                          ,,##########################################,,             
                       ,#########################################, ''#####,          
                    ,#############################################,,   '####,        
                  ,##################################################,,,,####,       
                ,###########''''           ''''###############################       
              ,#####''   ,,,,##########,,,,          '''####'''          '####       
            ,##' ,,,,###########################,,,                        '##       
           ' ,,###''''                  '''############,,,                           
         ,,##''                                '''############,,,,        ,,,,,,###''
      ,#''                                            '''#######################'''  
     '                                                          ''''####''''         
             ,#######,   #######,   ,#######,      ##                                
            ,#'     '#,  ##    ##  ,#'     '#,    #''#        ######   ,####,        
            ##       ##  ##   ,#'  ##            #'  '#       #        #'  '#        
            ##       ##  #######   ##           ,######,      #####,   #    #        
            '#,     ,#'  ##    ##  '#,     ,#' ,#      #,         ##   #,  ,#        
             '#######'   ##     ##  '#######'  #'      '#     #####' # '####'        


                  #######################################################
                  #                        -***-                        #
                  #          Department of theory and spectroscopy      #
                  #    Directorship and core code : Frank Neese         #
                  #        Max Planck Institute fuer Kohlenforschung    #
                  #                Kaiser Wilhelm Platz 1               #
                  #                 D-45470 Muelheim/Ruhr               #
                  #                      Germany                        #
                  #                                                     #
                  #                  All rights reserved                #
                  #                        -***-                        #
                  #######################################################


                         Program Version 5.0.4 -  RELEASE  -


 With contributions from (in alphabetic order):
   Daniel Aravena         : Magnetic Suceptibility
   Michael Atanasov       : Ab Initio Ligand Field Theory (pilot matlab implementation)
   Alexander A. Auer      : GIAO ZORA, VPT2 properties, NMR spectrum
   Ute Becker             : Parallelization
   Giovanni Bistoni       : ED, misc. LED, open-shell LED, HFLD
   Martin Brehm           : Molecular dynamics
   Dmytro Bykov           : SCF Hessian
   Vijay G. Chilkuri      : MRCI spin determinant printing, contributions to CSF-ICE
   Dipayan Datta          : RHF DLPNO-CCSD density
   Achintya Kumar Dutta   : EOM-CC, STEOM-CC
   Dmitry Ganyushin       : Spin-Orbit,Spin-Spin,Magnetic field MRCI
   Miquel Garcia          : C-PCM and meta-GGA Hessian, CC/C-PCM, Gaussian charge scheme
   Yang Guo               : DLPNO-NEVPT2, F12-NEVPT2, CIM, IAO-localization
   Andreas Hansen         : Spin unrestricted coupled pair/coupled cluster methods
   Benjamin Helmich-Paris : MC-RPA, TRAH-SCF, COSX integrals
   Lee Huntington         : MR-EOM, pCC
   Robert Izsak           : Overlap fitted RIJCOSX, COSX-SCS-MP3, EOM
   Marcus Kettner         : VPT2
   Christian Kollmar      : KDIIS, OOCD, Brueckner-CCSD(T), CCSD density, CASPT2, CASPT2-K
   Simone Kossmann        : Meta GGA functionals, TD-DFT gradient, OOMP2, MP2 Hessian
   Martin Krupicka        : Initial AUTO-CI
   Lucas Lang             : DCDCAS
   Marvin Lechner         : AUTO-CI (C++ implementation), FIC-MRCC
   Dagmar Lenk            : GEPOL surface, SMD
   Dimitrios Liakos       : Extrapolation schemes; Compound Job, initial MDCI parallelization
   Dimitrios Manganas     : Further ROCIS development; embedding schemes
   Dimitrios Pantazis     : SARC Basis sets
   Anastasios Papadopoulos: AUTO-CI, single reference methods and gradients
   Taras Petrenko         : DFT Hessian,TD-DFT gradient, ASA, ECA, R-Raman, ABS, FL, XAS/XES, NRVS
   Peter Pinski           : DLPNO-MP2, DLPNO-MP2 Gradient
   Christoph Reimann      : Effective Core Potentials
   Marius Retegan         : Local ZFS, SOC
   Christoph Riplinger    : Optimizer, TS searches, QM/MM, DLPNO-CCSD(T), (RO)-DLPNO pert. Triples
   Tobias Risthaus        : Range-separated hybrids, TD-DFT gradient, RPA, STAB
   Michael Roemelt        : Original ROCIS implementation
   Masaaki Saitow         : Open-shell DLPNO-CCSD energy and density
   Barbara Sandhoefer     : DKH picture change effects
   Avijit Sen             : IP-ROCIS
   Kantharuban Sivalingam : CASSCF convergence, NEVPT2, FIC-MRCI
   Bernardo de Souza      : ESD, SOC TD-DFT
   Georgi Stoychev        : AutoAux, RI-MP2 NMR, DLPNO-MP2 response
   Willem Van den Heuvel  : Paramagnetic NMR
   Boris Wezisla          : Elementary symmetry handling
   Frank Wennmohs         : Technical directorship


 We gratefully acknowledge several colleagues who have allowed us to
 interface, adapt or use parts of their codes:
   Stefan Grimme, W. Hujo, H. Kruse, P. Pracht,  : VdW corrections, initial TS optimization,
                  C. Bannwarth, S. Ehlert          DFT functionals, gCP, sTDA/sTD-DF
   Ed Valeev, F. Pavosevic, A. Kumar             : LibInt (2-el integral package), F12 methods
   Garnet Chan, S. Sharma, J. Yang, R. Olivares  : DMRG
   Ulf Ekstrom                                   : XCFun DFT Library
   Mihaly Kallay                                 : mrcc  (arbitrary order and MRCC methods)
   Jiri Pittner, Ondrej Demel                    : Mk-CCSD
   Frank Weinhold                                : gennbo (NPA and NBO analysis)
   Christopher J. Cramer and Donald G. Truhlar   : smd solvation model
   Lars Goerigk                                  : TD-DFT with DH, B97 family of functionals
   V. Asgeirsson, H. Jonsson                     : NEB implementation
   FAccTs GmbH                                   : IRC, NEB, NEB-TS, DLPNO-Multilevel, CI-OPT
                                                   MM, QMMM, 2- and 3-layer-ONIOM, Crystal-QMMM,
                                                   LR-CPCM, SF, NACMEs, symmetry and pop. for TD-DFT,
                                                   nearIR, NL-DFT gradient (VV10), updates on ESD,
                                                   ML-optimized integration grids
   S Lehtola, MJT Oliveira, MAL Marques          : LibXC Library
   Liviu Ungur et al                             : ANISO software


 Your calculation uses the libint2 library for the computation of 2-el integrals
 For citations please refer to: http://libint.valeyev.net

 Your ORCA version has been built with support for libXC version: 5.1.0
 For citations please refer to: https://tddft.org/programs/libxc/

 This ORCA versions uses:
   CBLAS   interface :  Fast vector & matrix operations
   LAPACKE interface :  Fast linear algebra routines
   SCALAPACK package :  Parallel linear algebra routines
   Shared memory     :  Shared parallel matrices
   BLAS/LAPACK       :  OpenBLAS 0.3.15  USE64BITINT DYNAMIC_ARCH NO_AFFINITY Sandybridge SINGLE_THREADED
        Core in use  :  Sandybridge
   Copyright (c) 2011-2014, The OpenBLAS Project


Your calculation utilizes the atom-pairwise dispersion correction
with the Becke-Johnson damping scheme (D3BJ)
Cite in your paper:
S.Grimme, S.Ehrlich, L.Goerigk, J Comput Chem, (2011), 32, 1456–1465 
S.Grimme, J.Antony, S.Ehrlich and H.Krieg, J.Chem.Phys., 132, (2010), 154104 
   

================================================================================

----- Orbital basis set information -----
Your calculation utilizes the basis: 6-31++G(d,p)
   H-He, Li-Ne : W. J. Hehre, R. Ditchfield and J.A. Pople, J. Chem. Phys. 56, 2257 (1972).
                 Note: He and Ne are unpublished basis sets taken from the Gaussian program.
                 Note: Li and B from J. D. Dill and J. A. Pople, J. Chem. Phys. 62, 2921 (1975).
   Na - Ar     : M. M. Francl, W. J. Pietro, W. J. Hehre, J. S. Binkley, M. S. Gordon, 
                 D. J. DeFrees and J. A. Pople, J. Chem. Phys. 77, 3654 (1982).
   K - Zn      : V. A. Rassolov, J. A. Pople, M. A. Ratner, and T. L. Windus, J. Chem. Phys. 109, 1223 (1998).
   Additional Pol./Diff. from the 6-311G equivalent.

----- AuxJ basis set information -----
Your calculation utilizes the auxiliary basis: def2/J
   F. Weigend, Phys. Chem. Chem. Phys. 8, 1057 (2006).

================================================================================
                                        WARNINGS
                       Please study these warnings very carefully!
================================================================================


WARNING: Geometry Optimization
  ===> : Switching off AutoStart
         For restart on a previous wavefunction, please use MOREAD

INFO   : the flag for use of the SHARK integral package has been found!

================================================================================
                                       INPUT FILE
================================================================================
NAME = file.inp
|  1> 
|  2> ! WB97X-D3BJ 6-31++G(d,p) opt
|  3> %pal
|  4>   nprocs 6
|  5> end
|  6> %maxcore 3000
|  7> %geom
|  8>   calc_hess true
|  9>   MaxIter 500
| 10> end
| 11> * xyz 0 1
| 12> C     -1.823500   -0.275600    0.658700
| 13> C     -2.101600    0.268100   -0.731800
| 14> S     -0.525900    0.326700   -1.624700
| 15> C      0.367900    0.163800   -0.045000
| 16> C      1.586600    1.057400    0.087000
| 17> N      2.512300   -0.079100    0.112900
| 18> C      1.367900   -0.985600   -0.011200
| 19> N     -0.539500    0.249000    1.103800
| 20> H     -1.790600   -1.388800    0.625600
| 21> H     -2.624300    0.038300    1.361700
| 22> H     -2.508500    1.299200   -0.659400
| 23> H     -2.826600   -0.378000   -1.270200
| 24> H      1.620700    1.612800    1.050100
| 25> H      1.753200    1.718100   -0.794700
| 26> H      3.045400   -0.092500   -0.789200
| 27> H      1.399200   -1.573000   -0.957600
| 28> H      1.286800   -1.640200    0.883200
| 29> H     -0.199500   -0.320800    1.913300
| 30> *
| 31> 
| 32>                          ****END OF INPUT****
================================================================================

                       *****************************
                       * Geometry Optimization Run *
                       *****************************

Geometry optimization settings:
Update method            Update   .... BFGS
Choice of coordinates    CoordSys .... Z-matrix Internals
Initial Hessian          InHess   .... Almoef's Model

Convergence Tolerances:
Energy Change            TolE     ....  5.0000e-06 Eh
Max. Gradient            TolMAXG  ....  3.0000e-04 Eh/bohr
RMS Gradient             TolRMSG  ....  1.0000e-04 Eh/bohr
Max. Displacement        TolMAXD  ....  4.0000e-03 bohr
RMS Displacement         TolRMSD  ....  2.0000e-03 bohr
Strict Convergence                ....  False
------------------------------------------------------------------------------
                        ORCA OPTIMIZATION COORDINATE SETUP
------------------------------------------------------------------------------

The optimization will be done in new redundant internal coordinates
Making redundant internal coordinates   ...  (new redundants) done
Evaluating the initial hessian          ...  (Is done on the fly) done
Evaluating the coordinates              ...  done
Calculating the B-matrix                .... done
Calculating the G-matrix                .... done
Diagonalizing the G-matrix              .... done
The first mode is                       ....   65
The number of degrees of freedom        ....   48

    -----------------------------------------------------------------
                    Redundant Internal Coordinates


    -----------------------------------------------------------------
         Definition                    Initial Value    d2E/dq (diagonal element)
    -----------------------------------------------------------------
      1. B(C   1,C   0)                  1.5187         0.000000   
      2. B(S   2,C   1)                  1.8121         0.000000   
      3. B(C   3,S   2)                  1.8223         0.000000   
      4. B(C   4,C   3)                  1.5170         0.000000   
      5. B(N   5,C   4)                  1.4660         0.000000   
      6. B(C   6,N   5)                  1.4652         0.000000   
      7. B(C   6,C   3)                  1.5239         0.000000   
      8. B(N   7,C   3)                  1.4664         0.000000   
      9. B(N   7,C   0)                  1.4567         0.000000   
     10. B(H   8,C   0)                  1.1142         0.000000   
     11. B(H   9,C   0)                  1.1109         0.000000   
     12. B(H  10,C   1)                  1.1108         0.000000   
     13. B(H  11,C   1)                  1.1104         0.000000   
     14. B(H  12,C   4)                  1.1123         0.000000   
     15. B(H  13,C   4)                  1.1143         0.000000   
     16. B(H  14,N   5)                  1.0479         0.000000   
     17. B(H  15,C   6)                  1.1143         0.000000   
     18. B(H  16,C   6)                  1.1113         0.000000   
     19. B(H  17,N   7)                  1.0467         0.000000   
     20. A(N   7,C   0,H   8)          110.0514         0.000000   
     21. A(N   7,C   0,H   9)          109.8943         0.000000   
     22. A(C   1,C   0,H   8)          109.6271         0.000000   
     23. A(C   1,C   0,N   7)          108.1944         0.000000   
     24. A(C   1,C   0,H   9)          110.2583         0.000000   
     25. A(H   8,C   0,H   9)          108.8088         0.000000   
     26. A(S   2,C   1,H  11)          110.3440         0.000000   
     27. A(C   0,C   1,H  11)          110.8056         0.000000   
     28. A(H  10,C   1,H  11)          109.4228         0.000000   
     29. A(S   2,C   1,H  10)          108.7003         0.000000   
     30. A(C   0,C   1,H  10)          109.8589         0.000000   
     31. A(C   0,C   1,S   2)          107.6683         0.000000   
     32. A(C   1,S   2,C   3)           89.7970         0.000000   
     33. A(C   6,C   3,N   7)          115.6265         0.000000   
     34. A(S   2,C   3,C   4)          114.6333         0.000000   
     35. A(C   4,C   3,N   7)          113.2490         0.000000   
     36. A(S   2,C   3,N   7)          111.7410         0.000000   
     37. A(S   2,C   3,C   6)          114.1109         0.000000   
     38. A(C   4,C   3,C   6)           85.1348         0.000000   
     39. A(H  12,C   4,H  13)          112.6112         0.000000   
     40. A(C   3,C   4,H  13)          113.6118         0.000000   
     41. A(N   5,C   4,H  12)          110.6365         0.000000   
     42. A(C   3,C   4,H  12)          113.2108         0.000000   
     43. A(N   5,C   4,H  13)          112.2857         0.000000   
     44. A(C   3,C   4,N   5)           92.9898         0.000000   
     45. A(C   4,N   5,C   6)           89.1371         0.000000   
     46. A(C   4,N   5,H  14)          108.4168         0.000000   
     47. A(C   6,N   5,H  14)          108.4522         0.000000   
     48. A(C   3,C   6,H  15)          113.4027         0.000000   
     49. A(N   5,C   6,H  16)          110.6868         0.000000   
     50. A(C   3,C   6,H  16)          114.4714         0.000000   
     51. A(N   5,C   6,H  15)          112.0944         0.000000   
     52. A(C   3,C   6,N   5)           92.7381         0.000000   
     53. A(H  15,C   6,H  16)          112.0295         0.000000   
     54. A(C   0,N   7,C   3)          106.5666         0.000000   
     55. A(C   3,N   7,H  17)          111.9160         0.000000   
     56. A(C   0,N   7,H  17)          109.0617         0.000000   
     57. D(S   2,C   1,C   0,H   9)    157.2691         0.000000   
     58. D(H  11,C   1,C   0,H   9)    -81.9769         0.000000   
     59. D(H  10,C   1,C   0,N   7)    -81.1548         0.000000   
     60. D(S   2,C   1,C   0,H   8)    -82.9628         0.000000   
     61. D(H  11,C   1,C   0,H   8)     37.7912         0.000000   
     62. D(H  10,C   1,C   0,H   9)     39.0519         0.000000   
     63. D(H  11,C   1,C   0,N   7)    157.8164         0.000000   
     64. D(H  10,C   1,C   0,H   8)    158.8200         0.000000   
     65. D(S   2,C   1,C   0,N   7)     37.0623         0.000000   
     66. D(C   3,S   2,C   1,H  11)   -137.3645         0.000000   
     67. D(C   3,S   2,C   1,H  10)    102.6400         0.000000   
     68. D(C   3,S   2,C   1,C   0)    -16.3209         0.000000   
     69. D(C   4,C   3,S   2,C   1)   -138.0691         0.000000   
     70. D(N   7,C   3,S   2,C   1)     -7.5006         0.000000   
     71. D(C   6,C   3,S   2,C   1)    126.0190         0.000000   
     72. D(H  13,C   4,C   3,N   7)   -128.1319         0.000000   
     73. D(H  13,C   4,C   3,C   6)    116.0280         0.000000   
     74. D(H  12,C   4,C   3,C   6)   -113.8804         0.000000   
     75. D(H  12,C   4,C   3,S   2)    131.7892         0.000000   
     76. D(N   5,C   4,C   3,N   7)    115.9383         0.000000   
     77. D(H  13,C   4,C   3,S   2)      1.6976         0.000000   
     78. D(N   5,C   4,C   3,C   6)      0.0982         0.000000   
     79. D(N   5,C   4,C   3,S   2)   -114.2322         0.000000   
     80. D(H  12,C   4,C   3,N   7)      1.9597         0.000000   
     81. D(H  14,N   5,C   4,H  13)     -7.9730         0.000000   
     82. D(H  14,N   5,C   4,H  12)   -134.7246         0.000000   
     83. D(H  14,N   5,C   4,C   3)    109.0834         0.000000   
     84. D(C   6,N   5,C   4,H  12)    116.0902         0.000000   
     85. D(C   6,N   5,C   4,C   3)     -0.1018         0.000000   
     86. D(C   6,N   5,C   4,H  13)   -117.1581         0.000000   
     87. D(N   5,C   6,C   3,S   2)    114.7493         0.000000   
     88. D(H  16,C   6,N   5,H  14)    133.4757         0.000000   
     89. D(H  16,C   6,N   5,C   4)   -117.3731         0.000000   
     90. D(H  15,C   6,N   5,C   4)    116.7536         0.000000   
     91. D(C   3,C   6,N   5,H  14)   -109.0499         0.000000   
     92. D(C   3,C   6,N   5,C   4)      0.1013         0.000000   
     93. D(H  16,C   6,C   3,N   7)      0.6403         0.000000   
     94. D(H  16,C   6,C   3,C   4)    114.1276         0.000000   
     95. D(H  16,C   6,C   3,S   2)   -131.0248         0.000000   
     96. D(H  15,C   6,C   3,N   7)    130.8824         0.000000   
     97. D(H  15,C   6,C   3,C   4)   -115.6303         0.000000   
     98. D(H  15,C   6,N   5,H  14)      7.6024         0.000000   
     99. D(H  15,C   6,C   3,S   2)     -0.7827         0.000000   
    100. D(N   5,C   6,C   3,N   7)   -113.5855         0.000000   
    101. D(N   5,C   6,C   3,C   4)     -0.0982         0.000000   
    102. D(H  17,N   7,C   3,C   6)     16.4235         0.000000   
    103. D(H  17,N   7,C   3,C   4)    -79.5290         0.000000   
    104. D(C   0,N   7,C   3,C   6)   -102.7172         0.000000   
    105. D(C   0,N   7,C   3,C   4)    161.3304         0.000000   
    106. D(C   0,N   7,C   3,S   2)     30.0528         0.000000   
    107. D(H  17,N   7,C   0,H   9)     76.1620         0.000000   
    108. D(H  17,N   7,C   0,H   8)    -43.6449         0.000000   
    109. D(H  17,N   7,C   0,C   1)   -163.4038         0.000000   
    110. D(H  17,N   7,C   3,S   2)    149.1935         0.000000   
    111. D(C   3,N   7,C   0,H   9)   -162.8544         0.000000   
    112. D(C   3,N   7,C   0,H   8)     77.3386         0.000000   
    113. D(C   3,N   7,C   0,C   1)    -42.4203         0.000000   
    -----------------------------------------------------------------

Number of atoms                         .... 18
Number of degrees of freedom            .... 113

         *************************************************************
         *                GEOMETRY OPTIMIZATION CYCLE   1            *
         *************************************************************
---------------------------------
CARTESIAN COORDINATES (ANGSTROEM)
---------------------------------
  C     -1.823500   -0.275600    0.658700
  C     -2.101600    0.268100   -0.731800
  S     -0.525900    0.326700   -1.624700
  C      0.367900    0.163800   -0.045000
  C      1.586600    1.057400    0.087000
  N      2.512300   -0.079100    0.112900
  C      1.367900   -0.985600   -0.011200
  N     -0.539500    0.249000    1.103800
  H     -1.790600   -1.388800    0.625600
  H     -2.624300    0.038300    1.361700
  H     -2.508500    1.299200   -0.659400
  H     -2.826600   -0.378000   -1.270200
  H      1.620700    1.612800    1.050100
  H      1.753200    1.718100   -0.794700
  H      3.045400   -0.092500   -0.789200
  H      1.399200   -1.573000   -0.957600
  H      1.286800   -1.640200    0.883200
  H     -0.199500   -0.320800    1.913300

----------------------------
CARTESIAN COORDINATES (A.U.)
----------------------------
  NO LB      ZA    FRAG     MASS         X           Y           Z
   0 C     6.0000    0    12.011   -3.445916   -0.520809    1.244763
   1 C     6.0000    0    12.011   -3.971448    0.506636   -1.382902
   2 S    16.0000    0    32.060   -0.993807    0.617374   -3.070238
   3 C     6.0000    0    12.011    0.695230    0.309537   -0.085038
   4 C     6.0000    0    12.011    2.998239    1.998196    0.164406
   5 N     7.0000    0    14.007    4.747559   -0.149477    0.213350
   6 C     6.0000    0    12.011    2.584956   -1.862514   -0.021165
   7 N     7.0000    0    14.007   -1.019507    0.470542    2.085880
   8 H     1.0000    0     1.008   -3.383744   -2.624452    1.182213
   9 H     1.0000    0     1.008   -4.959208    0.072377    2.573240
  10 H     1.0000    0     1.008   -4.740378    2.455132   -1.246085
  11 H     1.0000    0     1.008   -5.341500   -0.714316   -2.400330
  12 H     1.0000    0     1.008    3.062679    3.047750    1.984401
  13 H     1.0000    0     1.008    3.313068    3.246738   -1.501765
  14 H     1.0000    0     1.008    5.754972   -0.174800   -1.491372
  15 H     1.0000    0     1.008    2.644105   -2.972539   -1.809602
  16 H     1.0000    0     1.008    2.431700   -3.099529    1.669006
  17 H     1.0000    0     1.008   -0.377000   -0.606224    3.615613

--------------------------------
INTERNAL COORDINATES (ANGSTROEM)
--------------------------------
 C      0   0   0     0.000000000000     0.00000000     0.00000000
 C      1   0   0     1.518696661615     0.00000000     0.00000000
 S      2   1   0     1.812052664798   107.66830897     0.00000000
 C      3   2   1     1.822324597869    89.79700238   343.67910905
 C      4   3   2     1.516962310013   114.63331618   221.93090155
 N      5   4   3     1.466023038700    92.98975703   245.76780521
 C      6   5   4     1.465194328408    89.13711935   359.89821597
 N      1   2   3     1.456700096108   108.19435385    37.06234746
 H      1   2   3     1.114177840383   109.62709623   277.03717973
 H      1   2   3     1.110865810978   110.25827209   157.26905741
 H      2   1   3     1.110844984685   109.85893828   241.78280898
 H      2   1   3     1.110380461824   110.80564146   120.75402989
 H      5   4   3     1.112292038990   113.21079253   131.78919567
 H      5   4   3     1.114304689033   113.61180989     1.69757262
 H      6   5   4     1.047931095063   108.41676663   109.08336926
 H      7   6   5     1.114312079267   112.09437114   116.75358276
 H      7   6   5     1.111318914624   110.68676952   242.62689262
 H      8   1   2     1.046691114895   109.06172111   196.59618858

---------------------------
INTERNAL COORDINATES (A.U.)
---------------------------
 C      0   0   0     0.000000000000     0.00000000     0.00000000
 C      1   0   0     2.869920770952     0.00000000     0.00000000
 S      2   1   0     3.424283276710   107.66830897     0.00000000
 C      3   2   1     3.443694417081    89.79700238   343.67910905
 C      4   3   2     2.866643321405   114.63331618   221.93090155
 N      5   4   3     2.770382049163    92.98975703   245.76780521
 C      6   5   4     2.768816013666    89.13711935   359.89821597
 N      1   2   3     2.752764240900   108.19435385    37.06234746
 H      1   2   3     2.105490982807   109.62709623   277.03717973
 H      1   2   3     2.099232154285   110.25827209   157.26905741
 H      2   1   3     2.099192798295   109.85893828   241.78280898
 H      2   1   3     2.098314977304   110.80564146   120.75402989
 H      5   4   3     2.101927334632   113.21079253   131.78919567
 H      5   4   3     2.105730692016   113.61180989     1.69757262
 H      6   5   4     1.980302776889   108.41676663   109.08336926
 H      7   6   5     2.105744657535   112.09437114   116.75358276
 H      7   6   5     2.100088396085   110.68676952   242.62689262
 H      8   1   2     1.977959553960   109.06172111   196.59618858

---------------------
BASIS SET INFORMATION
---------------------
There are 4 groups of distinct atoms

 Group   1 Type C   : 11s5p1d contracted to 4s3p1d pattern {6311/311/1}
 Group   2 Type S   : 17s11p1d contracted to 5s4p1d pattern {66311/6311/1}
 Group   3 Type N   : 11s5p1d contracted to 4s3p1d pattern {6311/311/1}
 Group   4 Type H   : 5s1p contracted to 3s1p pattern {311/1}

Atom   0C    basis set group =>   1
Atom   1C    basis set group =>   1
Atom   2S    basis set group =>   2
Atom   3C    basis set group =>   1
Atom   4C    basis set group =>   1
Atom   5N    basis set group =>   3
Atom   6C    basis set group =>   1
Atom   7N    basis set group =>   3
Atom   8H    basis set group =>   4
Atom   9H    basis set group =>   4
Atom  10H    basis set group =>   4
Atom  11H    basis set group =>   4
Atom  12H    basis set group =>   4
Atom  13H    basis set group =>   4
Atom  14H    basis set group =>   4
Atom  15H    basis set group =>   4
Atom  16H    basis set group =>   4
Atom  17H    basis set group =>   4
---------------------------------
AUXILIARY/J BASIS SET INFORMATION
---------------------------------
There are 4 groups of distinct atoms

 Group   1 Type C   : 12s5p4d2f1g contracted to 6s4p3d1f1g pattern {711111/2111/211/2/1}
 Group   2 Type S   : 14s5p5d2f1g contracted to 8s4p3d1f1g pattern {71111111/2111/311/2/1}
 Group   3 Type N   : 12s5p4d2f1g contracted to 6s4p3d1f1g pattern {711111/2111/211/2/1}
 Group   4 Type H   : 5s2p1d contracted to 3s1p1d pattern {311/2/1}

Atom   0C    basis set group =>   1
Atom   1C    basis set group =>   1
Atom   2S    basis set group =>   2
Atom   3C    basis set group =>   1
Atom   4C    basis set group =>   1
Atom   5N    basis set group =>   3
Atom   6C    basis set group =>   1
Atom   7N    basis set group =>   3
Atom   8H    basis set group =>   4
Atom   9H    basis set group =>   4
Atom  10H    basis set group =>   4
Atom  11H    basis set group =>   4
Atom  12H    basis set group =>   4
Atom  13H    basis set group =>   4
Atom  14H    basis set group =>   4
Atom  15H    basis set group =>   4
Atom  16H    basis set group =>   4
Atom  17H    basis set group =>   4


           ************************************************************
           *        Program running with 6 parallel MPI-processes     *
           *              working on a common directory               *
           ************************************************************
------------------------------------------------------------------------------
                           ORCA GTO INTEGRAL CALCULATION
                           -- RI-GTO INTEGRALS CHOSEN --
------------------------------------------------------------------------------
------------------------------------------------------------------------------
                   ___                                                        
                  /   \      - P O W E R E D   B Y -                         
                 /     \                                                     
                 |  |  |   _    _      __       _____    __    __             
                 |  |  |  | |  | |    /  \     |  _  \  |  |  /  |          
                  \  \/   | |  | |   /    \    | | | |  |  | /  /          
                 / \  \   | |__| |  /  /\  \   | |_| |  |  |/  /          
                |  |  |   |  __  | /  /__\  \  |    /   |      \           
                |  |  |   | |  | | |   __   |  |    \   |  |\   \          
                \     /   | |  | | |  |  |  |  | |\  \  |  | \   \       
                 \___/    |_|  |_| |__|  |__|  |_| \__\ |__|  \__/        
                                                                              
                      - O R C A' S   B I G   F R I E N D -                    
                                      &                                       
                       - I N T E G R A L  F E E D E R -                       
                                                                              
 v1 FN, 2020, v2 2021                                                         
------------------------------------------------------------------------------


Reading SHARK input file file.SHARKINP.tmp ... ok
----------------------
SHARK INTEGRAL PACKAGE
----------------------

Number of atoms                             ...     18
Number of basis functions                   ...    208
Number of shells                            ...    106
Maximum angular momentum                    ...      2
Integral batch strategy                     ... SHARK/LIBINT Hybrid
RI-J (if used) integral strategy            ... SPLIT-RIJ (Revised 2003 algorithm where possible)
Printlevel                                  ...      1
Contraction scheme used                     ... SEGMENTED contraction
Coulomb Range Separation                    ... NOT USED
Exchange Range Separation                   ... Long Range
   Mu parameter                             ...  0.300000
   Scaling (regular/separated)              ...  0.167000  0.833000
Finite Nucleus Model                        ... NOT USED
Auxiliary Coulomb fitting basis             ... AVAILABLE
   # of basis functions in Aux-J            ...    504
   # of shells in Aux-J                     ...    172
   Maximum angular momentum in Aux-J        ...      4
Auxiliary J/K fitting basis                 ... NOT available
Auxiliary Correlation fitting basis         ... NOT available
Auxiliary 'external' fitting basis          ... NOT available
Integral threshold                          ...     2.500000e-11
Primitive cut-off                           ...     2.500000e-12
Primitive pair pre-selection threshold      ...     2.500000e-12

Calculating pre-screening integrals         ... done (  0.0 sec) Dimension = 106
Organizing shell pair data                  ... done (  0.0 sec)
Shell pair information
Total number of shell pairs                 ...      5671
Shell pairs after pre-screening             ...      5444
Total number of primitive shell pairs       ...     21964
Primitive shell pairs kept                  ...     15811
          la=0 lb=0:   1943 shell pairs
          la=1 lb=0:   2111 shell pairs
          la=1 lb=1:    598 shell pairs
          la=2 lb=0:    486 shell pairs
          la=2 lb=1:    270 shell pairs
          la=2 lb=2:     36 shell pairs

Calculating one electron integrals          ... done (  0.0 sec)
Calculating RI/J V-Matrix + Cholesky decomp.... done (  0.0 sec)
Calculating Nuclear repulsion               ... done (  0.0 sec) ENN=    480.082395185588 Eh

SHARK setup successfully completed in   0.3 seconds

Maximum memory used throughout the entire GTOINT-calculation: 15.0 MB


           ************************************************************
           *        Program running with 6 parallel MPI-processes     *
           *              working on a common directory               *
           ************************************************************
-------------------------------------------------------------------------------
                                 ORCA SCF
-------------------------------------------------------------------------------

------------
SCF SETTINGS
------------
Hamiltonian:
 Density Functional     Method          .... DFT(GTOs)
 Exchange Functional    Exchange        .... WB97X-V
 Correlation Functional Correlation     .... WB97X-V
 Gradients option       PostSCFGGA      .... off
 Hybrid DFT is turned on
   Fraction HF Exchange ScalHFX         ....  0.167000
   Scaling of DF-GGA-X  ScalDFX         ....  0.000000
   Scaling of DF-GGA-C  ScalDFC         ....  1.000000
   Scaling of DF-LDA-C  ScalLDAC        ....  1.000000
   Perturbative correction              ....  0.000000
   Density functional embedding theory  .... OFF
 Long-range corrected/Screened/Range-Separated Hybrid DFT is turned on
   Amount of maximum screened exact exchange              ....  0.833000
   Range separation parameter mu (erf(mu*r12)/r12)        ....  0.300000
 RI-approximation to the Coulomb term is turned on
   Number of AuxJ basis functions       .... 504
   RIJ-COSX (HFX calculated with COS-X)).... on


General Settings:
 Integral files         IntName         .... file
 Hartree-Fock type      HFTyp           .... RHF
 Total Charge           Charge          ....    0
 Multiplicity           Mult            ....    1
 Number of Electrons    NEL             ....   70
 Basis Dimension        Dim             ....  208
 Nuclear Repulsion      ENuc            ....    480.0823951856 Eh

Convergence Acceleration:
 DIIS                   CNVDIIS         .... on
   Start iteration      DIISMaxIt       ....    12
   Startup error        DIISStart       ....  0.200000
   # of expansion vecs  DIISMaxEq       ....     5
   Bias factor          DIISBfac        ....   1.050
   Max. coefficient     DIISMaxC        ....  10.000
 Trust-Rad. Augm. Hess. CNVTRAH         .... auto
   Auto Start mean grad. ratio tolernc. ....  1.125000
   Auto Start start iteration           ....    20
   Auto Start num. interpolation iter.  ....    10
   Max. Number of Micro iterations      ....    16
   Max. Number of Macro iterations      .... Maxiter - #DIIS iter
   Number of Davidson start vectors     ....     2
   Converg. threshold I  (grad. norm)   ....   1.000e-05
   Converg. threshold II (energy diff.) ....   1.000e-08
   Grad. Scal. Fac. for Micro threshold ....   0.100
   Minimum threshold for Micro iter.    ....   0.010
   NR start threshold (gradient norm)   ....   0.001
   Initial trust radius                 ....   0.400
   Minimum AH scaling param. (alpha)    ....   1.000
   Maximum AH scaling param. (alpha)    .... 1000.000
   Orbital update algorithm             .... Taylor
   White noise on init. David. guess    .... on
   Maximum white noise                  ....   0.010
   Quad. conv. algorithm                .... NR
 SOSCF                  CNVSOSCF        .... on
   Start iteration      SOSCFMaxIt      ....   150
   Startup grad/error   SOSCFStart      ....  0.003300
 Level Shifting         CNVShift        .... on
   Level shift para.    LevelShift      ....    0.2500
   Turn off err/grad.   ShiftErr        ....    0.0010
 Zerner damping         CNVZerner       .... off
 Static damping         CNVDamp         .... on
   Fraction old density DampFac         ....    0.7000
   Max. Damping (<1)    DampMax         ....    0.9800
   Min. Damping (>=0)   DampMin         ....    0.0000
   Turn off err/grad.   DampErr         ....    0.1000
 Fernandez-Rico         CNVRico         .... off

SCF Procedure:
 Maximum # iterations   MaxIter         ....   125
 SCF integral mode      SCFMode         .... Direct
   Integral package                     .... SHARK and LIBINT hybrid scheme
 Reset frequency        DirectResetFreq ....    20
 Integral Threshold     Thresh          ....  2.500e-11 Eh
 Primitive CutOff       TCut            ....  2.500e-12 Eh

Convergence Tolerance:
 Convergence Check Mode ConvCheckMode   .... Total+1el-Energy
 Convergence forced     ConvForced      .... 0
 Energy Change          TolE            ....  1.000e-08 Eh
 1-El. energy change                    ....  1.000e-05 Eh
 Orbital Gradient       TolG            ....  1.000e-05
 Orbital Rotation angle TolX            ....  1.000e-05
 DIIS Error             TolErr          ....  5.000e-07


Diagonalization of the overlap matrix:
Smallest eigenvalue                        ... 1.151e-05
Time for diagonalization                   ...    0.012 sec
Threshold for overlap eigenvalues          ... 1.000e-08
Number of eigenvalues below threshold      ... 0
Time for construction of square roots      ...    0.008 sec
Total time needed                          ...    0.021 sec

Time for model grid setup =    0.125 sec

------------------------------
INITIAL GUESS: MODEL POTENTIAL
------------------------------
Loading Hartree-Fock densities                     ... done
Calculating cut-offs                               ... done
Initializing the effective Hamiltonian             ... done
Setting up the integral package (SHARK)            ... done
Starting the Coulomb interaction                   ... done (   0.1 sec)
Reading the grid                                   ... done
Mapping shells                                     ... done
Starting the XC term evaluation                    ... done (   0.1 sec)
  promolecular density results
     # of electrons  =     69.990998519
     EX              =    -46.356187462
     EC              =     -3.040354259
     EX+EC           =    -49.396541721
Transforming the Hamiltonian                       ... done (   0.0 sec)
Diagonalizing the Hamiltonian                      ... done (   0.0 sec)
Back transforming the eigenvectors                 ... done (   0.0 sec)
Now organizing SCF variables                       ... done
                      ------------------
                      INITIAL GUESS DONE (   0.3 sec)
                      ------------------
-------------------
DFT GRID GENERATION
-------------------

General Integration Accuracy     IntAcc      ... 4.388
Radial Grid Type                 RadialGrid  ... OptM3 with GC (2021)
Angular Grid (max. ang.)         AngularGrid ... 4 (Lebedev-302)
Angular grid pruning method      GridPruning ... 4 (adaptive)
Weight generation scheme         WeightScheme... Becke
Basis function cutoff            BFCut       ... 1.0000e-11
Integration weight cutoff        WCut        ... 1.0000e-14
Angular grids for H and He will be reduced by one unit
Partially contracted basis set               ... off
Rotationally invariant grid construction     ... off

Total number of grid points                  ...    85138
Total number of batches                      ...     1340
Average number of points per batch           ...       63
Average number of grid points per atom       ...     4730
Time for grid setup =    0.532 sec

--------------------
COSX GRID GENERATION
--------------------

GRIDX 1
-------
General Integration Accuracy     IntAcc      ... 3.816
Radial Grid Type                 RadialGrid  ... OptM3 with GC (2021)
Angular Grid (max. ang.)         AngularGrid ... 1 (Lebedev-50)
Angular grid pruning method      GridPruning ... 4 (adaptive)
Weight generation scheme         WeightScheme... Becke
Basis function cutoff            BFCut       ... 1.0000e-11
Integration weight cutoff        WCut        ... 1.0000e-14
Angular grids for H and He will be reduced by one unit
Partially contracted basis set               ... on
Rotationally invariant grid construction     ... off

Total number of grid points                  ...    10586
Total number of batches                      ...      175
Average number of points per batch           ...       60
Average number of grid points per atom       ...      588
UseSFitting                                  ... on

GRIDX 2
-------
General Integration Accuracy     IntAcc      ... 4.020
Radial Grid Type                 RadialGrid  ... OptM3 with GC (2021)
Angular Grid (max. ang.)         AngularGrid ... 2 (Lebedev-110)
Angular grid pruning method      GridPruning ... 4 (adaptive)
Weight generation scheme         WeightScheme... Becke
Basis function cutoff            BFCut       ... 1.0000e-11
Integration weight cutoff        WCut        ... 1.0000e-14
Angular grids for H and He will be reduced by one unit
Partially contracted basis set               ... on
Rotationally invariant grid construction     ... off

Total number of grid points                  ...    24952
Total number of batches                      ...      400
Average number of points per batch           ...       62
Average number of grid points per atom       ...     1386
UseSFitting                                  ... on

GRIDX 3
-------
General Integration Accuracy     IntAcc      ... 4.338
Radial Grid Type                 RadialGrid  ... OptM3 with GC (2021)
Angular Grid (max. ang.)         AngularGrid ... 3 (Lebedev-194)
Angular grid pruning method      GridPruning ... 4 (adaptive)
Weight generation scheme         WeightScheme... Becke
Basis function cutoff            BFCut       ... 1.0000e-11
Integration weight cutoff        WCut        ... 1.0000e-14
Angular grids for H and He will be reduced by one unit
Partially contracted basis set               ... on
Rotationally invariant grid construction     ... off

Total number of grid points                  ...    56357
Total number of batches                      ...      891
Average number of points per batch           ...       63
Average number of grid points per atom       ...     3131
UseSFitting                                  ... on

Time for X-Grid setup             =    0.550 sec

--------------
SCF ITERATIONS
--------------
ITER       Energy         Delta-E        Max-DP      RMS-DP      [F,P]     Damp
               ***  Starting incremental Fock matrix formation  ***
  0   -704.2429530726   0.000000000000 0.48437617  0.00404836  0.0934098 0.7000
  1   -704.2667005575  -0.023747484859 0.51012214  0.00380978  0.0610354 0.7000
                               ***Turning on DIIS***
  2   -704.2811014193  -0.014400861809 1.66412590  0.01127670  0.0389703 0.0000
  3   -704.3097334603  -0.028632041001 0.66221747  0.00420818  0.0183415 0.0000
  4   -704.3123891360  -0.002655675695 0.26243529  0.00160922  0.0058465 0.0000
  5   -704.3126519264  -0.000262790369 0.14946177  0.00091536  0.0036736 0.0000
                      *** Initiating the SOSCF procedure ***
                           *** Shutting down DIIS ***
                      *** Re-Reading the Fockian *** 
                      *** Removing any level shift *** 
ITER      Energy       Delta-E        Grad      Rot      Max-DP    RMS-DP
  6   -704.31271612  -0.0000641931  0.000828  0.000828  0.045647  0.000313
               *** Restarting incremental Fock matrix formation ***
  7   -704.31274735  -0.0000312297  0.000349  0.000918  0.009310  0.000150
  8   -704.31275158  -0.0000042339  0.000124  0.000675  0.011333  0.000124
  9   -704.31275224  -0.0000006539  0.000054  0.000137  0.001649  0.000030
 10   -704.31275244  -0.0000002077  0.000009  0.000021  0.003357  0.000021
 11   -704.31275246  -0.0000000105  0.000004  0.000005  0.000542  0.000006
                  ***Gradient check signals convergence***
              ***Rediagonalizing the Fockian in SOSCF/NRSCF***

               *****************************************************
               *                     SUCCESS                       *
               *           SCF CONVERGED AFTER  12 CYCLES          *
               *****************************************************

Old exchange energy                            =    -20.477245403 Eh
New exchange energy                            =    -20.477238536 Eh
Exchange energy change after final integration =      0.000006867 Eh
Total energy after final integration           =   -704.312745589 Eh
Final COS-X integration done in                =     8.418 sec

----------------
TOTAL SCF ENERGY
----------------

Total Energy       :         -704.31274559 Eh          -19165.32415 eV

Components:
Nuclear Repulsion  :          480.08239519 Eh           13063.70612 eV
Electronic Energy  :        -1184.39514077 Eh          -32229.03027 eV
One Electron Energy:        -1915.83449077 Eh          -52132.50686 eV
Two Electron Energy:          731.43934999 Eh           19903.47659 eV
Max COSX asymmetry :            0.00000368 Eh               0.00010 eV

Virial components:
Potential Energy   :        -1405.35870295 Eh          -38241.75448 eV
Kinetic Energy     :          701.04595736 Eh           19076.43033 eV
Virial Ratio       :            2.00465988


DFT components:
N(Alpha)           :       34.999939449621 electrons
N(Beta)            :       34.999939449621 electrons
N(Total)           :       69.999878899242 electrons
E(X)               :      -47.045550896607 Eh       
E(C)               :       -3.057327953634 Eh       
E(XC)              :      -50.102878850241 Eh       
DFET-embed. en.    :        0.000000000000 Eh       

---------------
SCF CONVERGENCE
---------------

  Last Energy change         ...   -4.5532e-10  Tolerance :   1.0000e-08
  Last MAX-Density change    ...    3.1086e-15  Tolerance :   1.0000e-07
  Last RMS-Density change    ...    4.5549e-17  Tolerance :   5.0000e-09
  Last Orbital Gradient      ...    9.7635e-07  Tolerance :   1.0000e-05
  Last Orbital Rotation      ...    3.4275e-06  Tolerance :   1.0000e-05

             **** THE GBW FILE WAS UPDATED (file.gbw) ****
             **** DENSITY file.scfp WAS UPDATED ****
             **** ENERGY FILE WAS UPDATED (file.en.tmp) ****
             **** THE GBW FILE WAS UPDATED (file.gbw) ****
             **** DENSITY file.scfp WAS UPDATED ****
----------------
ORBITAL ENERGIES
----------------

  NO   OCC          E(Eh)            E(eV) 
   0   2.0000     -88.864837     -2418.1352 
   1   2.0000     -14.435410      -392.8075 
   2   2.0000     -14.413944      -392.2234 
   3   2.0000     -10.344507      -281.4883 
   4   2.0000     -10.325903      -280.9821 
   5   2.0000     -10.322786      -280.8973 
   6   2.0000     -10.309241      -280.5287 
   7   2.0000     -10.303881      -280.3829 
   8   2.0000      -8.043895      -218.8855 
   9   2.0000      -6.001026      -163.2962 
  10   2.0000      -5.997272      -163.1941 
  11   2.0000      -5.989796      -162.9906 
  12   2.0000      -1.102685       -30.0056 
  13   2.0000      -1.051506       -28.6129 
  14   2.0000      -0.924743       -25.1635 
  15   2.0000      -0.882031       -24.0013 
  16   2.0000      -0.812886       -22.1197 
  17   2.0000      -0.773835       -21.0571 
  18   2.0000      -0.729412       -19.8483 
  19   2.0000      -0.667171       -18.1546 
  20   2.0000      -0.628243       -17.0954 
  21   2.0000      -0.613586       -16.6965 
  22   2.0000      -0.606467       -16.5028 
  23   2.0000      -0.563322       -15.3288 
  24   2.0000      -0.532999       -14.5036 
  25   2.0000      -0.519316       -14.1313 
  26   2.0000      -0.499779       -13.5997 
  27   2.0000      -0.496092       -13.4994 
  28   2.0000      -0.471800       -12.8383 
  29   2.0000      -0.453549       -12.3417 
  30   2.0000      -0.436572       -11.8797 
  31   2.0000      -0.432108       -11.7583 
  32   2.0000      -0.342997        -9.3334 
  33   2.0000      -0.335424        -9.1273 
  34   2.0000      -0.325740        -8.8638 
  35   0.0000       0.034180         0.9301 
  36   0.0000       0.042207         1.1485 
  37   0.0000       0.051300         1.3960 
  38   0.0000       0.054640         1.4868 
  39   0.0000       0.063485         1.7275 
  40   0.0000       0.073800         2.0082 
  41   0.0000       0.075829         2.0634 
  42   0.0000       0.080271         2.1843 
  43   0.0000       0.083402         2.2695 
  44   0.0000       0.093047         2.5319 
  45   0.0000       0.099499         2.7075 
  46   0.0000       0.110663         3.0113 
  47   0.0000       0.126478         3.4416 
  48   0.0000       0.130130         3.5410 
  49   0.0000       0.137746         3.7483 
  50   0.0000       0.145786         3.9670 
  51   0.0000       0.152071         4.1381 
  52   0.0000       0.160288         4.3617 
  53   0.0000       0.164691         4.4815 
  54   0.0000       0.170235         4.6323 
  55   0.0000       0.171350         4.6627 
  56   0.0000       0.185597         5.0503 
  57   0.0000       0.188746         5.1360 
  58   0.0000       0.191632         5.2146 
  59   0.0000       0.194965         5.3053 
  60   0.0000       0.200305         5.4506 
  61   0.0000       0.204003         5.5512 
  62   0.0000       0.209660         5.7051 
  63   0.0000       0.218192         5.9373 
  64   0.0000       0.221755         6.0342 
  65   0.0000       0.224151         6.0995 
  66   0.0000       0.227547         6.1919 
  67   0.0000       0.235349         6.4042 
  68   0.0000       0.245773         6.6878 
  69   0.0000       0.255312         6.9474 
  70   0.0000       0.267045         7.2667 
  71   0.0000       0.274434         7.4677 
  72   0.0000       0.282602         7.6900 
  73   0.0000       0.289186         7.8692 
  74   0.0000       0.295539         8.0420 
  75   0.0000       0.304614         8.2890 
  76   0.0000       0.314911         8.5692 
  77   0.0000       0.328760         8.9460 
  78   0.0000       0.332081         9.0364 
  79   0.0000       0.344663         9.3788 
  80   0.0000       0.355647         9.6776 
  81   0.0000       0.364182         9.9099 
  82   0.0000       0.372123        10.1260 
  83   0.0000       0.390600        10.6288 
  84   0.0000       0.397113        10.8060 
  85   0.0000       0.407913        11.0999 
  86   0.0000       0.412292        11.2190 
  87   0.0000       0.420006        11.4290 
  88   0.0000       0.425429        11.5765 
  89   0.0000       0.438317        11.9272 
  90   0.0000       0.452850        12.3227 
  91   0.0000       0.460481        12.5303 
  92   0.0000       0.466405        12.6915 
  93   0.0000       0.492795        13.4096 
  94   0.0000       0.511404        13.9160 
  95   0.0000       0.544658        14.8209 
  96   0.0000       0.615442        16.7470 
  97   0.0000       0.636708        17.3257 
  98   0.0000       0.659765        17.9531 
  99   0.0000       0.717235        19.5170 
 100   0.0000       0.726530        19.7699 
 101   0.0000       0.757438        20.6109 
 102   0.0000       0.784443        21.3458 
 103   0.0000       0.790415        21.5083 
 104   0.0000       0.804329        21.8869 
 105   0.0000       0.832029        22.6407 
 106   0.0000       0.847041        23.0492 
 107   0.0000       0.858848        23.3704 
 108   0.0000       0.865188        23.5430 
 109   0.0000       0.895701        24.3733 
 110   0.0000       0.905680        24.6448 
 111   0.0000       0.942809        25.6551 
 112   0.0000       0.952761        25.9260 
 113   0.0000       0.971656        26.4401 
 114   0.0000       1.009286        27.4641 
 115   0.0000       1.020237        27.7621 
 116   0.0000       1.040410        28.3110 
 117   0.0000       1.071759        29.1641 
 118   0.0000       1.085246        29.5310 
 119   0.0000       1.087489        29.5921 
 120   0.0000       1.097452        29.8632 
 121   0.0000       1.107326        30.1319 
 122   0.0000       1.120561        30.4920 
 123   0.0000       1.138712        30.9859 
 124   0.0000       1.142491        31.0888 
 125   0.0000       1.158237        31.5172 
 126   0.0000       1.165974        31.7278 
 127   0.0000       1.181556        32.1518 
 128   0.0000       1.189485        32.3675 
 129   0.0000       1.207478        32.8572 
 130   0.0000       1.215981        33.0885 
 131   0.0000       1.232596        33.5406 
 132   0.0000       1.240654        33.7599 
 133   0.0000       1.276887        34.7459 
 134   0.0000       1.282776        34.9061 
 135   0.0000       1.363248        37.0959 
 136   0.0000       1.371987        37.3337 
 137   0.0000       1.440126        39.1878 
 138   0.0000       1.487884        40.4874 
 139   0.0000       1.508176        41.0395 
 140   0.0000       1.545761        42.0623 
 141   0.0000       1.589664        43.2570 
 142   0.0000       1.608391        43.7666 
 143   0.0000       1.654086        45.0100 
 144   0.0000       1.722787        46.8794 
 145   0.0000       1.793147        48.7940 
 146   0.0000       1.835842        49.9558 
 147   0.0000       1.873142        50.9708 
 148   0.0000       1.884672        51.2845 
 149   0.0000       1.894408        51.5495 
 150   0.0000       1.927601        52.4527 
 151   0.0000       1.961759        53.3822 
 152   0.0000       2.001756        54.4706 
 153   0.0000       2.009558        54.6829 
 154   0.0000       2.048130        55.7324 
 155   0.0000       2.071068        56.3566 
 156   0.0000       2.075715        56.4831 
 157   0.0000       2.123385        57.7802 
 158   0.0000       2.146171        58.4003 
 159   0.0000       2.158445        58.7343 
 160   0.0000       2.192313        59.6559 
 161   0.0000       2.205997        60.0282 
 162   0.0000       2.208792        60.1043 
 163   0.0000       2.216182        60.3054 
 164   0.0000       2.236642        60.8621 
 165   0.0000       2.275048        61.9072 
 166   0.0000       2.292458        62.3810 
 167   0.0000       2.318200        63.0814 
 168   0.0000       2.369374        64.4739 
 169   0.0000       2.404935        65.4416 
 170   0.0000       2.443965        66.5037 
 171   0.0000       2.500995        68.0555 
 172   0.0000       2.520776        68.5938 
 173   0.0000       2.538492        69.0759 
 174   0.0000       2.541301        69.1523 
 175   0.0000       2.560204        69.6667 
 176   0.0000       2.590191        70.4827 
 177   0.0000       2.600918        70.7746 
 178   0.0000       2.628160        71.5159 
 179   0.0000       2.643974        71.9462 
 180   0.0000       2.672277        72.7163 
 181   0.0000       2.690954        73.2246 
 182   0.0000       2.711161        73.7745 
 183   0.0000       2.741337        74.5956 
 184   0.0000       2.765075        75.2415 
 185   0.0000       2.830571        77.0238 
 186   0.0000       2.848093        77.5005 
 187   0.0000       2.871643        78.1414 
 188   0.0000       2.895763        78.7977 
 189   0.0000       2.916088        79.3508 
 190   0.0000       2.920108        79.4602 
 191   0.0000       2.942253        80.0628 
 192   0.0000       2.992694        81.4353 
 193   0.0000       3.010729        81.9261 
 194   0.0000       3.019991        82.1781 
 195   0.0000       3.045389        82.8693 
 196   0.0000       3.084798        83.9416 
 197   0.0000       3.124717        85.0279 
 198   0.0000       3.365134        91.5699 
 199   0.0000       3.390233        92.2529 
 200   0.0000       3.413209        92.8781 
 201   0.0000       3.437915        93.5504 
 202   0.0000       3.520019        95.7846 
 203   0.0000       3.549473        96.5861 
 204   0.0000       3.574046        97.2547 
 205   0.0000       3.589974        97.6882 
 206   0.0000       3.650858        99.3449 
 207   0.0000       3.682464       100.2049 

                    ********************************
                    * MULLIKEN POPULATION ANALYSIS *
                    ********************************

-----------------------
MULLIKEN ATOMIC CHARGES
-----------------------
   0 C :   -0.118118
   1 C :   -0.571464
   2 S :    0.187159
   3 C :   -0.503852
   4 C :   -0.124000
   5 N :   -0.389200
   6 C :   -0.221205
   7 N :   -0.201683
   8 H :    0.141795
   9 H :    0.175512
  10 H :    0.199229
  11 H :    0.185412
  12 H :    0.173000
  13 H :    0.147160
  14 H :    0.293423
  15 H :    0.152011
  16 H :    0.144933
  17 H :    0.329890
Sum of atomic charges:   -0.0000000

--------------------------------
MULLIKEN REDUCED ORBITAL CHARGES
--------------------------------
  0 C s       :     3.218096  s :     3.218096
      pz      :     0.944258  p :     2.845299
      px      :     0.894159
      py      :     1.006882
      dz2     :     0.010031  d :     0.054724
      dxz     :     0.012494
      dyz     :     0.005841
      dx2y2   :     0.017120
      dxy     :     0.009238
  1 C s       :     3.410579  s :     3.410579
      pz      :     0.970646  p :     3.122448
      px      :     1.005723
      py      :     1.146080
      dz2     :     0.007458  d :     0.038436
      dxz     :     0.008762
      dyz     :     0.005975
      dx2y2   :     0.006753
      dxy     :     0.009488
  2 S s       :     5.833907  s :     5.833907
      pz      :     3.108944  p :     9.912732
      px      :     2.882984
      py      :     3.920805
      dz2     :     0.015331  d :     0.066202
      dxz     :     0.030203
      dyz     :     0.004923
      dx2y2   :     0.010091
      dxy     :     0.005653
  3 C s       :     3.353000  s :     3.353000
      pz      :     0.998658  p :     3.084366
      px      :     1.147450
      py      :     0.938258
      dz2     :     0.012694  d :     0.066486
      dxz     :     0.015949
      dyz     :     0.009398
      dx2y2   :     0.008939
      dxy     :     0.019505
  4 C s       :     3.220823  s :     3.220823
      pz      :     1.144584  p :     2.849387
      px      :     0.813428
      py      :     0.891375
      dz2     :     0.008817  d :     0.053789
      dxz     :     0.004446
      dyz     :     0.013548
      dx2y2   :     0.010940
      dxy     :     0.016038
  5 N s       :     3.604873  s :     3.604873
      pz      :     1.463740  p :     3.745468
      px      :     1.237351
      py      :     1.044377
      dz2     :     0.009447  d :     0.038859
      dxz     :     0.006392
      dyz     :     0.003950
      dx2y2   :     0.006133
      dxy     :     0.012936
  6 C s       :     3.288222  s :     3.288222
      pz      :     1.128787  p :     2.878955
      px      :     0.814974
      py      :     0.935195
      dz2     :     0.008522  d :     0.054028
      dxz     :     0.005690
      dyz     :     0.012720
      dx2y2   :     0.011288
      dxy     :     0.015809
  7 N s       :     3.352415  s :     3.352415
      pz      :     1.092409  p :     3.814899
      px      :     1.000565
      py      :     1.721925
      dz2     :     0.004733  d :     0.034369
      dxz     :     0.009451
      dyz     :     0.007816
      dx2y2   :     0.004405
      dxy     :     0.007964
  8 H s       :     0.847868  s :     0.847868
      pz      :     0.001862  p :     0.010337
      px      :     0.001517
      py      :     0.006958
  9 H s       :     0.813897  s :     0.813897
      pz      :     0.004008  p :     0.010591
      px      :     0.004258
      py      :     0.002325
 10 H s       :     0.789794  s :     0.789794
      pz      :     0.001877  p :     0.010978
      px      :     0.002476
      py      :     0.006624
 11 H s       :     0.803441  s :     0.803441
      pz      :     0.003214  p :     0.011147
      px      :     0.004124
      py      :     0.003809
 12 H s       :     0.816290  s :     0.816290
      pz      :     0.006144  p :     0.010711
      px      :     0.001603
      py      :     0.002963
 13 H s       :     0.841957  s :     0.841957
      pz      :     0.005303  p :     0.010883
      px      :     0.001907
      py      :     0.003673
 14 H s       :     0.683769  s :     0.683769
      pz      :     0.010849  p :     0.022808
      px      :     0.007955
      py      :     0.004004
 15 H s       :     0.837102  s :     0.837102
      pz      :     0.005926  p :     0.010887
      px      :     0.001750
      py      :     0.003211
 16 H s       :     0.844390  s :     0.844390
      pz      :     0.005372  p :     0.010677
      px      :     0.001590
      py      :     0.003716
 17 H s       :     0.647176  s :     0.647176
      pz      :     0.009924  p :     0.022934
      px      :     0.004484
      py      :     0.008526


                     *******************************
                     * LOEWDIN POPULATION ANALYSIS *
                     *******************************

----------------------
LOEWDIN ATOMIC CHARGES
----------------------
   0 C :   -0.134569
   1 C :   -0.328934
   2 S :    0.333761
   3 C :   -0.255106
   4 C :   -0.114121
   5 N :   -0.378152
   6 C :   -0.125688
   7 N :   -0.365369
   8 H :    0.114690
   9 H :    0.123436
  10 H :    0.123783
  11 H :    0.121320
  12 H :    0.133967
  13 H :    0.120818
  14 H :    0.182871
  15 H :    0.122706
  16 H :    0.123344
  17 H :    0.201244

-------------------------------
LOEWDIN REDUCED ORBITAL CHARGES
-------------------------------
  0 C s       :     2.866403  s :     2.866403
      pz      :     1.067666  p :     3.151956
      px      :     1.005465
      py      :     1.078825
      dz2     :     0.023374  d :     0.116210
      dxz     :     0.025804
      dyz     :     0.012483
      dx2y2   :     0.035389
      dxy     :     0.019160
  1 C s       :     2.936002  s :     2.936002
      pz      :     1.086416  p :     3.312458
      px      :     1.081332
      py      :     1.144710
      dz2     :     0.016573  d :     0.080474
      dxz     :     0.019623
      dyz     :     0.012319
      dx2y2   :     0.013645
      dxy     :     0.018315
  2 S s       :     5.444963  s :     5.444963
      pz      :     3.266175  p :    10.142296
      px      :     3.005729
      py      :     3.870393
      dz2     :     0.017615  d :     0.078980
      dxz     :     0.036702
      dyz     :     0.005584
      dx2y2   :     0.012709
      dxy     :     0.006370
  3 C s       :     2.876055  s :     2.876055
      pz      :     1.045924  p :     3.232224
      px      :     1.056173
      py      :     1.130128
      dz2     :     0.027524  d :     0.146826
      dxz     :     0.037750
      dyz     :     0.017934
      dx2y2   :     0.016960
      dxy     :     0.046658
  4 C s       :     2.876895  s :     2.876895
      pz      :     1.125310  p :     3.123031
      px      :     0.981366
      py      :     1.016355
      dz2     :     0.017052  d :     0.114195
      dxz     :     0.008900
      dyz     :     0.028662
      dx2y2   :     0.021657
      dxy     :     0.037924
  5 N s       :     3.232152  s :     3.232152
      pz      :     1.510307  p :     4.067495
      px      :     1.336017
      py      :     1.221170
      dz2     :     0.014896  d :     0.078505
      dxz     :     0.013090
      dyz     :     0.007887
      dx2y2   :     0.013490
      dxy     :     0.029142
  6 C s       :     2.877921  s :     2.877921
      pz      :     1.119837  p :     3.133076
      px      :     0.976791
      py      :     1.036448
      dz2     :     0.016474  d :     0.114692
      dxz     :     0.011224
      dyz     :     0.027189
      dx2y2   :     0.021926
      dxy     :     0.037878
  7 N s       :     3.182226  s :     3.182226
      pz      :     1.225416  p :     4.107093
      px      :     1.210848
      py      :     1.670829
      dz2     :     0.012725  d :     0.076050
      dxz     :     0.024261
      dyz     :     0.013457
      dx2y2   :     0.010851
      dxy     :     0.014756
  8 H s       :     0.847325  s :     0.847325
      pz      :     0.005996  p :     0.037984
      px      :     0.005692
      py      :     0.026297
  9 H s       :     0.839191  s :     0.839191
      pz      :     0.014052  p :     0.037373
      px      :     0.015681
      py      :     0.007639
 10 H s       :     0.836262  s :     0.836262
      pz      :     0.006240  p :     0.039955
      px      :     0.008983
      py      :     0.024732
 11 H s       :     0.839128  s :     0.839128
      pz      :     0.010716  p :     0.039552
      px      :     0.015200
      py      :     0.013636
 12 H s       :     0.827816  s :     0.827816
      pz      :     0.022211  p :     0.038217
      px      :     0.005042
      py      :     0.010963
 13 H s       :     0.840769  s :     0.840769
      pz      :     0.018631  p :     0.038413
      px      :     0.005849
      py      :     0.013933
 14 H s       :     0.743907  s :     0.743907
      pz      :     0.038227  p :     0.073222
      px      :     0.024346
      py      :     0.010649
 15 H s       :     0.838571  s :     0.838571
      pz      :     0.020926  p :     0.038723
      px      :     0.005512
      py      :     0.012284
 16 H s       :     0.838965  s :     0.838965
      pz      :     0.019270  p :     0.037692
      px      :     0.005098
      py      :     0.013324
 17 H s       :     0.725332  s :     0.725332
      pz      :     0.032575  p :     0.073424
      px      :     0.013051
      py      :     0.027798


                      *****************************
                      * MAYER POPULATION ANALYSIS *
                      *****************************

  NA   - Mulliken gross atomic population
  ZA   - Total nuclear charge
  QA   - Mulliken gross atomic charge
  VA   - Mayer's total valence
  BVA  - Mayer's bonded valence
  FA   - Mayer's free valence

  ATOM       NA         ZA         QA         VA         BVA        FA
  0 C      6.1181     6.0000    -0.1181     3.4913     3.4913    -0.0000
  1 C      6.5715     6.0000    -0.5715     3.7985     3.7985    -0.0000
  2 S     15.8128    16.0000     0.1872     1.8785     1.8785    -0.0000
  3 C      6.5039     6.0000    -0.5039     4.1230     4.1230     0.0000
  4 C      6.1240     6.0000    -0.1240     3.4525     3.4525     0.0000
  5 N      7.3892     7.0000    -0.3892     2.6310     2.6310    -0.0000
  6 C      6.2212     6.0000    -0.2212     3.6350     3.6350    -0.0000
  7 N      7.2017     7.0000    -0.2017     2.7048     2.7048    -0.0000
  8 H      0.8582     1.0000     0.1418     0.9409     0.9409    -0.0000
  9 H      0.8245     1.0000     0.1755     0.9156     0.9156    -0.0000
 10 H      0.8008     1.0000     0.1992     0.9045     0.9045    -0.0000
 11 H      0.8146     1.0000     0.1854     0.9279     0.9279    -0.0000
 12 H      0.8270     1.0000     0.1730     0.9199     0.9199     0.0000
 13 H      0.8528     1.0000     0.1472     0.9602     0.9602    -0.0000
 14 H      0.7066     1.0000     0.2934     0.8577     0.8577     0.0000
 15 H      0.8480     1.0000     0.1520     0.9563     0.9563    -0.0000
 16 H      0.8551     1.0000     0.1449     0.9197     0.9197    -0.0000
 17 H      0.6701     1.0000     0.3299     0.8190     0.8190    -0.0000

  Mayer bond orders larger than 0.100000
B(  0-C ,  1-C ) :   0.8745 B(  0-C ,  7-N ) :   0.7158 B(  0-C ,  8-H ) :   0.9708 
B(  0-C ,  9-H ) :   0.9709 B(  1-C ,  2-S ) :   0.9353 B(  1-C , 10-H ) :   0.9326 
B(  1-C , 11-H ) :   0.9319 B(  2-S ,  3-C ) :   1.0395 B(  2-S ,  7-N ) :  -0.1504 
B(  3-C ,  4-C ) :   0.8101 B(  3-C ,  6-C ) :   0.8573 B(  3-C ,  7-N ) :   1.4995 
B(  3-C , 16-H ) :  -0.1116 B(  4-C ,  5-N ) :   0.9231 B(  4-C ,  7-N ) :  -0.1585 
B(  4-C , 12-H ) :   0.9928 B(  4-C , 13-H ) :   0.9700 B(  5-N ,  6-C ) :   0.9447 
B(  5-N , 14-H ) :   0.8783 B(  6-C , 15-H ) :   0.9423 B(  6-C , 16-H ) :   1.0239 
B(  7-N , 17-H ) :   0.8265 

-------
TIMINGS
-------

Total SCF time: 0 days 0 hours 0 min 49 sec 

Total time                  ....      49.988 sec
Sum of individual times     ....      49.673 sec  ( 99.4%)

Fock matrix formation       ....      48.027 sec  ( 96.1%)
  Split-RI-J                ....       2.322 sec  (  4.8% of F)
  Chain of spheres X        ....      41.729 sec  ( 86.9% of F)
  XC integration            ....       3.945 sec  (  8.2% of F)
    Basis function eval.    ....       1.122 sec  ( 28.4% of XC)
    Density eval.           ....       1.048 sec  ( 26.6% of XC)
    XC-Functional eval.     ....       0.508 sec  ( 12.9% of XC)
    XC-Potential eval.      ....       1.051 sec  ( 26.6% of XC)
Diagonalization             ....       0.111 sec  (  0.2%)
Density matrix formation    ....       0.008 sec  (  0.0%)
Population analysis         ....       0.013 sec  (  0.0%)
Initial guess               ....       0.199 sec  (  0.4%)
Orbital Transformation      ....       0.000 sec  (  0.0%)
Orbital Orthonormalization  ....       0.000 sec  (  0.0%)
DIIS solution               ....       0.051 sec  (  0.1%)
SOSCF solution              ....       0.057 sec  (  0.1%)
Grid generation             ....       1.208 sec  (  2.4%)

Maximum memory used throughout the entire SCF-calculation: 59.7 MB


-------------------------------------------------------------------------------
                          DFT DISPERSION CORRECTION                            
                                                                               
                              DFTD3 V3.1  Rev 1                                
                          USING Becke-Johnson damping                          
-------------------------------------------------------------------------------
The WB97X-D3BJ functional is recognized
Active option DFTDOPT                   ...         4   

molecular C6(AA) [au] = 3346.284682 


            DFT-D V3
 parameters
 s6 scaling factor         :     1.0000 
 a1 scaling factor         :     0.0000 
 s8 scaling factor         :     0.2641 
 a2 scaling factor         :     5.4959 
 ad hoc parameters k1-k3   :    16.0000     1.3333    -4.0000 

 Edisp/kcal,au: -23.263276742643  -0.037072387307 
 E6   /kcal   : -19.006840073 
 E8   /kcal   :  -4.256436669 
 % E8         :  18.296806234 

-------------------------   ----------------
Dispersion correction           -0.037072387
-------------------------   ----------------


-------------------------   --------------------
FINAL SINGLE POINT ENERGY      -704.349817975850
-------------------------   --------------------


           ************************************************************
           *        Program running with 6 parallel MPI-processes     *
           *              working on a common directory               *
           ************************************************************
------------------------------------------------------------------------------
                         ORCA SCF GRADIENT CALCULATION
------------------------------------------------------------------------------

 ... reading COSX grid (gridx3)
Gradient of the Kohn-Sham DFT energy:
Kohn-Sham wavefunction type      ... RKS
Hartree-Fock exchange scaling    ...    0.167
Number of operators              ...    1
Number of atoms                  ...   18
Basis set dimensions             ...  208
Integral neglect threshold       ... 2.5e-11
Integral primitive cutoff        ... 2.5e-12
SHARK Integral package           ... ON

Nuc. rep. gradient       (SHARK) ... done (  0.0 sec)
HCore & Overlap gradient (SHARK) ... done (  0.1 sec)
RI-J gradient            (SHARK) ... done (  0.5 sec)
COSX-gradient                    ... done (  9.4 sec)
Exchange-correlation gradient    ... done
Dispersion correction            ... done

------------------
CARTESIAN GRADIENT
------------------

   1   C   :    0.009859950    0.015047590   -0.012526263
   2   C   :    0.021977387   -0.010459701    0.007429549
   3   S   :    0.005397306    0.002582403   -0.015033120
   4   C   :   -0.008153784    0.000250747   -0.016228631
   5   C   :   -0.013406897   -0.036542875    0.000075953
   6   N   :   -0.027320599    0.002450070    0.028301764
   7   C   :   -0.007382408    0.037162284    0.009567109
   8   N   :    0.005840016    0.002095856    0.003196441
   9   H   :    0.004749475   -0.005944197    0.001621601
  10   H   :   -0.005792692    0.004437004    0.006091338
  11   H   :   -0.002384438    0.010386895    0.001819288
  12   H   :   -0.006531297   -0.007873293   -0.005116865
  13   H   :    0.003338865   -0.000441407    0.012729634
  14   H   :    0.003089778    0.000012836   -0.014153078
  15   H   :    0.007552607    0.000976216   -0.025453927
  16   H   :    0.003060823    0.001005134   -0.014285000
  17   H   :    0.003131189   -0.000356090    0.010152227
  18   H   :    0.002748429   -0.014900805    0.021836241

Difference to translation invariance:
           :   -0.0002262896   -0.0001113321    0.0000242611

Difference to rotation invariance:
           :   -0.0001020432   -0.0006743601    0.0009895096

Norm of the cartesian gradient     ...    0.0942643262
RMS gradient                       ...    0.0128277500
MAX gradient                       ...    0.0371622843

-------
TIMINGS
-------

Total SCF gradient time            ...       12.741 sec

One electron gradient       ....       0.092 sec  (  0.7%)
RI-J Coulomb gradient       ....       0.535 sec  (  4.2%)
COSX gradient               ....       9.361 sec  ( 73.5%)
XC gradient                 ....       2.272 sec  ( 17.8%)

Maximum memory used throughout the entire SCFGRAD-calculation: 46.3 MB


           ************************************************************
           *        Program running with 6 parallel MPI-processes     *
           *              working on a common directory               *
           ************************************************************

-------------------------------------------------------------------------------
                               ORCA SCF HESSIAN
-------------------------------------------------------------------------------

                   --------- SHARK INITIALIZATION DONE ---------

Hessian of the Kohn-Sham DFT energy:
Kohn-Sham wavefunction type                      ... RKS
Hartree-Fock exchange scaling                    ...    0.167
Number of operators                              ...    1
Number of atoms                                  ...   18
Basis set dimensions                             ...  208
Integral neglect threshold                       ... 2.5e-11
Integral primitive cutoff                        ... 2.5e-12

Setting up DFT Hessian calculations              ... 

HESS GRID
---------

General Integration Accuracy     IntAcc      ... 4.629
Radial Grid Type                 RadialGrid  ... OptM3 with GC (2021)
Angular Grid (max. ang.)         AngularGrid ... 5 (Lebedev-434)
Angular grid pruning method      GridPruning ... 4 (adaptive)
Weight generation scheme         WeightScheme... Becke
Basis function cutoff            BFCut       ... 1.0000e-11
Integration weight cutoff        WCut        ... 1.0000e-14
Angular grids for H and He will be reduced by one unit
Partially contracted basis set               ... off
Rotationally invariant grid construction     ... off

Total number of grid points                  ...   132303
Total number of batches                      ...     2074
Average number of points per batch           ...       63
Average number of grid points per atom       ...     7350

Building densities                               ... done   (      0.0 sec)
Calculating rho(r) on the grid                   ... done   (      0.3 sec)
Building xc-kernel on the grid                   ... done   (      0.1 sec)
                                                     done   (      1.6 sec)

Nuclear repulsion Hessian  (SHARK)               ... done   (      0.0 sec)

----------------------------------------------
Forming right-hand sides of CP-SCF equations     ...
----------------------------------------------
One electron integral derivatives  (SHARK)       ... done   (      0.1 sec)
Transforming the overlap derivative matrices     ... done   (      0.0 sec)
Making the Q(x) pseudodensities                  ... done   (      0.0 sec)
Adding the E*S(x)*S(y) terms to the Hessian      ... done   (      0.0 sec)
Calculating energy weighted overlap derivatives  ... done   (      0.0 sec)
Two electron integral derivatives (SHARK-RI)     ... done   (     17.6 sec)
Exchange-correlation integral derivatives        ... done   (     43.4 sec)
tr(F(y)Q(x)) contribution to the Hessian         ... done   (      0.0 sec)
Response fock operator R(S(x)) (SHARK-RIJCOSX)   ... done   (     11.6 sec)
XC Response fock operator R(S(x))                ... done   (     14.3 sec)
tr(F(y)S(x)) contribution to the Hessian         ... done   (      0.0 sec)
Transforming and finalizing RHSs                 ... done   (      0.1 sec)

----------------------------------------------
Solving the CP-SCF equations (RIJCOSX)           ...
----------------------------------------------
     CP-SCF ITERATION   0:   1.1625e-01 (   5.4 sec   0/ 54 done)
     CP-SCF ITERATION   1:   3.1066e-02 (   5.4 sec   0/ 54 done)
     CP-SCF ITERATION   2:   1.1035e-02 (   5.5 sec   0/ 54 done)
     CP-SCF ITERATION   3:   4.2646e-03 (   5.5 sec   0/ 54 done)
     CP-SCF ITERATION   4:   1.7287e-03 (   5.5 sec   0/ 54 done)
     CP-SCF ITERATION   5:   6.2751e-04 (   5.6 sec  11/ 54 done)
     CP-SCF ITERATION   6:   2.2764e-04 (   4.6 sec  48/ 54 done)
     CP-SCF ITERATION   7:   7.6369e-05 (   1.8 sec  54/ 54 done)
                    *** THE CP-SCF HAS CONVERGED ***

                                                 ... done   (     39.5 sec)
Forming perturbed density Hessian contributions  ... done   (      0.0 sec)
2nd integral derivative contribs (SHARK-RI)      ... done   (    116.2 sec)
Exchange-correlation Hessian                     ... done   (     28.0 sec)
Dispersion correction in the Hessian             ... done   (      0.8 sec)
Dipole derivatives                               ... (center of mass:  0.038934,  0.215704 -0.496054)done   (      0.2 sec)

Total SCF Hessian time: 0 days 0 hours 4 min 34 sec 

Writing the Hessian file to the disk             ... done


Maximum memory used throughout the entire SCFHESS-calculation: 213.2 MB

-----------------------
VIBRATIONAL FREQUENCIES
-----------------------

Scaling factor for frequencies =  1.000000000  (already applied!)

   0:         0.00 cm**-1
   1:         0.00 cm**-1
   2:         0.00 cm**-1
   3:         0.00 cm**-1
   4:         0.00 cm**-1
   5:         0.00 cm**-1
   6:       -48.03 cm**-1 ***imaginary mode***
   7:        61.25 cm**-1
   8:       239.45 cm**-1
   9:       282.24 cm**-1
  10:       369.76 cm**-1
  11:       418.83 cm**-1
  12:       460.62 cm**-1
  13:       584.82 cm**-1
  14:       597.25 cm**-1
  15:       770.67 cm**-1
  16:       824.19 cm**-1
  17:       910.99 cm**-1
  18:       935.55 cm**-1
  19:       988.04 cm**-1
  20:      1002.47 cm**-1
  21:      1040.52 cm**-1
  22:      1062.40 cm**-1
  23:      1081.86 cm**-1
  24:      1101.93 cm**-1
  25:      1136.46 cm**-1
  26:      1151.59 cm**-1
  27:      1173.23 cm**-1
  28:      1207.12 cm**-1
  29:      1223.19 cm**-1
  30:      1250.35 cm**-1
  31:      1259.77 cm**-1
  32:      1295.94 cm**-1
  33:      1313.97 cm**-1
  34:      1358.49 cm**-1
  35:      1375.70 cm**-1
  36:      1428.07 cm**-1
  37:      1443.76 cm**-1
  38:      1488.29 cm**-1
  39:      1513.00 cm**-1
  40:      1522.71 cm**-1
  41:      1528.41 cm**-1
  42:      1544.06 cm**-1
  43:      1550.16 cm**-1
  44:      2911.25 cm**-1
  45:      2913.92 cm**-1
  46:      2921.43 cm**-1
  47:      2960.02 cm**-1
  48:      2984.08 cm**-1
  49:      2987.04 cm**-1
  50:      2990.41 cm**-1
  51:      3017.39 cm**-1
  52:      3212.01 cm**-1
  53:      3240.03 cm**-1


------------
NORMAL MODES
------------

These modes are the Cartesian displacements weighted by the diagonal matrix
M(i,i)=1/sqrt(m[i]) where m[i] is the mass of the displaced atom
Thus, these vectors are normalized but *not* orthogonal

                  0          1          2          3          4          5    
      0       0.000000   0.000000   0.000000   0.000000   0.000000   0.000000
      1       0.000000   0.000000   0.000000   0.000000   0.000000   0.000000
      2       0.000000   0.000000   0.000000   0.000000   0.000000   0.000000
      3       0.000000   0.000000   0.000000   0.000000   0.000000   0.000000
      4       0.000000   0.000000   0.000000   0.000000   0.000000   0.000000
      5       0.000000   0.000000   0.000000   0.000000   0.000000   0.000000
      6       0.000000   0.000000   0.000000   0.000000   0.000000   0.000000
      7       0.000000   0.000000   0.000000   0.000000   0.000000   0.000000
      8       0.000000   0.000000   0.000000   0.000000   0.000000   0.000000
      9       0.000000   0.000000   0.000000   0.000000   0.000000   0.000000
     10       0.000000   0.000000   0.000000   0.000000   0.000000   0.000000
     11       0.000000   0.000000   0.000000   0.000000   0.000000   0.000000
     12       0.000000   0.000000   0.000000   0.000000   0.000000   0.000000
     13       0.000000   0.000000   0.000000   0.000000   0.000000   0.000000
     14       0.000000   0.000000   0.000000   0.000000   0.000000   0.000000
     15       0.000000   0.000000   0.000000   0.000000   0.000000   0.000000
     16       0.000000   0.000000   0.000000   0.000000   0.000000   0.000000
     17       0.000000   0.000000   0.000000   0.000000   0.000000   0.000000
     18       0.000000   0.000000   0.000000   0.000000   0.000000   0.000000
     19       0.000000   0.000000   0.000000   0.000000   0.000000   0.000000
     20       0.000000   0.000000   0.000000   0.000000   0.000000   0.000000
     21       0.000000   0.000000   0.000000   0.000000   0.000000   0.000000
     22       0.000000   0.000000   0.000000   0.000000   0.000000   0.000000
     23       0.000000   0.000000   0.000000   0.000000   0.000000   0.000000
     24       0.000000   0.000000   0.000000   0.000000   0.000000   0.000000
     25       0.000000   0.000000   0.000000   0.000000   0.000000   0.000000
     26       0.000000   0.000000   0.000000   0.000000   0.000000   0.000000
     27       0.000000   0.000000   0.000000   0.000000   0.000000   0.000000
     28       0.000000   0.000000   0.000000   0.000000   0.000000   0.000000
     29       0.000000   0.000000   0.000000   0.000000   0.000000   0.000000
     30       0.000000   0.000000   0.000000   0.000000   0.000000   0.000000
     31       0.000000   0.000000   0.000000   0.000000   0.000000   0.000000
     32       0.000000   0.000000   0.000000   0.000000   0.000000   0.000000
     33       0.000000   0.000000   0.000000   0.000000   0.000000   0.000000
     34       0.000000   0.000000   0.000000   0.000000   0.000000   0.000000
     35       0.000000   0.000000   0.000000   0.000000   0.000000   0.000000
     36       0.000000   0.000000   0.000000   0.000000   0.000000   0.000000
     37       0.000000   0.000000   0.000000   0.000000   0.000000   0.000000
     38       0.000000   0.000000   0.000000   0.000000   0.000000   0.000000
     39       0.000000   0.000000   0.000000   0.000000   0.000000   0.000000
     40       0.000000   0.000000   0.000000   0.000000   0.000000   0.000000
     41       0.000000   0.000000   0.000000   0.000000   0.000000   0.000000
     42       0.000000   0.000000   0.000000   0.000000   0.000000   0.000000
     43       0.000000   0.000000   0.000000   0.000000   0.000000   0.000000
     44       0.000000   0.000000   0.000000   0.000000   0.000000   0.000000
     45       0.000000   0.000000   0.000000   0.000000   0.000000   0.000000
     46       0.000000   0.000000   0.000000   0.000000   0.000000   0.000000
     47       0.000000   0.000000   0.000000   0.000000   0.000000   0.000000
     48       0.000000   0.000000   0.000000   0.000000   0.000000   0.000000
     49       0.000000   0.000000   0.000000   0.000000   0.000000   0.000000
     50       0.000000   0.000000   0.000000   0.000000   0.000000   0.000000
     51       0.000000   0.000000   0.000000   0.000000   0.000000   0.000000
     52       0.000000   0.000000   0.000000   0.000000   0.000000   0.000000
     53       0.000000   0.000000   0.000000   0.000000   0.000000   0.000000
                  6          7          8          9         10         11    
      0       0.106726   0.031686   0.089995   0.048363   0.018904   0.117298
      1      -0.109675   0.018609  -0.161481   0.015609   0.016953   0.015538
      2       0.019709   0.025491  -0.088325   0.026616   0.001929   0.172702
      3      -0.015138  -0.020605   0.026009   0.016752  -0.095181   0.182346
      4      -0.242977   0.067556   0.146754  -0.001372  -0.000470  -0.024421
      5      -0.011628   0.056539   0.066838   0.028492   0.027031   0.116251
      6      -0.015761  -0.070187  -0.016804  -0.015728  -0.139678   0.085227
      7       0.125877  -0.020178  -0.037654  -0.115426   0.048879   0.049838
      8      -0.006734  -0.032775  -0.013740  -0.045262  -0.089866  -0.196498
      9      -0.001158   0.017796  -0.007446   0.002503   0.054828  -0.078724
     10       0.090719  -0.021279   0.040502   0.097863  -0.068574  -0.053616
     11      -0.024859  -0.090969   0.006845  -0.014096  -0.106204  -0.074565
     12       0.084379  -0.007667   0.010655   0.038386   0.038975  -0.221498
     13      -0.027834   0.010814   0.016647   0.015541  -0.062132   0.005240
     14      -0.048031  -0.082512  -0.035912   0.253888   0.145805   0.028589
     15      -0.037349  -0.003026  -0.020502  -0.017022   0.126958  -0.188517
     16      -0.125527   0.013604  -0.009723  -0.034721   0.006180   0.038999
     17       0.084858   0.298228  -0.000968  -0.003277   0.028405   0.002926
     18      -0.123256   0.041311  -0.047764  -0.065186   0.139258  -0.128744
     19      -0.013014   0.002997   0.014840   0.049200  -0.039467  -0.043334
     20       0.012488  -0.108187   0.085001  -0.188513   0.174511   0.079011
     21       0.007776   0.078197  -0.027438   0.007419   0.040949   0.126015
     22       0.172302  -0.050322   0.045217   0.117005   0.018799  -0.066975
     23      -0.025838  -0.031281  -0.003843  -0.013839  -0.128509   0.082999
     24       0.319485  -0.020829   0.334974   0.122720   0.000163  -0.003829
     25      -0.108266   0.018327  -0.149180   0.016770   0.014372   0.007241
     26       0.086589  -0.003836  -0.363498   0.033527   0.021265   0.279700
     27       0.058216   0.081091   0.028907   0.035731   0.085694   0.114234
     28      -0.220216   0.036646  -0.486882  -0.026085   0.038807   0.160382
     29       0.012550   0.074267  -0.014329   0.031002   0.068889   0.109075
     30      -0.225144   0.035742   0.217313   0.062525  -0.116697   0.242132
     31      -0.324270   0.087133   0.207327   0.016694  -0.010680  -0.003664
     32      -0.045013   0.096953   0.297175   0.031425   0.043821   0.144660
     33       0.116207  -0.081407  -0.119185  -0.024712  -0.102619   0.082142
     34      -0.407306   0.113285   0.359846   0.020258  -0.025034   0.031054
     35       0.009398   0.083341   0.007470   0.058936   0.065981   0.187218
     36       0.107592  -0.142164   0.037282   0.008934  -0.109062  -0.330855
     37       0.057065   0.226805   0.048611  -0.250096  -0.287205  -0.083492
     38      -0.098372  -0.207469  -0.054487   0.410866   0.282697   0.081557
     39       0.179293   0.092822   0.020247   0.117339   0.122305  -0.199957
     40      -0.115120  -0.185740  -0.017202   0.248390   0.148787   0.091435
     41      -0.097989  -0.216212  -0.059051   0.446866   0.325370   0.102262
     42       0.029574   0.276512  -0.046035  -0.034837  -0.032641  -0.228486
     43      -0.203275  -0.004842  -0.063988   0.103020   0.040940   0.047221
     44       0.126144   0.465734  -0.015387  -0.016494  -0.070640  -0.019793
     45      -0.137003   0.209444  -0.069187  -0.079939   0.234429  -0.068094
     46       0.008981   0.210903  -0.064101   0.216278  -0.295117  -0.194162
     47      -0.000857  -0.237667   0.134720  -0.292803   0.339446   0.178961
     48      -0.228011  -0.110520  -0.060662  -0.115604   0.111433  -0.146782
     49      -0.024116  -0.205244   0.091974  -0.110318   0.208133   0.097757
     50      -0.005606  -0.278722   0.141054  -0.310500   0.354686   0.181643
     51       0.077724   0.102127   0.005592   0.055155   0.048132   0.238290
     52       0.290817  -0.083022   0.095653   0.185660   0.096594  -0.151509
     53       0.030646  -0.064617   0.019738   0.016901  -0.078604  -0.026241
                 12         13         14         15         16         17    
      0       0.051963  -0.195497  -0.107518  -0.015250  -0.022314   0.096157
      1       0.003575  -0.117393  -0.089990   0.020936   0.009450   0.020233
      2      -0.011103   0.148158   0.087168   0.061016   0.011414  -0.010219
      3       0.007571   0.039115   0.005599  -0.390598   0.054313  -0.007750
      4       0.023024  -0.030859  -0.015604   0.056507  -0.005221   0.027528
      5       0.012724   0.128604   0.128198   0.076923  -0.003294   0.008542
      6       0.041968   0.036210   0.095947   0.156201   0.021014  -0.001283
      7       0.029440   0.031996  -0.006762  -0.011138  -0.007514   0.001916
      8       0.068818  -0.142858   0.117777  -0.054450   0.050428  -0.022682
      9      -0.024451  -0.026612   0.018381  -0.011352  -0.136510  -0.030693
     10      -0.199769  -0.005871   0.044154   0.001982   0.024985  -0.020869
     11      -0.006964   0.066782  -0.193374  -0.021522  -0.191260   0.154892
     12      -0.198756   0.080829   0.014782   0.004211  -0.089453  -0.083699
     13      -0.098243  -0.043160   0.051505  -0.000888  -0.189821  -0.097835
     14      -0.003727  -0.030653  -0.012010  -0.007352  -0.072684   0.042730
     15      -0.029037   0.129423  -0.052336   0.001178   0.204420   0.133530
     16       0.060049  -0.010074  -0.002987  -0.001257  -0.025149  -0.014924
     17      -0.006161   0.001645   0.001205   0.000221   0.037442   0.012299
     18       0.120229   0.097629  -0.070064  -0.001195  -0.032868  -0.082871
     19      -0.144406   0.017812   0.033618   0.007942   0.192638   0.135880
     20      -0.075965  -0.034867  -0.006106  -0.003248  -0.033149   0.030220
     21      -0.035710  -0.216196  -0.032753   0.026457  -0.026037   0.015371
     22       0.219919   0.060089  -0.059142  -0.002141   0.051442  -0.090792
     23      -0.069355   0.054553  -0.334107   0.026658   0.111947  -0.138133
     24       0.250894  -0.213982  -0.334066   0.186898   0.115352  -0.068086
     25       0.007444  -0.120195  -0.103704   0.032856   0.017995   0.008428
     26      -0.052923   0.305694   0.301171  -0.264765  -0.067806  -0.012458
     27       0.020030  -0.245749   0.071793   0.103991  -0.141972   0.227341
     28      -0.146076   0.013495   0.224054  -0.361922  -0.132884   0.131434
     29       0.015309   0.040831   0.157029   0.370938  -0.063900   0.089048
     30       0.022254   0.258176   0.185971  -0.499258   0.041587  -0.109001
     31       0.026180   0.042235   0.044035   0.024276  -0.006859  -0.010349
     32       0.047757   0.312524   0.274825  -0.125058  -0.051590  -0.043232
     33       0.008961  -0.113188  -0.049263  -0.254927   0.080252   0.034558
     34       0.035617   0.230566   0.201827  -0.180403  -0.016004  -0.107320
     35      -0.002872   0.023377  -0.049689   0.170936  -0.023457   0.114789
     36      -0.317971   0.187416  -0.076928  -0.015124  -0.408941   0.057361
     37      -0.113685   0.073123  -0.039743  -0.018930  -0.397470   0.139892
     38       0.007806  -0.100223   0.045183   0.003285   0.048541  -0.105771
     39      -0.303351   0.018202   0.138735   0.027224   0.048533  -0.376140
     40      -0.044809  -0.133661   0.125752   0.011749  -0.009912  -0.300875
     41       0.020111  -0.113271   0.066353   0.006603   0.097989  -0.160371
     42       0.016890   0.149274  -0.056079   0.002334  -0.022780  -0.126690
     43       0.162609  -0.004236  -0.027380  -0.006380  -0.004907   0.030724
     44       0.020420   0.010896   0.000216   0.000876  -0.116284  -0.158451
     45       0.197838   0.064171   0.003651   0.009988   0.040338  -0.283416
     46      -0.015851   0.135232  -0.132239  -0.000279   0.040937   0.315233
     47      -0.157958  -0.111853   0.101341   0.001880   0.069942  -0.080559
     48       0.240244   0.169333  -0.221341  -0.006603  -0.238385  -0.083131
     49      -0.266904  -0.098716   0.204597   0.010002   0.358766   0.007459
     50      -0.154897  -0.115458   0.103916  -0.001664   0.061048  -0.074795
     51      -0.053252  -0.165515   0.122419   0.028678   0.041724  -0.003985
     52       0.483477   0.288008   0.298989  -0.139964  -0.357715   0.419667
     53       0.131042   0.197416  -0.166546  -0.065597  -0.190959   0.206866
                 18         19         20         21         22         23    
      0      -0.024184   0.035051   0.041115   0.062524  -0.019905   0.050882
      1       0.043388   0.082871   0.053471   0.019040   0.004326   0.003267
      2       0.034278  -0.099294  -0.073584  -0.061004  -0.050602  -0.019254
      3       0.112936   0.021398  -0.013369  -0.028621  -0.014942  -0.015075
      4       0.077770  -0.070278  -0.057949  -0.013994  -0.012779   0.003418
      5       0.091408   0.140292   0.066554   0.023956   0.037714  -0.008813
      6      -0.009588   0.010354   0.010132   0.007539   0.004892   0.007600
      7      -0.007018   0.002595   0.001740   0.003712   0.001601   0.000542
      8      -0.006042  -0.002930   0.003185   0.000098   0.000286   0.007588
      9      -0.005437  -0.004326  -0.009752   0.001870   0.108618  -0.074067
     10      -0.002878   0.006197   0.012938  -0.031604  -0.045208   0.005886
     11      -0.035124   0.014113  -0.002655   0.006221  -0.051131  -0.053529
     12       0.023873   0.003529  -0.004025   0.016155  -0.043338   0.055770
     13       0.017108   0.006454  -0.022472   0.003862   0.163287  -0.056357
     14       0.003835  -0.039138   0.091275  -0.075489  -0.010587   0.012977
     15      -0.018350   0.000173  -0.011275  -0.022444   0.165391  -0.080272
     16      -0.002335   0.004623  -0.010594   0.006311  -0.014137   0.013143
     17      -0.003345  -0.004828  -0.002068  -0.006361   0.051926   0.003452
     18       0.013185   0.006127   0.016200  -0.005569  -0.101386   0.059808
     19      -0.015060  -0.004140  -0.001783   0.032529  -0.120550   0.043620
     20      -0.023512   0.086618  -0.106342  -0.029738  -0.032681   0.026112
     21      -0.081215  -0.062225  -0.035697  -0.027763  -0.006902  -0.016930
     22      -0.041234   0.011934   0.009230  -0.057750  -0.005287  -0.038649
     23      -0.030161  -0.058511   0.000755   0.043489   0.064086   0.034916
     24       0.074333   0.054913   0.044182  -0.106037  -0.085185  -0.058958
     25       0.047619   0.082723   0.052957   0.010896   0.004216  -0.001967
     26      -0.345228  -0.088673  -0.012564  -0.009246  -0.053090   0.011503
     27      -0.078235  -0.026294  -0.028113   0.001621  -0.121802  -0.001891
     28      -0.261502   0.077456   0.089478   0.161147   0.039793   0.098357
     29       0.106493  -0.168926  -0.168796  -0.191056  -0.180374  -0.120087
     30      -0.366195   0.073863   0.111118   0.008629  -0.021302   0.008232
     31      -0.089506  -0.055599  -0.016372  -0.003356  -0.017591   0.011693
     32      -0.296798   0.175884   0.156406   0.069163   0.051285   0.000305
     33       0.486946  -0.112678  -0.180105  -0.138995  -0.039395  -0.076145
     34      -0.424792  -0.102318   0.002182  -0.042743  -0.042035  -0.020045
     35       0.191913   0.369304   0.224586   0.207237   0.105445   0.101101
     36       0.058027  -0.037832   0.154884  -0.083596  -0.252233   0.034942
     37       0.043072  -0.142400   0.330226  -0.320388   0.202135   0.080014
     38      -0.011222   0.049892  -0.123631   0.123205  -0.035060  -0.064595
     39       0.045643   0.056430  -0.143732   0.070456   0.018781   0.399958
     40      -0.005355   0.126956  -0.335281   0.299564   0.156942  -0.190609
     41      -0.011318   0.064201  -0.178216   0.161265  -0.002480  -0.026525
     42       0.044432  -0.069941   0.077396   0.375868  -0.512588  -0.539290
     43       0.008789  -0.110301   0.191469  -0.117619   0.068523   0.060455
     44       0.036730  -0.045310   0.050244   0.243332  -0.392881  -0.268720
     45       0.071265  -0.097987   0.103143  -0.042969  -0.033699   0.428746
     46      -0.110411   0.337877  -0.400055  -0.081297  -0.143067   0.146903
     47       0.036205  -0.134342   0.150635   0.041105  -0.013984  -0.030325
     48      -0.013316   0.138925  -0.039725  -0.068434  -0.366836  -0.023080
     49       0.071969  -0.358468   0.399279   0.176100  -0.091576  -0.106964
     50       0.038612  -0.161676   0.190227   0.067980  -0.053261  -0.094896
     51      -0.068742  -0.182577  -0.128068  -0.111062  -0.098184   0.015162
     52       0.114960  -0.419980  -0.162074   0.397266   0.171800   0.261364
     53       0.067738  -0.309484  -0.077006   0.389140   0.231621   0.224255
                 24         25         26         27         28         29    
      0       0.030463  -0.020263   0.157488   0.176954  -0.000284   0.018771
      1      -0.103363  -0.022513   0.024530  -0.000235   0.005175  -0.040947
      2      -0.074438  -0.021074   0.076483   0.067916  -0.000475   0.014375
      3      -0.026151  -0.003221  -0.007643  -0.011109  -0.001221  -0.001751
      4       0.098217   0.017361   0.011313   0.047147  -0.003193   0.036711
      5       0.051882   0.020346  -0.083135  -0.064929   0.000995  -0.034409
      6       0.007909   0.000076   0.001552  -0.001554   0.000832   0.008158
      7      -0.014578   0.001743  -0.003513  -0.002475  -0.001080   0.002871
      8      -0.007096  -0.004230   0.011305   0.004583   0.000713   0.014991
      9       0.008920   0.031546  -0.113529  -0.064209  -0.012490  -0.158909
     10       0.069253  -0.169845   0.320419  -0.181394   0.013173  -0.051001
     11       0.002622  -0.012570   0.019565  -0.030607  -0.005040  -0.111820
     12      -0.023054  -0.112267  -0.150518   0.080680   0.013947   0.011078
     13      -0.038306   0.208330   0.091458   0.069433  -0.024719   0.075443
     14      -0.002308   0.034300  -0.050217  -0.000734  -0.010610   0.063731
     15      -0.000666  -0.064699   0.079772   0.031696   0.011580   0.060659
     16       0.006153  -0.289333  -0.163522   0.050621   0.059103  -0.004769
     17      -0.001102  -0.025088   0.021556   0.010643  -0.000143  -0.014798
     18       0.010320   0.170532   0.135284  -0.065639  -0.020674  -0.029891
     19      -0.030955   0.239508  -0.137283   0.007162  -0.029327  -0.034174
     20       0.001679   0.010681  -0.017432  -0.022615   0.016108   0.045288
     21       0.007284   0.025411  -0.147116  -0.157071   0.001935   0.022990
     22       0.044320   0.049976  -0.084701   0.000982   0.002590   0.001208
     23       0.029208   0.012290  -0.022486  -0.003604   0.000276   0.013868
     24      -0.275103   0.013813   0.067710   0.177179   0.019092  -0.064273
     25      -0.109512  -0.018559   0.007973  -0.019939   0.005391  -0.042237
     26       0.333076   0.094960   0.112822   0.382580   0.004833   0.031467
     27       0.041631  -0.061626   0.326456   0.378723  -0.016067  -0.246428
     28       0.393907   0.039307   0.090224   0.157637  -0.003731   0.042068
     29      -0.280833  -0.096699   0.245646   0.233101  -0.014729  -0.324004
     30      -0.519223  -0.143301   0.140212  -0.120199  -0.006079   0.017937
     31      -0.107125  -0.043709   0.077638  -0.000334  -0.006616   0.054302
     32       0.231210   0.119273  -0.170418   0.078212   0.028281  -0.186551
     33       0.331369   0.114328  -0.148292   0.110328   0.005498  -0.172242
     34      -0.158503  -0.019872   0.048214   0.060996   0.007718  -0.101371
     35      -0.119238  -0.092558   0.061194  -0.241600  -0.020215   0.350111
     36      -0.050213   0.123985  -0.151986   0.181844   0.486157   0.360709
     37      -0.024971   0.156591  -0.049810   0.056058  -0.170901   0.194865
     38      -0.010177   0.045377   0.026043   0.009952   0.057146  -0.011630
     39      -0.049665  -0.285725  -0.195080   0.225573  -0.458426  -0.085244
     40      -0.045861   0.133236   0.223187   0.081173   0.109654  -0.004933
     41      -0.010025  -0.053790   0.041110   0.028266   0.001201  -0.027922
     42       0.024400  -0.081890  -0.014886  -0.001620   0.012555   0.240463
     43       0.042439  -0.535342  -0.160504   0.024056  -0.162797  -0.032304
     44       0.013857  -0.025162  -0.051824  -0.014415   0.003910   0.089461
     45       0.001852   0.299807   0.345485  -0.095944   0.461947  -0.209629
     46      -0.037562   0.216302  -0.257083  -0.039407  -0.002219   0.062594
     47       0.003232   0.030965   0.051231   0.006121   0.013317  -0.029081
     48       0.074723  -0.166533   0.282904  -0.070052  -0.489993   0.272932
     49      -0.034260   0.176111  -0.149033   0.051461  -0.105696  -0.175860
     50       0.007551  -0.056022   0.007746   0.004682  -0.081514  -0.026776
     51       0.070809  -0.059665  -0.017302  -0.384492   0.017990   0.378788
     52      -0.094828  -0.084522   0.031110  -0.320318  -0.030323   0.127489
     53      -0.088504  -0.031473  -0.017972  -0.123168  -0.028429  -0.056850
                 30         31         32         33         34         35    
      0       0.067027   0.004679  -0.008115  -0.029633   0.005430   0.048074
      1      -0.009174   0.108103  -0.008435  -0.001511   0.000355  -0.019282
      2       0.038154  -0.000510  -0.079083  -0.026255   0.004775   0.004863
      3      -0.025210  -0.022967  -0.007488   0.021752  -0.006061  -0.068284
      4       0.005168  -0.045606  -0.058853  -0.003180  -0.000246  -0.006398
      5      -0.016991   0.033669   0.076409  -0.004269   0.005099   0.117062
      6      -0.004893   0.004262  -0.000438   0.001689  -0.000213  -0.004618
      7       0.001414  -0.007330   0.001335  -0.000475  -0.000062   0.004282
      8       0.009819  -0.002102  -0.001034  -0.002923  -0.000123  -0.005405
      9       0.174631  -0.053736  -0.053806  -0.105405   0.009115  -0.020839
     10       0.048285   0.027222  -0.009089  -0.011039   0.022185  -0.007744
     11      -0.176310  -0.056062  -0.055427   0.076577   0.001738   0.051795
     12      -0.005352  -0.007662  -0.013250  -0.003768  -0.122976   0.004442
     13      -0.047398   0.012351   0.016423   0.035270  -0.008703   0.005773
     14       0.092412   0.022688   0.015179   0.035248  -0.010632  -0.006050
     15      -0.033391   0.018893   0.014621   0.043693  -0.001416   0.007703
     16       0.004943  -0.006469  -0.003825   0.002517   0.021992   0.000229
     17      -0.095016  -0.013664   0.003852  -0.088745   0.008512  -0.010099
     18       0.023729  -0.003391  -0.009023   0.000900   0.127579  -0.011664
     19       0.005895  -0.019658  -0.005849  -0.028122  -0.030162   0.000068
     20       0.100464   0.028346   0.009512   0.028811  -0.000074  -0.008205
     21      -0.092138   0.016215   0.015516   0.033427  -0.002210   0.007621
     22      -0.019164  -0.061320   0.035851   0.013040  -0.002066  -0.004499
     23       0.062571   0.001022   0.051820  -0.016845  -0.002335  -0.025906
     24      -0.089132   0.315318  -0.443161  -0.027541   0.010661   0.100683
     25      -0.021286   0.115767  -0.005753   0.002220  -0.000002  -0.015882
     26       0.012513  -0.007699  -0.408420  -0.042102   0.011725   0.128924
     27       0.038469  -0.214402   0.458222   0.117477  -0.034443  -0.217539
     28       0.036256  -0.131358   0.164016   0.015413  -0.007472   0.063854
     29      -0.004188  -0.144413   0.363555   0.127657  -0.036564  -0.337209
     30       0.103121  -0.137588   0.179735  -0.059998   0.018762   0.321978
     31       0.067300  -0.114700   0.017627  -0.044057   0.012407   0.189221
     32      -0.199847   0.481657  -0.109492   0.130501  -0.040537  -0.645749
     33      -0.047111   0.236819   0.168335  -0.011737   0.010534   0.228135
     34       0.013792   0.170561   0.057630  -0.018257   0.003951   0.065014
     35      -0.001688  -0.558858  -0.284909   0.060042  -0.022137  -0.357698
     36      -0.313667   0.055570   0.206601  -0.397327   0.483826  -0.101620
     37       0.241802   0.076665   0.035820   0.233894  -0.085432   0.013959
     38      -0.069318  -0.015735  -0.002421  -0.054806   0.008213  -0.003599
     39      -0.276148  -0.018977  -0.012928   0.397320   0.443555   0.081586
     40      -0.298718  -0.034735   0.005177  -0.091328  -0.077403   0.009632
     41      -0.145793  -0.018571   0.003426   0.011291   0.045835   0.012473
     42       0.336252   0.106587   0.035933   0.378290  -0.032587   0.040814
     43      -0.025305  -0.004824  -0.004734  -0.035599   0.031132  -0.012025
     44       0.150085   0.039173   0.013665   0.126845  -0.011378   0.011487
     45      -0.152276  -0.065081  -0.035946   0.282364  -0.529535   0.121472
     46       0.302137   0.044262   0.013581  -0.012656   0.003552  -0.026026
     47      -0.089561  -0.018258  -0.006251   0.025155  -0.041515   0.014012
     48      -0.313275   0.120887   0.153323  -0.499254  -0.477200  -0.054501
     49      -0.217389  -0.097458  -0.038299  -0.132568   0.046412   0.002074
     50      -0.099962  -0.017404  -0.000192  -0.080214   0.002958  -0.005519
     51      -0.184376  -0.032610  -0.022501   0.079081   0.007644  -0.011891
     52       0.020952   0.168929   0.051562  -0.015869  -0.004608  -0.038012
     53       0.136739   0.167445   0.088426  -0.056188  -0.009308  -0.045017
                 36         37         38         39         40         41    
      0       0.080783  -0.063264  -0.002975  -0.016120   0.030978   0.005380
      1       0.013731  -0.003631   0.000082   0.039884   0.008143  -0.004070
      2       0.085777  -0.093916  -0.006137  -0.066170   0.019815   0.007461
      3      -0.012108   0.007780  -0.000263  -0.035496  -0.057264   0.002067
      4      -0.024047   0.012237  -0.000995   0.002778   0.025140  -0.000059
      5      -0.016796   0.029672   0.001368  -0.000285  -0.046773  -0.001782
      6       0.000636   0.002036  -0.000046  -0.003359  -0.001371   0.000444
      7      -0.001454   0.001093   0.001290   0.001231  -0.000007   0.000461
      8      -0.001943   0.000127   0.000236  -0.000893   0.000265   0.000219
      9      -0.033803  -0.113240   0.004171   0.065413  -0.021881  -0.012171
     10      -0.023070   0.010630   0.007843  -0.029130   0.008918   0.002901
     11       0.042528  -0.024126   0.000655   0.011265   0.003056  -0.002327
     12       0.089726   0.125490  -0.007585  -0.012235   0.003693   0.012502
     13       0.001820   0.004010  -0.008294  -0.002895   0.000358   0.055657
     14      -0.013817   0.002155   0.045528  -0.007365   0.001450   0.001430
     15      -0.023257  -0.026679   0.009207  -0.004319   0.001714   0.000466
     16       0.002876   0.001384   0.089723  -0.003661   0.001398   0.002785
     17       0.017414   0.023653   0.004069  -0.000669   0.000025   0.002720
     18       0.072046   0.111712   0.006138  -0.016516   0.004996   0.004513
     19      -0.005657  -0.028086  -0.008031   0.033990  -0.012555   0.061568
     20      -0.016657  -0.000739  -0.046369  -0.000673  -0.001780   0.002155
     21      -0.050560   0.036039  -0.005807  -0.093004   0.032595   0.017692
     22       0.014949  -0.014964  -0.003694  -0.026727   0.014472   0.004920
     23      -0.010850   0.013072   0.003339   0.038963  -0.015955  -0.006987
     24      -0.345163   0.292360   0.019504   0.179050  -0.346637  -0.071409
     25       0.018786  -0.003783   0.001573   0.042705  -0.015031  -0.008330
     26      -0.505537   0.383169   0.003010   0.183481   0.083092  -0.003581
     27      -0.147701   0.190632   0.015552   0.143379  -0.136884  -0.031379
     28       0.086709  -0.021269   0.006942  -0.011115  -0.295270  -0.045231
     29      -0.212663   0.201495   0.011141   0.135421  -0.017261  -0.013471
     30      -0.069056   0.088391   0.002499   0.268862   0.454874  -0.007650
     31      -0.051772   0.047356  -0.000180   0.103926   0.187837  -0.003414
     32       0.144959  -0.118539   0.001731   0.134339   0.324728  -0.006613
     33      -0.009960   0.063793   0.001028   0.195195   0.327606  -0.010026
     34       0.087736  -0.071708   0.000479  -0.228507  -0.476286   0.005538
     35      -0.157218   0.064734  -0.001645  -0.011769   0.065452   0.006552
     36      -0.266468  -0.271116  -0.114806   0.019296  -0.014329  -0.045884
     37       0.008523   0.043791   0.036710  -0.035885   0.017432  -0.383173
     38      -0.000563  -0.003556   0.024408   0.010124  -0.006735   0.250987
     39      -0.238466  -0.439472   0.067140   0.049347  -0.009137  -0.015692
     40       0.091955   0.120556  -0.160287  -0.022366   0.013761  -0.346964
     41      -0.009224  -0.025985  -0.046343  -0.006278   0.007957  -0.300905
     42      -0.134351  -0.164037  -0.100532   0.009448  -0.003066   0.005262
     43       0.018149   0.030687  -0.940659   0.069948  -0.031890   0.100227
     44      -0.048640  -0.059300  -0.044285   0.006990  -0.002390   0.003261
     45      -0.240827  -0.433419  -0.097870   0.024487   0.002986  -0.096465
     46      -0.053892  -0.012462  -0.118977  -0.114800   0.042251  -0.427977
     47       0.003131  -0.035046   0.012110   0.096162  -0.036300   0.296353
     48      -0.245247  -0.259225   0.118987  -0.000809  -0.001566   0.001153
     49       0.048514   0.023228   0.036377  -0.098184   0.043832  -0.385481
     50      -0.001377   0.005483  -0.003004  -0.090256   0.037270  -0.314529
     51       0.359619  -0.078690   0.048836   0.749159  -0.236578  -0.140809
     52      -0.012610   0.055227   0.013482   0.145642  -0.064469  -0.009104
     53      -0.207877   0.109297  -0.008528  -0.208546   0.045843   0.051616
                 42         43         44         45         46         47    
      0      -0.048061   0.019235  -0.010114   0.004675  -0.000910   0.015092
      1      -0.048542   0.025202  -0.065267   0.027825  -0.004862  -0.011731
      2       0.049303  -0.030637   0.012868  -0.005720   0.000952  -0.011195
      3      -0.026566   0.011011   0.002752  -0.001124   0.000005  -0.052602
      4       0.013068  -0.007056   0.006244  -0.003060   0.000650   0.035444
      5      -0.024893   0.013911   0.001511  -0.000750   0.000022  -0.019967
      6       0.000060   0.000300   0.000012  -0.000010   0.000040  -0.000110
      7       0.000528  -0.000283   0.000099   0.000012  -0.000021  -0.000145
      8      -0.000254  -0.000518  -0.000019   0.000002   0.000128   0.000165
      9      -0.006521  -0.012562   0.000602  -0.000053  -0.003980   0.000282
     10       0.003751  -0.005652  -0.000459  -0.001562   0.000286  -0.000119
     11      -0.003721   0.006386  -0.000696   0.000103   0.000039   0.000231
     12       0.003792   0.010726   0.002762   0.008412   0.011391   0.000007
     13       0.032886   0.071630   0.013086   0.039205   0.051028  -0.000215
     14       0.002527   0.003652  -0.001257  -0.006080  -0.009549  -0.001286
     15       0.001998   0.004274   0.000258   0.000296  -0.002518  -0.000030
     16      -0.000554  -0.002231   0.000183   0.000365   0.000104   0.000007
     17      -0.001244  -0.002849  -0.000175   0.000006   0.001208   0.000034
     18      -0.002510  -0.005640  -0.000477  -0.000089   0.000636   0.000019
     19      -0.026197  -0.063328   0.022379   0.044635  -0.043016   0.000222
     20       0.002376   0.000884   0.006264   0.009203  -0.011438  -0.000404
     21       0.008181  -0.014644  -0.002017   0.000810  -0.000122   0.000074
     22      -0.002713  -0.001873  -0.000571  -0.000022  -0.000060   0.000084
     23      -0.001955   0.005654  -0.002220   0.000873  -0.000397  -0.000088
     24       0.462617  -0.174534  -0.031232   0.012451  -0.001808   0.001599
     25      -0.007795   0.010168   0.873177  -0.374131   0.065009   0.068198
     26      -0.366308   0.166830   0.029366  -0.012850   0.002434  -0.001292
     27       0.091391  -0.012027   0.177621  -0.079464   0.015347  -0.175810
     28       0.572120  -0.231794  -0.087894   0.038424  -0.006741   0.069529
     29      -0.085989   0.053752  -0.153193   0.068582  -0.012724   0.150581
     30       0.196454  -0.078675   0.015205  -0.006632   0.002344   0.275255
     31       0.084213  -0.035915  -0.034326   0.016383  -0.005124  -0.744995
     32       0.141441  -0.057156  -0.001689   0.000818  -0.000336  -0.051546
     33       0.132512  -0.046923  -0.043251   0.018171  -0.001753   0.344572
     34      -0.225000   0.095226  -0.039358   0.017240  -0.001901   0.330394
     35       0.051679  -0.030858  -0.027377   0.012291  -0.001002   0.265468
     36      -0.022831  -0.061439  -0.002704  -0.009659  -0.011575   0.000335
     37      -0.181101  -0.383274  -0.062989  -0.176856  -0.211853   0.006176
     38       0.125674   0.268552  -0.113485  -0.317120  -0.378255   0.010252
     39      -0.001109   0.007079  -0.024159  -0.071773  -0.092431  -0.000652
     40      -0.171163  -0.362348  -0.094005  -0.287160  -0.371740  -0.003200
     41      -0.151001  -0.320497   0.128454   0.388801   0.497490   0.004631
     42       0.003416   0.002792  -0.002241  -0.000532   0.023370   0.000407
     43       0.021371   0.032030   0.002676   0.005514  -0.001190   0.000038
     44      -0.000535  -0.003387   0.002895   0.000361  -0.023698  -0.000458
     45       0.026455   0.089649   0.006374   0.014110  -0.013032  -0.000047
     46       0.138692   0.354428  -0.144212  -0.277922   0.271015   0.000549
     47      -0.099298  -0.253153  -0.237063  -0.458793   0.441413   0.001046
     48      -0.004549  -0.017818  -0.016000  -0.032681   0.028406  -0.000538
     49       0.112350   0.308055  -0.118271  -0.245542   0.214406  -0.003082
     50       0.102659   0.267890   0.166389   0.348553  -0.302903   0.004127
     51      -0.076054   0.155135  -0.002243   0.000096   0.001463   0.001071
     52      -0.016781   0.031658  -0.006379   0.003408  -0.000516  -0.001495
     53       0.029259  -0.045307   0.016904  -0.004290   0.000240   0.001409
                 48         49         50         51         52         53    
      0       0.000131   0.055836  -0.001171   0.007977  -0.000052   0.000919
      1       0.000982  -0.040412   0.000507  -0.013962   0.000013   0.003630
      2      -0.000006  -0.050219   0.000861  -0.006823  -0.000033   0.000282
      3      -0.000699   0.019265   0.000739  -0.025195   0.000034   0.000286
      4       0.000035   0.003579   0.000090  -0.083360   0.000003  -0.000048
      5      -0.000120   0.011717   0.000349  -0.035323  -0.000072   0.000376
      6      -0.000007  -0.000199   0.000048   0.000014   0.000041   0.000028
      7       0.000049   0.000037   0.000096   0.000113  -0.000014   0.000002
      8      -0.000146   0.000195   0.000138  -0.000024  -0.000006   0.000170
      9      -0.000629  -0.000905   0.000331   0.000241  -0.000582  -0.001388
     10       0.000405  -0.000389   0.000402  -0.000147   0.000053   0.001692
     11       0.001825   0.000416  -0.000946   0.000027  -0.000317   0.000897
     12      -0.000986   0.000072   0.004124   0.000004  -0.001130   0.000071
     13       0.002921  -0.000042  -0.005059  -0.000099   0.002716  -0.000106
     14       0.018155  -0.000947  -0.094782  -0.000691  -0.006323  -0.000401
     15       0.001562   0.000067  -0.001511  -0.000024   0.041675   0.000186
     16      -0.000961  -0.000021  -0.001240  -0.000005  -0.001620  -0.000014
     17      -0.004813   0.000015   0.003272   0.000020  -0.058568  -0.000124
     18      -0.005428  -0.000084  -0.000494  -0.000065  -0.001741  -0.000145
     19      -0.012674  -0.000452  -0.000703  -0.000100  -0.001861  -0.000124
     20       0.094025   0.000750   0.018001   0.000235  -0.006306   0.000146
     21      -0.000248  -0.000197   0.000174   0.000190   0.000030  -0.024212
     22       0.000435   0.000257  -0.000040   0.000274  -0.000115   0.035156
     23      -0.000752  -0.000488   0.000281  -0.000138   0.000258  -0.057901
     24       0.001107  -0.000899   0.001278  -0.003493   0.000067   0.002908
     25      -0.012046   0.229330  -0.000578   0.120121   0.000041  -0.016584
     26      -0.000242  -0.002007   0.000532   0.000367  -0.000024   0.002373
     27       0.001074  -0.659606   0.010904  -0.094065   0.000003  -0.002940
     28       0.000037   0.263819  -0.004786   0.037256   0.000022  -0.001571
     29      -0.001350   0.585306  -0.009725   0.083956  -0.000041  -0.002569
     30       0.003763  -0.040602  -0.001037  -0.214203  -0.000187   0.000183
     31      -0.005990   0.111721   0.003517   0.540715   0.000137  -0.000253
     32      -0.001410   0.006588   0.000431   0.028271   0.000060   0.000308
     33       0.004026  -0.178820  -0.007223   0.510746  -0.000142  -0.001002
     34       0.003840  -0.164114  -0.006198   0.457322  -0.000106  -0.000503
     35       0.002326  -0.138000  -0.004308   0.387286  -0.000007  -0.001188
     36      -0.005147   0.000368   0.027937   0.000440   0.004002   0.000752
     37      -0.083208   0.004049   0.403032   0.003456   0.013760   0.001270
     38      -0.141763   0.006999   0.687737   0.005972   0.024835   0.001516
     39       0.014043  -0.000779  -0.087281  -0.000548  -0.010646   0.000492
     40       0.051635  -0.003276  -0.338508  -0.002241  -0.024611   0.000445
     41      -0.068311   0.004273   0.440851   0.002949   0.038430   0.000674
     42      -0.026429   0.000122   0.019622   0.000190  -0.526325  -0.001691
     43       0.002770   0.000096   0.004528   0.000057   0.016400  -0.000039
     44       0.053661  -0.000208  -0.036994  -0.000223   0.843553   0.002773
     45       0.018097   0.000019   0.003570  -0.000061  -0.005375  -0.001604
     46      -0.312219  -0.000811  -0.069772  -0.000191   0.021857   0.001707
     47      -0.486691  -0.000981  -0.108230  -0.000018   0.040147   0.003955
     48       0.055744   0.000484   0.008994   0.000243   0.000926   0.001898
     49       0.465131   0.005640   0.082034   0.001466  -0.015844  -0.003269
     50      -0.630873  -0.007909  -0.111034  -0.002433   0.021549   0.002774
     51       0.006361   0.003888  -0.001773   0.001008  -0.001791   0.337032
     52      -0.004930  -0.001481  -0.001780  -0.001515   0.001879  -0.529698
     53      -0.000314   0.002473  -0.001288   0.003592  -0.002553   0.774768


-----------
IR SPECTRUM
-----------

 Mode   freq       eps      Int      T**2         TX        TY        TZ
       cm**-1   L/(mol*cm) km/mol    a.u.
----------------------------------------------------------------------------
  7:     61.25   0.001197    6.05  0.006097  ( 0.061454  0.007352 -0.047604)
  8:    239.45   0.000163    0.82  0.000212  ( 0.013349  0.002909  0.005056)
  9:    282.24   0.000636    3.21  0.000703  ( 0.004054  0.023939  0.010642)
 10:    369.76   0.000505    2.55  0.000426  (-0.011239  0.000459  0.017315)
 11:    418.83   0.000090    0.45  0.000067  (-0.000979 -0.000815 -0.008072)
 12:    460.62   0.000960    4.85  0.000650  ( 0.000831 -0.008690  0.023957)
 13:    584.82   0.000709    3.58  0.000379  ( 0.011609  0.003436  0.015230)
 14:    597.25   0.001633    8.25  0.000853  (-0.002933  0.022513  0.018378)
 15:    770.67   0.000692    3.50  0.000280  (-0.015519 -0.006272  0.000486)
 16:    824.19   0.007052   35.64  0.002670  (-0.025427 -0.014239 -0.042671)
 17:    910.99   0.008230   41.59  0.002819  (-0.025328  0.027799  0.037481)
 18:    935.55   0.001577    7.97  0.000526  ( 0.021471  0.007314  0.003400)
 19:    988.04   0.001615    8.16  0.000510  (-0.004805 -0.018739 -0.011656)
 20:   1002.47   0.000234    1.18  0.000073  ( 0.006992  0.002649 -0.004125)
 21:   1040.52   0.009023   45.60  0.002706  ( 0.039107  0.020192  0.027732)
 22:   1062.40   0.011127   56.23  0.003268  (-0.056094  0.010988 -0.001045)
 23:   1081.86   0.002379   12.02  0.000686  (-0.018660  0.017699  0.004987)
 24:   1101.93   0.001653    8.36  0.000468  (-0.002225 -0.017558 -0.012449)
 25:   1136.46   0.001367    6.91  0.000375  ( 0.003975  0.018852 -0.002015)
 26:   1151.59   0.002369   11.97  0.000642  (-0.000228  0.024820  0.005075)
 27:   1173.23   0.000778    3.93  0.000207  ( 0.011386 -0.007752 -0.004151)
 28:   1207.12   0.001393    7.04  0.000360  (-0.000352 -0.018264 -0.005153)
 29:   1223.19   0.000530    2.68  0.000135  (-0.008277  0.005325 -0.006197)
 30:   1250.35   0.005624   28.42  0.001404  ( 0.037214  0.002251 -0.003714)
 31:   1259.77   0.001260    6.37  0.000312  (-0.008743  0.015319 -0.001055)
 32:   1295.94   0.000794    4.01  0.000191  (-0.010250  0.003461 -0.008614)
 33:   1313.97   0.000267    1.35  0.000063  ( 0.006325 -0.001577  0.004566)
 34:   1358.49   0.000988    4.99  0.000227  ( 0.001561  0.014849 -0.002019)
 35:   1375.70   0.002579   13.03  0.000585  (-0.024171  0.000807  0.000362)
 36:   1428.07   0.001958    9.89  0.000428  ( 0.020140  0.002812 -0.003774)
 37:   1443.76   0.003638   18.38  0.000786  (-0.027666  0.002747 -0.003650)
 38:   1488.29   0.004048   20.46  0.000849  (-0.002351 -0.029027 -0.000794)
 39:   1513.00   0.006251   31.59  0.001289  ( 0.035196  0.003472 -0.006213)
 40:   1522.71   0.001794    9.07  0.000368  (-0.007455 -0.010921  0.013888)
 41:   1528.41   0.000672    3.40  0.000137  (-0.007512 -0.008350  0.003323)
 42:   1544.06   0.000710    3.59  0.000144  (-0.011142  0.003607  0.002527)
 43:   1550.16   0.000351    1.77  0.000071  (-0.008381  0.000566 -0.000160)
 44:   2911.25   0.003955   19.99  0.000424  (-0.014169 -0.013785  0.005757)
 45:   2913.92   0.027742  140.20  0.002971  ( 0.012544  0.052880 -0.004170)
 46:   2921.43   0.000069    0.35  0.000007  (-0.002190  0.000370  0.001546)
 47:   2960.02   0.003798   19.20  0.000400  (-0.018244  0.005556 -0.006062)
 48:   2984.08   0.007305   36.92  0.000764  (-0.006431 -0.006935  0.025970)
 49:   2987.04   0.008644   43.68  0.000903  ( 0.025876 -0.008370 -0.012784)
 50:   2990.41   0.002100   10.61  0.000219  ( 0.001548 -0.004769 -0.013928)
 51:   3017.39   0.002348   11.87  0.000243  (-0.002276 -0.014082 -0.006272)
 52:   3212.01   0.000024    0.12  0.000002  ( 0.000175 -0.000231  0.001495)
 53:   3240.03   0.000941    4.75  0.000091  ( 0.001853 -0.004982  0.007896)

* The epsilon (eps) is given for a Dirac delta lineshape.
** The dipole moment derivative (T) already includes vibrational overlap.

The first frequency considered to be a vibration is 7
The total number of vibrations considered is 47


--------------------------
THERMOCHEMISTRY AT 298.15K
--------------------------

Temperature         ... 298.15 K
Pressure            ... 1.00 atm
Total Mass          ... 130.21 AMU

Throughout the following assumptions are being made:
  (1) The electronic state is orbitally nondegenerate
  (2) There are no thermally accessible electronically excited states
  (3) Hindered rotations indicated by low frequency modes are not
      treated as such but are treated as vibrations and this may
      cause some error
  (4) All equations used are the standard statistical mechanics
      equations for an ideal gas
  (5) All vibrations are strictly harmonic

freq.      61.25  E(vib)   ...       0.51 
freq.     239.45  E(vib)   ...       0.31 
freq.     282.24  E(vib)   ...       0.28 
freq.     369.76  E(vib)   ...       0.21 
freq.     418.83  E(vib)   ...       0.18 
freq.     460.62  E(vib)   ...       0.16 
freq.     584.82  E(vib)   ...       0.11 
freq.     597.25  E(vib)   ...       0.10 
freq.     770.67  E(vib)   ...       0.05 
freq.     824.19  E(vib)   ...       0.04 
freq.     910.99  E(vib)   ...       0.03 
freq.     935.55  E(vib)   ...       0.03 
freq.     988.04  E(vib)   ...       0.02 
freq.    1002.47  E(vib)   ...       0.02 
freq.    1040.52  E(vib)   ...       0.02 
freq.    1062.40  E(vib)   ...       0.02 
freq.    1081.86  E(vib)   ...       0.02 
freq.    1101.93  E(vib)   ...       0.02 
freq.    1136.46  E(vib)   ...       0.01 
freq.    1151.59  E(vib)   ...       0.01 
freq.    1173.23  E(vib)   ...       0.01 
freq.    1207.12  E(vib)   ...       0.01 
freq.    1223.19  E(vib)   ...       0.01 
freq.    1250.35  E(vib)   ...       0.01 
freq.    1259.77  E(vib)   ...       0.01 
freq.    1295.94  E(vib)   ...       0.01 
freq.    1313.97  E(vib)   ...       0.01 
freq.    1358.49  E(vib)   ...       0.01 
freq.    1375.70  E(vib)   ...       0.01 
freq.    1428.07  E(vib)   ...       0.00 
freq.    1443.76  E(vib)   ...       0.00 
freq.    1488.29  E(vib)   ...       0.00 
freq.    1513.00  E(vib)   ...       0.00 
freq.    1522.71  E(vib)   ...       0.00 
freq.    1528.41  E(vib)   ...       0.00 
freq.    1544.06  E(vib)   ...       0.00 
freq.    1550.16  E(vib)   ...       0.00 
freq.    2911.25  E(vib)   ...       0.00 
freq.    2913.92  E(vib)   ...       0.00 
freq.    2921.43  E(vib)   ...       0.00 
freq.    2960.02  E(vib)   ...       0.00 
freq.    2984.08  E(vib)   ...       0.00 
freq.    2987.04  E(vib)   ...       0.00 
freq.    2990.41  E(vib)   ...       0.00 
freq.    3017.39  E(vib)   ...       0.00 
freq.    3212.01  E(vib)   ...       0.00 
freq.    3240.03  E(vib)   ...       0.00 

------------
INNER ENERGY
------------

The inner energy is: U= E(el) + E(ZPE) + E(vib) + E(rot) + E(trans)
    E(el)   - is the total energy from the electronic structure calculation
              = E(kin-el) + E(nuc-el) + E(el-el) + E(nuc-nuc)
    E(ZPE)  - the the zero temperature vibrational energy from the frequency calculation
    E(vib)  - the the finite temperature correction to E(ZPE) due to population
              of excited vibrational states
    E(rot)  - is the rotational thermal energy
    E(trans)- is the translational thermal energy

Summary of contributions to the inner energy U:
Electronic energy                ...   -704.34981798 Eh
Zero point energy                ...      0.15636138 Eh      98.12 kcal/mol
Thermal vibrational correction   ...      0.00361493 Eh       2.27 kcal/mol
Thermal rotational correction    ...      0.00141627 Eh       0.89 kcal/mol
Thermal translational correction ...      0.00141627 Eh       0.89 kcal/mol
-----------------------------------------------------------------------
Total thermal energy                   -704.18700911 Eh


Summary of corrections to the electronic energy:
(perhaps to be used in another calculation)
Total thermal correction                  0.00644748 Eh       4.05 kcal/mol
Non-thermal (ZPE) correction              0.15636138 Eh      98.12 kcal/mol
-----------------------------------------------------------------------
Total correction                          0.16280886 Eh     102.16 kcal/mol


--------
ENTHALPY
--------

The enthalpy is H = U + kB*T
                kB is Boltzmann's constant
Total free energy                 ...   -704.18700911 Eh 
Thermal Enthalpy correction       ...      0.00094421 Eh       0.59 kcal/mol
-----------------------------------------------------------------------
Total Enthalpy                    ...   -704.18606491 Eh


Note: Only C1 symmetry has been detected, increase convergence thresholds 
      if your molecule has a higher symmetry. Symmetry factor of 1.0 is   
      used for the rotational entropy correction. 
 

Note: Rotational entropy computed according to Herzberg 
Infrared and Raman Spectra, Chapter V,1, Van Nostrand Reinhold, 1945 
Point Group:  C1, Symmetry Number:   1  
Rotational constants in cm-1:     0.107306     0.049856     0.040976 

Vibrational entropy computed according to the QRRHO of S. Grimme
Chem.Eur.J. 2012 18 9955


-------
ENTROPY
-------

The entropy contributions are T*S = T*(S(el)+S(vib)+S(rot)+S(trans))
     S(el)   - electronic entropy
     S(vib)  - vibrational entropy
     S(rot)  - rotational entropy
     S(trans)- translational entropy
The entropies will be listed as multiplied by the temperature to get
units of energy

Electronic entropy                ...      0.00000000 Eh      0.00 kcal/mol
Vibrational entropy               ...      0.00576004 Eh      3.61 kcal/mol
Rotational entropy                ...      0.01348839 Eh      8.46 kcal/mol
Translational entropy             ...      0.01924510 Eh     12.08 kcal/mol
-----------------------------------------------------------------------
Final entropy term                ...      0.03849353 Eh     24.15 kcal/mol

In case the symmetry of your molecule has not been determined correctly
or in case you have a reason to use a different symmetry number we print 
out the resulting rotational entropy values for sn=1,12 :
 --------------------------------------------------------
|  sn= 1 | S(rot)=       0.01348839 Eh      8.46 kcal/mol|
|  sn= 2 | S(rot)=       0.01283393 Eh      8.05 kcal/mol|
|  sn= 3 | S(rot)=       0.01245110 Eh      7.81 kcal/mol|
|  sn= 4 | S(rot)=       0.01217947 Eh      7.64 kcal/mol|
|  sn= 5 | S(rot)=       0.01196879 Eh      7.51 kcal/mol|
|  sn= 6 | S(rot)=       0.01179664 Eh      7.40 kcal/mol|
|  sn= 7 | S(rot)=       0.01165110 Eh      7.31 kcal/mol|
|  sn= 8 | S(rot)=       0.01152502 Eh      7.23 kcal/mol|
|  sn= 9 | S(rot)=       0.01141381 Eh      7.16 kcal/mol|
|  sn=10 | S(rot)=       0.01131433 Eh      7.10 kcal/mol|
|  sn=11 | S(rot)=       0.01122434 Eh      7.04 kcal/mol|
|  sn=12 | S(rot)=       0.01114219 Eh      6.99 kcal/mol|
 --------------------------------------------------------


-------------------
GIBBS FREE ENERGY
-------------------

The Gibbs free energy is G = H - T*S

Total enthalpy                    ...   -704.18606491 Eh 
Total entropy correction          ...     -0.03849353 Eh    -24.15 kcal/mol
-----------------------------------------------------------------------
Final Gibbs free energy         ...   -704.22455843 Eh

For completeness - the Gibbs free energy minus the electronic energy
G-E(el)                           ...      0.12525954 Eh     78.60 kcal/mol

Actual Hessian File stored as file.001.hess
------------------------------------------------------------------------------
                         ORCA GEOMETRY RELAXATION STEP
------------------------------------------------------------------------------

Reading the OPT-File                    .... done
Getting information on internals        .... done
Copying old internal coords+grads       .... done
Making the new internal coordinates     .... (new redundants).... done
Validating the new internal coordinates .... (new redundants).... done
Calculating the B-matrix                .... done
Calculating the G,G- and P matrices     .... done
Transforming gradient to internals      .... done
Projecting the internal gradient        .... done
Number of atoms                         ....  18
Number of internal coordinates          .... 113
Current Energy                          ....  -704.349817976 Eh
Current gradient norm                   ....     0.094264326 Eh/bohr
Maximum allowed component of the step   ....  0.300
Current trust radius                    ....  0.300
Evaluating the initial hessian          ....  (read) 
(Reading Exact Hessian)...  
InHessName: file.hess	The file <file.hess> is opened as a .hess file
done
done
Diagonalizing the Hessian               .... done
Dimension of the hessian                .... 113
Lowest eigenvalues of the non projected Hessian:
 -0.003815230 -0.000014907 -0.000012641 -0.000009992 -0.000007014
done
Projecting the Hessian                  .... done
Forming the augmented Hessian           .... done
Diagonalizing the augmented Hessian     .... done
Last element of RFO vector              ....  0.939677420
Lowest eigenvalues of augmented Hessian:
 -0.022861096 -0.003810490  0.000504893  0.005669786  0.022190442
Length of the computed step             ....  0.364020563
Warning: the length of the step is outside the trust region - taking restricted step instead
The input lambda is                     ....    -0.022861
   iter:   1  x=   -0.037527  g=    2.898637 f(x)=     0.042511
   iter:   2  x=   -0.045041  g=    1.551077 f(x)=     0.011655
   iter:   3  x=   -0.046110  g=    1.224379 f(x)=     0.001310
   iter:   4  x=   -0.046127  g=    1.187349 f(x)=     0.000020
   iter:   5  x=   -0.046127  g=    1.186781 f(x)=     0.000000
   iter:   6  x=   -0.046127  g=    1.186781 f(x)=     0.000000
The output lambda is                    ....    -0.046127 (6 iterations)
The final length of the internal step   ....  0.300000000
Converting the step to cartesian space:
 Initial RMS(Int)=    0.0282216261
Transforming coordinates:
 Iter   0:  RMS(Cart)=    0.0555158841 RMS(Int)=    0.0284615842
 Iter   1:  RMS(Cart)=    0.0012025173 RMS(Int)=    0.0006672839
 Iter   2:  RMS(Cart)=    0.0000378178 RMS(Int)=    0.0000197429
 Iter   3:  RMS(Cart)=    0.0000014771 RMS(Int)=    0.0000008013
 Iter   4:  RMS(Cart)=    0.0000000459 RMS(Int)=    0.0000000279
done
Storing new coordinates                 .... done

                                .--------------------.
          ----------------------|Geometry convergence|-------------------------
          Item                value                   Tolerance       Converged
          ---------------------------------------------------------------------
          RMS gradient        0.0073572622            0.0001000000      NO
          MAX gradient        0.0258957798            0.0003000000      NO
          RMS step            0.0282216261            0.0020000000      NO
          MAX step            0.0725832295            0.0040000000      NO
          ........................................................
          Max(Bonds)      0.0335      Max(Angles)    4.16
          Max(Dihed)        3.62      Max(Improp)    0.00
          ---------------------------------------------------------------------

The optimization has not yet converged - more geometry cycles are needed


    ---------------------------------------------------------------------------
                         Redundant Internal Coordinates
                            (Angstroem and degrees)

        Definition                    Value    dE/dq     Step     New-Value
    ----------------------------------------------------------------------------
     1. B(C   1,C   0)                1.5187 -0.003393  0.0054    1.5241   
     2. B(S   2,C   1)                1.8121 -0.005568  0.0036    1.8157   
     3. B(C   3,S   2)                1.8223  0.002915 -0.0034    1.8189   
     4. B(C   4,C   3)                1.5170 -0.024057  0.0274    1.5444   
     5. B(N   5,C   4)                1.4660 -0.019199  0.0224    1.4884   
     6. B(C   6,N   5)                1.4652 -0.017195  0.0201    1.4853   
     7. B(C   6,C   3)                1.5239 -0.025591  0.0307    1.5546   
     8. B(N   7,C   3)                1.4664  0.002212 -0.0082    1.4583   
     9. B(N   7,C   0)                1.4567 -0.012978  0.0090    1.4657   
    10. B(H   8,C   0)                1.1142  0.006014 -0.0104    1.1038   
    11. B(H   9,C   0)                1.1109  0.009284 -0.0141    1.0968   
    12. B(H  10,C   1)                1.1108  0.010650 -0.0160    1.0949   
    13. B(H  11,C   1)                1.1104  0.011303 -0.0165    1.0938   
    14. B(H  12,C   4)                1.1123  0.010897 -0.0165    1.0957   
    15. B(H  13,C   4)                1.1143  0.011674 -0.0182    1.0962   
    16. B(H  14,N   5)                1.0479  0.025759 -0.0335    1.0144   
    17. B(H  15,C   6)                1.1143  0.011699 -0.0181    1.0962   
    18. B(H  16,C   6)                1.1113  0.008145 -0.0123    1.0990   
    19. B(H  17,N   7)                1.0467  0.025896 -0.0315    1.0152   
    20. A(N   7,C   0,H   8)          110.05 -0.003332    1.68    111.73   
    21. A(N   7,C   0,H   9)          109.89 -0.003485    0.10    110.00   
    22. A(C   1,C   0,H   8)          109.63 -0.001082    0.18    109.81   
    23. A(C   1,C   0,N   7)          108.19  0.005436   -1.61    106.58   
    24. A(C   1,C   0,H   9)          110.26  0.000624    0.05    110.30   
    25. A(H   8,C   0,H   9)          108.81  0.001795   -0.38    108.43   
    26. A(S   2,C   1,H  11)          110.34 -0.004256    0.11    110.46   
    27. A(C   0,C   1,H  11)          110.81 -0.001122    0.57    111.38   
    28. A(H  10,C   1,H  11)          109.42  0.002210   -0.28    109.15   
    29. A(S   2,C   1,H  10)          108.70 -0.000953    0.74    109.44   
    30. A(C   0,C   1,H  10)          109.86 -0.004188    1.03    110.89   
    31. A(C   0,C   1,S   2)          107.67  0.008314   -2.17    105.49   
    32. A(C   1,S   2,C   3)           89.80 -0.013380    3.16     92.96   
    33. A(C   6,C   3,N   7)          115.63 -0.005040    1.92    117.54   
    34. A(S   2,C   3,C   4)          114.63 -0.004216    0.94    115.57   
    35. A(C   4,C   3,N   7)          113.25 -0.004763    1.26    114.51   
    36. A(S   2,C   3,N   7)          111.74  0.013926   -4.16    107.58   
    37. A(S   2,C   3,C   6)          114.11 -0.003746    0.78    114.90   
    38. A(C   4,C   3,C   6)           85.13 -0.001075    0.79     85.93   
    39. A(H  12,C   4,H  13)          112.61  0.004993   -1.90    110.71   
    40. A(C   3,C   4,H  13)          113.61 -0.003413    1.01    114.62   
    41. A(N   5,C   4,H  12)          110.64 -0.003864    1.47    112.11   
    42. A(C   3,C   4,H  12)          113.21  0.001239   -0.51    112.70   
    43. A(N   5,C   4,H  13)          112.29 -0.003091    1.37    113.66   
    44. A(C   3,C   4,N   5)           92.99  0.003250   -1.06     91.93   
    45. A(C   4,N   5,C   6)           89.14 -0.005232    1.37     90.51   
    46. A(C   4,N   5,H  14)          108.42 -0.001804    1.22    109.63   
    47. A(C   6,N   5,H  14)          108.45 -0.001283    1.01    109.47   
    48. A(C   3,C   6,H  15)          113.40 -0.003707    1.13    114.54   
    49. A(N   5,C   6,H  16)          110.69 -0.003441    1.33    112.02   
    50. A(C   3,C   6,H  16)          114.47  0.001355   -0.58    113.89   
    51. A(N   5,C   6,H  15)          112.09 -0.003160    1.53    113.63   
    52. A(C   3,C   6,N   5)           92.74  0.003055   -1.10     91.64   
    53. A(H  15,C   6,H  16)          112.03  0.004945   -1.91    110.12   
    54. A(C   0,N   7,C   3)          106.57 -0.012427    3.50    110.07   
    55. A(C   3,N   7,H  17)          111.92  0.010185   -2.68    109.24   
    56. A(C   0,N   7,H  17)          109.06  0.000512    0.37    109.43   
    57. D(S   2,C   1,C   0,H   9)    157.27  0.001117   -0.08    157.19   
    58. D(H  11,C   1,C   0,H   9)    -81.98  0.000486   -0.97    -82.95   
    59. D(H  10,C   1,C   0,N   7)    -81.15  0.000278    0.58    -80.58   
    60. D(S   2,C   1,C   0,H   8)    -82.96  0.003040   -0.40    -83.36   
    61. D(H  11,C   1,C   0,H   8)     37.79  0.002409   -1.30     36.50   
    62. D(H  10,C   1,C   0,H   9)     39.05 -0.000244   -0.27     38.78   
    63. D(H  11,C   1,C   0,N   7)    157.82  0.001007   -0.13    157.69   
    64. D(H  10,C   1,C   0,H   8)    158.82  0.001679   -0.59    158.23   
    65. D(S   2,C   1,C   0,N   7)     37.06  0.001638    0.77     37.83   
    66. D(C   3,S   2,C   1,H  11)   -137.36  0.002085   -0.92   -138.28   
    67. D(C   3,S   2,C   1,H  10)    102.64  0.002544   -1.11    101.53   
    68. D(C   3,S   2,C   1,C   0)    -16.32  0.003375   -1.51    -17.83   
    69. D(C   4,C   3,S   2,C   1)   -138.07 -0.005473    2.41   -135.66   
    70. D(N   7,C   3,S   2,C   1)     -7.50 -0.003003    1.16     -6.34   
    71. D(C   6,C   3,S   2,C   1)    126.02 -0.000177    0.59    126.61   
    72. D(H  13,C   4,C   3,N   7)   -128.13 -0.008819    3.62   -124.51   
    73. D(H  13,C   4,C   3,C   6)    116.03 -0.002294    1.03    117.06   
    74. D(H  12,C   4,C   3,C   6)   -113.88  0.002847   -1.23   -115.11   
    75. D(H  12,C   4,C   3,S   2)    131.79  0.007969   -2.58    129.21   
    76. D(N   5,C   4,C   3,N   7)    115.94 -0.006082    2.35    118.28   
    77. D(H  13,C   4,C   3,S   2)      1.70  0.002828   -0.31      1.39   
    78. D(N   5,C   4,C   3,C   6)      0.10  0.000443   -0.24     -0.14   
    79. D(N   5,C   4,C   3,S   2)   -114.23  0.005565   -1.58   -115.82   
    80. D(H  12,C   4,C   3,N   7)      1.96 -0.003678    1.35      3.31   
    81. D(H  14,N   5,C   4,H  13)     -7.97 -0.000763    0.95     -7.03   
    82. D(H  14,N   5,C   4,H  12)   -134.72 -0.001945    1.25   -133.47   
    83. D(H  14,N   5,C   4,C   3)    109.08 -0.003809    1.92    111.01   
    84. D(C   6,N   5,C   4,H  12)    116.09  0.001411   -0.42    115.67   
    85. D(C   6,N   5,C   4,C   3)     -0.10 -0.000454    0.25      0.15   
    86. D(C   6,N   5,C   4,H  13)   -117.16  0.002592   -0.72   -117.88   
    87. D(N   5,C   6,C   3,S   2)    114.75 -0.005998    1.73    116.47   
    88. D(H  16,C   6,N   5,H  14)    133.48  0.002309   -1.31    132.16   
    89. D(H  16,C   6,N   5,C   4)   -117.37 -0.001550    0.55   -116.82   
    90. D(H  15,C   6,N   5,C   4)    116.75 -0.003012    0.88    117.63   
    91. D(C   3,C   6,N   5,H  14)   -109.05  0.004311   -2.12   -111.17   
    92. D(C   3,C   6,N   5,C   4)      0.10  0.000453   -0.25     -0.15   
    93. D(H  16,C   6,C   3,N   7)      0.64  0.004031   -0.99     -0.35   
    94. D(H  16,C   6,C   3,C   4)    114.13 -0.002385    1.02    115.15   
    95. D(H  16,C   6,C   3,S   2)   -131.02 -0.007942    2.50   -128.52   
    96. D(H  15,C   6,C   3,N   7)    130.88  0.008942   -3.23    127.65   
    97. D(H  15,C   6,C   3,C   4)   -115.63  0.002526   -1.22   -116.85   
    98. D(H  15,C   6,N   5,H  14)      7.60  0.000846   -0.99      6.61   
    99. D(H  15,C   6,C   3,S   2)     -0.78 -0.003031    0.26     -0.52   
   100. D(N   5,C   6,C   3,N   7)   -113.59  0.005975   -1.77   -115.36   
   101. D(N   5,C   6,C   3,C   4)     -0.10 -0.000441    0.24      0.14   
   102. D(H  17,N   7,C   3,C   6)     16.42 -0.005284    2.81     19.24   
   103. D(H  17,N   7,C   3,C   4)    -79.53  0.000955    0.26    -79.26   
   104. D(C   0,N   7,C   3,C   6)   -102.72 -0.003875    1.68   -101.04   
   105. D(C   0,N   7,C   3,C   4)    161.33  0.002364   -0.87    160.46   
   106. D(C   0,N   7,C   3,S   2)     30.05 -0.000173    0.49     30.54   
   107. D(H  17,N   7,C   0,H   9)     76.16 -0.001509   -0.70     75.46   
   108. D(H  17,N   7,C   0,H   8)    -43.64  0.000548   -1.35    -45.00   
   109. D(H  17,N   7,C   0,C   1)   -163.40  0.000514   -1.58   -164.98   
   110. D(H  17,N   7,C   3,S   2)    149.19 -0.001582    1.62    150.81   
   111. D(C   3,N   7,C   0,H   9)   -162.85  0.003713   -1.66   -164.51   
   112. D(C   3,N   7,C   0,H   8)     77.34  0.005770   -2.31     75.03   
   113. D(C   3,N   7,C   0,C   1)    -42.42  0.005735   -2.53    -44.95   
    ----------------------------------------------------------------------------

         *************************************************************
         *                GEOMETRY OPTIMIZATION CYCLE   2            *
         *************************************************************
---------------------------------
CARTESIAN COORDINATES (ANGSTROEM)
---------------------------------
  C     -1.858793   -0.289634    0.660002
  C     -2.153338    0.281701   -0.721881
  S     -0.558058    0.302258   -1.588330
  C      0.388974    0.150479   -0.042738
  C      1.615201    1.081231    0.081432
  N      2.553194   -0.074026    0.106911
  C      1.413458   -1.018510   -0.015300
  N     -0.555407    0.244602    1.064719
  H     -1.851739   -1.392543    0.615637
  H     -2.630815    0.023690    1.373303
  H     -2.540548    1.303126   -0.647995
  H     -2.874982   -0.337094   -1.263005
  H      1.626755    1.642319    1.022551
  H      1.767318    1.752466   -0.771712
  H      3.097596   -0.089428   -0.748948
  H      1.439670   -1.622377   -0.929759
  H      1.322102   -1.669841    0.865203
  H     -0.200589   -0.288619    1.852413

----------------------------
CARTESIAN COORDINATES (A.U.)
----------------------------
  NO LB      ZA    FRAG     MASS         X           Y           Z
   0 C     6.0000    0    12.011   -3.512609   -0.547330    1.247223
   1 C     6.0000    0    12.011   -4.069219    0.532338   -1.364158
   2 S    16.0000    0    32.060   -1.054577    0.571185   -3.001510
   3 C     6.0000    0    12.011    0.735054    0.284365   -0.080763
   4 C     6.0000    0    12.011    3.052288    2.043230    0.153884
   5 N     7.0000    0    14.007    4.824837   -0.139888    0.202033
   6 C     6.0000    0    12.011    2.671049   -1.924706   -0.028913
   7 N     7.0000    0    14.007   -1.049567    0.462231    2.012027
   8 H     1.0000    0     1.008   -3.499280   -2.631524    1.163385
   9 H     1.0000    0     1.008   -4.971519    0.044767    2.595166
  10 H     1.0000    0     1.008   -4.800939    2.462552   -1.224534
  11 H     1.0000    0     1.008   -5.432929   -0.637015   -2.386733
  12 H     1.0000    0     1.008    3.074122    3.103533    1.932342
  13 H     1.0000    0     1.008    3.339747    3.311681   -1.458325
  14 H     1.0000    0     1.008    5.853608   -0.168994   -1.415307
  15 H     1.0000    0     1.008    2.720582   -3.065849   -1.756990
  16 H     1.0000    0     1.008    2.498411   -3.155542    1.634996
  17 H     1.0000    0     1.008   -0.379058   -0.545411    3.500553

--------------------------------
INTERNAL COORDINATES (ANGSTROEM)
--------------------------------
 C      0   0   0     0.000000000000     0.00000000     0.00000000
 C      1   0   0     1.524067460119     0.00000000     0.00000000
 S      2   1   0     1.815509436429   105.49478123     0.00000000
 C      3   2   1     1.819000389296    92.92440609   342.12658626
 C      4   3   2     1.544457727869   115.55558916   224.36778310
 N      5   4   3     1.488320114196    91.94705547   244.17494158
 C      6   5   4     1.485255549173    90.49104529     0.14784077
 N      4   3   2     1.458483844266   107.61926729   353.67811778
 H      1   2   3     1.103822582218   109.83771306   276.59714686
 H      1   2   3     1.096808133326   110.27619519   157.15881731
 H      2   1   3     1.094851552255   110.90966055   241.62910881
 H      2   1   3     1.093842788967   111.34479734   119.88765957
 H      5   4   3     1.095745908069   112.70656687   129.20256751
 H      5   4   3     1.096152840723   114.62236944     1.37806842
 H      6   5   4     1.014449129304   109.60639602   111.01952589
 H      7   6   5     1.096164978885   113.61626250   117.63429924
 H      7   6   5     1.099028176860   112.00761981   243.19128684
 H      8   4   3     1.015225289697   109.20476281   150.77454683

---------------------------
INTERNAL COORDINATES (A.U.)
---------------------------
 C      0   0   0     0.000000000000     0.00000000     0.00000000
 C      1   0   0     2.880070109246     0.00000000     0.00000000
 S      2   1   0     3.430815628401   105.49478123     0.00000000
 C      3   2   1     3.437412573266    92.92440609   342.12658626
 C      4   3   2     2.918602131091   115.55558916   224.36778310
 N      5   4   3     2.812517415438    91.94705547   244.17494158
 C      6   5   4     2.806726226824    90.49104529     0.14784077
 N      4   3   2     2.756135036412   107.61926729   353.67811778
 H      1   2   3     2.085922380830   109.83771306   276.59714686
 H      1   2   3     2.072666993444   110.27619519   157.15881731
 H      2   1   3     2.068969591060   110.90966055   241.62910881
 H      2   1   3     2.067063304712   111.34479734   119.88765957
 H      5   4   3     2.070659678616   112.70656687   129.20256751
 H      5   4   3     2.071428669887   114.62236944     1.37806842
 H      6   5   4     1.917031031180   109.60639602   111.01952589
 H      7   6   5     2.071451607688   113.61626250   117.63429924
 H      7   6   5     2.076862267728   112.00761981   243.19128684
 H      8   4   3     1.918497761758   109.20476281   150.77454683


           ************************************************************
           *        Program running with 6 parallel MPI-processes     *
           *              working on a common directory               *
           ************************************************************
------------------------------------------------------------------------------
                   ___                                                        
                  /   \      - P O W E R E D   B Y -                         
                 /     \                                                     
                 |  |  |   _    _      __       _____    __    __             
                 |  |  |  | |  | |    /  \     |  _  \  |  |  /  |          
                  \  \/   | |  | |   /    \    | | | |  |  | /  /          
                 / \  \   | |__| |  /  /\  \   | |_| |  |  |/  /          
                |  |  |   |  __  | /  /__\  \  |    /   |      \           
                |  |  |   | |  | | |   __   |  |    \   |  |\   \          
                \     /   | |  | | |  |  |  |  | |\  \  |  | \   \       
                 \___/    |_|  |_| |__|  |__|  |_| \__\ |__|  \__/        
                                                                              
                      - O R C A' S   B I G   F R I E N D -                    
                                      &                                       
                       - I N T E G R A L  F E E D E R -                       
                                                                              
 v1 FN, 2020, v2 2021                                                         
------------------------------------------------------------------------------


Reading SHARK input file file.SHARKINP.tmp ... ok
----------------------
SHARK INTEGRAL PACKAGE
----------------------

Number of atoms                             ...     18
Number of basis functions                   ...    208
Number of shells                            ...    106
Maximum angular momentum                    ...      2
Integral batch strategy                     ... SHARK/LIBINT Hybrid
RI-J (if used) integral strategy            ... SPLIT-RIJ (Revised 2003 algorithm where possible)
Printlevel                                  ...      1
Contraction scheme used                     ... SEGMENTED contraction
Coulomb Range Separation                    ... NOT USED
Exchange Range Separation                   ... Long Range
   Mu parameter                             ...  0.300000
   Scaling (regular/separated)              ...  0.167000  0.833000
Finite Nucleus Model                        ... NOT USED
Auxiliary Coulomb fitting basis             ... AVAILABLE
   # of basis functions in Aux-J            ...    504
   # of shells in Aux-J                     ...    172
   Maximum angular momentum in Aux-J        ...      4
Auxiliary J/K fitting basis                 ... NOT available
Auxiliary Correlation fitting basis         ... NOT available
Auxiliary 'external' fitting basis          ... NOT available
Integral threshold                          ...     2.500000e-11
Primitive cut-off                           ...     2.500000e-12
Primitive pair pre-selection threshold      ...     2.500000e-12

Calculating pre-screening integrals         ... done (  0.0 sec) Dimension = 106
Organizing shell pair data                  ... done (  0.0 sec)
Shell pair information
Total number of shell pairs                 ...      5671
Shell pairs after pre-screening             ...      5434
Total number of primitive shell pairs       ...     21964
Primitive shell pairs kept                  ...     15738
          la=0 lb=0:   1939 shell pairs
          la=1 lb=0:   2108 shell pairs
          la=1 lb=1:    598 shell pairs
          la=2 lb=0:    486 shell pairs
          la=2 lb=1:    267 shell pairs
          la=2 lb=2:     36 shell pairs

Calculating one electron integrals          ... done (  0.0 sec)
Calculating RI/J V-Matrix + Cholesky decomp.... done (  0.0 sec)
Calculating Nuclear repulsion               ... done (  0.0 sec) ENN=    477.587634306919 Eh

SHARK setup successfully completed in   0.3 seconds

Maximum memory used throughout the entire GTOINT-calculation: 14.9 MB


           ************************************************************
           *        Program running with 6 parallel MPI-processes     *
           *              working on a common directory               *
           ************************************************************

Diagonalization of the overlap matrix:
Smallest eigenvalue                        ... 1.411e-05
Time for diagonalization                   ...    0.012 sec
Threshold for overlap eigenvalues          ... 1.000e-08
Number of eigenvalues below threshold      ... 0
Time for construction of square roots      ...    0.009 sec
Total time needed                          ...    0.021 sec

-------------------
DFT GRID GENERATION
-------------------

General Integration Accuracy     IntAcc      ... 4.388
Radial Grid Type                 RadialGrid  ... OptM3 with GC (2021)
Angular Grid (max. ang.)         AngularGrid ... 4 (Lebedev-302)
Angular grid pruning method      GridPruning ... 4 (adaptive)
Weight generation scheme         WeightScheme... Becke
Basis function cutoff            BFCut       ... 1.0000e-11
Integration weight cutoff        WCut        ... 1.0000e-14
Angular grids for H and He will be reduced by one unit
Partially contracted basis set               ... off
Rotationally invariant grid construction     ... off

Total number of grid points                  ...    85164
Total number of batches                      ...     1339
Average number of points per batch           ...       63
Average number of grid points per atom       ...     4731
Time for grid setup =    0.569 sec

--------------------
COSX GRID GENERATION
--------------------

GRIDX 1
-------
General Integration Accuracy     IntAcc      ... 3.816
Radial Grid Type                 RadialGrid  ... OptM3 with GC (2021)
Angular Grid (max. ang.)         AngularGrid ... 1 (Lebedev-50)
Angular grid pruning method      GridPruning ... 4 (adaptive)
Weight generation scheme         WeightScheme... Becke
Basis function cutoff            BFCut       ... 1.0000e-11
Integration weight cutoff        WCut        ... 1.0000e-14
Angular grids for H and He will be reduced by one unit
Partially contracted basis set               ... on
Rotationally invariant grid construction     ... off

Total number of grid points                  ...    10582
Total number of batches                      ...      176
Average number of points per batch           ...       60
Average number of grid points per atom       ...      588
UseSFitting                                  ... on

GRIDX 2
-------
General Integration Accuracy     IntAcc      ... 4.020
Radial Grid Type                 RadialGrid  ... OptM3 with GC (2021)
Angular Grid (max. ang.)         AngularGrid ... 2 (Lebedev-110)
Angular grid pruning method      GridPruning ... 4 (adaptive)
Weight generation scheme         WeightScheme... Becke
Basis function cutoff            BFCut       ... 1.0000e-11
Integration weight cutoff        WCut        ... 1.0000e-14
Angular grids for H and He will be reduced by one unit
Partially contracted basis set               ... on
Rotationally invariant grid construction     ... off

Total number of grid points                  ...    24976
Total number of batches                      ...      400
Average number of points per batch           ...       62
Average number of grid points per atom       ...     1388
UseSFitting                                  ... on

GRIDX 3
-------
General Integration Accuracy     IntAcc      ... 4.338
Radial Grid Type                 RadialGrid  ... OptM3 with GC (2021)
Angular Grid (max. ang.)         AngularGrid ... 3 (Lebedev-194)
Angular grid pruning method      GridPruning ... 4 (adaptive)
Weight generation scheme         WeightScheme... Becke
Basis function cutoff            BFCut       ... 1.0000e-11
Integration weight cutoff        WCut        ... 1.0000e-14
Angular grids for H and He will be reduced by one unit
Partially contracted basis set               ... on
Rotationally invariant grid construction     ... off

Total number of grid points                  ...    56419
Total number of batches                      ...      892
Average number of points per batch           ...       63
Average number of grid points per atom       ...     3134
UseSFitting                                  ... on

Time for X-Grid setup             =    0.554 sec

--------------
SCF ITERATIONS
--------------
ITER       Energy         Delta-E        Max-DP      RMS-DP      [F,P]     Damp
               ***  Starting incremental Fock matrix formation  ***
  0   -704.3215720719   0.000000000000 0.13391807  0.00108018  0.0180585 0.7000
                      *** Initiating the SOSCF procedure ***
                      *** Re-Reading the Fockian *** 
                      *** Removing any level shift *** 
ITER      Energy       Delta-E        Grad      Rot      Max-DP    RMS-DP
  1   -704.32248547  -0.0009133974  0.000898  0.000898  0.404479  0.003262
               *** Restarting incremental Fock matrix formation ***
  2   -704.32503238  -0.0025469115  0.000829  0.001361  0.050467  0.000650
  3   -704.32521949  -0.0001871128  0.000565  0.001308  0.062654  0.000514
  4   -704.32525869  -0.0000391920  0.000223  0.000165  0.027650  0.000191
  5   -704.32526447  -0.0000057827  0.000053  0.000136  0.002485  0.000025
  6   -704.32526473  -0.0000002587  0.000027  0.000098  0.000720  0.000011
  7   -704.32526480  -0.0000000743  0.000009  0.000030  0.003856  0.000032
  8   -704.32526481  -0.0000000037  0.000003  0.000011  0.001250  0.000011
                  ***Gradient check signals convergence***
              ***Rediagonalizing the Fockian in SOSCF/NRSCF***

               *****************************************************
               *                     SUCCESS                       *
               *           SCF CONVERGED AFTER   9 CYCLES          *
               *****************************************************

Old exchange energy                            =    -20.482603194 Eh
New exchange energy                            =    -20.482601626 Eh
Exchange energy change after final integration =      0.000001568 Eh
Total energy after final integration           =   -704.325263241 Eh
Final COS-X integration done in                =     8.372 sec
Total Energy       :         -704.32526324 Eh          -19165.66478 eV
  Last Energy change         ...   -3.4092e-09  Tolerance :   1.0000e-08
  Last MAX-Density change    ...    6.2172e-15  Tolerance :   1.0000e-07
             **** THE GBW FILE WAS UPDATED (file.gbw) ****
             **** DENSITY file.scfp WAS UPDATED ****
             **** ENERGY FILE WAS UPDATED (file.en.tmp) ****
             **** THE GBW FILE WAS UPDATED (file.gbw) ****
             **** DENSITY file.scfp WAS UPDATED ****
Total SCF time: 0 days 0 hours 0 min 46 sec 

Maximum memory used throughout the entire SCF-calculation: 59.8 MB


-------------------------------------------------------------------------------
                          DFT DISPERSION CORRECTION                            
                                                                               
                              DFTD3 V3.1  Rev 1                                
                          USING Becke-Johnson damping                          
-------------------------------------------------------------------------------
-------------------------   ----------------
Dispersion correction           -0.036701584
-------------------------   ----------------


-------------------------   --------------------
FINAL SINGLE POINT ENERGY      -704.361964824949
-------------------------   --------------------


           ************************************************************
           *        Program running with 6 parallel MPI-processes     *
           *              working on a common directory               *
           ************************************************************
------------------------------------------------------------------------------
                         ORCA SCF GRADIENT CALCULATION
------------------------------------------------------------------------------

 ... reading COSX grid (gridx3)
Gradient of the Kohn-Sham DFT energy:
Kohn-Sham wavefunction type      ... RKS
Hartree-Fock exchange scaling    ...    0.167
Number of operators              ...    1
Number of atoms                  ...   18
Basis set dimensions             ...  208
Integral neglect threshold       ... 2.5e-11
Integral primitive cutoff        ... 2.5e-12
SHARK Integral package           ... ON

Nuc. rep. gradient       (SHARK) ... done (  0.0 sec)
HCore & Overlap gradient (SHARK) ... done (  0.1 sec)
RI-J gradient            (SHARK) ... done (  0.5 sec)
COSX-gradient                    ... done (  9.5 sec)
Exchange-correlation gradient    ... done
Dispersion correction            ... done

------------------
CARTESIAN GRADIENT
------------------

   1   C   :   -0.000137153    0.004327622   -0.002193817
   2   C   :    0.004183169   -0.003851594   -0.000116876
   3   S   :    0.002150608    0.001426840   -0.001661536
   4   C   :   -0.006895707    0.001094051   -0.006484661
   5   C   :   -0.003571084   -0.003296138    0.000135421
   6   N   :    0.001361110   -0.000117577    0.003675135
   7   C   :   -0.002754384    0.004167187    0.002582811
   8   N   :    0.006897681   -0.001414774    0.007014811
   9   H   :    0.001341799   -0.000593856    0.001527797
  10   H   :   -0.001196608    0.000789108   -0.000349087
  11   H   :   -0.000231178    0.000924632   -0.000186781
  12   H   :   -0.001119483   -0.000645498    0.000411920
  13   H   :    0.000919947   -0.001600577    0.001737830
  14   H   :    0.001318109   -0.002069568   -0.002263147
  15   H   :   -0.003672975    0.000588343   -0.002129841
  16   H   :    0.001632779    0.002025200   -0.002101879
  17   H   :    0.001139227    0.001070407    0.001759492
  18   H   :   -0.001511357   -0.002929637   -0.001300092

Difference to translation invariance:
           :   -0.0001455015   -0.0001058270    0.0000574999

Difference to rotation invariance:
           :   -0.0000966117   -0.0003086337    0.0006919215

Norm of the cartesian gradient     ...    0.0200054597
RMS gradient                       ...    0.0027223982
MAX gradient                       ...    0.0070148114

-------
TIMINGS
-------

Total SCF gradient time            ...       12.889 sec

One electron gradient       ....       0.090 sec  (  0.7%)
RI-J Coulomb gradient       ....       0.535 sec  (  4.2%)
COSX gradient               ....       9.510 sec  ( 73.8%)
XC gradient                 ....       2.279 sec  ( 17.7%)

Maximum memory used throughout the entire SCFGRAD-calculation: 46.2 MB
------------------------------------------------------------------------------
                         ORCA GEOMETRY RELAXATION STEP
------------------------------------------------------------------------------

Reading the OPT-File                    .... done
Getting information on internals        .... done
Copying old internal coords+grads       .... done
Making the new internal coordinates     .... (new redundants).... done
Validating the new internal coordinates .... (new redundants).... done
Calculating the B-matrix                .... done
Calculating the G,G- and P matrices     .... done
Transforming gradient to internals      .... done
Projecting the internal gradient        .... done
Number of atoms                         ....  18
Number of internal coordinates          .... 113
Current Energy                          ....  -704.361964825 Eh
Current gradient norm                   ....     0.020005460 Eh/bohr
Maximum allowed component of the step   ....  0.300
Current trust radius                    ....  0.300
Updating the Hessian (BFGS)             .... done
Forming the augmented Hessian           .... done
Diagonalizing the augmented Hessian     .... done
Last element of RFO vector              ....  0.465302219
Lowest eigenvalues of augmented Hessian:
 -0.004278311 -0.002469726  0.000556545  0.006026183  0.022184533
Length of the computed step             ....  1.902316044
Warning: the length of the step is outside the trust region - taking restricted step instead
The input lambda is                     ....    -0.004278
   iter:   1  x=   -0.004498  g=16056.355274 f(x)=     3.528806
   iter:   2  x=   -0.004828  g= 4751.805671 f(x)=     1.569974
   iter:   3  x=   -0.005323  g= 1410.826218 f(x)=     0.697615
   iter:   4  x=   -0.006046  g=  425.530854 f(x)=     0.307645
   iter:   5  x=   -0.007018  g=  135.524405 f(x)=     0.131735
   iter:   6  x=   -0.008046  g=   49.944137 f(x)=     0.051329
   iter:   7  x=   -0.008670  g=   24.575852 f(x)=     0.015340
   iter:   8  x=   -0.008801  g=   17.716275 f(x)=     0.002324
   iter:   9  x=   -0.008805  g=   16.659397 f(x)=     0.000070
   iter:  10  x=   -0.008805  g=   16.627012 f(x)=     0.000000
   iter:  11  x=   -0.008805  g=   16.626981 f(x)=     0.000000
The output lambda is                    ....    -0.008805 (11 iterations)
The final length of the internal step   ....  0.300000000
Converting the step to cartesian space:
 Initial RMS(Int)=    0.0282216261
Transforming coordinates:
 Iter   0:  RMS(Cart)=    0.0438831944 RMS(Int)=    0.0281752688
 Iter   1:  RMS(Cart)=    0.0012308437 RMS(Int)=    0.0006658918
 Iter   2:  RMS(Cart)=    0.0000563899 RMS(Int)=    0.0000429172
 Iter   3:  RMS(Cart)=    0.0000036066 RMS(Int)=    0.0000024458
 Iter   4:  RMS(Cart)=    0.0000002153 RMS(Int)=    0.0000001798
 Iter   5:  RMS(Cart)=    0.0000000142 RMS(Int)=    0.0000000108
done
Storing new coordinates                 .... done

                                .--------------------.
          ----------------------|Geometry convergence|-------------------------
          Item                value                   Tolerance       Converged
          ---------------------------------------------------------------------
          Energy change      -0.0121468491            0.0000050000      NO
          RMS gradient        0.0013635428            0.0001000000      NO
          MAX gradient        0.0040440435            0.0003000000      NO
          RMS step            0.0282216261            0.0020000000      NO
          MAX step            0.0937847495            0.0040000000      NO
          ........................................................
          Max(Bonds)      0.0058      Max(Angles)    1.90
          Max(Dihed)        5.37      Max(Improp)    0.00
          ---------------------------------------------------------------------

The optimization has not yet converged - more geometry cycles are needed


    ---------------------------------------------------------------------------
                         Redundant Internal Coordinates
                            (Angstroem and degrees)

        Definition                    Value    dE/dq     Step     New-Value
    ----------------------------------------------------------------------------
     1. B(C   1,C   0)                1.5241 -0.000936  0.0011    1.5252   
     2. B(S   2,C   1)                1.8155 -0.001268  0.0030    1.8186   
     3. B(C   3,S   2)                1.8190 -0.000773  0.0058    1.8248   
     4. B(C   4,C   3)                1.5445 -0.003892  0.0038    1.5483   
     5. B(N   5,C   4)                1.4883 -0.003250  0.0022    1.4905   
     6. B(C   6,N   5)                1.4853 -0.002852  0.0020    1.4873   
     7. B(C   6,C   3)                1.5546 -0.004044  0.0042    1.5588   
     8. B(N   7,C   3)                1.4585 -0.001018 -0.0019    1.4566   
     9. B(N   7,C   0)                1.4656 -0.001650 -0.0020    1.4636   
    10. B(H   8,C   0)                1.1038  0.000527 -0.0006    1.1032   
    11. B(H   9,C   0)                1.0968  0.000839 -0.0016    1.0952   
    12. B(H  10,C   1)                1.0949  0.000945 -0.0023    1.0926   
    13. B(H  11,C   1)                1.0938  0.000884 -0.0015    1.0924   
    14. B(H  12,C   4)                1.0957  0.000678 -0.0007    1.0951   
    15. B(H  13,C   4)                1.0962  0.000681 -0.0011    1.0951   
    16. B(H  14,N   5)                1.0144 -0.000172 -0.0005    1.0140   
    17. B(H  15,C   6)                1.0962  0.000684 -0.0015    1.0947   
    18. B(H  16,C   6)                1.0990  0.000674 -0.0008    1.0982   
    19. B(H  17,N   7)                1.0152  0.000001  0.0008    1.0161   
    20. A(N   7,C   0,H   8)          111.69 -0.001516    1.31    113.00   
    21. A(N   7,C   0,H   9)          110.01  0.000164   -0.65    109.37   
    22. A(C   1,C   0,H   8)          109.84  0.000103    0.01    109.85   
    23. A(C   1,C   0,N   7)          106.59  0.001202   -1.12    105.47   
    24. A(C   1,C   0,H   9)          110.28 -0.000239    0.35    110.63   
    25. A(H   8,C   0,H   9)          108.43  0.000285    0.10    108.53   
    26. A(S   2,C   1,H  11)          110.49  0.000012   -0.66    109.83   
    27. A(C   0,C   1,H  11)          111.34 -0.000527    0.49    111.83   
    28. A(H  10,C   1,H  11)          109.14  0.000189    0.35    109.49   
    29. A(S   2,C   1,H  10)          109.41 -0.000477    0.48    109.89   
    30. A(C   0,C   1,H  10)          110.91 -0.000624    0.28    111.19   
    31. A(C   0,C   1,S   2)          105.49  0.001442   -0.96    104.54   
    32. A(C   1,S   2,C   3)           92.92 -0.002362    0.67     93.60   
    33. A(C   6,C   3,N   7)          117.51 -0.001307    1.00    118.50   
    34. A(S   2,C   3,C   4)          115.56 -0.000946    0.48    116.04   
    35. A(C   4,C   3,N   7)          114.47 -0.000779    0.76    115.23   
    36. A(S   2,C   3,N   7)          107.62  0.003243   -1.90    105.71   
    37. A(S   2,C   3,C   6)          114.89 -0.000663   -0.09    114.80   
    38. A(C   4,C   3,C   6)           85.90 -0.000622    0.46     86.36   
    39. A(H  12,C   4,H  13)          110.70  0.001658   -1.29    109.41   
    40. A(C   3,C   4,H  13)          114.62 -0.001012    0.19    114.81   
    41. A(N   5,C   4,H  12)          112.09 -0.001221    0.75    112.84   
    42. A(C   3,C   4,H  12)          112.71  0.000607   -0.06    112.64   
    43. A(N   5,C   4,H  13)          113.65 -0.001307    1.24    114.89   
    44. A(C   3,C   4,N   5)           91.95  0.000967   -0.54     91.41   
    45. A(C   4,N   5,C   6)           90.49 -0.001217    0.63     91.12   
    46. A(C   4,N   5,H  14)          109.61 -0.001201    1.39    111.00   
    47. A(C   6,N   5,H  14)          109.43 -0.001036    1.42    110.85   
    48. A(C   3,C   6,H  15)          114.54 -0.001100    0.41    114.95   
    49. A(N   5,C   6,H  16)          112.01 -0.000972    0.52    112.53   
    50. A(C   3,C   6,H  16)          113.89  0.000683   -0.29    113.60   
    51. A(N   5,C   6,H  15)          113.62 -0.001413    1.21    114.83   
    52. A(C   3,C   6,N   5)           91.66  0.000873   -0.54     91.12   
    53. A(H  15,C   6,H  16)          110.11  0.001601   -1.06    109.05   
    54. A(C   0,N   7,C   3)          110.04 -0.002482    0.46    110.50   
    55. A(C   3,N   7,H  17)          109.20  0.002167   -0.38    108.83   
    56. A(C   0,N   7,H  17)          109.49 -0.000621    0.76    110.25   
    57. D(S   2,C   1,C   0,H   9)    157.16  0.000180    0.97    158.13   
    58. D(H  11,C   1,C   0,H   9)    -82.95  0.000788   -0.14    -83.09   
    59. D(H  10,C   1,C   0,N   7)    -80.61 -0.000545    2.07    -78.53   
    60. D(S   2,C   1,C   0,H   8)    -83.40  0.000448    1.32    -82.08   
    61. D(H  11,C   1,C   0,H   8)     36.48  0.001056    0.21     36.70   
    62. D(H  10,C   1,C   0,H   9)     38.79  0.000232    0.81     39.60   
    63. D(H  11,C   1,C   0,N   7)    157.65  0.000012    1.13    158.78   
    64. D(H  10,C   1,C   0,H   8)    158.23  0.000500    1.16    159.38   
    65. D(S   2,C   1,C   0,N   7)     37.76 -0.000596    2.24     40.01   
    66. D(C   3,S   2,C   1,H  11)   -138.32  0.001001   -0.20   -138.53   
    67. D(C   3,S   2,C   1,H  10)    101.49  0.001063   -0.53    100.96   
    68. D(C   3,S   2,C   1,C   0)    -17.87  0.001237   -0.59    -18.46   
    69. D(C   4,C   3,S   2,C   1)   -135.63 -0.001896   -1.08   -136.71   
    70. D(N   7,C   3,S   2,C   1)     -6.32 -0.000872   -1.33     -7.65   
    71. D(C   6,C   3,S   2,C   1)    126.64 -0.000264   -1.84    124.80   
    72. D(H  13,C   4,C   3,N   7)   -124.51 -0.002899    1.95   -122.56   
    73. D(H  13,C   4,C   3,C   6)    117.06 -0.001020    0.56    117.62   
    74. D(H  12,C   4,C   3,C   6)   -115.11  0.000974   -1.17   -116.28   
    75. D(H  12,C   4,C   3,S   2)    129.20  0.002167   -1.35    127.85   
    76. D(N   5,C   4,C   3,N   7)    118.29 -0.001656    0.78    119.07   
    77. D(H  13,C   4,C   3,S   2)      1.38  0.000173    0.38      1.75   
    78. D(N   5,C   4,C   3,C   6)     -0.14  0.000223   -0.61     -0.76   
    79. D(N   5,C   4,C   3,S   2)   -115.83  0.001415   -0.79   -116.62   
    80. D(H  12,C   4,C   3,N   7)      3.32 -0.000905    0.22      3.54   
    81. D(H  14,N   5,C   4,H  13)     -7.01 -0.000990    2.23     -4.78   
    82. D(H  14,N   5,C   4,H  12)   -133.47 -0.001148    2.38   -131.09   
    83. D(H  14,N   5,C   4,C   3)    111.02 -0.001986    2.51    113.53   
    84. D(C   6,N   5,C   4,H  12)    115.66  0.000604    0.51    116.16   
    85. D(C   6,N   5,C   4,C   3)      0.15 -0.000233    0.64      0.78   
    86. D(C   6,N   5,C   4,H  13)   -117.89  0.000762    0.36   -117.53   
    87. D(N   5,C   6,C   3,S   2)    116.47 -0.001675    1.35    117.82   
    88. D(H  16,C   6,N   5,H  14)    132.16  0.001198   -2.04    130.12   
    89. D(H  16,C   6,N   5,C   4)   -116.81 -0.000702   -0.19   -117.00   
    90. D(H  15,C   6,N   5,C   4)    117.63 -0.000930   -0.13    117.51   
    91. D(C   3,C   6,N   5,H  14)   -111.18  0.002132   -2.48   -113.65   
    92. D(C   3,C   6,N   5,C   4)     -0.15  0.000232   -0.63     -0.78   
    93. D(H  16,C   6,C   3,N   7)     -0.36  0.000737   -0.36     -0.72   
    94. D(H  16,C   6,C   3,C   4)    115.16 -0.000710    0.85    116.00   
    95. D(H  16,C   6,C   3,S   2)   -128.51 -0.002162    1.59   -126.93   
    96. D(H  15,C   6,C   3,N   7)    127.64  0.002653   -1.78    125.85   
    97. D(H  15,C   6,C   3,C   4)   -116.85  0.001206   -0.57   -117.42   
    98. D(H  15,C   6,N   5,H  14)      6.60  0.000970   -1.97      4.63   
    99. D(H  15,C   6,C   3,S   2)     -0.52 -0.000246    0.16     -0.35   
   100. D(N   5,C   6,C   3,N   7)   -115.38  0.001224   -0.59   -115.97   
   101. D(N   5,C   6,C   3,C   4)      0.14 -0.000223    0.61      0.76   
   102. D(H  17,N   7,C   3,C   6)     19.23 -0.002426    5.37     24.61   
   103. D(H  17,N   7,C   3,C   4)    -79.30 -0.000482    3.91    -75.39   
   104. D(C   0,N   7,C   3,C   6)   -100.97 -0.001489    4.40    -96.57   
   105. D(C   0,N   7,C   3,C   4)    160.50  0.000455    2.94    163.43   
   106. D(C   0,N   7,C   3,S   2)     30.57 -0.000429    3.30     33.87   
   107. D(H  17,N   7,C   0,H   9)     75.44  0.000714   -3.70     71.74   
   108. D(H  17,N   7,C   0,H   8)    -45.02  0.001239   -4.24    -49.27   
   109. D(H  17,N   7,C   0,C   1)   -165.00  0.001224   -4.34   -169.34   
   110. D(H  17,N   7,C   3,S   2)    150.77 -0.001366    4.28    155.05   
   111. D(C   3,N   7,C   0,H   9)   -164.53  0.001456   -3.45   -167.99   
   112. D(C   3,N   7,C   0,H   8)     75.01  0.001981   -4.00     71.01   
   113. D(C   3,N   7,C   0,C   1)    -44.97  0.001967   -4.09    -49.06   
    ----------------------------------------------------------------------------

         *************************************************************
         *                GEOMETRY OPTIMIZATION CYCLE   3            *
         *************************************************************
---------------------------------
CARTESIAN COORDINATES (ANGSTROEM)
---------------------------------
  C     -1.849791   -0.314161    0.651857
  C     -2.170946    0.282220   -0.714608
  S     -0.573491    0.322050   -1.582117
  C      0.394106    0.165184   -0.042744
  C      1.633539    1.085155    0.078175
  N      2.549196   -0.090440    0.112992
  C      1.400334   -1.025245   -0.021864
  N     -0.569988    0.277617    1.043893
  H     -1.811688   -1.414500    0.582570
  H     -2.617891   -0.037985    1.382061
  H     -2.566697    1.296195   -0.619910
  H     -2.880461   -0.335228   -1.270179
  H      1.643153    1.659023    1.010787
  H      1.786639    1.763499   -0.767763
  H      3.134478   -0.118118   -0.714554
  H      1.410372   -1.637314   -0.929354
  H      1.287019   -1.681317    0.851560
  H     -0.197884   -0.196837    1.861698

----------------------------
CARTESIAN COORDINATES (A.U.)
----------------------------
  NO LB      ZA    FRAG     MASS         X           Y           Z
   0 C     6.0000    0    12.011   -3.495597   -0.593677    1.231832
   1 C     6.0000    0    12.011   -4.102494    0.533318   -1.350414
   2 S    16.0000    0    32.060   -1.083741    0.608587   -2.989768
   3 C     6.0000    0    12.011    0.744753    0.312153   -0.080774
   4 C     6.0000    0    12.011    3.086942    2.050645    0.147729
   5 N     7.0000    0    14.007    4.817282   -0.170907    0.213524
   6 C     6.0000    0    12.011    2.646248   -1.937432   -0.041317
   7 N     7.0000    0    14.007   -1.077121    0.524621    1.972671
   8 H     1.0000    0     1.008   -3.423593   -2.673018    1.100898
   9 H     1.0000    0     1.008   -4.947098   -0.071780    2.611718
  10 H     1.0000    0     1.008   -4.850355    2.449454   -1.171461
  11 H     1.0000    0     1.008   -5.443283   -0.633490   -2.400290
  12 H     1.0000    0     1.008    3.105110    3.135100    1.910110
  13 H     1.0000    0     1.008    3.376258    3.332530   -1.450862
  14 H     1.0000    0     1.008    5.923304   -0.223211   -1.350311
  15 H     1.0000    0     1.008    2.665217   -3.094074   -1.756225
  16 H     1.0000    0     1.008    2.432113   -3.177229    1.609214
  17 H     1.0000    0     1.008   -0.373946   -0.371968    3.518099

--------------------------------
INTERNAL COORDINATES (ANGSTROEM)
--------------------------------
 C      0   0   0     0.000000000000     0.00000000     0.00000000
 C      1   0   0     1.525135723888     0.00000000     0.00000000
 S      2   1   0     1.818246739807   104.53887604     0.00000000
 C      3   2   1     1.824971687782    93.52509575   341.54192287
 C      4   3   2     1.548277151488   116.05535934   223.34737948
 N      5   4   3     1.490523934516    91.43003562   243.39154179
 C      6   5   4     1.487255625740    91.09320221     0.78205864
 N      4   3   2     1.457016260328   105.76083013   352.41581975
 H      1   2   3     1.103177025427   109.93954532   277.83671943
 H      1   2   3     1.095193953901   110.55328302   158.04380827
 H      2   1   3     1.092580951784   111.19348798   241.54549208
 H      2   1   3     1.092388021740   111.80315657   118.84656356
 H      5   4   3     1.095072106133   112.63896639   127.86228381
 H      5   4   3     1.095080357714   114.81295783     1.76398986
 H      6   5   4     1.013978781470   110.91959158   113.55723883
 H      7   6   5     1.094654251965   114.80514740   117.51393964
 H      7   6   5     1.098244014727   112.52403942   243.01639168
 H      8   4   3     1.016057997069   108.77885554   154.99795651

---------------------------
INTERNAL COORDINATES (A.U.)
---------------------------
 C      0   0   0     0.000000000000     0.00000000     0.00000000
 C      1   0   0     2.882088835209     0.00000000     0.00000000
 S      2   1   0     3.435988382131   104.53887604     0.00000000
 C      3   2   1     3.448696692069    93.52509575   341.54192287
 C      4   3   2     2.925819795720   116.05535934   223.34737948
 N      5   4   3     2.816682032290    91.43003562   243.39154179
 C      6   5   4     2.810505823783    91.09320221     0.78205864
 N      4   3   2     2.753361704690   105.76083013   352.41581975
 H      1   2   3     2.084702455291   109.93954532   277.83671943
 H      1   2   3     2.069616636400   110.55328302   158.04380827
 H      2   1   3     2.064678778010   111.19348798   241.54549208
 H      2   1   3     2.064314193064   111.80315657   118.84656356
 H      5   4   3     2.069386377488   112.63896639   127.86228381
 H      5   4   3     2.069401970716   114.81295783     1.76398986
 H      6   5   4     1.916142202585   110.91959158   113.55723883
 H      7   6   5     2.068596747545   114.80514740   117.51393964
 H      7   6   5     2.075380416053   112.52403942   243.01639168
 H      8   4   3     1.920071350641   108.77885554   154.99795651


           ************************************************************
           *        Program running with 6 parallel MPI-processes     *
           *              working on a common directory               *
           ************************************************************
------------------------------------------------------------------------------
                   ___                                                        
                  /   \      - P O W E R E D   B Y -                         
                 /     \                                                     
                 |  |  |   _    _      __       _____    __    __             
                 |  |  |  | |  | |    /  \     |  _  \  |  |  /  |          
                  \  \/   | |  | |   /    \    | | | |  |  | /  /          
                 / \  \   | |__| |  /  /\  \   | |_| |  |  |/  /          
                |  |  |   |  __  | /  /__\  \  |    /   |      \           
                |  |  |   | |  | | |   __   |  |    \   |  |\   \          
                \     /   | |  | | |  |  |  |  | |\  \  |  | \   \       
                 \___/    |_|  |_| |__|  |__|  |_| \__\ |__|  \__/        
                                                                              
                      - O R C A' S   B I G   F R I E N D -                    
                                      &                                       
                       - I N T E G R A L  F E E D E R -                       
                                                                              
 v1 FN, 2020, v2 2021                                                         
------------------------------------------------------------------------------


Reading SHARK input file file.SHARKINP.tmp ... ok
----------------------
SHARK INTEGRAL PACKAGE
----------------------

Number of atoms                             ...     18
Number of basis functions                   ...    208
Number of shells                            ...    106
Maximum angular momentum                    ...      2
Integral batch strategy                     ... SHARK/LIBINT Hybrid
RI-J (if used) integral strategy            ... SPLIT-RIJ (Revised 2003 algorithm where possible)
Printlevel                                  ...      1
Contraction scheme used                     ... SEGMENTED contraction
Coulomb Range Separation                    ... NOT USED
Exchange Range Separation                   ... Long Range
   Mu parameter                             ...  0.300000
   Scaling (regular/separated)              ...  0.167000  0.833000
Finite Nucleus Model                        ... NOT USED
Auxiliary Coulomb fitting basis             ... AVAILABLE
   # of basis functions in Aux-J            ...    504
   # of shells in Aux-J                     ...    172
   Maximum angular momentum in Aux-J        ...      4
Auxiliary J/K fitting basis                 ... NOT available
Auxiliary Correlation fitting basis         ... NOT available
Auxiliary 'external' fitting basis          ... NOT available
Integral threshold                          ...     2.500000e-11
Primitive cut-off                           ...     2.500000e-12
Primitive pair pre-selection threshold      ...     2.500000e-12

Calculating pre-screening integrals         ... done (  0.0 sec) Dimension = 106
Organizing shell pair data                  ... done (  0.0 sec)
Shell pair information
Total number of shell pairs                 ...      5671
Shell pairs after pre-screening             ...      5435
Total number of primitive shell pairs       ...     21964
Primitive shell pairs kept                  ...     15724
          la=0 lb=0:   1940 shell pairs
          la=1 lb=0:   2108 shell pairs
          la=1 lb=1:    598 shell pairs
          la=2 lb=0:    486 shell pairs
          la=2 lb=1:    267 shell pairs
          la=2 lb=2:     36 shell pairs

Calculating one electron integrals          ... done (  0.0 sec)
Calculating RI/J V-Matrix + Cholesky decomp.... done (  0.0 sec)
Calculating Nuclear repulsion               ... done (  0.0 sec) ENN=    477.192256317213 Eh

SHARK setup successfully completed in   0.3 seconds

Maximum memory used throughout the entire GTOINT-calculation: 14.9 MB


           ************************************************************
           *        Program running with 6 parallel MPI-processes     *
           *              working on a common directory               *
           ************************************************************

Diagonalization of the overlap matrix:
Smallest eigenvalue                        ... 1.503e-05
Time for diagonalization                   ...    0.015 sec
Threshold for overlap eigenvalues          ... 1.000e-08
Number of eigenvalues below threshold      ... 0
Time for construction of square roots      ...    0.009 sec
Total time needed                          ...    0.025 sec

-------------------
DFT GRID GENERATION
-------------------

General Integration Accuracy     IntAcc      ... 4.388
Radial Grid Type                 RadialGrid  ... OptM3 with GC (2021)
Angular Grid (max. ang.)         AngularGrid ... 4 (Lebedev-302)
Angular grid pruning method      GridPruning ... 4 (adaptive)
Weight generation scheme         WeightScheme... Becke
Basis function cutoff            BFCut       ... 1.0000e-11
Integration weight cutoff        WCut        ... 1.0000e-14
Angular grids for H and He will be reduced by one unit
Partially contracted basis set               ... off
Rotationally invariant grid construction     ... off

Total number of grid points                  ...    85173
Total number of batches                      ...     1339
Average number of points per batch           ...       63
Average number of grid points per atom       ...     4732
Time for grid setup =    0.566 sec

--------------------
COSX GRID GENERATION
--------------------

GRIDX 1
-------
General Integration Accuracy     IntAcc      ... 3.816
Radial Grid Type                 RadialGrid  ... OptM3 with GC (2021)
Angular Grid (max. ang.)         AngularGrid ... 1 (Lebedev-50)
Angular grid pruning method      GridPruning ... 4 (adaptive)
Weight generation scheme         WeightScheme... Becke
Basis function cutoff            BFCut       ... 1.0000e-11
Integration weight cutoff        WCut        ... 1.0000e-14
Angular grids for H and He will be reduced by one unit
Partially contracted basis set               ... on
Rotationally invariant grid construction     ... off

Total number of grid points                  ...    10585
Total number of batches                      ...      176
Average number of points per batch           ...       60
Average number of grid points per atom       ...      588
UseSFitting                                  ... on

GRIDX 2
-------
General Integration Accuracy     IntAcc      ... 4.020
Radial Grid Type                 RadialGrid  ... OptM3 with GC (2021)
Angular Grid (max. ang.)         AngularGrid ... 2 (Lebedev-110)
Angular grid pruning method      GridPruning ... 4 (adaptive)
Weight generation scheme         WeightScheme... Becke
Basis function cutoff            BFCut       ... 1.0000e-11
Integration weight cutoff        WCut        ... 1.0000e-14
Angular grids for H and He will be reduced by one unit
Partially contracted basis set               ... on
Rotationally invariant grid construction     ... off

Total number of grid points                  ...    24974
Total number of batches                      ...      399
Average number of points per batch           ...       62
Average number of grid points per atom       ...     1387
UseSFitting                                  ... on

GRIDX 3
-------
General Integration Accuracy     IntAcc      ... 4.338
Radial Grid Type                 RadialGrid  ... OptM3 with GC (2021)
Angular Grid (max. ang.)         AngularGrid ... 3 (Lebedev-194)
Angular grid pruning method      GridPruning ... 4 (adaptive)
Weight generation scheme         WeightScheme... Becke
Basis function cutoff            BFCut       ... 1.0000e-11
Integration weight cutoff        WCut        ... 1.0000e-14
Angular grids for H and He will be reduced by one unit
Partially contracted basis set               ... on
Rotationally invariant grid construction     ... off

Total number of grid points                  ...    56425
Total number of batches                      ...      892
Average number of points per batch           ...       63
Average number of grid points per atom       ...     3135
UseSFitting                                  ... on

Time for X-Grid setup             =    0.550 sec

--------------
SCF ITERATIONS
--------------
ITER       Energy         Delta-E        Max-DP      RMS-DP      [F,P]     Damp
               ***  Starting incremental Fock matrix formation  ***
  0   -704.3244440121   0.000000000000 0.08435969  0.00072944  0.0204231 0.7000
                      *** Initiating the SOSCF procedure ***
                      *** Re-Reading the Fockian *** 
                      *** Removing any level shift *** 
ITER      Energy       Delta-E        Grad      Rot      Max-DP    RMS-DP
  1   -704.32504489  -0.0006008730  0.001178  0.001178  0.203134  0.001987
               *** Restarting incremental Fock matrix formation ***
  2   -704.32688459  -0.0018397041  0.001223  0.001679  0.019335  0.000431
  3   -704.32704635  -0.0001617626  0.000499  0.001076  0.015205  0.000223
  4   -704.32706429  -0.0000179358  0.000200  0.000170  0.001903  0.000055
  5   -704.32706673  -0.0000024425  0.000072  0.000054  0.000732  0.000022
  6   -704.32706719  -0.0000004648  0.000012  0.000030  0.004215  0.000027
  7   -704.32706721  -0.0000000121  0.000007  0.000015  0.002903  0.000019
                  ***Gradient check signals convergence***
              ***Rediagonalizing the Fockian in SOSCF/NRSCF***

               *****************************************************
               *                     SUCCESS                       *
               *           SCF CONVERGED AFTER   8 CYCLES          *
               *****************************************************

Old exchange energy                            =    -20.480875513 Eh
New exchange energy                            =    -20.480888708 Eh
Exchange energy change after final integration =     -0.000013195 Eh
Total energy after final integration           =   -704.327080406 Eh
Final COS-X integration done in                =     8.502 sec
Total Energy       :         -704.32708041 Eh          -19165.71422 eV
  Last Energy change         ...   -4.0371e-09  Tolerance :   1.0000e-08
  Last MAX-Density change    ...    3.1086e-15  Tolerance :   1.0000e-07
             **** THE GBW FILE WAS UPDATED (file.gbw) ****
             **** DENSITY file.scfp WAS UPDATED ****
             **** ENERGY FILE WAS UPDATED (file.en.tmp) ****
             **** THE GBW FILE WAS UPDATED (file.gbw) ****
             **** DENSITY file.scfp WAS UPDATED ****
Total SCF time: 0 days 0 hours 0 min 42 sec 

Maximum memory used throughout the entire SCF-calculation: 59.8 MB


-------------------------------------------------------------------------------
                          DFT DISPERSION CORRECTION                            
                                                                               
                              DFTD3 V3.1  Rev 1                                
                          USING Becke-Johnson damping                          
-------------------------------------------------------------------------------
-------------------------   ----------------
Dispersion correction           -0.036648559
-------------------------   ----------------


-------------------------   --------------------
FINAL SINGLE POINT ENERGY      -704.363728965232
-------------------------   --------------------


           ************************************************************
           *        Program running with 6 parallel MPI-processes     *
           *              working on a common directory               *
           ************************************************************
------------------------------------------------------------------------------
                         ORCA SCF GRADIENT CALCULATION
------------------------------------------------------------------------------

 ... reading COSX grid (gridx3)
Gradient of the Kohn-Sham DFT energy:
Kohn-Sham wavefunction type      ... RKS
Hartree-Fock exchange scaling    ...    0.167
Number of operators              ...    1
Number of atoms                  ...   18
Basis set dimensions             ...  208
Integral neglect threshold       ... 2.5e-11
Integral primitive cutoff        ... 2.5e-12
SHARK Integral package           ... ON

Nuc. rep. gradient       (SHARK) ... done (  0.0 sec)
HCore & Overlap gradient (SHARK) ... done (  0.1 sec)
RI-J gradient            (SHARK) ... done (  0.5 sec)
COSX-gradient                    ... done (  9.3 sec)
Exchange-correlation gradient    ... done
Dispersion correction            ... done

------------------
CARTESIAN GRADIENT
------------------

   1   C   :    0.000716516    0.000342562   -0.001019809
   2   C   :    0.000649395   -0.000538541   -0.000037073
   3   S   :    0.000164588    0.000008326    0.000558342
   4   C   :   -0.001796933    0.000849028   -0.001430034
   5   C   :   -0.000189921    0.000687508   -0.000283995
   6   N   :    0.002311856   -0.000588310    0.002097311
   7   C   :   -0.000763546   -0.000087835    0.000263318
   8   N   :    0.000571044    0.001400587    0.002149184
   9   H   :   -0.000239370   -0.000277134    0.001087842
  10   H   :   -0.000054209    0.000775743   -0.000716405
  11   H   :   -0.000077191   -0.000288459   -0.000459283
  12   H   :   -0.000124888   -0.000131880    0.000424394
  13   H   :   -0.000066757   -0.000341457   -0.000006793
  14   H   :    0.000397655   -0.000339949   -0.000030774
  15   H   :   -0.002210898    0.000402737   -0.001340319
  16   H   :    0.000486786    0.000341370    0.000157568
  17   H   :    0.000119039    0.000466690    0.000171047
  18   H   :   -0.000083079   -0.002828897   -0.001506461

Difference to translation invariance:
           :   -0.0001899135   -0.0001479110    0.0000780600

Difference to rotation invariance:
           :   -0.0000598897   -0.0001351569    0.0009465003

Norm of the cartesian gradient     ...    0.0069334632
RMS gradient                       ...    0.0009435248
MAX gradient                       ...    0.0028288969

-------
TIMINGS
-------

Total SCF gradient time            ...       12.604 sec

One electron gradient       ....       0.088 sec  (  0.7%)
RI-J Coulomb gradient       ....       0.533 sec  (  4.2%)
COSX gradient               ....       9.278 sec  ( 73.6%)
XC gradient                 ....       2.225 sec  ( 17.7%)

Maximum memory used throughout the entire SCFGRAD-calculation: 46.2 MB
------------------------------------------------------------------------------
                         ORCA GEOMETRY RELAXATION STEP
------------------------------------------------------------------------------

Reading the OPT-File                    .... done
Getting information on internals        .... done
Copying old internal coords+grads       .... done
Making the new internal coordinates     .... (new redundants).... done
Validating the new internal coordinates .... (new redundants).... done
Calculating the B-matrix                .... done
Calculating the G,G- and P matrices     .... done
Transforming gradient to internals      .... done
Projecting the internal gradient        .... done
Number of atoms                         ....  18
Number of internal coordinates          .... 113
Current Energy                          ....  -704.363728965 Eh
Current gradient norm                   ....     0.006933463 Eh/bohr
Maximum allowed component of the step   ....  0.300
Current trust radius                    ....  0.300
Updating the Hessian (BFGS)             .... done
Forming the augmented Hessian           .... done
Diagonalizing the augmented Hessian     .... done
Last element of RFO vector              ....  0.126067942
Lowest eigenvalues of augmented Hessian:
 -0.004414130 -0.001284625  0.000784144  0.005806160  0.017564284
Length of the computed step             ....  7.868944297
Warning: the length of the step is outside the trust region - taking restricted step instead
The input lambda is                     ....    -0.004414
   iter:   1  x=   -0.004442  g=2195777.184500 f(x)=    61.830284
   iter:   2  x=   -0.004485  g=650943.666854 f(x)=    27.487781
   iter:   3  x=   -0.004548  g=193012.517294 f(x)=    12.214897
   iter:   4  x=   -0.004643  g=57278.341788 f(x)=     5.424693
   iter:   5  x=   -0.004784  g=17037.646106 f(x)=     2.405857
   iter:   6  x=   -0.004992  g= 5099.988259 f(x)=     1.063246
   iter:   7  x=   -0.005292  g= 1552.820197 f(x)=     0.465429
   iter:   8  x=   -0.005693  g=  494.503030 f(x)=     0.198480
   iter:   9  x=   -0.006142  g=  175.776741 f(x)=     0.078825
   iter:  10  x=   -0.006471  g=   78.551658 f(x)=     0.025899
   iter:  11  x=   -0.006576  g=   50.055148 f(x)=     0.005213
   iter:  12  x=   -0.006583  g=   44.207087 f(x)=     0.000314
   iter:  13  x=   -0.006583  g=   43.846162 f(x)=     0.000001
   iter:  14  x=   -0.006583  g=   43.844682 f(x)=     0.000000
   iter:  15  x=   -0.006583  g=   43.844682 f(x)=     0.000000
The output lambda is                    ....    -0.006583 (15 iterations)
The final length of the internal step   ....  0.300000000
Converting the step to cartesian space:
 Initial RMS(Int)=    0.0282216261
Transforming coordinates:
 Iter   0:  RMS(Cart)=    0.0537589167 RMS(Int)=    0.0280940641
 Iter   1:  RMS(Cart)=    0.0014873743 RMS(Int)=    0.0007591971
 Iter   2:  RMS(Cart)=    0.0000626328 RMS(Int)=    0.0000443365
 Iter   3:  RMS(Cart)=    0.0000038949 RMS(Int)=    0.0000024010
 Iter   4:  RMS(Cart)=    0.0000002130 RMS(Int)=    0.0000001734
 Iter   5:  RMS(Cart)=    0.0000000133 RMS(Int)=    0.0000000094
done
Storing new coordinates                 .... done

                                .--------------------.
          ----------------------|Geometry convergence|-------------------------
          Item                value                   Tolerance       Converged
          ---------------------------------------------------------------------
          Energy change      -0.0017641403            0.0000050000      NO
          RMS gradient        0.0004134433            0.0001000000      NO
          MAX gradient        0.0012177190            0.0003000000      NO
          RMS step            0.0282216261            0.0020000000      NO
          MAX step            0.0877820239            0.0040000000      NO
          ........................................................
          Max(Bonds)      0.0032      Max(Angles)    0.98
          Max(Dihed)        5.03      Max(Improp)    0.00
          ---------------------------------------------------------------------

The optimization has not yet converged - more geometry cycles are needed


    ---------------------------------------------------------------------------
                         Redundant Internal Coordinates
                            (Angstroem and degrees)

        Definition                    Value    dE/dq     Step     New-Value
    ----------------------------------------------------------------------------
     1. B(C   1,C   0)                1.5251 -0.000457  0.0011    1.5262   
     2. B(S   2,C   1)                1.8182 -0.000461  0.0032    1.8215   
     3. B(C   3,S   2)                1.8250 -0.000475  0.0022    1.8271   
     4. B(C   4,C   3)                1.5483  0.000330 -0.0008    1.5475   
     5. B(N   5,C   4)                1.4905 -0.000118 -0.0010    1.4895   
     6. B(C   6,N   5)                1.4873 -0.000175 -0.0006    1.4867   
     7. B(C   6,C   3)                1.5589 -0.000282  0.0004    1.5593   
     8. B(N   7,C   3)                1.4570 -0.000609 -0.0016    1.4554   
     9. B(N   7,C   0)                1.4635 -0.000599 -0.0009    1.4626   
    10. B(H   8,C   0)                1.1032  0.000182  0.0005    1.1037   
    11. B(H   9,C   0)                1.0952 -0.000248 -0.0001    1.0951   
    12. B(H  10,C   1)                1.0926 -0.000263 -0.0001    1.0925   
    13. B(H  11,C   1)                1.0924 -0.000079  0.0000    1.0924   
    14. B(H  12,C   4)                1.0951 -0.000190  0.0005    1.0956   
    15. B(H  13,C   4)                1.0951 -0.000127  0.0005    1.0956   
    16. B(H  14,N   5)                1.0140 -0.000182 -0.0009    1.0131   
    17. B(H  15,C   6)                1.0947 -0.000311  0.0005    1.0951   
    18. B(H  16,C   6)                1.0982 -0.000161  0.0002    1.0985   
    19. B(H  17,N   7)                1.0161  0.000075 -0.0002    1.0158   
    20. A(N   7,C   0,H   8)          112.95 -0.000270    0.32    113.27   
    21. A(N   7,C   0,H   9)          109.44 -0.000016   -0.05    109.39   
    22. A(C   1,C   0,H   8)          109.94  0.000148   -0.13    109.81   
    23. A(C   1,C   0,N   7)          105.43  0.000402   -0.68    104.74   
    24. A(C   1,C   0,H   9)          110.55 -0.000315    0.43    110.98   
    25. A(H   8,C   0,H   9)          108.52  0.000046    0.11    108.63   
    26. A(S   2,C   1,H  11)          109.90  0.000394   -0.15    109.75   
    27. A(C   0,C   1,H  11)          111.80 -0.000332    0.40    112.21   
    28. A(H  10,C   1,H  11)          109.47 -0.000105    0.22    109.69   
    29. A(S   2,C   1,H  10)          109.83 -0.000238   -0.02    109.81   
    30. A(C   0,C   1,H  10)          111.19  0.000363   -0.19    111.00   
    31. A(C   0,C   1,S   2)          104.54 -0.000076   -0.30    104.24   
    32. A(C   1,S   2,C   3)           93.53 -0.000093   -0.03     93.49   
    33. A(C   6,C   3,N   7)          118.43 -0.000358    0.33    118.76   
    34. A(S   2,C   3,C   4)          116.06 -0.000086    0.26    116.32   
    35. A(C   4,C   3,N   7)          115.19  0.000270    0.15    115.34   
    36. A(S   2,C   3,N   7)          105.76  0.000304   -0.74    105.02   
    37. A(S   2,C   3,C   6)          114.78 -0.000128    0.06    114.84   
    38. A(C   4,C   3,C   6)           86.33 -0.000096    0.19     86.52   
    39. A(H  12,C   4,H  13)          109.39  0.000140   -0.37    109.02   
    40. A(C   3,C   4,H  13)          114.81 -0.000134   -0.16    114.65   
    41. A(N   5,C   4,H  12)          112.83 -0.000060    0.15    112.98   
    42. A(C   3,C   4,H  12)          112.64  0.000274    0.13    112.76   
    43. A(N   5,C   4,H  13)          114.88 -0.000173    0.52    115.40   
    44. A(C   3,C   4,N   5)           91.43 -0.000081   -0.19     91.24   
    45. A(C   4,N   5,C   6)           91.09  0.000018    0.25     91.35   
    46. A(C   4,N   5,H  14)          110.92 -0.000766    0.97    111.89   
    47. A(C   6,N   5,H  14)          110.78 -0.000694    0.98    111.75   
    48. A(C   3,C   6,H  15)          114.95 -0.000195   -0.06    114.89   
    49. A(N   5,C   6,H  16)          112.52 -0.000080    0.07    112.59   
    50. A(C   3,C   6,H  16)          113.59  0.000209   -0.00    113.59   
    51. A(N   5,C   6,H  15)          114.81 -0.000368    0.46    115.27   
    52. A(C   3,C   6,N   5)           91.14  0.000161   -0.26     90.88   
    53. A(H  15,C   6,H  16)          109.04  0.000233   -0.19    108.85   
    54. A(C   0,N   7,C   3)          110.34 -0.000155   -0.56    109.79   
    55. A(C   3,N   7,H  17)          108.78 -0.000020    0.44    109.22   
    56. A(C   0,N   7,H  17)          110.31 -0.000558    0.65    110.96   
    57. D(S   2,C   1,C   0,H   9)    158.04 -0.000173    0.66    158.70   
    58. D(H  11,C   1,C   0,H   9)    -83.11  0.000081    0.54    -82.57   
    59. D(H  10,C   1,C   0,N   7)    -78.58 -0.000079    1.18    -77.40   
    60. D(S   2,C   1,C   0,H   8)    -82.16 -0.000221    0.97    -81.19   
    61. D(H  11,C   1,C   0,H   8)     36.68  0.000033    0.85     37.53   
    62. D(H  10,C   1,C   0,H   9)     39.59 -0.000030    0.97     40.56   
    63. D(H  11,C   1,C   0,N   7)    158.72  0.000032    0.75    159.46   
    64. D(H  10,C   1,C   0,H   8)    159.38 -0.000078    1.28    160.66   
    65. D(S   2,C   1,C   0,N   7)     39.87 -0.000222    0.87     40.74   
    66. D(C   3,S   2,C   1,H  11)   -138.59  0.000383    0.81   -137.77   
    67. D(C   3,S   2,C   1,H  10)    100.92  0.000414    0.65    101.57   
    68. D(C   3,S   2,C   1,C   0)    -18.46  0.000149    1.06    -17.40   
    69. D(C   4,C   3,S   2,C   1)   -136.65 -0.000447   -2.63   -139.28   
    70. D(N   7,C   3,S   2,C   1)     -7.58  0.000112   -2.87    -10.45   
    71. D(C   6,C   3,S   2,C   1)    124.88 -0.000210   -3.03    121.85   
    72. D(H  13,C   4,C   3,N   7)   -122.57 -0.000599   -0.06   -122.64   
    73. D(H  13,C   4,C   3,C   6)    117.62 -0.000202   -0.55    117.07   
    74. D(H  12,C   4,C   3,C   6)   -116.28  0.000119   -1.11   -117.39   
    75. D(H  12,C   4,C   3,S   2)    127.86  0.000326   -1.31    126.55   
    76. D(N   5,C   4,C   3,N   7)    119.05 -0.000321   -0.51    118.54   
    77. D(H  13,C   4,C   3,S   2)      1.76  0.000005   -0.75      1.01   
    78. D(N   5,C   4,C   3,C   6)     -0.75  0.000076   -1.00     -1.75   
    79. D(N   5,C   4,C   3,S   2)   -116.61  0.000283   -1.20   -117.81   
    80. D(H  12,C   4,C   3,N   7)      3.52 -0.000278   -0.62      2.91   
    81. D(H  14,N   5,C   4,H  13)     -4.76 -0.000720    2.45     -2.31   
    82. D(H  14,N   5,C   4,H  12)   -131.08 -0.000714    2.39   -128.69   
    83. D(H  14,N   5,C   4,C   3)    113.56 -0.000965    2.31    115.87   
    84. D(C   6,N   5,C   4,H  12)    116.14  0.000171    1.12    117.27   
    85. D(C   6,N   5,C   4,C   3)      0.78 -0.000080    1.04      1.82   
    86. D(C   6,N   5,C   4,H  13)   -117.53  0.000165    1.18   -116.35   
    87. D(N   5,C   6,C   3,S   2)    117.82 -0.000239    1.39    119.21   
    88. D(H  16,C   6,N   5,H  14)    130.11  0.000737   -2.19    127.92   
    89. D(H  16,C   6,N   5,C   4)   -116.98 -0.000212   -0.93   -117.91   
    90. D(H  15,C   6,N   5,C   4)    117.51 -0.000158   -1.11    116.41   
    91. D(C   3,C   6,N   5,H  14)   -113.68  0.001025   -2.30   -115.98   
    92. D(C   3,C   6,N   5,C   4)     -0.78  0.000077   -1.04     -1.81   
    93. D(H  16,C   6,C   3,N   7)     -0.75 -0.000222    0.61     -0.13   
    94. D(H  16,C   6,C   3,C   4)    116.01 -0.000038    0.95    116.96   
    95. D(H  16,C   6,C   3,S   2)   -126.91 -0.000201    1.33   -125.58   
    96. D(H  15,C   6,C   3,N   7)    125.82  0.000124    0.29    126.12   
    97. D(H  15,C   6,C   3,C   4)   -117.42  0.000308    0.63   -116.79   
    98. D(H  15,C   6,N   5,H  14)      4.61  0.000791   -2.37      2.24   
    99. D(H  15,C   6,C   3,S   2)     -0.34  0.000145    1.01      0.67   
   100. D(N   5,C   6,C   3,N   7)   -116.01 -0.000260    0.67   -115.34   
   101. D(N   5,C   6,C   3,C   4)      0.75 -0.000076    1.00      1.75   
   102. D(H  17,N   7,C   3,C   6)     24.60 -0.001022    5.03     29.63   
   103. D(H  17,N   7,C   3,C   4)    -75.43 -0.000865    4.51    -70.92   
   104. D(C   0,N   7,C   3,C   6)    -96.53 -0.000223    4.35    -92.18   
   105. D(C   0,N   7,C   3,C   4)    163.44 -0.000067    3.82    167.27   
   106. D(C   0,N   7,C   3,S   2)     33.87 -0.000412    4.00     37.87   
   107. D(H  17,N   7,C   0,H   9)     71.71  0.001084   -3.94     67.77   
   108. D(H  17,N   7,C   0,H   8)    -49.30  0.001218   -4.25    -53.55   
   109. D(H  17,N   7,C   0,C   1)   -169.37  0.000928   -3.84   -173.21   
   110. D(H  17,N   7,C   3,S   2)    155.00 -0.001210    4.69    159.69   
   111. D(C   3,N   7,C   0,H   9)   -168.07  0.000599   -3.36   -171.43   
   112. D(C   3,N   7,C   0,H   8)     70.92  0.000733   -3.67     67.25   
   113. D(C   3,N   7,C   0,C   1)    -49.15  0.000443   -3.26    -52.41   
    ----------------------------------------------------------------------------

         *************************************************************
         *                GEOMETRY OPTIMIZATION CYCLE   4            *
         *************************************************************
---------------------------------
CARTESIAN COORDINATES (ANGSTROEM)
---------------------------------
  C     -1.829215   -0.332039    0.647778
  C     -2.179960    0.271711   -0.709571
  S     -0.584158    0.370218   -1.582588
  C      0.390713    0.188463   -0.048068
  C      1.647628    1.082422    0.076918
  N      2.533038   -0.114122    0.131068
  C      1.369697   -1.025065   -0.033637
  N     -0.577307    0.319858    1.030476
  H     -1.740358   -1.428510    0.558777
  H     -2.601178   -0.103122    1.389986
  H     -2.600992    1.273315   -0.595013
  H     -2.872449   -0.356282   -1.274724
  H      1.661407    1.667124    1.003295
  H      1.816896    1.754250   -0.771777
  H      3.157972   -0.156810   -0.665159
  H      1.372601   -1.625969   -0.949160
  H      1.230514   -1.691878    0.828126
  H     -0.194848   -0.093764    1.875773

----------------------------
CARTESIAN COORDINATES (A.U.)
----------------------------
  NO LB      ZA    FRAG     MASS         X           Y           Z
   0 C     6.0000    0    12.011   -3.456716   -0.627462    1.224124
   1 C     6.0000    0    12.011   -4.119528    0.513460   -1.340895
   2 S    16.0000    0    32.060   -1.103899    0.699611   -2.990658
   3 C     6.0000    0    12.011    0.738340    0.356143   -0.090835
   4 C     6.0000    0    12.011    3.113566    2.045482    0.145354
   5 N     7.0000    0    14.007    4.786747   -0.215659    0.247683
   6 C     6.0000    0    12.011    2.588352   -1.937092   -0.063565
   7 N     7.0000    0    14.007   -1.090953    0.604444    1.947318
   8 H     1.0000    0     1.008   -3.288801   -2.699494    1.055935
   9 H     1.0000    0     1.008   -4.915515   -0.194873    2.626693
  10 H     1.0000    0     1.008   -4.915163    2.406217   -1.124411
  11 H     1.0000    0     1.008   -5.428143   -0.673275   -2.408880
  12 H     1.0000    0     1.008    3.139605    3.150407    1.895953
  13 H     1.0000    0     1.008    3.433436    3.315051   -1.458447
  14 H     1.0000    0     1.008    5.967702   -0.296328   -1.256969
  15 H     1.0000    0     1.008    2.593841   -3.072636   -1.793652
  16 H     1.0000    0     1.008    2.325335   -3.197186    1.564931
  17 H     1.0000    0     1.008   -0.368209   -0.177189    3.544697

--------------------------------
INTERNAL COORDINATES (ANGSTROEM)
--------------------------------
 C      0   0   0     0.000000000000     0.00000000     0.00000000
 C      1   0   0     1.526411845391     0.00000000     0.00000000
 S      2   1   0     1.821660645728   104.25612671     0.00000000
 C      3   2   1     1.827063263090    93.41285352   342.65147230
 C      4   3   2     1.547456663914   116.34399251   220.75301314
 N      5   4   3     1.489496203248    91.24276181   242.18947068
 C      6   5   4     1.486710006769    91.32050599     1.82330329
 N      4   3   2     1.455192519430   104.98531768   349.60453659
 H      1   2   3     1.103660912901   109.86156003   278.77860534
 H      1   2   3     1.095080757566   110.97930680   158.65449188
 H      2   1   3     1.092520807742   110.97314976   241.88904875
 H      2   1   3     1.092389601342   112.23048364   118.75836415
 H      5   4   3     1.095554901012   112.75740644   126.55133244
 H      5   4   3     1.095575724191   114.65661571     1.00780206
 H      6   5   4     1.013086444535   111.83661469   115.88555256
 H      7   6   5     1.095114406006   115.26159172   116.40953733
 H      7   6   5     1.098474852412   112.59281760   242.09382130
 H      8   4   3     1.015817261386   109.24019660   159.64542630

---------------------------
INTERNAL COORDINATES (A.U.)
---------------------------
 C      0   0   0     0.000000000000     0.00000000     0.00000000
 C      1   0   0     2.884500355362     0.00000000     0.00000000
 S      2   1   0     3.442439729368   104.25612671     0.00000000
 C      3   2   1     3.452649196588    93.41285352   342.65147230
 C      4   3   2     2.924269298909   116.34399251   220.75301314
 N      5   4   3     2.814739901654    91.24276181   242.18947068
 C      6   5   4     2.809474753354    91.32050599     1.82330329
 N      4   3   2     2.749915333854   104.98531768   349.60453659
 H      1   2   3     2.085616870096   109.86156003   278.77860534
 H      1   2   3     2.069402726327   110.97930680   158.65449188
 H      2   1   3     2.064565122243   110.97314976   241.88904875
 H      2   1   3     2.064317178080   112.23048364   118.75836415
 H      5   4   3     2.070298727588   112.75740644   126.55133244
 H      5   4   3     2.070338077693   114.65661571     1.00780206
 H      6   5   4     1.914455930159   111.83661469   115.88555256
 H      7   6   5     2.069466312663   115.26159172   116.40953733
 H      7   6   5     2.075816636059   112.59281760   242.09382130
 H      8   4   3     1.919616426129   109.24019660   159.64542630


           ************************************************************
           *        Program running with 6 parallel MPI-processes     *
           *              working on a common directory               *
           ************************************************************
------------------------------------------------------------------------------
                   ___                                                        
                  /   \      - P O W E R E D   B Y -                         
                 /     \                                                     
                 |  |  |   _    _      __       _____    __    __             
                 |  |  |  | |  | |    /  \     |  _  \  |  |  /  |          
                  \  \/   | |  | |   /    \    | | | |  |  | /  /          
                 / \  \   | |__| |  /  /\  \   | |_| |  |  |/  /          
                |  |  |   |  __  | /  /__\  \  |    /   |      \           
                |  |  |   | |  | | |   __   |  |    \   |  |\   \          
                \     /   | |  | | |  |  |  |  | |\  \  |  | \   \       
                 \___/    |_|  |_| |__|  |__|  |_| \__\ |__|  \__/        
                                                                              
                      - O R C A' S   B I G   F R I E N D -                    
                                      &                                       
                       - I N T E G R A L  F E E D E R -                       
                                                                              
 v1 FN, 2020, v2 2021                                                         
------------------------------------------------------------------------------


Reading SHARK input file file.SHARKINP.tmp ... ok
----------------------
SHARK INTEGRAL PACKAGE
----------------------

Number of atoms                             ...     18
Number of basis functions                   ...    208
Number of shells                            ...    106
Maximum angular momentum                    ...      2
Integral batch strategy                     ... SHARK/LIBINT Hybrid
RI-J (if used) integral strategy            ... SPLIT-RIJ (Revised 2003 algorithm where possible)
Printlevel                                  ...      1
Contraction scheme used                     ... SEGMENTED contraction
Coulomb Range Separation                    ... NOT USED
Exchange Range Separation                   ... Long Range
   Mu parameter                             ...  0.300000
   Scaling (regular/separated)              ...  0.167000  0.833000
Finite Nucleus Model                        ... NOT USED
Auxiliary Coulomb fitting basis             ... AVAILABLE
   # of basis functions in Aux-J            ...    504
   # of shells in Aux-J                     ...    172
   Maximum angular momentum in Aux-J        ...      4
Auxiliary J/K fitting basis                 ... NOT available
Auxiliary Correlation fitting basis         ... NOT available
Auxiliary 'external' fitting basis          ... NOT available
Integral threshold                          ...     2.500000e-11
Primitive cut-off                           ...     2.500000e-12
Primitive pair pre-selection threshold      ...     2.500000e-12

Calculating pre-screening integrals         ... done (  0.0 sec) Dimension = 106
Organizing shell pair data                  ... done (  0.0 sec)
Shell pair information
Total number of shell pairs                 ...      5671
Shell pairs after pre-screening             ...      5432
Total number of primitive shell pairs       ...     21964
Primitive shell pairs kept                  ...     15716
          la=0 lb=0:   1939 shell pairs
          la=1 lb=0:   2106 shell pairs
          la=1 lb=1:    598 shell pairs
          la=2 lb=0:    486 shell pairs
          la=2 lb=1:    267 shell pairs
          la=2 lb=2:     36 shell pairs

Calculating one electron integrals          ... done (  0.0 sec)
Calculating RI/J V-Matrix + Cholesky decomp.... done (  0.0 sec)
Calculating Nuclear repulsion               ... done (  0.0 sec) ENN=    477.434043528461 Eh

SHARK setup successfully completed in   0.3 seconds

Maximum memory used throughout the entire GTOINT-calculation: 14.9 MB


           ************************************************************
           *        Program running with 6 parallel MPI-processes     *
           *              working on a common directory               *
           ************************************************************

Diagonalization of the overlap matrix:
Smallest eigenvalue                        ... 1.528e-05
Time for diagonalization                   ...    0.011 sec
Threshold for overlap eigenvalues          ... 1.000e-08
Number of eigenvalues below threshold      ... 0
Time for construction of square roots      ...    0.007 sec
Total time needed                          ...    0.019 sec

-------------------
DFT GRID GENERATION
-------------------

General Integration Accuracy     IntAcc      ... 4.388
Radial Grid Type                 RadialGrid  ... OptM3 with GC (2021)
Angular Grid (max. ang.)         AngularGrid ... 4 (Lebedev-302)
Angular grid pruning method      GridPruning ... 4 (adaptive)
Weight generation scheme         WeightScheme... Becke
Basis function cutoff            BFCut       ... 1.0000e-11
Integration weight cutoff        WCut        ... 1.0000e-14
Angular grids for H and He will be reduced by one unit
Partially contracted basis set               ... off
Rotationally invariant grid construction     ... off

Total number of grid points                  ...    85182
Total number of batches                      ...     1341
Average number of points per batch           ...       63
Average number of grid points per atom       ...     4732
Time for grid setup =    0.560 sec

--------------------
COSX GRID GENERATION
--------------------

GRIDX 1
-------
General Integration Accuracy     IntAcc      ... 3.816
Radial Grid Type                 RadialGrid  ... OptM3 with GC (2021)
Angular Grid (max. ang.)         AngularGrid ... 1 (Lebedev-50)
Angular grid pruning method      GridPruning ... 4 (adaptive)
Weight generation scheme         WeightScheme... Becke
Basis function cutoff            BFCut       ... 1.0000e-11
Integration weight cutoff        WCut        ... 1.0000e-14
Angular grids for H and He will be reduced by one unit
Partially contracted basis set               ... on
Rotationally invariant grid construction     ... off

Total number of grid points                  ...    10587
Total number of batches                      ...      177
Average number of points per batch           ...       59
Average number of grid points per atom       ...      588
UseSFitting                                  ... on

GRIDX 2
-------
General Integration Accuracy     IntAcc      ... 4.020
Radial Grid Type                 RadialGrid  ... OptM3 with GC (2021)
Angular Grid (max. ang.)         AngularGrid ... 2 (Lebedev-110)
Angular grid pruning method      GridPruning ... 4 (adaptive)
Weight generation scheme         WeightScheme... Becke
Basis function cutoff            BFCut       ... 1.0000e-11
Integration weight cutoff        WCut        ... 1.0000e-14
Angular grids for H and He will be reduced by one unit
Partially contracted basis set               ... on
Rotationally invariant grid construction     ... off

Total number of grid points                  ...    24979
Total number of batches                      ...      400
Average number of points per batch           ...       62
Average number of grid points per atom       ...     1388
UseSFitting                                  ... on

GRIDX 3
-------
General Integration Accuracy     IntAcc      ... 4.338
Radial Grid Type                 RadialGrid  ... OptM3 with GC (2021)
Angular Grid (max. ang.)         AngularGrid ... 3 (Lebedev-194)
Angular grid pruning method      GridPruning ... 4 (adaptive)
Weight generation scheme         WeightScheme... Becke
Basis function cutoff            BFCut       ... 1.0000e-11
Integration weight cutoff        WCut        ... 1.0000e-14
Angular grids for H and He will be reduced by one unit
Partially contracted basis set               ... on
Rotationally invariant grid construction     ... off

Total number of grid points                  ...    56415
Total number of batches                      ...      890
Average number of points per batch           ...       63
Average number of grid points per atom       ...     3134
UseSFitting                                  ... on

Time for X-Grid setup             =    0.555 sec

--------------
SCF ITERATIONS
--------------
ITER       Energy         Delta-E        Max-DP      RMS-DP      [F,P]     Damp
               ***  Starting incremental Fock matrix formation  ***
  0   -704.3241767264   0.000000000000 0.04242154  0.00051531  0.0242576 0.7000
                      *** Initiating the SOSCF procedure ***
                      *** Re-Reading the Fockian *** 
                      *** Removing any level shift *** 
ITER      Energy       Delta-E        Grad      Rot      Max-DP    RMS-DP
  1   -704.32497908  -0.0008023551  0.001225  0.001225  0.075850  0.001452
               *** Restarting incremental Fock matrix formation ***
  2   -704.32746187  -0.0024827880  0.001317  0.001812  0.041983  0.000497
  3   -704.32768826  -0.0002263893  0.000449  0.001005  0.039247  0.000308
  4   -704.32771531  -0.0000270547  0.000099  0.000169  0.014712  0.000097
  5   -704.32771601  -0.0000006953  0.000080  0.000055  0.003971  0.000029
  6   -704.32771667  -0.0000006570  0.000019  0.000053  0.001024  0.000010
  7   -704.32771669  -0.0000000216  0.000008  0.000037  0.000859  0.000011
                  ***Gradient check signals convergence***
              ***Rediagonalizing the Fockian in SOSCF/NRSCF***

               *****************************************************
               *                     SUCCESS                       *
               *           SCF CONVERGED AFTER   8 CYCLES          *
               *****************************************************

Old exchange energy                            =    -20.480294627 Eh
New exchange energy                            =    -20.480315126 Eh
Exchange energy change after final integration =     -0.000020499 Eh
Total energy after final integration           =   -704.327737190 Eh
Final COS-X integration done in                =     8.271 sec
Total Energy       :         -704.32773719 Eh          -19165.73210 eV
  Last Energy change         ...   -3.7780e-09  Tolerance :   1.0000e-08
  Last MAX-Density change    ...    2.6645e-15  Tolerance :   1.0000e-07
             **** THE GBW FILE WAS UPDATED (file.gbw) ****
             **** DENSITY file.scfp WAS UPDATED ****
             **** ENERGY FILE WAS UPDATED (file.en.tmp) ****
             **** THE GBW FILE WAS UPDATED (file.gbw) ****
             **** DENSITY file.scfp WAS UPDATED ****
Total SCF time: 0 days 0 hours 0 min 42 sec 

Maximum memory used throughout the entire SCF-calculation: 59.8 MB


-------------------------------------------------------------------------------
                          DFT DISPERSION CORRECTION                            
                                                                               
                              DFTD3 V3.1  Rev 1                                
                          USING Becke-Johnson damping                          
-------------------------------------------------------------------------------
-------------------------   ----------------
Dispersion correction           -0.036699810
-------------------------   ----------------


-------------------------   --------------------
FINAL SINGLE POINT ENERGY      -704.364437000702
-------------------------   --------------------


           ************************************************************
           *        Program running with 6 parallel MPI-processes     *
           *              working on a common directory               *
           ************************************************************
------------------------------------------------------------------------------
                         ORCA SCF GRADIENT CALCULATION
------------------------------------------------------------------------------

 ... reading COSX grid (gridx3)
Gradient of the Kohn-Sham DFT energy:
Kohn-Sham wavefunction type      ... RKS
Hartree-Fock exchange scaling    ...    0.167
Number of operators              ...    1
Number of atoms                  ...   18
Basis set dimensions             ...  208
Integral neglect threshold       ... 2.5e-11
Integral primitive cutoff        ... 2.5e-12
SHARK Integral package           ... ON

Nuc. rep. gradient       (SHARK) ... done (  0.0 sec)
HCore & Overlap gradient (SHARK) ... done (  0.1 sec)
RI-J gradient            (SHARK) ... done (  0.5 sec)
COSX-gradient                    ... done (  9.5 sec)
Exchange-correlation gradient    ... done
Dispersion correction            ... done

------------------
CARTESIAN GRADIENT
------------------

   1   C   :    0.000985588   -0.000710904   -0.000596672
   2   C   :   -0.000143442   -0.000037473    0.000178829
   3   S   :    0.000180534   -0.000413799    0.000383194
   4   C   :   -0.000704408    0.000358891   -0.000135652
   5   C   :    0.000484259    0.000446034   -0.000338630
   6   N   :    0.002361582   -0.000628801    0.001108652
   7   C   :   -0.000209899   -0.000005047   -0.000664208
   8   N   :   -0.000715511    0.002074681    0.001122089
   9   H   :   -0.000541546   -0.000406098    0.000580983
  10   H   :    0.000141151    0.000577235   -0.000330499
  11   H   :    0.000022345   -0.000186582   -0.000193871
  12   H   :   -0.000027593   -0.000024314    0.000076051
  13   H   :   -0.000160003   -0.000087020   -0.000041661
  14   H   :   -0.000053765    0.000421216    0.000251204
  15   H   :   -0.001780499    0.000324482   -0.000523535
  16   H   :   -0.000045412   -0.000455304    0.000302724
  17   H   :    0.000007117    0.000372032    0.000098589
  18   H   :   -0.000142140   -0.001783083   -0.001272322

Difference to translation invariance:
           :   -0.0003416435   -0.0001638533    0.0000052647

Difference to rotation invariance:
           :   -0.0000472262    0.0001842437    0.0013005224

Norm of the cartesian gradient     ...    0.0052559170
RMS gradient                       ...    0.0007152397
MAX gradient                       ...    0.0023615822

-------
TIMINGS
-------

Total SCF gradient time            ...       12.899 sec

One electron gradient       ....       0.093 sec  (  0.7%)
RI-J Coulomb gradient       ....       0.546 sec  (  4.2%)
COSX gradient               ....       9.537 sec  ( 73.9%)
XC gradient                 ....       2.247 sec  ( 17.4%)

Maximum memory used throughout the entire SCFGRAD-calculation: 46.2 MB
------------------------------------------------------------------------------
                         ORCA GEOMETRY RELAXATION STEP
------------------------------------------------------------------------------

Reading the OPT-File                    .... done
Getting information on internals        .... done
Copying old internal coords+grads       .... done
Making the new internal coordinates     .... (new redundants).... done
Validating the new internal coordinates .... (new redundants).... done
Calculating the B-matrix                .... done
Calculating the G,G- and P matrices     .... done
Transforming gradient to internals      .... done
Projecting the internal gradient        .... done
Number of atoms                         ....  18
Number of internal coordinates          .... 113
Current Energy                          ....  -704.364437001 Eh
Current gradient norm                   ....     0.005255917 Eh/bohr
Maximum allowed component of the step   ....  0.300
Current trust radius                    ....  0.300
Updating the Hessian (BFGS)             .... done
Forming the augmented Hessian           .... done
Diagonalizing the augmented Hessian     .... done
Last element of RFO vector              ....  0.072175499
Lowest eigenvalues of augmented Hessian:
 -0.012432964 -0.001145686  0.001152734  0.005919211  0.008434485
Warning: RFO finds a terribly low value for the scaling factor
Trying a QUASI-NEWTON step instead
Doing a quasi-Newton Step:
Inverting the Hessian                   .... done
Computing the step                      .... done
Length of the computed step             ....  2.426108266
Warning: the length of the step is outside the trust region - QNStep is scaled down
Converting the step to cartesian space:
 Initial RMS(Int)=    0.0282216261
Transforming coordinates:
 Iter   0:  RMS(Cart)=    0.0460542733 RMS(Int)=    0.0281463298
 Iter   1:  RMS(Cart)=    0.0013204505 RMS(Int)=    0.0007536097
 Iter   2:  RMS(Cart)=    0.0000664482 RMS(Int)=    0.0000442071
 Iter   3:  RMS(Cart)=    0.0000039519 RMS(Int)=    0.0000023701
 Iter   4:  RMS(Cart)=    0.0000002171 RMS(Int)=    0.0000001543
 Iter   5:  RMS(Cart)=    0.0000000134 RMS(Int)=    0.0000000087
done
Storing new coordinates                 .... done

                                .--------------------.
          ----------------------|Geometry convergence|-------------------------
          Item                value                   Tolerance       Converged
          ---------------------------------------------------------------------
          Energy change      -0.0007080355            0.0000050000      NO
          RMS gradient        0.0002789461            0.0001000000      NO
          MAX gradient        0.0008476436            0.0003000000      NO
          RMS step            0.0282216261            0.0020000000      NO
          MAX step            0.0606717407            0.0040000000      NO
          ........................................................
          Max(Bonds)      0.0007      Max(Angles)    0.47
          Max(Dihed)        3.48      Max(Improp)    0.00
          ---------------------------------------------------------------------

The optimization has not yet converged - more geometry cycles are needed


    ---------------------------------------------------------------------------
                         Redundant Internal Coordinates
                            (Angstroem and degrees)

        Definition                    Value    dE/dq     Step     New-Value
    ----------------------------------------------------------------------------
     1. B(C   1,C   0)                1.5264 -0.000184  0.0004    1.5268   
     2. B(S   2,C   1)                1.8217 -0.000065  0.0007    1.8223   
     3. B(C   3,S   2)                1.8271 -0.000330 -0.0002    1.8268   
     4. B(C   4,C   3)                1.5475  0.000790 -0.0004    1.5471   
     5. B(N   5,C   4)                1.4895  0.000417  0.0007    1.4902   
     6. B(C   6,N   5)                1.4867  0.000296  0.0007    1.4874   
     7. B(C   6,C   3)                1.5593  0.000168 -0.0000    1.5592   
     8. B(N   7,C   3)                1.4552 -0.000043  0.0003    1.4555   
     9. B(N   7,C   0)                1.4624 -0.000245 -0.0005    1.4619   
    10. B(H   8,C   0)                1.1037  0.000291 -0.0000    1.1036   
    11. B(H   9,C   0)                1.0951 -0.000211 -0.0001    1.0950   
    12. B(H  10,C   1)                1.0925 -0.000183 -0.0001    1.0924   
    13. B(H  11,C   1)                1.0924 -0.000037 -0.0001    1.0923   
    14. B(H  12,C   4)                1.0956 -0.000083 -0.0006    1.0950   
    15. B(H  13,C   4)                1.0956  0.000054  0.0006    1.0962   
    16. B(H  14,N   5)                1.0131 -0.000691 -0.0005    1.0126   
    17. B(H  15,C   6)                1.0951 -0.000002  0.0007    1.0958   
    18. B(H  16,C   6)                1.0985 -0.000149 -0.0005    1.0980   
    19. B(H  17,N   7)                1.0158 -0.000384 -0.0001    1.0158   
    20. A(N   7,C   0,H   8)          113.27  0.000234    0.10    113.37   
    21. A(N   7,C   0,H   9)          109.45 -0.000204    0.06    109.51   
    22. A(C   1,C   0,H   8)          109.86  0.000089   -0.06    109.80   
    23. A(C   1,C   0,N   7)          104.66  0.000048   -0.27    104.39   
    24. A(C   1,C   0,H   9)          110.98 -0.000138    0.13    111.11   
    25. A(H   8,C   0,H   9)          108.61 -0.000033    0.03    108.64   
    26. A(S   2,C   1,H  11)          109.78  0.000195   -0.15    109.63   
    27. A(C   0,C   1,H  11)          112.23 -0.000080    0.13    112.36   
    28. A(H  10,C   1,H  11)          109.69 -0.000071    0.08    109.77   
    29. A(S   2,C   1,H  10)          109.77 -0.000141    0.09    109.86   
    30. A(C   0,C   1,H  10)          110.97  0.000245    0.01    110.98   
    31. A(C   0,C   1,S   2)          104.26 -0.000151   -0.16    104.09   
    32. A(C   1,S   2,C   3)           93.41  0.000123    0.06     93.47   
    33. A(C   6,C   3,N   7)          118.76 -0.000001   -0.11    118.64   
    34. A(S   2,C   3,C   4)          116.34  0.000090    0.34    116.69   
    35. A(C   4,C   3,N   7)          115.36  0.000231   -0.28    115.08   
    36. A(S   2,C   3,N   7)          104.99 -0.000097   -0.31    104.67   
    37. A(S   2,C   3,C   6)          114.85 -0.000153    0.34    115.18   
    38. A(C   4,C   3,C   6)           86.50 -0.000040    0.13     86.63   
    39. A(H  12,C   4,H  13)          109.01 -0.000141   -0.11    108.91   
    40. A(C   3,C   4,H  13)          114.66 -0.000032   -0.39    114.27   
    41. A(N   5,C   4,H  12)          112.99  0.000085    0.09    113.08   
    42. A(C   3,C   4,H  12)          112.76  0.000107    0.27    113.02   
    43. A(N   5,C   4,H  13)          115.40  0.000133    0.26    115.66   
    44. A(C   3,C   4,N   5)           91.24 -0.000128   -0.10     91.14   
    45. A(C   4,N   5,C   6)           91.32  0.000030    0.07     91.39   
    46. A(C   4,N   5,H  14)          111.84 -0.000437    0.08    111.91   
    47. A(C   6,N   5,H  14)          111.70 -0.000445    0.04    111.74   
    48. A(C   3,C   6,H  15)          114.90 -0.000013   -0.47    114.43   
    49. A(N   5,C   6,H  16)          112.59 -0.000093    0.23    112.83   
    50. A(C   3,C   6,H  16)          113.59 -0.000009    0.33    113.91   
    51. A(N   5,C   6,H  15)          115.26  0.000031    0.26    115.52   
    52. A(C   3,C   6,N   5)           90.89  0.000139   -0.11     90.77   
    53. A(H  15,C   6,H  16)          108.85 -0.000035   -0.19    108.66   
    54. A(C   0,N   7,C   3)          109.59  0.000081   -0.13    109.46   
    55. A(C   3,N   7,H  17)          109.24 -0.000214    0.30    109.54   
    56. A(C   0,N   7,H  17)          111.01 -0.000519    0.36    111.37   
    57. D(S   2,C   1,C   0,H   9)    158.65 -0.000220    0.39    159.04   
    58. D(H  11,C   1,C   0,H   9)    -82.59 -0.000120    0.17    -82.42   
    59. D(H  10,C   1,C   0,N   7)    -77.42  0.000194    0.37    -77.05   
    60. D(S   2,C   1,C   0,H   8)    -81.22 -0.000292    0.47    -80.75   
    61. D(H  11,C   1,C   0,H   8)     37.54 -0.000191    0.25     37.78   
    62. D(H  10,C   1,C   0,H   9)     40.54 -0.000089    0.36     40.91   
    63. D(H  11,C   1,C   0,N   7)    159.45  0.000163    0.18    159.63   
    64. D(H  10,C   1,C   0,H   8)    160.67 -0.000161    0.44    161.11   
    65. D(S   2,C   1,C   0,N   7)     40.69  0.000062    0.40     41.09   
    66. D(C   3,S   2,C   1,H  11)   -137.76 -0.000029    0.04   -137.72   
    67. D(C   3,S   2,C   1,H  10)    101.58  0.000024   -0.02    101.57   
    68. D(C   3,S   2,C   1,C   0)    -17.35 -0.000111    0.01    -17.34   
    69. D(C   4,C   3,S   2,C   1)   -139.25 -0.000132   -0.03   -139.28   
    70. D(N   7,C   3,S   2,C   1)    -10.40  0.000162   -0.41    -10.80   
    71. D(C   6,C   3,S   2,C   1)    121.89 -0.000044   -0.54    121.35   
    72. D(H  13,C   4,C   3,N   7)   -122.63  0.000110   -2.65   -125.29   
    73. D(H  13,C   4,C   3,C   6)    117.08  0.000085   -2.57    114.51   
    74. D(H  12,C   4,C   3,C   6)   -117.38 -0.000045   -2.82   -120.20   
    75. D(H  12,C   4,C   3,S   2)    126.55  0.000133   -3.30    123.25   
    76. D(N   5,C   4,C   3,N   7)    118.55  0.000037   -2.78    115.76   
    77. D(H  13,C   4,C   3,S   2)      1.01  0.000263   -3.05     -2.04   
    78. D(N   5,C   4,C   3,C   6)     -1.74  0.000012   -2.70     -4.44   
    79. D(N   5,C   4,C   3,S   2)   -117.81  0.000190   -3.18   -120.99   
    80. D(H  12,C   4,C   3,N   7)      2.91 -0.000019   -2.90      0.01   
    81. D(H  14,N   5,C   4,H  13)     -2.29 -0.000508    3.35      1.06   
    82. D(H  14,N   5,C   4,H  12)   -128.68 -0.000501    3.20   -125.48   
    83. D(H  14,N   5,C   4,C   3)    115.89 -0.000578    2.94    118.82   
    84. D(C   6,N   5,C   4,H  12)    117.26  0.000062    3.07    120.33   
    85. D(C   6,N   5,C   4,C   3)      1.82 -0.000014    2.81      4.63   
    86. D(C   6,N   5,C   4,H  13)   -116.36  0.000056    3.22   -113.14   
    87. D(N   5,C   6,C   3,S   2)    119.23  0.000044    3.18    122.42   
    88. D(H  16,C   6,N   5,H  14)    127.91  0.000529   -3.32    124.59   
    89. D(H  16,C   6,N   5,C   4)   -117.91 -0.000028   -3.15   -121.06   
    90. D(H  15,C   6,N   5,C   4)    116.41  0.000077   -3.30    113.11   
    91. D(C   3,C   6,N   5,H  14)   -115.99  0.000564   -2.96   -118.95   
    92. D(C   3,C   6,N   5,C   4)     -1.81  0.000007   -2.79     -4.60   
    93. D(H  16,C   6,C   3,N   7)     -0.16 -0.000292    3.23      3.07   
    94. D(H  16,C   6,C   3,C   4)    116.96 -0.000048    3.00    119.95   
    95. D(H  16,C   6,C   3,S   2)   -125.55  0.000007    3.48   -122.08   
    96. D(H  15,C   6,C   3,N   7)    126.09 -0.000362    2.82    128.91   
    97. D(H  15,C   6,C   3,C   4)   -116.79 -0.000117    2.59   -114.20   
    98. D(H  15,C   6,N   5,H  14)      2.23  0.000633   -3.47     -1.24   
    99. D(H  15,C   6,C   3,S   2)      0.70 -0.000063    3.07      3.77   
   100. D(N   5,C   6,C   3,N   7)   -115.38 -0.000255    2.94   -112.44   
   101. D(N   5,C   6,C   3,C   4)      1.74 -0.000011    2.70      4.45   
   102. D(H  17,N   7,C   3,C   6)     29.62 -0.000541    1.30     30.92   
   103. D(H  17,N   7,C   3,C   4)    -70.92 -0.000638    1.32    -69.60   
   104. D(C   0,N   7,C   3,C   6)    -92.20  0.000185    0.75    -91.45   
   105. D(C   0,N   7,C   3,C   4)    167.26  0.000088    0.77    168.03   
   106. D(C   0,N   7,C   3,S   2)     37.82 -0.000122    0.82     38.64   
   107. D(H  17,N   7,C   0,H   9)     67.78  0.000746   -1.46     66.32   
   108. D(H  17,N   7,C   0,H   8)    -53.56  0.000777   -1.61    -55.17   
   109. D(H  17,N   7,C   0,C   1)   -173.22  0.000511   -1.42   -174.63   
   110. D(H  17,N   7,C   3,S   2)    159.65 -0.000848    1.37    161.01   
   111. D(C   3,N   7,C   0,H   9)   -171.46  0.000199   -0.96   -172.42   
   112. D(C   3,N   7,C   0,H   8)     67.19  0.000230   -1.11     66.09   
   113. D(C   3,N   7,C   0,C   1)    -52.46 -0.000037   -0.91    -53.37   
    ----------------------------------------------------------------------------

         *************************************************************
         *                GEOMETRY OPTIMIZATION CYCLE   5            *
         *************************************************************
---------------------------------
CARTESIAN COORDINATES (ANGSTROEM)
---------------------------------
  C     -1.822066   -0.337680    0.652144
  C     -2.190447    0.273067   -0.697745
  S     -0.602036    0.379311   -1.584484
  C      0.388599    0.191403   -0.061022
  C      1.647035    1.082477    0.063449
  N      2.519847   -0.119431    0.184535
  C      1.363409   -1.025288   -0.049379
  N     -0.573473    0.326167    1.022906
  H     -1.723014   -1.432318    0.552576
  H     -2.587953   -0.122666    1.404594
  H     -2.613554    1.272454   -0.572790
  H     -2.884429   -0.354032   -1.261847
  H      1.644454    1.704252    0.964729
  H      1.835787    1.720833   -0.807503
  H      3.196857   -0.172871   -0.566541
  H      1.390372   -1.594010   -0.985708
  H      1.194066   -1.723840    0.780643
  H     -0.183453   -0.068028    1.873943

----------------------------
CARTESIAN COORDINATES (A.U.)
----------------------------
  NO LB      ZA    FRAG     MASS         X           Y           Z
   0 C     6.0000    0    12.011   -3.443206   -0.638123    1.232373
   1 C     6.0000    0    12.011   -4.139345    0.516023   -1.318547
   2 S    16.0000    0    32.060   -1.137684    0.716795   -2.994240
   3 C     6.0000    0    12.011    0.734346    0.361700   -0.115314
   4 C     6.0000    0    12.011    3.112445    2.045585    0.119902
   5 N     7.0000    0    14.007    4.761820   -0.225691    0.348720
   6 C     6.0000    0    12.011    2.576469   -1.937514   -0.093312
   7 N     7.0000    0    14.007   -1.083707    0.616366    1.933012
   8 H     1.0000    0     1.008   -3.256024   -2.706690    1.044218
   9 H     1.0000    0     1.008   -4.890522   -0.231805    2.654298
  10 H     1.0000    0     1.008   -4.938902    2.404590   -1.082416
  11 H     1.0000    0     1.008   -5.450780   -0.669024   -2.384546
  12 H     1.0000    0     1.008    3.107569    3.220570    1.823074
  13 H     1.0000    0     1.008    3.469135    3.251904   -1.525960
  14 H     1.0000    0     1.008    6.041184   -0.326679   -1.070607
  15 H     1.0000    0     1.008    2.627422   -3.012243   -1.862719
  16 H     1.0000    0     1.008    2.256458   -3.257585    1.475202
  17 H     1.0000    0     1.008   -0.346677   -0.128554    3.541238

--------------------------------
INTERNAL COORDINATES (ANGSTROEM)
--------------------------------
 C      0   0   0     0.000000000000     0.00000000     0.00000000
 C      1   0   0     1.526733996778     0.00000000     0.00000000
 S      2   1   0     1.822262692041   104.07838970     0.00000000
 C      3   2   1     1.826911079442    93.49002801   342.64680895
 C      4   3   2     1.546986463026   116.67662197   220.69960828
 N      5   4   3     1.490316570163    91.05529289   239.00989902
 C      6   5   4     1.487495084496    91.32034548     4.64439258
 N      4   3   2     1.455555594391   104.65880542   349.19123384
 H      1   2   3     1.103611189354   109.79585940   279.24924284
 H      1   2   3     1.094986342499   111.11618126   159.04648561
 H      2   1   3     1.092431774837   110.99476908   241.86095353
 H      2   1   3     1.092280367007   112.34962359   118.53036736
 H      5   4   3     1.094950658036   113.04166219   123.26279676
 H      5   4   3     1.096213481878   114.30330822   357.94922804
 H      6   5   4     1.012577345329   111.95430744   118.81285142
 H      7   6   5     1.095848942463   115.54896542   113.08043979
 H      7   6   5     1.097992766849   112.85922731   238.94423314
 H      8   4   3     1.015760013969   109.52385651   161.01363427

---------------------------
INTERNAL COORDINATES (A.U.)
---------------------------
 C      0   0   0     0.000000000000     0.00000000     0.00000000
 C      1   0   0     2.885109133257     0.00000000     0.00000000
 S      2   1   0     3.443577432019   104.07838970     0.00000000
 C      3   2   1     3.452361611172    93.49002801   342.64680895
 C      4   3   2     2.923380748003   116.67662197   220.69960828
 N      5   4   3     2.816290170454    91.05529289   239.00989902
 C      6   5   4     2.810958335251    91.32034548     4.64439258
 N      4   3   2     2.750601446096   104.65880542   349.19123384
 H      1   2   3     2.085522906210   109.79585940   279.24924284
 H      1   2   3     2.069224307707   111.11618126   159.04648561
 H      2   1   3     2.064396874435   110.99476908   241.86095353
 H      2   1   3     2.064110755103   112.34962359   118.53036736
 H      5   4   3     2.069156873845   113.04166219   123.26279676
 H      5   4   3     2.071543265061   114.30330822   357.94922804
 H      6   5   4     1.913493872085   111.95430744   118.81285142
 H      7   6   5     2.070854385402   115.54896542   113.08043979
 H      7   6   5     2.074905626371   112.85922731   238.94423314
 H      8   4   3     1.919508244190   109.52385651   161.01363427


           ************************************************************
           *        Program running with 6 parallel MPI-processes     *
           *              working on a common directory               *
           ************************************************************
------------------------------------------------------------------------------
                   ___                                                        
                  /   \      - P O W E R E D   B Y -                         
                 /     \                                                     
                 |  |  |   _    _      __       _____    __    __             
                 |  |  |  | |  | |    /  \     |  _  \  |  |  /  |          
                  \  \/   | |  | |   /    \    | | | |  |  | /  /          
                 / \  \   | |__| |  /  /\  \   | |_| |  |  |/  /          
                |  |  |   |  __  | /  /__\  \  |    /   |      \           
                |  |  |   | |  | | |   __   |  |    \   |  |\   \          
                \     /   | |  | | |  |  |  |  | |\  \  |  | \   \       
                 \___/    |_|  |_| |__|  |__|  |_| \__\ |__|  \__/        
                                                                              
                      - O R C A' S   B I G   F R I E N D -                    
                                      &                                       
                       - I N T E G R A L  F E E D E R -                       
                                                                              
 v1 FN, 2020, v2 2021                                                         
------------------------------------------------------------------------------


Reading SHARK input file file.SHARKINP.tmp ... ok
----------------------
SHARK INTEGRAL PACKAGE
----------------------

Number of atoms                             ...     18
Number of basis functions                   ...    208
Number of shells                            ...    106
Maximum angular momentum                    ...      2
Integral batch strategy                     ... SHARK/LIBINT Hybrid
RI-J (if used) integral strategy            ... SPLIT-RIJ (Revised 2003 algorithm where possible)
Printlevel                                  ...      1
Contraction scheme used                     ... SEGMENTED contraction
Coulomb Range Separation                    ... NOT USED
Exchange Range Separation                   ... Long Range
   Mu parameter                             ...  0.300000
   Scaling (regular/separated)              ...  0.167000  0.833000
Finite Nucleus Model                        ... NOT USED
Auxiliary Coulomb fitting basis             ... AVAILABLE
   # of basis functions in Aux-J            ...    504
   # of shells in Aux-J                     ...    172
   Maximum angular momentum in Aux-J        ...      4
Auxiliary J/K fitting basis                 ... NOT available
Auxiliary Correlation fitting basis         ... NOT available
Auxiliary 'external' fitting basis          ... NOT available
Integral threshold                          ...     2.500000e-11
Primitive cut-off                           ...     2.500000e-12
Primitive pair pre-selection threshold      ...     2.500000e-12

Calculating pre-screening integrals         ... done (  0.0 sec) Dimension = 106
Organizing shell pair data                  ... done (  0.0 sec)
Shell pair information
Total number of shell pairs                 ...      5671
Shell pairs after pre-screening             ...      5432
Total number of primitive shell pairs       ...     21964
Primitive shell pairs kept                  ...     15726
          la=0 lb=0:   1940 shell pairs
          la=1 lb=0:   2105 shell pairs
          la=1 lb=1:    598 shell pairs
          la=2 lb=0:    486 shell pairs
          la=2 lb=1:    267 shell pairs
          la=2 lb=2:     36 shell pairs

Calculating one electron integrals          ... done (  0.0 sec)
Calculating RI/J V-Matrix + Cholesky decomp.... done (  0.0 sec)
Calculating Nuclear repulsion               ... done (  0.0 sec) ENN=    477.414447117382 Eh

SHARK setup successfully completed in   0.3 seconds

Maximum memory used throughout the entire GTOINT-calculation: 14.9 MB


           ************************************************************
           *        Program running with 6 parallel MPI-processes     *
           *              working on a common directory               *
           ************************************************************

Diagonalization of the overlap matrix:
Smallest eigenvalue                        ... 1.512e-05
Time for diagonalization                   ...    0.012 sec
Threshold for overlap eigenvalues          ... 1.000e-08
Number of eigenvalues below threshold      ... 0
Time for construction of square roots      ...    0.015 sec
Total time needed                          ...    0.027 sec

-------------------
DFT GRID GENERATION
-------------------

General Integration Accuracy     IntAcc      ... 4.388
Radial Grid Type                 RadialGrid  ... OptM3 with GC (2021)
Angular Grid (max. ang.)         AngularGrid ... 4 (Lebedev-302)
Angular grid pruning method      GridPruning ... 4 (adaptive)
Weight generation scheme         WeightScheme... Becke
Basis function cutoff            BFCut       ... 1.0000e-11
Integration weight cutoff        WCut        ... 1.0000e-14
Angular grids for H and He will be reduced by one unit
Partially contracted basis set               ... off
Rotationally invariant grid construction     ... off

Total number of grid points                  ...    85172
Total number of batches                      ...     1342
Average number of points per batch           ...       63
Average number of grid points per atom       ...     4732
Time for grid setup =    0.559 sec

--------------------
COSX GRID GENERATION
--------------------

GRIDX 1
-------
General Integration Accuracy     IntAcc      ... 3.816
Radial Grid Type                 RadialGrid  ... OptM3 with GC (2021)
Angular Grid (max. ang.)         AngularGrid ... 1 (Lebedev-50)
Angular grid pruning method      GridPruning ... 4 (adaptive)
Weight generation scheme         WeightScheme... Becke
Basis function cutoff            BFCut       ... 1.0000e-11
Integration weight cutoff        WCut        ... 1.0000e-14
Angular grids for H and He will be reduced by one unit
Partially contracted basis set               ... on
Rotationally invariant grid construction     ... off

Total number of grid points                  ...    10586
Total number of batches                      ...      176
Average number of points per batch           ...       60
Average number of grid points per atom       ...      588
UseSFitting                                  ... on

GRIDX 2
-------
General Integration Accuracy     IntAcc      ... 4.020
Radial Grid Type                 RadialGrid  ... OptM3 with GC (2021)
Angular Grid (max. ang.)         AngularGrid ... 2 (Lebedev-110)
Angular grid pruning method      GridPruning ... 4 (adaptive)
Weight generation scheme         WeightScheme... Becke
Basis function cutoff            BFCut       ... 1.0000e-11
Integration weight cutoff        WCut        ... 1.0000e-14
Angular grids for H and He will be reduced by one unit
Partially contracted basis set               ... on
Rotationally invariant grid construction     ... off

Total number of grid points                  ...    24980
Total number of batches                      ...      400
Average number of points per batch           ...       62
Average number of grid points per atom       ...     1388
UseSFitting                                  ... on

GRIDX 3
-------
General Integration Accuracy     IntAcc      ... 4.338
Radial Grid Type                 RadialGrid  ... OptM3 with GC (2021)
Angular Grid (max. ang.)         AngularGrid ... 3 (Lebedev-194)
Angular grid pruning method      GridPruning ... 4 (adaptive)
Weight generation scheme         WeightScheme... Becke
Basis function cutoff            BFCut       ... 1.0000e-11
Integration weight cutoff        WCut        ... 1.0000e-14
Angular grids for H and He will be reduced by one unit
Partially contracted basis set               ... on
Rotationally invariant grid construction     ... off

Total number of grid points                  ...    56416
Total number of batches                      ...      890
Average number of points per batch           ...       63
Average number of grid points per atom       ...     3134
UseSFitting                                  ... on

Time for X-Grid setup             =    0.553 sec

--------------
SCF ITERATIONS
--------------
ITER       Energy         Delta-E        Max-DP      RMS-DP      [F,P]     Damp
               ***  Starting incremental Fock matrix formation  ***
  0   -704.3252090362   0.000000000000 0.04523516  0.00048409  0.0221654 0.7000
                      *** Initiating the SOSCF procedure ***
                      *** Re-Reading the Fockian *** 
                      *** Removing any level shift *** 
ITER      Energy       Delta-E        Grad      Rot      Max-DP    RMS-DP
  1   -704.32586880  -0.0006597598  0.001205  0.001205  0.168927  0.001695
               *** Restarting incremental Fock matrix formation ***
  2   -704.32790416  -0.0020353639  0.001202  0.001439  0.059611  0.000649
  3   -704.32809126  -0.0001870992  0.000377  0.001155  0.089118  0.000671
  4   -704.32810912  -0.0000178578  0.000411  0.000238  0.042388  0.000260
  5   -704.32811651  -0.0000073906  0.000053  0.000051  0.003251  0.000033
  6   -704.32811669  -0.0000001816  0.000011  0.000033  0.002797  0.000019
  7   -704.32811670  -0.0000000148  0.000005  0.000017  0.003134  0.000020
                  ***Gradient check signals convergence***
              ***Rediagonalizing the Fockian in SOSCF/NRSCF***

               *****************************************************
               *                     SUCCESS                       *
               *           SCF CONVERGED AFTER   8 CYCLES          *
               *****************************************************

Old exchange energy                            =    -20.480018387 Eh
New exchange energy                            =    -20.480025182 Eh
Exchange energy change after final integration =     -0.000006795 Eh
Total energy after final integration           =   -704.328123498 Eh
Final COS-X integration done in                =     8.270 sec
Total Energy       :         -704.32812350 Eh          -19165.74261 eV
  Last Energy change         ...    6.6768e-10  Tolerance :   1.0000e-08
  Last MAX-Density change    ...    4.8850e-15  Tolerance :   1.0000e-07
             **** THE GBW FILE WAS UPDATED (file.gbw) ****
             **** DENSITY file.scfp WAS UPDATED ****
             **** ENERGY FILE WAS UPDATED (file.en.tmp) ****
             **** THE GBW FILE WAS UPDATED (file.gbw) ****
             **** DENSITY file.scfp WAS UPDATED ****
Total SCF time: 0 days 0 hours 0 min 42 sec 

Maximum memory used throughout the entire SCF-calculation: 59.8 MB


-------------------------------------------------------------------------------
                          DFT DISPERSION CORRECTION                            
                                                                               
                              DFTD3 V3.1  Rev 1                                
                          USING Becke-Johnson damping                          
-------------------------------------------------------------------------------
-------------------------   ----------------
Dispersion correction           -0.036697958
-------------------------   ----------------


-------------------------   --------------------
FINAL SINGLE POINT ENERGY      -704.364821456790
-------------------------   --------------------


           ************************************************************
           *        Program running with 6 parallel MPI-processes     *
           *              working on a common directory               *
           ************************************************************
------------------------------------------------------------------------------
                         ORCA SCF GRADIENT CALCULATION
------------------------------------------------------------------------------

 ... reading COSX grid (gridx3)
Gradient of the Kohn-Sham DFT energy:
Kohn-Sham wavefunction type      ... RKS
Hartree-Fock exchange scaling    ...    0.167
Number of operators              ...    1
Number of atoms                  ...   18
Basis set dimensions             ...  208
Integral neglect threshold       ... 2.5e-11
Integral primitive cutoff        ... 2.5e-12
SHARK Integral package           ... ON

Nuc. rep. gradient       (SHARK) ... done (  0.0 sec)
HCore & Overlap gradient (SHARK) ... done (  0.1 sec)
RI-J gradient            (SHARK) ... done (  0.6 sec)
COSX-gradient                    ... done (  9.3 sec)
Exchange-correlation gradient    ... done
Dispersion correction            ... done

------------------
CARTESIAN GRADIENT
------------------

   1   C   :    0.000968453   -0.001063637   -0.000361492
   2   C   :   -0.000482134    0.000388932    0.000318722
   3   S   :    0.000031975   -0.000479556    0.000638589
   4   C   :    0.000079790   -0.000083144    0.000298110
   5   C   :    0.000654677    0.000514014   -0.001162275
   6   N   :    0.003498889   -0.000746061    0.002373957
   7   C   :    0.000442573   -0.000034022   -0.001395526
   8   N   :   -0.001419813    0.002207240    0.000522020
   9   H   :   -0.000614480   -0.000306391    0.000400874
  10   H   :    0.000135882    0.000435020   -0.000311618
  11   H   :   -0.000034088   -0.000221478   -0.000173359
  12   H   :    0.000142324    0.000030998   -0.000031910
  13   H   :   -0.000013301   -0.000335968   -0.000314053
  14   H   :   -0.000418732    0.001119650    0.000368537
  15   H   :   -0.002496411    0.000347177   -0.000453300
  16   H   :   -0.000613155   -0.001129735    0.000342083
  17   H   :    0.000087892    0.000417878   -0.000201559
  18   H   :   -0.000243021   -0.001320307   -0.001061582

Difference to translation invariance:
           :   -0.0002926795   -0.0002593902   -0.0002037840

Difference to rotation invariance:
           :   -0.0002838525    0.0007838584    0.0008100696

Norm of the cartesian gradient     ...    0.0068923608
RMS gradient                       ...    0.0009379315
MAX gradient                       ...    0.0034988895

-------
TIMINGS
-------

Total SCF gradient time            ...       12.612 sec

One electron gradient       ....       0.088 sec  (  0.7%)
RI-J Coulomb gradient       ....       0.559 sec  (  4.4%)
COSX gradient               ....       9.260 sec  ( 73.4%)
XC gradient                 ....       2.242 sec  ( 17.8%)

Maximum memory used throughout the entire SCFGRAD-calculation: 46.2 MB
------------------------------------------------------------------------------
                         ORCA GEOMETRY RELAXATION STEP
------------------------------------------------------------------------------

Reading the OPT-File                    .... done
Getting information on internals        .... done
Copying old internal coords+grads       .... done
Making the new internal coordinates     .... (new redundants).... done
Validating the new internal coordinates .... (new redundants).... done
Calculating the B-matrix                .... done
Calculating the G,G- and P matrices     .... done
Transforming gradient to internals      .... done
Projecting the internal gradient        .... done
Number of atoms                         ....  18
Number of internal coordinates          .... 113
Current Energy                          ....  -704.364821457 Eh
Current gradient norm                   ....     0.006892361 Eh/bohr
Maximum allowed component of the step   ....  0.300
Current trust radius                    ....  0.300
Updating the Hessian (BFGS)             .... done
Forming the augmented Hessian           .... done
Diagonalizing the augmented Hessian     .... done
Last element of RFO vector              ....  0.056542032
Lowest eigenvalues of augmented Hessian:
 -0.010271319 -0.001403014  0.001068415  0.007063320  0.009415183
Warning: RFO finds a terribly low value for the scaling factor
Trying a QUASI-NEWTON step instead
Doing a quasi-Newton Step:
Inverting the Hessian                   .... done
Computing the step                      .... done
Length of the computed step             .... 40.455515069
Warning: the length of the step is outside the trust region - QNStep is scaled down
Converting the step to cartesian space:
 Initial RMS(Int)=    0.0282216261
Transforming coordinates:
 Iter   0:  RMS(Cart)=    0.0459349383 RMS(Int)=    0.0281381432
 Iter   1:  RMS(Cart)=    0.0013385261 RMS(Int)=    0.0007655914
 Iter   2:  RMS(Cart)=    0.0000677901 RMS(Int)=    0.0000451631
 Iter   3:  RMS(Cart)=    0.0000040751 RMS(Int)=    0.0000024537
 Iter   4:  RMS(Cart)=    0.0000002260 RMS(Int)=    0.0000001613
 Iter   5:  RMS(Cart)=    0.0000000141 RMS(Int)=    0.0000000092
done
Storing new coordinates                 .... done

                                .--------------------.
          ----------------------|Geometry convergence|-------------------------
          Item                value                   Tolerance       Converged
          ---------------------------------------------------------------------
          Energy change      -0.0003844561            0.0000050000      NO
          RMS gradient        0.0003782898            0.0001000000      NO
          MAX gradient        0.0013589233            0.0003000000      NO
          RMS step            0.0282216261            0.0020000000      NO
          MAX step            0.0613757487            0.0040000000      NO
          ........................................................
          Max(Bonds)      0.0007      Max(Angles)    0.45
          Max(Dihed)        3.52      Max(Improp)    0.00
          ---------------------------------------------------------------------

The optimization has not yet converged - more geometry cycles are needed


    ---------------------------------------------------------------------------
                         Redundant Internal Coordinates
                            (Angstroem and degrees)

        Definition                    Value    dE/dq     Step     New-Value
    ----------------------------------------------------------------------------
     1. B(C   1,C   0)                1.5267 -0.000124  0.0003    1.5270   
     2. B(S   2,C   1)                1.8223 -0.000031  0.0005    1.8227   
     3. B(C   3,S   2)                1.8269 -0.000400 -0.0002    1.8267   
     4. B(C   4,C   3)                1.5470  0.001019 -0.0004    1.5466   
     5. B(N   5,C   4)                1.4903  0.000847  0.0007    1.4910   
     6. B(C   6,N   5)                1.4875  0.000735  0.0006    1.4881   
     7. B(C   6,C   3)                1.5591  0.000710 -0.0002    1.5589   
     8. B(N   7,C   3)                1.4556  0.000562  0.0004    1.4559   
     9. B(N   7,C   0)                1.4619  0.000017 -0.0005    1.4614   
    10. B(H   8,C   0)                1.1036  0.000193 -0.0000    1.1036   
    11. B(H   9,C   0)                1.0950 -0.000227 -0.0001    1.0949   
    12. B(H  10,C   1)                1.0924 -0.000191 -0.0001    1.0924   
    13. B(H  11,C   1)                1.0923 -0.000123 -0.0001    1.0922   
    14. B(H  12,C   4)                1.0950 -0.000425 -0.0005    1.0944   
    15. B(H  13,C   4)                1.0962  0.000274  0.0006    1.0968   
    16. B(H  14,N   5)                1.0126 -0.001359 -0.0004    1.0122   
    17. B(H  15,C   6)                1.0958  0.000264  0.0007    1.0965   
    18. B(H  16,C   6)                1.0980 -0.000428 -0.0004    1.0976   
    19. B(H  17,N   7)                1.0158 -0.000462 -0.0001    1.0157   
    20. A(N   7,C   0,H   8)          113.37  0.000333    0.09    113.46   
    21. A(N   7,C   0,H   9)          109.51 -0.000099    0.05    109.56   
    22. A(C   1,C   0,H   8)          109.80  0.000142   -0.06    109.74   
    23. A(C   1,C   0,N   7)          104.40 -0.000108   -0.23    104.17   
    24. A(C   1,C   0,H   9)          111.12 -0.000202    0.12    111.24   
    25. A(H   8,C   0,H   9)          108.64 -0.000072    0.02    108.66   
    26. A(S   2,C   1,H  11)          109.63  0.000078   -0.14    109.49   
    27. A(C   0,C   1,H  11)          112.35  0.000015    0.11    112.46   
    28. A(H  10,C   1,H  11)          109.77 -0.000091    0.07    109.83   
    29. A(S   2,C   1,H  10)          109.87 -0.000052    0.10    109.97   
    30. A(C   0,C   1,H  10)          110.99  0.000269    0.02    111.02   
    31. A(C   0,C   1,S   2)          104.08 -0.000225   -0.16    103.92   
    32. A(C   1,S   2,C   3)           93.49  0.000446    0.07     93.56   
    33. A(C   6,C   3,N   7)          118.68  0.000268   -0.11    118.57   
    34. A(S   2,C   3,C   4)          116.68  0.000088    0.34    117.02   
    35. A(C   4,C   3,N   7)          115.11  0.000364   -0.27    114.85   
    36. A(S   2,C   3,N   7)          104.66 -0.000493   -0.27    104.39   
    37. A(S   2,C   3,C   6)          115.18 -0.000031    0.32    115.50   
    38. A(C   4,C   3,C   6)           86.58 -0.000058    0.08     86.65   
    39. A(H  12,C   4,H  13)          108.89 -0.000305   -0.09    108.79   
    40. A(C   3,C   4,H  13)          114.30 -0.000062   -0.37    113.94   
    41. A(N   5,C   4,H  12)          113.11 -0.000130    0.15    113.26   
    42. A(C   3,C   4,H  12)          113.04  0.000079    0.29    113.33   
    43. A(N   5,C   4,H  13)          115.68  0.000527    0.22    115.90   
    44. A(C   3,C   4,N   5)           91.06 -0.000045   -0.19     90.87   
    45. A(C   4,N   5,C   6)           91.32 -0.000037    0.01     91.33   
    46. A(C   4,N   5,H  14)          111.95 -0.000608    0.14    112.09   
    47. A(C   6,N   5,H  14)          111.78 -0.000660    0.10    111.88   
    48. A(C   3,C   6,H  15)          114.46  0.000006   -0.45    114.01   
    49. A(N   5,C   6,H  16)          112.86 -0.000197    0.28    113.14   
    50. A(C   3,C   6,H  16)          113.94 -0.000018    0.35    114.29   
    51. A(N   5,C   6,H  15)          115.55  0.000465    0.23    115.78   
    52. A(C   3,C   6,N   5)           90.69  0.000107   -0.19     90.50   
    53. A(H  15,C   6,H  16)          108.63 -0.000286   -0.19    108.45   
    54. A(C   0,N   7,C   3)          109.49  0.000224   -0.07    109.42   
    55. A(C   3,N   7,H  17)          109.52 -0.000254    0.25    109.78   
    56. A(C   0,N   7,H  17)          111.36 -0.000484    0.32    111.67   
    57. D(S   2,C   1,C   0,H   9)    159.05 -0.000148    0.37    159.42   
    58. D(H  11,C   1,C   0,H   9)    -82.42 -0.000183    0.16    -82.26   
    59. D(H  10,C   1,C   0,N   7)    -77.04  0.000188    0.35    -76.69   
    60. D(S   2,C   1,C   0,H   8)    -80.75 -0.000275    0.44    -80.31   
    61. D(H  11,C   1,C   0,H   8)     37.78 -0.000310    0.23     38.01   
    62. D(H  10,C   1,C   0,H   9)     40.91 -0.000091    0.34     41.25   
    63. D(H  11,C   1,C   0,N   7)    159.62  0.000096    0.17    159.80   
    64. D(H  10,C   1,C   0,H   8)    161.11 -0.000218    0.41    161.52   
    65. D(S   2,C   1,C   0,N   7)     41.09  0.000131    0.39     41.48   
    66. D(C   3,S   2,C   1,H  11)   -137.73 -0.000121   -0.06   -137.79   
    67. D(C   3,S   2,C   1,H  10)    101.56 -0.000025   -0.12    101.44   
    68. D(C   3,S   2,C   1,C   0)    -17.35 -0.000191   -0.10    -17.46   
    69. D(C   4,C   3,S   2,C   1)   -139.30  0.000048    0.11   -139.19   
    70. D(N   7,C   3,S   2,C   1)    -10.81  0.000181   -0.22    -11.03   
    71. D(C   6,C   3,S   2,C   1)    121.35  0.000090   -0.36    120.99   
    72. D(H  13,C   4,C   3,N   7)   -125.30  0.000695   -2.79   -128.09   
    73. D(H  13,C   4,C   3,C   6)    114.50  0.000349   -2.65    111.85   
    74. D(H  12,C   4,C   3,C   6)   -120.18 -0.000057   -2.84   -123.02   
    75. D(H  12,C   4,C   3,S   2)    123.26 -0.000008   -3.30    119.97   
    76. D(N   5,C   4,C   3,N   7)    115.76  0.000140   -2.83    112.93   
    77. D(H  13,C   4,C   3,S   2)     -2.05  0.000399   -3.11     -5.16   
    78. D(N   5,C   4,C   3,C   6)     -4.44 -0.000206   -2.70     -7.13   
    79. D(N   5,C   4,C   3,S   2)   -120.99 -0.000156   -3.15   -124.14   
    80. D(H  12,C   4,C   3,N   7)      0.01  0.000288   -2.98     -2.97   
    81. D(H  14,N   5,C   4,H  13)      1.06 -0.000701    3.41      4.48   
    82. D(H  14,N   5,C   4,H  12)   -125.50 -0.000617    3.22   -122.28   
    83. D(H  14,N   5,C   4,C   3)    118.81 -0.000653    2.95    121.77   
    84. D(C   6,N   5,C   4,H  12)    120.33  0.000249    3.08    123.42   
    85. D(C   6,N   5,C   4,C   3)      4.64  0.000213    2.82      7.46   
    86. D(C   6,N   5,C   4,H  13)   -113.11  0.000165    3.28   -109.83   
    87. D(N   5,C   6,C   3,S   2)    122.41  0.000273    3.18    125.58   
    88. D(H  16,C   6,N   5,H  14)    124.62  0.000611   -3.33    121.29   
    89. D(H  16,C   6,N   5,C   4)   -121.06 -0.000208   -3.16   -124.22   
    90. D(H  15,C   6,N   5,C   4)    113.08 -0.000033   -3.35    109.73   
    91. D(C   3,C   6,N   5,H  14)   -118.93  0.000599   -2.96   -121.90   
    92. D(C   3,C   6,N   5,C   4)     -4.61 -0.000220   -2.80     -7.40   
    93. D(H  16,C   6,C   3,N   7)      3.07 -0.000406    3.29      6.36   
    94. D(H  16,C   6,C   3,C   4)    119.94  0.000038    3.00    122.94   
    95. D(H  16,C   6,C   3,S   2)   -122.10  0.000102    3.48   -118.62   
    96. D(H  15,C   6,C   3,N   7)    128.94 -0.000818    2.94    131.88   
    97. D(H  15,C   6,C   3,C   4)   -114.19 -0.000373    2.66   -111.54   
    98. D(H  15,C   6,N   5,H  14)     -1.24  0.000787   -3.52     -4.76   
    99. D(H  15,C   6,C   3,S   2)      3.77 -0.000310    3.14      6.90   
   100. D(N   5,C   6,C   3,N   7)   -112.42 -0.000235    2.98   -109.44   
   101. D(N   5,C   6,C   3,C   4)      4.45  0.000209    2.70      7.15   
   102. D(H  17,N   7,C   3,C   6)     30.89 -0.000349    0.99     31.88   
   103. D(H  17,N   7,C   3,C   4)    -69.56 -0.000663    1.12    -68.43   
   104. D(C   0,N   7,C   3,C   6)    -91.48  0.000271    0.48    -91.00   
   105. D(C   0,N   7,C   3,C   4)    168.07 -0.000043    0.61    168.69   
   106. D(C   0,N   7,C   3,S   2)     38.64 -0.000017    0.58     39.22   
   107. D(H  17,N   7,C   0,H   9)     66.32  0.000574   -1.24     65.08   
   108. D(H  17,N   7,C   0,H   8)    -55.17  0.000512   -1.37    -56.54   
   109. D(H  17,N   7,C   0,C   1)   -174.63  0.000229   -1.20   -175.83   
   110. D(H  17,N   7,C   3,S   2)    161.01 -0.000638    1.09    162.10   
   111. D(C   3,N   7,C   0,H   9)   -172.41  0.000090   -0.76   -173.18   
   112. D(C   3,N   7,C   0,H   8)     66.10  0.000028   -0.89     65.20   
   113. D(C   3,N   7,C   0,C   1)    -53.36 -0.000254   -0.72    -54.09   
    ----------------------------------------------------------------------------

         *************************************************************
         *                GEOMETRY OPTIMIZATION CYCLE   6            *
         *************************************************************
---------------------------------
CARTESIAN COORDINATES (ANGSTROEM)
---------------------------------
  C     -1.815803   -0.342600    0.656754
  C     -2.200582    0.274954   -0.685700
  S     -0.619910    0.385160   -1.586564
  C      0.386508    0.193227   -0.074202
  C      1.645884    1.082250    0.049471
  N      2.503513   -0.122973    0.237298
  C      1.359030   -1.024911   -0.065109
  N     -0.569048    0.330036    1.015804
  H     -1.709560   -1.435583    0.547436
  H     -2.574900   -0.138922    1.419060
  H     -2.623585    1.273032   -0.550951
  H     -2.897690   -0.350167   -1.247964
  H      1.627881    1.740828    0.923368
  H      1.854904    1.685049   -0.842678
  H      3.229945   -0.186695   -0.464626
  H      1.412895   -1.560385   -1.020481
  H      1.162128   -1.754398    0.730986
  H     -0.171610   -0.048100    1.870597

----------------------------
CARTESIAN COORDINATES (A.U.)
----------------------------
  NO LB      ZA    FRAG     MASS         X           Y           Z
   0 C     6.0000    0    12.011   -3.431371   -0.647420    1.241085
   1 C     6.0000    0    12.011   -4.158497    0.519588   -1.295786
   2 S    16.0000    0    32.060   -1.171460    0.727846   -2.998171
   3 C     6.0000    0    12.011    0.730394    0.365147   -0.140221
   4 C     6.0000    0    12.011    3.110270    2.045156    0.093487
   5 N     7.0000    0    14.007    4.730954   -0.232385    0.448429
   6 C     6.0000    0    12.011    2.568194   -1.936802   -0.123038
   7 N     7.0000    0    14.007   -1.075345    0.623677    1.919592
   8 H     1.0000    0     1.008   -3.230601   -2.712859    1.034505
   9 H     1.0000    0     1.008   -4.865855   -0.262524    2.681634
  10 H     1.0000    0     1.008   -4.957857    2.405681   -1.041147
  11 H     1.0000    0     1.008   -5.475840   -0.661719   -2.358310
  12 H     1.0000    0     1.008    3.076249    3.289688    1.744912
  13 H     1.0000    0     1.008    3.505261    3.184281   -1.592430
  14 H     1.0000    0     1.008    6.103711   -0.352803   -0.878015
  15 H     1.0000    0     1.008    2.669985   -2.948701   -1.928430
  16 H     1.0000    0     1.008    2.196104   -3.315332    1.381363
  17 H     1.0000    0     1.008   -0.324295   -0.090897    3.534915

--------------------------------
INTERNAL COORDINATES (ANGSTROEM)
--------------------------------
 C      0   0   0     0.000000000000     0.00000000     0.00000000
 C      1   0   0     1.526961546048     0.00000000     0.00000000
 S      2   1   0     1.822696750702   103.91309422     0.00000000
 C      3   2   1     1.826733238127    93.56839014   342.54239046
 C      4   3   2     1.546506930339   117.02995340   220.78495931
 N      5   4   3     1.491096255351    90.79105123   235.86365977
 C      6   5   4     1.488215373903    91.25737127     7.46243214
 N      4   3   2     1.455993408773   104.37984058   348.96992198
 H      1   2   3     1.103562351900   109.73842532   279.68951116
 H      1   2   3     1.094907190404   111.23312584   159.41829750
 H      2   1   3     1.092359019065   111.01768954   241.82784241
 H      2   1   3     1.092188211010   112.45488722   118.31694522
 H      5   4   3     1.094415416301   113.35257587   119.98031315
 H      5   4   3     1.096806824055   113.95888727   354.84132479
 H      6   5   4     1.012156836977   112.10664887   121.75920653
 H      7   6   5     1.096526620123   115.79953810   109.71656032
 H      7   6   5     1.097582779066   113.16481470   235.79127893
 H      8   4   3     1.015684232032   109.77058981   162.10139813

---------------------------
INTERNAL COORDINATES (A.U.)
---------------------------
 C      0   0   0     0.000000000000     0.00000000     0.00000000
 C      1   0   0     2.885539139059     0.00000000     0.00000000
 S      2   1   0     3.444397684014   103.91309422     0.00000000
 C      3   2   1     3.452025539792    93.56839014   342.54239046
 C      4   3   2     2.922474562553   117.02995340   220.78495931
 N      5   4   3     2.817763561929    90.79105123   235.86365977
 C      6   5   4     2.812319484968    91.25737127     7.46243214
 N      4   3   2     2.751428795376   104.37984058   348.96992198
 H      1   2   3     2.085430616797   109.73842532   279.68951116
 H      1   2   3     2.069074731924   111.23312584   159.41829750
 H      2   1   3     2.064259385952   111.01768954   241.82784241
 H      2   1   3     2.063936605506   112.45488722   118.31694522
 H      5   4   3     2.068145413551   113.35257587   119.98031315
 H      5   4   3     2.072664519280   113.95888727   354.84132479
 H      6   5   4     1.912699226463   112.10664887   121.75920653
 H      7   6   5     2.072135010587   115.79953810   109.71656032
 H      7   6   5     2.074130861744   113.16481470   235.79127893
 H      8   4   3     1.919365037082   109.77058981   162.10139813


           ************************************************************
           *        Program running with 6 parallel MPI-processes     *
           *              working on a common directory               *
           ************************************************************
------------------------------------------------------------------------------
                   ___                                                        
                  /   \      - P O W E R E D   B Y -                         
                 /     \                                                     
                 |  |  |   _    _      __       _____    __    __             
                 |  |  |  | |  | |    /  \     |  _  \  |  |  /  |          
                  \  \/   | |  | |   /    \    | | | |  |  | /  /          
                 / \  \   | |__| |  /  /\  \   | |_| |  |  |/  /          
                |  |  |   |  __  | /  /__\  \  |    /   |      \           
                |  |  |   | |  | | |   __   |  |    \   |  |\   \          
                \     /   | |  | | |  |  |  |  | |\  \  |  | \   \       
                 \___/    |_|  |_| |__|  |__|  |_| \__\ |__|  \__/        
                                                                              
                      - O R C A' S   B I G   F R I E N D -                    
                                      &                                       
                       - I N T E G R A L  F E E D E R -                       
                                                                              
 v1 FN, 2020, v2 2021                                                         
------------------------------------------------------------------------------


Reading SHARK input file file.SHARKINP.tmp ... ok
----------------------
SHARK INTEGRAL PACKAGE
----------------------

Number of atoms                             ...     18
Number of basis functions                   ...    208
Number of shells                            ...    106
Maximum angular momentum                    ...      2
Integral batch strategy                     ... SHARK/LIBINT Hybrid
RI-J (if used) integral strategy            ... SPLIT-RIJ (Revised 2003 algorithm where possible)
Printlevel                                  ...      1
Contraction scheme used                     ... SEGMENTED contraction
Coulomb Range Separation                    ... NOT USED
Exchange Range Separation                   ... Long Range
   Mu parameter                             ...  0.300000
   Scaling (regular/separated)              ...  0.167000  0.833000
Finite Nucleus Model                        ... NOT USED
Auxiliary Coulomb fitting basis             ... AVAILABLE
   # of basis functions in Aux-J            ...    504
   # of shells in Aux-J                     ...    172
   Maximum angular momentum in Aux-J        ...      4
Auxiliary J/K fitting basis                 ... NOT available
Auxiliary Correlation fitting basis         ... NOT available
Auxiliary 'external' fitting basis          ... NOT available
Integral threshold                          ...     2.500000e-11
Primitive cut-off                           ...     2.500000e-12
Primitive pair pre-selection threshold      ...     2.500000e-12

Calculating pre-screening integrals         ... done (  0.0 sec) Dimension = 106
Organizing shell pair data                  ... done (  0.0 sec)
Shell pair information
Total number of shell pairs                 ...      5671
Shell pairs after pre-screening             ...      5432
Total number of primitive shell pairs       ...     21964
Primitive shell pairs kept                  ...     15720
          la=0 lb=0:   1940 shell pairs
          la=1 lb=0:   2105 shell pairs
          la=1 lb=1:    598 shell pairs
          la=2 lb=0:    486 shell pairs
          la=2 lb=1:    267 shell pairs
          la=2 lb=2:     36 shell pairs

Calculating one electron integrals          ... done (  0.0 sec)
Calculating RI/J V-Matrix + Cholesky decomp.... done (  0.0 sec)
Calculating Nuclear repulsion               ... done (  0.0 sec) ENN=    477.427337511456 Eh

SHARK setup successfully completed in   0.3 seconds

Maximum memory used throughout the entire GTOINT-calculation: 14.9 MB


           ************************************************************
           *        Program running with 6 parallel MPI-processes     *
           *              working on a common directory               *
           ************************************************************

Diagonalization of the overlap matrix:
Smallest eigenvalue                        ... 1.487e-05
Time for diagonalization                   ...    0.012 sec
Threshold for overlap eigenvalues          ... 1.000e-08
Number of eigenvalues below threshold      ... 0
Time for construction of square roots      ...    0.009 sec
Total time needed                          ...    0.021 sec

-------------------
DFT GRID GENERATION
-------------------

General Integration Accuracy     IntAcc      ... 4.388
Radial Grid Type                 RadialGrid  ... OptM3 with GC (2021)
Angular Grid (max. ang.)         AngularGrid ... 4 (Lebedev-302)
Angular grid pruning method      GridPruning ... 4 (adaptive)
Weight generation scheme         WeightScheme... Becke
Basis function cutoff            BFCut       ... 1.0000e-11
Integration weight cutoff        WCut        ... 1.0000e-14
Angular grids for H and He will be reduced by one unit
Partially contracted basis set               ... off
Rotationally invariant grid construction     ... off

Total number of grid points                  ...    85179
Total number of batches                      ...     1343
Average number of points per batch           ...       63
Average number of grid points per atom       ...     4732
Time for grid setup =    0.565 sec

--------------------
COSX GRID GENERATION
--------------------

GRIDX 1
-------
General Integration Accuracy     IntAcc      ... 3.816
Radial Grid Type                 RadialGrid  ... OptM3 with GC (2021)
Angular Grid (max. ang.)         AngularGrid ... 1 (Lebedev-50)
Angular grid pruning method      GridPruning ... 4 (adaptive)
Weight generation scheme         WeightScheme... Becke
Basis function cutoff            BFCut       ... 1.0000e-11
Integration weight cutoff        WCut        ... 1.0000e-14
Angular grids for H and He will be reduced by one unit
Partially contracted basis set               ... on
Rotationally invariant grid construction     ... off

Total number of grid points                  ...    10588
Total number of batches                      ...      175
Average number of points per batch           ...       60
Average number of grid points per atom       ...      588
UseSFitting                                  ... on

GRIDX 2
-------
General Integration Accuracy     IntAcc      ... 4.020
Radial Grid Type                 RadialGrid  ... OptM3 with GC (2021)
Angular Grid (max. ang.)         AngularGrid ... 2 (Lebedev-110)
Angular grid pruning method      GridPruning ... 4 (adaptive)
Weight generation scheme         WeightScheme... Becke
Basis function cutoff            BFCut       ... 1.0000e-11
Integration weight cutoff        WCut        ... 1.0000e-14
Angular grids for H and He will be reduced by one unit
Partially contracted basis set               ... on
Rotationally invariant grid construction     ... off

Total number of grid points                  ...    24987
Total number of batches                      ...      401
Average number of points per batch           ...       62
Average number of grid points per atom       ...     1388
UseSFitting                                  ... on

GRIDX 3
-------
General Integration Accuracy     IntAcc      ... 4.338
Radial Grid Type                 RadialGrid  ... OptM3 with GC (2021)
Angular Grid (max. ang.)         AngularGrid ... 3 (Lebedev-194)
Angular grid pruning method      GridPruning ... 4 (adaptive)
Weight generation scheme         WeightScheme... Becke
Basis function cutoff            BFCut       ... 1.0000e-11
Integration weight cutoff        WCut        ... 1.0000e-14
Angular grids for H and He will be reduced by one unit
Partially contracted basis set               ... on
Rotationally invariant grid construction     ... off

Total number of grid points                  ...    56426
Total number of batches                      ...      891
Average number of points per batch           ...       63
Average number of grid points per atom       ...     3135
UseSFitting                                  ... on

Time for X-Grid setup             =    0.555 sec

--------------
SCF ITERATIONS
--------------
ITER       Energy         Delta-E        Max-DP      RMS-DP      [F,P]     Damp
               ***  Starting incremental Fock matrix formation  ***
  0   -704.3256090413   0.000000000000 0.03220438  0.00042996  0.0223599 0.7000
                      *** Initiating the SOSCF procedure ***
                      *** Re-Reading the Fockian *** 
                      *** Removing any level shift *** 
ITER      Energy       Delta-E        Grad      Rot      Max-DP    RMS-DP
  1   -704.32626388  -0.0006548352  0.001180  0.001180  0.116238  0.001450
               *** Restarting incremental Fock matrix formation ***
  2   -704.32828384  -0.0020199626  0.001196  0.001254  0.042697  0.000534
  3   -704.32846937  -0.0001855283  0.000368  0.000996  0.064719  0.000559
  4   -704.32848699  -0.0000176217  0.000401  0.000234  0.040087  0.000249
  5   -704.32849415  -0.0000071641  0.000055  0.000053  0.002561  0.000025
  6   -704.32849434  -0.0000001871  0.000011  0.000033  0.003198  0.000023
  7   -704.32849435  -0.0000000130  0.000005  0.000018  0.003776  0.000024
                  ***Gradient check signals convergence***
              ***Rediagonalizing the Fockian in SOSCF/NRSCF***

               *****************************************************
               *                     SUCCESS                       *
               *           SCF CONVERGED AFTER   8 CYCLES          *
               *****************************************************

Old exchange energy                            =    -20.479717212 Eh
New exchange energy                            =    -20.479706764 Eh
Exchange energy change after final integration =      0.000010448 Eh
Total energy after final integration           =   -704.328483905 Eh
Final COS-X integration done in                =     8.429 sec
Total Energy       :         -704.32848390 Eh          -19165.75242 eV
  Last Energy change         ...    2.0384e-10  Tolerance :   1.0000e-08
  Last MAX-Density change    ...    4.4409e-15  Tolerance :   1.0000e-07
             **** THE GBW FILE WAS UPDATED (file.gbw) ****
             **** DENSITY file.scfp WAS UPDATED ****
             **** ENERGY FILE WAS UPDATED (file.en.tmp) ****
             **** THE GBW FILE WAS UPDATED (file.gbw) ****
             **** DENSITY file.scfp WAS UPDATED ****
Total SCF time: 0 days 0 hours 0 min 43 sec 

Maximum memory used throughout the entire SCF-calculation: 59.8 MB


-------------------------------------------------------------------------------
                          DFT DISPERSION CORRECTION                            
                                                                               
                              DFTD3 V3.1  Rev 1                                
                          USING Becke-Johnson damping                          
-------------------------------------------------------------------------------
-------------------------   ----------------
Dispersion correction           -0.036698898
-------------------------   ----------------


-------------------------   --------------------
FINAL SINGLE POINT ENERGY      -704.365182803325
-------------------------   --------------------


           ************************************************************
           *        Program running with 6 parallel MPI-processes     *
           *              working on a common directory               *
           ************************************************************
------------------------------------------------------------------------------
                         ORCA SCF GRADIENT CALCULATION
------------------------------------------------------------------------------

 ... reading COSX grid (gridx3)
Gradient of the Kohn-Sham DFT energy:
Kohn-Sham wavefunction type      ... RKS
Hartree-Fock exchange scaling    ...    0.167
Number of operators              ...    1
Number of atoms                  ...   18
Basis set dimensions             ...  208
Integral neglect threshold       ... 2.5e-11
Integral primitive cutoff        ... 2.5e-12
SHARK Integral package           ... ON

Nuc. rep. gradient       (SHARK) ... done (  0.0 sec)
HCore & Overlap gradient (SHARK) ... done (  0.1 sec)
RI-J gradient            (SHARK) ... done (  0.5 sec)
COSX-gradient                    ... done (  9.4 sec)
Exchange-correlation gradient    ... done
Dispersion correction            ... done

------------------
CARTESIAN GRADIENT
------------------

   1   C   :    0.000963102   -0.001376261   -0.000168099
   2   C   :   -0.000780789    0.000766206    0.000444528
   3   S   :   -0.000180193   -0.000544047    0.000913105
   4   C   :    0.000913059   -0.000472682    0.000707297
   5   C   :    0.000915183    0.000597507   -0.001833775
   6   N   :    0.004457688   -0.000953747    0.003687339
   7   C   :    0.001121373   -0.000084033   -0.002009299
   8   N   :   -0.002102797    0.002334385   -0.000019314
   9   H   :   -0.000676941   -0.000222143    0.000245893
  10   H   :    0.000130057    0.000315219   -0.000302595
  11   H   :   -0.000085366   -0.000249396   -0.000156299
  12   H   :    0.000285491    0.000079144   -0.000121136
  13   H   :    0.000100445   -0.000509283   -0.000584893
  14   H   :   -0.000749741    0.001764619    0.000461734
  15   H   :   -0.003139486    0.000382933   -0.000482830
  16   H   :   -0.001099559   -0.001754597    0.000357350
  17   H   :    0.000131411    0.000413539   -0.000500452
  18   H   :   -0.000361681   -0.000916516   -0.000899669

Difference to translation invariance:
           :   -0.0001587422   -0.0004291553   -0.0002611141

Difference to rotation invariance:
           :   -0.0004295037    0.0008304742    0.0000884894

Norm of the cartesian gradient     ...    0.0091331787
RMS gradient                       ...    0.0012428682
MAX gradient                       ...    0.0044576878

-------
TIMINGS
-------

Total SCF gradient time            ...       12.754 sec

One electron gradient       ....       0.098 sec  (  0.8%)
RI-J Coulomb gradient       ....       0.535 sec  (  4.2%)
COSX gradient               ....       9.403 sec  ( 73.7%)
XC gradient                 ....       2.242 sec  ( 17.6%)

Maximum memory used throughout the entire SCFGRAD-calculation: 46.2 MB
------------------------------------------------------------------------------
                         ORCA GEOMETRY RELAXATION STEP
------------------------------------------------------------------------------

Reading the OPT-File                    .... done
Getting information on internals        .... done
Copying old internal coords+grads       .... done
Making the new internal coordinates     .... (new redundants).... done
Validating the new internal coordinates .... (new redundants).... done
Calculating the B-matrix                .... done
Calculating the G,G- and P matrices     .... done
Transforming gradient to internals      .... done
Projecting the internal gradient        .... done
Number of atoms                         ....  18
Number of internal coordinates          .... 113
Current Energy                          ....  -704.365182803 Eh
Current gradient norm                   ....     0.009133179 Eh/bohr
Maximum allowed component of the step   ....  0.300
Current trust radius                    ....  0.300
Updating the Hessian (BFGS)             .... done
Forming the augmented Hessian           .... done
Diagonalizing the augmented Hessian     .... done
Last element of RFO vector              ....  0.052588055
Lowest eigenvalues of augmented Hessian:
 -0.010040858 -0.001362952  0.001083715  0.007093115  0.009528047
Warning: RFO finds a terribly low value for the scaling factor
Trying a QUASI-NEWTON step instead
Doing a quasi-Newton Step:
Inverting the Hessian                   .... done
Computing the step                      .... done
Length of the computed step             .... 11.925838224
Warning: the length of the step is outside the trust region - QNStep is scaled down
Converting the step to cartesian space:
 Initial RMS(Int)=    0.0282216261
Transforming coordinates:
 Iter   0:  RMS(Cart)=    0.0459494733 RMS(Int)=    0.0281305321
 Iter   1:  RMS(Cart)=    0.0013478108 RMS(Int)=    0.0007729673
 Iter   2:  RMS(Cart)=    0.0000688720 RMS(Int)=    0.0000462484
 Iter   3:  RMS(Cart)=    0.0000042052 RMS(Int)=    0.0000025623
 Iter   4:  RMS(Cart)=    0.0000002398 RMS(Int)=    0.0000001745
 Iter   5:  RMS(Cart)=    0.0000000153 RMS(Int)=    0.0000000102
done
Storing new coordinates                 .... done

                                .--------------------.
          ----------------------|Geometry convergence|-------------------------
          Item                value                   Tolerance       Converged
          ---------------------------------------------------------------------
          Energy change      -0.0003613465            0.0000050000      NO
          RMS gradient        0.0005367905            0.0001000000      NO
          MAX gradient        0.0019572012            0.0003000000      NO
          RMS step            0.0282216261            0.0020000000      NO
          MAX step            0.0630652733            0.0040000000      NO
          ........................................................
          Max(Bonds)      0.0007      Max(Angles)    0.44
          Max(Dihed)        3.61      Max(Improp)    0.00
          ---------------------------------------------------------------------

The optimization has not yet converged - more geometry cycles are needed


    ---------------------------------------------------------------------------
                         Redundant Internal Coordinates
                            (Angstroem and degrees)

        Definition                    Value    dE/dq     Step     New-Value
    ----------------------------------------------------------------------------
     1. B(C   1,C   0)                1.5270 -0.000091  0.0003    1.5272   
     2. B(S   2,C   1)                1.8227 -0.000005  0.0005    1.8232   
     3. B(C   3,S   2)                1.8267 -0.000412 -0.0002    1.8265   
     4. B(C   4,C   3)                1.5465  0.001288 -0.0005    1.5460   
     5. B(N   5,C   4)                1.4911  0.001330  0.0005    1.4916   
     6. B(C   6,N   5)                1.4882  0.001150  0.0005    1.4887   
     7. B(C   6,C   3)                1.5588  0.001270 -0.0004    1.5584   
     8. B(N   7,C   3)                1.4560  0.001137  0.0003    1.4563   
     9. B(N   7,C   0)                1.4614  0.000257 -0.0005    1.4609   
    10. B(H   8,C   0)                1.1036  0.000111 -0.0001    1.1035   
    11. B(H   9,C   0)                1.0949 -0.000241 -0.0001    1.0948   
    12. B(H  10,C   1)                1.0924 -0.000191 -0.0001    1.0923   
    13. B(H  11,C   1)                1.0922 -0.000193 -0.0001    1.0921   
    14. B(H  12,C   4)                1.0944 -0.000736 -0.0005    1.0940   
    15. B(H  13,C   4)                1.0968  0.000440  0.0006    1.0974   
    16. B(H  14,N   5)                1.0122 -0.001957 -0.0003    1.0118   
    17. B(H  15,C   6)                1.0965  0.000468  0.0007    1.0972   
    18. B(H  16,C   6)                1.0976 -0.000668 -0.0004    1.0972   
    19. B(H  17,N   7)                1.0157 -0.000551 -0.0001    1.0156   
    20. A(N   7,C   0,H   8)          113.46  0.000404    0.08    113.54   
    21. A(N   7,C   0,H   9)          109.56 -0.000002    0.05    109.61   
    22. A(C   1,C   0,H   8)          109.74  0.000200   -0.06    109.68   
    23. A(C   1,C   0,N   7)          104.17 -0.000230   -0.23    103.95   
    24. A(C   1,C   0,H   9)          111.23 -0.000282    0.12    111.36   
    25. A(H   8,C   0,H   9)          108.66 -0.000102    0.02    108.68   
    26. A(S   2,C   1,H  11)          109.49 -0.000000   -0.14    109.35   
    27. A(C   0,C   1,H  11)          112.45  0.000095    0.10    112.56   
    28. A(H  10,C   1,H  11)          109.83 -0.000115    0.07    109.90   
    29. A(S   2,C   1,H  10)          109.97  0.000032    0.10    110.07   
    30. A(C   0,C   1,H  10)          111.02  0.000296    0.02    111.03   
    31. A(C   0,C   1,S   2)          103.91 -0.000316   -0.15    103.76   
    32. A(C   1,S   2,C   3)           93.57  0.000780    0.06     93.63   
    33. A(C   6,C   3,N   7)          118.59  0.000541   -0.11    118.48   
    34. A(S   2,C   3,C   4)          117.03  0.000107    0.35    117.38   
    35. A(C   4,C   3,N   7)          114.87  0.000511   -0.25    114.62   
    36. A(S   2,C   3,N   7)          104.38 -0.000913   -0.24    104.14   
    37. A(S   2,C   3,C   6)          115.51  0.000085    0.31    115.82   
    38. A(C   4,C   3,C   6)           86.60 -0.000076    0.02     86.62   
    39. A(H  12,C   4,H  13)          108.78 -0.000499   -0.07    108.71   
    40. A(C   3,C   4,H  13)          113.96 -0.000072   -0.35    113.61   
    41. A(N   5,C   4,H  12)          113.28 -0.000269    0.18    113.46   
    42. A(C   3,C   4,H  12)          113.35  0.000057    0.31    113.66   
    43. A(N   5,C   4,H  13)          115.92  0.000897    0.19    116.11   
    44. A(C   3,C   4,N   5)           90.79 -0.000004   -0.27     90.52   
    45. A(C   4,N   5,C   6)           91.26 -0.000092   -0.05     91.21   
    46. A(C   4,N   5,H  14)          112.11 -0.000764    0.22    112.33   
    47. A(C   6,N   5,H  14)          111.89 -0.000852    0.18    112.07   
    48. A(C   3,C   6,H  15)          114.03  0.000046   -0.44    113.59   
    49. A(N   5,C   6,H  16)          113.16 -0.000257    0.30    113.47   
    50. A(C   3,C   6,H  16)          114.31 -0.000021    0.38    114.69   
    51. A(N   5,C   6,H  15)          115.80  0.000855    0.22    116.02   
    52. A(C   3,C   6,N   5)           90.42  0.000067   -0.27     90.15   
    53. A(H  15,C   6,H  16)          108.43 -0.000550   -0.16    108.27   
    54. A(C   0,N   7,C   3)          109.43  0.000380   -0.05    109.38   
    55. A(C   3,N   7,H  17)          109.77 -0.000303    0.26    110.03   
    56. A(C   0,N   7,H  17)          111.67 -0.000470    0.34    112.00   
    57. D(S   2,C   1,C   0,H   9)    159.42 -0.000093    0.38    159.80   
    58. D(H  11,C   1,C   0,H   9)    -82.26 -0.000236    0.17    -82.09   
    59. D(H  10,C   1,C   0,N   7)    -76.69  0.000178    0.36    -76.34   
    60. D(S   2,C   1,C   0,H   8)    -80.31 -0.000269    0.45    -79.86   
    61. D(H  11,C   1,C   0,H   8)     38.01 -0.000412    0.24     38.25   
    62. D(H  10,C   1,C   0,H   9)     41.25 -0.000095    0.35     41.60   
    63. D(H  11,C   1,C   0,N   7)    159.79  0.000037    0.18    159.97   
    64. D(H  10,C   1,C   0,H   8)    161.52 -0.000271    0.42    161.94   
    65. D(S   2,C   1,C   0,N   7)     41.48  0.000180    0.39     41.87   
    66. D(C   3,S   2,C   1,H  11)   -137.80 -0.000192   -0.12   -137.91   
    67. D(C   3,S   2,C   1,H  10)    101.43 -0.000070   -0.17    101.27   
    68. D(C   3,S   2,C   1,C   0)    -17.46 -0.000256   -0.15    -17.61   
    69. D(C   4,C   3,S   2,C   1)   -139.22  0.000221    0.15   -139.07   
    70. D(N   7,C   3,S   2,C   1)    -11.03  0.000205   -0.15    -11.18   
    71. D(C   6,C   3,S   2,C   1)    121.01  0.000205   -0.27    120.75   
    72. D(H  13,C   4,C   3,N   7)   -128.10  0.001255   -2.85   -130.95   
    73. D(H  13,C   4,C   3,C   6)    111.84  0.000585   -2.69    109.16   
    74. D(H  12,C   4,C   3,C   6)   -123.02 -0.000115   -2.81   -125.82   
    75. D(H  12,C   4,C   3,S   2)    119.98 -0.000191   -3.24    116.74   
    76. D(N   5,C   4,C   3,N   7)    112.92  0.000266   -2.84    110.09   
    77. D(H  13,C   4,C   3,S   2)     -5.16  0.000509   -3.12     -8.28   
    78. D(N   5,C   4,C   3,C   6)     -7.13 -0.000404   -2.67     -9.80   
    79. D(N   5,C   4,C   3,S   2)   -124.14 -0.000479   -3.10   -127.24   
    80. D(H  12,C   4,C   3,N   7)     -2.96  0.000555   -2.97     -5.93   
    81. D(H  14,N   5,C   4,H  13)      4.49 -0.000866    3.50      7.98   
    82. D(H  14,N   5,C   4,H  12)   -122.30 -0.000711    3.25   -119.04   
    83. D(H  14,N   5,C   4,C   3)    121.76 -0.000712    3.00    124.76   
    84. D(C   6,N   5,C   4,H  12)    123.41  0.000426    3.05    126.45   
    85. D(C   6,N   5,C   4,C   3)      7.46  0.000424    2.79     10.25   
    86. D(C   6,N   5,C   4,H  13)   -109.81  0.000271    3.29   -106.52   
    87. D(N   5,C   6,C   3,S   2)    125.58  0.000510    3.14    128.71   
    88. D(H  16,C   6,N   5,H  14)    121.30  0.000682   -3.37    117.93   
    89. D(H  16,C   6,N   5,C   4)   -124.21 -0.000374   -3.13   -127.33   
    90. D(H  15,C   6,N   5,C   4)    109.72 -0.000115   -3.37    106.35   
    91. D(C   3,C   6,N   5,H  14)   -121.89  0.000634   -3.02   -124.91   
    92. D(C   3,C   6,N   5,C   4)     -7.40 -0.000422   -2.77    -10.17   
    93. D(H  16,C   6,C   3,N   7)      6.35 -0.000505    3.27      9.62   
    94. D(H  16,C   6,C   3,C   4)    122.93  0.000154    2.97    125.90   
    95. D(H  16,C   6,C   3,S   2)   -118.64  0.000251    3.43   -115.21   
    96. D(H  15,C   6,C   3,N   7)    131.89 -0.001252    2.99    134.89   
    97. D(H  15,C   6,C   3,C   4)   -111.53 -0.000594    2.69   -108.84   
    98. D(H  15,C   6,N   5,H  14)     -4.77  0.000942   -3.61     -8.38   
    99. D(H  15,C   6,C   3,S   2)      6.90 -0.000496    3.15     10.05   
   100. D(N   5,C   6,C   3,N   7)   -109.43 -0.000246    2.98   -106.45   
   101. D(N   5,C   6,C   3,C   4)      7.15  0.000412    2.68      9.82   
   102. D(H  17,N   7,C   3,C   6)     31.86 -0.000170    0.92     32.78   
   103. D(H  17,N   7,C   3,C   4)    -68.41 -0.000706    1.12    -67.29   
   104. D(C   0,N   7,C   3,C   6)    -91.02  0.000365    0.37    -90.65   
   105. D(C   0,N   7,C   3,C   4)    168.71 -0.000172    0.57    169.28   
   106. D(C   0,N   7,C   3,S   2)     39.22  0.000064    0.49     39.71   
   107. D(H  17,N   7,C   0,H   9)     65.08  0.000420   -1.22     63.86   
   108. D(H  17,N   7,C   0,H   8)    -56.54  0.000275   -1.34    -57.89   
   109. D(H  17,N   7,C   0,C   1)   -175.84 -0.000036   -1.17   -177.00   
   110. D(H  17,N   7,C   3,S   2)    162.10 -0.000470    1.04    163.14   
   111. D(C   3,N   7,C   0,H   9)   -173.18 -0.000013   -0.71   -173.89   
   112. D(C   3,N   7,C   0,H   8)     65.20 -0.000158   -0.84     64.36   
   113. D(C   3,N   7,C   0,C   1)    -54.09 -0.000469   -0.67    -54.76   
    ----------------------------------------------------------------------------

         *************************************************************
         *                GEOMETRY OPTIMIZATION CYCLE   7            *
         *************************************************************
---------------------------------
CARTESIAN COORDINATES (ANGSTROEM)
---------------------------------
  C     -1.809712   -0.347413    0.661355
  C     -2.210379    0.277074   -0.673479
  S     -0.637715    0.389742   -1.588794
  C      0.384276    0.194585   -0.087574
  C      1.644525    1.081483    0.035062
  N      2.483651   -0.125483    0.288527
  C      1.355499   -1.024034   -0.080918
  N     -0.564384    0.332920    1.008721
  H     -1.697289   -1.438690    0.542178
  H     -2.561608   -0.154513    1.433434
  H     -2.632170    1.274224   -0.528946
  H     -2.911344   -0.345449   -1.233651
  H      1.612863    1.775617    0.880007
  H      1.874629    1.647257   -0.876641
  H      3.256875   -0.199413   -0.359871
  H      1.437887   -1.525497   -1.053320
  H      1.133820   -1.783122    0.679713
  H     -0.159423   -0.029488    1.866698

----------------------------
CARTESIAN COORDINATES (A.U.)
----------------------------
  NO LB      ZA    FRAG     MASS         X           Y           Z
   0 C     6.0000    0    12.011   -3.419859   -0.656516    1.249779
   1 C     6.0000    0    12.011   -4.177011    0.523594   -1.272691
   2 S    16.0000    0    32.060   -1.205107    0.736505   -3.002386
   3 C     6.0000    0    12.011    0.726176    0.367713   -0.165491
   4 C     6.0000    0    12.011    3.107703    2.043707    0.066258
   5 N     7.0000    0    14.007    4.693419   -0.237128    0.545238
   6 C     6.0000    0    12.011    2.561521   -1.935145   -0.152912
   7 N     7.0000    0    14.007   -1.066532    0.629128    1.906206
   8 H     1.0000    0     1.008   -3.207411   -2.718730    1.024568
   9 H     1.0000    0     1.008   -4.840737   -0.291987    2.708797
  10 H     1.0000    0     1.008   -4.974081    2.407934   -0.999563
  11 H     1.0000    0     1.008   -5.501643   -0.652803   -2.331262
  12 H     1.0000    0     1.008    3.047868    3.355429    1.662972
  13 H     1.0000    0     1.008    3.542536    3.112865   -1.656611
  14 H     1.0000    0     1.008    6.154602   -0.376835   -0.680058
  15 H     1.0000    0     1.008    2.717213   -2.882772   -1.990487
  16 H     1.0000    0     1.008    2.142610   -3.369613    1.284471
  17 H     1.0000    0     1.008   -0.301267   -0.055724    3.527547

--------------------------------
INTERNAL COORDINATES (ANGSTROEM)
--------------------------------
 C      0   0   0     0.000000000000     0.00000000     0.00000000
 C      1   0   0     1.527186741367     0.00000000     0.00000000
 S      2   1   0     1.823120207219   103.75555690     0.00000000
 C      3   2   1     1.826530652920    93.63584650   342.39078338
 C      4   3   2     1.545916004213   117.38938507   220.90973801
 N      5   4   3     1.491690929941    90.45061080   232.76493313
 C      6   5   4     1.488828989807    91.14088108    10.25128627
 N      4   3   2     1.456349954009   104.12729023   348.82409275
 H      1   2   3     1.103506467132   109.67682144   280.14218617
 H      1   2   3     1.094835115298   111.35555884   159.80180008
 H      2   1   3     1.092293754050   111.03573266   241.79552389
 H      2   1   3     1.092098499137   112.55871603   118.10736726
 H      5   4   3     1.093963169874   113.68443111   116.75335442
 H      5   4   3     1.097383518289   113.62899245   351.72017906
 H      6   5   4     1.011811577319   112.34102801   124.75329311
 H      7   6   5     1.097187297882   116.03135449   106.33800033
 H      7   6   5     1.097230121028   113.49097409   232.67490320
 H      8   4   3     1.015606602779   110.01719613   163.14166460

---------------------------
INTERNAL COORDINATES (A.U.)
---------------------------
 C      0   0   0     0.000000000000     0.00000000     0.00000000
 C      1   0   0     2.885964696540     0.00000000     0.00000000
 S      2   1   0     3.445197900861   103.75555690     0.00000000
 C      3   2   1     3.451642709230    93.63584650   342.39078338
 C      4   3   2     2.921357874008   117.38938507   220.90973801
 N      5   4   3     2.818887334043    90.45061080   232.76493313
 C      6   5   4     2.813479050978    91.14088108    10.25128627
 N      4   3   2     2.752102568226   104.12729023   348.82409275
 H      1   2   3     2.085325009890   109.67682144   280.14218617
 H      1   2   3     2.068938529714   111.35555884   159.80180008
 H      2   1   3     2.064136052947   111.03573266   241.79552389
 H      2   1   3     2.063767074635   112.55871603   118.10736726
 H      5   4   3     2.067290791659   113.68443111   116.75335442
 H      5   4   3     2.073754313446   113.62899245   351.72017906
 H      6   5   4     1.912046780264   112.34102801   124.75329311
 H      7   6   5     2.073383510615   116.03135449   106.33800033
 H      7   6   5     2.073464434632   113.49097409   232.67490320
 H      8   4   3     1.919218339054   110.01719613   163.14166460


           ************************************************************
           *        Program running with 6 parallel MPI-processes     *
           *              working on a common directory               *
           ************************************************************
------------------------------------------------------------------------------
                   ___                                                        
                  /   \      - P O W E R E D   B Y -                         
                 /     \                                                     
                 |  |  |   _    _      __       _____    __    __             
                 |  |  |  | |  | |    /  \     |  _  \  |  |  /  |          
                  \  \/   | |  | |   /    \    | | | |  |  | /  /          
                 / \  \   | |__| |  /  /\  \   | |_| |  |  |/  /          
                |  |  |   |  __  | /  /__\  \  |    /   |      \           
                |  |  |   | |  | | |   __   |  |    \   |  |\   \          
                \     /   | |  | | |  |  |  |  | |\  \  |  | \   \       
                 \___/    |_|  |_| |__|  |__|  |_| \__\ |__|  \__/        
                                                                              
                      - O R C A' S   B I G   F R I E N D -                    
                                      &                                       
                       - I N T E G R A L  F E E D E R -                       
                                                                              
 v1 FN, 2020, v2 2021                                                         
------------------------------------------------------------------------------


Reading SHARK input file file.SHARKINP.tmp ... ok
----------------------
SHARK INTEGRAL PACKAGE
----------------------

Number of atoms                             ...     18
Number of basis functions                   ...    208
Number of shells                            ...    106
Maximum angular momentum                    ...      2
Integral batch strategy                     ... SHARK/LIBINT Hybrid
RI-J (if used) integral strategy            ... SPLIT-RIJ (Revised 2003 algorithm where possible)
Printlevel                                  ...      1
Contraction scheme used                     ... SEGMENTED contraction
Coulomb Range Separation                    ... NOT USED
Exchange Range Separation                   ... Long Range
   Mu parameter                             ...  0.300000
   Scaling (regular/separated)              ...  0.167000  0.833000
Finite Nucleus Model                        ... NOT USED
Auxiliary Coulomb fitting basis             ... AVAILABLE
   # of basis functions in Aux-J            ...    504
   # of shells in Aux-J                     ...    172
   Maximum angular momentum in Aux-J        ...      4
Auxiliary J/K fitting basis                 ... NOT available
Auxiliary Correlation fitting basis         ... NOT available
Auxiliary 'external' fitting basis          ... NOT available
Integral threshold                          ...     2.500000e-11
Primitive cut-off                           ...     2.500000e-12
Primitive pair pre-selection threshold      ...     2.500000e-12

Calculating pre-screening integrals         ... done (  0.0 sec) Dimension = 106
Organizing shell pair data                  ... done (  0.0 sec)
Shell pair information
Total number of shell pairs                 ...      5671
Shell pairs after pre-screening             ...      5432
Total number of primitive shell pairs       ...     21964
Primitive shell pairs kept                  ...     15718
          la=0 lb=0:   1939 shell pairs
          la=1 lb=0:   2105 shell pairs
          la=1 lb=1:    598 shell pairs
          la=2 lb=0:    486 shell pairs
          la=2 lb=1:    268 shell pairs
          la=2 lb=2:     36 shell pairs

Calculating one electron integrals          ... done (  0.0 sec)
Calculating RI/J V-Matrix + Cholesky decomp.... done (  0.0 sec)
Calculating Nuclear repulsion               ... done (  0.0 sec) ENN=    477.493756114053 Eh

SHARK setup successfully completed in   0.3 seconds

Maximum memory used throughout the entire GTOINT-calculation: 14.9 MB


           ************************************************************
           *        Program running with 6 parallel MPI-processes     *
           *              working on a common directory               *
           ************************************************************

Diagonalization of the overlap matrix:
Smallest eigenvalue                        ... 1.451e-05
Time for diagonalization                   ...    0.012 sec
Threshold for overlap eigenvalues          ... 1.000e-08
Number of eigenvalues below threshold      ... 0
Time for construction of square roots      ...    0.014 sec
Total time needed                          ...    0.026 sec

-------------------
DFT GRID GENERATION
-------------------

General Integration Accuracy     IntAcc      ... 4.388
Radial Grid Type                 RadialGrid  ... OptM3 with GC (2021)
Angular Grid (max. ang.)         AngularGrid ... 4 (Lebedev-302)
Angular grid pruning method      GridPruning ... 4 (adaptive)
Weight generation scheme         WeightScheme... Becke
Basis function cutoff            BFCut       ... 1.0000e-11
Integration weight cutoff        WCut        ... 1.0000e-14
Angular grids for H and He will be reduced by one unit
Partially contracted basis set               ... off
Rotationally invariant grid construction     ... off

Total number of grid points                  ...    85193
Total number of batches                      ...     1341
Average number of points per batch           ...       63
Average number of grid points per atom       ...     4733
Time for grid setup =    0.566 sec

--------------------
COSX GRID GENERATION
--------------------

GRIDX 1
-------
General Integration Accuracy     IntAcc      ... 3.816
Radial Grid Type                 RadialGrid  ... OptM3 with GC (2021)
Angular Grid (max. ang.)         AngularGrid ... 1 (Lebedev-50)
Angular grid pruning method      GridPruning ... 4 (adaptive)
Weight generation scheme         WeightScheme... Becke
Basis function cutoff            BFCut       ... 1.0000e-11
Integration weight cutoff        WCut        ... 1.0000e-14
Angular grids for H and He will be reduced by one unit
Partially contracted basis set               ... on
Rotationally invariant grid construction     ... off

Total number of grid points                  ...    10594
Total number of batches                      ...      175
Average number of points per batch           ...       60
Average number of grid points per atom       ...      589
UseSFitting                                  ... on

GRIDX 2
-------
General Integration Accuracy     IntAcc      ... 4.020
Radial Grid Type                 RadialGrid  ... OptM3 with GC (2021)
Angular Grid (max. ang.)         AngularGrid ... 2 (Lebedev-110)
Angular grid pruning method      GridPruning ... 4 (adaptive)
Weight generation scheme         WeightScheme... Becke
Basis function cutoff            BFCut       ... 1.0000e-11
Integration weight cutoff        WCut        ... 1.0000e-14
Angular grids for H and He will be reduced by one unit
Partially contracted basis set               ... on
Rotationally invariant grid construction     ... off

Total number of grid points                  ...    24989
Total number of batches                      ...      399
Average number of points per batch           ...       62
Average number of grid points per atom       ...     1388
UseSFitting                                  ... on

GRIDX 3
-------
General Integration Accuracy     IntAcc      ... 4.338
Radial Grid Type                 RadialGrid  ... OptM3 with GC (2021)
Angular Grid (max. ang.)         AngularGrid ... 3 (Lebedev-194)
Angular grid pruning method      GridPruning ... 4 (adaptive)
Weight generation scheme         WeightScheme... Becke
Basis function cutoff            BFCut       ... 1.0000e-11
Integration weight cutoff        WCut        ... 1.0000e-14
Angular grids for H and He will be reduced by one unit
Partially contracted basis set               ... on
Rotationally invariant grid construction     ... off

Total number of grid points                  ...    56426
Total number of batches                      ...      891
Average number of points per batch           ...       63
Average number of grid points per atom       ...     3135
UseSFitting                                  ... on

Time for X-Grid setup             =    0.553 sec

--------------
SCF ITERATIONS
--------------
ITER       Energy         Delta-E        Max-DP      RMS-DP      [F,P]     Damp
               ***  Starting incremental Fock matrix formation  ***
  0   -704.3259815201   0.000000000000 0.02291081  0.00035178  0.0225312 0.7000
                      *** Initiating the SOSCF procedure ***
                      *** Re-Reading the Fockian *** 
                      *** Removing any level shift *** 
ITER      Energy       Delta-E        Grad      Rot      Max-DP    RMS-DP
  1   -704.32663280  -0.0006512773  0.001179  0.001179  0.080296  0.001147
               *** Restarting incremental Fock matrix formation ***
  2   -704.32864268  -0.0020098851  0.001224  0.001376  0.058123  0.000547
  3   -704.32882660  -0.0001839167  0.000359  0.001014  0.036400  0.000427
  4   -704.32884405  -0.0000174498  0.000376  0.000222  0.035187  0.000221
  5   -704.32885087  -0.0000068165  0.000056  0.000061  0.001407  0.000018
  6   -704.32885107  -0.0000002008  0.000011  0.000033  0.003819  0.000024
  7   -704.32885108  -0.0000000125  0.000004  0.000019  0.005095  0.000032
                  ***Gradient check signals convergence***
              ***Rediagonalizing the Fockian in SOSCF/NRSCF***

               *****************************************************
               *                     SUCCESS                       *
               *           SCF CONVERGED AFTER   8 CYCLES          *
               *****************************************************

Old exchange energy                            =    -20.479393939 Eh
New exchange energy                            =    -20.479376025 Eh
Exchange energy change after final integration =      0.000017913 Eh
Total energy after final integration           =   -704.328833166 Eh
Final COS-X integration done in                =     8.297 sec
Total Energy       :         -704.32883317 Eh          -19165.76192 eV
  Last Energy change         ...    1.7735e-11  Tolerance :   1.0000e-08
  Last MAX-Density change    ...    5.3291e-15  Tolerance :   1.0000e-07
             **** THE GBW FILE WAS UPDATED (file.gbw) ****
             **** DENSITY file.scfp WAS UPDATED ****
             **** ENERGY FILE WAS UPDATED (file.en.tmp) ****
             **** THE GBW FILE WAS UPDATED (file.gbw) ****
             **** DENSITY file.scfp WAS UPDATED ****
Total SCF time: 0 days 0 hours 0 min 42 sec 

Maximum memory used throughout the entire SCF-calculation: 59.8 MB


-------------------------------------------------------------------------------
                          DFT DISPERSION CORRECTION                            
                                                                               
                              DFTD3 V3.1  Rev 1                                
                          USING Becke-Johnson damping                          
-------------------------------------------------------------------------------
-------------------------   ----------------
Dispersion correction           -0.036705661
-------------------------   ----------------


-------------------------   --------------------
FINAL SINGLE POINT ENERGY      -704.365538826525
-------------------------   --------------------


           ************************************************************
           *        Program running with 6 parallel MPI-processes     *
           *              working on a common directory               *
           ************************************************************
------------------------------------------------------------------------------
                         ORCA SCF GRADIENT CALCULATION
------------------------------------------------------------------------------

 ... reading COSX grid (gridx3)
Gradient of the Kohn-Sham DFT energy:
Kohn-Sham wavefunction type      ... RKS
Hartree-Fock exchange scaling    ...    0.167
Number of operators              ...    1
Number of atoms                  ...   18
Basis set dimensions             ...  208
Integral neglect threshold       ... 2.5e-11
Integral primitive cutoff        ... 2.5e-12
SHARK Integral package           ... ON

Nuc. rep. gradient       (SHARK) ... done (  0.0 sec)
HCore & Overlap gradient (SHARK) ... done (  0.1 sec)
RI-J gradient            (SHARK) ... done (  0.6 sec)
COSX-gradient                    ... done (  9.3 sec)
Exchange-correlation gradient    ... done
Dispersion correction            ... done

------------------
CARTESIAN GRADIENT
------------------

   1   C   :    0.000945331   -0.001668628    0.000030151
   2   C   :   -0.001050977    0.001132851    0.000559531
   3   S   :   -0.000414779   -0.000601114    0.001195014
   4   C   :    0.001779765   -0.000864892    0.001106621
   5   C   :    0.001233317    0.000659879   -0.002372737
   6   N   :    0.005154215   -0.001083635    0.005108593
   7   C   :    0.001821616   -0.000128010   -0.002525244
   8   N   :   -0.002773098    0.002429389   -0.000548665
   9   H   :   -0.000724976   -0.000135293    0.000086906
  10   H   :    0.000126379    0.000191471   -0.000284828
  11   H   :   -0.000130909   -0.000272723   -0.000132223
  12   H   :    0.000424733    0.000125424   -0.000204598
  13   H   :    0.000199570   -0.000642572   -0.000829463
  14   H   :   -0.001066248    0.002395227    0.000497292
  15   H   :   -0.003691001    0.000436400   -0.000571130
  16   H   :   -0.001550141   -0.002343527    0.000319148
  17   H   :    0.000155565    0.000374687   -0.000797489
  18   H   :   -0.000474080   -0.000510358   -0.000724835

Difference to translation invariance:
           :   -0.0000357196   -0.0005054232   -0.0000879550

Difference to rotation invariance:
           :   -0.0004058824    0.0001371242   -0.0001690840

Norm of the cartesian gradient     ...    0.0114783633
RMS gradient                       ...    0.0015620074
MAX gradient                       ...    0.0051542147

-------
TIMINGS
-------

Total SCF gradient time            ...       12.636 sec

One electron gradient       ....       0.091 sec  (  0.7%)
RI-J Coulomb gradient       ....       0.558 sec  (  4.4%)
COSX gradient               ....       9.260 sec  ( 73.3%)
XC gradient                 ....       2.220 sec  ( 17.6%)

Maximum memory used throughout the entire SCFGRAD-calculation: 46.2 MB
------------------------------------------------------------------------------
                         ORCA GEOMETRY RELAXATION STEP
------------------------------------------------------------------------------

Reading the OPT-File                    .... done
Getting information on internals        .... done
Copying old internal coords+grads       .... done
Making the new internal coordinates     .... (new redundants).... done
Validating the new internal coordinates .... (new redundants).... done
Calculating the B-matrix                .... done
Calculating the G,G- and P matrices     .... done
Transforming gradient to internals      .... done
Projecting the internal gradient        .... done
Number of atoms                         ....  18
Number of internal coordinates          .... 113
Current Energy                          ....  -704.365538827 Eh
Current gradient norm                   ....     0.011478363 Eh/bohr
Maximum allowed component of the step   ....  0.300
Current trust radius                    ....  0.300
Updating the Hessian (BFGS)             .... done
Forming the augmented Hessian           .... done
Diagonalizing the augmented Hessian     .... done
Last element of RFO vector              ....  0.046030820
Lowest eigenvalues of augmented Hessian:
 -0.009915279 -0.001251341  0.001152874  0.007078019  0.009416499
Warning: RFO finds a terribly low value for the scaling factor
Trying a QUASI-NEWTON step instead
Doing a quasi-Newton Step:
Inverting the Hessian                   .... done
Computing the step                      .... done
Length of the computed step             ....  3.833890192
Warning: the length of the step is outside the trust region - QNStep is scaled down
Converting the step to cartesian space:
 Initial RMS(Int)=    0.0282216261
Transforming coordinates:
 Iter   0:  RMS(Cart)=    0.0458701905 RMS(Int)=    0.0281266742
 Iter   1:  RMS(Cart)=    0.0013483170 RMS(Int)=    0.0007793448
 Iter   2:  RMS(Cart)=    0.0000707848 RMS(Int)=    0.0000488773
 Iter   3:  RMS(Cart)=    0.0000044655 RMS(Int)=    0.0000028079
 Iter   4:  RMS(Cart)=    0.0000002739 RMS(Int)=    0.0000002102
 Iter   5:  RMS(Cart)=    0.0000000183 RMS(Int)=    0.0000000128
done
Storing new coordinates                 .... done

                                .--------------------.
          ----------------------|Geometry convergence|-------------------------
          Item                value                   Tolerance       Converged
          ---------------------------------------------------------------------
          Energy change      -0.0003560232            0.0000050000      NO
          RMS gradient        0.0007047374            0.0001000000      NO
          MAX gradient        0.0024910719            0.0003000000      NO
          RMS step            0.0282216261            0.0020000000      NO
          MAX step            0.0665018121            0.0040000000      NO
          ........................................................
          Max(Bonds)      0.0007      Max(Angles)    0.44
          Max(Dihed)        3.81      Max(Improp)    0.00
          ---------------------------------------------------------------------

The optimization has not yet converged - more geometry cycles are needed


    ---------------------------------------------------------------------------
                         Redundant Internal Coordinates
                            (Angstroem and degrees)

        Definition                    Value    dE/dq     Step     New-Value
    ----------------------------------------------------------------------------
     1. B(C   1,C   0)                1.5272 -0.000057  0.0003    1.5275   
     2. B(S   2,C   1)                1.8231  0.000010  0.0006    1.8237   
     3. B(C   3,S   2)                1.8265 -0.000402 -0.0002    1.8264   
     4. B(C   4,C   3)                1.5459  0.001543 -0.0007    1.5452   
     5. B(N   5,C   4)                1.4917  0.001771  0.0001    1.4918   
     6. B(C   6,N   5)                1.4888  0.001582  0.0002    1.4890   
     7. B(C   6,C   3)                1.5583  0.001799 -0.0004    1.5579   
     8. B(N   7,C   3)                1.4563  0.001665  0.0000    1.4564   
     9. B(N   7,C   0)                1.4609  0.000468 -0.0005    1.4604   
    10. B(H   8,C   0)                1.1035  0.000029 -0.0001    1.1034   
    11. B(H   9,C   0)                1.0948 -0.000251 -0.0001    1.0948   
    12. B(H  10,C   1)                1.0923 -0.000188 -0.0000    1.0923   
    13. B(H  11,C   1)                1.0921 -0.000261 -0.0001    1.0920   
    14. B(H  12,C   4)                1.0940 -0.001024 -0.0003    1.0937   
    15. B(H  13,C   4)                1.0974  0.000602  0.0005    1.0979   
    16. B(H  14,N   5)                1.0118 -0.002491 -0.0002    1.0116   
    17. B(H  15,C   6)                1.0972  0.000659  0.0006    1.0978   
    18. B(H  16,C   6)                1.0972 -0.000866 -0.0003    1.0970   
    19. B(H  17,N   7)                1.0156 -0.000621 -0.0001    1.0155   
    20. A(N   7,C   0,H   8)          113.54  0.000468    0.07    113.61   
    21. A(N   7,C   0,H   9)          109.61  0.000087    0.08    109.69   
    22. A(C   1,C   0,H   8)          109.68  0.000254   -0.08    109.60   
    23. A(C   1,C   0,N   7)          103.95 -0.000349   -0.25    103.70   
    24. A(C   1,C   0,H   9)          111.36 -0.000351    0.15    111.51   
    25. A(H   8,C   0,H   9)          108.69 -0.000125    0.03    108.71   
    26. A(S   2,C   1,H  11)          109.35 -0.000070   -0.15    109.20   
    27. A(C   0,C   1,H  11)          112.56  0.000165    0.11    112.67   
    28. A(H  10,C   1,H  11)          109.90 -0.000134    0.07    109.97   
    29. A(S   2,C   1,H  10)          110.07  0.000112    0.10    110.17   
    30. A(C   0,C   1,H  10)          111.04  0.000320    0.00    111.04   
    31. A(C   0,C   1,S   2)          103.76 -0.000406   -0.15    103.61   
    32. A(C   1,S   2,C   3)           93.64  0.001095    0.04     93.67   
    33. A(C   6,C   3,N   7)          118.49  0.000806   -0.09    118.40   
    34. A(S   2,C   3,C   4)          117.39  0.000120    0.35    117.74   
    35. A(C   4,C   3,N   7)          114.63  0.000643   -0.24    114.40   
    36. A(S   2,C   3,N   7)          104.13 -0.001318   -0.23    103.90   
    37. A(S   2,C   3,C   6)          115.84  0.000189    0.32    116.15   
    38. A(C   4,C   3,C   6)           86.57 -0.000071   -0.04     86.53   
    39. A(H  12,C   4,H  13)          108.70 -0.000703   -0.02    108.68   
    40. A(C   3,C   4,H  13)          113.63 -0.000067   -0.33    113.30   
    41. A(N   5,C   4,H  12)          113.48 -0.000376    0.20    113.68   
    42. A(C   3,C   4,H  12)          113.68  0.000041    0.33    114.01   
    43. A(N   5,C   4,H  13)          116.13  0.001264    0.15    116.28   
    44. A(C   3,C   4,N   5)           90.45  0.000002   -0.36     90.09   
    45. A(C   4,N   5,C   6)           91.14 -0.000129   -0.10     91.05   
    46. A(C   4,N   5,H  14)          112.34 -0.000905    0.41    112.75   
    47. A(C   6,N   5,H  14)          112.08 -0.001030    0.35    112.44   
    48. A(C   3,C   6,H  15)          113.60  0.000108   -0.44    113.16   
    49. A(N   5,C   6,H  16)          113.49 -0.000277    0.33    113.82   
    50. A(C   3,C   6,H  16)          114.71 -0.000014    0.40    115.11   
    51. A(N   5,C   6,H  15)          116.03  0.001247    0.18    116.21   
    52. A(C   3,C   6,N   5)           90.08 -0.000020   -0.37     89.71   
    53. A(H  15,C   6,H  16)          108.26 -0.000834   -0.10    108.16   
    54. A(C   0,N   7,C   3)          109.39  0.000536   -0.04    109.35   
    55. A(C   3,N   7,H  17)          110.02 -0.000364    0.31    110.33   
    56. A(C   0,N   7,H  17)          112.00 -0.000447    0.43    112.43   
    57. D(S   2,C   1,C   0,H   9)    159.80 -0.000043    0.43    160.23   
    58. D(H  11,C   1,C   0,H   9)    -82.09 -0.000288    0.21    -81.88   
    59. D(H  10,C   1,C   0,N   7)    -76.34  0.000169    0.36    -75.97   
    60. D(S   2,C   1,C   0,H   8)    -79.86 -0.000257    0.50    -79.35   
    61. D(H  11,C   1,C   0,H   8)     38.25 -0.000501    0.29     38.54   
    62. D(H  10,C   1,C   0,H   9)     41.60 -0.000100    0.39     41.99   
    63. D(H  11,C   1,C   0,N   7)    159.97 -0.000019    0.18    160.16   
    64. D(H  10,C   1,C   0,H   8)    161.94 -0.000314    0.47    162.41   
    65. D(S   2,C   1,C   0,N   7)     41.87  0.000226    0.40     42.27   
    66. D(C   3,S   2,C   1,H  11)   -137.91 -0.000258   -0.16   -138.08   
    67. D(C   3,S   2,C   1,H  10)    101.26 -0.000118   -0.22    101.04   
    68. D(C   3,S   2,C   1,C   0)    -17.61 -0.000322   -0.19    -17.80   
    69. D(C   4,C   3,S   2,C   1)   -139.09  0.000411    0.17   -138.92   
    70. D(N   7,C   3,S   2,C   1)    -11.18  0.000234   -0.09    -11.27   
    71. D(C   6,C   3,S   2,C   1)    120.77  0.000315   -0.18    120.59   
    72. D(H  13,C   4,C   3,N   7)   -130.96  0.001789   -2.87   -133.83   
    73. D(H  13,C   4,C   3,C   6)    109.15  0.000799   -2.70    106.45   
    74. D(H  12,C   4,C   3,C   6)   -125.82 -0.000193   -2.72   -128.54   
    75. D(H  12,C   4,C   3,S   2)    116.75 -0.000394   -3.14    113.62   
    76. D(N   5,C   4,C   3,N   7)    110.08  0.000389   -2.77    107.31   
    77. D(H  13,C   4,C   3,S   2)     -8.28  0.000598   -3.11    -11.39   
    78. D(N   5,C   4,C   3,C   6)     -9.81 -0.000601   -2.60    -12.40   
    79. D(N   5,C   4,C   3,S   2)   -127.24 -0.000802   -3.01   -130.25   
    80. D(H  12,C   4,C   3,N   7)     -5.93  0.000798   -2.89     -8.82   
    81. D(H  14,N   5,C   4,H  13)      7.99 -0.000995    3.66     11.65   
    82. D(H  14,N   5,C   4,H  12)   -119.05 -0.000783    3.36   -115.69   
    83. D(H  14,N   5,C   4,C   3)    124.75 -0.000746    3.12    127.88   
    84. D(C   6,N   5,C   4,H  12)    126.44  0.000599    2.95    129.40   
    85. D(C   6,N   5,C   4,C   3)     10.25  0.000637    2.71     12.97   
    86. D(C   6,N   5,C   4,H  13)   -106.51  0.000388    3.25   -103.26   
    87. D(N   5,C   6,C   3,S   2)    128.71  0.000750    3.04    131.75   
    88. D(H  16,C   6,N   5,H  14)    117.94  0.000740   -3.49    114.45   
    89. D(H  16,C   6,N   5,C   4)   -127.33 -0.000529   -3.03   -130.36   
    90. D(H  15,C   6,N   5,C   4)    106.34 -0.000199   -3.35    102.99   
    91. D(C   3,C   6,N   5,H  14)   -124.90  0.000652   -3.15   -128.05   
    92. D(C   3,C   6,N   5,C   4)    -10.17 -0.000617   -2.69    -12.86   
    93. D(H  16,C   6,C   3,N   7)      9.62 -0.000575    3.19     12.81   
    94. D(H  16,C   6,C   3,C   4)    125.89  0.000289    2.87    128.76   
    95. D(H  16,C   6,C   3,S   2)   -115.23  0.000425    3.31   -111.92   
    96. D(H  15,C   6,C   3,N   7)    134.90 -0.001659    3.01    137.91   
    97. D(H  15,C   6,C   3,C   4)   -108.83 -0.000795    2.70   -106.13   
    98. D(H  15,C   6,N   5,H  14)     -8.39  0.001069   -3.81    -12.20   
    99. D(H  15,C   6,C   3,S   2)     10.05 -0.000659    3.13     13.18   
   100. D(N   5,C   6,C   3,N   7)   -106.45 -0.000250    2.92   -103.53   
   101. D(N   5,C   6,C   3,C   4)      9.82  0.000614    2.60     12.43   
   102. D(H  17,N   7,C   3,C   6)     32.76  0.000020    1.01     33.76   
   103. D(H  17,N   7,C   3,C   4)    -67.27 -0.000749    1.26    -66.01   
   104. D(C   0,N   7,C   3,C   6)    -90.67  0.000463    0.30    -90.38   
   105. D(C   0,N   7,C   3,C   4)    169.30 -0.000307    0.55    169.85   
   106. D(C   0,N   7,C   3,S   2)     39.71  0.000142    0.45     40.16   
   107. D(H  17,N   7,C   0,H   9)     63.86  0.000265   -1.37     62.49   
   108. D(H  17,N   7,C   0,H   8)    -57.89  0.000040   -1.51    -59.40   
   109. D(H  17,N   7,C   0,C   1)   -177.01 -0.000292   -1.29   -178.29   
   110. D(H  17,N   7,C   3,S   2)    163.14 -0.000301    1.16    164.30   
   111. D(C   3,N   7,C   0,H   9)   -173.89 -0.000122   -0.73   -174.63   
   112. D(C   3,N   7,C   0,H   8)     64.36 -0.000347   -0.87     63.49   
   113. D(C   3,N   7,C   0,C   1)    -54.76 -0.000679   -0.65    -55.41   
    ----------------------------------------------------------------------------

         *************************************************************
         *                GEOMETRY OPTIMIZATION CYCLE   8            *
         *************************************************************
---------------------------------
CARTESIAN COORDINATES (ANGSTROEM)
---------------------------------
  C     -1.803715   -0.352372    0.665835
  C     -2.219889    0.279479   -0.661103
  S     -0.655453    0.393422   -1.591285
  C      0.381826    0.195389   -0.101110
  C      1.642872    1.079996    0.020265
  N      2.460340   -0.127188    0.336801
  C      1.352636   -1.022910   -0.096851
  N     -0.559629    0.335012    1.001339
  H     -1.685451   -1.441732    0.535958
  H     -2.548006   -0.170671    1.447862
  H     -2.639508    1.275983   -0.506421
  H     -2.925265   -0.339774   -1.219205
  H      1.599604    1.807755    0.835489
  H      1.894577    1.607734   -0.908986
  H      3.278182   -0.211372   -0.252554
  H      1.464519   -1.489699   -1.084156
  H      1.109425   -1.809849    0.627640
  H     -0.147063   -0.009402    1.862981

----------------------------
CARTESIAN COORDINATES (A.U.)
----------------------------
  NO LB      ZA    FRAG     MASS         X           Y           Z
   0 C     6.0000    0    12.011   -3.408527   -0.665887    1.258246
   1 C     6.0000    0    12.011   -4.194982    0.528138   -1.249303
   2 S    16.0000    0    32.060   -1.238627    0.743460   -3.007093
   3 C     6.0000    0    12.011    0.721546    0.369231   -0.191070
   4 C     6.0000    0    12.011    3.104578    2.040896    0.038296
   5 N     7.0000    0    14.007    4.649368   -0.240350    0.636462
   6 C     6.0000    0    12.011    2.556112   -1.933020   -0.183022
   7 N     7.0000    0    14.007   -1.057545    0.633081    1.892257
   8 H     1.0000    0     1.008   -3.185041   -2.724478    1.012814
   9 H     1.0000    0     1.008   -4.815034   -0.322522    2.736063
  10 H     1.0000    0     1.008   -4.987947    2.411259   -0.956998
  11 H     1.0000    0     1.008   -5.527950   -0.642079   -2.303964
  12 H     1.0000    0     1.008    3.022813    3.416162    1.578846
  13 H     1.0000    0     1.008    3.580231    3.038177   -1.717735
  14 H     1.0000    0     1.008    6.194865   -0.399436   -0.477258
  15 H     1.0000    0     1.008    2.767540   -2.815123   -2.048758
  16 H     1.0000    0     1.008    2.096510   -3.420120    1.186068
  17 H     1.0000    0     1.008   -0.277910   -0.017767    3.520524

--------------------------------
INTERNAL COORDINATES (ANGSTROEM)
--------------------------------
 C      0   0   0     0.000000000000     0.00000000     0.00000000
 C      1   0   0     1.527481918767     0.00000000     0.00000000
 S      2   1   0     1.823645041775   103.60431479     0.00000000
 C      3   2   1     1.826413687386    93.68478014   342.19711541
 C      4   3   2     1.545153556726   117.74402433   221.06439519
 N      5   4   3     1.491891683167    90.03482395   229.75735034
 C      6   5   4     1.489086931573    90.99358003    12.96368939
 N      4   3   2     1.456442714214   103.89153088   348.72894346
 H      1   2   3     1.103430058493   109.59273715   280.64665627
 H      1   2   3     1.094783625705   111.50927995   160.23050967
 H      2   1   3     1.092257938322   111.04128968   241.75817370
 H      2   1   3     1.092020053740   112.66815576   117.88954504
 H      5   4   3     1.093661881674   114.03087658   113.62883712
 H      5   4   3     1.097893776081   113.31672702   348.61006935
 H      6   5   4     1.011578911651   112.75092453   127.87559528
 H      7   6   5     1.097807514788   116.22280029   102.97736077
 H      7   6   5     1.096955836313   113.83571932   229.65217622
 H      8   4   3     1.015508827847   110.31192901   164.30478168

---------------------------
INTERNAL COORDINATES (A.U.)
---------------------------
 C      0   0   0     0.000000000000     0.00000000     0.00000000
 C      1   0   0     2.886522500986     0.00000000     0.00000000
 S      2   1   0     3.446189694437   103.60431479     0.00000000
 C      3   2   1     3.451421676405    93.68478014   342.19711541
 C      4   3   2     2.919917057067   117.74402433   221.06439519
 N      5   4   3     2.819266702661    90.03482395   229.75735034
 C      6   5   4     2.813966490274    90.99358003    12.96368939
 N      4   3   2     2.752277859610   103.89153088   348.72894346
 H      1   2   3     2.085180618488   109.59273715   280.64665627
 H      1   2   3     2.068841228483   111.50927995   160.23050967
 H      2   1   3     2.064068371029   111.04128968   241.75817370
 H      2   1   3     2.063618834318   112.66815576   117.88954504
 H      5   4   3     2.066721439473   114.03087658   113.62883712
 H      5   4   3     2.074718560929   113.31672702   348.61006935
 H      6   5   4     1.911607105871   112.75092453   127.87559528
 H      7   6   5     2.074555550710   116.22280029   102.97736077
 H      7   6   5     2.072946111638   113.83571932   229.65217622
 H      8   4   3     1.919033571210   110.31192901   164.30478168


           ************************************************************
           *        Program running with 6 parallel MPI-processes     *
           *              working on a common directory               *
           ************************************************************
------------------------------------------------------------------------------
                   ___                                                        
                  /   \      - P O W E R E D   B Y -                         
                 /     \                                                     
                 |  |  |   _    _      __       _____    __    __             
                 |  |  |  | |  | |    /  \     |  _  \  |  |  /  |          
                  \  \/   | |  | |   /    \    | | | |  |  | /  /          
                 / \  \   | |__| |  /  /\  \   | |_| |  |  |/  /          
                |  |  |   |  __  | /  /__\  \  |    /   |      \           
                |  |  |   | |  | | |   __   |  |    \   |  |\   \          
                \     /   | |  | | |  |  |  |  | |\  \  |  | \   \       
                 \___/    |_|  |_| |__|  |__|  |_| \__\ |__|  \__/        
                                                                              
                      - O R C A' S   B I G   F R I E N D -                    
                                      &                                       
                       - I N T E G R A L  F E E D E R -                       
                                                                              
 v1 FN, 2020, v2 2021                                                         
------------------------------------------------------------------------------


Reading SHARK input file file.SHARKINP.tmp ... ok
----------------------
SHARK INTEGRAL PACKAGE
----------------------

Number of atoms                             ...     18
Number of basis functions                   ...    208
Number of shells                            ...    106
Maximum angular momentum                    ...      2
Integral batch strategy                     ... SHARK/LIBINT Hybrid
RI-J (if used) integral strategy            ... SPLIT-RIJ (Revised 2003 algorithm where possible)
Printlevel                                  ...      1
Contraction scheme used                     ... SEGMENTED contraction
Coulomb Range Separation                    ... NOT USED
Exchange Range Separation                   ... Long Range
   Mu parameter                             ...  0.300000
   Scaling (regular/separated)              ...  0.167000  0.833000
Finite Nucleus Model                        ... NOT USED
Auxiliary Coulomb fitting basis             ... AVAILABLE
   # of basis functions in Aux-J            ...    504
   # of shells in Aux-J                     ...    172
   Maximum angular momentum in Aux-J        ...      4
Auxiliary J/K fitting basis                 ... NOT available
Auxiliary Correlation fitting basis         ... NOT available
Auxiliary 'external' fitting basis          ... NOT available
Integral threshold                          ...     2.500000e-11
Primitive cut-off                           ...     2.500000e-12
Primitive pair pre-selection threshold      ...     2.500000e-12

Calculating pre-screening integrals         ... done (  0.0 sec) Dimension = 106
Organizing shell pair data                  ... done (  0.0 sec)
Shell pair information
Total number of shell pairs                 ...      5671
Shell pairs after pre-screening             ...      5433
Total number of primitive shell pairs       ...     21964
Primitive shell pairs kept                  ...     15729
          la=0 lb=0:   1939 shell pairs
          la=1 lb=0:   2105 shell pairs
          la=1 lb=1:    598 shell pairs
          la=2 lb=0:    486 shell pairs
          la=2 lb=1:    269 shell pairs
          la=2 lb=2:     36 shell pairs

Calculating one electron integrals          ... done (  0.0 sec)
Calculating RI/J V-Matrix + Cholesky decomp.... done (  0.0 sec)
Calculating Nuclear repulsion               ... done (  0.0 sec) ENN=    477.618755369860 Eh

SHARK setup successfully completed in   0.3 seconds

Maximum memory used throughout the entire GTOINT-calculation: 14.9 MB


           ************************************************************
           *        Program running with 6 parallel MPI-processes     *
           *              working on a common directory               *
           ************************************************************

Diagonalization of the overlap matrix:
Smallest eigenvalue                        ... 1.407e-05
Time for diagonalization                   ...    0.012 sec
Threshold for overlap eigenvalues          ... 1.000e-08
Number of eigenvalues below threshold      ... 0
Time for construction of square roots      ...    0.015 sec
Total time needed                          ...    0.028 sec

-------------------
DFT GRID GENERATION
-------------------

General Integration Accuracy     IntAcc      ... 4.388
Radial Grid Type                 RadialGrid  ... OptM3 with GC (2021)
Angular Grid (max. ang.)         AngularGrid ... 4 (Lebedev-302)
Angular grid pruning method      GridPruning ... 4 (adaptive)
Weight generation scheme         WeightScheme... Becke
Basis function cutoff            BFCut       ... 1.0000e-11
Integration weight cutoff        WCut        ... 1.0000e-14
Angular grids for H and He will be reduced by one unit
Partially contracted basis set               ... off
Rotationally invariant grid construction     ... off

Total number of grid points                  ...    85185
Total number of batches                      ...     1342
Average number of points per batch           ...       63
Average number of grid points per atom       ...     4732
Time for grid setup =    0.563 sec

--------------------
COSX GRID GENERATION
--------------------

GRIDX 1
-------
General Integration Accuracy     IntAcc      ... 3.816
Radial Grid Type                 RadialGrid  ... OptM3 with GC (2021)
Angular Grid (max. ang.)         AngularGrid ... 1 (Lebedev-50)
Angular grid pruning method      GridPruning ... 4 (adaptive)
Weight generation scheme         WeightScheme... Becke
Basis function cutoff            BFCut       ... 1.0000e-11
Integration weight cutoff        WCut        ... 1.0000e-14
Angular grids for H and He will be reduced by one unit
Partially contracted basis set               ... on
Rotationally invariant grid construction     ... off

Total number of grid points                  ...    10592
Total number of batches                      ...      174
Average number of points per batch           ...       60
Average number of grid points per atom       ...      588
UseSFitting                                  ... on

GRIDX 2
-------
General Integration Accuracy     IntAcc      ... 4.020
Radial Grid Type                 RadialGrid  ... OptM3 with GC (2021)
Angular Grid (max. ang.)         AngularGrid ... 2 (Lebedev-110)
Angular grid pruning method      GridPruning ... 4 (adaptive)
Weight generation scheme         WeightScheme... Becke
Basis function cutoff            BFCut       ... 1.0000e-11
Integration weight cutoff        WCut        ... 1.0000e-14
Angular grids for H and He will be reduced by one unit
Partially contracted basis set               ... on
Rotationally invariant grid construction     ... off

Total number of grid points                  ...    24992
Total number of batches                      ...      400
Average number of points per batch           ...       62
Average number of grid points per atom       ...     1388
UseSFitting                                  ... on

GRIDX 3
-------
General Integration Accuracy     IntAcc      ... 4.338
Radial Grid Type                 RadialGrid  ... OptM3 with GC (2021)
Angular Grid (max. ang.)         AngularGrid ... 3 (Lebedev-194)
Angular grid pruning method      GridPruning ... 4 (adaptive)
Weight generation scheme         WeightScheme... Becke
Basis function cutoff            BFCut       ... 1.0000e-11
Integration weight cutoff        WCut        ... 1.0000e-14
Angular grids for H and He will be reduced by one unit
Partially contracted basis set               ... on
Rotationally invariant grid construction     ... off

Total number of grid points                  ...    56425
Total number of batches                      ...      891
Average number of points per batch           ...       63
Average number of grid points per atom       ...     3135
UseSFitting                                  ... on

Time for X-Grid setup             =    0.554 sec

--------------
SCF ITERATIONS
--------------
ITER       Energy         Delta-E        Max-DP      RMS-DP      [F,P]     Damp
               ***  Starting incremental Fock matrix formation  ***
  0   -704.3263520516   0.000000000000 0.01881193  0.00031368  0.0226964 0.7000
                      *** Initiating the SOSCF procedure ***
                      *** Re-Reading the Fockian *** 
                      *** Removing any level shift *** 
ITER      Energy       Delta-E        Grad      Rot      Max-DP    RMS-DP
  1   -704.32699384  -0.0006417850  0.001251  0.001251  0.087808  0.001064
               *** Restarting incremental Fock matrix formation ***
  2   -704.32897544  -0.0019816001  0.001306  0.001466  0.106898  0.000709
  3   -704.32915519  -0.0001797567  0.000342  0.000885  0.021175  0.000308
  4   -704.32917231  -0.0000171119  0.000350  0.000213  0.028961  0.000185
  5   -704.32917854  -0.0000062332  0.000060  0.000069  0.003387  0.000025
  6   -704.32917876  -0.0000002253  0.000011  0.000032  0.003802  0.000024
  7   -704.32917878  -0.0000000127  0.000004  0.000019  0.000423  0.000006
                  ***Gradient check signals convergence***
              ***Rediagonalizing the Fockian in SOSCF/NRSCF***

               *****************************************************
               *                     SUCCESS                       *
               *           SCF CONVERGED AFTER   8 CYCLES          *
               *****************************************************

Old exchange energy                            =    -20.479068317 Eh
New exchange energy                            =    -20.479054866 Eh
Exchange energy change after final integration =      0.000013451 Eh
Total energy after final integration           =   -704.329165326 Eh
Final COS-X integration done in                =     8.355 sec
Total Energy       :         -704.32916533 Eh          -19165.77096 eV
  Last Energy change         ...   -1.2096e-09  Tolerance :   1.0000e-08
  Last MAX-Density change    ...    5.7732e-15  Tolerance :   1.0000e-07
             **** THE GBW FILE WAS UPDATED (file.gbw) ****
             **** DENSITY file.scfp WAS UPDATED ****
             **** ENERGY FILE WAS UPDATED (file.en.tmp) ****
             **** THE GBW FILE WAS UPDATED (file.gbw) ****
             **** DENSITY file.scfp WAS UPDATED ****
Total SCF time: 0 days 0 hours 0 min 42 sec 

Maximum memory used throughout the entire SCF-calculation: 59.8 MB


-------------------------------------------------------------------------------
                          DFT DISPERSION CORRECTION                            
                                                                               
                              DFTD3 V3.1  Rev 1                                
                          USING Becke-Johnson damping                          
-------------------------------------------------------------------------------
-------------------------   ----------------
Dispersion correction           -0.036717535
-------------------------   ----------------


-------------------------   --------------------
FINAL SINGLE POINT ENERGY      -704.365882861761
-------------------------   --------------------


           ************************************************************
           *        Program running with 6 parallel MPI-processes     *
           *              working on a common directory               *
           ************************************************************
------------------------------------------------------------------------------
                         ORCA SCF GRADIENT CALCULATION
------------------------------------------------------------------------------

 ... reading COSX grid (gridx3)
Gradient of the Kohn-Sham DFT energy:
Kohn-Sham wavefunction type      ... RKS
Hartree-Fock exchange scaling    ...    0.167
Number of operators              ...    1
Number of atoms                  ...   18
Basis set dimensions             ...  208
Integral neglect threshold       ... 2.5e-11
Integral primitive cutoff        ... 2.5e-12
SHARK Integral package           ... ON

Nuc. rep. gradient       (SHARK) ... done (  0.0 sec)
HCore & Overlap gradient (SHARK) ... done (  0.1 sec)
RI-J gradient            (SHARK) ... done (  0.6 sec)
COSX-gradient                    ... done (  9.3 sec)
Exchange-correlation gradient    ... done
Dispersion correction            ... done

------------------
CARTESIAN GRADIENT
------------------

   1   C   :    0.000852325   -0.001916205    0.000267702
   2   C   :   -0.001281497    0.001496904    0.000655150
   3   S   :   -0.000640646   -0.000641609    0.001426184
   4   C   :    0.002743822   -0.001280717    0.001516184
   5   C   :    0.001476738    0.000651615   -0.002887319
   6   N   :    0.005407335   -0.000967243    0.006237023
   7   C   :    0.002477580   -0.000158259   -0.002971662
   8   N   :   -0.003377895    0.002400351   -0.001080318
   9   H   :   -0.000746823   -0.000019557   -0.000104429
  10   H   :    0.000116940    0.000034368   -0.000232833
  11   H   :   -0.000184437   -0.000283407   -0.000080516
  12   H   :    0.000568554    0.000166808   -0.000298918
  13   H   :    0.000274791   -0.000720529   -0.000994081
  14   H   :   -0.001339472    0.002915409    0.000483122
  15   H   :   -0.003949226    0.000433973   -0.000568041
  16   H   :   -0.001953502   -0.002806316    0.000229870
  17   H   :    0.000158186    0.000298593   -0.001063285
  18   H   :   -0.000562287   -0.000017136   -0.000487143

Difference to translation invariance:
           :    0.0000404856   -0.0004129558    0.0000466880

Difference to rotation invariance:
           :   -0.0004144101   -0.0005150555    0.0002250484

Norm of the cartesian gradient     ...    0.0133946262
RMS gradient                       ...    0.0018227777
MAX gradient                       ...    0.0062370227

-------
TIMINGS
-------

Total SCF gradient time            ...       12.719 sec

One electron gradient       ....       0.088 sec  (  0.7%)
RI-J Coulomb gradient       ....       0.572 sec  (  4.5%)
COSX gradient               ....       9.302 sec  ( 73.1%)
XC gradient                 ....       2.268 sec  ( 17.8%)

Maximum memory used throughout the entire SCFGRAD-calculation: 46.2 MB
------------------------------------------------------------------------------
                         ORCA GEOMETRY RELAXATION STEP
------------------------------------------------------------------------------

Reading the OPT-File                    .... done
Getting information on internals        .... done
Copying old internal coords+grads       .... done
Making the new internal coordinates     .... (new redundants).... done
Validating the new internal coordinates .... (new redundants).... done
Calculating the B-matrix                .... done
Calculating the G,G- and P matrices     .... done
Transforming gradient to internals      .... done
Projecting the internal gradient        .... done
Number of atoms                         ....  18
Number of internal coordinates          .... 113
Current Energy                          ....  -704.365882862 Eh
Current gradient norm                   ....     0.013394626 Eh/bohr
Maximum allowed component of the step   ....  0.300
Current trust radius                    ....  0.300
Updating the Hessian (BFGS)             .... done
Forming the augmented Hessian           .... done
Diagonalizing the augmented Hessian     .... done
Last element of RFO vector              ....  0.022217185
Lowest eigenvalues of augmented Hessian:
 -0.009567071 -0.000902589  0.001281856  0.007047402  0.009504885
Warning: RFO finds a terribly low value for the scaling factor
Trying a QUASI-NEWTON step instead
Doing a quasi-Newton Step:
Inverting the Hessian                   .... done
Computing the step                      .... done
Length of the computed step             ....  1.230896042
Warning: the length of the step is outside the trust region - QNStep is scaled down
Converting the step to cartesian space:
 Initial RMS(Int)=    0.0282216261
Transforming coordinates:
 Iter   0:  RMS(Cart)=    0.0453548197 RMS(Int)=    0.0281328706
 Iter   1:  RMS(Cart)=    0.0013245526 RMS(Int)=    0.0007796267
 Iter   2:  RMS(Cart)=    0.0000731621 RMS(Int)=    0.0000535147
 Iter   3:  RMS(Cart)=    0.0000048631 RMS(Int)=    0.0000032189
 Iter   4:  RMS(Cart)=    0.0000003321 RMS(Int)=    0.0000002742
 Iter   5:  RMS(Cart)=    0.0000000238 RMS(Int)=    0.0000000173
done
Storing new coordinates                 .... done

                                .--------------------.
          ----------------------|Geometry convergence|-------------------------
          Item                value                   Tolerance       Converged
          ---------------------------------------------------------------------
          Energy change      -0.0003440352            0.0000050000      NO
          RMS gradient        0.0008478901            0.0001000000      NO
          MAX gradient        0.0028934271            0.0003000000      NO
          RMS step            0.0282216261            0.0020000000      NO
          MAX step            0.0713501135            0.0040000000      NO
          ........................................................
          Max(Bonds)      0.0008      Max(Angles)    0.68
          Max(Dihed)        4.09      Max(Improp)    0.00
          ---------------------------------------------------------------------

The optimization has not yet converged - more geometry cycles are needed


    ---------------------------------------------------------------------------
                         Redundant Internal Coordinates
                            (Angstroem and degrees)

        Definition                    Value    dE/dq     Step     New-Value
    ----------------------------------------------------------------------------
     1. B(C   1,C   0)                1.5275 -0.000000  0.0005    1.5279   
     2. B(S   2,C   1)                1.8236  0.000034  0.0008    1.8244   
     3. B(C   3,S   2)                1.8264 -0.000385  0.0001    1.8266   
     4. B(C   4,C   3)                1.5452  0.001662 -0.0008    1.5443   
     5. B(N   5,C   4)                1.4919  0.002097 -0.0006    1.4913   
     6. B(C   6,N   5)                1.4891  0.002015 -0.0007    1.4884   
     7. B(C   6,C   3)                1.5578  0.002202 -0.0004    1.5574   
     8. B(N   7,C   3)                1.4564  0.002184 -0.0007    1.4558   
     9. B(N   7,C   0)                1.4604  0.000679 -0.0008    1.4596   
    10. B(H   8,C   0)                1.1034 -0.000070 -0.0001    1.1033   
    11. B(H   9,C   0)                1.0948 -0.000235 -0.0000    1.0948   
    12. B(H  10,C   1)                1.0923 -0.000168  0.0000    1.0923   
    13. B(H  11,C   1)                1.0920 -0.000328 -0.0000    1.0920   
    14. B(H  12,C   4)                1.0937 -0.001218 -0.0001    1.0935   
    15. B(H  13,C   4)                1.0979  0.000696  0.0005    1.0984   
    16. B(H  14,N   5)                1.0116 -0.002893  0.0000    1.0116   
    17. B(H  15,C   6)                1.0978  0.000791  0.0006    1.0984   
    18. B(H  16,C   6)                1.0970 -0.000976 -0.0002    1.0968   
    19. B(H  17,N   7)                1.0155 -0.000639 -0.0002    1.0153   
    20. A(N   7,C   0,H   8)          113.60  0.000528    0.03    113.63   
    21. A(N   7,C   0,H   9)          109.69  0.000182    0.13    109.82   
    22. A(C   1,C   0,H   8)          109.59  0.000294   -0.13    109.46   
    23. A(C   1,C   0,N   7)          103.71 -0.000489   -0.29    103.42   
    24. A(C   1,C   0,H   9)          111.51 -0.000383    0.23    111.73   
    25. A(H   8,C   0,H   9)          108.71 -0.000150    0.03    108.74   
    26. A(S   2,C   1,H  11)          109.20 -0.000166   -0.17    109.03   
    27. A(C   0,C   1,H  11)          112.67  0.000231    0.12    112.79   
    28. A(H  10,C   1,H  11)          109.97 -0.000139    0.08    110.06   
    29. A(S   2,C   1,H  10)          110.17  0.000200    0.12    110.29   
    30. A(C   0,C   1,H  10)          111.04  0.000315   -0.02    111.02   
    31. A(C   0,C   1,S   2)          103.60 -0.000456   -0.15    103.46   
    32. A(C   1,S   2,C   3)           93.68  0.001361   -0.00     93.68   
    33. A(C   6,C   3,N   7)          118.41  0.001050   -0.07    118.34   
    34. A(S   2,C   3,C   4)          117.74  0.000104    0.35    118.10   
    35. A(C   4,C   3,N   7)          114.41  0.000746   -0.25    114.16   
    36. A(S   2,C   3,N   7)          103.89 -0.001676   -0.21    103.69   
    37. A(S   2,C   3,C   6)          116.17  0.000285    0.33    116.49   
    38. A(C   4,C   3,C   6)           86.50 -0.000037   -0.11     86.39   
    39. A(H  12,C   4,H  13)          108.67 -0.000876    0.06    108.73   
    40. A(C   3,C   4,H  13)          113.32 -0.000018   -0.32    112.99   
    41. A(N   5,C   4,H  12)          113.70 -0.000475    0.25    113.95   
    42. A(C   3,C   4,H  12)          114.03 -0.000016    0.36    114.39   
    43. A(N   5,C   4,H  13)          116.29  0.001587    0.05    116.34   
    44. A(C   3,C   4,N   5)           90.03  0.000007   -0.46     89.58   
    45. A(C   4,N   5,C   6)           90.99 -0.000184   -0.11     90.88   
    46. A(C   4,N   5,H  14)          112.75 -0.000926    0.68    113.44   
    47. A(C   6,N   5,H  14)          112.44 -0.001111    0.63    113.07   
    48. A(C   3,C   6,H  15)          113.18  0.000204   -0.46    112.72   
    49. A(N   5,C   6,H  16)          113.84 -0.000257    0.37    114.20   
    50. A(C   3,C   6,H  16)          115.13 -0.000033    0.44    115.57   
    51. A(N   5,C   6,H  15)          116.22  0.001616    0.08    116.31   
    52. A(C   3,C   6,N   5)           89.65 -0.000151   -0.47     89.18   
    53. A(H  15,C   6,H  16)          108.15 -0.001105    0.00    108.15   
    54. A(C   0,N   7,C   3)          109.37  0.000676   -0.00    109.37   
    55. A(C   3,N   7,H  17)          110.31 -0.000418    0.45    110.77   
    56. A(C   0,N   7,H  17)          112.42 -0.000391    0.66    113.08   
    57. D(S   2,C   1,C   0,H   9)    160.23  0.000022    0.58    160.81   
    58. D(H  11,C   1,C   0,H   9)    -81.88 -0.000336    0.34    -81.54   
    59. D(H  10,C   1,C   0,N   7)    -75.97  0.000145    0.42    -75.55   
    60. D(S   2,C   1,C   0,H   8)    -79.35 -0.000217    0.68    -78.67   
    61. D(H  11,C   1,C   0,H   8)     38.54 -0.000575    0.44     38.98   
    62. D(H  10,C   1,C   0,H   9)     41.99 -0.000107    0.52     42.51   
    63. D(H  11,C   1,C   0,N   7)    160.16 -0.000084    0.24    160.39   
    64. D(H  10,C   1,C   0,H   8)    162.40 -0.000346    0.62    163.03   
    65. D(S   2,C   1,C   0,N   7)     42.27  0.000274    0.48     42.75   
    66. D(C   3,S   2,C   1,H  11)   -138.08 -0.000333   -0.33   -138.40   
    67. D(C   3,S   2,C   1,H  10)    101.04 -0.000181   -0.40    100.65   
    68. D(C   3,S   2,C   1,C   0)    -17.80 -0.000393   -0.36    -18.16   
    69. D(C   4,C   3,S   2,C   1)   -138.94  0.000621    0.38   -138.56   
    70. D(N   7,C   3,S   2,C   1)    -11.27  0.000262    0.12    -11.15   
    71. D(C   6,C   3,S   2,C   1)    120.61  0.000428    0.10    120.70   
    72. D(H  13,C   4,C   3,N   7)   -133.84  0.002258   -2.86   -136.70   
    73. D(H  13,C   4,C   3,C   6)    106.45  0.000966   -2.68    103.77   
    74. D(H  12,C   4,C   3,C   6)   -128.53 -0.000271   -2.57   -131.10   
    75. D(H  12,C   4,C   3,S   2)    113.63 -0.000600   -2.96    110.67   
    76. D(N   5,C   4,C   3,N   7)    107.31  0.000491   -2.61    104.70   
    77. D(H  13,C   4,C   3,S   2)    -11.39  0.000638   -3.08    -14.47   
    78. D(N   5,C   4,C   3,C   6)    -12.40 -0.000801   -2.43    -14.84   
    79. D(N   5,C   4,C   3,S   2)   -130.24 -0.001130   -2.82   -133.07   
    80. D(H  12,C   4,C   3,N   7)     -8.82  0.001021   -2.74    -11.57   
    81. D(H  14,N   5,C   4,H  13)     11.66 -0.001038    3.92     15.57   
    82. D(H  14,N   5,C   4,H  12)   -115.70 -0.000787    3.54   -112.16   
    83. D(H  14,N   5,C   4,C   3)    127.88 -0.000668    3.30    131.18   
    84. D(C   6,N   5,C   4,H  12)    129.39  0.000726    2.78    132.17   
    85. D(C   6,N   5,C   4,C   3)     12.96  0.000845    2.54     15.51   
    86. D(C   6,N   5,C   4,H  13)   -103.25  0.000475    3.15   -100.10   
    87. D(N   5,C   6,C   3,S   2)    131.74  0.000966    2.85    134.59   
    88. D(H  16,C   6,N   5,H  14)    114.46  0.000716   -3.66    110.80   
    89. D(H  16,C   6,N   5,C   4)   -130.35 -0.000628   -2.86   -133.20   
    90. D(H  15,C   6,N   5,C   4)    102.98 -0.000272   -3.28     99.69   
    91. D(C   3,C   6,N   5,H  14)   -128.05  0.000547   -3.32   -131.37   
    92. D(C   3,C   6,N   5,C   4)    -12.86 -0.000797   -2.52    -15.37   
    93. D(H  16,C   6,C   3,N   7)     12.81 -0.000611    3.07     15.88   
    94. D(H  16,C   6,C   3,C   4)    128.76  0.000433    2.71    131.46   
    95. D(H  16,C   6,C   3,S   2)   -111.93  0.000590    3.12   -108.81   
    96. D(H  15,C   6,C   3,N   7)    137.92 -0.002004    3.04    140.96   
    97. D(H  15,C   6,C   3,C   4)   -106.13 -0.000959    2.68   -103.45   
    98. D(H  15,C   6,N   5,H  14)    -12.21  0.001072   -4.09    -16.30   
    99. D(H  15,C   6,C   3,S   2)     13.18 -0.000803    3.10     16.28   
   100. D(N   5,C   6,C   3,N   7)   -103.52 -0.000235    2.80   -100.72   
   101. D(N   5,C   6,C   3,C   4)     12.43  0.000809    2.44     14.87   
   102. D(H  17,N   7,C   3,C   6)     33.75  0.000237    1.19     34.93   
   103. D(H  17,N   7,C   3,C   4)    -65.99 -0.000764    1.52    -64.47   
   104. D(C   0,N   7,C   3,C   6)    -90.39  0.000549    0.07    -90.32   
   105. D(C   0,N   7,C   3,C   4)    169.87 -0.000452    0.40    170.27   
   106. D(C   0,N   7,C   3,S   2)     40.17  0.000224    0.28     40.44   
   107. D(H  17,N   7,C   0,H   9)     62.48  0.000077   -1.76     60.72   
   108. D(H  17,N   7,C   0,H   8)    -59.40 -0.000229   -1.92    -61.32   
   109. D(H  17,N   7,C   0,C   1)   -178.30 -0.000549   -1.59   -179.89   
   110. D(H  17,N   7,C   3,S   2)    164.30 -0.000088    1.40    165.70   
   111. D(C   3,N   7,C   0,H   9)   -174.62 -0.000240   -0.77   -175.39   
   112. D(C   3,N   7,C   0,H   8)     63.49 -0.000546   -0.93     62.56   
   113. D(C   3,N   7,C   0,C   1)    -55.41 -0.000866   -0.60    -56.00   
    ----------------------------------------------------------------------------

         *************************************************************
         *                GEOMETRY OPTIMIZATION CYCLE   9            *
         *************************************************************
---------------------------------
CARTESIAN COORDINATES (ANGSTROEM)
---------------------------------
  C     -1.798646   -0.357464    0.670061
  C     -2.229012    0.283228   -0.648528
  S     -0.673115    0.393102   -1.594698
  C      0.379022    0.194025   -0.114891
  C      1.639806    1.077627    0.005233
  N      2.434450   -0.127428    0.380201
  C      1.351705   -1.022239   -0.112379
  N     -0.554679    0.334441    0.993328
  H     -1.675765   -1.444604    0.527471
  H     -2.534575   -0.187499    1.462555
  H     -2.643138    1.280353   -0.483097
  H     -2.940985   -0.330510   -1.204274
  H      1.586407    1.836493    0.790772
  H      1.912750    1.566704   -0.939606
  H      3.294714   -0.220830   -0.143835
  H      1.494109   -1.453699   -1.112444
  H      1.091620   -1.835013    0.576561
  H     -0.134669    0.013113    1.860070

----------------------------
CARTESIAN COORDINATES (A.U.)
----------------------------
  NO LB      ZA    FRAG     MASS         X           Y           Z
   0 C     6.0000    0    12.011   -3.398948   -0.675508    1.266233
   1 C     6.0000    0    12.011   -4.212222    0.535223   -1.225541
   2 S    16.0000    0    32.060   -1.272004    0.742855   -3.013543
   3 C     6.0000    0    12.011    0.716247    0.366654   -0.217113
   4 C     6.0000    0    12.011    3.098785    2.036419    0.009888
   5 N     7.0000    0    14.007    4.600444   -0.240804    0.718476
   6 C     6.0000    0    12.011    2.554352   -1.931752   -0.212365
   7 N     7.0000    0    14.007   -1.048191    0.632003    1.877117
   8 H     1.0000    0     1.008   -3.166736   -2.729906    0.996775
   9 H     1.0000    0     1.008   -4.789652   -0.354321    2.763829
  10 H     1.0000    0     1.008   -4.994806    2.419516   -0.912921
  11 H     1.0000    0     1.008   -5.557656   -0.624573   -2.275748
  12 H     1.0000    0     1.008    2.997874    3.470469    1.494343
  13 H     1.0000    0     1.008    3.614574    2.960642   -1.775599
  14 H     1.0000    0     1.008    6.226107   -0.417308   -0.271808
  15 H     1.0000    0     1.008    2.823457   -2.747092   -2.102215
  16 H     1.0000    0     1.008    2.062863   -3.467672    1.089543
  17 H     1.0000    0     1.008   -0.254487    0.024779    3.515022

--------------------------------
INTERNAL COORDINATES (ANGSTROEM)
--------------------------------
 C      0   0   0     0.000000000000     0.00000000     0.00000000
 C      1   0   0     1.527867518398     0.00000000     0.00000000
 S      2   1   0     1.824314685015   103.45170333     0.00000000
 C      3   2   1     1.826595899138    93.69919876   341.82848811
 C      4   3   2     1.544266736394   118.09460112   221.43037858
 N      5   4   3     1.491380946896    89.55541119   226.93795987
 C      6   5   4     1.488509326248    90.85682571    15.50657883
 N      4   3   2     1.455906073193   103.69510983   348.84007818
 H      1   2   3     1.103316078641   109.45247347   281.32861611
 H      1   2   3     1.094772141658   111.73307561   160.81638972
 H      2   1   3     1.092302706582   111.03167586   241.69730990
 H      2   1   3     1.091985687237   112.77982520   117.64283403
 H      5   4   3     1.093527150379   114.39865248   110.67705983
 H      5   4   3     1.098369724206   113.00099525   345.53852821
 H      6   5   4     1.011627841244   113.41965186   131.18549195
 H      7   6   5     1.098438219933   116.30242570    99.69334970
 H      7   6   5     1.096760623389   114.21196213   226.80177924
 H      8   4   3     1.015333618166   110.73060721   165.70874506

---------------------------
INTERNAL COORDINATES (A.U.)
---------------------------
 C      0   0   0     0.000000000000     0.00000000     0.00000000
 C      1   0   0     2.887251178686     0.00000000     0.00000000
 S      2   1   0     3.447455136768   103.45170333     0.00000000
 C      3   2   1     3.451766006714    93.69919876   341.82848811
 C      4   3   2     2.918241209509   118.09460112   221.43037858
 N      5   4   3     2.818301550981    89.55541119   226.93795987
 C      6   5   4     2.812874974396    90.85682571    15.50657883
 N      4   3   2     2.751263755048   103.69510983   348.84007818
 H      1   2   3     2.084965227784   109.45247347   281.32861611
 H      1   2   3     2.068819526780   111.73307561   160.81638972
 H      2   1   3     2.064152970780   111.03167586   241.69730990
 H      2   1   3     2.063553891040   112.77982520   117.64283403
 H      5   4   3     2.066466834224   114.39865248   110.67705983
 H      5   4   3     2.075617972541   113.00099525   345.53852821
 H      6   5   4     1.911699569400   113.41965186   131.18549195
 H      7   6   5     2.075747410706   116.30242570    99.69334970
 H      7   6   5     2.072577212674   114.21196213   226.80177924
 H      8   4   3     1.918702472898   110.73060721   165.70874506


           ************************************************************
           *        Program running with 6 parallel MPI-processes     *
           *              working on a common directory               *
           ************************************************************
------------------------------------------------------------------------------
                   ___                                                        
                  /   \      - P O W E R E D   B Y -                         
                 /     \                                                     
                 |  |  |   _    _      __       _____    __    __             
                 |  |  |  | |  | |    /  \     |  _  \  |  |  /  |          
                  \  \/   | |  | |   /    \    | | | |  |  | /  /          
                 / \  \   | |__| |  /  /\  \   | |_| |  |  |/  /          
                |  |  |   |  __  | /  /__\  \  |    /   |      \           
                |  |  |   | |  | | |   __   |  |    \   |  |\   \          
                \     /   | |  | | |  |  |  |  | |\  \  |  | \   \       
                 \___/    |_|  |_| |__|  |__|  |_| \__\ |__|  \__/        
                                                                              
                      - O R C A' S   B I G   F R I E N D -                    
                                      &                                       
                       - I N T E G R A L  F E E D E R -                       
                                                                              
 v1 FN, 2020, v2 2021                                                         
------------------------------------------------------------------------------


Reading SHARK input file file.SHARKINP.tmp ... ok
----------------------
SHARK INTEGRAL PACKAGE
----------------------

Number of atoms                             ...     18
Number of basis functions                   ...    208
Number of shells                            ...    106
Maximum angular momentum                    ...      2
Integral batch strategy                     ... SHARK/LIBINT Hybrid
RI-J (if used) integral strategy            ... SPLIT-RIJ (Revised 2003 algorithm where possible)
Printlevel                                  ...      1
Contraction scheme used                     ... SEGMENTED contraction
Coulomb Range Separation                    ... NOT USED
Exchange Range Separation                   ... Long Range
   Mu parameter                             ...  0.300000
   Scaling (regular/separated)              ...  0.167000  0.833000
Finite Nucleus Model                        ... NOT USED
Auxiliary Coulomb fitting basis             ... AVAILABLE
   # of basis functions in Aux-J            ...    504
   # of shells in Aux-J                     ...    172
   Maximum angular momentum in Aux-J        ...      4
Auxiliary J/K fitting basis                 ... NOT available
Auxiliary Correlation fitting basis         ... NOT available
Auxiliary 'external' fitting basis          ... NOT available
Integral threshold                          ...     2.500000e-11
Primitive cut-off                           ...     2.500000e-12
Primitive pair pre-selection threshold      ...     2.500000e-12

Calculating pre-screening integrals         ... done (  0.0 sec) Dimension = 106
Organizing shell pair data                  ... done (  0.0 sec)
Shell pair information
Total number of shell pairs                 ...      5671
Shell pairs after pre-screening             ...      5435
Total number of primitive shell pairs       ...     21964
Primitive shell pairs kept                  ...     15734
          la=0 lb=0:   1939 shell pairs
          la=1 lb=0:   2106 shell pairs
          la=1 lb=1:    599 shell pairs
          la=2 lb=0:    486 shell pairs
          la=2 lb=1:    269 shell pairs
          la=2 lb=2:     36 shell pairs

Calculating one electron integrals          ... done (  0.0 sec)
Calculating RI/J V-Matrix + Cholesky decomp.... done (  0.0 sec)
Calculating Nuclear repulsion               ... done (  0.0 sec) ENN=    477.796528899649 Eh

SHARK setup successfully completed in   0.3 seconds

Maximum memory used throughout the entire GTOINT-calculation: 14.9 MB


           ************************************************************
           *        Program running with 6 parallel MPI-processes     *
           *              working on a common directory               *
           ************************************************************

Diagonalization of the overlap matrix:
Smallest eigenvalue                        ... 1.354e-05
Time for diagonalization                   ...    0.012 sec
Threshold for overlap eigenvalues          ... 1.000e-08
Number of eigenvalues below threshold      ... 0
Time for construction of square roots      ...    0.008 sec
Total time needed                          ...    0.021 sec

-------------------
DFT GRID GENERATION
-------------------

General Integration Accuracy     IntAcc      ... 4.388
Radial Grid Type                 RadialGrid  ... OptM3 with GC (2021)
Angular Grid (max. ang.)         AngularGrid ... 4 (Lebedev-302)
Angular grid pruning method      GridPruning ... 4 (adaptive)
Weight generation scheme         WeightScheme... Becke
Basis function cutoff            BFCut       ... 1.0000e-11
Integration weight cutoff        WCut        ... 1.0000e-14
Angular grids for H and He will be reduced by one unit
Partially contracted basis set               ... off
Rotationally invariant grid construction     ... off

Total number of grid points                  ...    85197
Total number of batches                      ...     1339
Average number of points per batch           ...       63
Average number of grid points per atom       ...     4733
Time for grid setup =    0.564 sec

--------------------
COSX GRID GENERATION
--------------------

GRIDX 1
-------
General Integration Accuracy     IntAcc      ... 3.816
Radial Grid Type                 RadialGrid  ... OptM3 with GC (2021)
Angular Grid (max. ang.)         AngularGrid ... 1 (Lebedev-50)
Angular grid pruning method      GridPruning ... 4 (adaptive)
Weight generation scheme         WeightScheme... Becke
Basis function cutoff            BFCut       ... 1.0000e-11
Integration weight cutoff        WCut        ... 1.0000e-14
Angular grids for H and He will be reduced by one unit
Partially contracted basis set               ... on
Rotationally invariant grid construction     ... off

Total number of grid points                  ...    10597
Total number of batches                      ...      174
Average number of points per batch           ...       60
Average number of grid points per atom       ...      589
UseSFitting                                  ... on

GRIDX 2
-------
General Integration Accuracy     IntAcc      ... 4.020
Radial Grid Type                 RadialGrid  ... OptM3 with GC (2021)
Angular Grid (max. ang.)         AngularGrid ... 2 (Lebedev-110)
Angular grid pruning method      GridPruning ... 4 (adaptive)
Weight generation scheme         WeightScheme... Becke
Basis function cutoff            BFCut       ... 1.0000e-11
Integration weight cutoff        WCut        ... 1.0000e-14
Angular grids for H and He will be reduced by one unit
Partially contracted basis set               ... on
Rotationally invariant grid construction     ... off

Total number of grid points                  ...    24984
Total number of batches                      ...      400
Average number of points per batch           ...       62
Average number of grid points per atom       ...     1388
UseSFitting                                  ... on

GRIDX 3
-------
General Integration Accuracy     IntAcc      ... 4.338
Radial Grid Type                 RadialGrid  ... OptM3 with GC (2021)
Angular Grid (max. ang.)         AngularGrid ... 3 (Lebedev-194)
Angular grid pruning method      GridPruning ... 4 (adaptive)
Weight generation scheme         WeightScheme... Becke
Basis function cutoff            BFCut       ... 1.0000e-11
Integration weight cutoff        WCut        ... 1.0000e-14
Angular grids for H and He will be reduced by one unit
Partially contracted basis set               ... on
Rotationally invariant grid construction     ... off

Total number of grid points                  ...    56444
Total number of batches                      ...      891
Average number of points per batch           ...       63
Average number of grid points per atom       ...     3136
UseSFitting                                  ... on

Time for X-Grid setup             =    0.553 sec

--------------
SCF ITERATIONS
--------------
ITER       Energy         Delta-E        Max-DP      RMS-DP      [F,P]     Damp
               ***  Starting incremental Fock matrix formation  ***
  0   -704.3267370664   0.000000000000 0.05056488  0.00038754  0.0226052 0.7000
                      *** Initiating the SOSCF procedure ***
                      *** Re-Reading the Fockian *** 
                      *** Removing any level shift *** 
ITER      Energy       Delta-E        Grad      Rot      Max-DP    RMS-DP
  1   -704.32735534  -0.0006182727  0.001349  0.001349  0.200318  0.001411
               *** Restarting incremental Fock matrix formation ***
  2   -704.32926385  -0.0019085060  0.001288  0.001443  0.149118  0.000931
  3   -704.32943447  -0.0001706208  0.000322  0.000764  0.021035  0.000275
  4   -704.32945085  -0.0000163852  0.000326  0.000212  0.021370  0.000141
  5   -704.32945626  -0.0000054066  0.000062  0.000073  0.007484  0.000048
  6   -704.32945652  -0.0000002579  0.000011  0.000031  0.001511  0.000012
  7   -704.32945653  -0.0000000136  0.000004  0.000019  0.001092  0.000008
                  ***Gradient check signals convergence***
              ***Rediagonalizing the Fockian in SOSCF/NRSCF***

               *****************************************************
               *                     SUCCESS                       *
               *           SCF CONVERGED AFTER   8 CYCLES          *
               *****************************************************

Old exchange energy                            =    -20.478795523 Eh
New exchange energy                            =    -20.478793373 Eh
Exchange energy change after final integration =      0.000002150 Eh
Total energy after final integration           =   -704.329454383 Eh
Final COS-X integration done in                =     8.355 sec
Total Energy       :         -704.32945438 Eh          -19165.77882 eV
  Last Energy change         ...   -3.2715e-09  Tolerance :   1.0000e-08
  Last MAX-Density change    ...    3.1086e-15  Tolerance :   1.0000e-07
             **** THE GBW FILE WAS UPDATED (file.gbw) ****
             **** DENSITY file.scfp WAS UPDATED ****
             **** ENERGY FILE WAS UPDATED (file.en.tmp) ****
             **** THE GBW FILE WAS UPDATED (file.gbw) ****
             **** DENSITY file.scfp WAS UPDATED ****
Total SCF time: 0 days 0 hours 0 min 42 sec 

Maximum memory used throughout the entire SCF-calculation: 59.8 MB


-------------------------------------------------------------------------------
                          DFT DISPERSION CORRECTION                            
                                                                               
                              DFTD3 V3.1  Rev 1                                
                          USING Becke-Johnson damping                          
-------------------------------------------------------------------------------
-------------------------   ----------------
Dispersion correction           -0.036730881
-------------------------   ----------------


-------------------------   --------------------
FINAL SINGLE POINT ENERGY      -704.366185263618
-------------------------   --------------------


           ************************************************************
           *        Program running with 6 parallel MPI-processes     *
           *              working on a common directory               *
           ************************************************************
------------------------------------------------------------------------------
                         ORCA SCF GRADIENT CALCULATION
------------------------------------------------------------------------------

 ... reading COSX grid (gridx3)
Gradient of the Kohn-Sham DFT energy:
Kohn-Sham wavefunction type      ... RKS
Hartree-Fock exchange scaling    ...    0.167
Number of operators              ...    1
Number of atoms                  ...   18
Basis set dimensions             ...  208
Integral neglect threshold       ... 2.5e-11
Integral primitive cutoff        ... 2.5e-12
SHARK Integral package           ... ON

Nuc. rep. gradient       (SHARK) ... done (  0.0 sec)
HCore & Overlap gradient (SHARK) ... done (  0.1 sec)
RI-J gradient            (SHARK) ... done (  0.5 sec)
COSX-gradient                    ... done (  9.3 sec)
Exchange-correlation gradient    ... done
Dispersion correction            ... done

------------------
CARTESIAN GRADIENT
------------------

   1   C   :    0.000565232   -0.002006465    0.000570006
   2   C   :   -0.001404646    0.001868166    0.000722422
   3   S   :   -0.000841817   -0.000667118    0.001459194
   4   C   :    0.003690227   -0.001714340    0.001891342
   5   C   :    0.001455597    0.000621394   -0.003189371
   6   N   :    0.004992195   -0.000658894    0.006607124
   7   C   :    0.003036407   -0.000207899   -0.003129195
   8   N   :   -0.003722716    0.001995739   -0.001623994
   9   H   :   -0.000692710    0.000171972   -0.000369560
  10   H   :    0.000091991   -0.000195926   -0.000115562
  11   H   :   -0.000267454   -0.000258369    0.000021183
  12   H   :    0.000710890    0.000186615   -0.000411801
  13   H   :    0.000323496   -0.000736157   -0.001052861
  14   H   :   -0.001504074    0.003163917    0.000382940
  15   H   :   -0.003711286    0.000338609   -0.000420779
  16   H   :   -0.002215809   -0.003002498    0.000054137
  17   H   :    0.000150422    0.000183773   -0.001261775
  18   H   :   -0.000589406    0.000686697   -0.000131677

Difference to translation invariance:
           :    0.0000665389   -0.0002307833    0.0000017732

Difference to rotation invariance:
           :   -0.0004838601   -0.0005936783    0.0008801231

Norm of the cartesian gradient     ...    0.0141950714
RMS gradient                       ...    0.0019317045
MAX gradient                       ...    0.0066071244

-------
TIMINGS
-------

Total SCF gradient time            ...       12.644 sec

One electron gradient       ....       0.093 sec  (  0.7%)
RI-J Coulomb gradient       ....       0.539 sec  (  4.3%)
COSX gradient               ....       9.288 sec  ( 73.5%)
XC gradient                 ....       2.253 sec  ( 17.8%)

Maximum memory used throughout the entire SCFGRAD-calculation: 46.2 MB
------------------------------------------------------------------------------
                         ORCA GEOMETRY RELAXATION STEP
------------------------------------------------------------------------------

Reading the OPT-File                    .... done
Getting information on internals        .... done
Copying old internal coords+grads       .... done
Making the new internal coordinates     .... (new redundants).... done
Validating the new internal coordinates .... (new redundants).... done
Calculating the B-matrix                .... done
Calculating the G,G- and P matrices     .... done
Transforming gradient to internals      .... done
Projecting the internal gradient        .... done
Number of atoms                         ....  18
Number of internal coordinates          .... 113
Current Energy                          ....  -704.366185264 Eh
Current gradient norm                   ....     0.014195071 Eh/bohr
Maximum allowed component of the step   ....  0.300
Current trust radius                    ....  0.300
Updating the Hessian (BFGS)             .... done
Forming the augmented Hessian           .... done
Diagonalizing the augmented Hessian     .... done
Last element of RFO vector              ....  0.030103606
Lowest eigenvalues of augmented Hessian:
 -0.008941558 -0.000424081  0.001424232  0.007012368  0.010143278
Warning: RFO finds a terribly low value for the scaling factor
Trying a QUASI-NEWTON step instead
Doing a quasi-Newton Step:
Inverting the Hessian                   .... done
Computing the step                      .... done
Length of the computed step             ....  0.429657822
Warning: the length of the step is outside the trust region - QNStep is scaled down
Converting the step to cartesian space:
 Initial RMS(Int)=    0.0282216261
Transforming coordinates:
 Iter   0:  RMS(Cart)=    0.0443137321 RMS(Int)=    0.5884144917
 Iter   1:  RMS(Cart)=    0.0012642451 RMS(Int)=    0.0007675952
 Iter   2:  RMS(Cart)=    0.0000745854 RMS(Int)=    0.0000592702
 Iter   3:  RMS(Cart)=    0.0000052773 RMS(Int)=    0.0000036906
 Iter   4:  RMS(Cart)=    0.0000003970 RMS(Int)=    0.0000003511
 Iter   5:  RMS(Cart)=    0.0000000304 RMS(Int)=    0.0000000227
done
Storing new coordinates                 .... done

                                .--------------------.
          ----------------------|Geometry convergence|-------------------------
          Item                value                   Tolerance       Converged
          ---------------------------------------------------------------------
          Energy change      -0.0003024019            0.0000050000      NO
          RMS gradient        0.0009288948            0.0001000000      NO
          MAX gradient        0.0029656344            0.0003000000      NO
          RMS step            0.0282216261            0.0020000000      NO
          MAX step            0.0764081445            0.0040000000      NO
          ........................................................
          Max(Bonds)      0.0021      Max(Angles)    1.02
          Max(Dihed)        4.38      Max(Improp)    0.00
          ---------------------------------------------------------------------

The optimization has not yet converged - more geometry cycles are needed


    ---------------------------------------------------------------------------
                         Redundant Internal Coordinates
                            (Angstroem and degrees)

        Definition                    Value    dE/dq     Step     New-Value
    ----------------------------------------------------------------------------
     1. B(C   1,C   0)                1.5279  0.000092  0.0005    1.5283   
     2. B(S   2,C   1)                1.8243  0.000078  0.0009    1.8253   
     3. B(C   3,S   2)                1.8266 -0.000296  0.0003    1.8269   
     4. B(C   4,C   3)                1.5443  0.001527 -0.0007    1.5435   
     5. B(N   5,C   4)                1.4914  0.002256 -0.0019    1.4895   
     6. B(C   6,N   5)                1.4885  0.002277 -0.0021    1.4864   
     7. B(C   6,C   3)                1.5574  0.002448 -0.0001    1.5572   
     8. B(N   7,C   3)                1.4559  0.002608 -0.0018    1.4541   
     9. B(N   7,C   0)                1.4597  0.000892 -0.0012    1.4585   
    10. B(H   8,C   0)                1.1033 -0.000218 -0.0001    1.1032   
    11. B(H   9,C   0)                1.0948 -0.000168  0.0000    1.0948   
    12. B(H  10,C   1)                1.0923 -0.000099  0.0002    1.0925   
    13. B(H  11,C   1)                1.0920 -0.000379  0.0001    1.0920   
    14. B(H  12,C   4)                1.0935 -0.001279  0.0000    1.0935   
    15. B(H  13,C   4)                1.0984  0.000706  0.0005    1.0989   
    16. B(H  14,N   5)                1.0116 -0.002966  0.0005    1.0121   
    17. B(H  15,C   6)                1.0984  0.000852  0.0007    1.0991   
    18. B(H  16,C   6)                1.0968 -0.000976 -0.0002    1.0966   
    19. B(H  17,N   7)                1.0153 -0.000571 -0.0004    1.0150   
    20. A(N   7,C   0,H   8)          113.63  0.000546   -0.07    113.55   
    21. A(N   7,C   0,H   9)          109.81  0.000296    0.23    110.04   
    22. A(C   1,C   0,H   8)          109.45  0.000293   -0.20    109.25   
    23. A(C   1,C   0,N   7)          103.44 -0.000634   -0.31    103.13   
    24. A(C   1,C   0,H   9)          111.73 -0.000354    0.32    112.05   
    25. A(H   8,C   0,H   9)          108.75 -0.000167    0.04    108.79   
    26. A(S   2,C   1,H  11)          109.02 -0.000317   -0.15    108.87   
    27. A(C   0,C   1,H  11)          112.78  0.000285    0.12    112.90   
    28. A(H  10,C   1,H  11)          110.06 -0.000119    0.09    110.15   
    29. A(S   2,C   1,H  10)          110.30  0.000315    0.12    110.42   
    30. A(C   0,C   1,H  10)          111.03  0.000261   -0.06    110.97   
    31. A(C   0,C   1,S   2)          103.45 -0.000440   -0.14    103.31   
    32. A(C   1,S   2,C   3)           93.70  0.001514   -0.08     93.62   
    33. A(C   6,C   3,N   7)          118.34  0.001250   -0.13    118.21   
    34. A(S   2,C   3,C   4)          118.09  0.000042    0.39    118.49   
    35. A(C   4,C   3,N   7)          114.15  0.000772   -0.31    113.85   
    36. A(S   2,C   3,N   7)          103.70 -0.001912   -0.08    103.61   
    37. A(S   2,C   3,C   6)          116.50  0.000372    0.32    116.82   
    38. A(C   4,C   3,C   6)           86.38  0.000018   -0.20     86.18   
    39. A(H  12,C   4,H  13)          108.73 -0.000963    0.21    108.94   
    40. A(C   3,C   4,H  13)          113.00  0.000065   -0.36    112.64   
    41. A(N   5,C   4,H  12)          113.96 -0.000536    0.30    114.26   
    42. A(C   3,C   4,H  12)          114.40 -0.000109    0.41    114.81   
    43. A(N   5,C   4,H  13)          116.34  0.001767   -0.15    116.19   
    44. A(C   3,C   4,N   5)           89.56  0.000015   -0.51     89.04   
    45. A(C   4,N   5,C   6)           90.86 -0.000237   -0.09     90.77   
    46. A(C   4,N   5,H  14)          113.42 -0.000782    1.02    114.44   
    47. A(C   6,N   5,H  14)          113.06 -0.001038    1.00    114.06   
    48. A(C   3,C   6,H  15)          112.72  0.000300   -0.52    112.20   
    49. A(N   5,C   6,H  16)          114.21 -0.000191    0.39    114.61   
    50. A(C   3,C   6,H  16)          115.57 -0.000061    0.49    116.06   
    51. A(N   5,C   6,H  15)          116.30  0.001871   -0.14    116.16   
    52. A(C   3,C   6,N   5)           89.16 -0.000309   -0.52     88.64   
    53. A(H  15,C   6,H  16)          108.15 -0.001291    0.19    108.35   
    54. A(C   0,N   7,C   3)          109.41  0.000772    0.10    109.50   
    55. A(C   3,N   7,H  17)          110.73 -0.000455    0.70    111.43   
    56. A(C   0,N   7,H  17)          113.05 -0.000235    1.00    114.05   
    57. D(S   2,C   1,C   0,H   9)    160.82  0.000131    0.89    161.70   
    58. D(H  11,C   1,C   0,H   9)    -81.54 -0.000369    0.68    -80.86   
    59. D(H  10,C   1,C   0,N   7)    -75.55  0.000075    0.61    -74.94   
    60. D(S   2,C   1,C   0,H   8)    -78.67 -0.000109    1.01    -77.66   
    61. D(H  11,C   1,C   0,H   8)     38.97 -0.000610    0.81     39.78   
    62. D(H  10,C   1,C   0,H   9)     42.51 -0.000114    0.85     43.37
[truncated: 313,343 more chars]
