# Supplementary material for: Novel Sulfonium Reagents for the Modular Synthesis of Spiro[2.3]Hexanes and Heteroatom‐Containing Analogues: Synthesis, Application, and Evaluation as Bioisosteres
Source: Angew Chem Int Ed Engl. 2025 Dec 9;65(5):e21633. doi: 10.1002/anie.202521633 (PMC12851011; doi:10.1002/anie.202521633)
Supplement: Supplementary file 2 — Supporting information [file ANIE-65-e21633-s001.zip › Bioisostere-Analysis/DFT/1362824459561685721884962725645873/file.wfx]

   ########################################
   #                                      #
   #   WFX format file produced by ORCA   #
   #                                      #
   ########################################


Warning: this subroutine still in the testing stage. 
<Title> 
Name  ./data/DFT/1362824459561685721884962725645873/file    Run Type  GeometryOpt    Method  DFGTO    Basis Set  Gauss 
</Title> 
 
<Keywords> 
  GTO 
</Keywords> 
 
<Number of Nuclei> 
18 
</Number of Nuclei> 
 
<Number of Primitives> 
360 
</Number of Primitives> 
 
<Number of Occupied Molecular Orbitals> 
35 
</Number of Occupied Molecular Orbitals> 
 
<Number of Perturbations> 
0 
</Number of Perturbations> 
 
<Nuclear Names> 
C1 
C2 
S3 
C4 
C5 
N6 
C7 
N8 
H9 
H10 
H11 
H12 
H13 
H14 
H15 
H16 
H17 
H18 
</Nuclear Names> 
 
<Atomic Numbers> 
6 
6 
16 
6 
6 
7 
6 
7 
1 
1 
1 
1 
1 
1 
1 
1 
1 
1 
</Atomic Numbers> 
 
<Nuclear Charges> 
 6.00000000000000E+00 
 6.00000000000000E+00 
 1.60000000000000E+01 
 6.00000000000000E+00 
 6.00000000000000E+00 
 7.00000000000000E+00 
 6.00000000000000E+00 
 7.00000000000000E+00 
 1.00000000000000E+00 
 1.00000000000000E+00 
 1.00000000000000E+00 
 1.00000000000000E+00 
 1.00000000000000E+00 
 1.00000000000000E+00 
 1.00000000000000E+00 
 1.00000000000000E+00 
 1.00000000000000E+00 
 1.00000000000000E+00 
</Nuclear Charges> 
 
<Nuclear Cartesian Coordinates> 
-3.35010198296759E+00 -6.67608082019121E-01  1.29881742071412E+00 
-4.23487023685022E+00  5.06528690424003E-01 -1.18734839845476E+00 
-1.34577695142578E+00  8.46548392069436E-01 -3.03980782737837E+00 
 6.82726766953053E-01  4.21535229728475E-01 -2.98833843858325E-01 
 3.09579941769253E+00  2.03368552940139E+00 -3.86514311147608E-02 
 4.43082701058387E+00 -2.54458193299112E-01  8.82409356792321E-01 
 2.48938697596392E+00 -1.89396221337006E+00 -2.92640056600490E-01 
-9.93895390476051E-01  6.48709864194383E-01  1.86683051744369E+00 
-3.09849452479449E+00 -2.72321233832372E+00  1.04622121458082E+00 
-4.71950169023248E+00 -3.49788030269097E-01  2.81713255708098E+00 
-5.07838107208786E+00  2.36360042002475E+00 -8.65602768253220E-01 
-5.56989393084654E+00 -7.02720499741545E-01 -2.19592558241220E+00 
 2.97996607363878E+00  3.59413656006617E+00  1.31439221981623E+00 
 3.76760726765259E+00  2.73171093344345E+00 -1.87544714320459E+00 
 6.21525848740394E+00 -4.90675442558045E-01  2.22852847975196E-01 
 2.94643069672882E+00 -2.51723492807711E+00 -2.21923574577646E+00 
 1.90663334330283E+00 -3.52553635026021E+00  8.47341187175516E-01 
-1.23720260239322E-01 -2.16374866608187E-02  3.44187057267746E+00 
</Nuclear Cartesian Coordinates> 
 
<Net Charge> 
0.0 
</Net Charge> 
 
<Number of Electrons> 
70 
</Number of Electrons> 
 
<Number of Alpha Electrons> 
35 
</Number of Alpha Electrons> 
 
<Number of Beta Electrons> 
35 
</Number of Beta Electrons> 
 
<Electronic Spin Multiplicity> 
1 
</Electronic Spin Multiplicity> 
 
<Primitive Centers> 
1  1  1  1  1  1  1  1  1  1   
1  1  1  1  1  1  1  1  1  1   
1  1  1  1  1  1  1  1  1  1   
1  1  2  2  2  2  2  2  2  2   
2  2  2  2  2  2  2  2  2  2   
2  2  2  2  2  2  2  2  2  2   
2  2  2  2  3  3  3  3  3  3   
3  3  3  3  3  3  3  3  3  3   
3  3  3  3  3  3  3  3  3  3   
3  3  3  3  3  3  3  3  3  3   
3  3  3  3  3  3  3  3  3  3   
3  3  3  3  3  3  3  3  3  3   
4  4  4  4  4  4  4  4  4  4   
4  4  4  4  4  4  4  4  4  4   
4  4  4  4  4  4  4  4  4  4   
4  4  5  5  5  5  5  5  5  5   
5  5  5  5  5  5  5  5  5  5   
5  5  5  5  5  5  5  5  5  5   
5  5  5  5  6  6  6  6  6  6   
6  6  6  6  6  6  6  6  6  6   
6  6  6  6  6  6  6  6  6  6   
6  6  6  6  6  6  7  7  7  7   
7  7  7  7  7  7  7  7  7  7   
7  7  7  7  7  7  7  7  7  7   
7  7  7  7  7  7  7  7  8  8   
8  8  8  8  8  8  8  8  8  8   
8  8  8  8  8  8  8  8  8  8   
8  8  8  8  8  8  8  8  8  8   
9  9  9  9  9  9  9  9  10 10  
10 10 10 10 10 10 11 11 11 11  
11 11 11 11 12 12 12 12 12 12  
12 12 13 13 13 13 13 13 13 13  
14 14 14 14 14 14 14 14 15 15  
15 15 15 15 15 15 16 16 16 16  
16 16 16 16 17 17 17 17 17 17  
17 17 18 18 18 18 18 18 18 18  

</Primitive Centers> 
 
<Primitive Types> 
1  1  1  1  1  1  1  1  1  4   
2  3  4  2  3  4  2  3  1  4   
2  3  1  4  2  3  5  6  7  8   
9  10 1  1  1  1  1  1  1  1   
1  4  2  3  4  2  3  4  2  3   
1  4  2  3  1  4  2  3  5  6   
7  8  9  10 1  1  1  1  1  1   
1  1  1  1  1  1  4  2  3  4   
2  3  4  2  3  4  2  3  4  2   
3  4  2  3  1  1  1  4  2  3   
4  2  3  4  2  3  1  4  2  3   
1  4  2  3  5  6  7  8  9  10  
1  1  1  1  1  1  1  1  1  4   
2  3  4  2  3  4  2  3  1  4   
2  3  1  4  2  3  5  6  7  8   
9  10 1  1  1  1  1  1  1  1   
1  4  2  3  4  2  3  4  2  3   
1  4  2  3  1  4  2  3  5  6   
7  8  9  10 1  1  1  1  1  1   
1  1  1  4  2  3  4  2  3  4   
2  3  1  4  2  3  1  4  2  3   
5  6  7  8  9  10 1  1  1  1   
1  1  1  1  1  4  2  3  4  2   
3  4  2  3  1  4  2  3  1  4   
2  3  5  6  7  8  9  10 1  1   
1  1  1  1  1  1  1  4  2  3   
4  2  3  4  2  3  1  4  2  3   
1  4  2  3  5  6  7  8  9  10  
1  1  1  1  1  4  2  3  1  1   
1  1  1  4  2  3  1  1  1  1   
1  4  2  3  1  1  1  1  1  4   
2  3  1  1  1  1  1  4  2  3   
1  1  1  1  1  4  2  3  1  1   
1  1  1  4  2  3  1  1  1  1   
1  4  2  3  1  1  1  1  1  4   
2  3  1  1  1  1  1  4  2  3   

</Primitive Types> 
 
<Primitive Exponents> 
 3.04752490000000E+03  4.57369510000000E+02  1.03948690000000E+02  2.92101550000000E+01  
 9.28666300000000E+00  3.16392700000000E+00  7.86827240000000E+00  1.88128850000000E+00  
 5.44249300000000E-01  7.86827240000000E+00  7.86827240000000E+00  7.86827240000000E+00  
 1.88128850000000E+00  1.88128850000000E+00  1.88128850000000E+00  5.44249300000000E-01  
 5.44249300000000E-01  5.44249300000000E-01  1.68714400000000E-01  1.68714400000000E-01  
 1.68714400000000E-01  1.68714400000000E-01  4.38000000000000E-02  4.38000000000000E-02  
 4.38000000000000E-02  4.38000000000000E-02  8.00000000000000E-01  8.00000000000000E-01  
 8.00000000000000E-01  8.00000000000000E-01  8.00000000000000E-01  8.00000000000000E-01  
 3.04752490000000E+03  4.57369510000000E+02  1.03948690000000E+02  2.92101550000000E+01  
 9.28666300000000E+00  3.16392700000000E+00  7.86827240000000E+00  1.88128850000000E+00  
 5.44249300000000E-01  7.86827240000000E+00  7.86827240000000E+00  7.86827240000000E+00  
 1.88128850000000E+00  1.88128850000000E+00  1.88128850000000E+00  5.44249300000000E-01  
 5.44249300000000E-01  5.44249300000000E-01  1.68714400000000E-01  1.68714400000000E-01  
 1.68714400000000E-01  1.68714400000000E-01  4.38000000000000E-02  4.38000000000000E-02  
 4.38000000000000E-02  4.38000000000000E-02  8.00000000000000E-01  8.00000000000000E-01  
 8.00000000000000E-01  8.00000000000000E-01  8.00000000000000E-01  8.00000000000000E-01  
 2.19171000000000E+04  3.30149000000000E+03  7.54146000000000E+02  2.12711000000000E+02  
 6.79896000000000E+01  2.30515000000000E+01  4.23735000000000E+02  1.00710000000000E+02  
 3.21599000000000E+01  1.18079000000000E+01  4.63110000000000E+00  1.87025000000000E+00  
 4.23735000000000E+02  4.23735000000000E+02  4.23735000000000E+02  1.00710000000000E+02  
 1.00710000000000E+02  1.00710000000000E+02  3.21599000000000E+01  3.21599000000000E+01  
 3.21599000000000E+01  1.18079000000000E+01  1.18079000000000E+01  1.18079000000000E+01  
 4.63110000000000E+00  4.63110000000000E+00  4.63110000000000E+00  1.87025000000000E+00  
 1.87025000000000E+00  1.87025000000000E+00  2.61584000000000E+00  9.22167000000000E-01  
 3.41287000000000E-01  2.61584000000000E+00  2.61584000000000E+00  2.61584000000000E+00  
 9.22167000000000E-01  9.22167000000000E-01  9.22167000000000E-01  3.41287000000000E-01  
 3.41287000000000E-01  3.41287000000000E-01  1.17167000000000E-01  1.17167000000000E-01  
 1.17167000000000E-01  1.17167000000000E-01  4.05000000000000E-02  4.05000000000000E-02  
 4.05000000000000E-02  4.05000000000000E-02  6.50000000000000E-01  6.50000000000000E-01  
 6.50000000000000E-01  6.50000000000000E-01  6.50000000000000E-01  6.50000000000000E-01  
 3.04752490000000E+03  4.57369510000000E+02  1.03948690000000E+02  2.92101550000000E+01  
 9.28666300000000E+00  3.16392700000000E+00  7.86827240000000E+00  1.88128850000000E+00  
 5.44249300000000E-01  7.86827240000000E+00  7.86827240000000E+00  7.86827240000000E+00  
 1.88128850000000E+00  1.88128850000000E+00  1.88128850000000E+00  5.44249300000000E-01  
 5.44249300000000E-01  5.44249300000000E-01  1.68714400000000E-01  1.68714400000000E-01  
 1.68714400000000E-01  1.68714400000000E-01  4.38000000000000E-02  4.38000000000000E-02  
 4.38000000000000E-02  4.38000000000000E-02  8.00000000000000E-01  8.00000000000000E-01  
 8.00000000000000E-01  8.00000000000000E-01  8.00000000000000E-01  8.00000000000000E-01  
 3.04752490000000E+03  4.57369510000000E+02  1.03948690000000E+02  2.92101550000000E+01  
 9.28666300000000E+00  3.16392700000000E+00  7.86827240000000E+00  1.88128850000000E+00  
 5.44249300000000E-01  7.86827240000000E+00  7.86827240000000E+00  7.86827240000000E+00  
 1.88128850000000E+00  1.88128850000000E+00  1.88128850000000E+00  5.44249300000000E-01  
 5.44249300000000E-01  5.44249300000000E-01  1.68714400000000E-01  1.68714400000000E-01  
 1.68714400000000E-01  1.68714400000000E-01  4.38000000000000E-02  4.38000000000000E-02  
 4.38000000000000E-02  4.38000000000000E-02  8.00000000000000E-01  8.00000000000000E-01  
 8.00000000000000E-01  8.00000000000000E-01  8.00000000000000E-01  8.00000000000000E-01  
 4.17351100000000E+03  6.27457900000000E+02  1.42902100000000E+02  4.02343300000000E+01  
 1.28202100000000E+01  4.39043700000000E+00  1.16263580000000E+01  2.71628000000000E+00  
 7.72218000000000E-01  1.16263580000000E+01  1.16263580000000E+01  1.16263580000000E+01  
 2.71628000000000E+00  2.71628000000000E+00  2.71628000000000E+00  7.72218000000000E-01  
 7.72218000000000E-01  7.72218000000000E-01  2.12031300000000E-01  2.12031300000000E-01  
 2.12031300000000E-01  2.12031300000000E-01  6.39000000000000E-02  6.39000000000000E-02  
 6.39000000000000E-02  6.39000000000000E-02  8.00000000000000E-01  8.00000000000000E-01  
 8.00000000000000E-01  8.00000000000000E-01  8.00000000000000E-01  8.00000000000000E-01  
 3.04752490000000E+03  4.57369510000000E+02  1.03948690000000E+02  2.92101550000000E+01  
 9.28666300000000E+00  3.16392700000000E+00  7.86827240000000E+00  1.88128850000000E+00  
 5.44249300000000E-01  7.86827240000000E+00  7.86827240000000E+00  7.86827240000000E+00  
 1.88128850000000E+00  1.88128850000000E+00  1.88128850000000E+00  5.44249300000000E-01  
 5.44249300000000E-01  5.44249300000000E-01  1.68714400000000E-01  1.68714400000000E-01  
 1.68714400000000E-01  1.68714400000000E-01  4.38000000000000E-02  4.38000000000000E-02  
 4.38000000000000E-02  4.38000000000000E-02  8.00000000000000E-01  8.00000000000000E-01  
 8.00000000000000E-01  8.00000000000000E-01  8.00000000000000E-01  8.00000000000000E-01  
 4.17351100000000E+03  6.27457900000000E+02  1.42902100000000E+02  4.02343300000000E+01  
 1.28202100000000E+01  4.39043700000000E+00  1.16263580000000E+01  2.71628000000000E+00  
 7.72218000000000E-01  1.16263580000000E+01  1.16263580000000E+01  1.16263580000000E+01  
 2.71628000000000E+00  2.71628000000000E+00  2.71628000000000E+00  7.72218000000000E-01  
 7.72218000000000E-01  7.72218000000000E-01  2.12031300000000E-01  2.12031300000000E-01  
 2.12031300000000E-01  2.12031300000000E-01  6.39000000000000E-02  6.39000000000000E-02  
 6.39000000000000E-02  6.39000000000000E-02  8.00000000000000E-01  8.00000000000000E-01  
 8.00000000000000E-01  8.00000000000000E-01  8.00000000000000E-01  8.00000000000000E-01  
 1.87311370000000E+01  2.82539370000000E+00  6.40121700000000E-01  1.61277800000000E-01  
 3.60000000000000E-02  1.10000000000000E+00  1.10000000000000E+00  1.10000000000000E+00  
 1.87311370000000E+01  2.82539370000000E+00  6.40121700000000E-01  1.61277800000000E-01  
 3.60000000000000E-02  1.10000000000000E+00  1.10000000000000E+00  1.10000000000000E+00  
 1.87311370000000E+01  2.82539370000000E+00  6.40121700000000E-01  1.61277800000000E-01  
 3.60000000000000E-02  1.10000000000000E+00  1.10000000000000E+00  1.10000000000000E+00  
 1.87311370000000E+01  2.82539370000000E+00  6.40121700000000E-01  1.61277800000000E-01  
 3.60000000000000E-02  1.10000000000000E+00  1.10000000000000E+00  1.10000000000000E+00  
 1.87311370000000E+01  2.82539370000000E+00  6.40121700000000E-01  1.61277800000000E-01  
 3.60000000000000E-02  1.10000000000000E+00  1.10000000000000E+00  1.10000000000000E+00  
 1.87311370000000E+01  2.82539370000000E+00  6.40121700000000E-01  1.61277800000000E-01  
 3.60000000000000E-02  1.10000000000000E+00  1.10000000000000E+00  1.10000000000000E+00  
 1.87311370000000E+01  2.82539370000000E+00  6.40121700000000E-01  1.61277800000000E-01  
 3.60000000000000E-02  1.10000000000000E+00  1.10000000000000E+00  1.10000000000000E+00  
 1.87311370000000E+01  2.82539370000000E+00  6.40121700000000E-01  1.61277800000000E-01  
 3.60000000000000E-02  1.10000000000000E+00  1.10000000000000E+00  1.10000000000000E+00  
 1.87311370000000E+01  2.82539370000000E+00  6.40121700000000E-01  1.61277800000000E-01  
 3.60000000000000E-02  1.10000000000000E+00  1.10000000000000E+00  1.10000000000000E+00  
 1.87311370000000E+01  2.82539370000000E+00  6.40121700000000E-01  1.61277800000000E-01  
 3.60000000000000E-02  1.10000000000000E+00  1.10000000000000E+00  1.10000000000000E+00  
</Primitive Exponents> 
 
<Molecular Orbital Occupation Numbers> 
 2.00000000000000E+00 
 2.00000000000000E+00 
 2.00000000000000E+00 
 2.00000000000000E+00 
 2.00000000000000E+00 
 2.00000000000000E+00 
 2.00000000000000E+00 
 2.00000000000000E+00 
 2.00000000000000E+00 
 2.00000000000000E+00 
 2.00000000000000E+00 
 2.00000000000000E+00 
 2.00000000000000E+00 
 2.00000000000000E+00 
 2.00000000000000E+00 
 2.00000000000000E+00 
 2.00000000000000E+00 
 2.00000000000000E+00 
 2.00000000000000E+00 
 2.00000000000000E+00 
 2.00000000000000E+00 
 2.00000000000000E+00 
 2.00000000000000E+00 
 2.00000000000000E+00 
 2.00000000000000E+00 
 2.00000000000000E+00 
 2.00000000000000E+00 
 2.00000000000000E+00 
 2.00000000000000E+00 
 2.00000000000000E+00 
 2.00000000000000E+00 
 2.00000000000000E+00 
 2.00000000000000E+00 
 2.00000000000000E+00 
 2.00000000000000E+00 
</Molecular Orbital Occupation Numbers> 
 
<Molecular Orbital Energies> 
-8.88556918381796E+01 
-1.44294695896009E+01 
-1.44209091451196E+01 
-1.03491681345695E+01 
-1.03224331130329E+01 
-1.03147701397723E+01 
-1.03101047091582E+01 
-1.03099835701943E+01 
-8.03488290577659E+00 
-5.99208730217538E+00 
-5.98799367111680E+00 
-5.98092961854344E+00 
-1.09876642365985E+00 
-1.04590740147304E+00 
-9.15824687133365E-01 
-8.79564119407995E-01 
-8.14301250708193E-01 
-7.80039430433654E-01 
-7.29630958406914E-01 
-6.68803568935041E-01 
-6.38605769939013E-01 
-6.11484758405735E-01 
-5.94418979582715E-01 
-5.74691525541172E-01 
-5.27419652035794E-01 
-5.21002698998257E-01 
-4.97020029170229E-01 
-4.91475870337130E-01 
-4.74198826866642E-01 
-4.52094003761069E-01 
-4.45301255478817E-01 
-4.17302943232449E-01 
-3.42699083345806E-01 
-3.39638531270664E-01 
-3.21763400841259E-01 
</Molecular Orbital Energies> 
 
<Molecular Orbital Spin Types> 
Alpha and Beta 
Alpha and Beta 
Alpha and Beta 
Alpha and Beta 
Alpha and Beta 
Alpha and Beta 
Alpha and Beta 
Alpha and Beta 
Alpha and Beta 
Alpha and Beta 
Alpha and Beta 
Alpha and Beta 
Alpha and Beta 
Alpha and Beta 
Alpha and Beta 
Alpha and Beta 
Alpha and Beta 
Alpha and Beta 
Alpha and Beta 
Alpha and Beta 
Alpha and Beta 
Alpha and Beta 
Alpha and Beta 
Alpha and Beta 
Alpha and Beta 
Alpha and Beta 
Alpha and Beta 
Alpha and Beta 
Alpha and Beta 
Alpha and Beta 
Alpha and Beta 
Alpha and Beta 
Alpha and Beta 
Alpha and Beta 
Alpha and Beta 
</Molecular Orbital Spin Types> 
 
<Molecular Orbital Primitive Coefficients>
<MO Number>
1
</MO Number>
 -1.29674754E-05  -2.39229049E-05  -3.86190383E-05  -5.02705178E-05  -4.28959279E-05 
 -1.48109353E-05   9.00622712E-05   4.15096369E-05  -1.16397325E-04   2.81199618E-05 
 -3.35372651E-05   6.26224153E-06   2.15605946E-05  -2.57142375E-05   4.80148771E-06 
  1.07602479E-05  -1.28332069E-05   2.39627891E-06   1.14540088E-04  -4.94936110E-05 
  2.79038100E-05  -3.91590943E-05  -3.79178391E-04   4.81088315E-05  -3.93355636E-05 
  3.24581568E-06  -3.59161897E-06  -3.37992076E-05   3.73908266E-05  -7.70530764E-06 
 -9.36562650E-05  -7.97284717E-06   1.19436476E-05   2.20341073E-05   3.55699292E-05 
  4.63014834E-05   3.95091433E-05   1.36415598E-05  -5.66187226E-05  -2.60955291E-05 
  7.31745685E-05  -1.99797309E-06  -2.77394018E-05   8.82971086E-07  -1.53191844E-06 
 -2.12688055E-05   6.77005957E-07  -7.64534673E-07  -1.06146247E-05   3.37873425E-07 
  1.98524876E-05  -6.09790880E-06   1.78791199E-06   2.57990065E-05   1.45930067E-05 
  8.28719728E-06  -1.68042166E-05  -1.25143311E-05  -1.20987750E-04   1.27412807E-04 
 -6.42505685E-06  -4.75207428E-05   3.08444537E-04   9.95246538E-05  -2.39134441E+00 
 -4.40233310E+00  -7.12434494E+00  -9.43523417E+00  -8.12831378E+00  -2.52628112E+00 
  1.92740635E-03   8.74874913E-03   1.32879887E-02  -3.10236652E-03  -1.62349151E-02 
 -6.31858798E-03  -1.45188549E-03   3.49253631E-05   3.03667236E-04  -1.82029471E-03 
  4.37875124E-05   3.80721392E-04  -1.85791378E-03   4.46924458E-05   3.88589560E-04 
 -1.33188650E-03   3.20387662E-05   2.78569003E-04  -5.72126392E-04   1.37626019E-05 
  1.19662357E-04  -1.04139921E-04   2.50510428E-06   2.17812508E-05  -2.17398059E-03 
  2.65987496E-04   1.98768959E-03  -2.82356005E-05  -5.81299102E-06   7.23915643E-06 
  1.63993893E-04   3.37621658E-05  -4.20454115E-05   1.15115779E-04   2.36994071E-05 
 -2.95138448E-05  -1.07590170E-03  -1.18729354E-04  -5.69096961E-05   3.51811022E-05 
 -2.23516474E-04  -1.00307665E-05  -3.20443771E-05   6.46152960E-06  -6.96077836E-06 
 -3.00159503E-06   9.96237339E-06   8.29637733E-06  -8.23128118E-06   2.76536773E-06 
  6.29840751E-06   1.16195481E-05   1.87575787E-05   2.44167964E-05   2.08348985E-05 
  7.19379086E-06  -2.25336293E-05  -1.03857338E-05   2.91226741E-05  -4.83094495E-05 
 -8.15125718E-05  -2.67932693E-05  -3.70406071E-05  -6.24986452E-05  -2.05433714E-05 
 -1.84858592E-05  -3.11912046E-05  -1.02525822E-05   1.39084348E-04   4.45732085E-05 
  9.48871831E-05   7.93433534E-06   2.17990464E-03  -7.20830067E-05  -1.09694902E-04 
 -1.18900165E-04  -7.17781290E-06   1.34165767E-04  -1.26987955E-04   7.10396863E-05 
 -2.86976328E-04   6.95181503E-05   3.42716617E-06   6.32256996E-06   1.02066021E-05 
  1.32859645E-05   1.13369386E-05   3.91437306E-06  -3.02834274E-06  -1.39576102E-06 
  3.91385859E-06   2.80366401E-05   6.90528050E-05   5.24554742E-06   2.14967088E-05 
  5.29452901E-05   4.02195146E-06   1.07283644E-05   2.64234108E-05   2.00723568E-06 
 -1.28934834E-04  -2.71600943E-05   4.95350189E-05   3.83761253E-05  -1.28535372E-04 
  1.97375502E-05   3.87563799E-05  -1.61695905E-05  -1.31135681E-05  -1.46902118E-05 
  2.78037799E-05  -4.63295936E-05   1.83910197E-05  -4.28806951E-05   4.44639260E-06 
  8.18849805E-06   1.32301165E-05   1.73152743E-05   1.48320751E-05   5.10240314E-06 
 -2.91741487E-05  -1.44223366E-05   3.80450674E-05  -5.63368712E-05  -1.70426424E-05 
  1.15585652E-05  -4.38589697E-05  -1.32679135E-05   8.99848983E-06  -2.08257901E-05 
 -6.30007463E-06   4.27280124E-06  -3.28824894E-05   3.86728424E-05  -3.21446134E-06 
  2.52255597E-06  -3.63144965E-05  -8.67338908E-07  -8.39245703E-06  -5.37669579E-07 
 -2.44371039E-05   2.20730330E-05   2.36407090E-06   1.01231921E-05  -1.53064266E-06 
 -7.22069538E-06   1.41717568E-06   2.61446103E-06   4.22055645E-06   5.49391096E-06 
  4.68796462E-06   1.61864177E-06   6.83675786E-06   3.15105685E-06  -8.83589003E-06 
  3.40937257E-05   2.33528927E-05  -2.52374997E-05   2.61408961E-05   1.79055099E-05 
 -1.93505064E-05   1.30461394E-05   8.93610444E-06  -9.65725899E-06  -9.83446169E-05 
 -3.33260008E-05   4.48963794E-05  -2.89010978E-05  -1.00378373E-03   3.26168656E-05 
  1.03773810E-04  -7.03882103E-05   1.38750456E-05  -3.88372036E-05   2.49621580E-05 
  2.09980305E-05   5.38041352E-05   2.01525287E-05  -2.81016535E-06  -5.17521406E-06 
 -8.36156821E-06  -1.09434295E-05  -9.37402233E-06  -3.22477069E-06   3.30434696E-05 
  1.63351481E-05  -4.30909241E-05   8.04848998E-05   7.20688705E-05  -4.82607007E-05 
  6.26585166E-05   5.61065310E-05  -3.75715684E-05   2.97524799E-05   2.66413654E-05 
 -1.78403096E-05  -2.39422983E-06  -5.33267362E-05  -7.73239147E-05   3.84301435E-05 
 -4.57481852E-04   4.75269642E-05  -2.24289887E-05   4.13841759E-06  -2.59199489E-05 
 -5.36047849E-05   7.95247338E-05   2.55022167E-05   8.04867820E-05  -2.73736667E-05 
 -1.31867142E-05  -2.23671618E-05  -2.54642283E-05  -7.07305102E-05   7.15775654E-05 
  5.75634101E-05  -5.48194021E-05  -2.73613931E-05  -3.80228719E-07  -6.44939833E-07 
 -7.34241355E-07   2.73924785E-05  -6.30893086E-05   1.74014786E-05  -1.00772814E-05 
  2.21766954E-05  -1.36596118E-05  -2.31692855E-05  -2.63774180E-05   4.23489987E-06 
 -4.31535191E-06  -1.04065218E-05   3.12607445E-05   4.78476311E-05  -8.78097682E-06 
 -1.48941977E-05  -1.69565211E-05   1.74423763E-05  -3.64277585E-05  -5.28275887E-05 
  2.03810067E-05  -3.13726533E-05   5.34473692E-06   9.06568484E-06   1.03209639E-05 
  3.76945114E-06   2.20108874E-05   2.26997026E-05   1.58972632E-05  -2.80475395E-05 
 -6.68111583E-06  -1.13324363E-05  -1.29015808E-05  -5.20623144E-05   4.26854503E-05 
  1.07245034E-06   2.41516178E-05   1.09749545E-05   2.08745472E-06   3.54071807E-06 
  4.03098320E-06   5.10317479E-05  -4.74330064E-05  -1.31672307E-05  -4.32164400E-05 
  5.72099066E-06  -1.49172791E-05  -2.53025271E-05  -2.88060387E-05  -2.37660276E-05 
  5.29844205E-05   1.15581758E-05   1.36903491E-05  -2.33841116E-05   6.01400020E-06 
  1.02008820E-05   1.16133459E-05   9.64004434E-06  -1.43640273E-05   1.87979788E-05 
  3.60298955E-05   1.76636488E-05   7.40077920E-06   1.25531215E-05   1.42912880E-05 
  5.26070517E-05  -1.02735699E-05   1.19855779E-05   7.59940692E-06  -3.83528273E-06 
<MO Number>
2
</MO Number>
  5.05724744E-06   9.32980752E-06   1.50612225E-05   1.96052384E-05   1.67291871E-05 
  5.77618713E-06   3.63171709E-05   1.67385583E-05  -4.69366526E-05   1.26042643E-04 
  4.71988704E-04   1.61462575E-04   9.66414659E-05   3.61890859E-04   1.23799213E-04 
  4.82308652E-05   1.80608904E-04   6.17844843E-05   1.11484432E-03  -2.50168746E-06 
  3.91338411E-04   3.35070566E-05   1.41973757E-03  -1.12818462E-04   3.52717826E-05 
  5.47594416E-05  -2.12355612E-04   8.36811569E-05   1.28674455E-04  -8.84293941E-04 
 -5.47235479E-04  -1.85214630E-04  -2.52086993E-05  -4.65059927E-05  -7.50751935E-05 
 -9.77256041E-05  -8.33894428E-05  -2.87923750E-05   2.11001920E-04   9.72506353E-05 
 -2.72700862E-04  -1.65764915E-04  -1.75603837E-04  -8.89342930E-05  -1.27097973E-04 
 -1.34641831E-04  -6.81891481E-05  -6.34307968E-05  -6.71957108E-05  -3.40311643E-05 
  3.94425239E-05  -7.17036057E-05   1.50197829E-05   2.08659226E-04  -8.39937255E-04 
 -2.96515470E-05  -2.85474587E-05   3.05004320E-05   1.30289749E-04  -8.29595236E-05 
 -4.73302252E-05   2.07320423E-04   1.25222681E-04   1.45666662E-04  -1.03147525E-05 
 -1.89888902E-05  -3.07299335E-05  -4.06976530E-05  -3.50604223E-05  -1.08967844E-05 
 -3.66333929E-06  -1.66283755E-05  -2.52559152E-05   5.89653614E-06   3.08570128E-05 
  1.20094715E-05   3.25250186E-04   8.72848070E-05   8.70674179E-05   4.07780916E-04 
  1.09432923E-04   1.09160373E-04   4.16208309E-04   1.11694515E-04   1.11416332E-04 
  2.98368112E-04   8.00706785E-05   7.98712568E-05   1.28167281E-04   3.43952344E-05 
  3.43095706E-05   2.33293389E-05   6.26070924E-06   6.24511649E-06   3.18870632E-05 
 -3.90139642E-06  -2.91546226E-05   1.83248156E-05   2.74592769E-06   3.00410505E-06 
 -1.06431518E-04  -1.59484963E-05  -1.74480044E-05  -7.47097771E-05  -1.11950729E-05 
 -1.22476550E-05  -9.48116960E-05  -9.61422109E-05   1.27501460E-04  -1.15561966E-05 
 -3.05124505E-05   4.05431912E-05  -1.05661223E-04  -7.44105441E-06   8.95370194E-05 
  5.67029490E-06  -9.52073143E-05  -9.98633723E-06   2.50172196E-05   2.22241384E-05 
 -4.13171628E-05  -7.62235150E-05  -1.23048553E-04  -1.60172670E-04  -1.36675643E-04 
 -4.71908220E-05   3.88446072E-04   1.79034519E-04  -5.02031350E-04   2.70386811E-04 
 -7.24512460E-04   6.21060469E-05   2.07315375E-04  -5.55509981E-04   4.76189587E-05 
  1.03464903E-04  -2.77238417E-04   2.37651981E-05   1.80302510E-03   8.34566057E-04 
 -1.94036751E-04   4.71690570E-05  -5.82080465E-03  -7.31302306E-04   4.50212570E-05 
  1.24242987E-04   1.58376128E-04   1.22345342E-04  -2.80721470E-04   1.64849570E-04 
  4.76018548E-04  -1.98341678E-04   1.77597542E-05   3.27638880E-05   5.28911455E-05 
  6.88485624E-05   5.87486086E-05   2.02844858E-05  -2.19347711E-05  -1.01097205E-05 
  2.83487041E-05   9.79088521E-05   4.19649588E-04   1.32187311E-04   7.50702681E-05 
  3.21760560E-04   1.01352806E-04   3.74653255E-05   1.60581072E-04   5.05821539E-05 
 -3.38756768E-04  -1.98952064E-04   2.79043122E-04  -4.26165956E-05   1.22619356E-03 
  8.80084501E-05  -1.71747443E-04  -4.73371732E-05  -2.32475703E-04   9.29286841E-05 
  1.39547019E-04  -3.77621309E-04   2.02989665E-04   7.02543960E-05   9.13296533E-04 
  1.68193130E-03   2.71748823E-03   3.55658653E-03   3.04653322E-03   1.04804221E-03 
 -3.54383587E-04  -1.75190694E-04   4.62140219E-04  -1.17716808E-04  -2.31541784E-04 
  5.47472902E-05  -9.16440301E-05  -1.80258220E-04   4.26214607E-05  -4.35158269E-05 
 -8.55929784E-05   2.02381770E-05  -5.54398572E-04   1.68480271E-04   2.91224065E-04 
 -2.03907550E-05   4.00085352E-04  -2.08300245E-05  -7.39873411E-05   1.81191533E-05 
 -2.65676726E-04   1.43468428E-04   1.22208298E-04   5.18921823E-05  -5.65092008E-05 
  3.62727156E-05  -8.14817896E-06  -1.50320787E-05  -2.42664686E-05  -3.15877349E-05 
 -2.69538739E-05  -9.30652633E-06   1.58030024E-04   7.28359261E-05  -2.04239487E-04 
 -2.28128217E-05   4.79993699E-04  -3.31155487E-04  -1.74914178E-05   3.68028579E-04 
 -2.53908923E-04  -8.72944347E-06   1.83672056E-04  -1.26718349E-04  -2.30051927E-05 
 -1.02784087E-04   1.87408998E-04   1.16969093E-04   1.55524476E-03   1.15229804E-04 
 -1.66166121E-04   4.57007569E-05  -7.86164481E-05   4.12022567E-05   3.74141914E-05 
  4.27410390E-04   2.82093658E-04  -1.95894224E-04   6.76015203E-01   1.24495286E+00 
  2.01146428E+00   2.63255851E+00   2.25502090E+00   7.75752932E-01  -1.70624832E-02 
 -8.43489479E-03   2.22506346E-02  -2.05110008E-04   1.24639858E-03  -3.49048303E-03 
 -1.59680746E-04   9.70337127E-04  -2.71738537E-03  -7.58220662E-05   4.60750388E-04 
 -1.29031068E-03  -6.77194923E-03   1.09381763E-03  -2.79979250E-04   5.96271166E-04 
  3.74052496E-03  -3.62210755E-04   3.65173351E-04  -4.82233677E-05  -3.85449263E-04 
 -7.88358052E-05   4.64285069E-04  -6.10765971E-04   1.55762058E-03  -1.05033712E-03 
 -1.00739057E-04  -1.70872498E-04  -1.94532339E-04  -4.24644290E-04  -1.78864506E-05 
 -1.55193719E-05  -2.62383724E-04  -4.06289313E-04  -6.40515713E-05  -1.08643581E-04 
 -1.23686902E-04  -2.03012492E-04  -2.74684312E-05   1.70702695E-04  -3.80663476E-04 
 -3.91976845E-05  -8.45087784E-06  -1.43342874E-05  -1.63190829E-05  -2.58557083E-04 
  2.15702443E-05  -1.18485634E-04  -2.18308028E-04   1.83712691E-05  -5.80684687E-06 
 -9.84951073E-06  -1.12133221E-05   8.59759201E-05  -4.61231479E-05   3.77482359E-05 
  6.53972578E-05  -1.11451704E-04   1.80706749E-05   3.06512830E-05   3.48954095E-05 
  1.15403684E-04   1.59231065E-06  -2.60810082E-05   1.26000949E-04   7.70521512E-05 
 -1.66779375E-05  -2.82889369E-05  -3.22059614E-05  -2.64007467E-05   7.37011243E-05 
  9.19210496E-06  -1.86435188E-04   5.73439762E-05   2.26302837E-05   3.83852420E-05 
  4.37002503E-05  -4.22649628E-05   9.81680156E-05  -4.01899184E-05  -1.27216875E-04 
  4.01743687E-06  -1.56340729E-05  -2.65183450E-05  -3.01902047E-05   4.96870655E-05 
  6.37800352E-05   7.98184043E-05  -1.82524103E-04  -2.96166572E-05  -6.28053824E-06 
 -1.06529809E-05  -1.21280447E-05   1.11698213E-04  -1.77953366E-04  -8.77911959E-05 
  1.03986518E-04  -1.53252474E-04  -1.17182319E-04  -1.98763380E-04  -2.26285129E-04 
  6.13926978E-05   3.58782140E-04   2.13787337E-03   1.30570694E-03  -1.25476537E-03 
<MO Number>
3
</MO Number>
  1.44702517E-06   2.66952853E-06   4.30945260E-06   5.60962734E-06   4.78670563E-06 
  1.65273467E-06  -2.72037494E-05  -1.25381888E-05   3.51583811E-05  -5.86455522E-05 
  5.41119926E-05   2.55481554E-05  -4.49656719E-05   4.14896274E-05   1.95886973E-05 
 -2.24410220E-05   2.07062321E-05   9.77613296E-06   2.39694709E-05   2.80166478E-05 
 -1.82145395E-05  -2.84496454E-05  -4.29620911E-04   5.62608306E-05  -3.73229301E-05 
 -4.28938834E-05   3.57830346E-05   9.44056811E-07  -3.67270914E-05  -2.20067947E-07 
 -4.52084341E-06  -3.64095103E-05   3.94132288E-06   7.27110631E-06   1.17378360E-05 
  1.52791762E-05   1.30377500E-05   4.50162242E-06  -3.24224329E-05  -1.49434763E-05 
  4.19030566E-05  -9.24708930E-07   2.20638280E-05  -2.59431490E-05  -7.09007876E-07 
  1.69171372E-05  -1.98915533E-05  -3.53844625E-07   8.44283718E-06  -9.92727931E-06 
 -2.00203876E-05   1.68494284E-05  -1.64346627E-05   2.44200069E-05   7.76944425E-04 
  6.52973652E-06   7.66510118E-05   4.86304830E-06  -2.41968407E-05   8.27733944E-06 
  1.59195012E-05  -1.58963438E-05  -8.40870639E-06   3.64952660E-06   7.82431893E-06 
  1.44041394E-05   2.33103800E-05   3.08714550E-05   2.65952989E-05   8.26582282E-06 
  2.59867278E-06   1.17957151E-05   1.79158560E-05  -4.18284159E-06  -2.18891215E-05 
 -8.51919087E-06  -1.09104090E-04  -6.35943516E-04   1.45453332E-04  -1.36788749E-04 
 -7.97311243E-04   1.82361442E-04  -1.39615689E-04  -8.13788852E-04   1.86130209E-04 
 -1.00086588E-04  -5.83382500E-04   1.33431549E-04  -4.29932871E-05  -2.50598324E-04 
  5.73169790E-05  -7.82574894E-06  -4.56145529E-05   1.04329843E-05  -2.05378227E-05 
  2.51281178E-06   1.87779121E-05  -5.88876015E-06  -2.40253261E-05   5.39804849E-06 
  3.42022369E-05   1.39540391E-04  -3.13521571E-05   2.40083157E-05   9.79506041E-05 
 -2.20076976E-05   7.47684989E-05  -2.44119887E-05   7.00557975E-06   3.67239032E-06 
 -1.68351934E-03  -1.75644191E-04  -1.16018387E-05   2.85606511E-05   1.55867626E-04 
 -3.79462891E-05  -1.17921337E-04  -4.58804667E-05   1.27823172E-04  -3.11723448E-05 
  4.76553374E-06   8.79164269E-06   1.41924564E-05   1.84743630E-05   1.57642089E-05 
  5.44300333E-06  -1.25347829E-04  -5.77727258E-05   1.62000711E-04  -1.65192481E-04 
  8.97404953E-05  -2.04900494E-05  -1.26659067E-04   6.88072926E-05  -1.57104641E-05 
 -6.32117520E-05   3.43396618E-05  -7.84062273E-06  -7.73931097E-04   4.78800792E-04 
 -6.78602104E-04   9.01642899E-05  -3.85465677E-05  -2.48711552E-04  -4.29335594E-04 
 -8.10128425E-06   2.34859603E-04  -3.83875746E-04   1.49016144E-04  -2.39205616E-04 
  2.68455572E-04  -9.15303022E-05  -2.63010925E-05  -4.85212822E-05  -7.83284999E-05 
 -1.01960443E-04  -8.70030388E-05  -3.00400630E-05   1.40646611E-04   6.48239235E-05 
 -1.81773001E-04   2.44695799E-04   4.50513707E-04  -6.03247378E-04   1.87617144E-04 
  3.45425199E-04  -4.62531644E-04   9.36341053E-05   1.72391386E-04  -2.30835710E-04 
  1.82893750E-03  -3.43988639E-05   1.57437047E-04  -6.41598876E-04   7.72240978E-04 
 -3.17361081E-05  -9.49862976E-05   2.44286858E-05  -1.18777191E-04  -1.35792262E-04 
  2.54569452E-04   4.02368544E-04  -3.10431191E-04   5.62493284E-04   6.76012538E-01 
  1.24494795E+00   2.01145635E+00   2.63254813E+00   2.25501201E+00   7.75749875E-01 
 -1.69272985E-02  -8.36806583E-03   2.20743447E-02  -4.07006889E-03   2.41500611E-04 
  1.90404201E-04  -3.16860032E-03   1.88011293E-04   1.48232088E-04  -1.50456350E-03 
  8.92744117E-05   7.03858384E-05  -6.48951216E-03   1.00455925E-03   1.10480904E-03 
 -2.15885593E-04   1.51300466E-03  -1.04983197E-05  -3.51148716E-04   3.65752598E-05 
  8.31399898E-04  -6.39369246E-04  -1.92030653E-04  -3.68817349E-04  -1.54610195E-03 
  1.68935658E-04  -2.24297351E-05  -4.13792510E-05  -6.67990316E-05  -8.69524994E-05 
 -7.41967322E-05  -2.56183524E-05   1.18748415E-04   5.47310605E-05  -1.53471567E-04 
  3.04042953E-04   5.77529197E-04   4.10865388E-04   2.33120759E-04   4.42812582E-04 
  3.15025395E-04   1.16343599E-04   2.20994516E-04   1.57219753E-04   1.80937189E-03 
  5.10671160E-05   3.73591609E-04   5.65647842E-04   1.13863253E-04  -3.79493961E-05 
 -8.53998559E-05  -2.85178302E-05  -2.28262953E-04   3.92429837E-05   1.89019969E-04 
 -2.66960841E-04  -5.00925910E-04  -5.00778974E-04  -8.30414212E-04  -1.52929482E-03 
 -2.47087420E-03  -3.23382372E-03  -2.77005812E-03  -9.52931616E-04  -2.59373135E-04 
 -1.28221964E-04   3.38240149E-04  -1.83936721E-04   1.68053174E-04   3.75969550E-06 
 -1.43197074E-04   1.30831530E-04   2.92697070E-06  -6.79950353E-05   6.21234379E-05 
  1.38982921E-06  -6.32971225E-04   2.99506307E-04  -2.84194681E-04   3.45625088E-05 
 -1.70523368E-04   7.37083354E-05   3.38663777E-06   5.89089052E-06  -8.24666846E-05 
  1.21855117E-04  -3.93884320E-05   3.69595243E-05   1.70590006E-04  -9.90472332E-06 
 -2.51594118E-08  -4.26751216E-08  -4.85841276E-08  -2.42155018E-05  -8.35211126E-05 
  6.02530900E-06   1.97726546E-05  -1.29648734E-06   6.21589368E-06   1.05433315E-05 
  1.20032127E-05  -6.53208349E-05  -5.49430687E-05   6.03214184E-06  -5.94533936E-05 
  1.60168758E-05   2.39127467E-07   4.05605418E-07   4.61767527E-07  -3.67598877E-05 
  1.37031162E-05   9.54505061E-06   1.03636247E-05   1.60268003E-05   2.82667114E-06 
  4.79456895E-06   5.45844840E-06   9.04695963E-06   5.01430507E-05  -8.85573875E-06 
  3.55727464E-05  -1.29114581E-05  -7.83460300E-05  -1.32889687E-04  -1.51290243E-04 
 -1.87665082E-04  -3.25762879E-05  -5.38057360E-06  -1.01567491E-04   5.75618592E-04 
 -1.32736447E-04  -2.25146123E-04  -2.56320956E-04  -3.35739846E-04  -6.82737886E-05 
 -2.34853935E-04  -5.36543814E-05   5.06024687E-04  -2.01432191E-04  -3.41667099E-04 
 -3.88975996E-04   5.84926444E-04   2.41208298E-04  -1.45187741E-03   2.37238996E-03 
 -2.81292057E-04  -1.35034637E-04  -2.29044288E-04  -2.60758880E-04  -3.21855739E-04 
 -2.85728293E-05  -2.96517549E-04  -2.13290952E-04  -4.32700141E-04  -7.61955584E-05 
 -1.29242080E-04  -1.47137571E-04  -1.81118170E-04  -9.60967453E-07  -8.37954533E-05 
 -2.78775814E-04  -5.04674168E-04   2.89613619E-05   4.91239482E-05   5.59258902E-05 
 -1.01146425E-04   9.79018596E-05   6.62584971E-06  -7.44774186E-05   8.18099266E-06 
<MO Number>
4
</MO Number>
  3.37991141E-04   6.23539253E-04   1.00658705E-03   1.31027738E-03   1.11806217E-03 
  3.86040055E-04  -4.38640874E-04  -2.02169268E-04   5.66903584E-04  -2.13600149E-04 
  2.46207273E-04  -5.83150591E-05  -1.63774981E-04   1.88776046E-04  -4.47122709E-05 
 -8.17351948E-05   9.42124787E-05  -2.23145571E-05  -7.76933575E-04   4.13650066E-04 
 -2.24461568E-04  -1.60228195E-04  -5.61437315E-04   5.27357031E-05  -4.19664684E-05 
 -2.38847037E-05  -2.69087064E-05   8.58761620E-05  -5.89674556E-05  -1.45703893E-04 
  2.84350363E-04   3.94176088E-05  -6.67642034E-05  -1.23169209E-04  -1.98833562E-04 
 -2.58822243E-04  -2.20853510E-04  -7.62554209E-05   2.20822264E-04   1.01776825E-04 
 -2.85392767E-04   9.41553135E-06   1.26962627E-04  -3.19489320E-05   7.21922938E-06 
  9.73468508E-05  -2.44964049E-05   3.60290147E-06   4.85829017E-05  -1.22254230E-05 
  9.90416809E-04   2.15892202E-04   3.11640804E-04  -1.09710120E-04   1.94971607E-04 
  1.46690032E-05  -6.16013486E-06   3.55512412E-05  -5.59711678E-05   5.52936835E-05 
  6.77484222E-07  -1.31599183E-04  -3.36132306E-06  -4.63064255E-05   4.57759466E-05 
  8.42709918E-05   1.36376689E-04   1.80612535E-04   1.55595010E-04   4.83589520E-05 
 -2.23548072E-05  -1.01471390E-04  -1.54119253E-04   3.59824516E-05   1.88298849E-04 
  7.32854369E-05   6.45113492E-04   3.21479446E-04  -2.35261992E-04   8.08808057E-04 
  4.03053369E-04  -2.94958634E-04   8.25523265E-04   4.11383060E-04  -3.01054388E-04 
  5.91794572E-04   2.94909026E-04  -2.15817483E-04   2.54211822E-04   1.26681393E-04 
 -9.27067566E-05   4.62722911E-05   2.30588737E-05  -1.68747228E-05  -3.20164193E-04 
  3.91722320E-05   2.92728940E-04   5.33238953E-05   3.24786884E-05  -1.32775739E-05 
 -3.09708064E-04  -1.88637976E-04   7.71168664E-05  -2.17400078E-04  -1.32414733E-04 
  5.41323096E-05  -1.27794213E-03  -3.74785390E-04  -1.61046433E-04   9.32369635E-05 
 -3.06520264E-04  -9.18635628E-06   4.38285110E-05   9.62133315E-06  -1.26769373E-04 
  1.47224877E-04  -2.04555045E-05   5.69326590E-05  -4.33606022E-05   1.41818129E-04 
 -5.34222366E-01  -9.85554278E-01  -1.59099234E+00  -2.07099949E+00  -1.76718778E+00 
 -6.10167565E-01   1.57427965E-02   7.25584377E-03  -2.03461380E-02  -6.27660310E-04 
  1.92326824E-04   1.41767530E-04  -4.81249925E-04   1.47463952E-04   1.08698307E-04 
 -2.40177444E-04   7.35948480E-05   5.42480742E-05   9.09042128E-03   6.35903946E-04 
  5.22594915E-04  -3.35711469E-04   1.47969835E-03   1.87372020E-04  -5.33255328E-04 
 -1.92156845E-04  -5.50422285E-05   9.96333827E-05  -4.45911542E-05  -1.29638826E-04 
  3.00286677E-04  -4.25853772E-05  -8.09915344E-04  -1.49416345E-03  -2.41204635E-03 
 -3.13976795E-03  -2.67916993E-03  -9.25053132E-04  -3.70772946E-04  -1.70888988E-04 
  4.79190436E-04   2.33883792E-05   3.08096458E-05   9.66791995E-05   1.79327187E-05 
  2.36228729E-05   7.41274488E-05   8.94968353E-06   1.17894693E-05   3.69947926E-05 
 -2.25660117E-03  -1.09853628E-04   6.57797412E-04   3.51273466E-04   7.89406198E-04 
 -7.92292827E-05  -4.08188156E-05  -8.74957844E-05   4.08338413E-04   9.23281343E-05 
 -5.00666548E-04   1.01237944E-03   5.13207736E-04   8.17212448E-05  -1.05706700E-05 
 -1.94669969E-05  -3.14527323E-05  -4.11646176E-05  -3.52611624E-05  -1.21302424E-05 
  1.76971107E-04   8.74862503E-05  -2.30782320E-04   1.75221361E-04   5.52390915E-06 
 -2.28131110E-05   1.36412054E-04   4.30043342E-06  -1.77602966E-05   6.47732683E-05 
  2.04199789E-06  -8.43321700E-06   7.54533391E-04  -1.89546499E-04  -1.19576666E-04 
  1.19848189E-05  -1.91750452E-04   8.17310973E-05   4.95004875E-06   1.91821804E-06 
 -5.39763568E-04   3.49362351E-04   1.90401218E-04   3.29313392E-04   2.40080845E-05 
  5.70883901E-07  -6.21511941E-04  -1.14658949E-03  -1.85095346E-03  -2.40939166E-03 
 -2.05593846E-03  -7.09866250E-04  -5.74962357E-04  -2.64999743E-04   7.43086747E-04 
  7.11493010E-06  -2.39039675E-05  -1.17561539E-04   5.45527496E-06  -1.83280389E-05 
 -9.01386960E-05   2.72256457E-06  -9.14697604E-06  -4.49855272E-05  -2.74227391E-03 
 -1.66539009E-04   6.93342952E-04  -6.56917776E-04  -5.26378744E-04  -5.19061069E-05 
  9.08486509E-05   9.88087239E-05   8.36214738E-06   4.08751912E-04  -4.17114060E-04 
 -8.61758549E-04   3.71272073E-04  -2.20907158E-05   1.47836525E-06   2.72256458E-06 
  4.39883436E-06   5.75709394E-06   4.93146387E-06   1.69647986E-06  -1.36713309E-04 
 -6.75846749E-05   1.78283422E-04  -4.05476261E-04   4.88066399E-04  -1.76753105E-04 
 -3.15668418E-04   3.79965890E-04  -1.37604537E-04  -1.49890530E-04   1.80421244E-04 
 -6.53395011E-05  -1.09874344E-03   2.69013771E-04  -9.58865849E-04   1.59088098E-04 
 -2.10872389E-03   2.84006409E-04  -5.49829039E-05   6.33125618E-05  -8.92604370E-05 
 -3.81104994E-04   4.70365432E-04   1.54875500E-04  -1.41341370E-03   5.05955881E-04 
  6.18215709E-05   1.04861079E-04   1.19380656E-04   1.49106526E-04  -8.29893946E-05 
 -2.07029647E-04   2.34974607E-04   1.09522076E-04   1.14642204E-05   1.94454864E-05 
  2.21380035E-05  -1.14801039E-04   1.35947063E-05  -9.99697776E-05  -6.18129012E-05 
  1.18624474E-04  -4.40089562E-05  -7.46475146E-05  -8.49835744E-05   4.82870263E-05 
 -1.34709313E-04  -1.57043878E-05  -1.05016404E-05   1.13585603E-05  -2.79153771E-05 
 -4.73497601E-05  -5.39060394E-05   2.77406145E-05   1.16282072E-04  -3.72121660E-05 
 -9.43516393E-05   1.05816463E-04   1.14451532E-04   1.94131448E-04   2.21011837E-04 
  3.60202571E-04   1.02740324E-04  -1.10959572E-04  -2.03394888E-04  -3.76086080E-04 
  1.03462529E-04   1.75492021E-04   1.99791504E-04   8.42411512E-05  -3.06355303E-05 
  2.21893142E-04  -1.74773181E-04  -1.12227902E-04  -1.71095644E-05  -2.90210576E-05 
 -3.30394552E-05   3.48175227E-05  -2.77931504E-05   1.71969575E-04  -1.01887780E-04 
  9.92018538E-06   1.13331813E-04   1.92232192E-04   2.18849601E-04   1.30382413E-04 
  2.19438872E-05   2.30810675E-04  -1.78161571E-04   1.78760052E-04   1.28073871E-04 
  2.17237512E-04   2.47317279E-04   4.11628111E-04   2.78768197E-04  -3.77567418E-05 
 -1.62018243E-04   5.08068774E-04   1.29823686E-04   2.20205529E-04   2.50696263E-04 
  2.35470742E-04  -2.33079226E-04  -8.63427605E-05  -2.02860778E-04   5.71784573E-05 
<MO Number>
5
</MO Number>
 -5.34035513E-01  -9.85209564E-01  -1.59043586E+00  -2.07027512E+00  -1.76656968E+00 
 -6.09954149E-01   1.53867556E-02   7.09174475E-03  -1.98859874E-02  -3.75104832E-05 
 -8.87841162E-04  -2.08708029E-04  -2.87606480E-05  -6.80740021E-04  -1.60024016E-04 
 -1.43535792E-05  -3.39736984E-04  -7.98632001E-05   7.53149661E-03  -6.56391327E-04 
  6.46095158E-04   4.28941757E-04   2.69674117E-03  -5.93060953E-05   2.36461032E-04 
  6.19291588E-05   1.32510149E-04  -2.88168852E-04   1.55658703E-04   3.20432440E-04 
  1.21876340E-03  -5.99544805E-04  -4.77342827E-03  -8.80620684E-03  -1.42159675E-02 
 -1.85049675E-02  -1.57903238E-02  -5.45202015E-03  -3.20327241E-04  -1.47638598E-04 
  4.13993933E-04   2.83393399E-05   3.43902466E-06  -1.30559729E-04   2.17287998E-05 
  2.63682494E-06  -1.00104879E-04   1.08441941E-05   1.31596046E-06  -4.99593513E-05 
 -2.08962438E-03  -5.65598834E-04  -2.83168694E-04   3.73141274E-04  -1.77453577E-03 
  1.86535594E-05  -1.65098648E-04   5.79340083E-05  -2.79114954E-04  -2.73032082E-04 
  5.52147036E-04  -2.07936974E-04   1.96198970E-04  -1.03100278E-03   2.75844174E-05 
  5.07813903E-05   8.21800924E-05   1.08836451E-04   9.37609820E-05   2.91409270E-05 
  8.28328562E-07   3.75989152E-06   5.71069023E-06  -1.33328335E-06  -6.97717109E-06 
 -2.71549738E-06  -5.67807618E-04   1.30106910E-04   4.35818422E-04  -7.11886176E-04 
  1.63120936E-04   5.46405331E-04  -7.26598350E-04   1.66492070E-04   5.57697600E-04 
 -5.20878064E-04   1.19353515E-04   3.99797834E-04  -2.23748861E-04   5.12696059E-05 
  1.71737526E-04  -4.07273445E-05   9.33222583E-06   3.12601071E-05  -1.45136622E-04 
  1.77575306E-05   1.32699692E-04  -3.49223326E-05   5.06497429E-06   1.97959323E-05 
  2.02830794E-04  -2.94176442E-05  -1.14975844E-04   1.42377405E-04  -2.06497631E-05 
 -8.07074803E-05   4.28230105E-04   1.44621415E-04  -7.36456360E-05  -3.79406728E-05 
  2.92400426E-04   2.20409103E-05  -8.33952409E-05  -5.11439925E-06   2.91338822E-05 
 -3.01691795E-05   1.03529728E-06  -1.01210943E-04  -3.80669124E-05  -2.95231086E-05 
 -2.11076111E-04  -3.89401449E-04  -6.28615528E-04  -8.18270714E-04  -6.98231949E-04 
 -2.41082749E-04  -3.71504020E-04  -1.71225939E-04   4.80135282E-04  -3.15588934E-05 
 -4.63303194E-04  -3.36546224E-04  -2.41973482E-05  -3.55231363E-04  -2.58042197E-04 
 -1.20761728E-05  -1.77285349E-04  -1.28781143E-04  -3.26099325E-04  -1.75620766E-05 
  5.38985296E-04   5.62446895E-04  -9.50002168E-04  -2.10839000E-04  -1.95297353E-04 
  1.47150136E-04  -2.10184297E-04   1.04194801E-04   1.05989496E-04   1.09001191E-04 
  2.25144270E-04   6.15531385E-05   2.79681369E-04   5.15967108E-04   8.32932021E-04 
  1.08423010E-03   9.25175600E-04   3.19440949E-04  -2.71929120E-04  -1.25331939E-04 
  3.51443747E-04  -1.79465659E-05   2.64258527E-05  -2.19875595E-05  -1.37602830E-05 
  2.02616597E-05  -1.68586594E-05  -6.86734569E-06   1.01119884E-05  -8.41365267E-06 
 -8.01546416E-04   8.19464584E-05   1.78573659E-04   2.54652391E-04  -2.26247499E-04 
  2.97876495E-05   5.33482578E-05   3.87276604E-06  -4.99077607E-05  -3.36297001E-05 
  8.35374608E-05  -6.20206855E-05  -4.79352106E-05   1.12780339E-05  -3.24078337E-06 
 -5.96824227E-06  -9.64286004E-06  -1.26203550E-05  -1.08104584E-05  -3.71892110E-06 
  3.53289464E-05   1.74649811E-05  -4.60713408E-05   8.66678846E-05  -3.96770182E-06 
  2.71496954E-05   6.74720488E-05  -3.08890625E-06   2.11363827E-05   3.20381152E-05 
 -1.46672194E-06   1.00363021E-05   7.44199328E-05  -5.99268241E-05   7.63749824E-05 
  1.30708148E-04   1.20368154E-05   2.77393123E-07  -3.57975246E-05   1.19907062E-05 
 -6.57536986E-05   2.82681690E-05   3.74855296E-05  -1.85312343E-04  -4.86835719E-05 
 -1.15757662E-05  -5.33246593E-04  -9.83754133E-04  -1.58808634E-03  -2.06721674E-03 
 -1.76395996E-03  -6.09053075E-04   4.42237612E-04   2.03827002E-04  -5.71552041E-04 
 -3.71971136E-05   4.08212048E-05  -9.64136043E-05  -2.85203761E-05   3.12990983E-05 
 -7.39238073E-05  -1.42336667E-05   1.56204438E-05  -3.68931612E-05   8.72194689E-04 
  1.08649795E-04  -2.95547408E-04   2.18346957E-04   1.15740029E-03   8.65690599E-05 
 -1.89649610E-05   1.09384835E-04   1.93637431E-04  -6.79675917E-05  -1.25669839E-04 
 -1.59258817E-04  -2.17741726E-05   5.61100520E-05  -2.70116672E-05  -4.97448165E-05 
 -8.03724584E-05  -1.05189638E-04  -9.01042963E-05  -3.09969065E-05   1.44813711E-04 
  7.15891354E-05  -1.88846895E-04  -3.00165179E-05  -5.72543142E-05  -2.57545915E-04 
 -2.33682404E-05  -4.45732108E-05  -2.00502766E-04  -1.10960671E-05  -2.11649370E-05 
 -9.52058048E-05  -6.43326542E-04  -1.62148153E-04   4.02501078E-04   2.60047877E-04 
 -2.17549652E-03   1.53457549E-04   3.85212991E-04   2.95735352E-04   5.64158479E-04 
 -1.11837236E-04  -4.52321243E-04   1.28706126E-03   1.57678201E-04   6.52562849E-04 
  8.40491964E-05   1.42563336E-04   1.62303352E-04  -1.05942609E-03  -1.63598664E-04 
  5.41132124E-04  -4.74434245E-04   1.62433039E-03   1.71495705E-04   2.90889156E-04 
  3.31167090E-04  -6.16937250E-04  -4.21255870E-05  -1.42113302E-03   1.32006714E-03 
 -5.49540107E-04   8.96760233E-05   1.52107499E-04   1.73169047E-04   1.77626301E-04 
 -9.95125198E-05   1.35200386E-06   1.35131870E-04  -1.71039300E-04   1.01783894E-04 
  1.72644738E-04   1.96549972E-04   2.98108131E-04   1.64596227E-04   2.16554729E-04 
  2.85976408E-04   7.55433397E-05   1.43573596E-05   2.43527978E-05   2.77248052E-05 
 -1.66304086E-05  -6.62842152E-06   1.58036463E-05  -2.72968865E-05  -2.49431644E-05 
  2.49422173E-05   4.23067187E-05   4.81647138E-05   1.38453574E-04   4.28965737E-05 
 -1.36242090E-05  -2.96122660E-05  -1.13827540E-04  -1.84078406E-05  -3.12231797E-05 
 -3.55464938E-05  -1.26700293E-05  -4.82205020E-05  -6.92498763E-06  -9.56085074E-06 
 -6.35322200E-05  -1.72231998E-05  -2.92138049E-05  -3.32588911E-05  -2.20587875E-05 
  1.03564454E-04   5.08533041E-05   1.54932747E-04  -8.37875667E-05  -4.34539894E-05 
 -7.37061859E-05  -8.39119047E-05  -5.39994509E-05  -9.34089471E-05  -9.52862377E-06 
 -4.61232274E-05   1.02833346E-05   8.09045635E-05   1.37229444E-04   1.56230903E-04 
  4.36796999E-04  -1.65274465E-04  -2.65601626E-04  -1.18457686E-04   1.55242004E-05 
<MO Number>
6
</MO Number>
 -4.85984162E-03  -8.96562556E-03  -1.44733191E-02  -1.88399628E-02  -1.60761759E-02 
 -5.55071805E-03   5.23911013E-04   2.41470214E-04  -6.77107511E-04   2.84393570E-04 
 -1.70575910E-05  -1.62334552E-04   2.18054865E-04  -1.30786737E-05  -1.24467789E-04 
  1.08824661E-04  -6.52717486E-06  -6.21181507E-05   1.77604875E-03  -7.10921560E-04 
 -2.64209581E-04   2.42812672E-04   1.71298371E-03  -2.29400330E-04   9.41488526E-05 
  5.72609491E-06   1.48803396E-04   2.11574722E-04  -3.60378118E-04   1.26082108E-04 
 -6.59830917E-04   8.79175254E-04   5.34000310E-01   9.85144620E-01   1.59033102E+00 
  2.07013865E+00   1.76645323E+00   6.09913941E-01  -1.50264508E-02  -6.92568051E-03 
  1.94203260E-02  -2.39094902E-04   2.16181701E-04   1.35302566E-04  -1.83322733E-04 
  1.65754351E-04   1.03741385E-04  -9.14908933E-05   8.27230389E-05   5.17742224E-05 
 -6.88911081E-03  -4.00162511E-04  -7.53493239E-04   1.46158197E-04  -1.44328717E-03 
 -7.85346392E-05  -8.85838433E-05   5.30871363E-05  -2.15362607E-04   6.90175934E-04 
 -4.74813326E-04   1.05068287E-04   9.04337187E-04   1.15912058E-03  -4.03466861E-05 
 -7.42760228E-05  -1.20201719E-04  -1.59190968E-04  -1.37140649E-04  -4.26233339E-05 
  2.24702366E-05   1.01995339E-04   1.54915050E-04  -3.61682476E-05  -1.89271133E-04 
 -7.36638474E-05  -9.08123900E-04   5.25960765E-04   5.02622651E-05  -1.13855614E-03 
  6.59420877E-04   6.30160825E-05  -1.16208608E-03   6.73048779E-04   6.43184025E-05 
 -8.33067053E-04   4.82489872E-04   4.61080664E-05  -3.57853051E-04   2.07258794E-04 
  1.98062235E-05  -6.51373347E-05   3.77257799E-05   3.60517985E-06   2.95001173E-04 
 -3.60935253E-05  -2.69722170E-04  -5.59586776E-05   5.46463018E-05   6.02164365E-06 
  3.25011022E-04  -3.17388672E-04  -3.49740315E-05   2.28142014E-04  -2.22791493E-04 
 -2.45500782E-05   1.57026553E-03   4.52889276E-04  -3.51057703E-04  -9.87699376E-05 
  7.67194196E-04   4.51517499E-05   3.36876583E-05  -1.65558368E-05   6.93912438E-05 
 -2.36411780E-04   1.67020536E-04   3.99105846E-05  -2.04156545E-04  -1.27275511E-04 
  1.40335063E-05   2.58895604E-05   4.17938343E-05   5.44031593E-05   4.64223187E-05 
  1.60285135E-05  -1.90575785E-04  -8.78362442E-05   2.46301933E-04  -1.62306819E-05 
  1.38619176E-04  -1.06853698E-04  -1.24446525E-05   1.06284350E-04  -8.19286056E-05 
 -6.21075386E-06   5.30433402E-05  -4.08881166E-05  -8.78197455E-04  -1.95863545E-06 
  3.33093850E-04  -4.30072041E-05  -8.15020112E-04   3.34564595E-05   3.57330386E-04 
  6.38629746E-05  -2.90705955E-06   3.47367220E-05  -3.18296625E-05   1.24980332E-05 
  8.85658462E-05  -1.68569931E-05   1.15297458E-04   2.12705251E-04   3.43372692E-04 
  4.46969261E-04   3.81399716E-04   1.31688176E-04   4.37396725E-05   2.01595841E-05 
 -5.65295633E-05   6.74051136E-06  -1.10201152E-04   5.89663406E-05   5.16819454E-06 
 -8.44952199E-05   4.52116321E-05   2.57929132E-06  -4.21690371E-05   2.25637733E-05 
  1.20146965E-04  -3.07781319E-05   3.91775980E-05  -9.49724072E-05  -1.93951006E-04 
 -2.07245186E-05   1.92420780E-05  -8.45486550E-06   5.44532614E-05  -1.08842173E-05 
 -4.35690441E-05  -5.29394999E-05   2.06753090E-05  -7.37847881E-05   1.07077522E-05 
  1.97194481E-05   3.18606164E-05   4.16984471E-05   3.57184349E-05   1.22875494E-05 
 -6.47431544E-05  -3.20059918E-05   8.44294618E-05  -6.76865990E-05   4.12871139E-05 
 -2.11541004E-05  -5.26948769E-05   3.21425425E-05  -1.64687358E-05  -2.50213914E-05 
  1.52624160E-05  -7.81993824E-06  -1.97764039E-04   9.35472905E-05  -6.17963955E-06 
 -1.95045683E-05  -1.90062191E-05   3.14579716E-05  -1.77543281E-05  -3.54389427E-05 
 -7.13648886E-06  -1.98678410E-07   7.33516727E-06   3.22708036E-05  -3.88244581E-06 
  2.20172837E-06   7.16250783E-04   1.32136741E-03   2.13309958E-03   2.77666211E-03 
  2.36933104E-03   8.18073192E-04  -1.05660948E-04  -4.86990563E-05   1.36557202E-04 
 -8.54883911E-06  -2.17818639E-04   7.72716809E-05  -6.55470501E-06  -1.67009451E-04 
  5.92470004E-05  -3.27125722E-06  -8.33494217E-05   2.95684059E-05  -4.04351369E-05 
  1.22266143E-06   8.93663522E-05  -6.08259928E-06  -6.13282359E-04  -6.72312784E-05 
  7.29583454E-06  -7.41840843E-05   6.59187953E-05  -5.37294238E-05  -1.21893715E-05 
  1.00521474E-05   3.17507180E-05   5.15770251E-05  -2.36296048E-05  -4.35163941E-05 
 -7.03092264E-05  -9.20191098E-05  -7.88225656E-05  -2.71158624E-05   2.41758857E-04 
  1.19514288E-04  -3.15269937E-04   4.97163506E-04   3.04529820E-04  -2.05054051E-05 
  3.87048103E-04   2.37080332E-04  -1.59637183E-05   1.83784129E-04   1.12574127E-04 
 -7.58013806E-06   5.40584747E-05  -4.23496678E-04   3.72182714E-05   5.21813336E-05 
  7.74782524E-04  -1.37729086E-04  -8.11450177E-05  -4.51588813E-05   1.90492521E-05 
 -2.70365036E-04   2.51315784E-04  -1.62801180E-05   2.56408325E-04  -1.63686454E-04 
 -7.18303703E-05  -1.21837896E-04  -1.38708166E-04  -3.33845553E-04  -2.34933460E-04 
 -3.65039170E-05  -2.23523316E-05  -1.70852679E-04  -8.80739176E-05  -1.49390025E-04 
 -1.70075298E-04  -1.22342309E-04   2.14277270E-04   1.64518249E-04  -3.50757595E-05 
 -2.40739356E-05  -1.62189945E-04  -2.75104828E-04  -3.13197187E-04   1.05807967E-03 
 -1.88833326E-05   5.19766597E-04  -4.76448912E-04   1.79995170E-03  -1.99557273E-04 
 -3.38486884E-04  -3.85355433E-04   8.81046301E-04  -2.15532849E-05  -9.50027193E-04 
 -1.13872293E-03  -1.44482252E-03   1.02794177E-06   1.74358368E-06   1.98500881E-06 
  8.47554752E-05   6.68674722E-05  -4.90504635E-05  -4.86747422E-05  -2.78861366E-05 
 -4.42158037E-06  -7.49983671E-06  -8.53830076E-06  -6.15250438E-05  -1.18161674E-04 
  3.40758960E-06  -2.99568804E-05   6.17566594E-05   1.30104713E-05   2.20682205E-05 
  2.51238942E-05   1.09795005E-04   3.74673271E-05  -2.36686091E-05  -7.39385746E-05 
  2.29185151E-05  -3.31588163E-06  -5.62436249E-06  -6.40313921E-06   6.87402396E-05 
 -1.36171310E-04  -1.46527147E-05  -9.64104049E-05  -5.25464454E-06   2.18797913E-06 
  3.71122649E-06   4.22510105E-06   1.21324645E-04   1.23324176E-04  -4.66282805E-05 
 -3.58022003E-05   3.74815463E-05  -4.68247859E-07  -7.94236944E-07  -9.04210873E-07 
  2.34448729E-04   8.81455309E-05   5.12605680E-05  -1.01119333E-04   2.41314823E-05 
<MO Number>
7
</MO Number>
  3.78642899E-04   6.98535203E-04   1.12765393E-03   1.46787050E-03   1.25253667E-03 
  4.32470878E-04   3.53545413E-04   1.62948830E-04  -4.56925410E-04   1.60925021E-04 
 -1.55907054E-04  -2.78562806E-05   1.23387051E-04  -1.19539593E-04  -2.13584207E-05 
  6.15787866E-05  -5.96586357E-05  -1.06593490E-05   7.51201029E-04  -1.97935921E-04 
  3.71305458E-04   4.59566913E-05   1.29092175E-03  -1.35191039E-04   2.18791101E-04 
 -4.38612329E-05   1.14820047E-04  -8.92158135E-06  -1.05898466E-04   5.55127954E-07 
  1.08985140E-05  -3.14916390E-05   7.23687177E-04   1.33508636E-03   2.15524625E-03 
  2.80549050E-03   2.39393035E-03   8.26566745E-04   3.73629851E-05   1.72205734E-05 
 -4.82882727E-05  -9.17424610E-05  -1.58269991E-04   9.53726608E-05  -7.03422723E-05 
 -1.21351342E-04   7.31256782E-05  -3.51057243E-05  -6.05628254E-05   3.64948389E-05 
 -9.93880368E-05  -4.29195270E-05  -6.06870574E-05   2.68280808E-07  -6.11363959E-04 
  4.17032006E-05  -9.05693465E-05   4.85508038E-05  -4.32650956E-05  -3.94951201E-06 
  4.72146076E-05   8.57123239E-05  -1.25162859E-04   5.97064080E-06  -9.91041398E-06 
 -1.82445253E-05  -2.95253195E-05  -3.91023042E-05  -3.36860530E-05  -1.04696302E-05 
  1.84043896E-05   8.35399277E-05   1.26884152E-04  -2.96238321E-05  -1.55023719E-04 
 -6.03348405E-05  -4.52502121E-04  -5.09711356E-04   5.55800103E-04  -5.67322441E-04 
 -6.39048255E-04   6.96831808E-04  -5.79046994E-04  -6.52255127E-04   7.11232862E-04 
 -4.15102618E-04  -4.67583484E-04   5.09862975E-04  -1.78311863E-04  -2.00855592E-04 
  2.19017209E-04  -3.24567849E-05  -3.65602526E-05   3.98660770E-05   1.74129570E-04 
 -2.13048307E-05  -1.59208199E-04  -1.78420846E-05  -1.86209563E-05   2.15218488E-05 
  1.03627791E-04   1.08151520E-04  -1.25000060E-04   7.27416961E-05   7.59171350E-05 
 -8.77439950E-05   8.30135120E-04   1.32855274E-04   1.34316907E-04  -4.67751531E-05 
  2.13583579E-03   1.76358786E-04   4.42223891E-05  -5.96918999E-05   1.01396053E-04 
 -6.15246366E-05  -3.98714168E-05  -1.06924348E-04   2.44034398E-04  -2.21104822E-04 
  8.21269154E-04   1.51510940E-03   2.44585965E-03   3.18378283E-03   2.71672792E-03 
  9.38021004E-04  -4.68274560E-04  -2.15827413E-04   6.05202436E-04  -7.14543269E-05 
 -2.94730622E-04  -1.98671443E-04  -5.47866241E-05  -2.25980658E-04  -1.52328601E-04 
 -2.73423655E-05  -1.12780188E-04  -7.60226488E-05  -1.92645521E-03   7.03466403E-05 
 -6.06003014E-04   7.86792681E-04  -5.75127217E-03   3.97076549E-04   1.54049559E-04 
  3.69467283E-04   8.94921222E-05   2.98274360E-04  -3.87766483E-04  -5.76956149E-04 
 -3.80722762E-05  -8.34147244E-05  -4.70652069E-02  -8.68277311E-02  -1.40167069E-01 
 -1.82455894E-01  -1.55689959E-01  -5.37560097E-02   1.57153992E-03   7.24321635E-04 
 -2.03107294E-03  -1.08029355E-04  -5.12456322E-06   2.65872340E-04  -8.28300244E-05 
 -3.92918849E-06   2.03853966E-04  -4.13379878E-05  -1.96094046E-06   1.01737417E-04 
  1.45234367E-03   1.83375322E-04  -7.02837437E-05  -2.22706362E-04   6.34875474E-04 
 -1.06875292E-04   2.55671009E-06  -6.75326105E-05   4.18087624E-04  -4.01899074E-04 
 -1.61885493E-05  -2.26373992E-04   1.83567523E-04  -4.03420256E-04  -1.64917399E-05 
 -3.03712677E-05  -4.90707097E-05  -6.42226241E-05  -5.50123992E-05  -1.89248933E-05 
  8.97826877E-05   4.43843676E-05  -1.17082710E-04  -2.67126878E-04  -1.09508402E-04 
 -1.78122239E-04  -2.07961667E-04  -8.52536818E-05  -1.38670425E-04  -9.87475549E-05 
 -4.04814635E-05  -6.58456226E-05  -1.20133052E-03   4.80721519E-04   2.46530153E-04 
  2.57233734E-04  -2.98360420E-03   2.87942030E-04   2.51642248E-04   1.25293158E-04 
  4.95526657E-05   1.34681771E-04  -1.84234437E-04   1.14905405E-03   1.38068308E-03 
  5.29320862E-04  -5.31987960E-01  -9.81432158E-01  -1.58433795E+00  -2.06233745E+00 
 -1.75979645E+00  -6.07615515E-01   1.53955792E-02   7.09581154E-03  -1.98973911E-02 
 -1.38143197E-04  -4.38134551E-04  -4.05245668E-04  -1.05919399E-04  -3.35933651E-04 
 -3.10716552E-04  -5.28612042E-05  -1.67654438E-04  -1.55069338E-04   7.93326885E-03 
  1.29305780E-04  -1.40963459E-04   1.16846217E-03   4.48368673E-03  -7.53787321E-05 
 -5.62421211E-05   3.44697400E-04   7.83522650E-04  -1.34527389E-04  -6.48995261E-04 
 -8.50182340E-04   7.26145244E-04   3.26790567E-04   9.84886603E-06   1.81377192E-05 
  2.93050247E-05   3.83537471E-05   3.28534013E-05   1.13019451E-05  -1.85673752E-04 
 -9.17884314E-05   2.42131158E-04  -3.48158250E-04   5.03478873E-04  -3.09354368E-04 
 -2.71045619E-04   3.91964697E-04  -2.40836304E-04  -1.28702047E-04   1.86118702E-04 
 -1.14357596E-04  -6.57511830E-05   3.67442564E-05   1.34269495E-04   1.16765647E-04 
 -4.43071482E-04   3.21698005E-05   4.87884663E-05   9.77046982E-05   3.04649977E-05 
  2.74482069E-05  -5.79132047E-05   1.33001860E-06  -2.61600153E-04   2.38638571E-04 
 -3.66466441E-05  -6.21596405E-05  -7.07665682E-05  -6.75262028E-05  -2.59732240E-04 
  3.73069181E-05   1.81747854E-05  -7.67319339E-05  -1.76398318E-06  -2.99204916E-06 
 -3.40634291E-06   2.22235575E-04   2.87994442E-04  -7.60966474E-05   2.83374838E-06 
 -3.60582850E-05   1.20281521E-05   2.04020212E-05   2.32269848E-05   9.90765496E-06 
 -1.89064243E-04   3.88389156E-05   8.59436870E-05  -1.37860374E-05   7.66751644E-06 
  1.30055583E-05   1.48063715E-05  -4.71167733E-05   3.51352121E-05  -9.33977528E-06 
  2.33336592E-05  -1.07396911E-05  -4.18300761E-06  -7.09517218E-06  -8.07760440E-06 
 -4.46416522E-05   2.94896528E-05  -2.61902232E-04   3.29460905E-05  -1.92927264E-04 
  1.28333388E-05   2.17677701E-05   2.47818420E-05   2.28368410E-04  -2.14996615E-04 
  1.46860066E-04  -1.15457349E-04  -2.38513384E-04   9.17560828E-05   1.55635673E-04 
  1.77185749E-04   6.66982534E-04  -1.35826583E-04  -1.07670438E-04  -4.77141382E-04 
  4.43247552E-05   1.33034425E-04   2.25651551E-04   2.56896367E-04  -1.00508682E-03 
 -3.53197001E-04   1.81556229E-03  -3.95980736E-04   1.46971696E-04   1.56392624E-04 
  2.65271474E-04   3.02002259E-04  -7.53906231E-04   5.21712390E-05  -1.34393635E-03 
  6.74824321E-04   1.30362993E-03   5.86615670E-05   9.95011143E-05   1.13278525E-04 
  2.20824321E-04  -2.42152485E-04  -2.11757085E-04   8.17290553E-05  -6.84873284E-05 
<MO Number>
8
</MO Number>
  2.22207303E-04   4.09936707E-04   6.61765846E-04   8.61422583E-04   7.35053520E-04 
  2.53796354E-04   3.07603522E-04   1.41774245E-04  -3.97549679E-04   1.00105023E-04 
  2.17364728E-05   1.69079911E-05   7.67541516E-05   1.66661421E-05   1.29639700E-05 
  3.83057014E-05   8.31757303E-06   6.46992971E-06   7.67038380E-04  -1.29823025E-04 
  2.65264740E-04   1.63216587E-04   1.18945487E-03  -9.06977179E-05   4.68227909E-05 
  3.14527706E-05   9.12927950E-05  -2.24561691E-05  -6.88366259E-05   2.11436088E-04 
 -3.49498165E-05  -4.80670863E-05  -5.76860616E-05  -1.06421499E-04  -1.71797528E-04 
 -2.23629357E-04  -1.90823353E-04  -6.58867281E-05  -1.88705349E-06  -8.69741614E-07 
  2.43884564E-06  -1.02843836E-04  -3.27436437E-05   8.54841067E-05  -7.88540988E-05 
 -2.51057392E-05   6.55437651E-05  -3.93537223E-05  -1.25295236E-05   3.27109328E-05 
 -2.23931273E-04  -6.28536889E-05  -8.67466394E-06  -1.11835505E-05  -6.94098992E-04 
 -1.03003326E-05  -4.25728704E-05   1.31449306E-05   6.65314077E-05  -3.27871522E-05 
 -3.37442555E-05   1.09770787E-04  -3.99054301E-05  -2.32363677E-06   5.99831624E-06 
  1.10425692E-05   1.78703134E-05   2.36668203E-05   2.03886134E-05   6.33678403E-06 
 -1.32998167E-05  -6.03696049E-05  -9.16920370E-05   2.14074765E-05   1.12026919E-04 
  4.36005941E-05   3.34935309E-04   5.50080855E-04   4.09088993E-04   4.19923595E-04 
  6.89661328E-04   5.12893433E-04   4.28601934E-04   7.03914194E-04   5.23493130E-04 
  3.07252756E-04   5.04616426E-04   3.75277604E-04   1.31983777E-04   2.16763497E-04 
  1.61204593E-04   2.40240273E-05   3.94558504E-05   2.93428757E-05  -1.21683709E-04 
  1.48880561E-05   1.11256486E-04   1.16738140E-05   2.09324573E-05   1.61130210E-05 
 -6.78021424E-05  -1.21576842E-04  -9.35852959E-05  -4.75938239E-05  -8.53410619E-05 
 -6.56923504E-05  -4.17652020E-04  -5.15498015E-05  -1.38696458E-04   9.84215538E-06 
 -1.00585063E-03  -7.01216495E-05  -1.38915598E-04  -1.50200648E-05  -1.14113753E-04 
  9.27349645E-05   2.13787886E-05   1.97905811E-06  -2.67858930E-04  -1.67761204E-04 
 -8.17733840E-04  -1.50858731E-03  -2.43533097E-03  -3.17007762E-03  -2.70503323E-03 
 -9.33983108E-04   3.09167892E-04   1.42495262E-04  -3.99571486E-04   1.26507458E-04 
 -4.04864098E-05  -2.72911302E-04   9.69978568E-05  -3.10423988E-05  -2.09250994E-04 
  4.84087292E-05  -1.54923328E-05  -1.04430913E-04   1.80908216E-03   1.39499915E-05 
  7.39238486E-04   6.87650180E-04   3.98651798E-03  -5.33005053E-04   4.41547361E-04 
  3.06829565E-04  -2.32490209E-04  -3.96834231E-05   2.72173632E-04  -8.24698413E-04 
 -1.68753347E-04  -1.74663315E-04   5.31981824E-01   9.81420837E-01   1.58431967E+00 
  2.06231366E+00   1.75977615E+00   6.07608506E-01  -1.53288027E-02  -7.06503429E-03 
  1.98110885E-02  -2.96393080E-05   2.74404214E-04  -6.27059794E-04  -2.27255325E-05 
  2.10395664E-04  -4.80789487E-04  -1.13416336E-05   1.05002183E-04  -2.39947653E-04 
 -7.79429228E-03   3.75344354E-05   4.12317985E-04   1.15245530E-03  -4.61421129E-03 
  1.56348898E-04   1.36332936E-04   3.18663920E-04  -8.27822804E-04   1.17039009E-04 
  7.10783795E-04  -8.54973184E-05  -7.18991840E-04   3.95348999E-04   6.79561970E-06 
  1.25148460E-05   2.02201759E-05   2.64637044E-05   2.26685205E-05   7.79822981E-06 
 -3.20919296E-05  -1.58647512E-05   4.18500516E-05   2.14554959E-04   2.53592518E-05 
 -2.56207098E-04   1.67033761E-04   1.97424996E-05  -1.99460480E-04   7.93135374E-05 
  9.37443708E-06  -9.47108906E-05   1.14440729E-03  -4.10230925E-04  -1.71905151E-04 
  4.51789160E-04   2.64723248E-03  -2.30739134E-04  -1.80758431E-04   2.65672378E-04 
  3.04292322E-04  -5.26577049E-04   2.22284727E-04   1.22400647E-03  -7.65589390E-04 
  8.39733355E-04  -4.70348072E-02  -8.67716487E-02  -1.40076535E-01  -1.82338045E-01 
 -1.55589399E-01  -5.37212884E-02   1.13060685E-03   5.21095898E-04  -1.46120691E-03 
  1.44799677E-04   3.65130243E-05   1.63438334E-04   1.11023164E-04   2.79958600E-05 
  1.25314098E-04   5.54083407E-05   1.39718964E-05   6.25405185E-05  -1.16517245E-04 
 -2.19028630E-04  -7.08297149E-05  -6.53350767E-05  -7.14859449E-04   1.55285930E-04 
 -2.27798216E-05  -1.26566012E-04  -2.84690938E-04   3.99384603E-04  -1.14693665E-04 
  1.77886469E-04  -1.75603226E-04  -1.96394710E-04   1.78337902E-05   3.28427941E-05 
  5.30639428E-05   6.94488764E-05   5.94891499E-05   2.04649467E-05  -2.28400859E-05 
 -1.12910717E-05   2.97850201E-05   4.58012861E-05  -5.08047661E-04  -1.12071344E-04 
  3.56568829E-05  -3.95521556E-04  -8.72489648E-05   1.69311492E-05  -1.87807624E-04 
 -4.14288944E-05  -4.82381844E-04   2.46335016E-04   2.85436754E-04   3.53827700E-05 
  2.61919037E-04   4.91624154E-05   1.45532704E-04  -7.28858665E-06   3.89320284E-06 
 -6.40330538E-05   6.01398510E-05  -9.61411028E-05   1.50012265E-04   1.65920924E-05 
 -2.52748467E-05  -4.28709211E-05  -4.88070384E-05  -9.15689651E-05  -1.73957692E-05 
  7.85940746E-05  -1.18368915E-04  -7.62486477E-05  -1.41613215E-05  -2.40202800E-05 
 -2.73462454E-05   3.87690709E-05  -6.65729561E-05  -1.05258993E-05  -5.08829362E-05 
 -9.27330005E-05   4.48156577E-06   7.60158330E-06   8.65413568E-06   1.19147726E-04 
  4.19037803E-05  -1.38542718E-05   3.60919719E-05  -5.28976523E-05  -5.78554168E-07 
 -9.81337310E-07  -1.11721807E-06   3.77354817E-05  -2.94703539E-05   1.71602010E-05 
 -1.22686737E-05   1.15856799E-05  -1.67083866E-04  -2.83405843E-04  -3.22647602E-04 
  7.73796957E-04  -6.60055458E-05   1.50795013E-03  -3.19869159E-04   1.19541568E-03 
 -1.35559336E-04  -2.29934276E-04  -2.61772100E-04   1.03701709E-03   3.68462399E-04 
 -1.80800526E-03   5.00061774E-04   1.96664044E-04  -8.59551533E-05  -1.45796199E-04 
 -1.65983854E-04  -5.30455482E-04   1.48477884E-04   1.18146454E-04   3.84430582E-04 
 -1.17293255E-04   1.00418559E-05   1.70328871E-05   1.93913440E-05  -4.34746811E-04 
  2.38765398E-04   1.31327060E-04  -9.31072084E-06  -1.98692469E-04   3.58712124E-05 
  6.08443617E-05   6.92691695E-05  -1.43220825E-04  -1.96578062E-04   3.51247158E-05 
  2.93134594E-05   1.23739857E-05  -3.77233962E-05  -6.39860159E-05  -7.28458324E-05 
 -3.51845298E-04   2.02882636E-04   2.44667982E-04  -2.24966553E-04  -1.35651873E-04 
<MO Number>
9
</MO Number>
 -4.35341732E-05  -8.03135424E-05  -1.29651135E-04  -1.68767270E-04  -1.44009431E-04 
 -4.97230033E-05   2.96722239E-04   1.36759070E-04  -3.83486607E-04   5.17677845E-05 
 -4.84730230E-05   4.99878569E-05   3.96922380E-05  -3.71660249E-05   3.83275029E-05 
  1.98092088E-05  -1.85484514E-05   1.91281104E-05   3.61409667E-04  -1.46238356E-04 
  7.95576076E-05  -1.82608515E-04  -2.05106645E-03   2.59282834E-04  -2.16176559E-04 
  2.41536878E-05  -2.03125434E-05  -1.23253981E-04   1.43566524E-04  -1.79675893E-05 
 -4.13245438E-04  -3.59687763E-05   2.64523232E-05   4.88002785E-05   7.87788871E-05 
  1.02546713E-04   8.75033044E-05   3.02127927E-05  -1.11199317E-04  -5.12516863E-05 
  1.43715041E-04   8.06858547E-05  -2.19176680E-04  -2.89767154E-05   6.18647712E-05 
 -1.68050710E-04  -2.22174987E-05   3.08748570E-05  -8.38690833E-05  -1.10880891E-05 
  3.31999746E-04  -1.23776872E-05   1.02980908E-04   1.01194754E-04   1.81574393E-04 
  3.86683893E-05  -8.15192560E-05  -6.52817486E-05  -4.80496175E-04   4.92896653E-04 
 -1.24004777E-05  -2.18542299E-04   1.25943992E-03   3.44249696E-04  -6.73272097E-01 
 -1.23945678E+00  -2.00582678E+00  -2.65644709E+00  -2.28848963E+00  -7.11262912E-01 
 -1.62614698E-01  -7.38129349E-01  -1.12110364E+00   2.61745736E-01   1.36973493E+00 
  5.33097379E-01   7.77815524E-02  -2.03419219E-02  -1.19577626E-02   9.75182616E-02 
 -2.55035905E-02  -1.49919896E-02   9.95336199E-02  -2.60306597E-02  -1.53018211E-02 
  7.13528722E-02  -1.86606529E-02  -1.09694482E-02   3.06504055E-02  -8.01588727E-03 
 -4.71204626E-03   5.57906582E-03  -1.45907246E-03  -8.57698807E-04  -1.59651893E-02 
  1.95334804E-03   1.45971131E-02  -1.59295306E-04  -1.85205633E-05   3.86171016E-05 
  9.25195739E-04   1.07568432E-04  -2.24290211E-04   6.49442651E-04   7.55078351E-05 
 -1.57440878E-04  -5.80565088E-03  -6.36548523E-04  -2.52209132E-04   1.82464330E-04 
 -1.08606652E-03  -4.55701328E-05  -1.53677059E-04   3.34742782E-05   2.11638166E-04 
 -3.06761929E-04   9.51237628E-05   3.44479555E-05   3.32016884E-05  -1.04271853E-04 
 -1.37334052E-06  -2.53359220E-06  -4.09000891E-06  -5.32397684E-06  -4.54295951E-06 
 -1.56857498E-06   9.06613870E-06   4.17857690E-06  -1.17171628E-05  -8.21268878E-05 
 -2.19151113E-04  -1.15581049E-04  -6.29696636E-05  -1.68031107E-04  -8.86201821E-05 
 -3.14262758E-05  -8.38592998E-05  -4.42276824E-05   8.20968179E-04   1.86089818E-04 
  2.84781842E-04   2.48025451E-05   1.06301226E-02  -3.54814325E-04  -6.15996286E-04 
 -6.10841240E-04  -2.61693752E-05   5.14357755E-04  -4.88188380E-04   2.65687288E-04 
 -1.19524039E-03   2.81227556E-04   1.53724790E-05   2.83597495E-05   4.57814908E-05 
  5.95939037E-05   5.08515907E-05   1.75578349E-05  -2.26888607E-05  -1.04572798E-05 
  2.93232966E-05   1.11853327E-04   2.47775710E-04   9.03086408E-06   8.57620030E-05 
  1.89978624E-04   6.92429104E-06   4.28012507E-05   9.48126490E-05   3.45570656E-06 
 -5.56834579E-04  -1.25404318E-04   2.28783921E-04   1.51189795E-04  -4.30218517E-04 
  8.91986733E-05   1.82557554E-04  -9.09001931E-05  -4.11019419E-05  -6.20580176E-05 
  1.03159959E-04  -1.75355328E-04   1.29951066E-04  -1.19453731E-04   1.75881303E-05 
  3.23903855E-05   5.23329885E-05   6.84922202E-05   5.86696886E-05   2.01830426E-05 
 -1.29670901E-04  -6.41032376E-05   1.69099645E-04  -2.47765849E-04  -7.89106904E-05 
  5.01849863E-05  -1.92888860E-04  -6.14329746E-05   3.90696492E-05  -9.15904530E-05 
 -2.91705492E-05   1.85516513E-05  -1.53093561E-04   1.77524966E-04  -2.51644756E-05 
  1.08212086E-05  -1.88876308E-04   1.50348975E-06  -4.25409972E-05  -9.80669243E-07 
 -8.98844737E-05   8.52365945E-05   4.64787919E-06   3.90743493E-05  -5.37690214E-06 
 -2.99148944E-05   1.15586633E-05   2.13238733E-05   3.44233897E-05   4.48090294E-05 
  3.82356296E-05   1.32018460E-05  -4.27314398E-06  -1.96948903E-06   5.52265139E-06 
  1.41277471E-04   5.26427816E-05  -9.12771534E-05   1.08322561E-04   4.03631300E-05 
 -6.99855041E-05   5.40605504E-05   2.01440310E-05  -3.49276719E-05  -4.99404823E-04 
 -1.46861043E-04   2.42962806E-04  -1.24500589E-04  -4.91624199E-03   1.58451481E-04 
  5.19531209E-04  -3.40471151E-04   5.29045254E-05  -1.40239726E-04   8.73352007E-05 
  7.73218676E-05   2.55634775E-04   2.08905940E-05  -5.86773955E-06  -1.08060574E-05 
 -1.74592945E-05  -2.28503259E-05  -1.95733399E-05  -6.73345236E-06   8.10660459E-05 
  4.00752670E-05  -1.05715619E-04   2.10146019E-04   2.66657067E-04  -2.05041837E-04 
  1.63601344E-04   2.07595913E-04  -1.59627674E-04   7.76837048E-05   9.85738819E-05 
 -7.57968654E-05  -8.85494611E-05  -1.55703394E-04  -3.74203666E-04   1.66020398E-04 
 -2.23264577E-03   2.33598222E-04  -9.62430327E-05   1.24665025E-05  -1.23310887E-04 
 -1.77267532E-04   3.00578419E-04   9.46550626E-05   3.55632983E-04  -1.17903723E-04 
 -5.05418380E-05  -8.57285179E-05  -9.75989076E-05  -2.75567892E-04   3.89209273E-04 
  1.88826525E-04  -1.84848690E-04  -8.64788335E-05   9.48196433E-07   1.60832051E-06 
  1.83101643E-06   9.41399946E-05  -3.37909996E-04   7.01805910E-05  -4.98925930E-05 
  9.69650756E-05  -4.86841272E-05  -8.25774890E-05  -9.40115718E-05   2.78215606E-06 
 -3.84434982E-05  -9.07330571E-05   1.60170512E-04   1.45166179E-04  -2.45555555E-05 
 -4.16508672E-05  -4.74180498E-05   7.18965739E-05  -1.96248921E-04  -2.09694097E-04 
  1.37703916E-04  -6.98467446E-05   1.97496359E-05   3.34991184E-05   3.81375701E-05 
  3.46738013E-05   1.15283980E-04   8.65278509E-05   5.62458175E-05  -1.04219218E-04 
 -2.64420855E-05  -4.48507789E-05  -5.10610370E-05  -2.38075465E-04   1.97111754E-04 
  1.53382354E-05   7.04707771E-05   4.28201827E-05   7.25760731E-06   1.23102749E-05 
  1.40148157E-05   2.50942043E-04  -2.38527211E-04  -4.79104777E-05  -1.65910204E-04 
  2.21644868E-05  -6.11658412E-05  -1.03748837E-04  -1.18114408E-04  -9.33538262E-05 
  2.56874597E-04   5.95973119E-05   2.15356834E-05  -8.04356651E-05   2.47163306E-05 
  4.19235721E-05   4.77285148E-05   6.78904001E-05  -6.47841705E-05   6.66366524E-05 
  1.30799286E-04   6.73536942E-05   3.41305094E-05   5.78918002E-05   6.59077819E-05 
  2.08795627E-04  -4.55059132E-05   3.96082269E-05   4.92418130E-05  -1.37126196E-05 
<MO Number>
10
</MO Number>
  1.53981530E-05   2.84071138E-05   4.58579517E-05   5.96934330E-05   5.09365193E-05 
  1.75871587E-05  -5.60236936E-05  -2.58212807E-05   7.24055475E-05   5.83550758E-05 
 -1.13002926E-04  -4.05314766E-05   4.47429531E-05  -8.66434416E-05  -3.10769532E-05 
  2.23298697E-05  -4.32411503E-05  -1.55095779E-05  -3.96447982E-04   1.43566430E-04 
 -1.18951218E-05  -2.19929755E-04   1.35232276E-03  -9.00504724E-05   1.36065247E-04 
  7.57323749E-05   7.39995198E-05  -1.03480381E-06  -7.29647160E-05  -1.70923330E-04 
 -3.94134190E-06   3.56411046E-05  -7.87486516E-05  -1.45278587E-04  -2.34525002E-04 
 -3.05281897E-04  -2.60497620E-04  -8.99435816E-05   3.55332217E-04   1.63772367E-04 
 -4.59234692E-04  -5.99593031E-04   6.25702636E-04   1.02747875E-04  -4.59729724E-04 
  4.79748905E-04   7.87805224E-05  -2.29437355E-04   2.39428330E-04   3.93170025E-05 
  5.03801550E-04   1.69156350E-04   2.65825801E-04  -5.09668831E-05  -1.34327935E-03 
  4.90756440E-05  -1.59362483E-04   2.49130936E-07   3.98224382E-04  -5.90362652E-04 
  1.92138270E-04   2.72119643E-04  -1.64375755E-03  -2.82521765E-04  -2.68352984E-04 
 -4.94023035E-04  -7.99483008E-04  -1.05880744E-03  -9.12146844E-04  -2.83495373E-04 
 -7.67755606E-05  -3.48494296E-04  -5.29308615E-04   1.23578471E-04   6.46695341E-04 
  2.51692195E-04   1.89640717E+00   1.08555076E+01  -1.51848049E-01   2.37761171E+00 
  1.36100425E+01  -1.90378789E-01   2.42674856E+00   1.38913140E+01  -1.94313246E-01 
  1.73966826E+00   9.95829506E+00  -1.39297739E-01   7.47293502E-01   4.27769440E+00 
 -5.98368653E-02   1.36024290E-01   7.78636961E-01  -1.08916605E-02  -2.40989172E-04 
  2.94851329E-05   2.20338522E-04  -4.15475112E-04  -2.28669138E-03   3.30440598E-05 
  2.41310189E-03   1.32812270E-02  -1.91921684E-04   1.69388079E-03   9.32277888E-03 
 -1.34719737E-04   1.06199705E-04  -1.37722006E-04  -1.49732341E-03  -1.49316785E-05 
 -2.59749975E-04  -1.39908162E-05  -2.16562572E-05   2.33609152E-06  -2.49534503E-04 
 -1.03236854E-04   3.52771357E-04  -3.71272224E-04   2.11675709E-03  -1.46323271E-04 
  9.04026737E-05   1.66778382E-04   2.69232384E-04   3.50460600E-04   2.99048693E-04 
  1.03254343E-04  -4.85927085E-04  -2.23963449E-04   6.28016726E-04  -1.13795664E-04 
  4.33418349E-05   7.79190375E-05  -8.72512632E-05   3.32317568E-05   5.97433522E-05 
 -4.35444959E-05   1.65849759E-05   2.98161202E-05  -9.95599659E-04   8.90333128E-04 
 -4.84447069E-05  -1.02093442E-04   7.54360289E-03  -1.79289070E-04   9.40751096E-04 
  1.40220850E-04   7.53466568E-05   4.99036871E-04  -5.74383528E-04   2.18903433E-04 
 -1.55190855E-03   3.87286460E-04  -7.36192337E-05  -1.35815637E-04  -2.19248845E-04 
 -2.85396878E-04  -2.43529696E-04  -8.40849643E-05   4.21221630E-04   1.94140751E-04 
 -5.44390788E-04   1.27346151E-04   1.20378856E-04  -1.28076671E-04   9.76409130E-05 
  9.22988347E-05  -9.82010292E-05   4.87296593E-05   4.60635878E-05  -4.90091966E-05 
  9.39668338E-04  -3.13445688E-04  -6.98594447E-05  -2.28301202E-04  -3.92509854E-03 
  1.32065863E-04   3.11673411E-04   2.46846516E-04   5.91934086E-05  -8.21968092E-05 
  2.30034005E-05  -9.14640228E-05   5.90864928E-04  -1.36672823E-05   5.73885775E-05 
  1.05687081E-04   1.70758103E-04   2.23484305E-04   1.91434218E-04   6.58555563E-05 
 -4.22781983E-04  -2.09003667E-04   5.51336364E-04  -3.02620695E-04  -2.11971499E-04 
  6.10962219E-05  -2.35594055E-04  -1.65022504E-04   4.75641847E-05  -1.11868390E-04 
 -7.83585217E-05   2.25851572E-05  -9.01275355E-04   4.22883448E-04   3.46098274E-04 
 -1.22736736E-04  -4.72540990E-04  -1.69010742E-05   8.18203810E-05   1.13862877E-05 
 -1.34554950E-04   1.48950970E-04  -1.43960202E-05   1.38778647E-04  -1.85464113E-04 
  8.26632542E-05  -5.80340290E-05  -1.07063442E-04  -1.72833826E-04  -2.24978309E-04 
 -1.91974416E-04  -6.62841625E-05   3.23403888E-04   1.49056623E-04  -4.17970220E-04 
  1.28363200E-04   1.94182076E-04   8.30336094E-05   9.84207213E-05   1.48886441E-04 
  6.36648799E-05   4.91188383E-05   7.43047695E-05   3.17732374E-05   7.72071052E-04 
 -2.79777675E-04  -1.34355899E-05   1.97753092E-04  -2.15917048E-03   1.27643979E-04 
  9.94598909E-05  -2.60901232E-04   4.43167298E-05  -7.10440040E-05   2.67272742E-05 
 -5.43181899E-05   4.97109832E-04  -2.04858081E-04   5.18794251E-06   9.55413994E-06 
  1.54365775E-05   2.02030400E-05   1.73057037E-05   5.95335963E-06  -1.25580631E-05 
 -6.20811987E-06   1.63765655E-05  -9.20530963E-06   2.33878423E-04  -3.46947801E-05 
 -7.16645045E-06   1.82077323E-04  -2.70103269E-05  -3.40288415E-06   8.64567527E-05 
 -1.28254585E-05  -1.61293422E-05  -3.23595335E-05  -4.47884956E-04   4.67514966E-05 
 -1.48573953E-03   8.55348090E-05  -1.19562085E-04   8.63249235E-05  -1.23318990E-04 
  9.43750234E-05   2.89439664E-05   1.96200800E-04   1.23726854E-04   4.03254764E-05 
  1.62703396E-05   2.75975737E-05   3.14188687E-05  -6.33634433E-05   1.73536807E-04 
 -4.16898390E-05   4.55803092E-05  -3.20346416E-05   1.24579934E-05   2.11311134E-05 
  2.40570307E-05   5.99709900E-05  -1.54364257E-04  -1.06942782E-04   7.97578167E-06 
  1.31415174E-04  -4.83933062E-05  -8.20842014E-05  -9.34499812E-05   6.21407072E-05 
  1.33244381E-04   1.80964353E-04  -3.85152280E-04  -2.03998705E-04  -3.50362740E-05 
 -5.94281483E-05  -6.76568602E-05   4.31856085E-05   1.24059049E-04   3.80286284E-04 
 -4.62524058E-04   1.06270739E-04   5.63468435E-06   9.55749052E-06   1.08808674E-05 
 -1.13044572E-04  -1.59112285E-04   1.23449880E-04   1.85124195E-04  -1.16949152E-05 
 -8.59798414E-05  -1.45838075E-04  -1.66031528E-04  -3.89498143E-04   3.30458497E-05 
 -2.87167626E-05  -8.29108399E-05   1.07977247E-04   3.77690782E-05   6.40635011E-05 
  7.29340466E-05   9.68142202E-05   3.11285149E-05  -1.74632215E-04  -1.97415928E-04 
  4.86516887E-05  -6.70846831E-05  -1.13788312E-04  -1.29543998E-04  -3.87480741E-04 
  1.29700156E-04  -6.47477698E-05  -1.02058178E-04  -4.07398230E-05   1.21294514E-05 
  2.05738439E-05   2.34225990E-05  -1.24805549E-04  -3.58115706E-04   1.34772297E-04 
  1.23526379E-04  -3.22320256E-05   3.28855551E-05   5.57801221E-05   6.35037105E-05 
  2.08461329E-04   3.02467632E-05   9.26486404E-06   5.45541116E-07   4.86906278E-05 
<MO Number>
11
</MO Number>
 -7.65240103E-05  -1.41174482E-04  -2.27899695E-04  -2.96657715E-04  -2.53138589E-04 
 -8.74026847E-05   3.44818774E-04   1.58926729E-04  -4.45647021E-04  -2.09161784E-04 
 -3.23131013E-04   1.94131019E-04  -1.60371926E-04  -2.47756267E-04   1.48847293E-04 
 -8.00368319E-05  -1.23647743E-04   7.42852321E-05   7.79984775E-04  -6.26715773E-04 
  2.94518047E-04  -3.86045588E-05  -1.02714951E-03   3.55336362E-05  -8.67177188E-05 
 -1.35197787E-04  -1.59793066E-04  -1.10200901E-04   2.69993967E-04   3.46676518E-05 
 -3.48376367E-04  -2.07559522E-04   1.37081342E-04   2.52893011E-04   4.08248284E-04 
  5.31418014E-04   4.53459996E-04   1.56568863E-04  -7.69471649E-04  -3.54648938E-04 
  9.94472382E-04   4.33688506E-04  -3.25090417E-04  -4.59639680E-05   3.32524708E-04 
 -2.49258614E-04  -3.52422414E-05   1.65953136E-04  -1.24397519E-04  -1.75883486E-05 
 -1.62846128E-03  -1.18142016E-04  -7.28949520E-04   7.78324768E-05   1.42249441E-03 
 -2.48300220E-05   3.10760563E-04  -3.42845848E-05  -8.26718938E-04   5.30962086E-04 
  2.95756852E-04   3.34702655E-05   9.33270796E-04   3.98217998E-04   5.28604543E-03 
  9.73131796E-03   1.57483008E-02   2.08565008E-02   1.79675649E-02   5.58432182E-03 
  1.35642330E-03   6.15698251E-03   9.35149849E-03  -2.18330828E-03  -1.14254148E-02 
 -4.44674263E-03   1.07233212E+01  -1.89777845E+00  -1.70143580E+00   1.34443143E+01 
 -2.37933095E+00  -2.13316726E+00   1.37221609E+01  -2.42850332E+00  -2.17725230E+00 
  9.83703388E+00  -1.74092621E+00  -1.56081137E+00   4.22560534E+00  -7.47833865E-01 
 -6.70463568E-01   7.69155576E-01  -1.36122648E-01  -1.22039507E-01  -9.30003917E-06 
  1.13786395E-06   8.50310770E-06  -2.23558778E-03   3.79759520E-04   3.60544750E-04 
  1.29844146E-02  -2.20566380E-03  -2.09406338E-03   9.11443089E-03  -1.54826929E-03 
 -1.46993119E-03   1.80449501E-03  -8.94738224E-04   2.34120638E-04   1.43441415E-04 
 -4.20822377E-03  -3.27928208E-04  -3.11683288E-05   6.22426146E-05  -1.29114271E-04 
 -8.80308211E-04   1.00942248E-03   5.81833188E-05  -2.59678598E-04  -6.45909495E-04 
  1.06947344E-04   1.97300635E-04   3.18504831E-04   4.14598692E-04   3.53777848E-04 
  1.22151008E-04  -5.86781975E-04  -2.70447396E-04   7.58362533E-04   1.70851689E-04 
 -6.11425600E-04  -2.36198424E-04   1.30998187E-04  -4.68802184E-04  -1.81101899E-04 
  6.53772771E-05  -2.33965148E-04  -9.03825411E-05  -1.11981639E-03   3.18772996E-04 
  1.53449633E-03   6.41464413E-05  -4.37902482E-03  -6.42993304E-04  -1.12526024E-03 
  1.79600658E-04  -3.43491212E-04   7.56651778E-04  -4.13160566E-04   5.33198167E-04 
 -1.16998326E-03   1.75061741E-04   1.06356489E-05   1.96210604E-05   3.16745180E-05 
  4.12308149E-05   3.51823324E-05   1.21476157E-05  -2.12533847E-05  -9.79566994E-06 
  2.74680739E-05  -3.03284564E-06   3.44662274E-04   5.11800154E-05  -2.32539275E-06 
  2.64265066E-04   3.92415741E-05  -1.16053397E-06   1.31886791E-04   1.95842959E-05 
 -6.52378172E-04   3.16867515E-05  -3.28342104E-05   3.98862048E-04   3.29299072E-03 
  1.77287565E-04  -3.08301376E-04  -1.95759332E-04   1.86160662E-05  -7.15788988E-05 
  5.29628326E-05  -2.07402421E-04   1.43929008E-04   6.50920403E-05  -2.93830215E-06 
 -5.41119140E-06  -8.74283565E-06  -1.14424236E-05  -9.80145525E-06  -3.37181249E-06 
  2.51467446E-06   1.24313761E-06  -3.27930595E-06   1.83606073E-04  -1.61124113E-04 
 -1.43859893E-05   1.42939660E-04  -1.25437168E-04  -1.11996753E-05   6.78728060E-05 
 -5.95620041E-05  -5.31800197E-06   2.95168273E-04  -2.04977324E-04   1.90072544E-04 
  3.07551240E-05   9.05915121E-04  -9.57842206E-05  -1.05237435E-04  -5.37223561E-05 
 -1.39529484E-04   8.02365375E-05   5.92929461E-05   4.22295498E-05  -1.21806127E-04 
 -4.49482351E-06  -2.54369770E-05  -4.69271282E-05  -7.57550376E-05  -9.86105592E-05 
 -8.41445767E-05  -2.90531046E-05   1.62691439E-04   7.49843688E-05  -2.10263943E-04 
  3.42503438E-05   2.27975133E-04  -9.44713253E-05   2.62609809E-05   1.74796803E-04 
 -7.24345916E-05   1.31060701E-05   8.72358563E-05  -3.61499382E-05  -5.37212919E-05 
 -8.44595381E-05  -3.09870306E-04  -2.08469973E-04   2.61884994E-03   6.66139462E-05 
 -2.58808655E-04   2.68095650E-04   1.67931315E-04  -1.49415123E-04  -1.85161919E-05 
 -5.50190016E-05   1.93858816E-04  -1.59226040E-04  -3.61302285E-05  -6.65376029E-05 
 -1.07504482E-04  -1.40699410E-04  -1.20521580E-04  -4.14607993E-05   1.43031241E-04 
  7.07079654E-05  -1.86522433E-04  -2.35397361E-05   5.26465533E-04  -2.08460256E-04 
 -1.83259835E-05   4.09860103E-04  -1.62288956E-04  -8.70182514E-06   1.94616073E-04 
 -7.70605366E-05   5.44417944E-04  -7.83005655E-04  -1.47190147E-04   1.44579407E-04 
  1.28622787E-03  -3.97814930E-06   3.85595571E-05  -8.81909333E-05  -3.10286641E-04 
 -2.07150998E-04   5.17437639E-04   1.25111452E-04   3.21599608E-06  -8.78914148E-05 
 -8.60151337E-05  -1.45897938E-04  -1.66099679E-04  -2.71504381E-04  -3.37554767E-04 
  8.94163990E-05  -1.62722604E-04  -4.61953582E-05   4.36025647E-06   7.39581978E-06 
  8.41988114E-06   3.41510851E-04   8.39488767E-05   4.13684483E-05   7.80548586E-06 
 -2.87782255E-05   3.47229106E-05   5.88966246E-05   6.70517392E-05   2.32883791E-04 
  3.17850336E-04   2.60685366E-05   5.14511336E-04   9.32566313E-05   2.08116931E-05 
  3.53005683E-05   4.01884576E-05   1.04024256E-05   2.77302823E-04  -1.36912452E-04 
  2.36245120E-04  -2.16891882E-04   9.97070704E-06   1.69122052E-05   1.92539518E-05 
 -2.70309445E-04  -2.70412752E-04   1.47033649E-04   8.98867274E-05  -1.42501322E-05 
  1.68027517E-05   2.85006454E-05   3.24469840E-05   5.58730456E-05   4.36762265E-04 
 -2.23981549E-05   8.96232245E-05  -1.54861808E-04  -2.55302436E-05  -4.33041226E-05 
 -4.93002231E-05  -3.84767256E-04  -2.72393574E-05   1.30683495E-05   1.06855794E-04 
 -1.83832219E-05  -4.34586033E-06  -7.37140119E-06  -8.39208143E-06  -7.63833863E-05 
  3.03702764E-04  -1.99980959E-05   1.62674034E-04   6.30260376E-05  -1.12282867E-05 
 -1.90452983E-05  -2.16824034E-05  -2.52135257E-04   1.07217602E-04   1.53351713E-04 
  1.72995029E-04  -5.96767066E-05   5.90622920E-05   1.00180820E-04   1.14052346E-04 
  1.56696403E-04   2.20958255E-04   1.22725462E-04  -5.80844841E-05   7.79683959E-05 
<MO Number>
12
</MO Number>
 -3.73935726E-05  -6.89851226E-05  -1.11363528E-04  -1.44962238E-04  -1.23696552E-04 
 -4.27094532E-05   2.22608824E-04   1.02600249E-04  -2.87701734E-04   5.41542275E-05 
 -2.71944901E-05   9.53918453E-05   4.15220104E-05  -2.08510019E-05   7.31403876E-05 
  2.07223935E-05  -1.04061114E-05   3.65021799E-05   4.94782627E-04  -1.51870508E-04 
  1.42105218E-04  -2.22268324E-05  -2.47301634E-03   3.37760074E-04  -2.21089713E-04 
 -9.06075681E-05  -1.39974237E-05  -2.94590026E-05   4.34564264E-05   1.14300973E-05 
 -1.67934801E-04   6.77763506E-05  -2.10726750E-06  -3.88756935E-06  -6.27575080E-06 
 -8.16916360E-06  -6.97076276E-06  -2.40683722E-06   3.10074421E-05   1.42913081E-05 
 -4.00743092E-05  -1.20168549E-04  -1.80125362E-05   4.29199060E-05  -9.21375849E-05 
 -1.38108648E-05   3.29082486E-05  -4.59831129E-05  -6.89258954E-06   1.64235226E-05 
 -3.70215124E-05   1.17904179E-05  -8.93429180E-06   9.40763518E-05   1.58747749E-03 
  5.00852645E-05   1.29077300E-04  -1.70783730E-04  -3.31157819E-05   1.31299648E-04 
 -9.81838661E-05   4.43431654E-04  -6.53704427E-05  -3.15136878E-04   2.19624250E-05 
  4.04316126E-05   6.54309313E-05   8.66544453E-05   7.46515146E-05   2.32017017E-05 
 -4.39121220E-06  -1.99322856E-05  -3.02740407E-05   7.06812537E-06   3.69880264E-05 
  1.43956466E-05  -1.70356066E+00   1.45230626E-01  -1.08961679E+01  -2.13583130E+00 
  1.82082225E-01  -1.36610202E+01  -2.17997139E+00   1.85845222E-01  -1.39433452E+01 
 -1.56276061E+00   1.33227249E-01  -9.99559477E+00  -6.71300885E-01   5.72292200E-02 
 -4.29371690E+00  -1.22191918E-01   1.04170102E-02  -7.81553418E-01  -1.43989410E-04 
  1.76171686E-05   1.31650785E-04   3.17068779E-04  -2.44328787E-05   2.07929066E-03 
 -1.84155259E-03   1.41907479E-04  -1.20766324E-02  -1.29268083E-03   9.96121852E-05 
 -8.47721174E-03  -1.85459943E-04   1.55589753E-04  -3.22527742E-06   1.37165899E-03 
 -2.61723550E-04  -6.35424817E-05   7.60003401E-05  -1.02175514E-04   1.79950308E-05 
  1.43231225E-04  -1.61226255E-04   1.67340561E-04   4.66555543E-05  -8.82892907E-04 
  1.38538587E-06   2.55581394E-06   4.12588174E-06   5.37067261E-06   4.58280510E-06 
  1.58233271E-06  -3.52468216E-05  -1.62452351E-05   4.55533231E-05  -4.35083908E-05 
 -1.27145286E-04  -2.80807529E-04  -3.33594613E-05  -9.74869020E-05  -2.15305317E-04 
 -1.66487094E-05  -4.86527971E-05  -1.07452444E-04   3.41611530E-05   1.20940389E-04 
 -8.90876608E-05   4.71648315E-04   2.65140759E-03   3.93562799E-04  -2.94319057E-04 
 -7.54037679E-04   7.86616722E-05  -1.37078414E-05  -6.49538308E-05  -8.86547219E-06 
 -1.26394212E-04  -4.41325901E-04   3.57310725E-05   6.59180775E-05   1.06412360E-04 
  1.38517287E-04   1.18197063E-04   4.08106116E-05  -2.25623674E-04  -1.03989792E-04 
  2.91598154E-04  -9.63509335E-06   1.46246576E-05  -6.99291123E-06  -7.38757553E-06 
  1.12132554E-05  -5.36171868E-06  -3.68691800E-06   5.59620041E-06  -2.67587343E-06 
 -4.06250567E-04   8.89054146E-05   2.19118794E-04  -3.72561029E-05   5.34764311E-04 
 -8.75321427E-05  -1.99593887E-04   1.07955995E-04  -1.14400005E-04   8.17440297E-05 
  3.26559755E-05  -9.66589357E-05  -1.29632593E-04  -1.03255147E-04   1.39551066E-05 
  2.56997915E-05   4.15230283E-05   5.43443911E-05   4.65508125E-05   1.60140109E-05 
 -9.84300566E-05  -4.86592229E-05   1.28359466E-04  -2.91773289E-05   9.17298217E-06 
  1.71872274E-04  -2.27149211E-05   7.14128312E-06   1.33804748E-04  -1.07858480E-05 
  3.39093381E-06   6.35352270E-05  -2.79201296E-04   8.64097299E-05   7.77617047E-05 
 -5.94998255E-05  -2.85389072E-04   3.59765850E-05   6.47189196E-05   1.24611097E-04 
 -1.30251121E-05   1.95271710E-06   1.10723950E-05  -3.88674803E-05  -5.84935945E-05 
 -1.20679695E-05  -5.77176634E-05  -1.06479799E-04  -1.71891643E-04  -2.23751866E-04 
 -1.90927891E-04  -6.59228223E-05   3.37255470E-04   1.55440807E-04  -4.35872136E-04 
 -2.66779734E-05  -7.10991129E-05  -1.01108028E-05  -2.04549698E-05  -5.45142686E-05 
 -7.75231921E-06  -1.02084636E-05  -2.72064410E-05  -3.86895066E-06   7.81454759E-04 
 -3.92316955E-05  -1.19394628E-04   2.47229426E-04  -1.05890997E-03  -1.01238297E-04 
  2.87156092E-04   5.25161050E-05   9.31981771E-05  -2.29589235E-05  -7.02392536E-05 
 -1.57464322E-04   2.04935427E-04  -9.56369607E-05   1.20203817E-05   2.21367929E-05 
  3.57663087E-05   4.68101280E-05   4.00970450E-05   1.37938412E-05  -7.49027915E-05 
 -3.70284419E-05   9.76783173E-05  -1.11752652E-04  -7.55221765E-05   1.18323252E-04 
 -8.70008586E-05  -5.87949735E-05   9.21161541E-05  -4.13110848E-05  -2.79179330E-05 
  4.37400081E-05  -2.18356425E-04   2.05846625E-04   6.35828912E-05  -9.55096748E-05 
 -1.05690566E-03   6.64730575E-05  -2.31863930E-04   1.79485521E-04   2.33093242E-05 
  3.49945702E-05  -5.83038944E-05  -8.74948718E-05   7.54880023E-06   2.70222628E-04 
 -5.55822866E-05  -9.42780721E-05  -1.07332275E-04   1.06947030E-05   2.36954672E-05 
  4.07053538E-05  -3.64130998E-05   1.66825164E-05   6.00988532E-06   1.01939023E-05 
  1.16053999E-05   4.38529900E-05  -3.85817228E-04   1.89372190E-05  -4.07003550E-05 
 -4.24772733E-10  -3.38486422E-05  -5.74137001E-05  -6.53634816E-05  -9.90676177E-05 
  5.56427884E-04   2.15447041E-04  -3.77237056E-04  -4.50518275E-05   2.26186237E-05 
  3.83654643E-05   4.36777341E-05   1.05744927E-04  -2.65806562E-04  -1.28224314E-04 
  3.18390763E-04  -9.22939259E-06   1.87733773E-05   3.18431991E-05   3.62523641E-05 
  1.01458021E-04   1.68092528E-05  -1.09881240E-04  -1.66558272E-04   1.90191831E-05 
  1.75463409E-05   2.97619133E-05   3.38828934E-05   1.45226709E-04   1.52219331E-04 
 -1.17977454E-06  -5.67290859E-05   4.85722030E-05   1.24757674E-05   2.11612615E-05 
  2.40913532E-05   2.17696796E-05   1.33040249E-05  -2.82826091E-05  -2.56164833E-05 
  2.22770277E-05  -2.56947608E-05  -4.35831749E-05  -4.96179143E-05  -2.10233207E-04 
 -4.06752642E-04  -1.05454942E-07  -4.18742601E-05   4.55611637E-06  -1.67107732E-05 
 -2.83446324E-05  -3.22693688E-05  -9.99105169E-05   2.57134951E-04   6.93616208E-05 
  1.37844596E-04  -5.15476538E-05  -2.20831808E-05  -3.74572519E-05  -4.26437661E-05 
  1.04307665E-04  -1.35584325E-04  -3.67861800E-05   4.47996426E-06  -1.76483061E-05 
<MO Number>
13
</MO Number>
  2.78939958E-02   5.14599325E-02   8.30723992E-02   1.08135591E-01   9.22723041E-02 
  3.18594140E-02   3.76363621E-02   1.73465726E-02  -4.86415877E-02   4.10883234E-03 
 -5.94153511E-02  -3.24026938E-02   3.15039078E-03  -4.55559047E-02  -2.48443206E-02 
  1.57226581E-03  -2.27355895E-02  -1.23990573E-02  -9.72590490E-03   2.83328313E-04 
 -5.30745435E-04  -6.26875511E-05  -4.36010880E-04   1.11304385E-04  -4.39292855E-04 
  1.64768808E-04  -5.69368130E-03   3.09091929E-03   2.60276202E-03  -1.05304354E-02 
 -3.34004381E-03   7.87524292E-04   1.42516755E-02   2.62920474E-02   4.24435740E-02 
  5.52489274E-02   4.71440143E-02   1.62776976E-02   1.83916490E-02   8.47669801E-03 
 -2.37695399E-02  -1.64294556E-02  -2.66670328E-02   5.68606545E-03  -1.25970595E-02 
 -2.04465813E-02   4.35971262E-03  -6.28681564E-03  -1.02042772E-02   2.17580217E-03 
 -8.31479942E-03  -6.50797643E-04  -1.61053678E-03   2.77932116E-04  -3.43898955E-04 
 -2.32093615E-04   1.04114837E-04  -2.52525695E-04  -1.19863204E-03   2.26577621E-03 
 -1.06714417E-03   1.10652857E-03  -1.65641626E-03   2.93513156E-03  -2.68567961E-02 
 -4.94418796E-02  -8.00123471E-02  -1.05965564E-01  -9.12877563E-02  -2.83722481E-02 
 -8.18562675E-03  -3.71556288E-02  -5.64336193E-02   1.31756412E-02   6.89491114E-02 
  2.68348202E-02   2.14155408E-01   4.23900995E-02  -3.61081242E-02   2.68496352E-01 
  5.31463913E-02  -4.52703937E-02   2.74045224E-01   5.42447396E-02  -4.62059730E-02 
  1.96455367E-01   3.88865388E-02  -3.31237715E-02   8.43895486E-02   1.67041374E-02 
 -1.42286778E-02   1.53608032E-02   3.04053016E-03  -2.58994061E-03   3.51414892E-02 
 -4.29957690E-03  -3.21301729E-02   2.90857422E-03   5.54855967E-04  -4.72563352E-04 
 -1.68931561E-02  -3.22263342E-03   2.74467347E-03  -1.18581784E-02  -2.26213276E-03 
  1.92662800E-03  -3.47195642E-03   1.78974410E-04  -4.90249076E-05  -5.76194919E-05 
 -4.09093293E-03  -3.31289902E-04  -3.22680755E-04   1.08000339E-04  -3.84459644E-04 
  5.74193224E-03  -5.35747259E-03   5.32354543E-04  -5.22219250E-03   3.61110940E-03 
  5.41874406E-02   9.99671059E-02   1.61378123E-01   2.10066386E-01   1.79250044E-01 
  6.18907420E-02   7.26358426E-02   3.34778084E-02  -9.38752448E-02  -5.73886272E-02 
 -9.18716849E-03   8.48044355E-03  -4.40019419E-02  -7.04413530E-03   6.50226366E-03 
 -2.19600532E-02  -3.51551725E-03   3.24508531E-03  -2.67986944E-02   6.33201241E-04 
 -1.58481077E-03   9.60364729E-04   4.71507628E-03  -2.09708664E-03   6.82287567E-04 
 -2.60896145E-04  -7.81134169E-03   8.35782464E-03  -5.46482949E-04   3.30089219E-03 
  6.12237372E-03   4.71939421E-04   3.76940327E-02   6.95394231E-02   1.12258342E-01 
  1.46127020E-01   1.24690463E-01   4.30526268E-02   5.10884816E-02   2.35466450E-02 
 -6.60272332E-02  -1.44933916E-02   1.14238379E-02   8.89277654E-02  -1.11126090E-02 
  8.75907086E-03   6.81841431E-02  -5.54597080E-03   4.37139029E-03   3.40286665E-02 
 -1.34049140E-02   1.03728150E-04   6.29010922E-04   4.32497821E-04  -2.89743054E-03 
  4.53028973E-04  -1.28987111E-04   3.76412021E-04   2.71608159E-04  -7.91090139E-03 
  7.63929323E-03   1.63713776E-04  -3.18883495E-03   5.59953245E-03   6.66709080E-02 
  1.22781466E-01   1.98377417E-01   2.59631833E-01   2.22397796E-01   7.65073806E-02 
  1.00097882E-01   4.94837180E-02  -1.30534423E-01   1.08127397E-01   9.51602328E-02 
 -2.08968909E-02   8.41785517E-02   7.40834497E-02  -1.62684949E-02   3.99709537E-02 
  3.51774422E-02  -7.72485680E-03  -4.60999496E-02   5.71319468E-03   5.88523968E-03 
 -1.15718434E-03   6.68479327E-03  -6.26514213E-04  -1.29970748E-03   1.25384623E-04 
 -5.18154016E-03   4.97282709E-04   4.68425745E-03   2.42977449E-03  -1.18480206E-02 
  1.29918132E-03   3.80175542E-02   7.01362683E-02   1.13221837E-01   1.47381204E-01 
  1.25760660E-01   4.34221402E-02   5.19810039E-02   2.39580078E-02  -6.71807373E-02 
 -2.65929773E-02  -1.53139857E-02  -8.51967665E-02  -2.03898002E-02  -1.17417882E-02 
 -6.53234510E-02  -1.01759394E-02  -5.85997533E-03  -3.26009806E-02  -1.24540252E-02 
 -2.99737494E-05   1.69628754E-04  -2.20493813E-04  -6.29616039E-03   2.95700855E-04 
 -1.41209191E-04  -9.40046608E-04  -3.80569372E-04  -6.28327924E-03   6.66384861E-03 
 -4.27321070E-03  -5.59959571E-03  -7.94235748E-03   7.31579295E-02   1.34727996E-01 
  2.17679368E-01   2.84893785E-01   2.44036909E-01   8.39514823E-02   1.10792213E-01 
  5.47704955E-02  -1.44480555E-01   7.82461610E-02  -3.83626455E-02   9.04689213E-02 
  6.09156301E-02  -2.98658067E-02   7.04312042E-02   2.89248957E-02  -1.41813414E-02 
  3.34432268E-02  -4.98362995E-02   5.02063914E-03  -8.90597740E-04   4.48128352E-03 
  7.88870764E-03  -1.37552875E-03  -8.82443103E-05  -2.95078687E-04  -3.48021176E-03 
  6.57887345E-03  -3.09866169E-03  -3.76602989E-03   5.00570353E-03  -3.61478335E-03 
 -4.58883982E-03  -7.78354037E-03  -8.86128742E-03  -6.27988595E-04   5.54601319E-04 
 -3.58533208E-04  -1.78821626E-04  -4.51223440E-03  -3.91949228E-03  -6.64820032E-03 
 -7.56874264E-03  -1.06526117E-03  -7.66932805E-04   2.71085572E-03  -3.14613676E-03 
  5.76726375E-05  -2.25947283E-03  -3.83249333E-03  -4.36315909E-03  -1.87488001E-04 
  8.35070452E-04   6.51543606E-05  -1.26493647E-03   1.95992439E-03  -1.86603906E-03 
 -3.16515523E-03  -3.60341810E-03  -1.22185580E-04  -6.08946729E-04  -8.48582077E-04 
 -1.20194821E-03  -1.19597911E-03  -5.13738633E-03  -8.71397902E-03  -9.92055916E-03 
 -7.03215444E-04  -2.73730691E-04   2.44956096E-03   1.72331434E-04   4.86434525E-03 
 -5.57613961E-03  -9.45818757E-03  -1.07678145E-02  -6.17949289E-04   5.39476801E-04 
 -4.73278151E-03   1.70033391E-03   2.84008981E-03  -1.07330341E-02  -1.82052561E-02 
 -2.07260448E-02  -3.46341002E-04   1.02305043E-03  -2.01456617E-03   1.01508840E-02 
 -1.45487199E-03  -5.67062784E-03  -9.61845748E-03  -1.09502761E-02  -6.41800086E-04 
  3.94013825E-04  -5.15400901E-03   9.10782127E-04  -2.66527845E-03  -5.33436649E-03 
 -9.04809464E-03  -1.03009380E-02  -9.04807671E-04  -8.64099525E-04   1.72481317E-03 
 -9.86333986E-04  -5.25671077E-03  -1.36741580E-02  -2.31939586E-02  -2.64055075E-02 
 -8.43507608E-04   1.81764440E-03   1.18517027E-02   4.66661167E-03  -3.17079708E-03 
<MO Number>
14
</MO Number>
 -4.18471657E-02  -7.72012850E-02  -1.24626980E-01  -1.62227312E-01  -1.38428873E-01 
 -4.77961703E-02  -5.70540630E-02  -2.62961772E-02   7.37372066E-02  -6.41517917E-03 
  7.22037710E-02   4.63100896E-02  -4.91875055E-03   5.53612500E-02   3.55076254E-02 
 -2.45480128E-03   2.76291441E-02   1.77207938E-02   1.73236053E-02  -3.58559058E-04 
  7.82593904E-04   2.44493173E-04  -4.35541192E-04   2.59229741E-04   1.55037974E-04 
 -7.45826022E-05   6.24774047E-03  -3.57918990E-03  -2.66855058E-03   1.33105988E-02 
  5.06771094E-03  -1.24656973E-03  -2.28682846E-02  -4.21883042E-02  -6.81050960E-02 
 -8.86526074E-02  -7.56474376E-02  -2.61192462E-02  -3.04700694E-02  -1.40436334E-02 
  3.93798037E-02   2.89673514E-02   3.41049703E-02  -1.03107282E-02   2.22103190E-02 
  2.61495177E-02  -7.90560927E-03   1.10845059E-02   1.30504422E-02  -3.94545314E-03 
  1.27767219E-02   7.98982397E-04   1.82023777E-03  -1.88668978E-04   3.54405075E-03 
  1.50063967E-04   2.48019521E-04   1.72320581E-04   1.09181904E-03  -2.96541615E-03 
  1.87359711E-03  -1.67025901E-03   3.13405838E-03  -4.29773089E-03   2.37117957E-02 
  4.36521074E-02   7.06426941E-02   9.35567223E-02   8.05977236E-02   2.50497843E-02 
  7.21236837E-03   3.27378820E-02   4.97237491E-02  -1.16090778E-02  -6.07511685E-02 
 -2.36442015E-02  -1.83981174E-01   7.45131298E-02   2.88076897E-02  -2.30665546E-01 
  9.34204919E-02   3.61175077E-02  -2.35432589E-01   9.53511637E-02   3.68639291E-02 
 -1.68775048E-01   6.83545862E-02   2.64267212E-02  -7.24991649E-02   2.93624590E-02 
  1.13518867E-02  -1.31964849E-02   5.34463048E-03   2.06629968E-03  -3.14975009E-02 
  3.85373330E-03   2.87984424E-02  -2.51532374E-03   1.00129113E-03   3.86763861E-04 
  1.46091361E-02  -5.81555297E-03  -2.24634539E-03   1.02549068E-02  -4.08223685E-03 
 -1.57682579E-03   2.26880591E-03  -2.93514536E-04   8.26649964E-05   2.13356126E-05 
 -1.06352118E-02  -1.06929794E-03  -1.64889975E-04   1.14922188E-04  -2.39682733E-04 
 -4.62226069E-03   4.86194343E-03   1.14955769E-03  -3.87956812E-03  -3.11356617E-03 
 -8.41420575E-03  -1.55228553E-02  -2.50587353E-02  -3.26190308E-02  -2.78338807E-02 
 -9.61037156E-03  -1.25243789E-02  -5.77247734E-03   1.61866248E-02   4.62257927E-02 
 -1.37683110E-01   1.15748654E-02   3.54429919E-02  -1.05566634E-01   8.87486909E-03 
  1.76885372E-02  -5.26851495E-02   4.42918172E-03   4.40537429E-04  -5.62414362E-04 
 -4.59402270E-03   3.85232143E-04  -8.36681133E-04  -1.86222798E-03  -3.77800894E-03 
  6.89251051E-04  -2.37806404E-03  -6.28195112E-03   8.66001516E-03   1.29340819E-03 
 -1.50807798E-02  -1.84347193E-04   3.19327972E-02   5.89108709E-02   9.51005402E-02 
  1.23792658E-01   1.05632509E-01   3.64723724E-02   4.43419375E-02   2.04371676E-02 
 -5.73079363E-02  -1.39324356E-02  -3.88805740E-02   8.45321456E-02  -1.06825037E-02 
 -2.98111463E-02   6.48138620E-02  -5.33131808E-03  -1.48778515E-02   3.23466600E-02 
 -9.60649634E-03   8.00430430E-04  -8.37186894E-04  -1.04022925E-04   3.93732026E-03 
  1.05259030E-04  -2.77049498E-04   1.78634367E-05   4.17911115E-03  -9.57187441E-03 
  5.39276326E-03   1.07650612E-02  -4.45132361E-03   6.44531067E-03   8.06050909E-02 
  1.48442724E-01   2.39838188E-01   3.13894743E-01   2.68878812E-01   9.24973808E-02 
  1.23419356E-01   6.10127655E-02  -1.60947206E-01   1.32905153E-01   6.61364006E-02 
 -1.89097404E-02   1.03468349E-01   5.14880278E-02  -1.47214730E-02   4.91304318E-02 
  2.44483367E-02  -6.99027608E-03  -5.78911244E-02   7.16776807E-03   4.66236282E-03 
 -1.25771148E-03   4.36925458E-03  -1.70138879E-04  -1.59905548E-03   3.70076139E-04 
 -3.81804631E-03  -3.05458352E-04   4.12350466E-03   2.05745866E-03  -1.03526486E-02 
  1.08204706E-03   3.11908528E-02   5.75421029E-02   9.28909213E-02   1.20916390E-01 
  1.03178185E-01   3.56249530E-02   4.27941116E-02   1.97237757E-02  -5.53075115E-02 
 -2.36124519E-02  -6.57092047E-02  -6.53443546E-02  -1.81045233E-02  -5.03816305E-02 
 -5.01018867E-02  -9.03542607E-03  -2.51439649E-02  -2.50043532E-02  -1.00316593E-02 
  5.48046055E-04  -4.58051412E-04   1.01188711E-04   6.19109131E-03   3.04636021E-04 
 -3.80265254E-04   4.79235221E-04  -5.10890169E-05  -4.39188364E-03   4.44297266E-03 
 -1.60206206E-02  -8.49465239E-03  -7.63948539E-03  -7.97443622E-02  -1.46857602E-01 
 -2.37277114E-01  -3.10542867E-01  -2.66007632E-01  -9.15096621E-02  -1.22537772E-01 
 -6.05769517E-02   1.59797561E-01  -5.36659017E-02  -4.31229912E-02  -1.09193015E-01 
 -4.17795860E-02  -3.35717963E-02  -8.50081490E-02  -1.98384252E-02  -1.59410763E-02 
 -4.03648758E-02   5.59274314E-02  -3.49029507E-03  -1.51612267E-03  -5.59905826E-03 
 -5.52038378E-03   1.74835493E-03   9.42443679E-04   1.72708047E-04   2.40881992E-03 
 -4.93269285E-03   2.52387293E-03   8.67253918E-03   3.03123877E-03   2.23178208E-03 
  7.10492042E-03   1.20512890E-02   1.37199694E-02   7.14723654E-04  -1.03707866E-04 
  7.49812559E-04  -2.33800695E-04   6.50443688E-03   6.76246318E-03   1.14704168E-02 
  1.30586667E-02   1.20525779E-03  -2.22993701E-04  -4.21349566E-03   4.43262480E-03 
 -2.52357226E-04   4.03298323E-03   6.84070245E-03   7.78789955E-03   2.52910703E-04 
 -3.84563724E-04  -8.65514312E-05   1.90659286E-03  -3.17413201E-03   3.48663417E-03 
  5.91399110E-03   6.73287122E-03   3.24087113E-04   5.78490626E-04   1.51777102E-03 
  2.14389055E-03   1.77462483E-03  -4.06744469E-03  -6.89915560E-03  -7.85444641E-03 
 -9.70589549E-04  -3.80499594E-04   1.75735392E-03  -1.07773314E-03   4.03456782E-03 
 -5.55082235E-03  -9.41524471E-03  -1.07189255E-02  -3.48341857E-04  -1.57473027E-05 
 -4.44694891E-03   1.29413309E-03   2.80339009E-03  -1.55180580E-02  -2.63215618E-02 
 -2.99661739E-02   5.27983171E-04   9.18042100E-04  -3.08723890E-03   1.33505589E-02 
 -1.86634369E-03  -5.42416719E-03  -9.20041361E-03  -1.04743479E-02  -5.42580328E-04 
  4.50025739E-04  -4.76918726E-03   3.00320626E-04  -2.37529216E-03  -3.75686785E-03 
 -6.37235854E-03  -7.25470645E-03  -8.35841658E-04  -2.78738594E-04   1.26112603E-03 
 -2.45817431E-03  -3.36248862E-03   1.47556996E-02   2.50284577E-02   2.84940203E-02 
 -4.39851576E-04  -5.37161229E-04  -1.13113198E-02  -7.23515802E-03   3.18513015E-03 
<MO Number>
15
</MO Number>
  1.79290054E-02   3.30761291E-02   5.33952001E-02   6.95046919E-02   5.93084851E-02 
  2.04777977E-02   2.39254499E-02   1.10272229E-02  -3.09214760E-02   1.08259738E-01 
  8.67348022E-02  -6.06157008E-03   8.30066677E-02   6.65027187E-02  -4.64762563E-03 
  4.14261452E-02   3.31895179E-02  -2.31949095E-03  -1.26726399E-02   2.50576530E-03 
 -1.03792249E-04  -3.92471502E-04  -2.39862020E-03  -7.56944321E-05  -5.32123133E-04 
  1.14413298E-04   8.79146005E-03   7.54910340E-05  -8.86695109E-03   9.75163287E-03 
  2.84978353E-03   1.20890999E-02   7.14901538E-02   1.31887827E-01   2.12908134E-01 
  2.77143155E-01   2.36486778E-01   8.16532138E-02   9.77375360E-02   4.50471611E-02 
 -1.26316909E-01   1.97597473E-02  -5.51659732E-02   7.94041353E-03   1.51505149E-02 
 -4.22977525E-02   6.08820305E-03   7.56116888E-03  -2.11095432E-02   3.03844005E-03 
 -4.69319846E-02   1.78814137E-03  -3.52468031E-03   1.67416650E-04  -2.38817620E-03 
 -3.93128678E-04   1.37406804E-05   1.27866704E-06  -4.56254334E-03   4.55820417E-03 
  4.33917016E-06  -7.22608123E-04   8.59316064E-03   3.65456307E-03  -1.01647218E-01 
 -1.87126919E-01  -3.02829588E-01  -4.01056953E-01  -3.45504595E-01  -1.07382879E-01 
 -3.09333891E-02  -1.40410693E-01  -2.13261997E-01   4.97905961E-02   2.60557897E-01 
  1.01408476E-01   3.76186325E-01  -2.97144149E-01  -8.19333413E-02   4.71641865E-01 
 -3.72543102E-01  -1.02723548E-01   4.81389038E-01  -3.80242254E-01  -1.04846481E-01 
  3.45094356E-01  -2.72585052E-01  -7.51615139E-02   1.48239050E-01  -1.17091886E-01 
 -3.22864491E-02   2.69828539E-02  -2.13133669E-02  -5.87686270E-03   1.39238975E-01 
 -1.70359508E-02  -1.27307421E-01   5.33750504E-03  -4.26026695E-03  -1.15501209E-03 
 -3.10005175E-02   2.47438605E-02   6.70837257E-03  -2.17608636E-02   1.73689930E-02 
  4.70895301E-03  -1.65825826E-02   8.21710366E-04  -1.12117759E-03  -5.18257818E-05 
  1.08730829E-03   2.72266075E-05   3.06321941E-04  -1.28869895E-05  -1.12806115E-02 
  1.33958067E-02  -2.11519514E-03  -3.26576670E-03   1.50553932E-02   6.82258318E-03 
  1.15243591E-03   2.12605876E-03   3.43212269E-03   4.46760438E-03   3.81221527E-03 
  1.31626652E-03   1.01863875E-03   4.69489878E-04  -1.31649828E-03   1.35181348E-01 
  7.76089075E-03  -4.60210444E-03   1.03648443E-01   5.95055642E-03  -3.52860039E-03 
  5.17278377E-02   2.96974474E-03  -1.76101892E-03  -4.31384471E-03   4.64778779E-03 
  3.89775932E-03   2.60358645E-05   2.16492451E-02   1.39800045E-03   1.12263397E-03 
 -6.01281104E-04  -2.86303094E-03  -8.45616296E-04   3.70864724E-03   1.27561418E-03 
 -2.05346803E-02   2.07316025E-03   1.18612464E-03   2.18820905E-03   3.53245266E-03 
  4.59820420E-03   3.92365635E-03   1.35474445E-03   1.04103977E-03   4.79814494E-04 
 -1.34544958E-03   1.74254080E-02  -7.71384188E-03   1.93842209E-03   1.33606924E-02 
 -5.91448235E-03   1.48625852E-03   6.66792195E-03  -2.95174124E-03   7.41747177E-04 
 -2.79485148E-03   5.00757686E-04   4.85773860E-04   6.63757021E-04  -6.66997509E-03 
 -1.66150178E-04   7.29965560E-04   2.30740565E-04   2.79009058E-04  -1.49650837E-04 
 -1.29358222E-04   1.02128818E-03  -2.50172710E-03  -1.11038500E-03   4.08406024E-03 
  7.52122502E-03   1.21520067E-02   1.59042689E-02   1.36234232E-02   4.68661310E-03 
  6.29459617E-03   3.11175436E-03  -8.20858007E-03   1.77075438E-02  -1.30088809E-02 
  2.39777099E-03   1.37855477E-02  -1.01275790E-02   1.86669517E-03   6.54586564E-03 
 -4.80893272E-03   8.86372891E-04  -3.01142635E-03   8.49946416E-04  -2.90750889E-04 
  1.06784300E-04  -6.99648824E-04   3.55983017E-05   1.12704040E-04  -1.01654089E-04 
  5.78588486E-04  -4.30005883E-05  -5.35587898E-04  -3.15016166E-04  -8.56655166E-04 
  1.62876567E-06   2.35011628E-03   4.33558626E-03   6.99898999E-03   9.11060622E-03 
  7.77409753E-03   2.68420946E-03   2.76070234E-03   1.27240575E-03  -3.56795762E-03 
  1.76886201E-02  -6.69887253E-03  -1.90694435E-03   1.35625066E-02  -5.13626854E-03 
 -1.46212339E-03   6.76864142E-03  -2.56335801E-03  -7.29702055E-04  -2.57993357E-03 
  3.23653472E-04   2.26252217E-04  -6.89106883E-04  -1.00260779E-02  -2.86279205E-04 
  7.93712610E-04  -7.53067900E-04  -1.25501812E-04  -2.54975681E-05   1.50999380E-04 
 -7.35903255E-04  -2.14758535E-03   1.74262071E-03  -6.31133361E-02  -1.16229824E-01 
 -1.87791962E-01  -2.45777831E-01  -2.10530609E-01  -7.24249327E-02  -1.00603924E-01 
 -4.97338812E-02   1.31194336E-01   8.37656366E-02   1.05434792E-01  -8.34415452E-02 
  6.52126119E-02   8.20823243E-02  -6.49603026E-02   3.09652547E-02   3.89755908E-02 
 -3.08454493E-02   5.02025552E-02   1.68861554E-03   2.83381280E-03  -5.22251094E-03 
 -1.30897035E-03   2.17707341E-04  -9.89613853E-04  -4.70476572E-04   2.16697597E-03 
 -1.67412360E-03  -4.92852365E-04  -2.00356876E-03  -3.37968132E-03  -4.84804305E-03 
 -4.30186816E-03  -7.29678215E-03  -8.30713027E-03  -4.41870847E-04   6.73309475E-04 
  1.06367047E-03   1.58327562E-03  -2.60577270E-03  -3.34641487E-03  -5.67615263E-03 
 -6.46210047E-03  -1.22140647E-03   6.52906148E-05   3.08532434E-03   2.25068600E-04 
  2.53216040E-04  -1.60581868E-02  -2.72377224E-02  -3.10091906E-02  -1.60400050E-03 
  3.74181916E-04   2.24121496E-03  -4.98017544E-03   1.02279840E-02  -1.69633700E-02 
 -2.87730844E-02  -3.27571463E-02  -2.18052011E-03  -1.52216344E-04  -5.44307186E-03 
 -8.28503134E-03  -6.70857937E-03   6.60173099E-04   1.11977846E-03   1.27482846E-03 
  2.05556698E-04   3.52395381E-04   1.85173673E-04  -5.39330813E-04  -4.97903497E-04 
 -1.37633515E-03  -2.33452476E-03  -2.65777447E-03  -6.34100573E-04  -3.15632082E-04 
 -4.26605166E-04   3.66614795E-04   3.34613544E-04  -1.75121281E-03  -2.97038818E-03 
 -3.38168265E-03  -7.78510979E-05  -1.66620758E-04  -3.25980801E-04   1.32322768E-03 
 -1.69830394E-04  -1.72525754E-03  -2.92636314E-03  -3.33156169E-03  -7.49805885E-04 
 -4.37327357E-04  -6.96648248E-04   3.75499365E-04  -5.13304881E-04   3.64092673E-04 
  6.17570047E-04   7.03081814E-04  -5.74867287E-05   4.47885139E-04   4.16284326E-04 
 -2.83618980E-04   3.56015889E-04   2.09005646E-02   3.54513112E-02   4.03600730E-02 
  1.70007768E-03  -2.62108201E-04  -1.31645509E-02  -6.55863052E-03   5.19440681E-03 
<MO Number>
16
</MO Number>
  5.81658507E-02   1.07306632E-01   1.73226410E-01   2.25489337E-01   1.92410478E-01 
  6.64347241E-02   8.27035967E-02   3.81180291E-02  -1.06886905E-01  -6.92950976E-04 
  1.24687043E-02  -2.41592788E-02  -5.31310647E-04   9.56020783E-03  -1.85237953E-02 
 -2.65161253E-04   4.77121379E-03  -9.24467221E-03  -3.42754958E-02  -1.31144313E-05 
  5.34615366E-04   5.47898733E-05  -4.39143570E-03  -1.93514829E-04  -2.30144467E-04 
 -5.24259160E-04   1.86015325E-04   6.94898380E-04  -8.80913705E-04  -2.19651912E-03 
 -7.09375680E-03   3.72891040E-04   2.87331899E-02   5.30081105E-02   8.55716418E-02 
  1.11388862E-01   9.50483269E-02   3.28179081E-02   4.04164781E-02   1.86279261E-02 
 -5.22346357E-02  -8.59219701E-02   2.97230154E-02   3.29356626E-02  -6.58794909E-02 
  2.27897140E-02   2.52529671E-02  -3.28784835E-02   1.13736646E-02   1.26030006E-02 
 -1.69932775E-02  -2.01488213E-03   1.04733680E-03   8.61258191E-04   7.05189635E-04 
  1.63262868E-04   5.78355384E-05   7.95672248E-05   4.99770210E-03  -3.26204296E-04 
 -4.67149780E-03   3.20836437E-03  -9.94120681E-03   5.67838549E-03   6.60959836E-02 
  1.21679059E-01   1.96914583E-01   2.60786811E-01   2.24663956E-01   6.98255905E-02 
  2.00908632E-02   9.11950519E-02   1.38511095E-01  -3.23383917E-02  -1.69229212E-01 
 -6.58635824E-02  -2.70567670E-01  -3.24730862E-01   2.63743721E-02  -3.39222965E-01 
 -4.07129817E-01   3.30667470E-02  -3.46233507E-01  -4.15543753E-01   3.37501200E-02 
 -2.48205131E-01  -2.97891711E-01   2.41945184E-02  -1.06619225E-01  -1.27962638E-01 
  1.03930196E-02  -1.94071061E-02  -2.32920892E-02   1.89176422E-03  -9.16059181E-02 
  1.12080250E-02   8.37560974E-02  -3.95259100E-03  -4.57188946E-03   3.74708743E-04 
  2.29568620E-02   2.65537809E-02  -2.17632862E-03   1.61146065E-02   1.86394696E-02 
 -1.52767740E-03   1.27436527E-02  -2.19553708E-04  -5.23237565E-04   1.04637214E-04 
 -1.37129143E-03  -1.68659835E-04   7.80550438E-05  -1.92710958E-05   1.64110117E-03 
 -7.96874941E-03   6.32764824E-03  -4.03228920E-03   2.54154302E-02  -3.24587079E-03 
 -6.18476233E-02  -1.14098910E-01  -1.84191267E-01  -2.39762324E-01  -2.04589645E-01 
 -7.06398984E-02  -8.74155648E-02  -4.02897719E-02   1.12976697E-01  -3.92440746E-02 
 -8.00318497E-04   2.16906188E-02  -3.00898554E-02  -6.13633219E-04   1.66309841E-02 
 -1.50169469E-02  -3.06245986E-04   8.30002676E-03   4.27726740E-02  -3.05780915E-03 
  4.84902528E-04  -5.99430163E-04  -2.68015013E-04   2.62771448E-04  -6.42095578E-04 
  3.84796924E-06   1.25234915E-03  -4.32579794E-03   3.07344879E-03  -2.32187297E-03 
  7.96900860E-03   9.47908925E-05  -1.65101214E-02  -3.04585165E-02  -4.91695561E-02 
 -6.40041584E-02  -5.46148694E-02  -1.88572048E-02  -2.31814889E-02  -1.06843318E-02 
  2.99599738E-02  -3.34889646E-02  -1.12929781E-01   1.20009770E-02  -2.56772038E-02 
 -8.65873588E-02   9.20158437E-03  -1.28147245E-02  -4.32131611E-02   4.59223555E-03 
  1.11737120E-02  -8.69658953E-04  -1.86105218E-03  -8.16000284E-04   3.48320937E-03 
 -1.43758355E-04  -2.90705388E-04  -2.09622650E-04   2.79957816E-03  -2.67603084E-03 
 -1.23547323E-04   2.08427505E-02  -8.19148872E-04   6.47088521E-03   5.89220929E-02 
  1.08511210E-01   1.75321035E-01   2.29456167E-01   1.96549649E-01   6.76153231E-02 
  9.33847544E-02   4.61650611E-02  -1.21780050E-01   6.54932896E-02  -1.20749263E-01 
  2.76327604E-02   5.09873577E-02  -9.40048346E-02   2.15124549E-02   2.42106008E-02 
 -4.46368204E-02   1.02148745E-02  -4.92544362E-02   5.23790413E-03  -2.78020147E-03 
  6.08901700E-04  -2.01585063E-03   3.81840498E-04  -4.92066363E-04  -4.62484855E-05 
 -5.54212929E-04  -1.25857258E-03   1.81278551E-03  -1.81188010E-03   6.81960788E-03 
 -2.30472039E-03  -9.06446260E-03  -1.67224745E-02  -2.69952953E-02  -3.51398567E-02 
 -2.99849062E-02  -1.03530691E-02  -1.31496085E-02  -6.06064526E-03   1.69946775E-02 
 -3.51630737E-02  -1.03763491E-01   2.71378542E-02  -2.69608040E-02  -7.95592321E-02 
  2.08075771E-02  -1.34553309E-02  -3.97056332E-02   1.03844394E-02   4.98771780E-03 
 -2.41155198E-04  -9.05354212E-04   6.96433787E-04   8.38943772E-04  -2.53462355E-04 
 -1.90297018E-04   1.15897336E-04  -4.08302924E-03   4.87922143E-03  -7.96192189E-04 
 -1.85480327E-02  -5.49527722E-03  -5.00535010E-03   8.81981829E-03   1.62426199E-02 
  2.62431220E-02   3.43463987E-02   2.94207505E-02   1.01210740E-02   1.41715711E-02 
  7.00576291E-03  -1.84806894E-02  -1.13312764E-01   2.33142317E-01   7.56825118E-02 
 -8.82154261E-02   1.81504254E-01   5.89197966E-02  -4.18878044E-02   8.61846396E-02 
  2.79772034E-02  -6.91737622E-03  -4.43281163E-03   8.42234609E-03   3.36952732E-03 
  1.71033978E-04   4.17885576E-04  -1.46695915E-03  -1.82917219E-04  -3.02683782E-03 
 -3.51429495E-03   6.54113277E-03  -1.36634865E-02  -1.43721098E-02   2.14137038E-03 
 -1.34206931E-02  -2.27640341E-02  -2.59160536E-02  -2.35201000E-03  -7.44282331E-04 
 -1.23390869E-03   1.86393631E-03  -8.85920311E-03  -1.62532302E-02  -2.75685530E-02 
 -3.13858296E-02  -3.77299841E-03   5.99335717E-04   7.93896657E-03  -6.42963334E-03 
  1.50575476E-03  -7.42318005E-03  -1.25911176E-02  -1.43345452E-02  -1.45879944E-03 
  1.24311448E-04  -7.04161221E-04  -1.29872970E-03   4.83173232E-03  -7.63547914E-03 
 -1.29512170E-02  -1.47445058E-02  -1.30476128E-03   2.00856260E-04  -3.60365436E-03 
 -2.58224032E-03  -2.32117141E-03   4.04105582E-03   6.85439508E-03   7.80348813E-03 
  1.17240333E-03  -3.26365524E-05  -2.10095822E-03  -2.03838613E-03  -1.32936546E-03 
  4.31973664E-03   7.32709048E-03   8.34163524E-03   6.81224905E-04  -2.52094755E-04 
  1.57151991E-03  -2.84482908E-03  -4.68468214E-04  -2.02457373E-02  -3.43406002E-02 
 -3.90955676E-02  -1.80456500E-03   4.88818537E-04  -5.06559435E-03   1.27768316E-02 
 -1.47493864E-03   2.74722086E-03   4.65980625E-03   5.30502580E-03   9.11154952E-04 
 -3.59741193E-04   7.16754357E-04  -2.36274287E-03   1.04852074E-03   1.67428919E-03 
  2.83991119E-03   3.23313917E-03   4.28919814E-04   4.60514397E-04  -1.18038725E-03 
 -1.71557647E-03   9.02213203E-04  -2.82529985E-03  -4.79224299E-03  -5.45580038E-03 
  1.83387036E-04   9.36776370E-05   4.82888094E-07   4.42391565E-03   3.21077595E-04 
<MO Number>
17
</MO Number>
  3.28359813E-04   6.05771002E-04   9.77903546E-04   1.27293997E-03   1.08620209E-03 
  3.75039534E-04   3.27352679E-04   1.50876618E-04  -4.23073675E-04   1.90470322E-03 
  1.20590205E-02  -1.38063287E-02   1.46040505E-03   9.24608839E-03  -1.05858130E-02 
  7.28844479E-04   4.61444618E-03  -5.28306265E-03  -8.80496929E-04  -3.95461415E-04 
  2.48740902E-04  -4.35736717E-04   2.74632538E-03  -3.03118255E-04   2.15176425E-04 
  2.09953580E-04   7.65102386E-04  -1.98785265E-04  -5.66317121E-04  -8.48793802E-04 
 -1.12868857E-03   7.71646919E-04   5.19416223E-03   9.58239327E-03   1.54689748E-02 
  2.01360108E-02   1.71820961E-02   5.93256577E-03   7.14150242E-03   3.29151340E-03 
 -9.22974476E-03  -2.78359148E-03   5.59647440E-03  -4.95746477E-03  -2.13428055E-03 
  4.29101990E-03  -3.80106804E-03  -1.06515559E-03   2.14151969E-03  -1.89699938E-03 
 -4.09102966E-03  -3.83816102E-04  -1.00344022E-04  -6.08214118E-04  -3.34104771E-03 
 -1.26380455E-04  -3.63669435E-04  -4.91882038E-05   2.75062796E-04  -1.26821234E-04 
 -1.48241562E-04  -6.22021575E-04  -2.71721604E-04  -1.26136097E-04   2.39365890E-03 
  4.40659395E-03   7.13124031E-03   9.44436616E-03   8.13618085E-03   2.52872620E-03 
  7.13158292E-04   3.23711862E-03   4.91667954E-03  -1.14790450E-03  -6.00706971E-03 
 -2.33793638E-03  -2.84068375E-03  -3.56783186E-02   9.88790588E-02  -3.56149411E-03 
 -4.47315269E-02   1.23969163E-01  -3.63509763E-03  -4.56559697E-02   1.26531168E-01 
 -2.60589996E-03  -3.27294895E-02   9.07066603E-02  -1.11939279E-03  -1.40593097E-02 
  3.89640366E-02  -2.03754761E-04  -2.55911179E-03   7.09233437E-03  -3.47886439E-03 
  4.25640613E-04   3.18075634E-03  -3.19331492E-05  -5.03994339E-04   1.46821012E-03 
  1.85469455E-04   2.92722634E-03  -8.52744364E-03   1.30190585E-04   2.05477128E-03 
 -5.98585290E-03   2.84020660E-04  -1.26707773E-04  -1.58705419E-04  -1.30342535E-04 
  1.64583791E-03   2.04239396E-04  -2.42619748E-04  -1.69059771E-04  -9.91240577E-04 
  1.05243913E-03  -6.11985576E-05  -5.12483610E-03   1.67005453E-03  -5.87359078E-03 
 -2.88118140E-03  -5.31531593E-03  -8.58057958E-03  -1.11693661E-02  -9.53084125E-03 
 -3.29077094E-03  -3.81404689E-03  -1.75789151E-03   4.92931000E-03  -2.16817458E-02 
 -2.09120875E-02  -1.74151686E-01  -1.66241809E-02  -1.60340560E-02  -1.33528414E-01 
 -8.29663149E-03  -8.00211779E-03  -6.66400376E-02   1.95855971E-03  -7.17565873E-04 
 -8.52043562E-04  -5.09927264E-03  -2.81286391E-03  -6.93999262E-04   9.71959888E-04 
  8.95812500E-04  -3.87618902E-03   4.53065177E-03  -6.54462752E-04  -2.42331825E-02 
 -8.32593567E-04  -2.49277786E-03   7.20380398E-02   1.32898588E-01   2.14539818E-01 
  2.79267124E-01   2.38299165E-01   8.22789874E-02   1.02500985E-01   4.72426313E-02 
 -1.32473235E-01  -1.36389729E-02  -2.21989384E-02  -3.78766096E-02  -1.04574952E-02 
 -1.70207313E-02  -2.90413704E-02  -5.21902308E-03  -8.49453790E-03  -1.44936794E-02 
 -4.88352345E-02   7.88774891E-04  -4.75454707E-04   5.19545944E-04  -9.39626573E-03 
  2.29331997E-04  -1.08838358E-04   6.19695176E-04   1.62328513E-04   1.47600809E-03 
 -1.63833661E-03   3.88069649E-03   7.34868291E-04   3.12893027E-03   4.94997128E-03 
  9.11589097E-03   1.47285007E-02   1.92763254E-02   1.65118900E-02   5.68027866E-03 
  7.94376482E-03   3.92702632E-03  -1.03592078E-02  -1.74413937E-02  -6.79298008E-02 
 -3.22303280E-01  -1.35783465E-02  -5.28842126E-02  -2.50917197E-01  -6.44747917E-03 
 -2.51112946E-02  -1.19144360E-01  -4.30805624E-03  -3.98340349E-04  -2.25238658E-03 
 -1.20126003E-02  -5.22799543E-04   8.57360294E-05   2.97034507E-04   1.40267156E-03 
  3.08662661E-03  -4.69415908E-03   1.60753247E-03   2.04277527E-02   5.93385627E-03 
  2.18652414E-02  -7.67735659E-02  -1.41634872E-01  -2.28642908E-01  -2.97625157E-01 
 -2.53964110E-01  -8.76877172E-02  -1.09039325E-01  -5.02561475E-02   1.40923447E-01 
  1.01976504E-03  -5.94549024E-03  -4.47221162E-02   7.81890845E-04  -4.55862301E-03 
 -3.42900686E-02   3.90218335E-04  -2.27507240E-03  -1.71131476E-02   5.24361263E-02 
 -1.14290783E-03   3.15876011E-04   5.36061860E-04   8.87919625E-03   2.14082493E-04 
  2.41362443E-04   3.35837268E-04  -4.58683715E-04  -1.52375529E-03   1.98243900E-03 
  1.17543780E-04  -3.44488540E-04   7.57349466E-04   5.11885170E-03   9.42690197E-03 
  1.52309997E-02   1.99339846E-02   1.70752337E-02   5.87407532E-03   8.19464939E-03 
  4.05105194E-03  -1.06863783E-02  -4.08839690E-03  -9.70320127E-03  -5.50319034E-02 
 -3.18286891E-03  -7.55406542E-03  -4.28430357E-02  -1.51133873E-03  -3.58693744E-03 
 -2.03433887E-02  -5.06007647E-03  -4.85485868E-05  -6.53527364E-04  -2.84430297E-03 
  4.33505705E-03  -5.30890849E-04   3.44921120E-04  -2.07470315E-04  -1.75112818E-03 
  2.29653475E-03  -5.45406566E-04  -3.66904149E-03   1.22321719E-04   4.29692323E-03 
  1.34929786E-03   2.28866440E-03   2.60556406E-03   5.99468997E-04   5.22972999E-04 
  1.51671851E-05   5.87894070E-04   2.40569158E-04  -6.72211591E-04  -1.14019801E-03 
 -1.29807541E-03   6.30632813E-05   1.18955731E-04   4.06992912E-04  -1.19081302E-04 
 -2.11109553E-04  -1.99518065E-03  -3.38420380E-03  -3.85279720E-03   4.50825978E-05 
  1.55553847E-04   1.49965728E-04  -3.14062424E-04   9.24418685E-04  -1.48147013E-03 
 -2.51285357E-03  -2.86079556E-03  -6.83767227E-04  -4.56580942E-04  -5.12717506E-04 
 -5.03172981E-04  -5.91804754E-04  -2.29567655E-02  -3.89390168E-02  -4.43307034E-02 
 -6.83468145E-03  -9.39435325E-05   9.61849897E-03  -1.14767057E-03   9.48438352E-03 
 -2.11325916E-02  -3.58448729E-02  -4.08081293E-02  -4.84182701E-03   1.02687401E-03 
 -1.13243490E-02   3.58743894E-03   2.64037932E-03  -2.11986509E-03  -3.59569219E-03 
 -4.09356931E-03  -4.98632845E-04  -3.44395973E-05  -9.38604905E-04   3.17108828E-04 
 -5.82670865E-03   2.27154546E-02   3.85297079E-02   4.38647196E-02   4.93502849E-03 
 -6.87202871E-04   1.23847280E-02  -3.19645542E-03   2.27890269E-03   2.46795710E-02 
  4.18612209E-02   4.76575302E-02   7.68834821E-03  -7.18274470E-04  -8.80237645E-03 
  3.63708345E-03   1.05576483E-02  -5.04483221E-04  -8.55698972E-04  -9.74183234E-04 
 -7.36621851E-04   3.89608498E-04  -1.45875975E-05   1.29404093E-04  -1.50683577E-03 
<MO Number>
18
</MO Number>
  4.37271771E-02   8.06696035E-02   1.30225929E-01   1.69515481E-01   1.44647881E-01 
  4.99434447E-02   6.30498834E-02   2.90596466E-02  -8.14862612E-02   9.27119697E-03 
  9.89560234E-02   3.94608072E-02   7.10856298E-03   7.58731722E-02   3.02560321E-02 
  3.54767117E-03   3.78660310E-02   1.50998807E-02  -3.18431864E-02   7.30225786E-04 
  2.60079135E-03   1.65905243E-03  -1.54640954E-03   2.52990785E-05  -3.51681050E-05 
  1.43554410E-05   3.92937499E-03  -1.70795662E-03  -2.22141837E-03   9.49738289E-03 
  1.24265839E-03   1.02418885E-03   1.17400591E-02   2.16585194E-02   3.49636130E-02 
  4.55122397E-02   3.88356803E-02   1.34090291E-02   1.77774941E-02   8.19363443E-03 
 -2.29758002E-02  -1.11549374E-01   7.29107387E-02   5.20726607E-02  -8.55289509E-02 
  5.59033078E-02   3.99259976E-02  -4.26849413E-02   2.78996689E-02   1.99258713E-02 
 -4.66583049E-03  -3.60194391E-03   3.95915437E-03   1.92473116E-03   1.21666878E-03 
  5.81661847E-05   9.98263760E-05   3.87281710E-05   6.90478041E-03  -2.95453416E-03 
 -3.95024625E-03   3.28144154E-03  -1.11481214E-02   5.22232245E-03   7.78947489E-02 
  1.43399935E-01   2.32065719E-01   3.07339752E-01   2.64768621E-01   8.22901263E-02 
  2.37264618E-02   1.07697509E-01   1.63575759E-01  -3.81902762E-02  -1.99852559E-01 
 -7.77821118E-02  -1.20425510E-01   1.42961303E-01  -1.88040256E-02  -1.50982927E-01 
  1.79237073E-01  -2.35754601E-02  -1.54103211E-01   1.82941270E-01  -2.40626817E-02 
 -1.10472288E-01   1.31145487E-01  -1.72498644E-02  -4.74545778E-02   5.63349764E-02 
 -7.40986766E-03  -8.63780457E-03   1.02542376E-02  -1.34876321E-03  -1.09939606E-01 
  1.34511599E-02   1.00518749E-01  -1.86751401E-03   2.13042534E-03  -2.72705629E-04 
  1.08466222E-02  -1.23736254E-02   1.58388902E-03   7.61380406E-03  -8.68568643E-03 
  1.11181347E-03   1.95890529E-02   1.73922935E-04   1.13752621E-04  -7.68476890E-05 
  1.48738020E-03   1.28603749E-04   1.24067378E-04  -5.45856323E-05   1.76488790E-03 
 -6.11649282E-03   4.35160491E-03   2.66085501E-04  -3.66791294E-03  -1.01906612E-03 
  1.76855897E-02   3.26270664E-02   5.26702728E-02   6.85610518E-02   5.85032752E-02 
  2.01997780E-02   2.52372105E-02   1.16318124E-02  -3.26168077E-02   3.03968218E-03 
 -2.03598451E-01   2.97735022E-02   2.33063458E-03  -1.56106317E-01   2.28284240E-02 
  1.16315001E-03  -7.79079938E-02   1.13929837E-02  -1.27308407E-02  -9.81411196E-04 
 -7.69002271E-03   1.37085933E-03   9.90851652E-04   4.46464207E-04   7.56708362E-04 
  3.87801075E-04  -3.92012036E-03  -7.86887877E-03   1.17889991E-02  -3.48700474E-03 
 -1.37452198E-03  -1.21097641E-03   3.86936843E-02   7.13836195E-02   1.15235451E-01 
  1.50002332E-01   1.27997273E-01   4.41943892E-02   5.53412247E-02   2.55067313E-02 
 -7.15235183E-02   3.65826400E-02   8.65140828E-02  -6.24584151E-03   2.80492369E-02 
  6.63334851E-02  -4.78891322E-03   1.39985352E-02   3.31050585E-02  -2.39000336E-03 
 -2.83529552E-02   2.18396205E-03   1.42374455E-03   1.11916972E-03  -5.55423386E-03 
  2.77873398E-04   1.65577626E-05   3.70288519E-04   4.33375194E-03  -3.79319740E-03 
 -5.40554541E-04  -1.91241611E-02   3.93082495E-03  -5.42237773E-03  -5.78847877E-02 
 -1.06600904E-01  -1.72234563E-01  -2.25416662E-01  -1.93089454E-01  -6.64249762E-02 
 -9.32055739E-02  -4.60764827E-02   1.21546386E-01  -2.69239583E-02   3.06260135E-01 
 -6.41383663E-02  -2.09606435E-02   2.38427404E-01  -4.99325327E-02  -9.95285488E-03 
  1.13213765E-01  -2.37097326E-02   5.33689306E-02  -4.18113524E-03   1.02732986E-02 
 -2.06277470E-03   6.21790042E-03  -7.58592335E-04  -2.38222974E-04   1.65007521E-04 
  1.62012788E-03   8.38603688E-05  -1.70398825E-03   1.90110705E-03  -1.92989854E-02 
  4.48403960E-03   3.20465959E-02   5.91208113E-02   9.54394496E-02   1.24233817E-01 
  1.06008951E-01   3.66023489E-02   4.57066108E-02   2.10661445E-02  -5.90716528E-02 
  3.39997274E-02   8.89467896E-02  -2.74584925E-02   2.60688242E-02   6.81987296E-02 
 -2.10534221E-02   1.30101705E-02   3.40359462E-02  -1.05071333E-02  -2.36963848E-02 
  1.69987266E-03   1.36170755E-03  -1.72620842E-03  -1.31724800E-03   2.21097743E-04 
 -3.26779945E-04  -9.19939890E-05   8.82264931E-03  -9.20957421E-03   3.86924905E-04 
  1.00429055E-02   7.58613968E-03   2.40768546E-03  -3.45114377E-02  -6.35564300E-02 
 -1.02687815E-01  -1.34395467E-01  -1.15121691E-01  -3.96031759E-02  -5.58669973E-02 
 -2.76180343E-02   7.28543513E-02   2.28039990E-02   8.89104213E-02   3.57301367E-03 
  1.77532029E-02   6.92178921E-02   2.78163652E-03   8.42984863E-03   3.28671034E-02 
  1.32081940E-03   3.15701355E-02   6.97646419E-05   3.60314671E-03  -6.87241935E-04 
 -1.72961946E-04   3.25403147E-04  -2.61619974E-04  -7.16706120E-05  -3.59511243E-03 
 -2.94134635E-03   6.53645878E-03  -6.08089903E-03   2.87077859E-03  -4.26642086E-03 
 -1.51669267E-02  -2.57259768E-02  -2.92881213E-02  -4.09805645E-03   1.60468134E-04 
 -9.49015812E-04   2.52516328E-03  -7.47887800E-03  -1.71924930E-02  -2.91617203E-02 
 -3.31995946E-02  -5.69527950E-03  -3.39870713E-05   7.59097864E-03  -4.66958513E-03 
  2.33791995E-03  -3.64126199E-03  -6.17626912E-03  -7.03146553E-03  -1.53684972E-03 
 -1.84496518E-04  -1.73441402E-03   5.96448643E-04   2.69647274E-03  -5.41177970E-03 
 -9.17940208E-03  -1.04504270E-02  -1.60558479E-03   2.38268653E-05  -3.69852356E-03 
 -6.03175505E-04  -7.37970107E-04  -1.05388660E-02  -1.78759104E-02  -2.03510963E-02 
 -3.87906813E-03  -2.94703897E-04   4.51656550E-03   8.92429958E-04   3.56333935E-03 
 -1.19918620E-02  -2.03404663E-02  -2.31569067E-02  -2.63625670E-03   6.96394229E-04 
 -5.37408929E-03   3.66134530E-03   1.74247988E-03   3.05979329E-02   5.18998822E-02 
  5.90861936E-02   6.64690166E-03   5.71285292E-04   8.16145637E-03  -1.56947222E-02 
  1.61238010E-03  -9.76908575E-03  -1.65702174E-02  -1.88646107E-02  -2.18599481E-03 
  5.82494989E-04  -4.60760230E-03   2.72445176E-03  -1.77820732E-03  -8.78931252E-03 
 -1.49083366E-02  -1.69726178E-02  -3.70610258E-03  -2.31006305E-04   3.17778881E-03 
  6.50952057E-04  -3.51804100E-03   1.16801369E-02   1.98117217E-02   2.25549495E-02 
  3.16576356E-03  -1.83175244E-04  -6.34374121E-03  -2.62729677E-03   3.05127598E-03 
<MO Number>
19
</MO Number>
 -4.92022893E-02  -9.07703042E-02  -1.46531613E-01  -1.90740640E-01  -1.62759349E-01 
 -5.61969003E-02  -7.09567910E-02  -3.27039347E-02   9.17052228E-02   1.02225943E-01 
  4.10603662E-02  -6.76020517E-02   7.83803383E-02   3.14824720E-02  -5.18329450E-02 
  3.91172826E-02   1.57119602E-02  -2.58682726E-02   3.90605847E-02   2.49349228E-03 
  2.48950944E-03  -3.36629371E-03   9.06090639E-03  -3.60820839E-04   5.32308120E-04 
  1.12704832E-04   1.15879867E-03   3.16182894E-03  -4.32062762E-03   6.33401203E-03 
 -1.43025987E-02   9.05708784E-03   6.25462704E-02   1.15387801E-01   1.86271941E-01 
  2.42470743E-01   2.06900744E-01   7.14378654E-02   8.92400012E-02   4.11306533E-02 
 -1.15334615E-01   8.71146444E-02   1.39850403E-01  -5.74809072E-02   6.67939575E-02 
  1.07228377E-01  -4.40726964E-02   3.33348665E-02   5.35144757E-02  -2.19953646E-02 
 -5.05327241E-02   3.93016575E-03   4.56706960E-03  -2.41949535E-03  -6.84247619E-03 
 -9.79714721E-05  -2.24926934E-04   2.28768709E-04   5.17435664E-04  -4.93903130E-03 
  4.42159563E-03  -3.56490316E-03  -3.51397574E-04  -1.18877465E-02   5.35530663E-02 
  9.85882401E-02   1.59546452E-01   2.11297762E-01   1.82029876E-01   5.65749123E-02 
  1.62381706E-02   7.37071771E-02   1.11949734E-01  -2.61370712E-02  -1.36777240E-01 
 -5.32333567E-02  -1.20379202E-01  -6.26070342E-01   6.61197476E-02  -1.50924867E-01 
 -7.84932796E-01   8.28973277E-02  -1.54043952E-01  -8.01154587E-01   8.46105229E-02 
 -1.10429807E-01  -5.74325348E-01   6.06549208E-02  -4.74363295E-02  -2.46707726E-01 
  2.60549837E-02  -8.63448297E-03  -4.49063762E-02   4.74259529E-03  -7.70002092E-02 
  9.42100999E-03   7.04019692E-02  -1.81059021E-03  -9.16306276E-03   9.80232983E-04 
  1.05160057E-02   5.32195634E-02  -5.69324610E-03   7.38172730E-03   3.73575589E-02 
 -3.99638334E-03   1.36410757E-02  -5.16090329E-04   7.35906773E-05  -1.32704718E-04 
 -1.76814102E-03  -7.20125676E-05  -1.42439541E-04   5.88012562E-05  -7.38665726E-03 
 -8.10549202E-04   8.19720647E-03  -3.56566137E-03   2.87554612E-02  -5.99043901E-03 
 -3.51138177E-03  -6.47793418E-03  -1.04574085E-02  -1.36124399E-02  -1.16155207E-02 
 -4.01056077E-03  -4.96932254E-03  -2.29035724E-03   6.42239910E-03  -1.85029202E-01 
 -5.64320612E-02   5.12457618E-03  -1.41868600E-01  -4.32685081E-02   3.92919843E-03 
 -7.08023751E-02  -2.15940183E-02   1.96094542E-03   4.32127042E-03  -1.06261685E-02 
 -6.13674681E-03  -4.87033499E-04  -5.63627093E-03  -1.98250690E-03  -7.81017923E-04 
  3.45936555E-05   2.65401410E-03  -6.65965305E-04  -1.98804880E-03   2.83781080E-03 
  1.14426865E-02  -4.68550616E-03  -1.28012490E-03  -2.36162440E-03  -3.81239919E-03 
 -4.96261143E-03  -4.23460572E-03  -1.46210781E-03  -3.60037756E-04  -1.65941146E-04 
  4.65316175E-04  -5.82135961E-02   3.31104576E-02   1.65683891E-02  -4.46344755E-02 
  2.53869888E-02   1.27035848E-02  -2.22757318E-02   1.26698868E-02   6.33997924E-03 
  4.40075000E-03  -2.22434414E-03   5.20130001E-05  -7.23766984E-04   2.16082941E-03 
  1.03546489E-04  -1.00557098E-04   5.65493279E-05   1.32258671E-03  -2.63101442E-03 
  1.30842771E-03  -3.33915783E-03   3.42590899E-03   1.96077967E-03  -6.89864584E-03 
 -1.27045794E-02  -2.05267273E-02  -2.68649118E-02  -2.30121904E-02  -7.91645620E-03 
 -1.10590188E-02  -5.46706241E-03   1.44217102E-02  -4.54359352E-02   1.35388642E-01 
  1.37104515E-02  -3.53724526E-02   1.05401777E-01   1.06737606E-02  -1.67960916E-02 
  5.00484919E-02   5.06827908E-03   5.38489597E-03  -2.46483217E-03   5.58048158E-03 
  4.15222428E-04   2.18933998E-03  -1.04879610E-04  -3.72415831E-04   1.40639551E-04 
 -2.06684026E-03  -1.17083337E-04   2.18392359E-03  -3.18252922E-04  -4.65509967E-03 
 -1.71826769E-03   7.80680713E-03   1.44023026E-02   2.32498134E-02   3.02643517E-02 
  2.58246286E-02   8.91662498E-03   1.13899580E-02   5.24962358E-03  -1.47204887E-02 
 -5.59953817E-02   5.82019936E-03  -4.63986877E-03  -4.29336901E-02   4.46255795E-03 
 -3.55755567E-03  -2.14269206E-02   2.22712920E-03  -1.77546963E-03  -5.39055849E-03 
 -1.74852477E-03   3.29304812E-04   2.95546861E-04   1.28335205E-03   4.34550312E-04 
 -9.75325857E-05   1.19951719E-04   2.34054210E-03  -2.49199052E-03   1.51448420E-04 
 -1.08397567E-03   2.01609790E-03  -4.66498902E-03   2.26398826E-02   4.16937170E-02 
  6.73643360E-02   8.81649044E-02   7.55210953E-02   2.59801189E-02   3.78248288E-02 
  1.86988288E-02  -4.93261406E-02  -1.01508476E-01  -3.24337679E-01  -6.54198583E-02 
 -7.90256378E-02  -2.52501002E-01  -5.09301905E-02  -3.75241679E-02  -1.19896407E-01 
 -2.41834558E-02  -2.12219094E-02  -4.54377562E-03  -1.30623964E-02  -1.83774573E-03 
 -7.76526356E-04   1.09191726E-04   1.25602594E-03   5.97486795E-04  -1.48880789E-03 
  4.04754814E-03  -2.55874025E-03   1.87544354E-02   5.74834316E-04   7.52772652E-03 
  2.01780713E-02   3.42258258E-02   3.89649010E-02   6.16353279E-03  -6.93948218E-04 
  3.30064217E-03  -1.15441807E-03   9.24453531E-03   1.87824824E-02   3.18586430E-02 
  3.62699465E-02   8.01988157E-03  -9.06745260E-05  -5.51463711E-03   7.08627968E-03 
 -3.16229995E-03  -2.74679387E-02  -4.65908200E-02  -5.30420127E-02  -8.47944491E-03 
  9.79620297E-05   3.93469363E-03  -3.09330613E-03   1.26789827E-02  -2.82980496E-02 
 -4.79988451E-02  -5.46449998E-02  -9.76845614E-03   8.03510629E-04  -5.96882791E-03 
 -7.33929096E-03  -1.00726676E-02  -2.06432677E-03  -3.50148869E-03  -3.98632193E-03 
 -8.20762052E-04  -9.29450977E-06  -7.75989854E-04   1.25342515E-03   1.27574158E-03 
  5.75936798E-03   9.76897755E-03   1.11216379E-02   2.39236452E-03  -3.57567506E-04 
  1.54757657E-03  -7.61490306E-04  -7.89215989E-04   9.45722772E-03   1.60412472E-02 
  1.82623967E-02   3.08271140E-03   2.57138668E-04   1.77897777E-03  -4.76890795E-03 
  1.26249514E-03   1.95794966E-03   3.32105299E-03   3.78090222E-03   1.48926501E-03 
  5.89262963E-04  -1.81530528E-04  -6.07547536E-04   7.45621543E-04  -4.58240609E-03 
 -7.77262755E-03  -8.84886356E-03  -1.38557291E-03  -3.14149488E-04   2.80070844E-04 
 -7.97512825E-04  -2.06881860E-03  -1.79179521E-02  -3.03922362E-02  -3.46004938E-02 
 -4.91693622E-03   9.71046703E-05   8.72568822E-03  -6.42565266E-04  -5.69809453E-03 
<MO Number>
20
</MO Number>
 -7.08917272E-03  -1.30783826E-02  -2.11125932E-02  -2.74823257E-02  -2.34507205E-02 
 -8.09697147E-03  -9.07143970E-03  -4.18102013E-03   1.17240138E-02  -1.43096589E-01 
 -3.50459779E-02  -7.27516673E-03  -1.09717345E-01  -2.68710224E-02  -5.57813420E-03 
 -5.47566452E-02  -1.34105236E-02  -2.78387994E-03   8.83299885E-03  -7.69341646E-03 
  6.03682961E-04  -1.77186298E-04   2.54428343E-03  -4.91723028E-04   4.03827735E-04 
 -5.11682232E-04  -9.50660846E-04   1.75688943E-03  -8.06228585E-04  -1.97036072E-03 
 -1.13658080E-02  -1.13737301E-02  -2.93549069E-03  -5.41550783E-03  -8.74232060E-03 
 -1.13799049E-02  -9.71049438E-03  -3.35280086E-03  -4.80032782E-03  -2.21246769E-03 
  6.20398874E-03   1.17991885E-01  -5.80169099E-03  -4.55068977E-02   9.04686579E-02 
 -4.44836691E-03  -3.48917890E-02   4.51502013E-02  -2.22004688E-03  -1.74134483E-02 
 -7.04020938E-04   5.72329520E-03  -2.98218021E-04  -1.55357941E-03  -3.80953076E-03 
  2.74475663E-04  -5.04349175E-04   3.36103932E-04  -6.71914794E-04   1.26010247E-03 
 -5.88187681E-04  -3.58725514E-03   1.16241311E-02  -4.02653747E-03  -5.86195320E-02 
 -1.07915324E-01  -1.74640577E-01  -2.31287894E-01  -1.99251078E-01  -6.19272642E-02 
 -1.78779308E-02  -8.11502629E-02  -1.23254623E-01   2.87764405E-02   1.50589256E-01 
  5.86089586E-02  -4.31102941E-01  -2.63544493E-01   5.92060731E-02  -5.40493319E-01 
 -3.30417689E-01   7.42293403E-02  -5.51663408E-01  -3.37246256E-01   7.57633988E-02 
 -3.95472090E-01  -2.41762422E-01   5.43126646E-02  -1.69879355E-01  -1.03851689E-01 
  2.33305982E-02  -3.09218781E-02  -1.89033521E-02   4.24669563E-03   8.47793305E-02 
 -1.03727890E-02  -7.75144883E-02  -6.38502765E-03  -3.96322819E-03   8.65054283E-04 
  3.70845854E-02   2.30186434E-02  -5.02428199E-03   2.60315849E-02   1.61579741E-02 
 -3.52680290E-03  -1.94701423E-02   1.42630582E-03   5.83020131E-05   2.10424661E-05 
  1.41525160E-03   1.92571645E-04  -2.64876077E-04  -9.20186307E-05  -1.03046370E-02 
 -1.95742847E-03   1.22620654E-02  -5.89572455E-04   1.41095444E-02  -3.84607751E-03 
 -4.80157939E-02  -8.85814112E-02  -1.42998057E-01  -1.86140998E-01  -1.58834466E-01 
 -5.48417324E-02  -7.28257752E-02  -3.35653482E-02   9.41207155E-02   1.05278689E-01 
 -8.08830870E-02   9.76673630E-03   8.07209896E-02  -6.20159964E-02   7.48851096E-03 
  4.02854316E-02  -3.09503290E-02   3.73729185E-03   4.31201529E-02   4.48470639E-03 
 -6.88704681E-03  -1.71484462E-03   4.40188022E-04  -1.26511966E-04  -5.26388626E-04 
 -2.73989006E-04   9.48817577E-03  -8.79559776E-03  -6.92578016E-04  -6.18179028E-03 
 -6.63872760E-03   2.12958363E-03   3.01545626E-02   5.56303143E-02   8.98046975E-02 
  1.16899044E-01   9.97501750E-02   3.44413435E-02   4.40989719E-02   2.03251849E-02 
 -5.69939252E-02   6.19677168E-02  -9.12953801E-02  -1.55891883E-01   4.75128961E-02 
 -6.99994792E-02  -1.19527961E-01   2.37122654E-02  -3.49346465E-02  -5.96528303E-02 
 -2.14537510E-02   2.50299214E-03  -4.44528350E-03  -6.22040331E-03   2.24688582E-03 
  1.35469236E-04  -2.92697072E-04  -2.09823490E-04   7.01808069E-03   2.20740890E-03 
 -9.22548959E-03   4.60579946E-03   6.70728096E-03  -5.20152816E-03  -2.09274741E-02 
 -3.85401372E-02  -6.22691124E-02  -8.14963921E-02  -6.98089205E-02  -2.40150655E-02 
 -3.47321520E-02  -1.71699538E-02   4.52930805E-02   2.92884839E-02   1.74964541E-02 
 -1.37483910E-02   2.28014567E-02   1.36212117E-02  -1.07032970E-02   1.08269381E-02 
  6.46783311E-03  -5.08230399E-03   2.09994000E-02   1.63598741E-03  -3.63099550E-04 
 -6.26364791E-04  -1.98609387E-03   2.34289895E-04   2.62748610E-04   1.76743114E-04 
  8.94503879E-03  -5.47070352E-03  -3.47433527E-03  -4.01779302E-03  -1.31443144E-03 
  6.80491523E-04   2.79610736E-02   5.15836803E-02   8.32721666E-02   1.08395629E-01 
  9.24941950E-02   3.19360276E-02   3.95557185E-02   1.82312026E-02  -5.11221819E-02 
  7.57102433E-02  -3.32824056E-02   1.65143413E-01   5.80497895E-02  -2.55188275E-02 
  1.26621444E-01   2.89709138E-02  -1.27356836E-02   6.31929758E-02  -2.33412083E-02 
  3.52441717E-03  -9.19245512E-04   5.92622201E-03   6.24123146E-04   5.66489000E-04 
  7.91953270E-05   3.26531510E-04   4.88168907E-03   3.06844733E-03  -7.95013641E-03 
 -6.61028696E-03   7.83735250E-03   6.60438849E-03   2.00895730E-02   3.69970544E-02 
  5.97759610E-02   7.82334126E-02   6.70138878E-02   2.30535424E-02   3.18874718E-02 
  1.57636768E-02  -4.15834247E-02  -5.56855433E-01   1.00339723E-01   9.67881036E-02 
 -4.33519027E-01   7.81157485E-02   7.53507678E-02  -2.05850167E-01   3.70921203E-02 
  3.57792097E-02  -2.40862704E-02  -2.55429436E-02   3.15929385E-03   6.74286086E-03 
 -7.52426435E-03   8.73856415E-04  -6.62320838E-04   1.07594058E-03   4.13487207E-04 
 -4.58052984E-03   4.16704264E-03  -2.24914413E-03  -1.69949956E-02   2.44587437E-02 
  3.71131902E-03   6.29509910E-03   7.16674930E-03   1.35948952E-03  -1.12463024E-03 
 -1.75547258E-03  -1.17865872E-03   1.77961927E-03  -4.38080080E-03  -7.43066684E-03 
 -8.45955330E-03  -2.88364363E-04   7.60769493E-04  -1.00307118E-03  -2.19013533E-03 
  2.59064457E-04  -6.61904907E-04  -1.12271593E-03  -1.27817267E-03   2.33428573E-04 
 -4.51712201E-04   2.14991621E-03  -3.06827541E-04  -5.95981085E-04  -1.31723714E-03 
 -2.23428337E-03  -2.54365317E-03   6.06908249E-04   2.77741140E-04   2.28603745E-03 
 -7.19137202E-04  -1.25155301E-03  -1.68374704E-02  -2.85595347E-02  -3.25140275E-02 
 -7.59405651E-03  -4.58194379E-04   6.74725360E-03  -2.28947544E-03   3.48929779E-03 
 -2.27051967E-02  -3.85123086E-02  -4.38449111E-02  -1.05226745E-02   1.57931723E-04 
 -8.68716521E-03   2.10617337E-03   1.45182844E-03   6.78447425E-03   1.15077517E-02 
  1.31011712E-02   3.43820924E-03  -8.63627748E-05   1.82205055E-03  -2.71231099E-03 
  1.37621114E-04  -2.09676360E-02  -3.55650769E-02  -4.04895913E-02  -8.70134953E-03 
  7.72354995E-04  -8.09059299E-03   1.26060585E-03  -3.26609108E-04  -1.68800617E-02 
 -2.86317777E-02  -3.25962736E-02  -7.45656746E-03  -4.73300735E-04   5.87577282E-03 
 -3.09263462E-03  -3.39185572E-03  -3.22780712E-02  -5.47497145E-02  -6.23306276E-02 
 -8.66078443E-03  -8.72830449E-04   7.15141417E-03   1.20911538E-02  -5.65836018E-03 
<MO Number>
21
</MO Number>
  9.59126571E-03   1.76943414E-02   2.85641920E-02   3.71820943E-02   3.17275514E-02 
  1.09547627E-02   1.38865382E-02   6.40029561E-03  -1.79470923E-02  -1.21026971E-01 
  9.03316970E-02   1.45967838E-01  -9.27957686E-02   6.92605884E-02   1.11918835E-01 
 -4.63115927E-02   3.45658882E-02   5.58553434E-02  -8.78057131E-03  -6.50236136E-03 
  4.76391127E-03   6.30380799E-03   3.21365201E-03  -6.54559894E-04   4.44643016E-04 
 -1.23468264E-04   2.97776922E-03   2.48162163E-04  -3.22593138E-03   1.25369977E-02 
 -1.07574145E-03  -1.07995117E-02  -7.53682241E-03  -1.39042242E-02  -2.24457594E-02 
 -2.92177122E-02  -2.49315291E-02  -8.60825917E-03  -1.08808386E-02  -5.01497082E-03 
  1.40624980E-02   9.64126262E-02   2.27325968E-02   5.14474432E-02   7.39230574E-02 
  1.74299065E-02   3.94466207E-02   3.68927870E-02   8.69874501E-03   1.96866286E-02 
  6.17754497E-03   5.29416288E-03   1.97097476E-03   3.57885855E-03  -5.57921008E-04 
  1.08209540E-04   4.00296437E-06   6.13020784E-04   1.57387422E-03   3.07242868E-04 
 -1.88111709E-03  -4.40076764E-03   1.01765510E-02   9.27060779E-04  -4.84494090E-02 
 -8.91926886E-02  -1.44341526E-01  -1.91160888E-01  -1.64682259E-01  -5.11832703E-02 
 -1.46967920E-02  -6.67106584E-02  -1.01323111E-01   2.36560576E-02   1.23793911E-01 
  4.81802779E-02  -3.93172157E-01  -8.09738747E-02  -3.60656372E-02  -4.92937774E-01 
 -1.01520621E-01  -4.52171259E-02  -5.03125058E-01  -1.03618694E-01  -4.61516043E-02 
 -3.60676302E-01  -7.42813477E-02  -3.30847961E-02  -1.54932445E-01  -3.19083641E-02 
 -1.42119355E-02  -2.82012029E-02  -5.80804269E-03  -2.58689314E-03   7.13174302E-02 
 -8.72571944E-03  -6.52061543E-02  -5.81672211E-03  -1.19748324E-03  -5.82977289E-04 
  3.37838361E-02   6.95504732E-03   3.38596357E-03   2.37146186E-02   4.88210675E-03 
  2.37678263E-03  -1.66961756E-02   1.26270155E-03   5.56002784E-04   2.85900973E-04 
 -3.76597611E-03  -2.95221215E-04  -1.28057457E-05  -9.01205123E-05  -7.93322890E-03 
 -1.73961241E-03   9.67284132E-03  -1.82467019E-03   2.22086584E-04   1.05260706E-03 
  9.89577627E-04   1.82561144E-03   2.94710690E-03   3.83625787E-03   3.27348610E-03 
  1.13025625E-03  -8.85005937E-05  -4.07898609E-05   1.14378998E-04   2.33385827E-02 
 -1.93921814E-01   4.72028166E-02   1.78945378E-02  -1.48686888E-01   3.61921115E-02 
  8.93062863E-03  -7.42051788E-02   1.80624004E-02  -5.85115119E-03  -1.56114038E-03 
 -1.39030222E-02   1.88803163E-03  -2.58894874E-02  -2.15277460E-03  -3.20919253E-03 
  1.05622294E-03  -6.57995411E-04   3.07774747E-03  -2.41975206E-03   1.82012743E-03 
 -2.17810962E-02   5.97497191E-03  -1.79922657E-02  -3.31928342E-02  -5.35835986E-02 
 -6.97499308E-02  -5.95177479E-02  -2.05500511E-02  -2.38479870E-02  -1.09915203E-02 
  3.08213623E-02  -6.78402666E-02   5.80590985E-02   2.39286697E-01  -5.20155929E-02 
  4.45160166E-02   1.83469789E-01  -2.59594267E-02   2.22166125E-02   9.15642845E-02 
  2.27214126E-02  -3.14263057E-03   9.14489888E-04   7.12577519E-03   9.48691176E-03 
 -1.13226856E-04  -6.96375149E-04  -9.63013497E-05   3.17074526E-03  -1.14464404E-02 
  8.27569517E-03  -2.49197180E-03  -8.56319548E-03   9.56961716E-03   9.71668822E-03 
  1.78942999E-02   2.89117334E-02   3.78390163E-02   3.24124886E-02   1.11502661E-02 
  1.67185592E-02   8.26487484E-03  -2.18021344E-02  -3.37543339E-02   3.74716796E-01 
 -7.22741453E-02  -2.62781776E-02   2.91721784E-01  -5.62663400E-02  -1.24778082E-02 
  1.38519821E-01  -2.67172483E-02  -1.34778296E-02  -2.17465646E-03   1.87178549E-02 
 -3.80818300E-03   4.26242101E-03  -2.81673472E-04  -1.40844761E-03   4.76387643E-04 
 -7.47583572E-03   4.41940987E-03   3.05642585E-03   5.67036879E-03  -1.96684330E-02 
  4.50041765E-03  -1.99243201E-02  -3.67571635E-02  -5.93375391E-02  -7.72398523E-02 
 -6.59089121E-02  -2.27567669E-02  -2.76455926E-02  -1.27418340E-02   3.57294233E-02 
 -1.02338059E-01   3.93045848E-03  -2.42716929E-01  -7.84663013E-02   3.01362508E-03 
 -1.86099873E-01  -3.91601842E-02   1.50401014E-03  -9.28768806E-02   2.21192874E-02 
 -4.45271942E-03   1.86505923E-04  -7.67099288E-03   1.39544711E-02   6.22982478E-05 
 -6.52801216E-04   9.08830641E-04   2.13735951E-03  -9.42519498E-03   7.28783547E-03 
 -3.45981282E-03  -1.14175501E-02  -1.08366128E-02  -8.78699646E-03  -1.61821750E-02 
 -2.61454616E-02  -3.42185830E-02  -2.93112649E-02  -1.00834097E-02  -1.50297448E-02 
 -7.43000389E-03   1.95998060E-02  -4.12280596E-01  -1.43140814E-01   1.08731937E-01 
 -3.20965680E-01  -1.11436942E-01   8.46491940E-02  -1.52405857E-01  -5.29142013E-02 
  4.01944313E-02   9.06391844E-03  -2.09590495E-02  -6.47191131E-03   6.59307410E-03 
  2.92151111E-03   9.84110097E-04   1.21594029E-03   3.28940794E-04  -1.06318234E-03 
 -4.59506653E-03   5.65824887E-03   6.35809528E-03  -2.34195286E-03   1.63036981E-02 
 -1.37368721E-02  -2.33003335E-02  -2.65266116E-02  -6.04481552E-03  -8.93957589E-04 
 -2.66842217E-03   2.42618939E-03  -4.23808267E-03  -1.49462638E-02  -2.53516907E-02 
 -2.88620097E-02  -5.72158808E-03   8.21487119E-04   2.77627858E-03  -3.25940326E-03 
  4.00604264E-03   7.37468238E-03   1.25088563E-02   1.42408937E-02   2.75196727E-03 
 -9.15279302E-04   1.33208804E-03   1.83680848E-03  -2.38535301E-03  -5.52312879E-03 
 -9.36827120E-03  -1.06654478E-02  -1.50111556E-03   6.74839810E-04   3.74771076E-04 
 -1.58594406E-03  -4.47524146E-04   1.76153188E-02   2.98789129E-02   3.40160932E-02 
  8.35184784E-03   2.12547636E-06  -8.00688472E-03   2.07487076E-03  -2.44525526E-03 
  2.04968980E-02   3.47666162E-02   3.95805718E-02   9.84182410E-03  -7.29590047E-04 
  7.78257827E-03  -1.50254789E-03   7.99481531E-04   1.94089718E-02   3.29212876E-02 
  3.74797301E-02   8.43402926E-03   1.22768193E-03   4.09478912E-03  -7.13438228E-03 
  5.52088924E-04   2.20445680E-02   3.73917574E-02   4.25692029E-02   1.04742009E-02 
 -6.26886930E-04   8.38301521E-03  -1.55580806E-03  -1.19925897E-03   1.83594367E-02 
  3.11410776E-02   3.54530235E-02   9.48485258E-03   4.08940203E-04  -8.04281737E-03 
  3.16426112E-03   3.16445950E-03  -2.44710570E-02  -4.15075417E-02  -4.72548788E-02 
 -9.87667962E-03  -2.17096929E-04   6.96404777E-03   4.64682416E-03  -3.47655962E-03 
<MO Number>
22
</MO Number>
  4.46021564E-03   8.22837995E-03   1.32831745E-02   1.72907480E-02   1.47542280E-02 
  5.09428113E-03   4.38722290E-03   2.02206792E-03  -5.67008805E-03   1.37895876E-01 
 -1.85273970E-02   3.15289306E-01   1.05729770E-01  -1.42056272E-02   2.41743746E-01 
  5.27665657E-02  -7.08960368E-03   1.20647073E-01  -6.52659410E-03   8.09256537E-03 
 -2.43420907E-03   1.41687869E-02  -1.54044161E-04   1.91344026E-04   3.11573693E-04 
  2.11713645E-04   4.34471430E-03  -4.00325756E-03  -3.41456737E-04   1.20491640E-02 
  2.29701398E-03  -2.75127345E-03  -4.29942857E-03  -7.93175369E-03  -1.28043271E-02 
 -1.66674309E-02  -1.42223503E-02  -4.91063653E-03  -5.66481624E-03  -2.61090979E-03 
  7.32126169E-03   1.12617526E-01  -3.82536877E-02   2.38202780E-01   8.63479420E-02 
 -2.93304898E-02   1.82638711E-01   4.30936753E-02  -1.46379702E-02   9.11495181E-02 
  6.16505516E-03   7.76822132E-03  -1.03779448E-03   1.40211762E-02   3.12108210E-03 
  3.12446042E-04   1.34976619E-04   3.67951341E-04  -3.02176644E-03   1.61915504E-03 
  1.40261140E-03  -4.74757784E-03   3.79319352E-04   5.02684476E-03  -6.99790592E-03 
 -1.28827587E-02  -2.08483125E-02  -2.76107786E-02  -2.37862748E-02  -7.39277769E-03 
 -2.15861127E-03  -9.79821849E-03  -1.48819694E-02   3.47451557E-03   1.81823987E-02 
  7.07654370E-03  -7.25725269E-02  -3.08178508E-01  -3.05683546E-01  -9.09874699E-02 
 -3.86377379E-01  -3.83249332E-01  -9.28678598E-02  -3.94362435E-01  -3.91169743E-01 
 -6.65743750E-02  -2.82707416E-01  -2.80418664E-01  -2.85977498E-02  -1.21440058E-01 
 -1.20456900E-01  -5.20543615E-03  -2.21048324E-02  -2.19258754E-02   1.01027211E-02 
 -1.23607244E-03  -9.23700685E-03  -1.03497179E-03  -4.69908780E-03  -4.71142887E-03 
  6.01117206E-03   2.72925557E-02   2.73642333E-02   4.21955199E-03   1.91580538E-02 
  1.92083680E-02  -4.50657341E-03  -1.68613388E-04   3.87817358E-04   1.59776328E-03 
 -9.41436150E-03  -8.89305461E-04  -2.72654681E-04   4.36187344E-05   1.27563425E-03 
 -2.50828177E-03   1.23264752E-03  -1.24639345E-02   9.68649739E-03   1.18715252E-02 
 -4.08777638E-03  -7.54128946E-03  -1.21739959E-02  -1.58469269E-02  -1.35222127E-02 
 -4.66889580E-03  -7.01645115E-03  -3.23387736E-03   9.06812732E-03  -1.33856114E-01 
  1.11262978E-01   5.07093775E-02  -1.02632337E-01   8.53093609E-02   3.88807190E-02 
 -5.12207300E-02   4.25753505E-02   1.94042040E-02   2.47328959E-03  -8.92761583E-03 
  2.89961475E-03   5.52896721E-03   1.08140537E-03  -2.19169546E-03  -2.80083581E-03 
  1.13097961E-03   7.57114943E-03  -2.08766793E-03  -5.48348150E-03  -7.55179735E-03 
  1.18371517E-03   7.03543851E-04   9.45989692E-03   1.74519872E-02   2.81729566E-02 
  3.66728219E-02   3.12929883E-02   1.08047185E-02   1.40819864E-02   6.49037757E-03 
 -1.81996915E-02  -1.39020516E-01  -4.71666968E-02  -1.47648659E-01  -1.06592072E-01 
 -3.61644172E-02  -1.13207582E-01  -5.31969151E-02  -1.80485790E-02  -5.64985184E-02 
 -9.06315448E-03  -6.56045084E-03  -2.08003147E-03  -7.49463515E-03   1.29462518E-03 
  2.48856602E-04  -1.75582291E-05  -2.81846775E-04   8.45375522E-04   3.41461733E-03 
 -4.25999285E-03   5.47557268E-03   2.09344983E-03   1.01067955E-05   5.42603917E-03 
  9.99261990E-03   1.61450274E-02   2.11302432E-02   1.80999358E-02   6.22658453E-03 
  8.98439797E-03   4.44146675E-03  -1.17162639E-02  -1.72321148E-01  -1.02936167E-01 
 -4.98812024E-02  -1.34154203E-01  -8.01371131E-02  -3.88331496E-02  -6.37011603E-02 
 -3.80519357E-02  -1.84393529E-02  -6.92981648E-03  -8.63534295E-03  -5.01844324E-03 
 -2.39391567E-03   1.33421244E-03   1.15863448E-05  -3.36170648E-04   8.04514400E-05 
 -8.60586433E-04  -6.78533859E-03   7.64592503E-03  -9.71499584E-04   1.38030886E-02 
  6.45877384E-04   1.73297944E-03   3.19706814E-03   5.16106624E-03   6.71817537E-03 
  5.73263176E-03   1.97934028E-03   3.47522899E-03   1.60173058E-03  -4.49141856E-03 
 -1.23249079E-01   8.63078571E-02   1.48792320E-01  -9.44995390E-02   6.61753644E-02 
  1.14084469E-01  -4.71618935E-02   3.30261451E-02   5.69361461E-02   1.71010761E-03 
 -6.81810735E-03   3.40467998E-03   8.42076060E-03   6.26156334E-03   1.61484268E-05 
  3.24752464E-05   6.04650618E-04  -1.17719612E-03   3.42544639E-03  -2.24825027E-03 
  1.62759127E-03   3.63534815E-03   5.12559112E-03  -1.50718285E-02  -2.77563520E-02 
 -4.48458030E-02  -5.86931628E-02  -5.02759229E-02  -1.72954914E-02  -2.43131002E-02 
 -1.20192613E-02   3.17059307E-02   9.31355460E-02  -3.36453344E-01   1.37840374E-01 
  7.25072054E-02  -2.61933201E-01   1.07310482E-01   3.44289856E-02  -1.24375148E-01 
  5.09548123E-02   2.08967841E-02   3.19782166E-03  -1.60857147E-02   7.57819693E-03 
 -5.23017846E-03   1.59032097E-03   9.50864035E-04   3.00853097E-04   6.43667406E-03 
 -6.84912975E-03   4.12455691E-04   1.00565828E-02   4.72399874E-03  -9.31743882E-03 
 -3.24724996E-02  -5.50795019E-02  -6.27060790E-02  -1.63513157E-02   4.85890645E-05 
  9.87850872E-04   1.18698463E-03  -9.07068053E-03   1.32594720E-02   2.24905728E-02 
  2.56047274E-02   7.21718157E-03   9.75103579E-05  -2.66953545E-03   3.74310513E-03 
  5.52385791E-03   2.43666840E-02   4.13305054E-02   4.70533292E-02   1.02869485E-02 
 -5.56057992E-04   1.01774185E-03   3.65853709E-03  -6.11619844E-03  -1.43922327E-02 
 -2.44119491E-02  -2.77921469E-02  -6.07655930E-03   4.34424747E-04  -1.57749386E-03 
 -5.40819617E-03   9.19301722E-04  -2.11881344E-02  -3.59390839E-02  -4.09153851E-02 
 -9.28534195E-03  -3.31489503E-04   4.91460706E-03  -1.94771586E-03   5.77143046E-03 
  1.74853947E-03   2.96585369E-03   3.37652029E-03   1.28614107E-03   5.97593653E-04 
 -1.79282695E-03  -1.74325627E-03  -3.19005107E-03  -3.94059594E-03  -6.68399613E-03 
 -7.60949491E-03  -1.96951082E-03  -3.62122342E-04  -4.34203623E-03  -5.07655660E-04 
 -1.23002572E-03   7.35415925E-03   1.24740452E-02   1.42012625E-02   2.77115982E-03 
 -1.46326370E-04   9.28372220E-04   7.86615382E-04   3.50801080E-03  -2.05014039E-02 
 -3.47742591E-02  -3.95892730E-02  -9.99610181E-03   1.95724766E-04   3.28107768E-03 
 -2.12150614E-04  -5.82362579E-03  -3.52556873E-03  -5.98003147E-03  -6.80805586E-03 
 -1.19186938E-03  -2.77634254E-04   5.05277389E-03  -5.40463551E-03   2.31666597E-03 
<MO Number>
23
</MO Number>
 -4.09312769E-03  -7.55116175E-03  -1.21899329E-02  -1.58676721E-02  -1.35399146E-02 
 -4.67500785E-03  -7.09021394E-03  -3.26787458E-03   9.16345905E-03  -2.40900093E-02 
  1.42096787E-01   1.56959020E-01  -1.84706838E-02   1.08950760E-01   1.20346174E-01 
 -9.21816587E-03   5.43740658E-02   6.00611758E-02   2.93787843E-03  -2.00915123E-03 
  7.42487167E-03   6.19960582E-03   3.01925801E-03  -2.35560234E-04   1.12367387E-03 
 -9.63074006E-05   2.23283742E-03   5.87310270E-04  -2.82014769E-03   1.57689465E-02 
 -3.63480611E-03  -6.21778776E-03   8.23258502E-03   1.51877942E-02   2.45178422E-02 
  3.19149486E-02   2.72330860E-02   9.40293157E-03   1.26765612E-02   5.84261809E-03 
 -1.63833067E-02   4.23115583E-02   2.15553507E-01   1.08683645E-01   3.24418064E-02 
  1.65272692E-01   8.33316924E-02   1.61907353E-02   8.24826574E-02   4.15883553E-02 
 -3.74222996E-03   2.22081389E-03   1.20991331E-02   7.26526987E-03   1.11757353E-03 
  6.30926436E-04   9.94272439E-05   3.93660166E-04   4.14968505E-03  -6.03122300E-03 
  1.88153795E-03  -5.67473234E-03  -7.63200873E-03  -5.57666761E-03   2.29527630E-02 
  4.22547702E-02   6.83813676E-02   9.05619003E-02   7.80177290E-02   2.42479216E-02 
  7.06052366E-03   3.20486390E-02   4.86768962E-02  -1.13646675E-02  -5.94721512E-02 
 -2.31464112E-02   3.73040188E-02   6.17988278E-01  -1.38892080E-01   4.67697411E-02 
  7.74799946E-01  -1.74135303E-01   4.77363066E-02   7.90812326E-01  -1.77734065E-01 
  3.42208250E-02   5.66911270E-01  -1.27412587E-01   1.46999291E-02   2.43522927E-01 
 -5.47314683E-02   2.67571899E-03   4.43266710E-02  -9.96236295E-03  -3.30926145E-02 
  4.04889617E-03   3.02568688E-02   5.41609904E-04   9.49832550E-03  -2.13804098E-03 
 -3.14569957E-03  -5.51667875E-02   1.24178575E-02  -2.20812892E-03  -3.87244160E-02 
  8.71673521E-03   1.12685372E-02   5.63868207E-04  -8.69708301E-04   5.46257942E-04 
  2.32087633E-03   5.55651763E-05  -2.75166147E-04  -3.09298215E-05  -1.64613371E-03 
 -5.85979588E-04   2.23211330E-03   1.32972833E-03  -3.45421293E-02   3.05651137E-03 
  2.90518682E-02   5.35960207E-02   8.65207125E-02   1.12624271E-01   9.61025031E-02 
  3.31818898E-02   4.47583208E-02   2.06290783E-02  -5.78460740E-02   8.61309404E-02 
 -1.32896280E-02  -1.25407832E-02   6.60397160E-02  -1.01896398E-02  -9.61547333E-03 
  3.29584471E-02  -5.08534446E-03  -4.79879515E-03  -2.72288473E-02   9.23370875E-03 
 -4.83994174E-03  -4.80616165E-04  -2.15933312E-02  -7.02767582E-05  -8.60792559E-04 
  4.93137351E-04   9.67777575E-03  -8.95849003E-04  -8.78192675E-03  -3.25001187E-03 
  9.61047710E-03  -2.48914728E-03  -1.12803105E-02  -2.08103573E-02  -3.35944145E-02 
 -4.37299499E-02  -3.73148490E-02  -1.28839226E-02  -1.62228117E-02  -7.47708243E-03 
  2.09665142E-02   2.14734448E-01   5.43093315E-02  -9.71297833E-03   1.64644690E-01 
  4.16409343E-02  -7.44729278E-03   8.21692403E-02   2.07817449E-02  -3.71672108E-03 
  1.51505276E-02   9.56725739E-03   8.81698411E-04  -8.79243838E-04   1.06517414E-02 
  1.00280639E-04  -4.19103069E-04  -5.30898490E-04  -9.71560477E-03   1.12278619E-02 
 -1.51225711E-03  -7.55103447E-03   3.09346235E-03  -8.59317542E-03  -7.88281165E-03 
 -1.45170239E-02  -2.34550850E-02  -3.06974796E-02  -2.62951262E-02  -9.04582357E-03 
 -1.44380569E-02  -7.13750104E-03   1.88282049E-02   1.71528753E-01  -5.37508395E-01 
  7.83445413E-02   1.33537312E-01  -4.18457112E-01   6.09922204E-02   6.34082390E-02 
 -1.98698237E-01   2.89612635E-02   1.01677766E-02   1.09518109E-02  -2.71843803E-02 
  3.71676756E-03  -9.12565538E-03   1.02926440E-03   1.20140908E-03  -1.27734315E-04 
  1.03591439E-04   9.29992012E-03  -9.40351156E-03   1.73061842E-03   2.05635316E-02 
 -1.31991601E-03  -1.04782505E-02  -1.93306857E-02  -3.12057625E-02  -4.06206345E-02 
 -3.46616643E-02  -1.19678415E-02  -1.55377515E-02  -7.16133867E-03   2.00811359E-02 
  2.18506517E-01   3.99269307E-02  -2.73960910E-02   1.67536872E-01   3.06134259E-02 
 -2.10055766E-02   8.36126420E-02   1.52782453E-02  -1.04832550E-02   1.35903772E-02 
  1.00227594E-02   5.54412696E-04  -2.28244567E-04   1.30636153E-02   4.69562029E-04 
 -3.05938864E-04   9.24085223E-04  -5.67108339E-03   6.28268731E-03  -6.11603920E-04 
  1.62450816E-02   7.79421868E-03   8.69034365E-03   9.44718298E-04   1.73979777E-03 
  2.81098281E-03   3.67895010E-03   3.15134852E-03   1.08409986E-03   4.68607864E-04 
  2.31657842E-04  -6.11096419E-04  -1.93926685E-01  -3.28978452E-01   6.06249931E-03 
 -1.50974387E-01  -2.56113903E-01   4.71973270E-03  -7.16879789E-02  -1.21611940E-01 
  2.24109602E-03  -4.77490053E-03  -9.68295008E-03  -1.78263229E-02   2.22498851E-03 
 -4.62477313E-03   5.89856164E-04   7.58541251E-04   7.99183755E-04   2.49653677E-03 
 -1.25528741E-04  -2.37100803E-03   1.27336346E-02   7.09587169E-03   9.94706034E-03 
 -1.10933743E-02  -1.88164613E-02  -2.14218805E-02  -6.48148913E-03  -7.53739616E-04 
 -4.92770518E-04   3.10209081E-03  -2.65224625E-03  -6.97565238E-03  -1.18320260E-02 
 -1.34703461E-02  -1.98762637E-03   1.04832797E-03   1.76584682E-03   5.36500794E-04 
  3.57971378E-03  -1.69623147E-03  -2.87712944E-03  -3.27551085E-03  -2.44218335E-03 
 -1.20073168E-03   9.86409647E-04   4.10785260E-03   2.98985938E-03  -2.49342347E-02 
 -4.22931787E-02  -4.81492990E-02  -1.26993237E-02   4.68574359E-04  -5.70424122E-03 
 -2.77649622E-03  -4.49532636E-03   1.59844232E-02   2.71126054E-02   3.08667493E-02 
  8.24541851E-03  -5.17780090E-04  -1.83682831E-03   2.02995713E-03  -5.74937802E-03 
 -1.25074637E-02  -2.12150244E-02  -2.41525604E-02  -6.97008493E-03  -2.67733153E-04 
 -9.57447498E-04   3.14163897E-03   2.82065153E-03  -3.37550488E-02  -5.72549480E-02 
 -6.51827480E-02  -1.45797713E-02  -1.74229874E-03  -4.07691994E-03   1.12997422E-02 
 -1.35888630E-03  -1.37668668E-02  -2.33512103E-02  -2.65845330E-02  -7.11068166E-03 
  2.69930015E-04  -1.74814217E-03   1.96932181E-03  -3.38654346E-03   1.59409170E-02 
  2.70388107E-02   3.07827367E-02   9.31157228E-03  -7.10061796E-04  -7.28528176E-04 
  3.00454701E-03   5.55820618E-03  -1.85547405E-02  -3.14723497E-02  -3.58301651E-02 
 -4.90995785E-03  -1.13692405E-03   6.10357763E-03   2.13762637E-03  -4.62698884E-03 
<MO Number>
24
</MO Number>
  7.78859262E-03   1.43686997E-02   2.31955679E-02   3.01937402E-02   2.57643756E-02 
  8.89582110E-03   1.07968160E-02   4.97624484E-03  -1.39539063E-02  -1.74422470E-01 
  3.13354030E-01  -9.70583091E-03  -1.33736034E-01   2.40259900E-01  -7.44181259E-03 
 -6.67436545E-02   1.19906530E-01  -3.71398608E-03  -9.35835502E-03  -1.02328812E-02 
  1.56862698E-02  -1.96188736E-03  -1.66830061E-03  -8.18052975E-05   2.67530768E-04 
 -2.74652585E-04   3.93540565E-03   3.71443861E-04  -4.30684951E-03   1.69284384E-02 
  1.87257264E-02  -7.43742926E-05  -7.97848479E-03  -1.47190202E-02  -2.37610946E-02 
 -3.09298879E-02  -2.63925319E-02  -9.11270839E-03  -1.18307355E-02  -5.45277760E-03 
  1.52901536E-02  -8.71537796E-02   8.61746472E-02  -1.29192808E-01  -6.68239639E-02 
  6.60732276E-02  -9.90568120E-02  -3.33498417E-02   3.29751717E-02  -4.94362922E-02 
  9.28093864E-03  -6.32428184E-03   5.04084550E-03  -8.33415091E-03   1.42990661E-03 
 -3.93071937E-05   2.30587915E-05  -1.81356678E-04   6.34301934E-03  -3.77795562E-03 
 -2.56506372E-03  -2.89438019E-04   8.32858083E-03   2.65856709E-03  -2.20079938E-02 
 -4.05155023E-02  -6.55666908E-02  -8.68342405E-02  -7.48064055E-02  -2.32498418E-02 
 -6.73336229E-03  -3.05636108E-02  -4.64213695E-02   1.08380663E-02   5.67164080E-02 
  2.20738829E-02  -7.04963875E-02   4.12533113E-01   3.91080554E-01  -8.83845198E-02 
  5.17211482E-01   4.90315436E-01  -9.02111159E-02   5.27900418E-01   5.00448526E-01 
 -6.46698295E-02   3.78437066E-01   3.58757571E-01  -2.77796315E-02   1.62561775E-01 
  1.54108233E-01  -5.05652014E-03   2.95899133E-02   2.80511778E-02   3.24027453E-02 
 -3.96449037E-03  -2.96261153E-02  -9.93395130E-04   6.40320359E-03   6.04936795E-03 
  5.76969256E-03  -3.71901523E-02  -3.51350557E-02   4.05004506E-03  -2.61056877E-02 
 -2.46631094E-02  -1.03174693E-02  -3.01808162E-04  -6.22502538E-04  -2.35302230E-03 
 -1.52819474E-03  -5.79525417E-05  -2.73796159E-05   6.55811449E-05   3.69595521E-03 
  4.01080996E-04  -4.09703621E-03   5.86317330E-03  -2.10429119E-02  -1.44118202E-02 
  1.36975498E-02   2.52697746E-02   4.07933066E-02   5.31007693E-02   4.53109869E-02 
  1.56447972E-02   1.95529048E-02   9.01191995E-03  -2.52703576E-02  -4.40288211E-02 
  5.07763516E-02  -1.65380066E-01  -3.37584940E-02   3.89320704E-02  -1.26802895E-01 
 -1.68478547E-02   1.94298319E-02  -6.32835323E-02  -2.09069502E-02  -3.32380318E-03 
 -2.13125136E-03  -9.94356698E-03  -2.60717563E-02  -1.15997683E-03  -3.03748214E-03 
 -2.92421741E-05   1.12786496E-02  -2.97398896E-03  -8.30466064E-03   1.08226237E-03 
 -1.26307242E-02  -3.23205754E-03  -5.31411096E-03  -9.80367937E-03  -1.58261997E-02 
 -2.06010115E-02  -1.75788821E-02  -6.06956644E-03  -6.31626937E-03  -2.91116408E-03 
  8.16320582E-03  -1.60867979E-01   1.69616177E-01  -1.33665197E-01  -1.23343314E-01 
  1.30050875E-01  -1.02485954E-01  -6.15569590E-02   6.49045019E-02  -5.11476745E-02 
  1.01414230E-02  -1.08499882E-02   6.16010346E-03  -8.68554270E-03   1.42458477E-02 
 -7.03130212E-04  -5.41840699E-04  -8.75658650E-04  -6.04364082E-03   6.84537706E-03 
 -8.01736234E-04  -7.35599800E-03  -2.83342632E-03  -8.55528290E-03   1.04460416E-02 
  1.92374806E-02   3.10819039E-02   4.06792860E-02   3.48454326E-02   1.19872266E-02 
  1.72580997E-02   8.53159848E-03  -2.25057318E-02  -2.25142303E-01  -1.62779824E-01 
  2.09971686E-01  -1.75276142E-01  -1.26726161E-01   1.63465624E-01  -8.32273118E-02 
 -6.01740633E-02   7.76192599E-02  -1.24894147E-02  -1.17797811E-02  -8.03609455E-03 
  1.06971849E-02   1.22100978E-03   1.23733853E-05  -5.54538379E-04  -1.67906732E-05 
 -5.57769027E-03  -3.67201694E-03   9.24970722E-03  -2.87759664E-03   1.65090032E-02 
 -1.41871188E-02   1.83741078E-03   3.38972715E-03   5.47207804E-03   7.12302036E-03 
  6.07808675E-03   2.09861761E-03   2.44237124E-03   1.12568717E-03  -3.15654351E-03 
 -1.43874641E-01  -7.92372092E-03   1.57292781E-01  -1.10313906E-01  -6.07540422E-03 
  1.20602081E-01  -5.50543711E-02  -3.03205254E-03   6.01888913E-02  -4.49543304E-04 
 -8.79600000E-03  -5.83500007E-05   9.28618212E-03   8.46799274E-03  -2.28299703E-04 
 -5.62932239E-04   9.12824528E-04  -1.24216466E-03   4.39818444E-03  -3.15601978E-03 
 -8.52366842E-04  -4.19207439E-03   4.26340257E-03  -9.97251283E-03  -1.83654277E-02 
 -2.96729323E-02  -3.88352561E-02  -3.32658567E-02  -1.14438345E-02  -1.70998995E-02 
 -8.45339169E-03   2.22994281E-02  -3.49951796E-02  -2.71064324E-01  -2.64150590E-01 
 -2.72441917E-02  -2.11027019E-01  -2.05644589E-01  -1.29365058E-02  -1.00203092E-01 
 -9.76473242E-02   1.12964573E-02  -3.36592266E-03  -1.28714339E-02  -1.43699974E-02 
  8.01903900E-03  -3.53704078E-04   5.54694818E-04  -1.18319692E-04  -5.99007086E-03 
  8.16076864E-03  -2.17069778E-03   8.48060443E-03   1.34968808E-02   1.26201158E-02 
  3.38279981E-03   5.73786838E-03   6.53236169E-03   7.72830752E-04  -7.06861690E-04 
 -3.65637593E-03   4.83830839E-03   1.00604677E-03  -3.69060782E-02  -6.25996899E-02 
 -7.12675490E-02  -1.99788427E-02   8.38665387E-05   8.86684004E-03  -5.08915921E-03 
  2.28639610E-03  -1.30182125E-02  -2.20813510E-02  -2.51388428E-02  -6.30152967E-03 
 -6.36586522E-05  -1.16150087E-03  -5.91753462E-04   2.72658536E-03   9.59839257E-03 
  1.62806895E-02   1.85349933E-02   3.96715058E-03  -4.38738939E-05  -3.14167344E-04 
  4.35086289E-03   1.25527090E-04  -1.85933970E-02  -3.15379185E-02  -3.59048129E-02 
 -8.20311637E-03   5.00778496E-04   2.94793229E-03   3.38392085E-03   4.98424950E-03 
  1.66323872E-02   2.82116748E-02   3.21180013E-02   7.44644307E-03  -1.29905707E-03 
  3.96546983E-03   1.54292101E-03  -4.52180979E-03  -1.05334366E-02  -1.78667010E-02 
 -2.03406118E-02  -5.80782549E-03  -3.61257144E-04  -6.91022704E-03   1.61402245E-03 
  3.84465460E-03   7.34244550E-03   1.24541765E-02   1.41786426E-02   3.36982774E-03 
 -2.55395957E-05   4.56023152E-04  -1.02202216E-03   3.93905875E-03  -1.93545791E-02 
 -3.28290273E-02  -3.73746949E-02  -9.08477122E-03   3.83528496E-04   3.04284567E-03 
 -3.66353046E-03  -4.80551536E-03  -1.83758910E-03  -3.11689872E-03  -3.54847975E-03 
 -2.46323589E-03   6.75374601E-04  -4.56893749E-04  -5.49753693E-03  -4.97328981E-03 
<MO Number>
25
</MO Number>
  3.87198246E-03   7.14318441E-03   1.15313301E-02   1.50103669E-02   1.28083744E-02 
  4.42242455E-03   5.82289021E-03   2.68376597E-03  -7.52555796E-03   1.20163724E-01 
  3.76976908E-02   1.53565450E-02   9.21338857E-02   2.89041868E-02   1.17744200E-02 
  4.59812667E-02   1.44252152E-02   5.87626086E-03  -3.94443817E-03   5.65780729E-03 
  1.59857773E-03   6.27353141E-04  -3.24109698E-03   7.77129249E-04  -4.77570192E-04 
  4.61068989E-04   7.02387812E-03  -2.17804309E-03  -4.84583503E-03  -7.03749401E-03 
 -2.36595866E-03  -9.68174759E-04  -1.90249449E-03  -3.50979610E-03  -5.66590682E-03 
 -7.37532787E-03  -6.29338123E-03  -2.17295363E-03  -3.55690401E-03  -1.63937454E-03 
  4.59697613E-03   1.74450677E-02  -9.90411688E-02   2.44379751E-01   1.33757661E-02 
 -7.59384564E-02   1.87374819E-01   6.67544482E-03  -3.78986123E-02   9.35131680E-02 
  1.47097137E-04   1.52387658E-03  -7.30156592E-03   1.42340685E-02   3.42621711E-04 
 -2.46188265E-05  -1.04883740E-04  -5.01558621E-05  -2.46364696E-03   6.99766144E-03 
 -4.53401448E-03  -1.15022920E-02  -4.49680810E-03   5.39298029E-03  -4.58072007E-03 
 -8.43285289E-03  -1.36469802E-02  -1.80735850E-02  -1.55701245E-02  -4.83919697E-03 
 -1.48023408E-03  -6.71897580E-03  -1.02050788E-02   2.38259496E-03   1.24682969E-02 
  4.85262968E-03  -6.42852356E-02  -2.73802695E-01   1.54171033E-01  -8.05973168E-02 
 -3.43278862E-01   1.93291219E-01  -8.22629789E-02  -3.50373225E-01   1.97285866E-01 
 -5.89720320E-02  -2.51172779E-01   1.41428728E-01  -2.53320804E-02  -1.07894010E-01 
  6.07522545E-02  -4.61101058E-03  -1.96391459E-02   1.10582820E-02   6.09667195E-03 
 -7.45930537E-04  -5.57424084E-03  -1.00067084E-03  -4.25626542E-03   2.42885459E-03 
  5.81195031E-03   2.47206194E-02  -1.41069186E-02   4.07970795E-03   1.73526789E-02 
 -9.90237443E-03  -4.25203283E-03  -2.24254871E-04   1.41798384E-04  -1.34344086E-03 
 -3.11139410E-03  -1.30333606E-04  -1.00729791E-04   2.76749978E-04  -7.68785262E-04 
  1.00149296E-03  -2.32707693E-04  -2.39209419E-02   1.24864182E-02  -8.89624125E-03 
 -1.40779871E-02  -2.59716203E-02  -4.19263046E-02  -5.45755962E-02  -4.65694595E-02 
 -1.60793177E-02  -2.05222878E-02  -9.45870792E-03   2.65231974E-02  -6.86183135E-02 
 -2.26739500E-02  -3.09928447E-01  -5.26121498E-02  -1.73849398E-02  -2.37633381E-01 
 -2.62571504E-02  -8.67630349E-03  -1.18595713E-01   1.72887126E-02  -5.22852267E-03 
  3.87135946E-04  -1.88289649E-02   2.73808999E-03  -1.41120616E-03  -9.34654100E-04 
 -1.50031889E-03  -5.61501739E-03   5.54753315E-03   6.74842356E-05  -5.22434070E-03 
  8.47140345E-03  -6.62410765E-03   8.77221112E-04   1.61833176E-03   2.61249277E-03 
  3.40068966E-03   2.90181492E-03   1.00192711E-03   7.97954193E-04   3.67776522E-04 
 -1.03128349E-03   1.01391563E-01   1.99718152E-01  -4.24060512E-02   7.77405887E-02 
  1.53131151E-01  -3.25142575E-02   3.87980027E-02   7.64231776E-02  -1.62268935E-02 
 -1.43785776E-03   4.42733509E-03   1.10300578E-02  -5.45385334E-04   8.53675607E-03 
 -1.50324688E-04   2.07573571E-04  -8.59515307E-04  -1.00335347E-04  -5.06313673E-04 
  6.06649019E-04  -1.41602816E-02   1.04293249E-02  -8.42209080E-03  -3.79469618E-03 
 -6.98833078E-03  -1.12910121E-02  -1.47774187E-02  -1.26581757E-02  -4.35455693E-03 
 -5.69953327E-03  -2.81758306E-03   7.43257771E-03   1.57829818E-01   2.54101940E-01 
  5.12553238E-01   1.22872518E-01   1.97821587E-01   3.99029205E-01   5.83442173E-02 
  9.39326864E-02   1.89473180E-01   5.35628474E-03   8.67846109E-03   1.37075880E-02 
  2.84454359E-02  -1.83660252E-03   1.02866160E-04   6.24329224E-04  -3.64756289E-04 
  4.18502051E-03   2.60249650E-03  -6.78751701E-03  -9.09520755E-03  -1.57184614E-02 
 -2.56260516E-02   4.05206508E-03   7.47540786E-03   1.20676424E-02   1.57084863E-02 
  1.34040811E-02   4.62810777E-03   5.31794284E-03   2.45103608E-03  -6.87295924E-03 
  6.67067780E-03  -3.79313994E-01  -1.84819498E-02   5.11465062E-03  -2.90833797E-01 
 -1.41707812E-02   2.55256915E-03  -1.45146449E-01  -7.07221308E-03  -6.91297395E-03 
  3.53449831E-03  -1.81262912E-02  -2.50341714E-03  -7.69744643E-03   8.55424776E-04 
 -5.92951243E-04  -6.99923090E-04  -1.75865679E-03   4.77432014E-03  -3.01566335E-03 
 -2.52089973E-02  -1.14833289E-02  -1.60486859E-02   1.60200084E-02   2.95025248E-02 
  4.76670859E-02   6.23855934E-02   5.34388187E-02   1.83835637E-02   2.71725584E-02 
  1.34328438E-02  -3.54348580E-02   3.01401157E-02  -4.67481195E-02  -2.90420317E-01 
  2.34644629E-02  -3.63940047E-02  -2.26095905E-01   1.11417569E-02  -1.72811607E-02 
 -1.07358333E-01  -1.90732744E-02   2.09500500E-03  -8.49512654E-04  -1.77046472E-02 
  6.79485211E-03  -1.05817531E-03   1.07142993E-03  -8.54267532E-04  -4.39574695E-03 
  8.33082039E-03  -3.93507344E-03  -8.09188338E-03  -2.87879798E-03   8.18319290E-03 
 -3.39712844E-03  -5.76217245E-03  -6.56003102E-03  -2.21031362E-03   1.31055293E-03 
  2.65442640E-03   2.46425030E-03  -1.82242691E-03   5.73476888E-03   9.72725282E-03 
  1.10741358E-02   3.92058503E-03  -1.15156928E-03   3.98221783E-04   1.54548480E-03 
  5.96859445E-05   2.85100451E-02   4.83584295E-02   5.50543740E-02   1.67246050E-02 
  8.55527424E-04  -1.55822145E-03   2.15300187E-03  -6.41340859E-03  -8.82000081E-03 
 -1.49603898E-02  -1.70318785E-02  -5.94935571E-03  -1.15880573E-04  -1.45980343E-03 
 -4.26602535E-03   3.08186705E-03   1.22849762E-03   2.08376434E-03   2.37229254E-03 
 -8.82889330E-07   1.03414846E-03   9.35061824E-04   5.09693653E-03  -1.82451793E-03 
 -4.37616781E-03  -7.42280841E-03  -8.45060675E-03  -4.21606406E-03  -1.20595499E-03 
 -7.40025823E-05   4.93988299E-03   1.68929168E-04   1.00278027E-02   1.70090503E-02 
  1.93642066E-02   5.71760852E-03  -5.53047070E-05   5.22988595E-03   6.80183978E-04 
  1.13275618E-02  -1.06400067E-02  -1.80474641E-02  -2.05464042E-02  -4.41389367E-03 
  1.98311308E-03  -4.02199905E-03  -7.26337932E-03  -5.26939302E-04   1.20075167E-02 
  2.03670198E-02   2.31871369E-02   5.76096907E-03  -1.20474334E-03  -2.36755039E-03 
 -6.80598390E-03   3.97058749E-03   1.70609299E-03   2.89385644E-03   3.29455395E-03 
 -1.95135515E-03   2.63001124E-04  -1.24279517E-03  -1.74443366E-03  -6.07357114E-03 
<MO Number>
26
</MO Number>
 -7.76366566E-04  -1.43227135E-03  -2.31213318E-03  -3.00971068E-03  -2.56819182E-03 
 -8.86735051E-04  -4.09898931E-04  -1.88922127E-04   5.29757226E-04  -2.83823060E-02 
 -8.04299742E-02   7.11901460E-02  -2.17617434E-02  -6.16685784E-02   5.45840670E-02 
 -1.08606353E-02  -3.07769431E-02   2.72412753E-02   3.80080997E-03  -2.98134539E-04 
 -2.87296861E-03   4.63079653E-03  -2.23415692E-03   5.41648345E-04  -4.55301269E-05 
 -4.56537232E-04  -2.13561755E-03  -2.88934345E-03   5.02496100E-03   2.56155601E-03 
 -1.84868605E-03   4.17845016E-04   1.04583698E-03   1.92940089E-03   3.11465548E-03 
  4.05435636E-03   3.45958995E-03   1.19451345E-03   1.65006016E-03   7.60511559E-04 
 -2.13255324E-03   2.33338845E-02   3.74505653E-02  -1.21483382E-01   1.78909355E-02 
  2.87147067E-02  -9.31457151E-02   8.92883083E-03   1.43306513E-02  -4.64862405E-02 
 -7.91632007E-04   1.71177096E-03   2.35441533E-03  -7.68028036E-03   4.50654841E-03 
  4.29184993E-04   3.61470244E-04  -2.11051081E-04   5.20095750E-04  -4.51193724E-03 
  3.99184149E-03   3.41862794E-03   1.64993338E-03  -4.27931723E-04   3.47778633E-03 
  6.40241274E-03   1.03610962E-02   1.37218747E-02   1.18211908E-02   3.67402785E-03 
  1.13699427E-03   5.16096547E-03   7.83870356E-03  -1.83011380E-03  -9.57712179E-03 
 -3.72739164E-03   4.84266418E-02   2.77092694E-02   3.16398473E-01   6.07146782E-02 
  3.47403684E-02   3.96683122E-01   6.19694363E-02   3.54583292E-02   4.04881162E-01 
  4.44241581E-02   2.54190859E-02   2.90247997E-01   1.90828823E-02   1.09190459E-02 
  1.24679197E-01   3.47351543E-03   1.98751289E-03   2.26944288E-02  -4.51357736E-03 
  5.52238207E-04   4.12680352E-03   7.76635047E-04   4.23293788E-04   4.95190663E-03 
 -4.51073829E-03  -2.45851318E-03  -2.87609411E-02  -3.16632007E-03  -1.72575732E-03 
 -2.01887893E-02   3.05938207E-03   1.76928677E-04  -2.37851462E-04  -3.24299209E-03 
 -1.72826523E-03  -2.76764487E-04   4.98462322E-05   1.59386857E-04  -2.15705761E-03 
  1.86843305E-03   2.88624561E-04   7.58675388E-05  -2.75948299E-03  -6.19667322E-03 
  3.73988863E-03   6.89949255E-03   1.11379353E-02   1.44982837E-02   1.23714129E-02 
  4.27155223E-03   6.27134764E-03   2.89045968E-03  -8.10514855E-03   8.28213226E-03 
 -9.50963037E-03  -1.10200513E-03   6.35021120E-03  -7.29137852E-03  -8.44947304E-04 
  3.16920048E-03  -3.63890894E-03  -4.21687928E-04  -2.11515752E-03   1.67764512E-03 
 -1.95532322E-03  -4.84665644E-04   7.54418720E-03   6.90791236E-04  -3.47776840E-04 
  4.00858709E-04  -4.51025235E-04  -1.96937250E-03   2.42039773E-03  -4.41086350E-03 
  3.34637109E-03   2.71941817E-02   1.45903712E-03   2.69168865E-03   4.34522594E-03 
  5.65619362E-03   4.82644071E-03   1.66645424E-03   4.24724707E-04   1.95755316E-04 
 -5.48918198E-04   3.80422120E-01   9.11544026E-03  -6.93290136E-02   2.91683438E-01 
  6.98913866E-03  -5.31570693E-02   1.45570480E-01   3.48807007E-03  -2.65291034E-02 
 -1.42071805E-03   2.16915097E-02  -4.21422414E-04  -1.80645066E-03  -9.20829480E-04 
  2.69027554E-04   6.70638192E-04  -8.42003295E-05   1.58608190E-03   6.83789909E-03 
 -8.42398099E-03  -1.67804520E-02   1.32365537E-02   1.06374126E-02  -2.48940485E-05 
 -4.58449996E-05  -7.40715432E-05  -9.69431440E-05  -8.30404396E-05  -2.85668592E-05 
 -1.84027699E-04  -9.09746997E-05   2.39984594E-04   1.62499745E-02   2.10479393E-02 
  3.99709180E-01   1.26508116E-02   1.63860881E-02   3.11178673E-01   6.00705278E-03 
  7.78069418E-03   1.47758640E-01  -9.56745438E-05   9.52612917E-04   7.21553168E-04 
  2.09115374E-02   6.49469907E-04   7.02850542E-06  -2.89807980E-04  -4.27233605E-04 
 -3.54104637E-03   3.32104812E-03   2.19998251E-04  -1.52353881E-02   4.38132849E-04 
 -3.20620679E-03  -3.33897768E-03  -6.15987639E-03  -9.94396387E-03  -1.29440875E-02 
 -1.10452144E-02  -3.81364767E-03  -2.55869033E-03  -1.17929856E-03   3.30687541E-03 
 -3.90020369E-01   1.16749930E-02  -2.22111840E-02  -2.99042763E-01   8.95164059E-03 
 -1.70301204E-02  -1.49243299E-01   4.46749608E-03  -8.49922373E-03   5.13471119E-03 
 -2.24284158E-02   1.26632286E-03   1.22179704E-03  -1.16896184E-03  -5.62018567E-04 
 -4.47107782E-04  -4.15078767E-06  -7.37205048E-03  -3.20344421E-03   1.05754947E-02 
 -1.16037058E-02  -1.22812046E-02   1.38122213E-02  -6.79908643E-03  -1.25212303E-02 
 -2.02304910E-02  -2.64772046E-02  -2.26800846E-02  -7.80220801E-03  -1.20784308E-02 
 -5.97101208E-03   1.57510925E-02   2.89174142E-02   2.42784335E-02   1.66443854E-01 
  2.25125742E-02   1.89010688E-02   1.29578654E-01   1.06897665E-02   8.97489599E-03 
  6.15285280E-02   6.65545771E-03   1.93327628E-03   1.60104002E-03   1.23047015E-02 
 -9.85568681E-03   1.06945736E-03  -4.42570438E-04   1.32836994E-03   3.81831203E-03 
 -6.01375730E-03   2.19544527E-03   1.23855337E-03   1.38420453E-03  -2.69561328E-03 
 -8.20407442E-03  -1.39156621E-02  -1.58424927E-02  -4.33659768E-03  -1.31049236E-03 
 -1.74997181E-03  -1.84574706E-03  -1.67535340E-03   4.91503463E-03   8.33682846E-03 
  9.49118649E-03   3.30271066E-03  -3.18155033E-04  -1.95613830E-03  -2.76739809E-04 
  1.16218909E-03  -1.32809401E-02  -2.25269867E-02  -2.56461834E-02  -7.67687611E-03 
 -4.47821175E-04   1.81605200E-03  -1.33580291E-03   2.70810361E-03   3.42309661E-03 
  5.80621937E-03   6.61017689E-03   1.96983013E-03   5.07205100E-04   9.55540008E-04 
  1.83184091E-03  -1.65289290E-03   2.04415030E-02   3.46726558E-02   3.94736013E-02 
  1.16970035E-02   9.58773389E-05   1.80818740E-03   2.02262739E-04  -7.65891735E-03 
 -3.87706384E-02  -6.57623367E-02  -7.48681113E-02  -2.48111957E-02  -1.11083219E-03 
 -7.65541751E-03   5.58346966E-03   4.13920901E-03  -2.50330113E-03  -4.24607225E-03 
 -4.83400416E-03  -1.21716977E-03   3.06933128E-05  -1.76436373E-04   1.49109467E-03 
  6.97765290E-03   4.10805705E-02   6.96804185E-02   7.93287099E-02   2.57110895E-02 
  9.64148092E-04   9.15198817E-03  -3.44658233E-03   4.34578419E-03  -2.08443018E-02 
 -3.53558789E-02  -4.02514267E-02  -1.20141792E-02   3.58110240E-05  -3.16039627E-03 
 -1.35716259E-03  -7.20233367E-03   4.85135216E-04   8.22881096E-04   9.36821235E-04 
  3.40024529E-03  -2.94323451E-04   5.31830941E-04   1.22026737E-04   4.56950925E-03 
<MO Number>
27
</MO Number>
  4.94403025E-03   9.12094002E-03   1.47240452E-02   1.91663337E-02   1.63546688E-02 
  5.64687495E-03   5.47036562E-03   2.52128764E-03  -7.06995187E-03   1.03997507E-01 
 -1.11631283E-02   3.00912619E-01   7.97386609E-02  -8.55917536E-03   2.30720619E-01 
  3.97951808E-02  -4.27162843E-03   1.15145760E-01  -6.50659369E-03   7.01773756E-03 
 -2.60611901E-03   1.77948285E-02  -1.03760992E-03   6.78238827E-04  -1.90449663E-04 
  7.32392042E-04   1.00304297E-02  -1.58180901E-02   5.78766039E-03   1.98452691E-02 
  6.27250616E-03   1.09115527E-02   1.43387477E-03   2.64526816E-03   4.27028877E-03 
  5.55864768E-03   4.74320458E-03   1.63771480E-03   1.79312648E-03   8.26450722E-04 
 -2.31745349E-03  -9.10306748E-02  -1.76198310E-01  -3.53356783E-01  -6.97965200E-02 
 -1.35097635E-01  -2.70931461E-01  -3.48333556E-02  -6.74231889E-02  -1.35213789E-01 
 -3.90317244E-03  -5.37494095E-03  -1.10308169E-02  -2.42364388E-02  -9.13651424E-04 
 -1.97971044E-04  -3.99468625E-04  -9.27196223E-04   1.60955231E-03  -9.57589434E-03 
  7.96634202E-03   2.12231336E-02   2.07836982E-02   1.83725590E-02   1.82033433E-03 
  3.35113506E-03   5.42317937E-03   7.18226978E-03   6.18741850E-03   1.92305058E-03 
  5.04049238E-04   2.28794532E-03   3.47503296E-03  -8.11321122E-04  -4.24570385E-03 
 -1.65241723E-03   1.52371345E-01  -5.96287011E-01   5.24865313E-01   1.91034869E-01 
 -7.47592083E-01   6.58047459E-01   1.94982885E-01  -7.63042172E-01   6.71646978E-01 
  1.39777785E-01  -5.47003622E-01   4.81484960E-01   6.00430739E-02  -2.34971380E-01 
  2.06827123E-01   1.09291951E-02  -4.27700963E-02   3.76472061E-02  -3.09755993E-03 
  3.78987841E-04   2.83212632E-03   2.43781807E-03  -9.39654159E-03   8.24858026E-03 
 -1.41589790E-02   5.45756210E-02  -4.79081996E-02  -9.93891828E-03   3.83094457E-02 
 -3.36292385E-02  -1.58224031E-03  -1.90108784E-03   1.41511181E-03  -3.85477241E-03 
 -6.76970934E-03  -5.51986269E-04  -4.51934106E-04   1.16647531E-04  -9.43148945E-04 
  2.52116257E-03  -1.57801363E-03   1.21558961E-02   3.26042978E-02  -1.28879928E-02 
 -5.82121628E-03  -1.07392071E-02  -1.73364335E-02  -2.25668873E-02  -1.92563676E-02 
 -6.64876199E-03  -7.57468341E-03  -3.49116622E-03   9.78959195E-03  -1.17200802E-01 
 -1.74462345E-02  -6.05621758E-02  -8.98621058E-02  -1.33766608E-02  -4.64352167E-02 
 -4.48474893E-02  -6.67589131E-03  -2.31744279E-02   1.05210863E-02  -9.95480360E-03 
 -1.84431813E-03  -3.95224611E-03   1.27997026E-02  -2.14218628E-03  -1.17463829E-03 
  2.18900138E-04  -2.11183658E-04   1.91675299E-03  -1.70556933E-03  -1.86627923E-03 
  1.06903108E-02  -2.82794886E-03   3.52984609E-04   6.51199788E-04   1.05123979E-03 
  1.36840198E-03   1.16766000E-03   4.03164999E-04   1.45546538E-03   6.70822961E-04 
 -1.88105712E-03   1.41484288E-04   2.56914085E-02   3.06280340E-02   1.08481135E-04 
  1.96985347E-02   2.34836245E-02   5.41396901E-05   9.83094950E-03   1.17199746E-02 
  1.30647480E-03   1.65161092E-03   1.22362136E-03   1.26065087E-03  -1.04800633E-03 
  5.37187754E-04   3.18668110E-04   1.82379928E-06  -1.23375814E-03  -9.40588618E-04 
  2.17434676E-03   6.73516960E-04   4.22302729E-03  -3.06653732E-03  -7.86507278E-03 
 -1.44843559E-02  -2.34023035E-02  -3.06284004E-02  -2.62359536E-02  -9.02546754E-03 
 -1.32440100E-02  -6.54722002E-03   1.72710868E-02   1.50383836E-01  -4.81015327E-03 
  2.98147721E-03   1.17075726E-01  -3.74476541E-03   2.32111787E-03   5.55916955E-02 
 -1.77814707E-03   1.10214886E-03   9.53655652E-03   9.24545538E-03  -5.81826113E-04 
 -4.60208511E-05  -2.77558879E-03   3.87793544E-04   6.02112445E-04   4.64765004E-05 
  3.46835620E-03   2.71453735E-03  -6.18289355E-03   3.17747968E-03  -2.54837826E-03 
 -3.29040155E-03   6.02243194E-05   1.11104176E-04   1.79356831E-04   2.33469324E-04 
  1.99219816E-04   6.87858253E-05  -5.70998983E-04  -2.63173026E-04   7.37964445E-04 
  1.61354189E-01  -1.04559791E-01  -1.69019363E-02   1.23716109E-01  -8.01697844E-02 
 -1.29593276E-02   6.17430096E-02  -4.00103416E-02  -6.46761280E-03  -6.93385182E-04 
  1.08009085E-02  -5.87323441E-03  -2.14449606E-03   4.77828789E-04   1.11169961E-03 
 -4.11217393E-05  -2.08817382E-05   3.56357348E-04   2.60776868E-03  -2.96412603E-03 
 -2.90184043E-03   7.37719024E-03  -9.15842191E-03  -1.05179941E-02  -1.93699886E-02 
 -3.12959965E-02  -4.09594855E-02  -3.50854484E-02  -1.20697948E-02  -1.82044391E-02 
 -8.99942446E-03   2.37398225E-02  -2.42171782E-02  -3.59393360E-01   5.62240170E-02 
 -1.88533808E-02  -2.79792295E-01   4.37711113E-02  -8.95225203E-03  -1.32855278E-01 
  2.07840718E-02   1.41039034E-02  -2.37678067E-03  -1.91648487E-02   3.64705852E-03 
 -2.90450587E-03   5.52614717E-04   1.93279407E-04   5.39529298E-04   4.18260332E-03 
 -4.26822163E-03   8.56183119E-05   9.71196849E-03  -2.63359830E-03   2.74706783E-03 
 -3.59930761E-02  -6.10510655E-02  -6.95044945E-02  -2.29427402E-02   4.98256471E-04 
 -1.63701550E-03   1.23530330E-03  -8.65445941E-03   1.22607637E-02   2.07965746E-02 
  2.36761700E-02   7.74190462E-03  -8.72227772E-04  -1.54115060E-03   2.82651423E-03 
  5.28662937E-03  -2.98137622E-02  -5.05697803E-02  -5.75719193E-02  -1.66985371E-02 
  4.36992952E-04   1.58700148E-03  -7.89869114E-03   3.03796315E-03   4.11331457E-02 
  6.97695960E-02   7.94302353E-02   2.65659358E-02   1.20047663E-04   5.44461865E-03 
  6.46610440E-03   3.11586414E-03   1.63318852E-03   2.77019667E-03   3.15377164E-03 
  2.71574651E-04  -4.40134902E-04  -1.11838548E-03   1.06373926E-03   1.16087327E-06 
  1.95549354E-03   3.31688695E-03   3.77615933E-03   2.43927198E-03   7.23716374E-04 
  8.16931458E-04  -1.59756684E-04   3.63489360E-04  -9.88604317E-04  -1.67685993E-03 
 -1.90904615E-03   3.10261568E-04  -5.71638787E-04   3.22087337E-03   1.28438404E-03 
  3.44841810E-04  -1.81949568E-02  -3.08620885E-02  -3.51354042E-02  -1.09040731E-02 
  1.26735884E-03  -4.42453849E-03  -1.37325267E-03  -2.00625259E-03   1.34586531E-02 
  2.28284215E-02   2.59893564E-02   7.32699280E-03  -8.52356125E-04  -4.47459860E-04 
  5.86647762E-04   4.41320682E-03  -1.00858637E-02  -1.71075326E-02  -1.94763252E-02 
 -3.75110668E-03  -3.03153520E-04   4.64241552E-03  -3.49187222E-03  -5.98044915E-04 
<MO Number>
28
</MO Number>
  9.67293406E-04   1.78450064E-03   2.88074123E-03   3.74986949E-03   3.19977073E-03 
  1.10480410E-03   1.80562747E-03   8.32212419E-04  -2.33360989E-03   3.42281093E-01 
  2.32450295E-01  -1.53693499E-01   2.62439329E-01   1.78228072E-01  -1.17842380E-01 
  1.30975620E-01   8.89483000E-02  -5.88116072E-02  -3.31989444E-04   1.62809520E-02 
  8.85316798E-03  -9.05073033E-03  -1.71551994E-03   6.45328496E-04  -7.33156233E-05 
 -1.55961229E-04   1.18429865E-02   5.42396931E-03  -1.72669558E-02   1.55859233E-02 
 -1.04179718E-02   1.78277298E-02   1.08497155E-02   2.00159787E-02   3.23120395E-02 
  4.20606786E-02   3.58904566E-02   1.23921140E-02   1.76020218E-02   8.11275935E-03 
 -2.27490181E-02  -3.66689966E-01  -2.55370245E-01   1.33886637E-01  -2.81154497E-01 
 -1.95801629E-01   1.02655741E-01  -1.40315800E-01  -9.77187370E-02   5.12324098E-02 
 -1.23176998E-02  -2.25111951E-02  -1.56756281E-02   8.93783931E-03  -2.07090355E-03 
 -3.18045174E-04  -4.71951630E-04   9.25592804E-05  -6.21380081E-05   6.77731335E-03 
 -6.71517534E-03   1.15710499E-02  -1.77002270E-03   1.96681867E-02   1.11646954E-03 
  2.05535881E-03   3.32621017E-03   4.40511684E-03   3.79494259E-03   1.17946871E-03 
  3.27648721E-04   1.48724033E-03   2.25888667E-03  -5.27385636E-04  -2.75984831E-03 
 -1.07412600E-03   4.28580417E-01   2.33956236E-01  -3.04605062E-01   5.37330715E-01 
  2.93321548E-01  -3.81897188E-01   5.48435445E-01   2.99383469E-01  -3.89789655E-01 
  3.93158053E-01   2.14619648E-01  -2.79429317E-01   1.68885335E-01   9.21922136E-02 
 -1.20031915E-01   3.07409441E-02   1.67810644E-02  -2.18485186E-02  -1.77278039E-03 
  2.16900473E-04   1.62086872E-03   6.76671044E-03   3.63570734E-03  -4.82733137E-03 
 -3.93014197E-02  -2.11163846E-02   2.80374013E-02  -2.75876953E-02  -1.48226804E-02 
  1.96808993E-02   5.61749132E-04  -2.88186318E-03  -2.44812883E-03   2.33859836E-03 
 -1.67835021E-03   2.35662439E-05  -3.77315068E-04  -9.83686777E-05   8.58405635E-03 
  1.46032685E-03  -1.00443832E-02  -2.85020099E-03   9.69896559E-03   1.37087878E-02 
 -5.39864000E-03  -9.95962183E-03  -1.60779395E-02  -2.09287019E-02  -1.78585010E-02 
 -6.16611215E-03  -1.09961097E-02  -5.06809916E-03   1.42114754E-02   9.28360780E-02 
 -3.82537479E-02   6.69640586E-02   7.11807882E-02  -2.93305359E-02   5.13437725E-02 
  3.55242024E-02  -1.46379932E-02   2.56241412E-02   2.13523548E-03   2.92996679E-03 
  1.58491604E-04   4.17463747E-03  -1.47481653E-02  -2.50778760E-03  -1.99846733E-03 
  5.73885992E-04   6.80782967E-03  -9.03338562E-04  -5.90449111E-03   2.97540415E-03 
 -1.49875268E-02   1.57813906E-03  -1.61759358E-03  -2.98419979E-03  -4.81743026E-03 
 -6.27086339E-03  -5.35093960E-03  -1.84755113E-03  -3.35756273E-03  -1.54749828E-03 
  4.33934559E-03   7.84473266E-02  -7.38155513E-02   2.25914830E-02   6.01484106E-02 
 -5.65970604E-02   1.73217094E-02   3.00182728E-02  -2.82459001E-02   8.64474710E-03 
  5.88350346E-04   4.70094005E-03  -3.97652514E-03   2.55188491E-03   6.38388379E-03 
  5.08584941E-04  -6.78395917E-04  -4.42390511E-04   1.01155270E-03   2.15838177E-03 
 -3.16993447E-03   2.21717815E-03  -1.09409026E-03   6.90242100E-03   6.82924182E-04 
  1.25767647E-03   2.03202176E-03   2.65946366E-03   2.27806756E-03   7.83681247E-04 
  1.84829715E-03   9.13711787E-04  -2.41030476E-03  -4.87378000E-02  -3.74858770E-02 
 -8.34104493E-02  -3.79429963E-02  -2.91832313E-02  -6.49360941E-02  -1.80166767E-02 
 -1.38572304E-02  -3.08339542E-02   1.21968540E-03  -3.80748021E-03  -2.13233024E-03 
 -5.05458712E-03  -4.65806918E-04  -8.21609338E-05   8.55285564E-05   6.79620595E-05 
 -6.47116482E-04  -5.18468953E-04   1.16558543E-03  -9.80542895E-04   3.67296512E-03 
  8.04875233E-03  -9.51608371E-04  -1.75556428E-03  -2.83402891E-03  -3.68906391E-03 
 -3.14788521E-03  -1.08688928E-03  -1.91460228E-03  -8.82438836E-04   2.47444996E-03 
 -7.05066781E-02   9.46504086E-02   1.87951169E-02  -5.40600273E-02   7.25719012E-02 
  1.44108978E-02  -2.69797428E-02   3.62184654E-02   7.19204808E-03   5.82132843E-04 
 -5.39169401E-03   5.06471671E-03   6.50763579E-04   8.51807557E-03   3.45767093E-04 
 -6.68431254E-05   6.39392184E-04   1.10939777E-03  -2.36316418E-03   1.25376641E-03 
  2.34308159E-03  -1.06697867E-03   8.62993230E-03  -6.04203152E-03  -1.11270344E-02 
 -1.79778954E-02  -2.35290589E-02  -2.01547351E-02  -6.93345897E-03  -1.21208384E-02 
 -5.99197643E-03   1.58063949E-02  -4.32473873E-01  -2.95448046E-01  -1.09694479E-01 
 -3.36686403E-01  -2.30010056E-01  -8.53985451E-02  -1.59870612E-01  -1.09216910E-01 
 -4.05502497E-02   9.51676411E-03  -2.49622422E-02  -1.75025917E-02  -7.38869011E-03 
  1.14267210E-02  -4.68771241E-04   6.06906364E-04  -6.67113767E-04  -1.04376212E-03 
  7.58789734E-03  -6.54413522E-03   2.46830736E-02  -2.59893832E-02   1.71790290E-02 
  1.49539716E-02   2.53647646E-02   2.88768939E-02   1.10009248E-02   1.10325609E-03 
  8.26882010E-03   3.33458052E-03   3.03139364E-03   7.81588465E-03   1.32572188E-02 
  1.50928782E-02   4.84343327E-03  -3.64171056E-04   4.53388431E-03   7.14836068E-03 
 -4.48252287E-03   1.38694429E-02   2.35251987E-02   2.67826127E-02   9.30163685E-03 
  6.78752009E-04  -8.38374753E-03  -2.43851856E-03  -2.70781578E-03   2.57349162E-02 
  4.36512859E-02   4.96954563E-02   1.83537999E-02   2.68178595E-04  -2.69089757E-03 
  1.74724170E-03   9.28900117E-03   8.23385634E-03   1.39661779E-02   1.59000031E-02 
  4.51142409E-03   1.97943860E-04  -1.34251135E-03  -7.28588935E-04  -1.88925354E-03 
 -8.84565527E-03  -1.50039046E-02  -1.70814186E-02  -6.17430193E-03   4.83515184E-04 
 -1.75469953E-03  -2.53179491E-04   1.55885381E-03  -1.03598372E-03  -1.75722435E-03 
 -2.00053823E-03  -1.23939057E-03  -4.54082558E-04  -1.27710424E-03  -1.53800148E-04 
 -2.16570471E-03   9.43057657E-03   1.59960418E-02   1.82109319E-02   5.21177207E-03 
  1.19804604E-04   2.35061227E-03   1.73365556E-03   1.08241436E-03  -8.64253487E-03 
 -1.46593740E-02  -1.66891826E-02  -5.42197571E-03  -4.00248341E-04   2.92782185E-04 
  6.81278270E-04  -2.36786862E-03  -3.18946450E-02  -5.40993511E-02  -6.15902117E-02 
 -2.20232635E-02  -6.64265985E-04   5.36470507E-03   6.37417456E-04  -7.56008676E-03 
<MO Number>
29
</MO Number>
  6.11163494E-04   1.12749827E-03   1.82013427E-03   2.36927423E-03   2.02170618E-03 
  6.98046664E-04   1.86050342E-03   8.57504709E-04  -2.40453209E-03   1.23076892E-01 
 -2.39838859E-01   1.51189326E-02   9.43675171E-02  -1.83893152E-01   1.15922340E-02 
  4.70960054E-02  -9.17755721E-02   5.78533729E-03   3.44503161E-04   7.55440191E-03 
 -1.47279963E-02   2.56449848E-03  -2.64031073E-03   5.41954179E-04  -4.43493842E-04 
 -5.78935787E-04   6.78692696E-04  -4.63933244E-03   3.96063974E-03  -4.75423917E-03 
 -2.87414286E-02  -8.63104042E-04   8.33922531E-03   1.53845284E-02   2.48354326E-02 
  3.23283570E-02   2.75858482E-02   9.52473188E-03   1.34679476E-02   6.20736750E-03 
 -1.74061019E-02  -7.23103830E-02   5.19714543E-02  -4.63959242E-02  -5.54429933E-02 
  3.98483990E-02  -3.55734379E-02  -2.76699397E-02   1.98871441E-02  -1.77536389E-02 
 -6.67998687E-03  -5.12821483E-03   3.84851718E-03  -2.32804481E-03   3.67666231E-03 
  4.01923867E-04   4.53505034E-04   8.27819666E-05  -7.30999015E-04  -5.54733622E-03 
  6.27833524E-03   9.82212190E-03  -1.39556144E-02  -1.92861877E-03   1.65670823E-02 
  3.04990843E-02   4.93570095E-02   6.53667034E-02   5.63124419E-02   1.75019152E-02 
  5.19198348E-03   2.35670911E-02   3.57947446E-02  -8.35705234E-03  -4.37330772E-02 
 -1.70208033E-02   3.95549368E-01   6.82375887E-01  -1.09547297E-01   4.95918191E-01 
  8.55525612E-01  -1.37344417E-01   5.06167069E-01   8.73206307E-01  -1.40182841E-01 
  3.62857035E-01   6.25977214E-01  -1.00493164E-01   1.55869202E-01   2.68895349E-01 
 -4.31679359E-02   2.83717140E-02   4.89450245E-02  -7.85753897E-03  -2.38480988E-02 
  2.91782554E-03   2.18045267E-02   6.21077153E-03   1.07768297E-02  -1.75026568E-03 
 -3.60724964E-02  -6.25924090E-02   1.01656376E-02  -2.53211474E-02  -4.39368431E-02 
  7.13578581E-03   1.26846047E-02  -1.76679994E-03  -2.75677533E-03   4.14483463E-04 
  2.05339162E-03  -5.26860802E-05   1.52917001E-04  -8.55980381E-05  -9.43965923E-04 
  2.48523328E-03  -1.54126735E-03   7.27014322E-03  -2.40557770E-02   4.94365835E-03 
  7.53423113E-03   1.38994437E-02   2.24380422E-02   2.92076667E-02   2.49229573E-02 
  8.60529950E-03   9.19151375E-03   4.23636217E-03  -1.18791986E-02   2.67285029E-01 
 -1.49958107E-01   1.33496159E-02   2.04937126E-01  -1.14978320E-01   1.02356347E-02 
  1.02277990E-01  -5.73822404E-02   5.10829914E-03  -1.56433496E-02   1.88758709E-02 
 -9.62823074E-03   5.08948063E-04  -2.45366162E-02   5.54418549E-04  -2.57667585E-03 
  6.59489934E-04   3.02531330E-03  -8.00092262E-03   4.97560932E-03  -9.88119557E-03 
 -2.90775545E-02   5.59422198E-03  -1.78471250E-03  -3.29250730E-03  -5.31513485E-03 
 -6.91872694E-03  -5.90376279E-03  -2.03842772E-03  -2.34932590E-03  -1.08280264E-03 
  3.03629084E-03  -1.70956158E-01   2.47547785E-01  -2.02537138E-01  -1.31078287E-01 
  1.89803865E-01  -1.55292570E-01  -6.54172526E-02   9.47254324E-02  -7.75018770E-02 
  3.36244074E-03  -1.46484266E-02   1.26276970E-02  -1.34463858E-02   1.16480700E-02 
 -1.40159268E-03  -2.39252740E-04  -1.43049466E-03   2.96210084E-03  -2.29420361E-03 
 -6.67897237E-04  -1.76201731E-02  -9.07064834E-03  -2.81663489E-02   7.03301452E-03 
  1.29520334E-02   2.09265375E-02   2.73881743E-02   2.34604114E-02   8.07064932E-03 
  1.13084591E-02   5.59037401E-03  -1.47469971E-02  -2.00914146E-01  -1.01361479E-01 
  3.99170777E-01  -1.56414214E-01  -7.89111990E-02   3.10759520E-01  -7.42710012E-02 
 -3.74698283E-02   1.47559611E-01  -8.49427990E-03  -1.27729700E-02  -5.39548331E-03 
  2.31064223E-02   5.11188326E-03  -5.01791007E-04  -1.26378380E-03   4.00161581E-04 
 -9.50914804E-03   2.81812258E-03   6.69102546E-03  -2.80764147E-03   5.25616590E-03 
 -2.46389893E-02  -1.55564936E-03  -2.86992267E-03  -4.63295130E-03  -6.03072658E-03 
 -5.14603040E-03  -1.77680090E-03  -2.02429162E-03  -9.32994575E-04   2.61621350E-03 
 -1.47820808E-02  -2.28339369E-02  -1.41532302E-01  -1.13339575E-02  -1.75076076E-02 
 -1.08517950E-01  -5.65643919E-03  -8.73752332E-03  -5.41580629E-02   2.09257710E-03 
 -1.67460663E-03  -2.63852623E-03  -7.03797586E-03   6.58015606E-03  -3.37018468E-04 
 -1.04036450E-03   2.86942514E-05  -5.87773344E-03   5.70677942E-03   1.70954025E-04 
  8.80911441E-03  -1.82140660E-02  -2.70575072E-03  -1.08580224E-02  -1.99961863E-02 
 -3.23077411E-02  -4.22836336E-02  -3.62196993E-02  -1.24599900E-02  -2.01959581E-02 
 -9.98393846E-03   2.63368983E-02  -3.48166891E-01   3.39062047E-01   2.29469736E-01 
 -2.71052346E-01   2.63964110E-01   1.78645104E-01  -1.28705241E-01   1.25339495E-01 
  8.48270138E-02   1.14316083E-02  -1.92797761E-02   1.66112571E-02   1.31809393E-02 
  1.86087869E-03   2.66293190E-04   7.36025909E-04   6.59361472E-04   5.13957074E-03 
 -8.99310053E-03   3.85352979E-03  -1.29542037E-02  -2.00554195E-02   7.75771033E-03 
 -7.11520128E-03  -1.20687273E-02  -1.37398223E-02  -3.19762425E-03  -1.69369895E-03 
  2.36651755E-03  -3.98336816E-03  -1.77530961E-03   2.98478598E-02   5.06276163E-02 
  5.76377635E-02   2.11575866E-02   3.65540413E-04  -5.79603449E-03   3.11316487E-03 
 -1.96578064E-03  -1.24284397E-02  -2.10809847E-02  -2.39999608E-02  -9.03558595E-03 
 -7.48162485E-04   3.24013475E-06  -2.48009140E-04   3.66836867E-03  -5.47791349E-04 
 -9.29157750E-04  -1.05781347E-03  -2.23926465E-04   5.81719879E-04  -1.74585233E-03 
  1.64038390E-03  -1.23356447E-03  -3.08992510E-02  -5.24109746E-02  -5.96680544E-02 
 -1.78658274E-02   1.44505441E-03   4.98257684E-03   2.93001720E-03   4.85028849E-03 
  2.00102967E-02   3.39412485E-02   3.86409197E-02   1.13071569E-02  -1.43576980E-03 
  3.61956639E-03   4.06224862E-03  -5.90733499E-03  -8.89875304E-03  -1.50939685E-02 
 -1.71839531E-02  -6.88101870E-03   1.81641600E-04  -6.15129866E-03   1.14495983E-03 
  8.05453125E-03   6.58831425E-03   1.11750272E-02   1.27223761E-02   4.70911889E-03 
 -4.65242923E-04   2.76040448E-03  -3.99395864E-05  -2.40444938E-03   1.33872812E-02 
  2.27073612E-02   2.58515335E-02   1.04041635E-02   7.02421516E-04  -3.59795049E-03 
  1.21546602E-03   8.81135359E-04  -1.23508846E-02  -2.09494366E-02  -2.38501979E-02 
 -7.94180450E-03  -3.05254944E-04  -1.22769338E-03   9.29919704E-03   2.30697469E-03 
<MO Number>
30
</MO Number>
 -2.27497457E-03  -4.19696190E-03  -6.77520699E-03  -8.81930722E-03  -7.52553153E-03 
 -2.59838558E-03  -3.87684848E-03  -1.78683672E-03   5.01047537E-03   1.24392785E-01 
 -1.02083614E-01   1.19948470E-01   9.53764603E-02  -7.82712094E-02   9.19688421E-02 
  4.75995387E-02  -3.90628196E-02   4.58988984E-02   3.16226758E-03   8.88581286E-03 
 -6.42408999E-03   7.94673535E-03  -7.23819465E-03   1.32214648E-03  -9.80800810E-04 
  3.70408115E-04   2.87011347E-03  -1.09311283E-02   8.06101481E-03  -1.92648924E-03 
 -2.08751078E-02  -2.54420381E-03  -1.60313149E-03  -2.95751957E-03  -4.77436005E-03 
 -6.21479877E-03  -5.30309955E-03  -1.83103311E-03  -1.70610515E-03  -7.86342655E-04 
  2.20498631E-03  -1.01947243E-01   2.32966683E-01   2.22248336E-05  -7.81666486E-02 
  1.78624006E-01   1.70405860E-05  -3.90106364E-02   8.91458988E-02   8.50444681E-06 
  8.96418713E-03  -9.17951925E-03   1.54967227E-02  -1.36375216E-03   8.98327049E-03 
 -5.30143094E-05   1.21631354E-03  -4.01762180E-04   3.60179236E-03  -1.10429147E-02 
  7.44112237E-03   1.07065398E-03  -2.24191487E-02  -2.09027222E-03  -5.48614634E-03 
 -1.00996927E-02  -1.63444457E-02  -2.16460143E-02  -1.86477191E-02  -5.79571385E-03 
 -1.69849795E-03  -7.70970403E-03  -1.17098409E-02   2.73391399E-03   1.43067755E-02 
  5.56816094E-03   7.53831821E-02   1.31235234E+00   4.54378309E-01   9.45113159E-02 
  1.64535568E+00   5.69674704E-01   9.64645312E-02   1.67935938E+00   5.81447870E-01 
  6.91527283E-02   1.20388583E+00   4.16823738E-01   2.97053097E-02   5.17142308E-01 
  1.79051189E-01   5.40703704E-03   9.41315760E-02   3.25913590E-02   8.12551268E-03 
 -9.94160107E-04  -7.42922779E-03   1.24033987E-03   2.09791870E-02   7.23570449E-03 
 -7.20396092E-03  -1.21848251E-01  -4.20253624E-02  -5.05683206E-03  -8.55315775E-02 
 -2.94997714E-02  -4.28615892E-03  -5.22901549E-04  -6.30870954E-03  -3.79110371E-03 
 -6.66750465E-03  -6.73685985E-04   1.37447022E-04   2.32618115E-04   9.51864246E-03 
 -5.02416753E-04  -9.01622571E-03   2.63191820E-03  -4.87977230E-02  -1.19597920E-02 
 -1.04421918E-02  -1.92641631E-02  -3.10983743E-02  -4.04808470E-02  -3.45423833E-02 
 -1.19266566E-02  -1.75147091E-02  -8.07251701E-03   2.26361744E-02   1.65081061E-01 
  1.23343737E-01  -2.63811426E-01   1.26573637E-01   9.45721170E-02  -2.02273789E-01 
  6.31691164E-02   4.71981150E-02  -1.00948798E-01   8.83750198E-03   1.38909137E-02 
  4.65682161E-03  -1.88103108E-02  -1.14527602E-02   1.39125256E-04  -3.79870398E-03 
 -1.60734837E-03  -8.40078801E-04   8.86140675E-03  -8.02132795E-03  -8.19356173E-03 
 -1.35250995E-02   5.68781836E-03   1.82403935E-03   3.36505900E-03   5.43225595E-03 
  7.07118383E-03   6.03385454E-03   2.08334529E-03   3.91365307E-03   1.80379993E-03 
 -5.05804196E-03  -1.48525705E-02  -6.91473878E-02   2.47525303E-01  -1.13880045E-02 
 -5.30178102E-02   1.89786628E-01  -5.68341243E-03  -2.64596033E-02   9.47168296E-02 
  1.03825647E-03  -5.22427650E-04  -2.99519049E-03   1.42235575E-02   1.17274759E-02 
 -4.21906810E-04  -8.16945348E-04   3.03437548E-04  -5.87434375E-03   3.78094206E-03 
  2.09340169E-03   1.91614489E-02  -1.68030464E-02   2.30427037E-02   1.42733039E-02 
  2.62857854E-02   4.24698157E-02   5.55835248E-02   4.76122410E-02   1.63791544E-02 
  2.51209217E-02   1.24186105E-02  -3.27593847E-02  -1.03092132E-01   2.45951039E-01 
 -3.75246945E-01  -8.02585339E-02   1.91476008E-01  -2.92134512E-01  -3.81095906E-02 
  9.09195808E-02  -1.38715799E-01  -2.02029595E-02  -6.24860406E-03   1.48606724E-02 
 -2.16017338E-02  -2.88286318E-03   4.13417449E-05   9.00217054E-05  -3.39497747E-04 
  8.74443842E-03  -1.12788720E-02   2.53443360E-03   6.98071100E-03  -8.25656303E-03 
  1.71674896E-02  -7.55141268E-03  -1.39311409E-02  -2.24892114E-02  -2.92742738E-02 
 -2.49797932E-02  -8.62492359E-03  -1.30497591E-02  -6.01462471E-03   1.68656311E-02 
 -2.56975254E-02  -9.11186694E-02   2.79995419E-01  -1.97032248E-02  -6.98639887E-02 
  2.14682643E-01  -9.83329018E-03  -3.48670272E-02   1.07141686E-01   8.70503602E-03 
 -3.64073451E-03  -2.18227833E-03   1.71925651E-02   7.58169274E-03  -6.41789185E-04 
  2.25089942E-04   1.75817147E-03   1.14697330E-02  -4.98874516E-03  -6.48098786E-03 
 -1.97260593E-02   2.71295576E-03   7.40659689E-03   1.12983211E-02   2.08070426E-02 
  3.36178377E-02   4.39982581E-02   3.76884279E-02   1.29652494E-02   1.84005772E-02 
  9.09638598E-03  -2.39955999E-02  -6.75532154E-02   8.68082092E-02  -1.15219522E-01 
 -5.25910361E-02   6.75812934E-02  -8.96998611E-02  -2.49720840E-02   3.20899884E-02 
 -4.25926667E-02  -1.80349190E-02  -2.59675647E-03   5.54670101E-03  -6.23825669E-03 
  4.77849229E-04  -1.34438754E-04   1.26909973E-03  -5.68347154E-04   4.87421446E-03 
  2.86165257E-04  -5.16037971E-03  -1.02651642E-02  -8.94801287E-03   8.53974431E-03 
 -1.71609735E-02  -2.91082573E-02  -3.31387289E-02  -1.38375797E-02   3.39643445E-04 
  1.62705478E-03  -1.14618270E-03  -3.50718077E-03   2.36202692E-02   4.00644446E-02 
  4.56119635E-02   1.73182814E-02  -8.36983528E-04  -3.10598811E-03   3.49207778E-03 
  6.88834716E-04  -1.26775056E-02  -2.15034475E-02  -2.44809200E-02  -9.49028877E-03 
 -1.24627146E-04  -5.27852045E-04   3.25048694E-03   4.32797442E-03  -1.17590648E-02 
 -1.99455983E-02  -2.27073634E-02  -1.14756401E-02  -5.88545322E-05  -5.62309238E-03 
  2.98718836E-03  -2.42338814E-03   2.11345595E-02   3.58482108E-02   4.08119293E-02 
  1.48688316E-02   1.22880980E-04  -5.51200254E-03  -1.69696088E-04  -3.21011205E-04 
  6.77056258E-03   1.14841549E-02   1.30743071E-02   4.06438176E-03  -1.11943140E-03 
  3.41785301E-03  -9.21262928E-04   4.08106575E-03   1.89996548E-02   3.22270086E-02 
  3.66893177E-02   1.31003772E-02   6.39572149E-04   6.20741736E-04  -4.29438658E-03 
 -5.77747539E-03  -6.43791454E-03  -1.09199209E-02  -1.24319465E-02  -7.37814420E-03 
 -1.00307483E-03  -3.42011367E-03  -1.33070546E-03   4.40758998E-03  -2.24619722E-02 
 -3.80997538E-02  -4.33752320E-02  -1.60212253E-02   1.33863168E-03   4.36168285E-03 
 -4.45031668E-03  -3.11201123E-04  -3.70421900E-03  -6.28305612E-03  -7.15303879E-03 
 -4.96582766E-03  -3.78246585E-04  -1.01803420E-03   1.61288809E-03  -2.79435945E-03 
<MO Number>
31
</MO Number>
 -4.34160977E-03  -8.00957121E-03  -1.29299489E-02  -1.68309532E-02  -1.43618842E-02 
 -4.95881422E-03  -8.11844400E-03  -3.74178508E-03   1.04923532E-02   2.58907177E-02 
  1.13497289E-01   2.70491816E-02   1.98513523E-02   8.70224878E-02   2.07395886E-02 
  9.90721621E-03   4.34303209E-02   1.03505084E-02   3.11285841E-03   2.73144828E-03 
  5.96535309E-03   1.58060105E-03  -3.08741629E-03   5.63210455E-04   1.17634444E-04 
  3.28815616E-04  -5.80008062E-03   3.56997686E-03   2.23010376E-03   1.10893432E-02 
  4.28170436E-03   4.57030270E-03  -4.92281776E-03  -9.08180639E-03  -1.46608713E-02 
 -1.90841000E-02  -1.62844986E-02  -5.62264689E-03  -5.87293898E-03  -2.70683341E-03 
  7.59024146E-03  -1.32551690E-01   1.95416624E-01  -2.78388843E-02  -1.01632188E-01 
  1.49833013E-01  -2.13450823E-02  -5.07215854E-02   7.47771755E-02  -1.06526922E-02 
  1.26808359E-02  -1.02533826E-02   1.49690473E-02  -1.37332040E-03   6.58177521E-03 
 -1.06541033E-04   9.38892856E-04  -4.28115215E-04   4.53215164E-03  -6.69131329E-03 
  2.15916165E-03   6.77001470E-03  -8.51965029E-03  -2.59254164E-03  -1.74458581E-02 
 -3.21168620E-02  -5.19750773E-02  -6.88339812E-02  -5.92994502E-02  -1.84302778E-02 
 -5.43060931E-03  -2.46502449E-02  -3.74398867E-02   8.74114612E-03   4.57430686E-02 
  1.78030869E-02  -1.92058615E-01   9.65857498E-01  -2.49521685E-01  -2.40792600E-01 
  1.21093937E+00  -3.12836658E-01  -2.45768933E-01   1.23596521E+00  -3.19301888E-01 
 -1.76184884E-01   8.86028943E-01  -2.28898606E-01  -7.56821411E-02   3.80603409E-01 
 -9.83258959E-02  -1.37758584E-02   6.92784136E-02  -1.78975330E-02   2.56168785E-02 
 -3.13423652E-03  -2.34217375E-02  -2.97392362E-03   1.54530124E-02  -4.00698833E-03 
  1.72727090E-02  -8.97519306E-02   2.32728046E-02   1.21246061E-02  -6.30015133E-02 
  1.63363830E-02  -1.34335584E-02   1.02566619E-03  -4.94752886E-03   2.34914761E-03 
 -7.51003926E-03  -5.64309571E-04  -3.68623314E-04   9.41536165E-05   1.52699466E-02 
 -5.48347684E-03  -9.78646977E-03   1.54382876E-02  -3.27643997E-02   1.04769616E-02 
 -1.11238109E-02  -2.05216406E-02  -3.31283356E-02  -4.31232537E-02  -3.67971539E-02 
 -1.27051749E-02  -1.85702316E-02  -8.55900657E-03   2.40003416E-02  -1.35824233E-03 
  3.40480629E-01   2.05518629E-01  -1.04141366E-03   2.61058847E-01   1.57578587E-01 
 -5.19738408E-04   1.30286663E-01   7.86427599E-02   1.35214433E-02   2.08576415E-03 
  1.84750834E-02   1.44930644E-02   6.99501499E-03  -4.28768791E-04  -3.18353546E-05 
  1.13514624E-03   5.19753929E-03   1.10308904E-02  -1.62284297E-02   1.94196401E-02 
  4.28462737E-03   2.20859672E-03  -8.36530107E-03  -1.54326340E-02  -2.49130900E-02 
 -3.24294439E-02  -2.76721058E-02  -9.55451458E-03  -1.41462783E-02  -6.52000962E-03 
  1.82827828E-02  -2.89278401E-02  -2.97494743E-01  -2.34598242E-01  -2.21800242E-02 
 -2.28100010E-01  -1.79874981E-01  -1.10693867E-02  -1.13837893E-01  -8.97702232E-02 
  1.00355091E-02  -2.20456843E-03  -1.47297325E-02  -1.49932966E-02   2.44026113E-03 
 -1.48270796E-04  -1.66420363E-04  -1.34253848E-03   1.67409271E-02  -7.79777538E-03 
 -8.94315172E-03   1.50106971E-02   1.06234907E-02   8.42158659E-04   1.08226836E-02 
  1.99311062E-02   3.22025915E-02   4.21460163E-02   3.61018178E-02   1.24194374E-02 
  1.98658679E-02   9.82075729E-03  -2.59064383E-02   4.93080761E-02   4.25245495E-01 
  2.19999704E-01   3.83869634E-02   3.31059018E-01   1.71272563E-01   1.82274880E-02 
  1.57198531E-01   8.13262709E-02  -1.56037178E-02   2.99804031E-03   2.54561718E-02 
  1.22478411E-02  -6.70673700E-03   3.20600560E-04   1.33108373E-03   1.98636191E-05 
  1.11369405E-02  -7.29935947E-03  -3.83758105E-03  -1.69292176E-02  -1.74468597E-02 
 -1.32129903E-02   3.41060148E-03   6.29201077E-03   1.01572700E-02   1.32217488E-02 
  1.12821433E-02   3.89545353E-03   5.99070004E-03   2.76110940E-03  -7.74243696E-03 
  1.41022782E-02  -2.04265218E-01  -1.90104657E-01   1.08127282E-02  -1.56617551E-01 
 -1.45760136E-01   5.39630923E-03  -7.81631354E-02  -7.27445241E-02  -2.25275107E-03 
  2.32940875E-03  -1.07420633E-02  -1.24585237E-02   2.33392958E-05   2.18812748E-04 
 -4.66395453E-04  -9.49008832E-04  -1.08708560E-02   1.39257701E-02  -3.05491408E-03 
 -9.85203069E-03  -1.71123035E-02  -2.39163472E-02   3.69459026E-03   6.80397524E-03 
  1.09931497E-02   1.43875833E-02   1.23242469E-02   4.23968162E-03   6.85836673E-03 
  3.39045620E-03  -8.94377509E-03   1.56483757E-01  -2.76175699E-01   1.04868059E-01 
  1.21824592E-01  -2.15006289E-01   8.16411160E-02   5.78466252E-02  -1.02092591E-01 
  3.87660895E-02  -5.65465313E-03   1.00776175E-02  -1.67917168E-02   6.67770639E-03 
 -1.07792360E-03   4.58051430E-04   4.30281648E-04  -5.38094106E-04   6.20749649E-03 
 -4.81885396E-04  -5.72561110E-03   1.71613907E-02   3.89488053E-03  -1.12845944E-02 
  1.48642912E-03   2.52126496E-03   2.87037163E-03   2.17421271E-03   1.01806605E-03 
  1.06809307E-04   2.53375261E-03   5.55666417E-04  -4.87070075E-03  -8.26162983E-03 
 -9.40557548E-03  -4.55387482E-03  -2.09841942E-04   2.52581328E-03   2.11823966E-03 
  6.30785234E-04  -1.28147925E-02  -2.17363121E-02  -2.47460282E-02  -9.81266833E-03 
  1.00275975E-04  -2.11455509E-03   2.97926982E-03   4.14489442E-03  -2.98158620E-03 
 -5.05733420E-03  -5.75759741E-03  -2.67691579E-03  -3.45978506E-04  -4.07472117E-03 
  3.59802083E-03  -1.38701675E-03  -1.76677273E-02  -2.99678076E-02  -3.41172968E-02 
 -1.23114319E-02   4.77182756E-04   4.18360513E-03  -7.26706858E-03   2.63291628E-04 
 -1.52192179E-02  -2.58146725E-02  -2.93890982E-02  -1.34449350E-02  -1.32676699E-04 
 -6.08381119E-03  -4.77541448E-03  -2.57204982E-03   2.40941770E-02   4.08682820E-02 
  4.65271041E-02   1.70756068E-02   5.11816203E-04   4.86929962E-03  -2.28636410E-03 
  5.33319035E-03  -3.40727678E-03  -5.77938595E-03  -6.57962799E-03  -3.03645715E-03 
 -1.69093969E-04   5.05386050E-04  -3.36018218E-03  -4.31251767E-03   2.59596052E-02 
  4.40324010E-02   5.01293425E-02   1.91123116E-02  -6.79093883E-04  -4.85313838E-03 
 -1.43016051E-03   2.46982893E-03  -3.39954384E-03  -5.76626942E-03  -6.56469527E-03 
 -3.61720339E-03  -8.49866631E-04   5.71479578E-03  -4.61586360E-03   1.18564081E-03 
<MO Number>
32
</MO Number>
  1.08249962E-02   1.99703755E-02   3.22384217E-02   4.19648501E-02   3.58086860E-02 
  1.23638806E-02   1.97769270E-02   9.11517165E-03  -2.55598861E-02   2.07853202E-01 
 -5.99487930E-02  -8.99407879E-02   1.59368589E-01  -4.59649139E-02  -6.89608643E-02 
  7.95360960E-02  -2.29397138E-02  -3.44163048E-02  -1.23301939E-02   1.40055215E-02 
 -2.86985165E-04  -7.00361697E-03   3.15952901E-04   3.51189415E-04   6.94199636E-04 
 -1.03463605E-03  -3.55102187E-03  -2.79046221E-03   6.34148408E-03  -6.11024178E-05 
 -1.89334187E-02   7.27674450E-03  -5.35280009E-03  -9.87505458E-03  -1.59414215E-02 
 -2.07509961E-02  -1.77068642E-02  -6.11375562E-03  -4.28247287E-03  -1.97378871E-03 
  5.53470814E-03  -2.40816484E-01   1.22103715E-01   3.55696502E-02  -1.84642733E-01 
  9.36213467E-02   2.72725409E-02  -9.21496655E-02   4.67236140E-02   1.36109095E-02 
  1.69164398E-02  -1.21232535E-02   1.24191086E-02   1.92589427E-03   6.31883935E-03 
 -4.93926089E-05   2.37202506E-04   4.77982080E-04   1.35879307E-02  -4.58832193E-03 
 -8.99960873E-03   8.10247391E-03  -1.34751444E-02   6.76018317E-03  -4.54884597E-02 
 -8.37417443E-02  -1.35520202E-01  -1.79478233E-01  -1.54617826E-01  -4.80552431E-02 
 -1.42349833E-02  -6.46144481E-02  -9.81392934E-02   2.29127270E-02   1.19904007E-01 
  4.66663370E-02  -2.27228919E+00   3.20795700E-01   3.21888129E-01  -2.84887206E+00 
  4.02196125E-01   4.03565753E-01  -2.90774819E+00   4.10508099E-01   4.11906032E-01 
 -2.08448347E+00   2.94281791E-01   2.95283931E-01  -8.95412639E-01   1.26411957E-01 
  1.26842437E-01  -1.62985317E-01   2.30098303E-02   2.30881874E-02   6.65166945E-02 
 -8.13834729E-03  -6.08167994E-02  -3.65154714E-02   5.14913538E-03   5.16595930E-03 
  2.12083830E-01  -2.99064564E-02  -3.00041706E-02   1.48872589E-01  -2.09928856E-02 
 -2.10614762E-02  -3.41412547E-02   1.67971701E-02  -2.71110189E-03  -2.44681813E-03 
 -7.39088945E-03  -1.10972254E-04   7.08277761E-05  -1.02208098E-04   6.93438666E-03 
 -2.19305994E-02   1.49962128E-02   2.96766476E-04   7.37168498E-03  -1.09559146E-02 
 -7.53204420E-03  -1.38954092E-02  -2.24315292E-02  -2.91991887E-02  -2.49157230E-02 
 -8.60280168E-03  -9.01402596E-03  -4.15455818E-03   1.16498118E-02  -2.30467221E-01 
 -2.06814703E-01   4.28252791E-02  -1.76707577E-01  -1.58572334E-01   3.28356948E-02 
 -8.81894666E-02  -7.91387093E-02   1.63873132E-02   1.77994458E-02  -1.37122719E-02 
 -2.33250378E-02   3.76421871E-03  -5.72027613E-03   5.53208063E-05  -2.12502264E-03 
  1.12760461E-03   5.05613094E-03  -6.69480351E-03   1.63867257E-03  -6.52357219E-03 
  2.75340006E-02  -1.79011535E-03   1.06088249E-03   1.95715744E-03   3.15946321E-03 
  4.11268272E-03   3.50935995E-03   1.21169784E-03   2.82483887E-03   1.30196624E-03 
 -3.65084828E-03   5.11469124E-03   1.03744048E-01   5.34465118E-03   3.92161928E-03 
  7.95443241E-02   4.09793791E-03   1.95716289E-03   3.96981931E-02   2.04515825E-03 
  4.81481012E-03   2.57432641E-04   4.46725101E-03  -2.10662749E-03   4.33578139E-03 
 -6.90325624E-05  -1.39205181E-05  -2.13965759E-04  -2.40121982E-03   9.26984308E-04 
  1.47423551E-03  -9.77475424E-03   6.69561284E-03  -4.04785750E-03  -9.79121971E-03 
 -1.80315574E-02  -2.91334997E-02  -3.81292590E-02  -3.26611074E-02  -1.12357938E-02 
 -1.79211378E-02  -8.85937356E-03   2.33703785E-02   3.63773151E-02  -2.03767967E-01 
  3.00847875E-02   2.83202018E-02  -1.58635950E-01   2.34213891E-02   1.34474335E-02 
 -7.53259598E-02   1.11213040E-02   1.16597212E-02   3.45448222E-03  -1.28904003E-02 
  1.65123581E-03   1.43163224E-03   3.92371751E-04  -6.58420722E-04   3.03744628E-05 
 -6.68457943E-03   6.61657148E-03   6.80079557E-05   4.13541473E-03   8.30653665E-03 
 -7.30810513E-04   7.33689723E-04   1.35353944E-03   2.18503530E-03   2.84426699E-03 
  2.42701840E-03   8.37991256E-04   2.13329865E-03   9.83235838E-04  -2.75709521E-03 
  1.14811432E-02   8.79852727E-02  -3.20315599E-02   8.80300893E-03   6.74614998E-02 
 -2.45597588E-02   4.39331847E-03   3.36680169E-02  -1.22570410E-02   4.45859029E-03 
  5.30252022E-04   4.30593875E-03   6.18077906E-04   8.04269632E-03   3.30740160E-07 
 -4.27222463E-04   4.12702027E-04   4.83262322E-04  -2.08445098E-03   1.60118866E-03 
  8.21987519E-03   9.68320130E-03   3.47407750E-04   7.59723446E-03   1.39911036E-02 
  2.26053581E-02   2.95853764E-02   2.53425107E-02   8.71811298E-03   1.42831614E-02 
  7.06092793E-03  -1.86262106E-02   2.03117438E-01   3.16419307E-02   7.09000368E-02 
  1.58129505E-01   2.46336449E-02   5.51965790E-02   7.50854819E-02   1.16969259E-02 
  2.62092880E-02  -1.43328899E-02   1.33932374E-02  -4.76874279E-04   6.56840584E-03 
 -1.14266621E-02   1.36441575E-03  -5.06164679E-04   1.07472985E-03  -7.02663143E-03 
 -2.31103375E-03   9.33766518E-03  -1.14173508E-03   1.00227032E-04  -1.44221225E-02 
  1.47225907E-03   2.49722988E-03   2.84300854E-03   5.00754105E-04  -1.97375579E-03 
  4.48864330E-03  -1.69608940E-03  -1.10526397E-03   1.80275716E-02   3.05781716E-02 
  3.48121747E-02   1.68164870E-02   1.34150136E-03   5.66758292E-04   3.56771791E-03 
 -3.21773519E-03  -4.55180412E-03  -7.72072081E-03  -8.78976956E-03  -4.65113821E-03 
 -1.30717419E-03  -5.50166799E-03   1.84060639E-03   2.12236362E-03   4.56180583E-03 
  7.73768562E-03   8.80908339E-03   4.25099177E-03   5.49184117E-04  -3.91842323E-03 
  3.45661209E-03   2.33236047E-03  -2.28211754E-04  -3.87090304E-04  -4.40688719E-04 
  5.82311437E-04  -5.54971903E-04   1.12576285E-04   2.16041489E-03   3.01696958E-04 
  1.71817419E-03   2.91434844E-03   3.31788337E-03   1.58361088E-03   5.58252003E-05 
  1.92738196E-03   1.93801110E-03   9.70949351E-05  -1.32372201E-02  -2.24528293E-02 
 -2.55617578E-02  -8.93471220E-03  -4.14989257E-04  -1.02917870E-03   1.24161846E-03 
 -2.23571092E-05   4.08469073E-04   6.92840815E-04   7.88774941E-04   4.26365348E-04 
  2.25903239E-04   1.40834118E-03   1.57476785E-03  -9.06699889E-04   4.18418000E-04 
  7.09716077E-04   8.07986834E-04   1.25655265E-03  -5.33681869E-04   6.54518816E-05 
  2.15035451E-03  -5.79222772E-04   1.09280558E-02   1.85360499E-02   2.11026420E-02 
  1.31315661E-02  -5.02025661E-05   4.41806318E-05  -2.42504824E-03   2.31968454E-03 
<MO Number>
33
</MO Number>
  6.07872848E-03   1.12142756E-02   1.81033424E-02   2.35651750E-02   2.01082085E-02 
  6.94288220E-03   1.14412452E-02   5.27326182E-03  -1.47867727E-02  -2.71593784E-02 
 -1.32447250E-02  -1.19313906E-01  -2.08240804E-02  -1.01552110E-02  -9.14822995E-02 
 -1.03926757E-02  -5.06816208E-03  -4.56560796E-02  -3.48300244E-03  -1.14156004E-03 
  7.07934113E-04  -5.20184764E-03  -1.29224418E-03  -1.21291920E-04  -1.13673144E-03 
 -9.27505286E-04  -1.46563819E-02   2.00634292E-02  -5.40704733E-03   9.42594012E-03 
  1.73633635E-03   1.10802541E-02   5.43820147E-03   1.00326064E-02   1.61957593E-02 
  2.10820684E-02   1.79893689E-02   6.21129769E-03   9.64289328E-03   4.44440268E-03 
 -1.24625658E-02  -1.86245196E-02  -4.95091013E-02   4.36911180E-02  -1.42800947E-02 
 -3.79604237E-02   3.34995648E-02  -7.12676816E-03  -1.89449121E-02   1.67186309E-02 
 -9.08458168E-03   1.52505453E-04  -1.78958185E-03   3.01791416E-03  -2.34509003E-03 
 -7.57837210E-04   6.90891529E-05   7.16578709E-04  -1.47163389E-03   5.54792985E-03 
 -4.07629597E-03  -4.69166881E-03   1.32282209E-03   4.03154704E-03   3.35146189E-03 
  6.16985641E-03   9.98474768E-03   1.32234519E-02   1.13918070E-02   3.54057528E-03 
  1.02334645E-03   4.64510320E-03   7.05518904E-03  -1.64718550E-03  -8.61984436E-03 
 -3.35482168E-03   5.01659315E-02  -1.80179625E-01   4.24359392E-01   6.28953046E-02 
 -2.25899372E-01   5.32038625E-01   6.41951286E-02  -2.30567915E-01   5.43033986E-01 
  4.60196948E-02  -1.65287699E-01   3.89285898E-01   1.97682625E-02  -7.10011360E-02 
  1.67222009E-01   3.59827010E-03  -1.29238098E-02   3.04381811E-02  -5.10528502E-03 
  6.24633903E-04   4.66780704E-03   8.99333229E-04  -3.06392876E-03   6.97345580E-03 
 -5.22337596E-03   1.77954637E-02  -4.05022079E-02  -3.66655723E-03   1.24915546E-02 
 -2.84305905E-02   5.72491787E-04  -8.53969947E-04   6.27749051E-04  -5.33207396E-03 
 -9.07260971E-03  -1.06623596E-03   1.05011764E-03   5.06796507E-05  -3.15166764E-03 
  3.07586313E-03   7.58045039E-05  -9.12353502E-03   9.46291905E-03  -3.67939087E-03 
  4.33063154E-03   7.98931814E-03   1.28972541E-02   1.67883943E-02   1.43255686E-02 
  4.94627531E-03   5.68580609E-03   2.62058400E-03  -7.34838916E-03  -8.09570541E-02 
  9.51731153E-03  -1.05448660E-01  -6.20727097E-02   7.29726794E-03  -8.08513125E-02 
 -3.09786329E-02   3.64184818E-03  -4.03504719E-02  -2.43189111E-03  -1.70505989E-03 
 -8.38542008E-03  -4.56759566E-03  -1.72417647E-02   3.87818001E-04  -1.09353265E-02 
 -1.63690265E-03  -4.82231728E-04   5.28784937E-03  -4.80561764E-03  -2.75873316E-02 
  8.96355579E-03   2.20352768E-02   2.02460234E-03   3.73506544E-03   6.02956187E-03 
  7.84869873E-03   6.69730948E-03   2.31242036E-03   2.70175877E-03   1.24523870E-03 
 -3.49177840E-03   1.16207101E-01   1.05017559E-01   2.28331784E-02   8.91001995E-02 
  8.05207713E-02   1.75070260E-02   4.44672447E-02   4.01855087E-02   8.73723308E-03 
 -4.63521031E-03   4.89059369E-03   5.17901832E-03   1.88870391E-03   2.22841273E-02 
 -3.32386618E-04  -9.46819221E-04  -9.41321238E-04  -1.88239614E-03   1.42070336E-02 
 -1.23246374E-02  -1.42040787E-02  -8.16888135E-03   3.13527267E-02   2.42557124E-02 
  4.46694368E-02   7.21721920E-02   9.44573166E-02   8.09111069E-02   2.78343444E-02 
  4.18064939E-02   2.06671781E-02  -5.45185018E-02  -7.61190039E-01   2.80773387E-02 
  2.45390028E-02  -5.92596112E-01   2.18585648E-02   1.91039253E-02  -2.81385594E-01 
  1.03792197E-02   9.07121945E-03  -3.15962316E-02  -5.80413008E-02   3.19973467E-03 
  1.22524972E-03   8.86751357E-03  -4.33306076E-03  -1.87036822E-03   6.54814206E-05 
 -5.56507807E-03  -8.27851259E-03   1.38435907E-02   5.86944519E-03   2.50795247E-03 
 -3.96761027E-03  -1.17042026E-02  -2.15923700E-02  -3.48568272E-02  -4.53732364E-02 
 -3.87170684E-02  -1.33680753E-02  -1.97349882E-02  -9.09584206E-03   2.55056840E-02 
  1.72993312E-01  -7.39893516E-02   1.10261096E-01   1.32640247E-01  -5.67303194E-02 
  8.45411817E-02   6.61967802E-02  -2.83124057E-02   4.21919753E-02   1.54600719E-02 
  4.01598285E-03  -8.77039216E-03   9.86509286E-03   7.43682398E-03  -9.18889046E-04 
 -3.36027520E-05   1.97278518E-03   9.17745064E-03   1.08997782E-02  -2.00772289E-02 
  1.30334084E-02  -3.05148964E-03  -2.32464424E-02  -2.20040656E-02  -4.05227932E-02 
 -6.54724801E-02  -8.56888867E-02  -7.34001656E-02  -2.52504948E-02  -3.89543621E-02 
 -1.92572173E-02   5.07991286E-02   1.34347287E-01  -1.60332997E-01   6.98011230E-01 
  1.04591069E-01  -1.24821274E-01   5.43410607E-01   4.96635391E-02  -5.92695558E-02 
  2.58030576E-01   2.67175890E-02   1.24616137E-02  -1.27308694E-02   5.43947077E-02 
 -8.93341570E-03   2.72852006E-03  -6.59736501E-04   4.00491444E-03   2.95952957E-03 
 -9.26062221E-03   6.30109264E-03   7.17785698E-03   2.29909254E-03  -6.14965881E-03 
  1.92304591E-02   3.26184964E-02   3.71350128E-02   2.42681514E-02  -1.35442889E-03 
 -1.03868352E-03  -1.08795680E-03   1.81534727E-03  -9.50093395E-03  -1.61153812E-02 
 -1.83467957E-02  -9.72581347E-03  -9.66443301E-04   1.77059417E-03  -1.28332613E-03 
 -1.83279465E-03   6.62246988E-03   1.12329616E-02   1.27883324E-02   8.07342056E-03 
  2.22213617E-04  -4.38243628E-05  -1.61849146E-04  -3.53646437E-04  -6.06734233E-04 
 -1.02913603E-03  -1.17163524E-03   1.89812599E-03   1.13584242E-03  -1.99964117E-04 
 -9.71493542E-04   5.16518466E-04   1.70222612E-02   2.88729750E-02   3.28708683E-02 
  1.99044952E-02   9.21640929E-04   2.48714085E-04   3.87660445E-04  -1.55161550E-03 
 -1.40206832E-02  -2.37817309E-02  -2.70746657E-02  -1.67048406E-02  -1.43911121E-03 
  1.02164862E-03   5.21348224E-03   1.71400280E-03   1.23388362E-02   2.09290003E-02 
  2.38269320E-02   4.60452991E-03   3.36081333E-04  -1.53886590E-02  -7.69971534E-03 
  2.91364093E-03  -2.73769406E-02  -4.64364699E-02  -5.28662906E-02  -3.22328649E-02 
 -2.84951656E-03  -3.98777530E-03   5.60464440E-04  -6.34717191E-04   1.38506815E-02 
  2.34933759E-02   2.67463835E-02   1.87903746E-02   4.86132925E-03   8.63970764E-04 
 -9.43316636E-04   4.84467249E-03  -7.49643673E-03  -1.27153747E-02  -1.44760077E-02 
 -4.57522807E-03  -1.51699224E-04   8.76767959E-03  -2.86402751E-03   1.48651931E-02 
<MO Number>
34
</MO Number>
 -3.44586934E-03  -6.35707428E-03  -1.02623029E-02  -1.33584703E-02  -1.13988080E-02 
 -3.93573507E-03  -9.29760853E-03  -4.28526118E-03   1.20163165E-02   9.34210604E-03 
  1.45557091E-03   1.25280832E-01   7.16293154E-03   1.11603901E-03   9.60573577E-02 
  3.57480489E-03   5.56981691E-04   4.79393542E-02  -5.36770016E-03  -8.68530019E-04 
 -2.05941827E-03   3.81488986E-03   9.70261266E-03  -2.00972325E-03   7.72135293E-04 
  9.17347992E-04   1.48997950E-02  -2.08336158E-02   5.93382078E-03  -1.09899706E-02 
  4.51809037E-03  -1.02794598E-02  -4.10740020E-03  -7.57749225E-03  -1.22324385E-02 
 -1.59230018E-02  -1.35871276E-02  -4.69130935E-03  -8.03672639E-03  -3.70412150E-03 
  1.03867406E-02   5.83179261E-02  -9.26193639E-03  -8.23875932E-02   4.47144691E-02 
 -7.10146256E-03  -6.31695559E-02   2.23156542E-02  -3.54412757E-03  -3.15260360E-02 
  6.28179804E-03   4.81942169E-03  -2.83220676E-03  -4.42102528E-03  -8.60647220E-03 
 -5.15981617E-04  -1.02094036E-03   5.24214339E-04   2.44948448E-03  -4.49261405E-03 
  2.04312957E-03   1.02270088E-02   5.10355335E-03  -4.99117318E-03   8.28929706E-03 
  1.52601385E-02   2.46956529E-02   3.27060622E-02   2.81757857E-02   8.75703833E-03 
  2.28274306E-03   1.03616689E-02   1.57377629E-02  -3.67431894E-03  -1.92279847E-02 
 -7.48348312E-03  -3.86695107E-01  -2.54278093E-01  -8.36579505E-01  -4.84817201E-01 
 -3.18799983E-01  -1.04885769E+00  -4.94836662E-01  -3.25388454E-01  -1.07053387E+00 
 -3.54734583E-01  -2.33261895E-01  -7.67435834E-01  -1.52380114E-01  -1.00200194E-01 
 -3.29660444E-01  -2.77366212E-02  -1.82386977E-02  -6.00056438E-02  -1.50719302E-02 
  1.84405740E-03   1.37803985E-02  -6.54248075E-03  -4.18482518E-03  -1.37062312E-02 
  3.79990815E-02   2.43056906E-02   7.96065308E-02   2.66735169E-02   1.70614190E-02 
  5.58799335E-02   4.57257655E-03   2.50871555E-03   2.50783199E-03   1.09890892E-02 
  6.71367016E-03   6.25333130E-04   6.23053434E-04  -1.51652880E-04  -3.70171162E-03 
 -4.23316177E-03   7.93487339E-03   6.82432345E-03   9.88268357E-03   2.48244902E-03 
 -2.66523093E-03  -4.91692208E-03  -7.93744751E-03  -1.03321992E-02  -8.81648511E-03 
 -3.04412090E-03  -6.63091280E-03  -3.05618301E-03   8.56985394E-03   1.22903184E-02 
 -6.38806049E-02   8.28696875E-02   9.42343286E-03  -4.89795767E-02   6.35391951E-02 
  4.70295349E-03  -2.44442418E-02   3.17105119E-02  -3.65542044E-04   1.23327962E-03 
 -7.73762573E-03   7.62621963E-03  -8.51678864E-02  -2.16713448E-03  -4.50566663E-03 
  4.22410278E-03   3.58074754E-03  -7.05936029E-03   3.47861274E-03   1.87105283E-02 
  9.83678495E-03  -2.89514194E-02  -8.64438212E-03  -1.59474936E-02  -2.57442342E-02 
 -3.35113468E-02  -2.85952956E-02  -9.87326987E-03  -1.65342385E-02  -7.62061882E-03 
  2.13690051E-02   1.55244543E-01  -2.63314842E-02  -6.40194718E-02   1.19031622E-01 
 -2.01893040E-02  -4.90860510E-02   5.94051224E-02  -1.00758778E-02  -2.44973799E-02 
  7.34138138E-03   2.83731161E-03  -2.85964811E-03  -2.79251373E-03   2.27187190E-02 
 -2.25829726E-04  -2.00294472E-03  -1.64076175E-03   4.28531643E-03   9.38451901E-03 
 -1.36698354E-02  -1.24146572E-02  -1.80107393E-04   2.44920972E-02   2.44079300E-02 
  4.49497616E-02   7.26251114E-02   9.50500872E-02   8.14188678E-02   2.80090199E-02 
  4.22036495E-02   2.08635132E-02  -5.50364196E-02  -7.47009765E-01   7.09072748E-03 
  7.27608444E-02  -5.81556589E-01   5.52022139E-03   5.66452414E-02  -2.76143638E-01 
  2.62119636E-03   2.68971641E-02  -3.12666098E-02  -5.66125987E-02   5.82256708E-04 
  6.70378646E-03   7.05860637E-03  -4.14139388E-03  -2.08946839E-03   5.77410808E-04 
 -9.95414698E-03  -4.43612805E-03   1.43902750E-02  -4.66486907E-03   6.67999134E-04 
 -1.23253292E-03   1.63623587E-03   3.01859182E-03   4.87294973E-03   6.34313326E-03 
  5.41260761E-03   1.86884362E-03   1.14729414E-03   5.28787056E-04  -1.48277372E-03 
  8.31717840E-02   1.24646819E-01  -7.58040651E-02   6.37708234E-02   9.55712370E-02 
 -5.81217261E-02   3.18261106E-02   4.76967459E-02  -2.90068152E-02  -5.07505782E-03 
  2.60730242E-03   8.51195725E-03  -5.13249975E-03   3.04693680E-02  -5.00675347E-04 
 -1.85562179E-03   1.51960409E-03   5.01190925E-03   7.81619423E-03  -1.28281035E-02 
  2.01014300E-02  -1.64240320E-02  -1.37556532E-02   2.40474962E-02   4.42859849E-02 
  7.15526506E-02   9.36464749E-02   8.02165488E-02   2.75954085E-02   4.20532083E-02 
  2.07891421E-02  -5.48402341E-02  -2.17648560E-02   1.36150464E-01  -7.15598687E-01 
 -1.69442168E-02   1.05994865E-01  -5.57102666E-01  -8.04571343E-03   5.03301111E-02 
 -2.64532050E-01  -3.53417364E-02   1.66618199E-04   8.38164449E-03  -5.72352330E-02 
  2.78363516E-02  -2.73899365E-03   3.27943940E-03  -6.48616187E-03  -6.58536444E-03 
  1.12645382E-02  -4.67917380E-03  -7.87180492E-03   2.70870439E-03   1.83610246E-03 
 -2.03999573E-02  -3.46021865E-02  -3.93933744E-02  -2.72987873E-02  -1.38180769E-03 
  6.39659174E-04   1.74412338E-03  -2.72706962E-03   7.47097420E-03   1.26721855E-02 
  1.44268382E-02   7.87782381E-03   2.87332600E-03  -1.99688745E-03   6.49337760E-04 
  2.53991322E-03  -8.30888508E-03  -1.40934408E-02  -1.60448875E-02  -1.11473833E-02 
 -1.91055308E-03   4.83543018E-04  -1.33861509E-03   1.55147555E-04   6.08506848E-03 
  1.03214272E-02   1.17505825E-02   4.54973382E-03   2.21155329E-04   2.69755931E-03 
  1.82588787E-04  -3.46504984E-04   1.36467383E-02   2.31474495E-02   2.63525586E-02 
  1.47923630E-02   1.66748304E-03  -3.93345288E-04   1.07464323E-03  -4.51830281E-03 
 -2.20289147E-02  -3.73652064E-02  -4.25389756E-02  -2.65187050E-02  -2.43988946E-03 
 -2.67236757E-03   2.23836937E-03   1.27345461E-03   9.64320693E-03   1.63567031E-02 
  1.86215322E-02   3.93998315E-03   1.19772474E-03  -1.59065896E-02  -7.64157466E-03 
  1.61472309E-03  -8.58935289E-03  -1.45691673E-02  -1.65864854E-02  -1.12533582E-02 
 -2.81984621E-03   1.66321781E-03   5.23000388E-03  -3.05812825E-03   1.33210650E-02 
  2.25950461E-02   2.57236667E-02   1.44032038E-02   1.44155283E-03   4.18530423E-04 
  2.33256973E-03   9.27638702E-04   1.25628845E-02   2.13090286E-02   2.42595809E-02 
 -1.79216110E-04   2.22090455E-03  -7.30017336E-03  -1.92903299E-03  -1.46067936E-02 
<MO Number>
35
</MO Number>
  9.49149354E-04   1.75102778E-03   2.82670559E-03   3.67953113E-03   3.13975088E-03 
  1.08408069E-03   4.33965117E-03   2.00014215E-03  -5.60860591E-03   5.79735394E-02 
  3.14484794E-02   2.24453789E-02   4.44504153E-02   2.41126898E-02   1.72096861E-02 
  2.21838728E-02   1.20339223E-02   8.58883959E-03   3.99483243E-03   5.33115708E-03 
  7.68880403E-03   5.62791119E-03   3.45474978E-03   7.77070946E-04   1.97043358E-04 
  9.88877458E-04   5.90069516E-03  -4.88590324E-03  -1.01479192E-03  -6.93818191E-03 
 -6.89924878E-03  -4.50786567E-03  -1.06439597E-03  -1.96363924E-03  -3.16992686E-03 
 -4.12630328E-03  -3.52098240E-03  -1.21571079E-03  -2.00074111E-03  -9.22140160E-04 
  2.58577659E-03   3.05629647E-02  -5.31901978E-03   1.27819739E-01   2.34337335E-02 
 -4.07828539E-03   9.80040296E-02   1.16950755E-02  -2.03535026E-03   4.89108800E-02 
  8.41718748E-05   4.05792929E-04  -3.06933431E-03   2.35581246E-04  -5.56521325E-03 
 -5.63256025E-04  -1.53271706E-03  -6.95918767E-04  -3.20471291E-04   5.53461658E-04 
 -2.32990366E-04  -3.51054194E-02  -1.10944206E-02   1.67200098E-02   1.09926171E-03 
  2.02368015E-03   3.27494424E-03   4.33722203E-03   3.73645222E-03   1.16128990E-03 
  3.78247513E-04   1.71691486E-03   2.60772654E-03  -6.08829801E-04  -3.18605169E-03 
 -1.24000328E-03   3.25661221E-01  -8.89846519E-02   2.60659222E+00   4.08296250E-01 
 -1.11564096E-01   3.26800295E+00   4.16734292E-01  -1.13869732E-01   3.33554103E+00 
  2.98745175E-01  -8.16300306E-02   2.39115621E+00   1.28329253E-01  -3.50650711E-02 
  1.02714726E+00   2.33588214E-02  -6.38263464E-03   1.86963993E-01  -1.39753385E-03 
  1.70988891E-04   1.27777750E-03   5.34260977E-03  -1.44547683E-03   4.29871042E-02 
 -3.10301661E-02   8.39540752E-03  -2.49671423E-01  -2.17816754E-02   5.89316993E-03 
 -1.75257261E-01   2.07878618E-03  -3.85228474E-03   4.95124839E-04  -3.51517534E-02 
  1.09222958E-02   7.96996076E-04   2.68184311E-04  -1.70299606E-03  -7.41311554E-04 
  1.37525715E-03  -6.33945599E-04   4.82358407E-03   1.29152814E-03  -1.13919944E-02 
 -6.63911116E-04  -1.22480915E-03  -1.97722440E-03  -2.57375892E-03  -2.19619336E-03 
 -7.58292903E-04  -2.47695892E-03  -1.14162861E-03   3.20124496E-03   3.17335282E-02 
 -1.66585129E-02   1.82478494E-01   2.43312470E-02  -1.27726861E-02   1.39912879E-01 
  1.21429977E-02  -6.37446560E-03   6.98263335E-02  -2.50480562E-03  -1.06758564E-04 
 -8.42272952E-04   1.66535243E-03   3.91221550E-04   2.15651332E-03   8.25938547E-04 
  7.93768602E-04   4.15451459E-03  -1.06632677E-02   6.50875308E-03   4.44879077E-02 
  3.93517783E-03   1.43789506E-02  -1.36040215E-02  -2.50972300E-02  -4.05147657E-02 
 -5.27381918E-02  -4.50015989E-02  -1.55379730E-02  -2.11425504E-02  -9.74458650E-03 
  2.73248306E-02  -1.59720648E-02  -1.35688909E-01  -9.99391176E-02  -1.22463614E-02 
 -1.04037608E-01  -7.66269462E-02  -6.11179270E-03  -5.19220584E-02  -3.82422170E-02 
  2.57278621E-02  -7.04322811E-04  -1.20868430E-02  -8.84133488E-03  -1.62141827E-03 
 -4.30394617E-04   2.37093778E-04  -4.35177678E-04   6.48037974E-03  -2.62358922E-03 
 -3.85679052E-03   2.32015207E-03  -3.16297472E-03   5.10406937E-04   2.95502691E-03 
  5.44199180E-03   8.79259971E-03   1.15075537E-02   9.85724495E-03   3.39100479E-03 
  5.21029319E-03   2.57572561E-03  -6.79457549E-03  -1.42911596E-01  -3.38316136E-02 
 -3.80036525E-02  -1.11258493E-01  -2.63383409E-02  -2.95863261E-02  -5.28294674E-02 
 -1.25063758E-02  -1.40486341E-02  -2.81574974E-03  -1.12189904E-02  -2.72883872E-03 
 -4.84653099E-03  -5.60687339E-04  -9.25432694E-04   1.49124404E-05  -2.18926639E-06 
 -4.02596126E-03   1.20688889E-03   2.81907237E-03  -5.75236137E-03  -1.97214848E-04 
  2.42170383E-04   1.55588074E-02   2.87034953E-02   4.63364040E-02   6.03162358E-02 
  5.14679581E-02   1.77706518E-02   2.27785821E-02   1.04986323E-02  -2.94392533E-02 
  5.43026327E-02   1.62243092E-01  -1.62322320E-01   4.16357980E-02   1.24397664E-01 
 -1.24458410E-01   2.07791815E-02   6.20831533E-02  -6.21134701E-02  -3.25906310E-02 
  1.83826298E-03   1.32632660E-02  -1.49017773E-02  -3.36459071E-03   9.89645589E-05 
  3.00624582E-04  -6.29542225E-04  -1.61156175E-03   1.57028028E-03   4.12814695E-05 
  1.55187020E-02   9.91226151E-04  -4.19914871E-03   7.40133731E-03   1.36303385E-02 
  2.20224716E-02   2.88225079E-02   2.46890459E-02   8.49331361E-03   9.53426869E-03 
  4.71329715E-03  -1.24333326E-02  -6.07604795E-02   8.11012486E-02  -2.32503944E-01 
 -4.73028049E-02   6.31383520E-02  -1.81007273E-01  -2.24610448E-02   2.99803227E-02 
 -8.59486553E-02  -1.73268735E-02  -3.46661655E-03   1.18249316E-02  -1.37073054E-02 
 -5.64832467E-03  -1.58551723E-03   1.19079319E-04  -1.08076738E-03  -6.37585749E-04 
  3.40443342E-03  -2.76684767E-03   3.36369855E-03  -6.41829546E-03   6.31706038E-05 
 -4.25468611E-03  -7.21675248E-03  -8.21601930E-03  -3.92318910E-03   1.46574303E-03 
  9.62530409E-04   9.81993884E-04  -1.26770982E-03   4.29473443E-03   7.28468200E-03 
  8.29335468E-03   5.46127013E-03  -1.56748718E-03  -8.37808595E-05  -4.02741090E-04 
 -2.72404429E-04   1.96690573E-02   3.33624418E-02   3.79819686E-02   2.52011016E-02 
  2.06035227E-03   1.87181329E-03  -5.37842900E-05  -4.43283491E-03  -1.36174958E-02 
 -2.30978488E-02  -2.62960898E-02  -2.00090587E-02  -3.41879773E-03  -4.08482619E-03 
 -1.62100998E-03   1.28153451E-03  -5.09649356E-03  -8.64461714E-03  -9.84159308E-03 
 -6.13400199E-03   1.64789949E-04   5.44527234E-04  -2.92492563E-03  -1.01927438E-03 
 -3.48493483E-03  -5.91110869E-03  -6.72958970E-03  -5.43704958E-03  -9.43897052E-04 
 -8.97434594E-04  -1.54915836E-03  -2.43596233E-03   7.98412618E-05   1.35425883E-04 
  1.54177613E-04  -1.00024172E-03  -3.59441923E-04  -3.41707950E-03  -1.55861965E-03 
 -1.46569907E-03  -1.32917064E-03  -2.25452483E-03  -2.56669736E-03   1.09772332E-04 
  5.60678855E-04  -3.24366870E-04   2.58263807E-03  -3.66830429E-03   9.68230506E-03 
  1.64230209E-02   1.86970327E-02   1.08264894E-02   1.55275842E-04  -3.84840133E-04 
  4.18488213E-03  -9.04310600E-04   1.73122033E-03   2.93647716E-03   3.34307615E-03 
  1.39618841E-03  -3.52349544E-04  -3.72645926E-03  -1.25814125E-03  -5.77792769E-03 
</Molecular Orbital Primitive Coefficients>
<Energy = T + Vne + Vee + Vnn> 
-7.04367286740260E+02 
</Energy = T + Vne + Vee + Vnn> 

<Virial Ratio (-V/T)> 
 2.00471283258174E+00 
</Virial Ratio (-V/T)> 
