# Supplementary material for: Novel Sulfonium Reagents for the Modular Synthesis of Spiro[2.3]Hexanes and Heteroatom‐Containing Analogues: Synthesis, Application, and Evaluation as Bioisosteres
Source: Angew Chem Int Ed Engl. 2025 Dec 9;65(5):e21633. doi: 10.1002/anie.202521633 (PMC12851011; doi:10.1002/anie.202521633)
Supplement: Supplementary file 2 — Supporting information [file ANIE-65-e21633-s001.zip › Bioisostere-Analysis/DFT/1362824459561685721884962725645873/file.xyz]

18
Coordinates from ORCA-job file
  C   -1.77279761486709     -0.35328298108140      0.68730457678490
  C   -2.24099680944916      0.26804343832243     -0.62831771077376
  S   -0.71215449014998      0.44797411480616     -1.60859701986058
  C   0.36128344456790      0.22306683606781     -0.15813605923851
  C   1.63822649331130      1.07618003100874     -0.02045345641411
  N   2.34469266792100     -0.13465347635909      0.46695092000516
  C   1.31732685031897     -1.00224163669686     -0.15485844818860
  N   -0.52594678807436      0.34328247493106      0.98788416159009
  H   -1.63965268256358     -1.44106190280226      0.55363642159611
  H   -2.49745272900436     -0.18509985335456      1.49076234196715
  H   -2.68736351841101      1.25076347180540     -0.45805725640099
  H   -2.94746092085248     -0.37186367226841     -1.16203376933544
  H   1.57693012767688      1.90193515110478      0.69554640549359
  H   1.99373189586719      1.44555916564219     -0.99244388355522
  H   3.28897313522730     -0.25965426087423      0.11792864795322
  H   1.55918397054438     -1.33206335187509     -1.17436897650956
  H   1.00894690986069     -1.86563348359087      0.44839364390715
  H   -0.06546994192359     -0.01145006478580      1.82135946097938
