# Supplementary material for: Novel Sulfonium Reagents for the Modular Synthesis of Spiro[2.3]Hexanes and Heteroatom‐Containing Analogues: Synthesis, Application, and Evaluation as Bioisosteres
Source: Angew Chem Int Ed Engl. 2025 Dec 9;65(5):e21633. doi: 10.1002/anie.202521633 (PMC12851011; doi:10.1002/anie.202521633)
Supplement: Supplementary file 2 — Supporting information [file ANIE-65-e21633-s001.zip › Bioisostere-Analysis/DFT/1362824459561685721884962725645873/file_property.txt]

-------------------------------------------------------------
----------------------- !PROPERTIES! ------------------------
-------------------------------------------------------------
# -----------------------------------------------------------
$ PAL_Flags
   description: The PAL Flags
   geom. index: 1
   prop. index: 1
        Diskflag:     2
# -----------------------------------------------------------
$ SCF_Energy
   description: The SCF energy
   geom. index: 1
   prop. index: 1
        SCF Energy:     -704.3127455885
# -----------------------------------------------------------
$ DFT_Energy
   description: The DFT energy
   geom. index: 1
   prop. index: 1
   Number of Alpha Electrons                 34.9999394496 
   Number of Beta  Electrons                 34.9999394496 
   Total number of  Electrons                69.9998788992 
   Exchange energy                          -47.0455508966 
   Correlation energy                        -3.0573279536 
   Correlation energy NL                      0.0000000000 
   Exchange-Correlation energy              -50.1028788502 
   Embedding correction                       0.0000000000 
   Total DFT Energy (No VdW correction)    -704.3127455885 
# -----------------------------------------------------------
$ Mayer_Pop
   description: The Mayer population analysis
   geom. index: 1
   prop. index: 1
     Number of atoms                     : 18
     Threshold for printing              : 0.1000000
     Number of bond orders printed       : 22
  NA   - Mulliken gross atomic population
  ZA   - Total nuclear charge
  QA   - Mulliken gross atomic charge
  VA   - Mayer's total valence
  BVA  - Mayer's bonded valence
  FA   - Mayer's free valence
  ATOM       NA         ZA         QA         VA         BVA        FA
  0   0     6.1181     6.0000    -0.1181     3.4913     3.4913    -0.0000
  1   0     6.5715     6.0000    -0.5715     3.7985     3.7985    -0.0000
  2   0    15.8128    16.0000     0.1872     1.8785     1.8785    -0.0000
  3   0     6.5039     6.0000    -0.5039     4.1230     4.1230     0.0000
  4   0     6.1240     6.0000    -0.1240     3.4525     3.4525     0.0000
  5   0     7.3892     7.0000    -0.3892     2.6310     2.6310    -0.0000
  6   0     6.2212     6.0000    -0.2212     3.6350     3.6350    -0.0000
  7   0     7.2017     7.0000    -0.2017     2.7048     2.7048    -0.0000
  8   0     0.8582     1.0000     0.1418     0.9409     0.9409    -0.0000
  9   0     0.8245     1.0000     0.1755     0.9156     0.9156    -0.0000
 10   0     0.8008     1.0000     0.1992     0.9045     0.9045    -0.0000
 11   0     0.8146     1.0000     0.1854     0.9279     0.9279    -0.0000
 12   0     0.8270     1.0000     0.1730     0.9199     0.9199     0.0000
 13   0     0.8528     1.0000     0.1472     0.9602     0.9602    -0.0000
 14   0     0.7066     1.0000     0.2934     0.8577     0.8577     0.0000
 15   0     0.8480     1.0000     0.1520     0.9563     0.9563    -0.0000
 16   0     0.8551     1.0000     0.1449     0.9197     0.9197    -0.0000
 17   0     0.6701     1.0000     0.3299     0.8190     0.8190    -0.0000
      Bond orders larger than 0.1000000
           Atom A     A.N. of A          Atom B    A.N. of B              Bond order
                0             6               1            6                0.874537
                0             6               7            7                0.715761
                0             6               8            1                0.970822
                0             6               9            1                0.970927
                1             6               2           16                0.935318
                1             6              10            1                0.932576
                1             6              11            1                0.931906
                2            16               3            6                1.039483
                2            16               7            7               -0.150430
                3             6               4            6                0.810095
                3             6               6            6                0.857265
                3             6               7            7                1.499507
                3             6              16            1               -0.111575
                4             6               5            7                0.923083
                4             6               7            7               -0.158468
                4             6              12            1                0.992762
                4             6              13            1                0.970030
                5             7               6            6                0.944718
                5             7              14            1                0.878315
                6             6              15            1                0.942320
                6             6              16            1                1.023869
                7             7              17            1                0.826516
# -----------------------------------------------------------
$ VdW_Correction
   description: The Van der Waals Correction
   geom. index: 1
   prop. index: 1
        Van der Waals Correction:       -0.0370723873
# -----------------------------------------------------------
$ Hessian
   description: Details about the Hessian
   geom. index: 1
   prop. index: 1
Normal modes:
Number of Rows: 54 Number of Columns: 54
                  0          1          2          3          4          5    
      0       0.000000   0.000000   0.000000   0.000000   0.000000   0.000000
      1       0.000000   0.000000   0.000000   0.000000   0.000000   0.000000
      2       0.000000   0.000000   0.000000   0.000000   0.000000   0.000000
      3       0.000000   0.000000   0.000000   0.000000   0.000000   0.000000
      4       0.000000   0.000000   0.000000   0.000000   0.000000   0.000000
      5       0.000000   0.000000   0.000000   0.000000   0.000000   0.000000
      6       0.000000   0.000000   0.000000   0.000000   0.000000   0.000000
      7       0.000000   0.000000   0.000000   0.000000   0.000000   0.000000
      8       0.000000   0.000000   0.000000   0.000000   0.000000   0.000000
      9       0.000000   0.000000   0.000000   0.000000   0.000000   0.000000
     10       0.000000   0.000000   0.000000   0.000000   0.000000   0.000000
     11       0.000000   0.000000   0.000000   0.000000   0.000000   0.000000
     12       0.000000   0.000000   0.000000   0.000000   0.000000   0.000000
     13       0.000000   0.000000   0.000000   0.000000   0.000000   0.000000
     14       0.000000   0.000000   0.000000   0.000000   0.000000   0.000000
     15       0.000000   0.000000   0.000000   0.000000   0.000000   0.000000
     16       0.000000   0.000000   0.000000   0.000000   0.000000   0.000000
     17       0.000000   0.000000   0.000000   0.000000   0.000000   0.000000
     18       0.000000   0.000000   0.000000   0.000000   0.000000   0.000000
     19       0.000000   0.000000   0.000000   0.000000   0.000000   0.000000
     20       0.000000   0.000000   0.000000   0.000000   0.000000   0.000000
     21       0.000000   0.000000   0.000000   0.000000   0.000000   0.000000
     22       0.000000   0.000000   0.000000   0.000000   0.000000   0.000000
     23       0.000000   0.000000   0.000000   0.000000   0.000000   0.000000
     24       0.000000   0.000000   0.000000   0.000000   0.000000   0.000000
     25       0.000000   0.000000   0.000000   0.000000   0.000000   0.000000
     26       0.000000   0.000000   0.000000   0.000000   0.000000   0.000000
     27       0.000000   0.000000   0.000000   0.000000   0.000000   0.000000
     28       0.000000   0.000000   0.000000   0.000000   0.000000   0.000000
     29       0.000000   0.000000   0.000000   0.000000   0.000000   0.000000
     30       0.000000   0.000000   0.000000   0.000000   0.000000   0.000000
     31       0.000000   0.000000   0.000000   0.000000   0.000000   0.000000
     32       0.000000   0.000000   0.000000   0.000000   0.000000   0.000000
     33       0.000000   0.000000   0.000000   0.000000   0.000000   0.000000
     34       0.000000   0.000000   0.000000   0.000000   0.000000   0.000000
     35       0.000000   0.000000   0.000000   0.000000   0.000000   0.000000
     36       0.000000   0.000000   0.000000   0.000000   0.000000   0.000000
     37       0.000000   0.000000   0.000000   0.000000   0.000000   0.000000
     38       0.000000   0.000000   0.000000   0.000000   0.000000   0.000000
     39       0.000000   0.000000   0.000000   0.000000   0.000000   0.000000
     40       0.000000   0.000000   0.000000   0.000000   0.000000   0.000000
     41       0.000000   0.000000   0.000000   0.000000   0.000000   0.000000
     42       0.000000   0.000000   0.000000   0.000000   0.000000   0.000000
     43       0.000000   0.000000   0.000000   0.000000   0.000000   0.000000
     44       0.000000   0.000000   0.000000   0.000000   0.000000   0.000000
     45       0.000000   0.000000   0.000000   0.000000   0.000000   0.000000
     46       0.000000   0.000000   0.000000   0.000000   0.000000   0.000000
     47       0.000000   0.000000   0.000000   0.000000   0.000000   0.000000
     48       0.000000   0.000000   0.000000   0.000000   0.000000   0.000000
     49       0.000000   0.000000   0.000000   0.000000   0.000000   0.000000
     50       0.000000   0.000000   0.000000   0.000000   0.000000   0.000000
     51       0.000000   0.000000   0.000000   0.000000   0.000000   0.000000
     52       0.000000   0.000000   0.000000   0.000000   0.000000   0.000000
     53       0.000000   0.000000   0.000000   0.000000   0.000000   0.000000
                  6          7          8          9         10         11    
      0       0.106726   0.031686   0.089995   0.048363   0.018904   0.117298
      1      -0.109675   0.018609  -0.161481   0.015609   0.016953   0.015538
      2       0.019709   0.025491  -0.088325   0.026616   0.001929   0.172702
      3      -0.015138  -0.020605   0.026009   0.016752  -0.095181   0.182346
      4      -0.242977   0.067556   0.146754  -0.001372  -0.000470  -0.024421
      5      -0.011628   0.056539   0.066838   0.028492   0.027031   0.116251
      6      -0.015761  -0.070187  -0.016804  -0.015728  -0.139678   0.085227
      7       0.125877  -0.020178  -0.037654  -0.115426   0.048879   0.049838
      8      -0.006734  -0.032775  -0.013740  -0.045262  -0.089866  -0.196498
      9      -0.001158   0.017796  -0.007446   0.002503   0.054828  -0.078724
     10       0.090719  -0.021279   0.040502   0.097863  -0.068574  -0.053616
     11      -0.024859  -0.090969   0.006845  -0.014096  -0.106204  -0.074565
     12       0.084379  -0.007667   0.010655   0.038386   0.038975  -0.221498
     13      -0.027834   0.010814   0.016647   0.015541  -0.062132   0.005240
     14      -0.048031  -0.082512  -0.035912   0.253888   0.145805   0.028589
     15      -0.037349  -0.003026  -0.020502  -0.017022   0.126958  -0.188517
     16      -0.125527   0.013604  -0.009723  -0.034721   0.006180   0.038999
     17       0.084858   0.298228  -0.000968  -0.003277   0.028405   0.002926
     18      -0.123256   0.041311  -0.047764  -0.065186   0.139258  -0.128744
     19      -0.013014   0.002997   0.014840   0.049200  -0.039467  -0.043334
     20       0.012488  -0.108187   0.085001  -0.188513   0.174511   0.079011
     21       0.007776   0.078197  -0.027438   0.007419   0.040949   0.126015
     22       0.172302  -0.050322   0.045217   0.117005   0.018799  -0.066975
     23      -0.025838  -0.031281  -0.003843  -0.013839  -0.128509   0.082999
     24       0.319485  -0.020829   0.334974   0.122720   0.000163  -0.003829
     25      -0.108266   0.018327  -0.149180   0.016770   0.014372   0.007241
     26       0.086589  -0.003836  -0.363498   0.033527   0.021265   0.279700
     27       0.058216   0.081091   0.028907   0.035731   0.085694   0.114234
     28      -0.220216   0.036646  -0.486882  -0.026085   0.038807   0.160382
     29       0.012550   0.074267  -0.014329   0.031002   0.068889   0.109075
     30      -0.225144   0.035742   0.217313   0.062525  -0.116697   0.242132
     31      -0.324270   0.087133   0.207327   0.016694  -0.010680  -0.003664
     32      -0.045013   0.096953   0.297175   0.031425   0.043821   0.144660
     33       0.116207  -0.081407  -0.119185  -0.024712  -0.102619   0.082142
     34      -0.407306   0.113285   0.359846   0.020258  -0.025034   0.031054
     35       0.009398   0.083341   0.007470   0.058936   0.065981   0.187218
     36       0.107592  -0.142164   0.037282   0.008934  -0.109062  -0.330855
     37       0.057065   0.226805   0.048611  -0.250096  -0.287205  -0.083492
     38      -0.098372  -0.207469  -0.054487   0.410866   0.282697   0.081557
     39       0.179293   0.092822   0.020247   0.117339   0.122305  -0.199957
     40      -0.115120  -0.185740  -0.017202   0.248390   0.148787   0.091435
     41      -0.097989  -0.216212  -0.059051   0.446866   0.325370   0.102262
     42       0.029574   0.276512  -0.046035  -0.034837  -0.032641  -0.228486
     43      -0.203275  -0.004842  -0.063988   0.103020   0.040940   0.047221
     44       0.126144   0.465734  -0.015387  -0.016494  -0.070640  -0.019793
     45      -0.137003   0.209444  -0.069187  -0.079939   0.234429  -0.068094
     46       0.008981   0.210903  -0.064101   0.216278  -0.295117  -0.194162
     47      -0.000857  -0.237667   0.134720  -0.292803   0.339446   0.178961
     48      -0.228011  -0.110520  -0.060662  -0.115604   0.111433  -0.146782
     49      -0.024116  -0.205244   0.091974  -0.110318   0.208133   0.097757
     50      -0.005606  -0.278722   0.141054  -0.310500   0.354686   0.181643
     51       0.077724   0.102127   0.005592   0.055155   0.048132   0.238290
     52       0.290817  -0.083022   0.095653   0.185660   0.096594  -0.151509
     53       0.030646  -0.064617   0.019738   0.016901  -0.078604  -0.026241
                 12         13         14         15         16         17    
      0       0.051963  -0.195497  -0.107518  -0.015250  -0.022314   0.096157
      1       0.003575  -0.117393  -0.089990   0.020936   0.009450   0.020233
      2      -0.011103   0.148158   0.087168   0.061016   0.011414  -0.010219
      3       0.007571   0.039115   0.005599  -0.390598   0.054313  -0.007750
      4       0.023024  -0.030859  -0.015604   0.056507  -0.005221   0.027528
      5       0.012724   0.128604   0.128198   0.076923  -0.003294   0.008542
      6       0.041968   0.036210   0.095947   0.156201   0.021014  -0.001283
      7       0.029440   0.031996  -0.006762  -0.011138  -0.007514   0.001916
      8       0.068818  -0.142858   0.117777  -0.054450   0.050428  -0.022682
      9      -0.024451  -0.026612   0.018381  -0.011352  -0.136510  -0.030693
     10      -0.199769  -0.005871   0.044154   0.001982   0.024985  -0.020869
     11      -0.006964   0.066782  -0.193374  -0.021522  -0.191260   0.154892
     12      -0.198756   0.080829   0.014782   0.004211  -0.089453  -0.083699
     13      -0.098243  -0.043160   0.051505  -0.000888  -0.189821  -0.097835
     14      -0.003727  -0.030653  -0.012010  -0.007352  -0.072684   0.042730
     15      -0.029037   0.129423  -0.052336   0.001178   0.204420   0.133530
     16       0.060049  -0.010074  -0.002987  -0.001257  -0.025149  -0.014924
     17      -0.006161   0.001645   0.001205   0.000221   0.037442   0.012299
     18       0.120229   0.097629  -0.070064  -0.001195  -0.032868  -0.082871
     19      -0.144406   0.017812   0.033618   0.007942   0.192638   0.135880
     20      -0.075965  -0.034867  -0.006106  -0.003248  -0.033149   0.030220
     21      -0.035710  -0.216196  -0.032753   0.026457  -0.026037   0.015371
     22       0.219919   0.060089  -0.059142  -0.002141   0.051442  -0.090792
     23      -0.069355   0.054553  -0.334107   0.026658   0.111947  -0.138133
     24       0.250894  -0.213982  -0.334066   0.186898   0.115352  -0.068086
     25       0.007444  -0.120195  -0.103704   0.032856   0.017995   0.008428
     26      -0.052923   0.305694   0.301171  -0.264765  -0.067806  -0.012458
     27       0.020030  -0.245749   0.071793   0.103991  -0.141972   0.227341
     28      -0.146076   0.013495   0.224054  -0.361922  -0.132884   0.131434
     29       0.015309   0.040831   0.157029   0.370938  -0.063900   0.089048
     30       0.022254   0.258176   0.185971  -0.499258   0.041587  -0.109001
     31       0.026180   0.042235   0.044035   0.024276  -0.006859  -0.010349
     32       0.047757   0.312524   0.274825  -0.125058  -0.051590  -0.043232
     33       0.008961  -0.113188  -0.049263  -0.254927   0.080252   0.034558
     34       0.035617   0.230566   0.201827  -0.180403  -0.016004  -0.107320
     35      -0.002872   0.023377  -0.049689   0.170936  -0.023457   0.114789
     36      -0.317971   0.187416  -0.076928  -0.015124  -0.408941   0.057361
     37      -0.113685   0.073123  -0.039743  -0.018930  -0.397470   0.139892
     38       0.007806  -0.100223   0.045183   0.003285   0.048541  -0.105771
     39      -0.303351   0.018202   0.138735   0.027224   0.048533  -0.376140
     40      -0.044809  -0.133661   0.125752   0.011749  -0.009912  -0.300875
     41       0.020111  -0.113271   0.066353   0.006603   0.097989  -0.160371
     42       0.016890   0.149274  -0.056079   0.002334  -0.022780  -0.126690
     43       0.162609  -0.004236  -0.027380  -0.006380  -0.004907   0.030724
     44       0.020420   0.010896   0.000216   0.000876  -0.116284  -0.158451
     45       0.197838   0.064171   0.003651   0.009988   0.040338  -0.283416
     46      -0.015851   0.135232  -0.132239  -0.000279   0.040937   0.315233
     47      -0.157958  -0.111853   0.101341   0.001880   0.069942  -0.080559
     48       0.240244   0.169333  -0.221341  -0.006603  -0.238385  -0.083131
     49      -0.266904  -0.098716   0.204597   0.010002   0.358766   0.007459
     50      -0.154897  -0.115458   0.103916  -0.001664   0.061048  -0.074795
     51      -0.053252  -0.165515   0.122419   0.028678   0.041724  -0.003985
     52       0.483477   0.288008   0.298989  -0.139964  -0.357715   0.419667
     53       0.131042   0.197416  -0.166546  -0.065597  -0.190959   0.206866
                 18         19         20         21         22         23    
      0      -0.024184   0.035051   0.041115   0.062524  -0.019905   0.050882
      1       0.043388   0.082871   0.053471   0.019040   0.004326   0.003267
      2       0.034278  -0.099294  -0.073584  -0.061004  -0.050602  -0.019254
      3       0.112936   0.021398  -0.013369  -0.028621  -0.014942  -0.015075
      4       0.077770  -0.070278  -0.057949  -0.013994  -0.012779   0.003418
      5       0.091408   0.140292   0.066554   0.023956   0.037714  -0.008813
      6      -0.009588   0.010354   0.010132   0.007539   0.004892   0.007600
      7      -0.007018   0.002595   0.001740   0.003712   0.001601   0.000542
      8      -0.006042  -0.002930   0.003185   0.000098   0.000286   0.007588
      9      -0.005437  -0.004326  -0.009752   0.001870   0.108618  -0.074067
     10      -0.002878   0.006197   0.012938  -0.031604  -0.045208   0.005886
     11      -0.035124   0.014113  -0.002655   0.006221  -0.051131  -0.053529
     12       0.023873   0.003529  -0.004025   0.016155  -0.043338   0.055770
     13       0.017108   0.006454  -0.022472   0.003862   0.163287  -0.056357
     14       0.003835  -0.039138   0.091275  -0.075489  -0.010587   0.012977
     15      -0.018350   0.000173  -0.011275  -0.022444   0.165391  -0.080272
     16      -0.002335   0.004623  -0.010594   0.006311  -0.014137   0.013143
     17      -0.003345  -0.004828  -0.002068  -0.006361   0.051926   0.003452
     18       0.013185   0.006127   0.016200  -0.005569  -0.101386   0.059808
     19      -0.015060  -0.004140  -0.001783   0.032529  -0.120550   0.043620
     20      -0.023512   0.086618  -0.106342  -0.029738  -0.032681   0.026112
     21      -0.081215  -0.062225  -0.035697  -0.027763  -0.006902  -0.016930
     22      -0.041234   0.011934   0.009230  -0.057750  -0.005287  -0.038649
     23      -0.030161  -0.058511   0.000755   0.043489   0.064086   0.034916
     24       0.074333   0.054913   0.044182  -0.106037  -0.085185  -0.058958
     25       0.047619   0.082723   0.052957   0.010896   0.004216  -0.001967
     26      -0.345228  -0.088673  -0.012564  -0.009246  -0.053090   0.011503
     27      -0.078235  -0.026294  -0.028113   0.001621  -0.121802  -0.001891
     28      -0.261502   0.077456   0.089478   0.161147   0.039793   0.098357
     29       0.106493  -0.168926  -0.168796  -0.191056  -0.180374  -0.120087
     30      -0.366195   0.073863   0.111118   0.008629  -0.021302   0.008232
     31      -0.089506  -0.055599  -0.016372  -0.003356  -0.017591   0.011693
     32      -0.296798   0.175884   0.156406   0.069163   0.051285   0.000305
     33       0.486946  -0.112678  -0.180105  -0.138995  -0.039395  -0.076145
     34      -0.424792  -0.102318   0.002182  -0.042743  -0.042035  -0.020045
     35       0.191913   0.369304   0.224586   0.207237   0.105445   0.101101
     36       0.058027  -0.037832   0.154884  -0.083596  -0.252233   0.034942
     37       0.043072  -0.142400   0.330226  -0.320388   0.202135   0.080014
     38      -0.011222   0.049892  -0.123631   0.123205  -0.035060  -0.064595
     39       0.045643   0.056430  -0.143732   0.070456   0.018781   0.399958
     40      -0.005355   0.126956  -0.335281   0.299564   0.156942  -0.190609
     41      -0.011318   0.064201  -0.178216   0.161265  -0.002480  -0.026525
     42       0.044432  -0.069941   0.077396   0.375868  -0.512588  -0.539290
     43       0.008789  -0.110301   0.191469  -0.117619   0.068523   0.060455
     44       0.036730  -0.045310   0.050244   0.243332  -0.392881  -0.268720
     45       0.071265  -0.097987   0.103143  -0.042969  -0.033699   0.428746
     46      -0.110411   0.337877  -0.400055  -0.081297  -0.143067   0.146903
     47       0.036205  -0.134342   0.150635   0.041105  -0.013984  -0.030325
     48      -0.013316   0.138925  -0.039725  -0.068434  -0.366836  -0.023080
     49       0.071969  -0.358468   0.399279   0.176100  -0.091576  -0.106964
     50       0.038612  -0.161676   0.190227   0.067980  -0.053261  -0.094896
     51      -0.068742  -0.182577  -0.128068  -0.111062  -0.098184   0.015162
     52       0.114960  -0.419980  -0.162074   0.397266   0.171800   0.261364
     53       0.067738  -0.309484  -0.077006   0.389140   0.231621   0.224255
                 24         25         26         27         28         29    
      0       0.030463  -0.020263   0.157488   0.176954  -0.000284   0.018771
      1      -0.103363  -0.022513   0.024530  -0.000235   0.005175  -0.040947
      2      -0.074438  -0.021074   0.076483   0.067916  -0.000475   0.014375
      3      -0.026151  -0.003221  -0.007643  -0.011109  -0.001221  -0.001751
      4       0.098217   0.017361   0.011313   0.047147  -0.003193   0.036711
      5       0.051882   0.020346  -0.083135  -0.064929   0.000995  -0.034409
      6       0.007909   0.000076   0.001552  -0.001554   0.000832   0.008158
      7      -0.014578   0.001743  -0.003513  -0.002475  -0.001080   0.002871
      8      -0.007096  -0.004230   0.011305   0.004583   0.000713   0.014991
      9       0.008920   0.031546  -0.113529  -0.064209  -0.012490  -0.158909
     10       0.069253  -0.169845   0.320419  -0.181394   0.013173  -0.051001
     11       0.002622  -0.012570   0.019565  -0.030607  -0.005040  -0.111820
     12      -0.023054  -0.112267  -0.150518   0.080680   0.013947   0.011078
     13      -0.038306   0.208330   0.091458   0.069433  -0.024719   0.075443
     14      -0.002308   0.034300  -0.050217  -0.000734  -0.010610   0.063731
     15      -0.000666  -0.064699   0.079772   0.031696   0.011580   0.060659
     16       0.006153  -0.289333  -0.163522   0.050621   0.059103  -0.004769
     17      -0.001102  -0.025088   0.021556   0.010643  -0.000143  -0.014798
     18       0.010320   0.170532   0.135284  -0.065639  -0.020674  -0.029891
     19      -0.030955   0.239508  -0.137283   0.007162  -0.029327  -0.034174
     20       0.001679   0.010681  -0.017432  -0.022615   0.016108   0.045288
     21       0.007284   0.025411  -0.147116  -0.157071   0.001935   0.022990
     22       0.044320   0.049976  -0.084701   0.000982   0.002590   0.001208
     23       0.029208   0.012290  -0.022486  -0.003604   0.000276   0.013868
     24      -0.275103   0.013813   0.067710   0.177179   0.019092  -0.064273
     25      -0.109512  -0.018559   0.007973  -0.019939   0.005391  -0.042237
     26       0.333076   0.094960   0.112822   0.382580   0.004833   0.031467
     27       0.041631  -0.061626   0.326456   0.378723  -0.016067  -0.246428
     28       0.393907   0.039307   0.090224   0.157637  -0.003731   0.042068
     29      -0.280833  -0.096699   0.245646   0.233101  -0.014729  -0.324004
     30      -0.519223  -0.143301   0.140212  -0.120199  -0.006079   0.017937
     31      -0.107125  -0.043709   0.077638  -0.000334  -0.006616   0.054302
     32       0.231210   0.119273  -0.170418   0.078212   0.028281  -0.186551
     33       0.331369   0.114328  -0.148292   0.110328   0.005498  -0.172242
     34      -0.158503  -0.019872   0.048214   0.060996   0.007718  -0.101371
     35      -0.119238  -0.092558   0.061194  -0.241600  -0.020215   0.350111
     36      -0.050213   0.123985  -0.151986   0.181844   0.486157   0.360709
     37      -0.024971   0.156591  -0.049810   0.056058  -0.170901   0.194865
     38      -0.010177   0.045377   0.026043   0.009952   0.057146  -0.011630
     39      -0.049665  -0.285725  -0.195080   0.225573  -0.458426  -0.085244
     40      -0.045861   0.133236   0.223187   0.081173   0.109654  -0.004933
     41      -0.010025  -0.053790   0.041110   0.028266   0.001201  -0.027922
     42       0.024400  -0.081890  -0.014886  -0.001620   0.012555   0.240463
     43       0.042439  -0.535342  -0.160504   0.024056  -0.162797  -0.032304
     44       0.013857  -0.025162  -0.051824  -0.014415   0.003910   0.089461
     45       0.001852   0.299807   0.345485  -0.095944   0.461947  -0.209629
     46      -0.037562   0.216302  -0.257083  -0.039407  -0.002219   0.062594
     47       0.003232   0.030965   0.051231   0.006121   0.013317  -0.029081
     48       0.074723  -0.166533   0.282904  -0.070052  -0.489993   0.272932
     49      -0.034260   0.176111  -0.149033   0.051461  -0.105696  -0.175860
     50       0.007551  -0.056022   0.007746   0.004682  -0.081514  -0.026776
     51       0.070809  -0.059665  -0.017302  -0.384492   0.017990   0.378788
     52      -0.094828  -0.084522   0.031110  -0.320318  -0.030323   0.127489
     53      -0.088504  -0.031473  -0.017972  -0.123168  -0.028429  -0.056850
                 30         31         32         33         34         35    
      0       0.067027   0.004679  -0.008115  -0.029633   0.005430   0.048074
      1      -0.009174   0.108103  -0.008435  -0.001511   0.000355  -0.019282
      2       0.038154  -0.000510  -0.079083  -0.026255   0.004775   0.004863
      3      -0.025210  -0.022967  -0.007488   0.021752  -0.006061  -0.068284
      4       0.005168  -0.045606  -0.058853  -0.003180  -0.000246  -0.006398
      5      -0.016991   0.033669   0.076409  -0.004269   0.005099   0.117062
      6      -0.004893   0.004262  -0.000438   0.001689  -0.000213  -0.004618
      7       0.001414  -0.007330   0.001335  -0.000475  -0.000062   0.004282
      8       0.009819  -0.002102  -0.001034  -0.002923  -0.000123  -0.005405
      9       0.174631  -0.053736  -0.053806  -0.105405   0.009115  -0.020839
     10       0.048285   0.027222  -0.009089  -0.011039   0.022185  -0.007744
     11      -0.176310  -0.056062  -0.055427   0.076577   0.001738   0.051795
     12      -0.005352  -0.007662  -0.013250  -0.003768  -0.122976   0.004442
     13      -0.047398   0.012351   0.016423   0.035270  -0.008703   0.005773
     14       0.092412   0.022688   0.015179   0.035248  -0.010632  -0.006050
     15      -0.033391   0.018893   0.014621   0.043693  -0.001416   0.007703
     16       0.004943  -0.006469  -0.003825   0.002517   0.021992   0.000229
     17      -0.095016  -0.013664   0.003852  -0.088745   0.008512  -0.010099
     18       0.023729  -0.003391  -0.009023   0.000900   0.127579  -0.011664
     19       0.005895  -0.019658  -0.005849  -0.028122  -0.030162   0.000068
     20       0.100464   0.028346   0.009512   0.028811  -0.000074  -0.008205
     21      -0.092138   0.016215   0.015516   0.033427  -0.002210   0.007621
     22      -0.019164  -0.061320   0.035851   0.013040  -0.002066  -0.004499
     23       0.062571   0.001022   0.051820  -0.016845  -0.002335  -0.025906
     24      -0.089132   0.315318  -0.443161  -0.027541   0.010661   0.100683
     25      -0.021286   0.115767  -0.005753   0.002220  -0.000002  -0.015882
     26       0.012513  -0.007699  -0.408420  -0.042102   0.011725   0.128924
     27       0.038469  -0.214402   0.458222   0.117477  -0.034443  -0.217539
     28       0.036256  -0.131358   0.164016   0.015413  -0.007472   0.063854
     29      -0.004188  -0.144413   0.363555   0.127657  -0.036564  -0.337209
     30       0.103121  -0.137588   0.179735  -0.059998   0.018762   0.321978
     31       0.067300  -0.114700   0.017627  -0.044057   0.012407   0.189221
     32      -0.199847   0.481657  -0.109492   0.130501  -0.040537  -0.645749
     33      -0.047111   0.236819   0.168335  -0.011737   0.010534   0.228135
     34       0.013792   0.170561   0.057630  -0.018257   0.003951   0.065014
     35      -0.001688  -0.558858  -0.284909   0.060042  -0.022137  -0.357698
     36      -0.313667   0.055570   0.206601  -0.397327   0.483826  -0.101620
     37       0.241802   0.076665   0.035820   0.233894  -0.085432   0.013959
     38      -0.069318  -0.015735  -0.002421  -0.054806   0.008213  -0.003599
     39      -0.276148  -0.018977  -0.012928   0.397320   0.443555   0.081586
     40      -0.298718  -0.034735   0.005177  -0.091328  -0.077403   0.009632
     41      -0.145793  -0.018571   0.003426   0.011291   0.045835   0.012473
     42       0.336252   0.106587   0.035933   0.378290  -0.032587   0.040814
     43      -0.025305  -0.004824  -0.004734  -0.035599   0.031132  -0.012025
     44       0.150085   0.039173   0.013665   0.126845  -0.011378   0.011487
     45      -0.152276  -0.065081  -0.035946   0.282364  -0.529535   0.121472
     46       0.302137   0.044262   0.013581  -0.012656   0.003552  -0.026026
     47      -0.089561  -0.018258  -0.006251   0.025155  -0.041515   0.014012
     48      -0.313275   0.120887   0.153323  -0.499254  -0.477200  -0.054501
     49      -0.217389  -0.097458  -0.038299  -0.132568   0.046412   0.002074
     50      -0.099962  -0.017404  -0.000192  -0.080214   0.002958  -0.005519
     51      -0.184376  -0.032610  -0.022501   0.079081   0.007644  -0.011891
     52       0.020952   0.168929   0.051562  -0.015869  -0.004608  -0.038012
     53       0.136739   0.167445   0.088426  -0.056188  -0.009308  -0.045017
                 36         37         38         39         40         41    
      0       0.080783  -0.063264  -0.002975  -0.016120   0.030978   0.005380
      1       0.013731  -0.003631   0.000082   0.039884   0.008143  -0.004070
      2       0.085777  -0.093916  -0.006137  -0.066170   0.019815   0.007461
      3      -0.012108   0.007780  -0.000263  -0.035496  -0.057264   0.002067
      4      -0.024047   0.012237  -0.000995   0.002778   0.025140  -0.000059
      5      -0.016796   0.029672   0.001368  -0.000285  -0.046773  -0.001782
      6       0.000636   0.002036  -0.000046  -0.003359  -0.001371   0.000444
      7      -0.001454   0.001093   0.001290   0.001231  -0.000007   0.000461
      8      -0.001943   0.000127   0.000236  -0.000893   0.000265   0.000219
      9      -0.033803  -0.113240   0.004171   0.065413  -0.021881  -0.012171
     10      -0.023070   0.010630   0.007843  -0.029130   0.008918   0.002901
     11       0.042528  -0.024126   0.000655   0.011265   0.003056  -0.002327
     12       0.089726   0.125490  -0.007585  -0.012235   0.003693   0.012502
     13       0.001820   0.004010  -0.008294  -0.002895   0.000358   0.055657
     14      -0.013817   0.002155   0.045528  -0.007365   0.001450   0.001430
     15      -0.023257  -0.026679   0.009207  -0.004319   0.001714   0.000466
     16       0.002876   0.001384   0.089723  -0.003661   0.001398   0.002785
     17       0.017414   0.023653   0.004069  -0.000669   0.000025   0.002720
     18       0.072046   0.111712   0.006138  -0.016516   0.004996   0.004513
     19      -0.005657  -0.028086  -0.008031   0.033990  -0.012555   0.061568
     20      -0.016657  -0.000739  -0.046369  -0.000673  -0.001780   0.002155
     21      -0.050560   0.036039  -0.005807  -0.093004   0.032595   0.017692
     22       0.014949  -0.014964  -0.003694  -0.026727   0.014472   0.004920
     23      -0.010850   0.013072   0.003339   0.038963  -0.015955  -0.006987
     24      -0.345163   0.292360   0.019504   0.179050  -0.346637  -0.071409
     25       0.018786  -0.003783   0.001573   0.042705  -0.015031  -0.008330
     26      -0.505537   0.383169   0.003010   0.183481   0.083092  -0.003581
     27      -0.147701   0.190632   0.015552   0.143379  -0.136884  -0.031379
     28       0.086709  -0.021269   0.006942  -0.011115  -0.295270  -0.045231
     29      -0.212663   0.201495   0.011141   0.135421  -0.017261  -0.013471
     30      -0.069056   0.088391   0.002499   0.268862   0.454874  -0.007650
     31      -0.051772   0.047356  -0.000180   0.103926   0.187837  -0.003414
     32       0.144959  -0.118539   0.001731   0.134339   0.324728  -0.006613
     33      -0.009960   0.063793   0.001028   0.195195   0.327606  -0.010026
     34       0.087736  -0.071708   0.000479  -0.228507  -0.476286   0.005538
     35      -0.157218   0.064734  -0.001645  -0.011769   0.065452   0.006552
     36      -0.266468  -0.271116  -0.114806   0.019296  -0.014329  -0.045884
     37       0.008523   0.043791   0.036710  -0.035885   0.017432  -0.383173
     38      -0.000563  -0.003556   0.024408   0.010124  -0.006735   0.250987
     39      -0.238466  -0.439472   0.067140   0.049347  -0.009137  -0.015692
     40       0.091955   0.120556  -0.160287  -0.022366   0.013761  -0.346964
     41      -0.009224  -0.025985  -0.046343  -0.006278   0.007957  -0.300905
     42      -0.134351  -0.164037  -0.100532   0.009448  -0.003066   0.005262
     43       0.018149   0.030687  -0.940659   0.069948  -0.031890   0.100227
     44      -0.048640  -0.059300  -0.044285   0.006990  -0.002390   0.003261
     45      -0.240827  -0.433419  -0.097870   0.024487   0.002986  -0.096465
     46      -0.053892  -0.012462  -0.118977  -0.114800   0.042251  -0.427977
     47       0.003131  -0.035046   0.012110   0.096162  -0.036300   0.296353
     48      -0.245247  -0.259225   0.118987  -0.000809  -0.001566   0.001153
     49       0.048514   0.023228   0.036377  -0.098184   0.043832  -0.385481
     50      -0.001377   0.005483  -0.003004  -0.090256   0.037270  -0.314529
     51       0.359619  -0.078690   0.048836   0.749159  -0.236578  -0.140809
     52      -0.012610   0.055227   0.013482   0.145642  -0.064469  -0.009104
     53      -0.207877   0.109297  -0.008528  -0.208546   0.045843   0.051616
                 42         43         44         45         46         47    
      0      -0.048061   0.019235  -0.010114   0.004675  -0.000910   0.015092
      1      -0.048542   0.025202  -0.065267   0.027825  -0.004862  -0.011731
      2       0.049303  -0.030637   0.012868  -0.005720   0.000952  -0.011195
      3      -0.026566   0.011011   0.002752  -0.001124   0.000005  -0.052602
      4       0.013068  -0.007056   0.006244  -0.003060   0.000650   0.035444
      5      -0.024893   0.013911   0.001511  -0.000750   0.000022  -0.019967
      6       0.000060   0.000300   0.000012  -0.000010   0.000040  -0.000110
      7       0.000528  -0.000283   0.000099   0.000012  -0.000021  -0.000145
      8      -0.000254  -0.000518  -0.000019   0.000002   0.000128   0.000165
      9      -0.006521  -0.012562   0.000602  -0.000053  -0.003980   0.000282
     10       0.003751  -0.005652  -0.000459  -0.001562   0.000286  -0.000119
     11      -0.003721   0.006386  -0.000696   0.000103   0.000039   0.000231
     12       0.003792   0.010726   0.002762   0.008412   0.011391   0.000007
     13       0.032886   0.071630   0.013086   0.039205   0.051028  -0.000215
     14       0.002527   0.003652  -0.001257  -0.006080  -0.009549  -0.001286
     15       0.001998   0.004274   0.000258   0.000296  -0.002518  -0.000030
     16      -0.000554  -0.002231   0.000183   0.000365   0.000104   0.000007
     17      -0.001244  -0.002849  -0.000175   0.000006   0.001208   0.000034
     18      -0.002510  -0.005640  -0.000477  -0.000089   0.000636   0.000019
     19      -0.026197  -0.063328   0.022379   0.044635  -0.043016   0.000222
     20       0.002376   0.000884   0.006264   0.009203  -0.011438  -0.000404
     21       0.008181  -0.014644  -0.002017   0.000810  -0.000122   0.000074
     22      -0.002713  -0.001873  -0.000571  -0.000022  -0.000060   0.000084
     23      -0.001955   0.005654  -0.002220   0.000873  -0.000397  -0.000088
     24       0.462617  -0.174534  -0.031232   0.012451  -0.001808   0.001599
     25      -0.007795   0.010168   0.873177  -0.374131   0.065009   0.068198
     26      -0.366308   0.166830   0.029366  -0.012850   0.002434  -0.001292
     27       0.091391  -0.012027   0.177621  -0.079464   0.015347  -0.175810
     28       0.572120  -0.231794  -0.087894   0.038424  -0.006741   0.069529
     29      -0.085989   0.053752  -0.153193   0.068582  -0.012724   0.150581
     30       0.196454  -0.078675   0.015205  -0.006632   0.002344   0.275255
     31       0.084213  -0.035915  -0.034326   0.016383  -0.005124  -0.744995
     32       0.141441  -0.057156  -0.001689   0.000818  -0.000336  -0.051546
     33       0.132512  -0.046923  -0.043251   0.018171  -0.001753   0.344572
     34      -0.225000   0.095226  -0.039358   0.017240  -0.001901   0.330394
     35       0.051679  -0.030858  -0.027377   0.012291  -0.001002   0.265468
     36      -0.022831  -0.061439  -0.002704  -0.009659  -0.011575   0.000335
     37      -0.181101  -0.383274  -0.062989  -0.176856  -0.211853   0.006176
     38       0.125674   0.268552  -0.113485  -0.317120  -0.378255   0.010252
     39      -0.001109   0.007079  -0.024159  -0.071773  -0.092431  -0.000652
     40      -0.171163  -0.362348  -0.094005  -0.287160  -0.371740  -0.003200
     41      -0.151001  -0.320497   0.128454   0.388801   0.497490   0.004631
     42       0.003416   0.002792  -0.002241  -0.000532   0.023370   0.000407
     43       0.021371   0.032030   0.002676   0.005514  -0.001190   0.000038
     44      -0.000535  -0.003387   0.002895   0.000361  -0.023698  -0.000458
     45       0.026455   0.089649   0.006374   0.014110  -0.013032  -0.000047
     46       0.138692   0.354428  -0.144212  -0.277922   0.271015   0.000549
     47      -0.099298  -0.253153  -0.237063  -0.458793   0.441413   0.001046
     48      -0.004549  -0.017818  -0.016000  -0.032681   0.028406  -0.000538
     49       0.112350   0.308055  -0.118271  -0.245542   0.214406  -0.003082
     50       0.102659   0.267890   0.166389   0.348553  -0.302903   0.004127
     51      -0.076054   0.155135  -0.002243   0.000096   0.001463   0.001071
     52      -0.016781   0.031658  -0.006379   0.003408  -0.000516  -0.001495
     53       0.029259  -0.045307   0.016904  -0.004290   0.000240   0.001409
                 48         49         50         51         52         53    
      0       0.000131   0.055836  -0.001171   0.007977  -0.000052   0.000919
      1       0.000982  -0.040412   0.000507  -0.013962   0.000013   0.003630
      2      -0.000006  -0.050219   0.000861  -0.006823  -0.000033   0.000282
      3      -0.000699   0.019265   0.000739  -0.025195   0.000034   0.000286
      4       0.000035   0.003579   0.000090  -0.083360   0.000003  -0.000048
      5      -0.000120   0.011717   0.000349  -0.035323  -0.000072   0.000376
      6      -0.000007  -0.000199   0.000048   0.000014   0.000041   0.000028
      7       0.000049   0.000037   0.000096   0.000113  -0.000014   0.000002
      8      -0.000146   0.000195   0.000138  -0.000024  -0.000006   0.000170
      9      -0.000629  -0.000905   0.000331   0.000241  -0.000582  -0.001388
     10       0.000405  -0.000389   0.000402  -0.000147   0.000053   0.001692
     11       0.001825   0.000416  -0.000946   0.000027  -0.000317   0.000897
     12      -0.000986   0.000072   0.004124   0.000004  -0.001130   0.000071
     13       0.002921  -0.000042  -0.005059  -0.000099   0.002716  -0.000106
     14       0.018155  -0.000947  -0.094782  -0.000691  -0.006323  -0.000401
     15       0.001562   0.000067  -0.001511  -0.000024   0.041675   0.000186
     16      -0.000961  -0.000021  -0.001240  -0.000005  -0.001620  -0.000014
     17      -0.004813   0.000015   0.003272   0.000020  -0.058568  -0.000124
     18      -0.005428  -0.000084  -0.000494  -0.000065  -0.001741  -0.000145
     19      -0.012674  -0.000452  -0.000703  -0.000100  -0.001861  -0.000124
     20       0.094025   0.000750   0.018001   0.000235  -0.006306   0.000146
     21      -0.000248  -0.000197   0.000174   0.000190   0.000030  -0.024212
     22       0.000435   0.000257  -0.000040   0.000274  -0.000115   0.035156
     23      -0.000752  -0.000488   0.000281  -0.000138   0.000258  -0.057901
     24       0.001107  -0.000899   0.001278  -0.003493   0.000067   0.002908
     25      -0.012046   0.229330  -0.000578   0.120121   0.000041  -0.016584
     26      -0.000242  -0.002007   0.000532   0.000367  -0.000024   0.002373
     27       0.001074  -0.659606   0.010904  -0.094065   0.000003  -0.002940
     28       0.000037   0.263819  -0.004786   0.037256   0.000022  -0.001571
     29      -0.001350   0.585306  -0.009725   0.083956  -0.000041  -0.002569
     30       0.003763  -0.040602  -0.001037  -0.214203  -0.000187   0.000183
     31      -0.005990   0.111721   0.003517   0.540715   0.000137  -0.000253
     32      -0.001410   0.006588   0.000431   0.028271   0.000060   0.000308
     33       0.004026  -0.178820  -0.007223   0.510746  -0.000142  -0.001002
     34       0.003840  -0.164114  -0.006198   0.457322  -0.000106  -0.000503
     35       0.002326  -0.138000  -0.004308   0.387286  -0.000007  -0.001188
     36      -0.005147   0.000368   0.027937   0.000440   0.004002   0.000752
     37      -0.083208   0.004049   0.403032   0.003456   0.013760   0.001270
     38      -0.141763   0.006999   0.687737   0.005972   0.024835   0.001516
     39       0.014043  -0.000779  -0.087281  -0.000548  -0.010646   0.000492
     40       0.051635  -0.003276  -0.338508  -0.002241  -0.024611   0.000445
     41      -0.068311   0.004273   0.440851   0.002949   0.038430   0.000674
     42      -0.026429   0.000122   0.019622   0.000190  -0.526325  -0.001691
     43       0.002770   0.000096   0.004528   0.000057   0.016400  -0.000039
     44       0.053661  -0.000208  -0.036994  -0.000223   0.843553   0.002773
     45       0.018097   0.000019   0.003570  -0.000061  -0.005375  -0.001604
     46      -0.312219  -0.000811  -0.069772  -0.000191   0.021857   0.001707
     47      -0.486691  -0.000981  -0.108230  -0.000018   0.040147   0.003955
     48       0.055744   0.000484   0.008994   0.000243   0.000926   0.001898
     49       0.465131   0.005640   0.082034   0.001466  -0.015844  -0.003269
     50      -0.630873  -0.007909  -0.111034  -0.002433   0.021549   0.002774
     51       0.006361   0.003888  -0.001773   0.001008  -0.001791   0.337032
     52      -0.004930  -0.001481  -0.001780  -0.001515   0.001879  -0.529698
     53      -0.000314   0.002473  -0.001288   0.003592  -0.002553   0.774768
# -----------------------------------------------------------
$ THERMOCHEMISTRY_Energies
   description: The Thermochemistry energies
   geom. index: 1
   prop. index: 1
        Temperature (Kelvin)           :        298.1500000000
        Pressure (atm)                 :          1.0000000000
        Total Mass (AMU)               :        130.2090000000
        Spin Degeneracy                :          1.0000000000
        Electronic Energy (Hartree)    :       -704.3498179759
        Translational Energy (Hartree) :          0.0014162714
        Rotational Energy (Hartree)    :          0.0014162714
        Vibrational Energy (Hartree)   :          0.0036149345
        Number of frequencies          :     54      
        Scaling Factor for frequencies :          1.0000000000
        Vibrational frequencies        :     
                  0    
      0       0.000000
      1       0.000000
      2       0.000000
      3       0.000000
      4       0.000000
      5       0.000000
      6     -48.034199
      7      61.246427
      8     239.446708
      9     282.240956
     10     369.758440
     11     418.832131
     12     460.622429
     13     584.824949
     14     597.252443
     15     770.666511
     16     824.193065
     17     910.987845
     18     935.548340
     19     988.037030
     20     1002.472550
     21     1040.517170
     22     1062.403140
     23     1081.861505
     24     1101.934858
     25     1136.460368
     26     1151.589770
     27     1173.231174
     28     1207.120459
     29     1223.190822
     30     1250.351052
     31     1259.774575
     32     1295.941731
     33     1313.972726
     34     1358.486026
     35     1375.703004
     36     1428.073368
     37     1443.755660
     38     1488.291176
     39     1513.002319
     40     1522.711427
     41     1528.410796
     42     1544.059248
     43     1550.164634
     44     2911.245342
     45     2913.917334
     46     2921.429410
     47     2960.020899
     48     2984.083009
     49     2987.038890
     50     2990.409150
     51     3017.387456
     52     3212.014356
     53     3240.031262
        Zero Point Energy (Hartree)    :          0.1563613836
        Inner Energy (Hartree)         :       -704.1870091150
        Enthalpy (Hartree)             :       -704.1860649059
        Electronic entropy             :          0.0000000000
        Rotational entropy             :          0.0134883874
        Vibrational entropy            :          0.0057600416
        Translational entropy          :          0.0134883874
        Entropy                        :          0.0384935253
        Gibbs Energy (Hartree)         :       -704.2245584312
        Is Linear                      :                 false
# -----------------------------------------------------------
$ PAL_Flags
   description: The PAL Flags
   geom. index: 2
   prop. index: 1
        Diskflag:     2
# -----------------------------------------------------------
$ SCF_Energy
   description: The SCF energy
   geom. index: 2
   prop. index: 1
        SCF Energy:     -704.3252632405
# -----------------------------------------------------------
$ DFT_Energy
   description: The DFT energy
   geom. index: 2
   prop. index: 1
   Number of Alpha Electrons                 34.9999267801 
   Number of Beta  Electrons                 34.9999267801 
   Total number of  Electrons                69.9998535602 
   Exchange energy                          -47.0592297146 
   Correlation energy                        -3.0565331831 
   Correlation energy NL                      0.0000000000 
   Exchange-Correlation energy              -50.1157628977 
   Embedding correction                       0.0000000000 
   Total DFT Energy (No VdW correction)    -704.3252632405 
# -----------------------------------------------------------
$ VdW_Correction
   description: The Van der Waals Correction
   geom. index: 2
   prop. index: 1
        Van der Waals Correction:       -0.0367015844
# -----------------------------------------------------------
$ PAL_Flags
   description: The PAL Flags
   geom. index: 3
   prop. index: 1
        Diskflag:     2
# -----------------------------------------------------------
$ SCF_Energy
   description: The SCF energy
   geom. index: 3
   prop. index: 1
        SCF Energy:     -704.3270804064
# -----------------------------------------------------------
$ DFT_Energy
   description: The DFT energy
   geom. index: 3
   prop. index: 1
   Number of Alpha Electrons                 34.9999451321 
   Number of Beta  Electrons                 34.9999451321 
   Total number of  Electrons                69.9998902643 
   Exchange energy                          -47.0544794642 
   Correlation energy                        -3.0559902395 
   Correlation energy NL                      0.0000000000 
   Exchange-Correlation energy              -50.1104697038 
   Embedding correction                       0.0000000000 
   Total DFT Energy (No VdW correction)    -704.3270804064 
# -----------------------------------------------------------
$ VdW_Correction
   description: The Van der Waals Correction
   geom. index: 3
   prop. index: 1
        Van der Waals Correction:       -0.0366485589
# -----------------------------------------------------------
$ PAL_Flags
   description: The PAL Flags
   geom. index: 4
   prop. index: 1
        Diskflag:     2
# -----------------------------------------------------------
$ SCF_Energy
   description: The SCF energy
   geom. index: 4
   prop. index: 1
        SCF Energy:     -704.3277371904
# -----------------------------------------------------------
$ DFT_Energy
   description: The DFT energy
   geom. index: 4
   prop. index: 1
   Number of Alpha Electrons                 35.0000089681 
   Number of Beta  Electrons                 35.0000089681 
   Total number of  Electrons                70.0000179361 
   Exchange energy                          -47.0530645699 
   Correlation energy                        -3.0559691893 
   Correlation energy NL                      0.0000000000 
   Exchange-Correlation energy              -50.1090337592 
   Embedding correction                       0.0000000000 
   Total DFT Energy (No VdW correction)    -704.3277371904 
# -----------------------------------------------------------
$ VdW_Correction
   description: The Van der Waals Correction
   geom. index: 4
   prop. index: 1
        Van der Waals Correction:       -0.0366998103
# -----------------------------------------------------------
$ PAL_Flags
   description: The PAL Flags
   geom. index: 5
   prop. index: 1
        Diskflag:     2
# -----------------------------------------------------------
$ SCF_Energy
   description: The SCF energy
   geom. index: 5
   prop. index: 1
        SCF Energy:     -704.3281234984
# -----------------------------------------------------------
$ DFT_Energy
   description: The DFT energy
   geom. index: 5
   prop. index: 1
   Number of Alpha Electrons                 35.0000310969 
   Number of Beta  Electrons                 35.0000310969 
   Total number of  Electrons                70.0000621937 
   Exchange energy                          -47.0523603731 
   Correlation energy                        -3.0559403919 
   Correlation energy NL                      0.0000000000 
   Exchange-Correlation energy              -50.1083007650 
   Embedding correction                       0.0000000000 
   Total DFT Energy (No VdW correction)    -704.3281234984 
# -----------------------------------------------------------
$ VdW_Correction
   description: The Van der Waals Correction
   geom. index: 5
   prop. index: 1
        Van der Waals Correction:       -0.0366979584
# -----------------------------------------------------------
$ PAL_Flags
   description: The PAL Flags
   geom. index: 6
   prop. index: 1
        Diskflag:     2
# -----------------------------------------------------------
$ SCF_Energy
   description: The SCF energy
   geom. index: 6
   prop. index: 1
        SCF Energy:     -704.3284839048
# -----------------------------------------------------------
$ DFT_Energy
   description: The DFT energy
   geom. index: 6
   prop. index: 1
   Number of Alpha Electrons                 34.9999961216 
   Number of Beta  Electrons                 34.9999961216 
   Total number of  Electrons                69.9999922433 
   Exchange energy                          -47.0516078622 
   Correlation energy                        -3.0559174134 
   Correlation energy NL                      0.0000000000 
   Exchange-Correlation energy              -50.1075252755 
   Embedding correction                       0.0000000000 
   Total DFT Energy (No VdW correction)    -704.3284839048 
# -----------------------------------------------------------
$ VdW_Correction
   description: The Van der Waals Correction
   geom. index: 6
   prop. index: 1
        Van der Waals Correction:       -0.0366988985
# -----------------------------------------------------------
$ PAL_Flags
   description: The PAL Flags
   geom. index: 7
   prop. index: 1
        Diskflag:     2
# -----------------------------------------------------------
$ SCF_Energy
   description: The SCF energy
   geom. index: 7
   prop. index: 1
        SCF Energy:     -704.3288331656
# -----------------------------------------------------------
$ DFT_Energy
   description: The DFT energy
   geom. index: 7
   prop. index: 1
   Number of Alpha Electrons                 34.9999948886 
   Number of Beta  Electrons                 34.9999948886 
   Total number of  Electrons                69.9999897772 
   Exchange energy                          -47.0508655234 
   Correlation energy                        -3.0559140837 
   Correlation energy NL                      0.0000000000 
   Exchange-Correlation energy              -50.1067796071 
   Embedding correction                       0.0000000000 
   Total DFT Energy (No VdW correction)    -704.3288331656 
# -----------------------------------------------------------
$ VdW_Correction
   description: The Van der Waals Correction
   geom. index: 7
   prop. index: 1
        Van der Waals Correction:       -0.0367056610
# -----------------------------------------------------------
$ PAL_Flags
   description: The PAL Flags
   geom. index: 8
   prop. index: 1
        Diskflag:     2
# -----------------------------------------------------------
$ SCF_Energy
   description: The SCF energy
   geom. index: 8
   prop. index: 1
        SCF Energy:     -704.3291653263
# -----------------------------------------------------------
$ DFT_Energy
   description: The DFT energy
   geom. index: 8
   prop. index: 1
   Number of Alpha Electrons                 35.0000435816 
   Number of Beta  Electrons                 35.0000435816 
   Total number of  Electrons                70.0000871633 
   Exchange energy                          -47.0501988752 
   Correlation energy                        -3.0559418925 
   Correlation energy NL                      0.0000000000 
   Exchange-Correlation energy              -50.1061407677 
   Embedding correction                       0.0000000000 
   Total DFT Energy (No VdW correction)    -704.3291653263 
# -----------------------------------------------------------
$ VdW_Correction
   description: The Van der Waals Correction
   geom. index: 8
   prop. index: 1
        Van der Waals Correction:       -0.0367175354
# -----------------------------------------------------------
$ PAL_Flags
   description: The PAL Flags
   geom. index: 9
   prop. index: 1
        Diskflag:     2
# -----------------------------------------------------------
$ SCF_Energy
   description: The SCF energy
   geom. index: 9
   prop. index: 1
        SCF Energy:     -704.3294543828
# -----------------------------------------------------------
$ DFT_Energy
   description: The DFT energy
   geom. index: 9
   prop. index: 1
   Number of Alpha Electrons                 35.0000744808 
   Number of Beta  Electrons                 35.0000744808 
   Total number of  Electrons                70.0001489616 
   Exchange energy                          -47.0497434355 
   Correlation energy                        -3.0560140782 
   Correlation energy NL                      0.0000000000 
   Exchange-Correlation energy              -50.1057575137 
   Embedding correction                       0.0000000000 
   Total DFT Energy (No VdW correction)    -704.3294543828 
# -----------------------------------------------------------
$ VdW_Correction
   description: The Van der Waals Correction
   geom. index: 9
   prop. index: 1
        Van der Waals Correction:       -0.0367308809
# -----------------------------------------------------------
$ PAL_Flags
   description: The PAL Flags
   geom. index: 10
   prop. index: 1
        Diskflag:     2
# -----------------------------------------------------------
$ SCF_Energy
   description: The SCF energy
   geom. index: 10
   prop. index: 1
        SCF Energy:     -704.3296621684
# -----------------------------------------------------------
$ DFT_Energy
   description: The DFT energy
   geom. index: 10
   prop. index: 1
   Number of Alpha Electrons                 35.0000756850 
   Number of Beta  Electrons                 35.0000756850 
   Total number of  Electrons                70.0001513700 
   Exchange energy                          -47.0499782730 
   Correlation energy                        -3.0561776476 
   Correlation energy NL                      0.0000000000 
   Exchange-Correlation energy              -50.1061559206 
   Embedding correction                       0.0000000000 
   Total DFT Energy (No VdW correction)    -704.3296621684 
# -----------------------------------------------------------
$ VdW_Correction
   description: The Van der Waals Correction
   geom. index: 10
   prop. index: 1
        Van der Waals Correction:       -0.0367448015
# -----------------------------------------------------------
$ PAL_Flags
   description: The PAL Flags
   geom. index: 11
   prop. index: 1
        Diskflag:     2
# -----------------------------------------------------------
$ SCF_Energy
   description: The SCF energy
   geom. index: 11
   prop. index: 1
        SCF Energy:     -704.3294400146
# -----------------------------------------------------------
$ DFT_Energy
   description: The DFT energy
   geom. index: 11
   prop. index: 1
   Number of Alpha Electrons                 35.0000338665 
   Number of Beta  Electrons                 35.0000338665 
   Total number of  Electrons                70.0000677330 
   Exchange energy                          -47.0529433940 
   Correlation energy                        -3.0567096665 
   Correlation energy NL                      0.0000000000 
   Exchange-Correlation energy              -50.1096530605 
   Embedding correction                       0.0000000000 
   Total DFT Energy (No VdW correction)    -704.3294400146 
# -----------------------------------------------------------
$ VdW_Correction
   description: The Van der Waals Correction
   geom. index: 11
   prop. index: 1
        Van der Waals Correction:       -0.0369306424
# -----------------------------------------------------------
$ PAL_Flags
   description: The PAL Flags
   geom. index: 12
   prop. index: 1
        Diskflag:     2
# -----------------------------------------------------------
$ SCF_Energy
   description: The SCF energy
   geom. index: 12
   prop. index: 1
        SCF Energy:     -704.3298306236
# -----------------------------------------------------------
$ DFT_Energy
   description: The DFT energy
   geom. index: 12
   prop. index: 1
   Number of Alpha Electrons                 35.0000408872 
   Number of Beta  Electrons                 35.0000408872 
   Total number of  Electrons                70.0000817744 
   Exchange energy                          -47.0510639640 
   Correlation energy                        -3.0564140147 
   Correlation energy NL                      0.0000000000 
   Exchange-Correlation energy              -50.1074779787 
   Embedding correction                       0.0000000000 
   Total DFT Energy (No VdW correction)    -704.3298306236 
# -----------------------------------------------------------
$ VdW_Correction
   description: The Van der Waals Correction
   geom. index: 12
   prop. index: 1
        Van der Waals Correction:       -0.0368067136
# -----------------------------------------------------------
$ PAL_Flags
   description: The PAL Flags
   geom. index: 13
   prop. index: 1
        Diskflag:     2
# -----------------------------------------------------------
$ SCF_Energy
   description: The SCF energy
   geom. index: 13
   prop. index: 1
        SCF Energy:     -704.3299594236
# -----------------------------------------------------------
$ DFT_Energy
   description: The DFT energy
   geom. index: 13
   prop. index: 1
   Number of Alpha Electrons                 35.0000414249 
   Number of Beta  Electrons                 35.0000414249 
   Total number of  Electrons                70.0000828497 
   Exchange energy                          -47.0511705851 
   Correlation energy                        -3.0564290299 
   Correlation energy NL                      0.0000000000 
   Exchange-Correlation energy              -50.1075996150 
   Embedding correction                       0.0000000000 
   Total DFT Energy (No VdW correction)    -704.3299594236 
# -----------------------------------------------------------
$ VdW_Correction
   description: The Van der Waals Correction
   geom. index: 13
   prop. index: 1
        Van der Waals Correction:       -0.0367934663
# -----------------------------------------------------------
$ PAL_Flags
   description: The PAL Flags
   geom. index: 14
   prop. index: 1
        Diskflag:     2
# -----------------------------------------------------------
$ SCF_Energy
   description: The SCF energy
   geom. index: 14
   prop. index: 1
        SCF Energy:     -704.3302852538
# -----------------------------------------------------------
$ DFT_Energy
   description: The DFT energy
   geom. index: 14
   prop. index: 1
   Number of Alpha Electrons                 35.0000184851 
   Number of Beta  Electrons                 35.0000184851 
   Total number of  Electrons                70.0000369701 
   Exchange energy                          -47.0520728758 
   Correlation energy                        -3.0565975095 
   Correlation energy NL                      0.0000000000 
   Exchange-Correlation energy              -50.1086703853 
   Embedding correction                       0.0000000000 
   Total DFT Energy (No VdW correction)    -704.3302852538 
# -----------------------------------------------------------
$ VdW_Correction
   description: The Van der Waals Correction
   geom. index: 14
   prop. index: 1
        Van der Waals Correction:       -0.0367845001
# -----------------------------------------------------------
$ PAL_Flags
   description: The PAL Flags
   geom. index: 15
   prop. index: 1
        Diskflag:     2
# -----------------------------------------------------------
$ SCF_Energy
   description: The SCF energy
   geom. index: 15
   prop. index: 1
        SCF Energy:     -704.3303700656
# -----------------------------------------------------------
$ DFT_Energy
   description: The DFT energy
   geom. index: 15
   prop. index: 1
   Number of Alpha Electrons                 35.0000312668 
   Number of Beta  Electrons                 35.0000312668 
   Total number of  Electrons                70.0000625335 
   Exchange energy                          -47.0540345187 
   Correlation energy                        -3.0567927575 
   Correlation energy NL                      0.0000000000 
   Exchange-Correlation energy              -50.1108272763 
   Embedding correction                       0.0000000000 
   Total DFT Energy (No VdW correction)    -704.3303700656 
# -----------------------------------------------------------
$ VdW_Correction
   description: The Van der Waals Correction
   geom. index: 15
   prop. index: 1
        Van der Waals Correction:       -0.0368203867
# -----------------------------------------------------------
$ PAL_Flags
   description: The PAL Flags
   geom. index: 16
   prop. index: 1
        Diskflag:     2
# -----------------------------------------------------------
$ SCF_Energy
   description: The SCF energy
   geom. index: 16
   prop. index: 1
        SCF Energy:     -704.3304123668
# -----------------------------------------------------------
$ DFT_Energy
   description: The DFT energy
   geom. index: 16
   prop. index: 1
   Number of Alpha Electrons                 35.0000173266 
   Number of Beta  Electrons                 35.0000173266 
   Total number of  Electrons                70.0000346533 
   Exchange energy                          -47.0544350419 
   Correlation energy                        -3.0569205180 
   Correlation energy NL                      0.0000000000 
   Exchange-Correlation energy              -50.1113555600 
   Embedding correction                       0.0000000000 
   Total DFT Energy (No VdW correction)    -704.3304123668 
# -----------------------------------------------------------
$ VdW_Correction
   description: The Van der Waals Correction
   geom. index: 16
   prop. index: 1
        Van der Waals Correction:       -0.0368626182
# -----------------------------------------------------------
$ PAL_Flags
   description: The PAL Flags
   geom. index: 17
   prop. index: 1
        Diskflag:     2
# -----------------------------------------------------------
$ SCF_Energy
   description: The SCF energy
   geom. index: 17
   prop. index: 1
        SCF Energy:     -704.3304100692
# -----------------------------------------------------------
$ DFT_Energy
   description: The DFT energy
   geom. index: 17
   prop. index: 1
   Number of Alpha Electrons                 35.0000158866 
   Number of Beta  Electrons                 35.0000158866 
   Total number of  Electrons                70.0000317733 
   Exchange energy                          -47.0546317786 
   Correlation energy                        -3.0569478604 
   Correlation energy NL                      0.0000000000 
   Exchange-Correlation energy              -50.1115796390 
   Embedding correction                       0.0000000000 
   Total DFT Energy (No VdW correction)    -704.3304100692 
# -----------------------------------------------------------
$ VdW_Correction
   description: The Van der Waals Correction
   geom. index: 17
   prop. index: 1
        Van der Waals Correction:       -0.0368760952
# -----------------------------------------------------------
$ PAL_Flags
   description: The PAL Flags
   geom. index: 18
   prop. index: 1
        Diskflag:     2
# -----------------------------------------------------------
$ SCF_Energy
   description: The SCF energy
   geom. index: 18
   prop. index: 1
        SCF Energy:     -704.3304102433
# -----------------------------------------------------------
$ DFT_Energy
   description: The DFT energy
   geom. index: 18
   prop. index: 1
   Number of Alpha Electrons                 35.0000162382 
   Number of Beta  Electrons                 35.0000162382 
   Total number of  Electrons                70.0000324764 
   Exchange energy                          -47.0546753937 
   Correlation energy                        -3.0569507470 
   Correlation energy NL                      0.0000000000 
   Exchange-Correlation energy              -50.1116261407 
   Embedding correction                       0.0000000000 
   Total DFT Energy (No VdW correction)    -704.3304102433 
# -----------------------------------------------------------
$ Mayer_Pop
   description: The Mayer population analysis
   geom. index: 18
   prop. index: 1
     Number of atoms                     : 18
     Threshold for printing              : 0.1000000
     Number of bond orders printed       : 21
  NA   - Mulliken gross atomic population
  ZA   - Total nuclear charge
  QA   - Mulliken gross atomic charge
  VA   - Mayer's total valence
  BVA  - Mayer's bonded valence
  FA   - Mayer's free valence
  ATOM       NA         ZA         QA         VA         BVA        FA
  0   0     6.1288     6.0000    -0.1288     3.5602     3.5602     0.0000
  1   0     6.5515     6.0000    -0.5515     3.7816     3.7816     0.0000
  2   0    15.8281    16.0000     0.1719     1.8368     1.8368    -0.0000
  3   0     6.6878     6.0000    -0.6878     4.5024     4.5024     0.0000
  4   0     6.0630     6.0000    -0.0630     3.2838     3.2838     0.0000
  5   0     7.3862     7.0000    -0.3862     2.6463     2.6463     0.0000
  6   0     6.1163     6.0000    -0.1163     3.3842     3.3842     0.0000
  7   0     7.2074     7.0000    -0.2074     2.6000     2.6000    -0.0000
  8   0     0.8621     1.0000     0.1379     0.9484     0.9484     0.0000
  9   0     0.8262     1.0000     0.1738     0.9205     0.9205     0.0000
 10   0     0.7989     1.0000     0.2011     0.8996     0.8996    -0.0000
 11   0     0.8175     1.0000     0.1825     0.9291     0.9291    -0.0000
 12   0     0.8339     1.0000     0.1661     0.9399     0.9399     0.0000
 13   0     0.8471     1.0000     0.1529     0.9380     0.9380     0.0000
 14   0     0.6979     1.0000     0.3021     0.8636     0.8636     0.0000
 15   0     0.8445     1.0000     0.1555     0.9361     0.9361     0.0000
 16   0     0.8477     1.0000     0.1523     0.9325     0.9325     0.0000
 17   0     0.6550     1.0000     0.3450     0.8152     0.8152     0.0000
      Bond orders larger than 0.1000000
           Atom A     A.N. of A          Atom B    A.N. of B              Bond order
                0             6               1            6                0.920769
                0             6               7            7                0.755502
                0             6               8            1                0.963899
                0             6               9            1                0.965680
                1             6               2           16                0.959012
                1             6              10            1                0.928837
                1             6              11            1                0.940799
                2            16               3            6                0.966351
                2            16               7            7               -0.161114
                3             6               4            6                0.831911
                3             6               5            7                0.516023
                3             6               6            6                0.835224
                3             6               7            7                1.322223
                4             6               5            7                0.636561
                4             6              12            1                1.024803
                4             6              13            1                0.947016
                5             7               6            6                0.713925
                5             7              14            1                0.871674
                6             6              15            1                0.944533
                6             6              16            1                1.007310
                7             7              17            1                0.821692
# -----------------------------------------------------------
$ VdW_Correction
   description: The Van der Waals Correction
   geom. index: 18
   prop. index: 1
        Van der Waals Correction:       -0.0368764970
# -----------------------------------------------------------
$ SCF_Electric_Properties
   description: The SCF Calculated Electric Properties
   geom. index: 18
   prop. index: 1
       Filename                          : file.scfp 
       Do Dipole Moment Calculation      : true 
       Do Quadrupole Moment Calculation  : false 
       Do Polarizability Calculation     : false 
** Dipole moment part of electric properties **
        Magnitude of dipole moment (Debye) :        1.3397739942
        Electronic Contribution:
                  0    
      0      -0.203388
      1       1.699202
      2      -3.540691
        Nuclear Contribution:
                  0    
      0       0.087915
      1      -2.189624
      2       3.695555
        Total Dipole moment:
                  0    
      0      -0.115473
      1      -0.490423
      2       0.154864
# -------------------------------------------------------------
----------------------- !GEOMETRIES! ------------------------
# -------------------------------------------------------------
------------------------ !GEOMETRY! -------------------------
    Number of atoms:    18 
    Geometry Index:     1 
    Coordinates:
               0 C     -1.823500000000   -0.275600000000    0.658700000000
               1 C     -2.101600000000    0.268100000000   -0.731800000000
               2 S     -0.525900000000    0.326700000000   -1.624700000000
               3 C      0.367900000000    0.163800000000   -0.045000000000
               4 C      1.586600000000    1.057400000000    0.087000000000
               5 N      2.512300000000   -0.079100000000    0.112900000000
               6 C      1.367900000000   -0.985600000000   -0.011200000000
               7 N     -0.539500000000    0.249000000000    1.103800000000
               8 H     -1.790600000000   -1.388800000000    0.625600000000
               9 H     -2.624300000000    0.038300000000    1.361700000000
              10 H     -2.508500000000    1.299200000000   -0.659400000000
              11 H     -2.826600000000   -0.378000000000   -1.270200000000
              12 H      1.620700000000    1.612800000000    1.050100000000
              13 H      1.753200000000    1.718100000000   -0.794700000000
              14 H      3.045400000000   -0.092500000000   -0.789200000000
              15 H      1.399200000000   -1.573000000000   -0.957600000000
              16 H      1.286800000000   -1.640200000000    0.883200000000
              17 H     -0.199500000000   -0.320800000000    1.913300000000
------------------------ !GEOMETRY! -------------------------
    Number of atoms:    18 
    Geometry Index:     2 
    Coordinates:
               0 C     -1.858792763839   -0.289634434867    0.660001852283
               1 C     -2.153338001139    0.281700961150   -0.721881135323
               2 S     -0.558058269777    0.302258322500   -1.588330491814
               3 C      0.388973934001    0.150479301045   -0.042738194371
               4 C      1.615201082402    1.081230861602    0.081431794829
               5 N      2.553193560397   -0.074025673994    0.106911404477
               6 C      1.413458043530   -1.018510350882   -0.015300268714
               7 N     -0.555406737463    0.244601859207    1.064718899785
               8 H     -1.851739426225   -1.392542536071    0.615636733783
               9 H     -2.630814748963    0.023689887740    1.373302633637
              10 H     -2.540547715467    1.303126169356   -0.647995394852
              11 H     -2.874981977466   -0.337094061446   -1.263004724178
              12 H      1.626755308150    1.642319007895    1.022551174615
              13 H      1.767317921071    1.752466308307   -0.771712092628
              14 H      3.097595995822   -0.089427913101   -0.748948277526
              15 H      1.439670183687   -1.622377291762   -0.929759290407
              16 H      1.322102204682   -1.669841157979    0.865202555794
              17 H     -0.200588593405   -0.288619258701    1.852412820611
------------------------ !GEOMETRY! -------------------------
    Number of atoms:    18 
    Geometry Index:     3 
    Coordinates:
               0 C     -1.849790509539   -0.314160570794    0.651857480988
               1 C     -2.170946166536    0.282219515966   -0.714608329918
               2 S     -0.573490884271    0.322050419423   -1.582117019854
               3 C      0.394106102829    0.165184254342   -0.042743531056
               4 C      1.633539480063    1.085154813009    0.078174674378
               5 N      2.549195811526   -0.090439853348    0.112992233900
               6 C      1.400334164765   -1.025244659206   -0.021863940757
               7 N     -0.569987831399    0.277617290066    1.043892600003
               8 H     -1.811687517454   -1.414500043711    0.582569994625
               9 H     -2.617891328572   -0.037984590782    1.382061395334
              10 H     -2.566697239722    1.296195104363   -0.619910228520
              11 H     -2.880461165189   -0.335228287580   -1.270178547464
              12 H      1.643153239522    1.659023330268    1.010786822143
              13 H      1.786639002522    1.763498932615   -0.767763137444
              14 H      3.134477661764   -0.118117985942   -0.714553563037
              15 H      1.410371939815   -1.637313577570   -0.929354333868
              16 H      1.287018963504   -1.681317056052    0.851559548247
              17 H     -0.197883723629   -0.196837035066    1.861697882300
------------------------ !GEOMETRY! -------------------------
    Number of atoms:    18 
    Geometry Index:     4 
    Coordinates:
               0 C     -1.829215062491   -0.332038596916    0.647778372826
               1 C     -2.179960187140    0.271711277904   -0.709570907182
               2 S     -0.584157974662    0.370218239860   -1.582588195264
               3 C      0.390712781902    0.188462688075   -0.048068043972
               4 C      1.647628409714    1.082422288728    0.076917809850
               5 N      2.533037528222   -0.114121630180    0.131068363655
               6 C      1.369696947188   -1.025064811178   -0.033637002807
               7 N     -0.577307353285    0.319857752684    1.030476170919
               8 H     -1.740358330067   -1.428510483446    0.558776722177
               9 H     -2.601178287685   -0.103122246213    1.389985856566
              10 H     -2.600992288253    1.273315065953   -0.595012900265
              11 H     -2.872449294995   -0.356282018582   -1.274724245836
              12 H      1.661407260834    1.667123713084    1.003295124312
              13 H      1.816896110607    1.754249695536   -0.771776804445
              14 H      3.157972032177   -0.156809964453   -0.665159440422
              15 H      1.372601431573   -1.625968790928   -0.949159549407
              16 H      1.230514032441   -1.691877815101    0.828126036215
              17 H     -0.194847756081   -0.093764364827    1.875772633080
------------------------ !GEOMETRY! -------------------------
    Number of atoms:    18 
    Geometry Index:     5 
    Coordinates:
               0 C     -1.822065920122   -0.337680327458    0.652143649701
               1 C     -2.190447030036    0.273067437977   -0.697744946366
               2 S     -0.602036437856    0.379311345152   -1.584483544625
               3 C      0.388598905778    0.191403272361   -0.061021610636
               4 C      1.647035209158    1.082476899727    0.063449180044
               5 N      2.519846683554   -0.119430719736    0.184534619896
               6 C      1.363408805584   -1.025288103432   -0.049378742695
               7 N     -0.573473161531    0.326166590720    1.022905634936
               8 H     -1.723013687359   -1.432318468709    0.552576324882
               9 H     -2.587952725183   -0.122665932669    1.404593848801
              10 H     -2.613554477981    1.272454028869   -0.572790106077
              11 H     -2.884428704037   -0.354032451319   -1.261847388433
              12 H      1.644454451410    1.704252129190    0.964729295907
              13 H      1.835786993668    1.720833339557   -0.807503067454
              14 H      3.196856745307   -0.172870997647   -0.566540871153
              15 H      1.390371772914   -1.594010437705   -0.985708177023
              16 H      1.194066043659   -1.723839782635    0.780643363347
              17 H     -0.183453466926   -0.068027822242    1.873942536949
------------------------ !GEOMETRY! -------------------------
    Number of atoms:    18 
    Geometry Index:     6 
    Coordinates:
               0 C     -1.815803273272   -0.342599960400    0.656754015718
               1 C     -2.200581814431    0.274954058828   -0.685700479118
               2 S     -0.619909942247    0.385159588200   -1.586563742216
               3 C      0.386507880953    0.193227346497   -0.074201516088
               4 C      1.645883880508    1.082249767194    0.049471087309
               5 N      2.503512848013   -0.122972821697    0.237298423039
               6 C      1.359029580970   -1.024911253660   -0.065108778476
               7 N     -0.569048276128    0.330035837348    1.015804297606
               8 H     -1.709560170528   -1.435582995478    0.547436347050
               9 H     -2.574899572607   -0.138921907277    1.419059607072
              10 H     -2.623585132687    1.273031762392   -0.550951390345
              11 H     -2.897689553636   -0.350166695747   -1.247963700760
              12 H      1.627880679674    1.740828148266    0.923367822731
              13 H      1.854904127721    1.685048683461   -0.842677561794
              14 H      3.229944918398   -0.186695499358   -0.464625597142
              15 H      1.412895386382   -1.560385467127   -1.020481203428
              16 H      1.162127993622   -1.754398233005    0.730985731472
              17 H     -0.171609560705   -0.048100358437    1.870596637370
------------------------ !GEOMETRY! -------------------------
    Number of atoms:    18 
    Geometry Index:     7 
    Coordinates:
               0 C     -1.809711648194   -0.347413228909    0.661354702294
               1 C     -2.210379079944    0.277074028852   -0.673478851764
               2 S     -0.637715419442    0.389741518080   -1.588794282518
               3 C      0.384275830690    0.194585393894   -0.087574046210
               4 C      1.644525403545    1.081483155699    0.035062271019
               5 N      2.483650535848   -0.125482580909    0.288527364198
               6 C      1.355498690304   -1.024034494755   -0.080917668803
               7 N     -0.564384192297    0.332920122460    1.008721010881
               8 H     -1.697288570527   -1.438689762107    0.542177931485
               9 H     -2.561607639223   -0.154512894751    1.433433590391
              10 H     -2.632170244092    1.274223988357   -0.528945750913
              11 H     -2.911344244137   -0.345448530218   -1.233650819872
              12 H      1.612862523833    1.775616741025    0.880006911106
              13 H      1.874629130274    1.647257018011   -0.876640969012
              14 H      3.256875128059   -0.199412646596   -0.359871234956
              15 H      1.437887086130   -1.525497484403   -1.053320357446
              16 H      1.133820171712   -1.783122225929    0.679712589120
              17 H     -0.159423462537   -0.029488117799    1.866697611000
------------------------ !GEOMETRY! -------------------------
    Number of atoms:    18 
    Geometry Index:     8 
    Coordinates:
               0 C     -1.803714689821   -0.352372484013    0.665835359648
               1 C     -2.219888932393    0.279478658245   -0.661102523603
               2 S     -0.655453439460    0.393422293046   -1.591285126606
               3 C      0.381825719732    0.195388574783   -0.101110120169
               4 C      1.642871966051    1.079995780782    0.020265205174
               5 N      2.460339803750   -0.127187806409    0.336801009540
               6 C      1.352636047198   -1.022910030598   -0.096850895328
               7 N     -0.559628750376    0.335011909269    1.001339055515
               8 H     -1.685451358175   -1.441731744148    0.535958184091
               9 H     -2.548006074414   -0.170671209234    1.447862321252
              10 H     -2.639507750893    1.275983162034   -0.506421481085
              11 H     -2.925265261187   -0.339773690851   -1.219205167107
              12 H      1.599603817281    1.807755148961    0.835489395662
              13 H      1.894576649407    1.607733837059   -0.908986127830
              14 H      3.278181575276   -0.211372408311   -0.252554302685
              15 H      1.464519004270   -1.489698979697   -1.084156126977
              16 H      1.109425154431   -1.809849320588    0.627640044802
              17 H     -0.147063480677   -0.009401690328    1.862981295709
------------------------ !GEOMETRY! -------------------------
    Number of atoms:    18 
    Geometry Index:     9 
    Coordinates:
               0 C     -1.798645667831   -0.357463637471    0.670061477419
               1 C     -2.229011869586    0.283227852475   -0.648528110312
               2 S     -0.673115319769    0.393101949903   -1.594698115618
               3 C      0.379021512696    0.194024749467   -0.114891056308
               4 C      1.639806142864    1.077626561102    0.005232662995
               5 N      2.434450225739   -0.127428004799    0.380201199696
               6 C      1.351704609559   -1.022239002860   -0.112378969128
               7 N     -0.554679042061    0.334441473827    0.993327744979
               8 H     -1.675764592733   -1.444604149817    0.527470744245
               9 H     -2.534574652045   -0.187498814203    1.462555345658
              10 H     -2.643137591358    1.280352543767   -0.483097038900
              11 H     -2.940984947580   -0.330509780681   -1.204273731069
              12 H      1.586406651865    1.836492866654    0.790772002096
              13 H      1.912750132957    1.566704108557   -0.939606361337
              14 H      3.294713865496   -0.220829863569   -0.143834535794
              15 H      1.494109025071   -1.453698519988   -1.112444062276
              16 H      1.091620279090   -1.835012941268    0.576561181469
              17 H     -0.134668762375    0.013112608904    1.860069622186
------------------------ !GEOMETRY! -------------------------
    Number of atoms:    18 
    Geometry Index:     10 
    Coordinates:
               0 C     -1.795636157206   -0.362585620443    0.673785369714
               1 C     -2.237169935030    0.289393932631   -0.635973348483
               2 S     -0.690494826826    0.383639558096   -1.600286787265
               3 C      0.375321725838    0.188839805396   -0.129253186175
               4 C      1.633781760402    1.074442313441   -0.009782219802
               5 N      2.407436116736   -0.125023570222    0.416379171548
               6 C      1.353980129812   -1.022353238965   -0.126387100628
               7 N     -0.549044541871    0.327928957904    0.984765139845
               8 H     -1.670960874296   -1.447311567173    0.515822278441
               9 H     -2.522438928758   -0.204309068305    1.477090579404
              10 H     -2.637867121377    1.290224001472   -0.459214315897
              11 H     -2.961312908316   -0.313639385850   -1.187816092909
              12 H      1.570935096120    1.860906827956    0.747405390888
              13 H      1.926702593714    1.524666640900   -0.968462555033
              14 H      3.307033094399   -0.224833802950   -0.036463446404
              15 H      1.528196709750   -1.417810135539   -1.137024834783
              16 H      1.083768783927   -1.858374800026    0.529770851534
              17 H     -0.122230717019    0.035999151675    1.858145106005
------------------------ !GEOMETRY! -------------------------
    Number of atoms:    18 
    Geometry Index:     11 
    Coordinates:
               0 C     -1.757724506925   -0.370202652000    0.671341377488
               1 C     -2.236195742351    0.254342442289   -0.639591459156
               2 S     -0.694212846094    0.483608767844   -1.593731345808
               3 C      0.366062750249    0.241890214464   -0.130938179385
               4 C      1.660245086899    1.071910244681   -0.001869814995
               5 N      2.376450945893   -0.159010967072    0.435531111470
               6 C      1.295072108173   -1.006379730445   -0.133441740872
               7 N     -0.552074137319    0.389307383421    0.983705445889
               8 H     -1.564167855473   -1.446305168365    0.514978609342
               9 H     -2.495761758805   -0.258279407085    1.471414356813
              10 H     -2.699467516137    1.226118604873   -0.457962270315
              11 H     -2.922153114642   -0.389747330824   -1.194020075144
              12 H      1.630582975554    1.865033824164    0.749398484492
              13 H      1.980027554968    1.499961510793   -0.962603953841
              14 H      3.270520628368   -0.289004588012   -0.020500192795
              15 H      1.471234502857   -1.387530249340   -1.148667583620
              16 H      0.990872208054   -1.840043879602    0.509062420303
              17 H     -0.119311283268    0.114130980215    1.860394810134
------------------------ !GEOMETRY! -------------------------
    Number of atoms:    18 
    Geometry Index:     12 
    Coordinates:
               0 C     -1.777213690449   -0.363787461279    0.678832083975
               1 C     -2.242174879832    0.269137900277   -0.633976939798
               2 S     -0.700207732245    0.445259873648   -1.598087470618
               3 C      0.369967053276    0.216029961955   -0.138226947062
               4 C      1.647344845655    1.071248075220   -0.009097828170
               5 N      2.378400641363   -0.144252113191    0.441495980376
               6 C      1.324752185288   -1.013455615445   -0.142466284503
               7 N     -0.544472337363    0.354325486790    0.981184926668
               8 H     -1.623967882767   -1.445483093730    0.523673748537
               9 H     -2.505068319744   -0.223962503575    1.484378428803
              10 H     -2.684363247113    1.252042078205   -0.456101257658
              11 H     -2.941745149101   -0.362102876465   -1.186156954824
              12 H      1.598328768494    1.872768948424    0.733137891629
              13 H      1.966586404124    1.491839377570   -0.973257917969
              14 H      3.293436157860   -0.263184520176    0.024554128218
              15 H      1.517616601809   -1.379436131832   -1.160943169466
              16 H      1.030852261441   -1.861719134617    0.486647173502
              17 H     -0.108071680696    0.084531748221    1.856910408360
------------------------ !GEOMETRY! -------------------------
    Number of atoms:    18 
    Geometry Index:     13 
    Coordinates:
               0 C     -1.778733529240   -0.362181085942    0.679710976695
               1 C     -2.242027170365    0.272986508757   -0.632409836804
               2 S     -0.701908425305    0.442374250236   -1.600049726568
               3 C      0.369620866912    0.212295940499   -0.141035135564
               4 C      1.643855894305    1.070981424278   -0.010347830541
               5 N      2.376970502734   -0.141657092284    0.441703814830
               6 C      1.328038316224   -1.014552421533   -0.143491749550
               7 N     -0.542237457314    0.348556521600    0.981291034949
               8 H     -1.633425337222   -1.445066137944    0.525961401814
               9 H     -2.505179415981   -0.216179070547    1.485667668459
              10 H     -2.685613249620    1.255976043285   -0.456577744760
              11 H     -2.941667543799   -0.360063459694   -1.182495042106
              12 H      1.590103001162    1.874311066721    0.730214928638
              13 H      1.966440773495    1.487492237742   -0.974972081081
              14 H      3.296802177482   -0.258780206292    0.033836961310
              15 H      1.527002872067   -1.376557158511   -1.162112608668
              16 H      1.034488167466   -1.865225965313    0.483348889786
              17 H     -0.102530443001    0.075088604941    1.854256079162
------------------------ !GEOMETRY! -------------------------
    Number of atoms:    18 
    Geometry Index:     14 
    Coordinates:
               0 C     -1.779310439487   -0.353695521751    0.688267759521
               1 C     -2.245007188742    0.278016905717   -0.623822994587
               2 S     -0.715396892539    0.443598883504   -1.605398742600
               3 C      0.366985907042    0.209566964399   -0.158315558197
               4 C      1.636675236951    1.070970518334   -0.021477304225
               5 N      2.351538325129   -0.134704047449    0.472688216187
               6 C      1.332894649040   -1.010243074101   -0.158409792026
               7 N     -0.527657460621    0.332072754883    0.982462827142
               8 H     -1.660073375874   -1.441510311740    0.547438388377
               9 H     -2.499033462041   -0.182119250977    1.495567420983
              10 H     -2.698184359930    1.258619419114   -0.455985826745
              11 H     -2.944056654908   -0.365811809970   -1.162154319001
              12 H      1.568320188485    1.897078932236    0.692845813882
              13 H      1.987434127503    1.448721585236   -0.992261099717
              14 H      3.294814873436   -0.252197069539    0.120782484354
              15 H      1.572237201858   -1.337851640462   -1.180006952590
              16 H      1.029676876973   -1.881498312715    0.435699630845
              17 H     -0.071857552275    0.020785075282    1.834580048397
------------------------ !GEOMETRY! -------------------------
    Number of atoms:    18 
    Geometry Index:     15 
    Coordinates:
               0 C     -1.776704878055   -0.349195650228    0.687480685068
               1 C     -2.238653838524    0.270526123238   -0.631930626773
               2 S     -0.707124636943    0.457896631009   -1.606469417637
               3 C      0.364349683027    0.218466482537   -0.154179088455
               4 C      1.636937754225    1.074402437018   -0.012495371725
               5 N      2.359544129908   -0.137226865081    0.446324501139
               6 C      1.320897584923   -1.008019666420   -0.152030358955
               7 N     -0.527033053967    0.339485858187    0.987975964816
               8 H     -1.653105428014   -1.438052115459    0.556505126937
               9 H     -2.501671069858   -0.172961181276    1.489188571847
              10 H     -2.703719041281    1.246591367111   -0.469921744023
              11 H     -2.930293626748   -0.382844317391   -1.168624224669
              12 H      1.572373556332    1.887051776998    0.719184917719
              13 H      1.985842068890    1.463104443167   -0.978721891865
              14 H      3.297742838719   -0.256924638898    0.078068094232
              15 H      1.551453076137   -1.349365518661   -1.170035174287
              16 H      1.016017320024   -1.864909881845    0.463703509053
              17 H     -0.066852438797    0.001774715994    1.828476527579
------------------------ !GEOMETRY! -------------------------
    Number of atoms:    18 
    Geometry Index:     16 
    Coordinates:
               0 C     -1.772763832539   -0.351636370337    0.688165422766
               1 C     -2.240809405515    0.269633791161   -0.627572984547
               2 S     -0.713015218561    0.452980972630   -1.608412050381
               3 C      0.362001683404    0.222017096530   -0.159594527304
               4 C      1.637415150789    1.075437032707   -0.020215122919
               5 N      2.344605107295   -0.135220335962    0.466928150878
               6 C      1.318150661476   -1.003497533073   -0.156226910102
               7 N     -0.524411252178    0.341487692269    0.987673788441
               8 H     -1.644215711208   -1.440024086136    0.555898735639
               9 H     -2.496655463200   -0.179606679531    1.491605352326
              10 H     -2.695515943288    1.249320057874   -0.460348076454
              11 H     -2.941971417908   -0.376470659618   -1.160764141809
              12 H      1.573353361634    1.901031906633    0.696005783333
              13 H      1.995419334988    1.444721477566   -0.991215138610
              14 H      3.289938914301   -0.259149693527    0.119906700447
              15 H      1.562501723460   -1.331823372429   -1.175552253066
              16 H      1.008377811722   -1.868060691483    0.445110837079
              17 H     -0.062405504670   -0.011340605273    1.821106434283
------------------------ !GEOMETRY! -------------------------
    Number of atoms:    18 
    Geometry Index:     17 
    Coordinates:
               0 C     -1.772447989578   -0.353040922172    0.687569920926
               1 C     -2.241175928689    0.267770465481   -0.628168965592
               2 S     -0.712527654028    0.449635523949   -1.608376832854
               3 C      0.361426840759    0.223475873843   -0.158462642470
               4 C      1.638485818843    1.076057834564   -0.020538842436
               5 N      2.344013762063   -0.135106491418    0.467798271679
               6 C      1.316952173596   -1.002191394220   -0.155541971369
               7 N     -0.525606768723    0.343639704914    0.987729615914
               8 H     -1.639316134655   -1.440850941567    0.554150048818
               9 H     -2.496950442554   -0.184750770093    1.491141715058
              10 H     -2.689235055041    1.249783556070   -0.458221214885
              11 H     -2.946491765037   -0.373383259586   -1.161903102946
              12 H      1.577061186809    1.902144613019    0.695040542523
              13 H      1.994770504584    1.444921981598   -0.992452960273
              14 H      3.288645833334   -0.260394337209    0.119875467983
              15 H      1.559476150281   -1.331380892335   -1.175109456864
              16 H      1.007766101557   -1.865998694315    0.446707370563
              17 H     -0.064846633522   -0.010531850523    1.821263036224
------------------------ !GEOMETRY! -------------------------
    Number of atoms:    18 
    Geometry Index:     18 
    Coordinates:
               0 C     -1.772797614867   -0.353282981081    0.687304576785
               1 C     -2.240996809449    0.268043438322   -0.628317710774
               2 S     -0.712154490150    0.447974114806   -1.608597019861
               3 C      0.361283444568    0.223066836068   -0.158136059239
               4 C      1.638226493311    1.076180031009   -0.020453456414
               5 N      2.344692667921   -0.134653476359    0.466950920005
               6 C      1.317326850319   -1.002241636697   -0.154858448189
               7 N     -0.525946788074    0.343282474931    0.987884161590
               8 H     -1.639652682564   -1.441061902802    0.553636421596
               9 H     -2.497452729004   -0.185099853355    1.490762341967
              10 H     -2.687363518411    1.250763471805   -0.458057256401
              11 H     -2.947460920852   -0.371863672268   -1.162033769335
              12 H      1.576930127677    1.901935151105    0.695546405494
              13 H      1.993731895867    1.445559165642   -0.992443883555
              14 H      3.288973135227   -0.259654260874    0.117928647953
              15 H      1.559183970544   -1.332063351875   -1.174368976510
              16 H      1.008946909861   -1.865633483591    0.448393643907
              17 H     -0.065469941924   -0.011450064786    1.821359460979
