# Supplementary material for: Novel Sulfonium Reagents for the Modular Synthesis of Spiro[2.3]Hexanes and Heteroatom‐Containing Analogues: Synthesis, Application, and Evaluation as Bioisosteres
Source: Angew Chem Int Ed Engl. 2025 Dec 9;65(5):e21633. doi: 10.1002/anie.202521633 (PMC12851011; doi:10.1002/anie.202521633)
Supplement: Supplementary file 2 — Supporting information [file ANIE-65-e21633-s001.zip › Bioisostere-Analysis/DFT/1362824459561685721884962725645873/file_trj.xyz]

18
Coordinates from ORCA-job file E -704.349817975850
  C      -1.823500     -0.275600      0.658700
  C      -2.101600      0.268100     -0.731800
  S      -0.525900      0.326700     -1.624700
  C       0.367900      0.163800     -0.045000
  C       1.586600      1.057400      0.087000
  N       2.512300     -0.079100      0.112900
  C       1.367900     -0.985600     -0.011200
  N      -0.539500      0.249000      1.103800
  H      -1.790600     -1.388800      0.625600
  H      -2.624300      0.038300      1.361700
  H      -2.508500      1.299200     -0.659400
  H      -2.826600     -0.378000     -1.270200
  H       1.620700      1.612800      1.050100
  H       1.753200      1.718100     -0.794700
  H       3.045400     -0.092500     -0.789200
  H       1.399200     -1.573000     -0.957600
  H       1.286800     -1.640200      0.883200
  H      -0.199500     -0.320800      1.913300
18
Coordinates from ORCA-job file E -704.361964824949
  C      -1.858793     -0.289634      0.660002
  C      -2.153338      0.281701     -0.721881
  S      -0.558058      0.302258     -1.588330
  C       0.388974      0.150479     -0.042738
  C       1.615201      1.081231      0.081432
  N       2.553194     -0.074026      0.106911
  C       1.413458     -1.018510     -0.015300
  N      -0.555407      0.244602      1.064719
  H      -1.851739     -1.392543      0.615637
  H      -2.630815      0.023690      1.373303
  H      -2.540548      1.303126     -0.647995
  H      -2.874982     -0.337094     -1.263005
  H       1.626755      1.642319      1.022551
  H       1.767318      1.752466     -0.771712
  H       3.097596     -0.089428     -0.748948
  H       1.439670     -1.622377     -0.929759
  H       1.322102     -1.669841      0.865203
  H      -0.200589     -0.288619      1.852413
18
Coordinates from ORCA-job file E -704.363728965232
  C      -1.849791     -0.314161      0.651857
  C      -2.170946      0.282220     -0.714608
  S      -0.573491      0.322050     -1.582117
  C       0.394106      0.165184     -0.042744
  C       1.633539      1.085155      0.078175
  N       2.549196     -0.090440      0.112992
  C       1.400334     -1.025245     -0.021864
  N      -0.569988      0.277617      1.043893
  H      -1.811688     -1.414500      0.582570
  H      -2.617891     -0.037985      1.382061
  H      -2.566697      1.296195     -0.619910
  H      -2.880461     -0.335228     -1.270179
  H       1.643153      1.659023      1.010787
  H       1.786639      1.763499     -0.767763
  H       3.134478     -0.118118     -0.714554
  H       1.410372     -1.637314     -0.929354
  H       1.287019     -1.681317      0.851560
  H      -0.197884     -0.196837      1.861698
18
Coordinates from ORCA-job file E -704.364437000702
  C      -1.829215     -0.332039      0.647778
  C      -2.179960      0.271711     -0.709571
  S      -0.584158      0.370218     -1.582588
  C       0.390713      0.188463     -0.048068
  C       1.647628      1.082422      0.076918
  N       2.533038     -0.114122      0.131068
  C       1.369697     -1.025065     -0.033637
  N      -0.577307      0.319858      1.030476
  H      -1.740358     -1.428510      0.558777
  H      -2.601178     -0.103122      1.389986
  H      -2.600992      1.273315     -0.595013
  H      -2.872449     -0.356282     -1.274724
  H       1.661407      1.667124      1.003295
  H       1.816896      1.754250     -0.771777
  H       3.157972     -0.156810     -0.665159
  H       1.372601     -1.625969     -0.949160
  H       1.230514     -1.691878      0.828126
  H      -0.194848     -0.093764      1.875773
18
Coordinates from ORCA-job file E -704.364821456790
  C      -1.822066     -0.337680      0.652144
  C      -2.190447      0.273067     -0.697745
  S      -0.602036      0.379311     -1.584484
  C       0.388599      0.191403     -0.061022
  C       1.647035      1.082477      0.063449
  N       2.519847     -0.119431      0.184535
  C       1.363409     -1.025288     -0.049379
  N      -0.573473      0.326167      1.022906
  H      -1.723014     -1.432318      0.552576
  H      -2.587953     -0.122666      1.404594
  H      -2.613554      1.272454     -0.572790
  H      -2.884429     -0.354032     -1.261847
  H       1.644454      1.704252      0.964729
  H       1.835787      1.720833     -0.807503
  H       3.196857     -0.172871     -0.566541
  H       1.390372     -1.594010     -0.985708
  H       1.194066     -1.723840      0.780643
  H      -0.183453     -0.068028      1.873943
18
Coordinates from ORCA-job file E -704.365182803325
  C      -1.815803     -0.342600      0.656754
  C      -2.200582      0.274954     -0.685700
  S      -0.619910      0.385160     -1.586564
  C       0.386508      0.193227     -0.074202
  C       1.645884      1.082250      0.049471
  N       2.503513     -0.122973      0.237298
  C       1.359030     -1.024911     -0.065109
  N      -0.569048      0.330036      1.015804
  H      -1.709560     -1.435583      0.547436
  H      -2.574900     -0.138922      1.419060
  H      -2.623585      1.273032     -0.550951
  H      -2.897690     -0.350167     -1.247964
  H       1.627881      1.740828      0.923368
  H       1.854904      1.685049     -0.842678
  H       3.229945     -0.186695     -0.464626
  H       1.412895     -1.560385     -1.020481
  H       1.162128     -1.754398      0.730986
  H      -0.171610     -0.048100      1.870597
18
Coordinates from ORCA-job file E -704.365538826525
  C      -1.809712     -0.347413      0.661355
  C      -2.210379      0.277074     -0.673479
  S      -0.637715      0.389742     -1.588794
  C       0.384276      0.194585     -0.087574
  C       1.644525      1.081483      0.035062
  N       2.483651     -0.125483      0.288527
  C       1.355499     -1.024034     -0.080918
  N      -0.564384      0.332920      1.008721
  H      -1.697289     -1.438690      0.542178
  H      -2.561608     -0.154513      1.433434
  H      -2.632170      1.274224     -0.528946
  H      -2.911344     -0.345449     -1.233651
  H       1.612863      1.775617      0.880007
  H       1.874629      1.647257     -0.876641
  H       3.256875     -0.199413     -0.359871
  H       1.437887     -1.525497     -1.053320
  H       1.133820     -1.783122      0.679713
  H      -0.159423     -0.029488      1.866698
18
Coordinates from ORCA-job file E -704.365882861761
  C      -1.803715     -0.352372      0.665835
  C      -2.219889      0.279479     -0.661103
  S      -0.655453      0.393422     -1.591285
  C       0.381826      0.195389     -0.101110
  C       1.642872      1.079996      0.020265
  N       2.460340     -0.127188      0.336801
  C       1.352636     -1.022910     -0.096851
  N      -0.559629      0.335012      1.001339
  H      -1.685451     -1.441732      0.535958
  H      -2.548006     -0.170671      1.447862
  H      -2.639508      1.275983     -0.506421
  H      -2.925265     -0.339774     -1.219205
  H       1.599604      1.807755      0.835489
  H       1.894577      1.607734     -0.908986
  H       3.278182     -0.211372     -0.252554
  H       1.464519     -1.489699     -1.084156
  H       1.109425     -1.809849      0.627640
  H      -0.147063     -0.009402      1.862981
18
Coordinates from ORCA-job file E -704.366185263618
  C      -1.798646     -0.357464      0.670061
  C      -2.229012      0.283228     -0.648528
  S      -0.673115      0.393102     -1.594698
  C       0.379022      0.194025     -0.114891
  C       1.639806      1.077627      0.005233
  N       2.434450     -0.127428      0.380201
  C       1.351705     -1.022239     -0.112379
  N      -0.554679      0.334441      0.993328
  H      -1.675765     -1.444604      0.527471
  H      -2.534575     -0.187499      1.462555
  H      -2.643138      1.280353     -0.483097
  H      -2.940985     -0.330510     -1.204274
  H       1.586407      1.836493      0.790772
  H       1.912750      1.566704     -0.939606
  H       3.294714     -0.220830     -0.143835
  H       1.494109     -1.453699     -1.112444
  H       1.091620     -1.835013      0.576561
  H      -0.134669      0.013113      1.860070
18
Coordinates from ORCA-job file E -704.366406969886
  C      -1.795636     -0.362586      0.673785
  C      -2.237170      0.289394     -0.635973
  S      -0.690495      0.383640     -1.600287
  C       0.375322      0.188840     -0.129253
  C       1.633782      1.074442     -0.009782
  N       2.407436     -0.125024      0.416379
  C       1.353980     -1.022353     -0.126387
  N      -0.549045      0.327929      0.984765
  H      -1.670961     -1.447312      0.515822
  H      -2.522439     -0.204309      1.477091
  H      -2.637867      1.290224     -0.459214
  H      -2.961313     -0.313639     -1.187816
  H       1.570935      1.860907      0.747405
  H       1.926703      1.524667     -0.968463
  H       3.307033     -0.224834     -0.036463
  H       1.528197     -1.417810     -1.137025
  H       1.083769     -1.858375      0.529771
  H      -0.122231      0.035999      1.858145
18
Coordinates from ORCA-job file E -704.366370656947
  C      -1.757725     -0.370203      0.671341
  C      -2.236196      0.254342     -0.639591
  S      -0.694213      0.483609     -1.593731
  C       0.366063      0.241890     -0.130938
  C       1.660245      1.071910     -0.001870
  N       2.376451     -0.159011      0.435531
  C       1.295072     -1.006380     -0.133442
  N      -0.552074      0.389307      0.983705
  H      -1.564168     -1.446305      0.514979
  H      -2.495762     -0.258279      1.471414
  H      -2.699468      1.226119     -0.457962
  H      -2.922153     -0.389747     -1.194020
  H       1.630583      1.865034      0.749398
  H       1.980028      1.499962     -0.962604
  H       3.270521     -0.289005     -0.020500
  H       1.471235     -1.387530     -1.148668
  H       0.990872     -1.840044      0.509062
  H      -0.119311      0.114131      1.860395
18
Coordinates from ORCA-job file E -704.366637337206
  C      -1.777214     -0.363787      0.678832
  C      -2.242175      0.269138     -0.633977
  S      -0.700208      0.445260     -1.598087
  C       0.369967      0.216030     -0.138227
  C       1.647345      1.071248     -0.009098
  N       2.378401     -0.144252      0.441496
  C       1.324752     -1.013456     -0.142466
  N      -0.544472      0.354325      0.981185
  H      -1.623968     -1.445483      0.523674
  H      -2.505068     -0.223963      1.484378
  H      -2.684363      1.252042     -0.456101
  H      -2.941745     -0.362103     -1.186157
  H       1.598329      1.872769      0.733138
  H       1.966586      1.491839     -0.973258
  H       3.293436     -0.263185      0.024554
  H       1.517617     -1.379436     -1.160943
  H       1.030852     -1.861719      0.486647
  H      -0.108072      0.084532      1.856910
18
Coordinates from ORCA-job file E -704.366752889931
  C      -1.778734     -0.362181      0.679711
  C      -2.242027      0.272987     -0.632410
  S      -0.701908      0.442374     -1.600050
  C       0.369621      0.212296     -0.141035
  C       1.643856      1.070981     -0.010348
  N       2.376971     -0.141657      0.441704
  C       1.328038     -1.014552     -0.143492
  N      -0.542237      0.348557      0.981291
  H      -1.633425     -1.445066      0.525961
  H      -2.505179     -0.216179      1.485668
  H      -2.685613      1.255976     -0.456578
  H      -2.941668     -0.360063     -1.182495
  H       1.590103      1.874311      0.730215
  H       1.966441      1.487492     -0.974972
  H       3.296802     -0.258780      0.033837
  H       1.527003     -1.376557     -1.162113
  H       1.034488     -1.865226      0.483349
  H      -0.102530      0.075089      1.854256
18
Coordinates from ORCA-job file E -704.367069753849
  C      -1.779310     -0.353696      0.688268
  C      -2.245007      0.278017     -0.623823
  S      -0.715397      0.443599     -1.605399
  C       0.366986      0.209567     -0.158316
  C       1.636675      1.070971     -0.021477
  N       2.351538     -0.134704      0.472688
  C       1.332895     -1.010243     -0.158410
  N      -0.527657      0.332073      0.982463
  H      -1.660073     -1.441510      0.547438
  H      -2.499033     -0.182119      1.495567
  H      -2.698184      1.258619     -0.455986
  H      -2.944057     -0.365812     -1.162154
  H       1.568320      1.897079      0.692846
  H       1.987434      1.448722     -0.992261
  H       3.294815     -0.252197      0.120782
  H       1.572237     -1.337852     -1.180007
  H       1.029677     -1.881498      0.435700
  H      -0.071858      0.020785      1.834580
18
Coordinates from ORCA-job file E -704.367190452219
  C      -1.776705     -0.349196      0.687481
  C      -2.238654      0.270526     -0.631931
  S      -0.707125      0.457897     -1.606469
  C       0.364350      0.218466     -0.154179
  C       1.636938      1.074402     -0.012495
  N       2.359544     -0.137227      0.446325
  C       1.320898     -1.008020     -0.152030
  N      -0.527033      0.339486      0.987976
  H      -1.653105     -1.438052      0.556505
  H      -2.501671     -0.172961      1.489189
  H      -2.703719      1.246591     -0.469922
  H      -2.930294     -0.382844     -1.168624
  H       1.572374      1.887052      0.719185
  H       1.985842      1.463104     -0.978722
  H       3.297743     -0.256925      0.078068
  H       1.551453     -1.349366     -1.170035
  H       1.016017     -1.864910      0.463704
  H      -0.066852      0.001775      1.828477
18
Coordinates from ORCA-job file E -704.367274985039
  C      -1.772764     -0.351636      0.688165
  C      -2.240809      0.269634     -0.627573
  S      -0.713015      0.452981     -1.608412
  C       0.362002      0.222017     -0.159595
  C       1.637415      1.075437     -0.020215
  N       2.344605     -0.135220      0.466928
  C       1.318151     -1.003498     -0.156227
  N      -0.524411      0.341488      0.987674
  H      -1.644216     -1.440024      0.555899
  H      -2.496655     -0.179607      1.491605
  H      -2.695516      1.249320     -0.460348
  H      -2.941971     -0.376471     -1.160764
  H       1.573353      1.901032      0.696006
  H       1.995419      1.444721     -0.991215
  H       3.289939     -0.259150      0.119907
  H       1.562502     -1.331823     -1.175552
  H       1.008378     -1.868061      0.445111
  H      -0.062406     -0.011341      1.821106
18
Coordinates from ORCA-job file E -704.367286164418
  C      -1.772448     -0.353041      0.687570
  C      -2.241176      0.267770     -0.628169
  S      -0.712528      0.449636     -1.608377
  C       0.361427      0.223476     -0.158463
  C       1.638486      1.076058     -0.020539
  N       2.344014     -0.135106      0.467798
  C       1.316952     -1.002191     -0.155542
  N      -0.525607      0.343640      0.987730
  H      -1.639316     -1.440851      0.554150
  H      -2.496950     -0.184751      1.491142
  H      -2.689235      1.249784     -0.458221
  H      -2.946492     -0.373383     -1.161903
  H       1.577061      1.902145      0.695041
  H       1.994771      1.444922     -0.992453
  H       3.288646     -0.260394      0.119875
  H       1.559476     -1.331381     -1.175109
  H       1.007766     -1.865999      0.446707
  H      -0.064847     -0.010532      1.821263
18
Coordinates from ORCA-job file E -704.367286740260
  C      -1.772798     -0.353283      0.687305
  C      -2.240997      0.268043     -0.628318
  S      -0.712154      0.447974     -1.608597
  C       0.361283      0.223067     -0.158136
  C       1.638226      1.076180     -0.020453
  N       2.344693     -0.134653      0.466951
  C       1.317327     -1.002242     -0.154858
  N      -0.525947      0.343282      0.987884
  H      -1.639653     -1.441062      0.553636
  H      -2.497453     -0.185100      1.490762
  H      -2.687364      1.250763     -0.458057
  H      -2.947461     -0.371864     -1.162034
  H       1.576930      1.901935      0.695546
  H       1.993732      1.445559     -0.992444
  H       3.288973     -0.259654      0.117929
  H       1.559184     -1.332063     -1.174369
  H       1.008947     -1.865633      0.448394
  H      -0.065470     -0.011450      1.821359
