# Supplementary material for: Novel Sulfonium Reagents for the Modular Synthesis of Spiro[2.3]Hexanes and Heteroatom‐Containing Analogues: Synthesis, Application, and Evaluation as Bioisosteres
Source: Angew Chem Int Ed Engl. 2025 Dec 9;65(5):e21633. doi: 10.1002/anie.202521633 (PMC12851011; doi:10.1002/anie.202521633)
Supplement: Supplementary file 2 — Supporting information [file ANIE-65-e21633-s001.zip › Bioisostere-Analysis/DFT/1498445061868966581926194584257159875421614386/CPs.txt]

    31
     1    0.050460   -1.840491    3.563674      1
     2   -3.714276   -1.438354    0.607814      1
     3    3.161174   -2.243430   -1.030259      1
     4   -0.946799   -1.798916   -3.479041      1
     5   -0.176659   -0.066631    2.589246      1
     6   -1.989680   -0.422215    0.382017      1
     7   -0.426838   -0.625542   -1.926586      1
     8   -0.797469    1.325727    3.928772      1
     9    2.319705   -0.390134   -1.097943      1
    10    2.240766    0.720416    1.454002      1
    11    3.436547    0.777146   -2.326064      1
    12   -1.866885    1.701197   -1.414791      1
    13   -3.412018    1.737453   -2.462724      1
    14    2.180676    2.570004    1.251213      1
    15   -0.034463   -1.194455    3.201562      2
    16   -3.089089   -1.064461    0.522617      2
    17    2.847227   -1.567761   -1.054328      2
    18   -1.081079   -0.232755    1.516168      2
    19   -0.760924   -1.367677   -2.915714      2
    20   -1.188397   -0.659156   -0.746929      2
    21    0.388178   -0.196812    0.280077      3
    22    0.803443    0.262024    2.100593      2
    23   -0.570779    0.821550    3.438023      2
    24    0.976367   -0.499818   -1.522843      2
    25   -1.992210    0.475968   -0.330908      2
    26    2.262196    0.072992   -0.054148      2
    27   -1.012788    0.348240   -1.777748      2
    28    3.027591    0.355292   -1.877519      2
    29   -3.045024    1.715243   -2.212650      2
    30    2.187759    2.135383    1.294101      2
    31   -1.422973    0.093043   -0.971723      3
