# Supplementary material for: Novel Sulfonium Reagents for the Modular Synthesis of Spiro[2.3]Hexanes and Heteroatom‐Containing Analogues: Synthesis, Application, and Evaluation as Bioisosteres
Source: Angew Chem Int Ed Engl. 2025 Dec 9;65(5):e21633. doi: 10.1002/anie.202521633 (PMC12851011; doi:10.1002/anie.202521633)
Supplement: Supplementary file 2 — Supporting information [file ANIE-65-e21633-s001.zip › Bioisostere-Analysis/DFT/1498445061868966581926194584257159875421614386/file.001.hess]

$orca_hessian_file

$act_atom
  0

$act_coord
  0

$act_energy
        0.000000

$hessian
42
                    0                  1                  2                  3                  4        
    0      5.4560353030E-01  -3.8286806163E-03  -7.2221565996E-02  -7.0686726112E-02  -2.1868450813E-02
    1     -3.8274945689E-03   5.8965343137E-01  -1.6519796353E-02  -1.0239302134E-02  -9.9991917229E-02
    2     -7.2234118015E-02  -1.6526958886E-02   5.0772047994E-01   2.5671524020E-02  -6.7218762926E-02
    3     -7.0698323688E-02  -1.0223426000E-02   2.5647902015E-02   3.7547442968E-01   1.2866079600E-01
    4     -2.1853217294E-02  -9.9967657751E-02  -6.7209400354E-02   1.2869089490E-01   5.3587711106E-01
    5     -1.3139097784E-02  -2.5663711604E-02  -2.0839185928E-01  -8.9318014343E-02   8.3318317996E-02
    6     -1.0718308149E-02   6.7530514158E-03   1.5630430456E-02  -1.9182369885E-01  -5.3905408268E-02
    7      7.5180639672E-03   3.4676060986E-03   9.2058451303E-04  -1.6005520656E-02  -9.3027095580E-02
    8      3.3439789730E-02  -2.7061556944E-04  -3.1286496244E-02   3.5496549497E-02   2.1083306001E-03
    9     -3.0509447557E-02  -1.7858951562E-02   2.2067160313E-02  -4.0375318539E-02  -8.3751676155E-03
   10      2.1994043723E-03  -6.3045010490E-04   3.3173267132E-03  -1.3387108915E-02  -3.3066679803E-03
   11      1.0232224968E-02   2.7949184352E-03   4.9839374466E-03  -3.8033455080E-03  -5.4989100533E-04
   12     -1.5362892356E-02   3.6554300894E-02  -4.6080912058E-03   2.2365185855E-03   2.5678146349E-05
   13      4.9640216675E-03   1.8605109011E-03  -3.2675894536E-03   6.0859550426E-04   2.4783568034E-03
   14      7.7131494143E-05   7.1636373940E-03  -7.8062189585E-04   3.5816339019E-04  -5.3597776159E-05
   15     -2.0460341028E-01  -2.3196834553E-02  -3.8061850141E-02  -7.4653198582E-03  -5.4877168705E-03
   16     -1.0816563950E-02  -7.9592350348E-02  -1.0479225859E-02  -1.3714620795E-02  -4.1875232972E-03
   17     -2.4873063233E-02  -7.3924117078E-03  -8.2784641179E-02  -2.4047382222E-02  -8.4595389516E-03
   18     -1.0700288555E-01   9.3991999670E-02   8.9123818448E-03   4.4202797738E-03  -2.6246301819E-03
   19      9.5562820387E-02  -2.3508669460E-01  -7.2547642025E-03  -1.0940194593E-04  -5.7052262359E-03
   20      6.3617193188E-03  -5.6547842454E-03  -4.9301966153E-02   1.0307019879E-02  -3.3281692829E-02
   21     -9.9612688858E-02  -7.0518724765E-02   6.1018230920E-02   1.5127246974E-03   1.2447637923E-04
   22     -7.5618847496E-02  -1.6515394081E-01   9.5112616224E-02   7.6920785612E-03   7.8284075970E-03
   23      5.9024958179E-02   8.6481671605E-02  -1.2853727495E-01   1.7166180555E-02   1.6899896535E-02
   24     -2.5906683093E-03   7.2804554834E-04  -1.6199133595E-03  -4.4869670249E-02  -2.5245704164E-02
   25      2.5087954840E-03  -1.0464528111E-02   5.0864089177E-03  -7.0049239383E-02  -3.4900948785E-01
   26     -7.0339734857E-03  -3.8995240897E-02  -6.7005570072E-03   1.9315359305E-02   7.8947095425E-03
   27     -7.0496501484E-04  -2.3332236204E-03   4.7877388606E-04  -1.0044536120E-02  -2.9426562601E-02
   28     -1.1633971051E-04  -1.2637219928E-03  -1.6633976780E-04  -9.2063934879E-03  -8.0107653615E-04
   29      7.4281086667E-04   8.9158276265E-04  -4.9821093529E-04   6.8000685949E-03   9.5397187188E-03
   30     -5.6121264956E-03  -1.7216148280E-04  -1.3374179326E-03  -1.2298613946E-02   2.0106010347E-02
   31     -1.7210372393E-03   2.6606429510E-04   1.3277065917E-03  -4.2749471037E-03   7.0204600005E-03
   32      1.1691680534E-03  -5.0217754537E-04  -8.2213604477E-04   4.8870383782E-03  -8.3595773744E-03
   33     -1.2093230525E-03  -2.0031207183E-03   3.3988685154E-04  -2.5419243477E-03  -7.4161572103E-04
   34      1.8191691730E-03   1.1959716392E-03  -1.8333077528E-03   6.8839719735E-04   6.1829394912E-04
   35      9.3894769720E-04   8.4503680134E-04  -3.6136697478E-03  -4.0213991094E-03  -1.3094084093E-03
   36     -1.5447324786E-03   6.0376216077E-03   4.4387129089E-04   6.7767974811E-04   1.6179150605E-04
   37     -8.3883825834E-04  -3.9667482415E-03   2.3642881962E-04  -5.0281631447E-04   1.3435699130E-03
   38      1.5459792728E-03  -4.1815170988E-03   2.2033812597E-04   5.9406606770E-04  -2.2069007222E-05
   39      4.5175739092E-03  -1.3902826931E-02  -1.6684454004E-02  -4.2820351899E-03  -1.4767383621E-03
   40      2.4006598073E-04  -2.9059646096E-04   7.4210717039E-04  -2.3739982862E-04   8.6757074755E-04
   41      3.7293479013E-03   1.0266048268E-03  -1.9482956664E-04   5.9672296395E-04  -4.7807041445E-04
                    5                  6                  7                  8                  9        
    0     -1.3127537562E-02  -1.0708509299E-02   7.5148118076E-03   3.3440470356E-02  -3.0504870924E-02
    1     -2.5691821384E-02   6.7495472270E-03   3.4679550011E-03  -2.6598144214E-04  -1.7865265883E-02
    2     -2.0842647622E-01   1.5617027544E-02   9.1568022656E-04  -3.1280364443E-02   2.2076140244E-02
    3     -8.9352051468E-02  -1.9175313679E-01  -1.5957323507E-02   3.5533751036E-02  -4.0388445641E-02
    4      8.3310668921E-02  -5.3898572953E-02  -9.2991858258E-02   2.0771588172E-03  -8.3624619687E-03
    5      4.2314263660E-01   7.8639791761E-02  -5.8887919515E-03  -9.4075935143E-02  -1.1149491729E-02
    6      7.8631496168E-02   4.6067185268E-01  -1.0962968038E-02  -3.7237670476E-02  -1.2395665006E-01
    7     -5.8430805446E-03  -1.0947399904E-02   5.9310607289E-01   5.4068048501E-03  -1.8874548015E-02
    8     -9.4064759409E-02  -3.7267328445E-02   5.3911705756E-03   5.8924794478E-01  -5.6769364535E-02
    9     -1.1185013345E-02  -1.2394290939E-01  -1.8877814495E-02  -5.6782799143E-02   6.2275536822E-01
   10     -6.5098502481E-03  -1.8810638998E-02  -8.0471944558E-02  -1.1587381540E-02   1.5679639941E-01
   11      5.3835527915E-03  -7.1104470652E-02  -2.3105873152E-02  -1.6251857548E-01  -4.9420778931E-02
   12      4.0329019856E-04  -2.8313590362E-03   2.0134973796E-02  -6.3651655835E-03  -7.0001886379E-02
   13      3.4882176970E-04  -1.5639097532E-03   4.6209741796E-03   4.1711893181E-03  -3.4762865858E-02
   14      1.8804636671E-03  -6.3604234447E-03   2.9824008578E-02  -1.6088741459E-02   7.3258482922E-03
   15     -1.7874401675E-02   1.1122067850E-02  -5.8528109553E-03  -5.9273632381E-03  -1.4224157217E-01
   16     -1.1482021537E-02   3.3633915649E-03  -3.0376852689E-03  -2.7431737839E-03   6.1951844821E-03
   17     -2.6669626171E-02   3.3235920488E-03  -2.2023425341E-02  -3.4192653261E-02   1.2800180406E-01
   18      3.6355354599E-04  -1.2313099320E-04  -8.4347226022E-05   5.0352748531E-04   1.4735683444E-03
   19     -1.1090925316E-02  -2.8874499615E-04  -1.5423262744E-03  -3.0465008559E-05   7.9934071793E-04
   20     -1.2785956159E-02   6.6620257141E-05  -2.4540593815E-03  -7.9511713411E-04  -5.7264411896E-04
   21     -1.1051583031E-03  -1.5355353540E-03  -4.5684887014E-04  -5.9388685000E-04  -4.8627276447E-03
   22     -1.0101493588E-02   3.7284388452E-04  -3.5905215322E-05  -2.6374700715E-03   4.8318711226E-04
   23     -2.2123727881E-02  -3.0352620037E-03  -3.1431302282E-04  -4.5862815234E-03  -2.3700316122E-03
   24      1.5373999190E-02  -1.1586494342E-02  -3.6026669365E-02   9.6347588857E-06  -3.0160616912E-03
   25     -2.2473341181E-02   5.9514793011E-03  -6.0134546951E-03   1.4845085109E-03   8.9349048537E-04
   26     -5.1940876750E-02   1.5662704473E-03   1.5899050024E-02  -2.1702847251E-03  -2.6677613396E-04
   27      1.8745377394E-02  -4.8537192513E-02   1.3788515850E-02  -1.0170423805E-02   8.2561057215E-04
   28      2.7400219744E-03   1.3203385966E-02  -2.1509221856E-01   1.0578519750E-01  -1.0880348910E-04
   29     -3.2246641415E-03  -7.7194141008E-03   1.0352418985E-01  -1.2794417544E-01  -1.6466696566E-03
   30      2.1688501309E-02  -7.4012940355E-02   5.1138628411E-02   3.7533354532E-02   8.9351859878E-03
   31      7.2574262879E-03   5.7489470319E-02  -1.9871676764E-01  -1.0329251842E-01   1.4970073338E-03
   32     -7.4983160812E-03   3.9430886514E-02  -9.5539719454E-02  -1.2066224223E-01   6.6691902091E-03
   33     -6.0038571654E-05  -4.2987768539E-03  -3.0236887522E-03   7.5858167126E-03  -2.2852768701E-01
   34     -1.0399618394E-03  -6.2496327274E-04  -1.4171822654E-03   5.3686702107E-04  -1.1229114974E-01
   35     -2.7375648035E-03  -1.4270571882E-02  -1.0959139447E-02   9.7636810525E-03  -3.4742641177E-03
   36      5.4038774638E-04   4.9913385668E-04  -1.8867580486E-03   8.1714772741E-04   7.3215963736E-03
   37     -4.6915461677E-04  -4.3746875411E-04  -3.0165771254E-03  -7.8902728700E-04   1.8930214395E-02
   38      2.6674216327E-04   1.8847098279E-04   7.3024483114E-03  -2.7566983941E-03  -2.7872292426E-02
   39     -3.1279261405E-03  -2.8824459226E-03   5.7054085875E-04   1.7235015021E-03   2.1505163804E-03
   40      1.0531359758E-03  -5.7799811276E-04   1.1959452803E-03   1.8470060439E-03   6.6841001440E-03
   41     -1.2493905070E-03   8.9905411166E-04  -2.6443581445E-03  -1.9519254687E-03  -1.0493871758E-02
                   10                 11                 12                 13                 14        
    0      2.1911327961E-03   1.0224992100E-02  -1.5366428385E-02   4.9701650777E-03   7.4149997695E-05
    1     -6.2996243218E-04   2.7936186496E-03   3.6550863274E-02   1.8593105075E-03   7.1633608168E-03
    2      3.3183091225E-03   4.9897512030E-03  -4.6109327993E-03  -3.2635444745E-03  -7.8267196022E-04
    3     -1.3381170181E-02  -3.8113053442E-03   2.2471039434E-03   6.0929339225E-04   3.6503305423E-04
    4     -3.3077044776E-03  -5.3750410739E-04   1.7958097553E-05   2.4799297039E-03  -5.7904201063E-05
    5     -6.5040036825E-03   5.3819562709E-03   4.0962223139E-04   3.4977568497E-04   1.8840944940E-03
    6     -1.8803209740E-02  -7.1118900452E-02  -2.8280151193E-03  -1.5638663007E-03  -6.3555372038E-03
    7     -8.0477709214E-02  -2.3101341128E-02   2.0132275527E-02   4.6210141698E-03   2.9820106945E-02
    8     -1.1564090554E-02  -1.6251842310E-01  -6.3599534895E-03   4.1719233580E-03  -1.6082248893E-02
    9      1.5678979915E-01  -4.9410835619E-02  -7.0008940987E-02  -3.4769299099E-02   7.3326149981E-03
   10      3.5911357644E-01  -4.7886547668E-02  -3.5494965488E-03  -1.4208677919E-01   9.7391821082E-02
   11     -4.7863436417E-02   6.2567299717E-01  -3.9053498387E-02   9.8932010179E-02  -1.0501069106E-01
   12     -3.5555476064E-03  -3.9050367481E-02   4.4406334308E-01  -5.6118254982E-02   1.7217767750E-01
   13     -1.4202704358E-01   9.8979414333E-02  -5.6157412100E-02   3.7045149700E-01  -5.3276865635E-02
   14      9.7378762328E-02  -1.0504085006E-01   1.7215749894E-01  -5.3206205736E-02   3.1830783592E-01
   15     -1.6001791161E-02   1.5083863172E-01  -9.7749288393E-02   7.1403564484E-02  -3.4378314421E-02
   16     -1.6806363424E-02  -5.0213621332E-02   8.6888283832E-02  -1.6715244971E-01  -2.5461807655E-02
   17     -1.4528984626E-02  -2.5027794241E-01   7.9143887337E-03  -5.8624490363E-02  -5.2173361811E-02
   18      2.4713143819E-04  -5.2734815247E-04  -6.1541013275E-03  -1.2236794285E-03  -2.4796232406E-03
   19     -4.9121288188E-05  -7.7678363609E-04  -8.3778102647E-04   7.9645653304E-04   2.8613184492E-04
   20      4.7137627096E-04   1.7072008230E-04  -2.5335317813E-03  -2.9025859844E-04   2.1511087026E-04
   21     -2.8315038612E-03  -5.2003748228E-04   4.0513485198E-03   1.3361222701E-03  -1.0064167632E-03
   22     -7.1224787113E-04  -2.0625389905E-03  -7.1608865904E-04   1.9855563657E-03  -3.9903687732E-04
   23     -1.4379567834E-03  -9.4348039758E-04   1.7613709667E-03   2.8505343568E-04  -4.1186441315E-04
   24     -2.3342134817E-03   1.2805286509E-03   4.5559251524E-04   3.1639282336E-04  -7.4423202826E-05
   25      2.3606788838E-04   3.7900289276E-05   4.5275609485E-04  -5.2013723678E-04   3.9655874602E-04
   26     -6.2786151006E-04  -1.2362309457E-03  -8.6483689116E-05   3.0437505276E-04   4.3887087422E-04
   27      1.8374626173E-02  -9.0239314170E-03  -2.4700665385E-03  -9.5186851474E-04  -4.0154334404E-03
   28      4.3898402096E-03  -4.2786328022E-03  -2.7610923611E-04   6.2879629212E-04  -1.0547091731E-03
   29      2.3063198171E-02  -1.3276644631E-02  -4.0494557854E-03  -1.1997993376E-03  -3.2924668419E-03
   30     -1.6522235452E-02  -1.4441201300E-02   5.0429667099E-04   1.2676464446E-03   3.0289452803E-03
   31     -2.9306997776E-03  -2.2437380804E-03  -4.4875194400E-04   2.0192764908E-03  -6.3246937963E-04
   32     -1.9299703675E-02  -1.4578838849E-02   5.8905205751E-04   1.2291292896E-03   3.1078567129E-03
   33     -1.1195631260E-01   5.7051326386E-03   8.9444661333E-03   7.6192269832E-03   1.9060200628E-05
   34     -1.1231180387E-01   7.1429840324E-03  -2.4187539173E-02  -1.8123132537E-02   7.9365801943E-03
   35      2.6852230737E-03  -5.7148751979E-02   1.2899501377E-02   6.5167174648E-03  -7.7305200153E-03
   36     -4.2152351247E-03   9.6260759990E-03  -2.6524622534E-01  -2.0283515488E-03  -1.4845201280E-01
   37     -9.8542971744E-03   1.4046162072E-02  -5.5225965650E-02  -3.6060533640E-02  -3.8257193924E-02
   38     -7.2393141883E-03  -1.7824489763E-02  -1.4375706102E-01  -2.2318092427E-03  -1.4290525287E-01
   39      1.2003781817E-02   1.0195482295E-02  -4.1369097884E-04   9.1761362186E-03   1.3765240499E-02
   40      5.4219271858E-03   8.1431227337E-03  -2.6389241271E-03  -2.0982683456E-02  -2.3899893626E-02
   41     -1.7822494470E-02  -1.3399196537E-02   4.6989955448E-03   7.0409095501E-03   4.4677464167E-03
                   15                 16                 17                 18                 19        
    0     -2.0457105427E-01  -1.0810922810E-02  -2.4873711367E-02  -1.0701058939E-01   9.5571665591E-02
    1     -2.3185811597E-02  -7.9594952122E-02  -7.3871007930E-03   9.3996974597E-02  -2.3508225512E-01
    2     -3.8072570731E-02  -1.0485460439E-02  -8.2765571752E-02   8.9058106753E-03  -7.2587939232E-03
    3     -7.4430841272E-03  -1.3698996716E-02  -2.4024403296E-02   4.4201462468E-03  -1.0914240223E-04
    4     -5.4724553014E-03  -4.1887483666E-03  -8.4517091543E-03  -2.6241477327E-03  -5.7055984329E-03
    5     -1.7855543148E-02  -1.1468324550E-02  -2.6651649205E-02   3.6379822668E-04  -1.1091110863E-02
    6      1.1124434230E-02   3.3657946734E-03   3.3198242618E-03  -1.2305865068E-04  -2.8867732225E-04
    7     -5.8528568505E-03  -3.0367706109E-03  -2.2025229149E-02  -8.4499923699E-05  -1.5424110507E-03
    8     -5.9462503498E-03  -2.7424234148E-03  -3.4191326850E-02   5.0290487458E-04  -3.0197979351E-05
    9     -1.4220051936E-01   6.2079278522E-03   1.2799083756E-01   1.4738163452E-03   7.9927237808E-04
   10     -1.6009315656E-02  -1.6796143994E-02  -1.4522833357E-02   2.4691934007E-04  -4.9087874545E-05
   11      1.5083590501E-01  -5.0232313858E-02  -2.5028712478E-01  -5.2734075950E-04  -7.7687399719E-04
   12     -9.7775393220E-02   8.6890374768E-02   7.9140795597E-03  -6.1541349821E-03  -8.3776616474E-04
   13      7.1443242743E-02  -1.6712466203E-01  -5.8565979614E-02  -1.2237174019E-03   7.9641679128E-04
   14     -3.4355288597E-02  -2.5431356197E-02  -5.2170360391E-02  -2.4796601094E-03   2.8616954149E-04
   15      5.9173352231E-01  -7.0614943268E-03  -2.2375996521E-02  -1.2919571144E-02  -2.8051965604E-03
   16     -7.0636508343E-03   4.0211916397E-01   1.9659378640E-01   3.0067965607E-02   3.4481484419E-03
   17     -2.2388611698E-02   1.9661943298E-01   6.1373098443E-01   1.2807840178E-03   1.0029808164E-03
   18     -1.2919935279E-02   3.0068748302E-02   1.2805094547E-03   1.1230645815E-01  -1.0645535275E-01
   19     -2.8056685589E-03   3.4483515464E-03   1.0026793798E-03  -1.0645453269E-01   2.5412180246E-01
   20     -1.5909476176E-03   8.4378869287E-03   1.3953640865E-03  -6.6837121862E-03   2.0549333540E-02
   21     -1.5947706872E-02  -2.0928272505E-02   1.8740621637E-02   8.4583983597E-03   1.0205504601E-02
   22     -1.1386823245E-03  -1.6030543562E-03   2.1284453085E-03  -1.3833770414E-02  -1.7213880392E-02
   23     -5.7043000567E-03  -6.4003421017E-03   8.9754732623E-03  -1.5578022443E-03  -9.5856766572E-04
   24     -1.2130611174E-03  -1.4476087850E-03  -7.9316831860E-04   1.1049689507E-04   2.0479552650E-03
   25      5.2598590407E-04   1.3741284288E-04   5.0042702621E-04  -4.3828206223E-04   4.3130304415E-04
   26      3.0393006521E-04  -2.3537492201E-03  -2.9386377996E-03  -8.4970115955E-04  -1.4428585640E-03
   27     -1.8377910462E-05   5.3608610630E-04   5.8432179192E-05   4.1404240822E-05   4.3084635337E-04
   28     -4.0452703678E-04   9.3876709168E-05   1.2116451600E-03   7.2226936915E-05   2.4133952384E-05
   29      1.3444253851E-04   2.3510798418E-04   1.5204168761E-03   1.5178077093E-04  -1.1547995596E-04
   30     -2.8245168967E-03  -2.6000945952E-03  -2.9286444294E-03   1.0627022625E-04   5.0125776759E-04
   31     -1.7434944991E-03  -4.8920280792E-04   1.1460497781E-03  -3.2266051268E-06   1.1076468685E-04
   32     -1.4413837439E-03  -2.3014086303E-03  -3.2087846689E-03   2.0869694681E-04  -2.2155099607E-04
   33     -1.1392287322E-02  -1.1164045892E-02  -3.4097986121E-03  -5.9153240733E-05   1.3059078498E-04
   34      1.3371202758E-02   7.7720500357E-03   2.6172688626E-03   3.6761443192E-05   8.3112107724E-06
   35      1.5545244308E-02   1.5559375921E-02  -2.2523310420E-03   7.5060387350E-05   1.8749220940E-05
   36     -1.9610483418E-02  -9.3255141727E-03  -1.4478517329E-02  -1.5150099858E-03  -3.4627672528E-05
   37      2.3268613629E-02  -9.2861774335E-03   1.5925833285E-02   8.0475376094E-04   3.3130103818E-04
   38      1.8118367692E-02  -5.3176080229E-04   8.5346930044E-03   1.2034410763E-03  -1.0102383143E-04
   39     -8.6868454981E-02  -4.9984037667E-02  -6.6406805349E-02   8.6099232224E-04   8.4812381681E-04
   40     -4.4871165844E-02  -1.3139318137E-01  -1.1011547536E-01  -5.5869072444E-04   3.2813616626E-04
   41     -5.7593322707E-02  -1.0885984137E-01  -1.7965771044E-01  -5.9734358291E-04   1.2926310190E-04
                   20                 21                 22                 23                 24        
    0      6.3570479818E-03  -9.9623614754E-02  -7.5632663055E-02   5.9035556740E-02  -2.5906671858E-03
    1     -5.6621166421E-03  -7.0532210825E-02  -1.6516587529E-01   8.6491326255E-02   7.2611021985E-04
    2     -4.9299471056E-02   6.1028345617E-02   9.5122409613E-02  -1.2854876800E-01  -1.6210610110E-03
    3      1.0307262141E-02   1.5129672478E-03   7.6921263106E-03   1.7166008209E-02  -4.4882293717E-02
    4     -3.3282193236E-02   1.2431556572E-04   7.8286831558E-03   1.6900273490E-02  -2.5242759933E-02
    5     -1.2786647906E-02  -1.1050157848E-03  -1.0101270802E-02  -2.2123541200E-02   1.5370954923E-02
    6      6.6472098460E-05  -1.5351645273E-03   3.7285724640E-04  -3.0356049517E-03  -1.1586264322E-02
    7     -2.4538371183E-03  -4.5676630185E-04  -3.5917865272E-05  -3.1425563093E-04  -3.6025653573E-02
    8     -7.9460742046E-04  -5.9404804117E-04  -2.6376077728E-03  -4.5862432708E-03   7.6529068922E-06
    9     -5.7283600500E-04  -4.8625770606E-03   4.8339706435E-04  -2.3702279404E-03  -3.0147983540E-03
   10      4.7153867596E-04  -2.8315627930E-03  -7.1222455350E-04  -1.4380779659E-03  -2.3329259580E-03
   11      1.7072673990E-04  -5.2029353982E-04  -2.0625425925E-03  -9.4317411510E-04   1.2809386396E-03
   12     -2.5334917893E-03   4.0506888898E-03  -7.1592540591E-04   1.7610455463E-03   4.6513470828E-04
   13     -2.9027794940E-04   1.3358977233E-03   1.9855148260E-03   2.8505117099E-04   3.1797730122E-04
   14      2.1511647500E-04  -1.0065725625E-03  -3.9887917563E-04  -4.1183703739E-04  -6.7591118082E-05
   15     -1.5916375611E-03  -1.5945260360E-02  -1.1396484417E-03  -5.7054710149E-03  -1.2121900186E-03
   16      8.4385273147E-03  -2.0929188959E-02  -1.6024267819E-03  -6.4004657227E-03  -1.4459952529E-03
   17      1.3954465724E-03   1.8740657105E-02   2.1283258123E-03   8.9755169505E-03  -7.9225786387E-04
   18     -6.6842811815E-03   8.4583845546E-03  -1.3833827413E-02  -1.5578131977E-03   1.1038680970E-04
   19      2.0550318450E-02   1.0205487205E-02  -1.7213857378E-02  -9.5860987464E-04   2.0481577788E-03
   20      6.3211646852E-02  -8.8568697183E-03   1.4491716260E-02   2.3383649460E-03   2.8791534915E-03
   21     -8.8568377423E-03   1.0868013379E-01   8.1894994002E-02  -6.8969052334E-02   8.0580772579E-04
   22      1.4491745351E-02   8.1895480281E-02   1.7203667339E-01  -9.5800968763E-02   4.4467972117E-04
   23      2.3383624947E-03  -6.8969617036E-02  -9.5801063138E-02   1.4470039906E-01   1.8185049649E-03
   24      2.8790890176E-03   8.0585969691E-04   4.4470097687E-04   1.8185319222E-03   6.4018414545E-02
   25     -3.1093788832E-03   2.7807447297E-04   2.5838337953E-03   5.7694949995E-04   6.0800242059E-02
   26     -4.2189257343E-03   2.7400213046E-04  -5.2970006888E-04   8.6524214043E-04  -1.8572060029E-02
   27      9.3993329419E-05  -1.4606475552E-04   5.3981051722E-04   9.1005390944E-04  -3.1700862246E-03
   28      4.2041521725E-04   4.0129189161E-05   1.0369898149E-04   4.1572775384E-04  -2.2209625922E-04
   29     -1.0191068948E-04   3.0691614756E-04  -2.5000713982E-04  -3.8080957870E-04   4.6320817039E-04
   30      8.1208756770E-04   4.8485687548E-05   3.0983287932E-04   6.8553653425E-04   1.6186008056E-03
   31      4.3926280241E-04   1.8887294485E-05   5.4786291711E-05   2.3492727040E-04  -2.4942293823E-04
   32     -6.3931943418E-04   1.3908737848E-04  -1.2405844001E-04  -3.0688385137E-04  -9.6505699041E-06
   33      1.0751305053E-04  -1.0555958314E-03   4.2320571164E-05  -1.3149621455E-04  -4.9532487071E-04
   34     -1.1770294932E-04   9.9572110325E-04   1.6903814148E-04   2.0187938087E-04   3.0932161757E-04
   35      1.7831287596E-04   8.4042843949E-04  -5.4990588153E-05   6.1342252030E-04  -7.1807244848E-04
   36     -6.8670791700E-04   4.6661934733E-04   7.5399408961E-05   6.7195910261E-05   2.9430346001E-04
   37      6.8738996018E-05   2.5596047387E-05   1.2971395322E-04  -2.2521383455E-04   6.8143556108E-04
   38      3.7406689918E-04  -7.6514063272E-05   1.0916207199E-04  -7.4828181263E-06   1.0293289400E-04
   39      2.9422185321E-04  -8.5893505140E-04  -5.4597873884E-04   3.3214868742E-04  -3.6245532720E-04
   40      2.9658525647E-05  -1.8325236032E-04  -1.6980428872E-04   3.9321378784E-05   2.0095116094E-04
   41     -4.1687401980E-05  -1.8985996686E-04   1.1957897305E-04  -1.9532365616E-04  -1.3969613605E-04
                   25                 26                 27                 28                 29        
    0      2.5099351808E-03  -7.0334509202E-03  -7.0485001175E-04  -1.1623838071E-04   7.4205132377E-04
    1     -1.0464316766E-02  -3.8994358304E-02  -2.3332227379E-03  -1.2637233269E-03   8.9146604693E-04
    2      5.0863290179E-03  -6.7004163453E-03   4.7871850493E-04  -1.6647458518E-04  -4.9751051435E-04
    3     -7.0058290001E-02   1.9312362785E-02  -1.0044574387E-02  -9.2062154880E-03   6.7999029806E-03
    4     -3.4908508842E-01   7.8789771212E-03  -2.9427168788E-02  -8.0092150653E-04   9.5404884197E-03
    5     -2.2491427000E-02  -5.1932886959E-02   1.8745298070E-02   2.7399885708E-03  -3.2244492138E-03
    6      5.9519129243E-03   1.5660810680E-03  -4.8521781627E-02   1.3213984010E-02  -7.7290205197E-03
    7     -6.0131184657E-03   1.5898524621E-02   1.3794901730E-02  -2.1510750399E-01   1.0354095459E-01
    8      1.4842566716E-03  -2.1703788053E-03  -1.0176279723E-02   1.0580097449E-01  -1.2794459799E-01
    9      8.9391778577E-04  -2.6563150553E-04   8.2582949952E-04  -1.0856355791E-04  -1.6467775299E-03
   10      2.3604845055E-04  -6.2684319889E-04   1.8374086157E-02   4.3899225549E-03   2.3062710475E-02
   11      3.8025942834E-05  -1.2361871561E-03  -9.0230369128E-03  -4.2787992365E-03  -1.3275859807E-02
   12      4.5200583427E-04  -7.9375835757E-05  -2.4700763903E-03  -2.7604226212E-04  -4.0495883433E-03
   13     -5.2041886258E-04   3.0542239000E-04  -9.5198734884E-04   6.2875282312E-04  -1.1998279541E-03
   14      3.9619074692E-04   4.4314864797E-04  -4.0153269308E-03  -1.0546402424E-03  -3.2924728158E-03
   15      5.2629685035E-04   3.0448754542E-04  -1.8408043940E-05  -4.0434729585E-04   1.3438524675E-04
   16      1.3747057271E-04  -2.3528020153E-03   5.3620131571E-04   9.3841726148E-05   2.3472797581E-04
   17      5.0054930451E-04  -2.9381648121E-03   5.8356000702E-05   1.2117227951E-03   1.5207121375E-03
   18     -4.3829283949E-04  -8.4976884060E-04   4.1363009748E-05   7.2277404338E-05   1.5185859044E-04
   19      4.3129887426E-04  -1.4427749034E-03   4.3083481129E-04   2.4154160038E-05  -1.1543505846E-04
   20     -3.1093802686E-03  -4.2189148429E-03   9.4024195514E-05   4.2037675482E-04  -1.0197103627E-04
   21      2.7816871875E-04   2.7388040196E-04  -1.4606624182E-04   4.0135372486E-05   3.0691887661E-04
   22      2.5838161819E-03  -5.2948642352E-04   5.3980416300E-04   1.0369944027E-04  -2.4999610686E-04
   23      5.7698535760E-04   8.6547044995E-04   9.1006013923E-04   4.1572719363E-04  -3.8082470547E-04
   24      6.0799766725E-02  -1.8572075874E-02  -3.1701000877E-03  -2.2229591934E-04   4.6335479319E-04
   25      3.5851942371E-01   1.7036617651E-02  -2.2178191230E-03   1.0109924300E-03   4.6343766268E-04
   26      1.7036844451E-02   6.9497010266E-02   4.5834554668E-03   1.8316437770E-03  -1.5200530831E-03
   27     -2.2178236378E-03   4.5834639598E-03   6.3335498139E-02  -4.9719461454E-03   4.2728048658E-03
   28      1.0110148354E-03   1.8317384606E-03  -4.9699827961E-03   2.2871515339E-01  -1.2147192478E-01
   29      4.6344400126E-04  -1.5201519420E-03   4.2714429749E-03  -1.2147054633E-01   1.3774098520E-01
   30      8.9790351882E-04   1.4477833104E-03   3.7183933688E-04   1.5663435091E-03   3.6725655381E-04
   31      2.5862225850E-03   1.8543206513E-04   6.2149176904E-03  -1.8543943284E-02  -1.4767885788E-02
   32     -2.5767793376E-04   5.9339454456E-05  -5.2295308297E-03   1.3826635396E-02   1.1777625990E-02
   33      1.6380530702E-04  -8.1159726075E-05   4.0559974399E-06   4.1507023277E-04  -3.2590262743E-04
   34      1.4596842401E-04   6.3630380254E-05  -6.8433419323E-05   3.2335389791E-04  -4.3718330834E-04
   35      2.4922411450E-04  -6.3773148729E-05   7.2001668651E-04   7.3971088544E-04   8.1032820623E-04
   36     -1.1796392182E-05   1.6457425577E-04   3.0884929467E-04  -4.0821901263E-05   5.3765037111E-04
   37      2.1975917028E-04   4.4636386225E-04   1.9497507118E-04   3.7894831824E-04   4.5873072648E-04
   38     -2.1893037261E-05   1.2506326630E-04  -1.4434873511E-03  -9.8703704477E-05  -1.4961057818E-03
   39      2.4419295635E-04  -7.6509463803E-04   2.0473495000E-04   4.7696521696E-05  -3.3664992212E-05
   40      1.4712442095E-04   2.8852639807E-04  -1.0968586073E-04   3.4280238287E-05   6.4859657163E-05
   41      2.9529911940E-05  -1.9563847660E-04   2.0604317212E-05   1.0070260498E-04  -1.1232834654E-04
                   30                 31                 32                 33                 34        
    0     -5.6119945814E-03  -1.7212973781E-03   1.1690676644E-03  -1.2090797648E-03   1.8193000722E-03
    1     -1.7206336540E-04   2.6618264833E-04  -5.0256510001E-04  -2.0031751139E-03   1.1959286529E-03
    2     -1.3374753678E-03   1.3277703051E-03  -8.2224966017E-04   3.3943496126E-04  -1.8334379774E-03
    3     -1.2298213248E-02  -4.2748194599E-03   4.8857301549E-03  -2.5415144514E-03   6.8862174867E-04
    4      2.0105937880E-02   7.0200146892E-03  -8.3593145717E-03  -7.4166927552E-04   6.1825763177E-04
    5      2.1689156185E-02   7.2574613255E-03  -7.4984817553E-03  -6.0138868211E-05  -1.0399251610E-03
    6     -7.4021446428E-02   5.7500492660E-02   3.9442324672E-02  -4.2988347441E-03  -6.2460900810E-04
    7      5.1145499835E-02  -1.9872370463E-01  -9.5552056540E-02  -3.0241104323E-03  -1.4170658390E-03
    8      3.7542557539E-02  -1.0330530994E-01  -1.2067375196E-01   7.5855531764E-03   5.3694232858E-04
    9      8.9353231714E-03   1.4970321503E-03   6.6698922517E-03  -2.2854876499E-01  -1.1230076122E-01
   10     -1.6523358232E-02  -2.9311566732E-03  -1.9301828501E-02  -1.1196371644E-01  -1.1231232423E-01
   11     -1.4442569520E-02  -2.2441899972E-03  -1.4579766484E-02   5.7245548808E-03   7.1510300245E-03
   12      5.0436130743E-04  -4.4895399049E-04   5.8963312912E-04   8.9444788823E-03  -2.4187382039E-02
   13      1.2676953469E-03   2.0192331136E-03   1.2293762914E-03   7.6193416471E-03  -1.8122748966E-02
   14      3.0288421782E-03  -6.3297797051E-04   3.1086548899E-03   1.9037650229E-05   7.9369174050E-03
   15     -2.8245991747E-03  -1.7435360138E-03  -1.4417559668E-03  -1.1391161093E-02   1.3371445778E-02
   16     -2.5999972389E-03  -4.8930542617E-04  -2.3009621619E-03  -1.1163383651E-02   7.7717931312E-03
   17     -2.9284456317E-03   1.1462349839E-03  -3.2079657008E-03  -3.4096145827E-03   2.6175068964E-03
   18      1.0627293987E-04  -3.2154431049E-06   2.0868994501E-04  -5.9163389808E-05   3.6768201830E-05
   19      5.0124805977E-04   1.1075706964E-04  -2.2153323588E-04   1.3058806517E-04   8.3134376953E-06
   20      8.1208267894E-04   4.3925746145E-04  -6.3931203507E-04   1.0751963891E-04  -1.1770638651E-04
   21      4.8474649013E-05   1.8877052998E-05   1.3910352414E-04  -1.0555915097E-03   9.9572908213E-04
   22      3.0983864653E-04   5.4791866600E-05  -1.2406355926E-04   4.2320681393E-05   1.6903834733E-04
   23      6.8554429471E-04   2.3493419620E-04  -3.0688991485E-04  -1.3148985100E-04   2.0188484136E-04
   24      1.6188952875E-03  -2.4927937347E-04  -9.6975435239E-06  -4.9543200130E-04   3.0921508528E-04
   25      8.9786351362E-04   2.5862085735E-03  -2.5770090148E-04   1.6380887079E-04   1.4597522632E-04
   26      1.4476058927E-03   1.8532251868E-04   5.9306805217E-05  -8.1238493708E-05   6.3557140787E-05
   27      3.7180673830E-04   6.2148214536E-03  -5.2295592316E-03   3.8038191403E-06  -6.8257836697E-05
   28      1.5663286447E-03  -1.8543952221E-02   1.3826664520E-02   4.1495503323E-04   3.2343422658E-04
   29      3.6724685635E-04  -1.4767950171E-02   1.1777556644E-02  -3.2606435936E-04  -4.3707587819E-04
   30      8.2704020014E-02  -5.6732843706E-02  -4.6288740854E-02  -2.5104630199E-04  -2.1845996654E-05
   31     -5.6731845264E-02   2.0850762602E-01   1.1096536121E-01  -1.4757249198E-04  -2.5579007654E-04
   32     -4.6287851700E-02   1.1096540728E-01   1.3427947960E-01  -4.4069982852E-04  -2.1628746409E-04
   33     -2.5104998688E-04  -1.4758477714E-04  -4.4068884302E-04   2.3820519044E-01   1.2038026774E-01
   34     -2.1844717455E-05  -2.5580611236E-04  -2.1627132498E-04   1.2037892893E-01   1.2019961225E-01
   35      4.0017436921E-05  -6.2581335439E-04  -7.2272616606E-04  -1.0116303195E-02  -1.4448653468E-02
   36      4.8342965763E-05   1.4660624765E-04   8.2111558889E-05   1.4697502371E-03   3.7048445335E-04
   37     -1.6187820842E-04   1.4905102316E-04   1.2913958771E-04  -2.9319921738E-04   1.9928705705E-03
   38      2.5461485861E-04   3.8964902997E-05   3.8436901761E-04   1.3234403396E-03  -1.5459037752E-03
   39      6.6478114085E-04  -4.7484695913E-05   2.3417972994E-04   1.2062346211E-03  -7.7851064108E-04
   40      4.2185180834E-04   2.2598116307E-04   6.7366024576E-04   5.8116240476E-04  -3.1630002132E-04
   41     -8.6256025653E-04  -3.0094998733E-05  -1.1647425909E-03  -5.1277793814E-04   1.1401310773E-03
                   35                 36                 37                 38                 39        
    0      9.3869905931E-04  -1.5441724953E-03  -8.3953916908E-04   1.5458282778E-03   4.5175935698E-03
    1      8.4498926923E-04   6.0376542719E-03  -3.9666489036E-03  -4.1814355181E-03  -1.3902923705E-02
    2     -3.6136719571E-03   4.4423797886E-04   2.3608038173E-04   2.2038506212E-04  -1.6684519423E-02
    3     -4.0214189746E-03   6.7738479923E-04  -5.0285295427E-04   5.9382960090E-04  -4.2820544066E-03
    4     -1.3093967069E-03   1.6203016645E-04   1.3436014718E-03  -2.1930891588E-05  -1.4767900042E-03
    5     -2.7375774781E-03   5.4019592786E-04  -4.6920516800E-04   2.6662559365E-04  -3.1279795259E-03
    6     -1.4270970142E-02   4.9927391806E-04  -4.3759221282E-04   1.8815472142E-04  -2.8822673165E-03
    7     -1.0959508432E-02  -1.8866363991E-03  -3.0165666840E-03   7.3025964082E-03   5.7055533177E-04
    8      9.7637425517E-03   8.1723135543E-04  -7.8944548672E-04  -2.7572004334E-03   1.7238813868E-03
    9     -3.4562802141E-03   7.3205741820E-03   1.8933812576E-02  -2.7874748322E-02   2.1506092773E-03
   10      2.6919363416E-03  -4.2153017455E-03  -9.8561134652E-03  -7.2381387520E-03   1.2003409233E-02
   11     -5.7141142737E-02   9.6250423333E-03   1.4050259594E-02  -1.7827695069E-02   1.0193777736E-02
   12      1.2898091977E-02  -2.6525621943E-01  -5.5283631307E-02  -1.4375897663E-01  -4.1408323790E-04
   13      6.5160023365E-03  -2.0761863040E-03  -3.6074488212E-02  -2.2767570227E-03   9.1792070337E-03
   14     -7.7313235567E-03  -1.4845149851E-01  -3.8308190453E-02  -1.4290189918E-01   1.3766780245E-02
   15      1.5544375788E-02  -1.9611568689E-02   2.3269048226E-02   1.8118225499E-02  -8.6874825947E-02
   16      1.5559035403E-02  -9.3261244548E-03  -9.2861237786E-03  -5.3217773375E-04  -4.9991552785E-02
   17     -2.2523583880E-03  -1.4479138107E-02   1.5926381471E-02   8.5338417515E-03  -6.6401717895E-02
   18      7.5067133862E-05  -1.5150233586E-03   8.0476909443E-04   1.2034397929E-03   8.6105494860E-04
   19      1.8749338477E-05  -3.4625888850E-05   3.3129959127E-04  -1.0102451357E-04   8.4801512329E-04
   20      1.7831758127E-04  -6.8670825388E-04   6.8740655117E-05   3.7406647207E-04   2.9441181296E-04
   21      8.4042271719E-04   4.6663395004E-04   2.5570174276E-05  -7.6523320150E-05  -8.5892322833E-04
   22     -5.4991134916E-05   7.5391968633E-05   1.2970619729E-04   1.0915918984E-04  -5.4597392212E-04
   23      6.1342104464E-04   6.7188090417E-05  -2.2522188614E-04  -7.4854289454E-06   3.3214950118E-04
   24     -7.1806695587E-04   2.9458122199E-04   6.8150643267E-04   1.0312440155E-04  -3.6249806627E-04
   25      2.4922193785E-04  -1.1808470958E-05   2.1975453638E-04  -2.1898870518E-05   2.4419570039E-04
   26     -6.3763673728E-05   1.6476686141E-04   4.4641017336E-04   1.2518409362E-04  -7.6512339681E-04
   27      7.1957497737E-04   3.0884409391E-04   1.9499236461E-04  -1.4434992239E-03   2.0472716490E-04
   28      7.3958622334E-04  -4.0818655787E-05   3.7894461996E-04  -9.8702482466E-05   4.7699035040E-05
   29      8.1010683960E-04   5.3763836901E-04   4.5875685221E-04  -1.4961170380E-03  -3.3669459531E-05
   30      4.0011062598E-05   4.8346632460E-05  -1.6187732833E-04   2.5460696055E-04   6.6478109570E-04
   31     -6.2581505094E-04   1.4660283879E-04   1.4904918194E-04   3.8958873515E-05  -4.7484614020E-05
   32     -7.2272389561E-04   8.2135211049E-05   1.2914622443E-04   3.8438242904E-04   2.3417936512E-04
   33     -1.0114415829E-02   1.4697947253E-03  -2.9331287106E-04   1.3234181038E-03   1.2059318660E-03
   34     -1.4447118833E-02   3.7071545662E-04   1.9923610369E-03  -1.5456664936E-03  -7.7855405600E-04
   35      6.0362715630E-02   1.0715825414E-03   1.7826943200E-03   1.3159599955E-03   4.6871727230E-04
   36      1.0718094802E-03   2.7462810515E-01   1.1937838089E-02   1.4914632033E-01   2.2057298931E-03
   37      1.7817668578E-03   1.1940072419E-02   5.5703412314E-02   7.8308130495E-03   1.6142863093E-03
   38      1.3166248198E-03   1.4914326450E-01   7.8290153764E-03   1.5311368220E-01   6.7491609459E-04
   39      4.6829203809E-04   2.2051552625E-03   1.6147190724E-03   6.7465121514E-04   8.3861645843E-02
   40     -9.9896089586E-04  -1.1773702508E-03   1.9347020608E-03   7.0046145000E-04   4.2230637240E-02
   41      1.2258668167E-03   1.1199018407E-03  -1.1838074903E-03   6.5517766206E-04   5.9329941091E-02
                   40                 41        
     0      2.3977958576E-04   3.7291512258E-03
     1     -2.9061379919E-04   1.0263774543E-03
     2      7.4187009730E-04  -1.9515598310E-04
     3     -2.3731164100E-04   5.9677388555E-04
     4      8.6749658678E-04  -4.7813971857E-04
     5      1.0531735161E-03  -1.2494058888E-03
     6     -5.7813228051E-04   8.9898402456E-04
     7      1.1958425797E-03  -2.6444565544E-03
     8      1.8468673970E-03  -1.9518233026E-03
     9      6.6846865717E-03  -1.0494085653E-02
    10      5.4221593518E-03  -1.7822149038E-02
    11      8.1435603572E-03  -1.3397704666E-02
    12     -2.6382307366E-03   4.6992247715E-03
    13     -2.0985946230E-02   7.0402349088E-03
    14     -2.3901774677E-02   4.4674157903E-03
    15     -4.4880255530E-02  -5.7587411798E-02
    16     -1.3140762862E-01  -1.0886429366E-01
    17     -1.1012465558E-01  -1.7965854844E-01
    18     -5.5864114691E-04  -5.9744225373E-04
    19      3.2818550126E-04   1.2922090570E-04
    20      2.9647438100E-05  -4.1705008424E-05
    21     -1.8325661184E-04  -1.8986060777E-04
    22     -1.6981088962E-04   1.1958147543E-04
    23      3.9327781654E-05  -1.9532189274E-04
    24      2.0083445018E-04  -1.3979282126E-04
    25      1.4713207304E-04   2.9532010479E-05
    26      2.8845153550E-04  -1.9569637657E-04
    27     -1.0968221534E-04   2.0612049468E-05
    28      3.4278114225E-05   1.0070246057E-04
    29      6.4867895355E-05  -1.1231247604E-04
    30      4.2185095443E-04  -8.6255734945E-04
    31      2.2598590976E-04  -3.0087288516E-05
    32      6.7364461210E-04  -1.1647497079E-03
    33      5.8107068144E-04  -5.1243901890E-04
    34     -3.1622282348E-04   1.1401050519E-03
    35     -9.9880870820E-04   1.2253199303E-03
    36     -1.1780364274E-03   1.1197202069E-03
    37      1.9349454304E-03  -1.1836926943E-03
    38      7.0006921896E-04   6.5501731410E-04
    39      4.2231127411E-02   5.9330122510E-02
    40      1.4299793202E-01   1.2143315564E-01
    41      1.2143409767E-01   1.9181745007E-01

$vibrational_frequencies
42
    0        0.000000
    1        0.000000
    2        0.000000
    3        0.000000
    4        0.000000
    5        0.000000
    6      226.146794
    7      346.201459
    8      439.116884
    9      693.767527
   10      762.205656
   11      826.747897
   12      935.315167
   13      958.938149
   14      977.174333
   15     1014.024436
   16     1016.185166
   17     1042.482847
   18     1045.554714
   19     1161.775174
   20     1168.110753
   21     1197.140781
   22     1238.973607
   23     1265.899255
   24     1275.411633
   25     1334.139663
   26     1356.463673
   27     1383.828795
   28     1443.120621
   29     1447.994028
   30     1523.091873
   31     1531.880671
   32     1549.857088
   33     1563.511480
   34     2944.733323
   35     2948.404598
   36     2980.181398
   37     2989.139653
   38     2990.941221
   39     2996.674885
   40     3226.641963
   41     3247.735865

$normal_modes
42 42
                    0                  1                  2                  3                  4        
    0      0.0000000000E+00   0.0000000000E+00   0.0000000000E+00   0.0000000000E+00   0.0000000000E+00
    1      0.0000000000E+00   0.0000000000E+00   0.0000000000E+00   0.0000000000E+00   0.0000000000E+00
    2      0.0000000000E+00   0.0000000000E+00   0.0000000000E+00   0.0000000000E+00   0.0000000000E+00
    3      0.0000000000E+00   0.0000000000E+00   0.0000000000E+00   0.0000000000E+00   0.0000000000E+00
    4      0.0000000000E+00   0.0000000000E+00   0.0000000000E+00   0.0000000000E+00   0.0000000000E+00
    5      0.0000000000E+00   0.0000000000E+00   0.0000000000E+00   0.0000000000E+00   0.0000000000E+00
    6      0.0000000000E+00   0.0000000000E+00   0.0000000000E+00   0.0000000000E+00   0.0000000000E+00
    7      0.0000000000E+00   0.0000000000E+00   0.0000000000E+00   0.0000000000E+00   0.0000000000E+00
    8      0.0000000000E+00   0.0000000000E+00   0.0000000000E+00   0.0000000000E+00   0.0000000000E+00
    9      0.0000000000E+00   0.0000000000E+00   0.0000000000E+00   0.0000000000E+00   0.0000000000E+00
   10      0.0000000000E+00   0.0000000000E+00   0.0000000000E+00   0.0000000000E+00   0.0000000000E+00
   11      0.0000000000E+00   0.0000000000E+00   0.0000000000E+00   0.0000000000E+00   0.0000000000E+00
   12      0.0000000000E+00   0.0000000000E+00   0.0000000000E+00   0.0000000000E+00   0.0000000000E+00
   13      0.0000000000E+00   0.0000000000E+00   0.0000000000E+00   0.0000000000E+00   0.0000000000E+00
   14      0.0000000000E+00   0.0000000000E+00   0.0000000000E+00   0.0000000000E+00   0.0000000000E+00
   15      0.0000000000E+00   0.0000000000E+00   0.0000000000E+00   0.0000000000E+00   0.0000000000E+00
   16      0.0000000000E+00   0.0000000000E+00   0.0000000000E+00   0.0000000000E+00   0.0000000000E+00
   17      0.0000000000E+00   0.0000000000E+00   0.0000000000E+00   0.0000000000E+00   0.0000000000E+00
   18      0.0000000000E+00   0.0000000000E+00   0.0000000000E+00   0.0000000000E+00   0.0000000000E+00
   19      0.0000000000E+00   0.0000000000E+00   0.0000000000E+00   0.0000000000E+00   0.0000000000E+00
   20      0.0000000000E+00   0.0000000000E+00   0.0000000000E+00   0.0000000000E+00   0.0000000000E+00
   21      0.0000000000E+00   0.0000000000E+00   0.0000000000E+00   0.0000000000E+00   0.0000000000E+00
   22      0.0000000000E+00   0.0000000000E+00   0.0000000000E+00   0.0000000000E+00   0.0000000000E+00
   23      0.0000000000E+00   0.0000000000E+00   0.0000000000E+00   0.0000000000E+00   0.0000000000E+00
   24      0.0000000000E+00   0.0000000000E+00   0.0000000000E+00   0.0000000000E+00   0.0000000000E+00
   25      0.0000000000E+00   0.0000000000E+00   0.0000000000E+00   0.0000000000E+00   0.0000000000E+00
   26      0.0000000000E+00   0.0000000000E+00   0.0000000000E+00   0.0000000000E+00   0.0000000000E+00
   27      0.0000000000E+00   0.0000000000E+00   0.0000000000E+00   0.0000000000E+00   0.0000000000E+00
   28      0.0000000000E+00   0.0000000000E+00   0.0000000000E+00   0.0000000000E+00   0.0000000000E+00
   29      0.0000000000E+00   0.0000000000E+00   0.0000000000E+00   0.0000000000E+00   0.0000000000E+00
   30      0.0000000000E+00   0.0000000000E+00   0.0000000000E+00   0.0000000000E+00   0.0000000000E+00
   31      0.0000000000E+00   0.0000000000E+00   0.0000000000E+00   0.0000000000E+00   0.0000000000E+00
   32      0.0000000000E+00   0.0000000000E+00   0.0000000000E+00   0.0000000000E+00   0.0000000000E+00
   33      0.0000000000E+00   0.0000000000E+00   0.0000000000E+00   0.0000000000E+00   0.0000000000E+00
   34      0.0000000000E+00   0.0000000000E+00   0.0000000000E+00   0.0000000000E+00   0.0000000000E+00
   35      0.0000000000E+00   0.0000000000E+00   0.0000000000E+00   0.0000000000E+00   0.0000000000E+00
   36      0.0000000000E+00   0.0000000000E+00   0.0000000000E+00   0.0000000000E+00   0.0000000000E+00
   37      0.0000000000E+00   0.0000000000E+00   0.0000000000E+00   0.0000000000E+00   0.0000000000E+00
   38      0.0000000000E+00   0.0000000000E+00   0.0000000000E+00   0.0000000000E+00   0.0000000000E+00
   39      0.0000000000E+00   0.0000000000E+00   0.0000000000E+00   0.0000000000E+00   0.0000000000E+00
   40      0.0000000000E+00   0.0000000000E+00   0.0000000000E+00   0.0000000000E+00   0.0000000000E+00
   41      0.0000000000E+00   0.0000000000E+00   0.0000000000E+00   0.0000000000E+00   0.0000000000E+00
                    5                  6                  7                  8                  9        
    0      0.0000000000E+00  -8.7221449935E-03  -3.8839782830E-02   2.9402871225E-02  -2.6361090940E-01
    1      0.0000000000E+00  -1.1653076264E-01   1.1014791964E-01  -5.2391545373E-02   4.7974275374E-02
    2      0.0000000000E+00   4.8177359388E-02  -2.9886151305E-02   1.0126228338E-01   1.0049122127E-02
    3      0.0000000000E+00  -7.5032070901E-02  -1.0702011976E-02   1.1809148055E-01  -5.6091900029E-02
    4      0.0000000000E+00   2.0862256013E-01   1.2260304389E-03  -9.0421828586E-03   7.2442213251E-03
    5      0.0000000000E+00  -6.9110488189E-02   1.6046198788E-02   8.0727855619E-02   8.2721888732E-02
    6      0.0000000000E+00   3.1820600903E-02   3.3267782621E-02   1.0020388000E-01   8.5618741592E-02
    7      0.0000000000E+00  -1.2190613842E-01  -1.0929000459E-01  -6.1364210789E-02  -2.4911024049E-02
    8      0.0000000000E+00  -1.1566417489E-02   3.8220982510E-02  -3.5157103806E-03   2.5293516621E-01
    9      0.0000000000E+00  -1.1170661567E-02  -4.1936534181E-02   4.7387036497E-03   2.7468790039E-01
   10      0.0000000000E+00  -4.5896029906E-03   1.4721810001E-01   1.1950542687E-01  -1.0152762084E-01
   11      0.0000000000E+00  -7.2939058572E-03   5.0491992382E-02  -9.4855504256E-03   3.8529625193E-02
   12      0.0000000000E+00   8.4971119250E-02   9.5816949927E-02  -2.5747202397E-01   1.2380632497E-01
   13      0.0000000000E+00   4.8785142895E-02  -1.2522219495E-02  -5.0720822104E-03  -1.6015780791E-02
   14      0.0000000000E+00   5.3103827967E-02  -1.4200498710E-01  -1.7371009481E-01  -1.8292022694E-01
   15      0.0000000000E+00  -1.1367312128E-02  -4.2803834870E-02   2.7871577547E-03  -1.3019617109E-01
   16      0.0000000000E+00  -4.7780004630E-03  -1.3602435474E-01   1.2004054125E-01   8.2811926036E-02
   17      0.0000000000E+00  -7.0429332383E-03   7.4772090444E-02  -6.6075654568E-03  -2.5180202076E-01
   18      0.0000000000E+00  -1.4267577216E-01   2.1914176572E-01  -2.4865530886E-01  -4.6464369862E-01
   19      0.0000000000E+00  -2.1715627813E-01   2.6295438390E-01  -2.1157375203E-01  -6.1935220833E-02
   20      0.0000000000E+00   3.1788366372E-01  -1.6400627070E-01   1.9915070686E-01   8.3349671638E-02
   21      0.0000000000E+00   1.5647987956E-01  -3.1659883591E-01   2.9930199222E-01  -2.0413429489E-02
   22      0.0000000000E+00  -3.2817959044E-01   3.1005581580E-01  -2.5530026031E-01  -6.1708119797E-02
   23      0.0000000000E+00  -5.8197586309E-02  -2.3442380869E-02   8.8876267274E-02   8.6856103994E-02
   24      0.0000000000E+00  -3.4581170707E-01  -5.8185871077E-02   7.4213109879E-02  -5.8549520539E-02
   25      0.0000000000E+00   2.5987338924E-01   7.3748243592E-03   5.3868041701E-03   7.5543780464E-03
   26      0.0000000000E+00  -2.5687748203E-01   8.6631731449E-02   4.9619077940E-02   8.6414550509E-02
   27      0.0000000000E+00   2.2261026646E-01   4.7815179900E-02   7.3626817734E-02   1.0203349129E-01
   28      0.0000000000E+00  -2.6501252309E-01  -2.9761412459E-01  -2.5286813424E-01   1.0902436555E-01
   29      0.0000000000E+00  -2.2194007464E-01  -2.3073083464E-01  -2.7644333689E-01   4.5226454685E-01
   30      0.0000000000E+00  -2.1654704872E-02   1.1544857162E-01   1.7334843274E-01  -6.7637262299E-02
   31      0.0000000000E+00  -3.0550186117E-01  -2.8379334563E-01  -2.3846196323E-01   7.3153962677E-02
   32      0.0000000000E+00   2.0562237739E-01   3.2127384824E-01   2.7420518140E-01   4.2940952232E-02
   33      0.0000000000E+00  -4.8286695603E-02  -1.1698786217E-01   1.0188093128E-01   2.0052340370E-01
   34      0.0000000000E+00   5.0635149814E-02   2.6703488856E-01  -2.7837083256E-02   2.5439767501E-02
   35      0.0000000000E+00  -3.8259532679E-02   8.5507928573E-02   5.1022305245E-02   3.2144232631E-02
   36      0.0000000000E+00   8.4015395585E-02   5.9391366188E-02  -2.5417538720E-01  -1.2620380965E-01
   37      0.0000000000E+00   1.3080051508E-01  -8.0659706631E-03  -2.9715170230E-01   1.6238812791E-02
   38      0.0000000000E+00   4.5280433934E-02  -8.8190700095E-02  -1.4579525679E-01   1.8629774305E-01
   39      0.0000000000E+00  -4.9466544935E-02  -5.6634501474E-02   8.3240623919E-02  -1.0687721322E-01
   40      0.0000000000E+00   5.0404499785E-02  -2.4458017405E-01  -2.4939667631E-02  -3.7683886345E-02
   41      0.0000000000E+00  -3.6496877805E-02   1.7133782041E-01   7.8474728546E-02  -1.7027913106E-01
                   10                 11                 12                 13                 14        
    0      1.5561875972E-01   7.1683542481E-02  -1.2776515001E-01   1.0936883969E-01  -1.9252492855E-02
    1     -4.4852842683E-02  -2.9784784996E-02   8.0342253661E-02   2.9467282551E-02   1.5419529489E-02
    2     -1.5379259618E-01   8.3874950051E-03   7.4434385472E-03  -4.0367687533E-02   2.0461821364E-01
    3     -3.1109141182E-01  -5.2545089171E-02  -3.6729029804E-02   2.5666533001E-02  -1.7085011933E-01
    4     -8.6244540598E-02   6.8273251354E-03  -1.3594128500E-02   1.3395533578E-02  -4.2414906061E-02
    5     -2.0297477691E-01   7.7748099874E-02  -2.3672025027E-02   1.6208074943E-02  -1.1176555533E-01
    6     -8.7453009450E-02  -3.2171026955E-02  -3.4461150427E-02   6.1235948898E-03   1.8330824921E-01
    7     -1.3225120184E-02   2.4710207119E-02   6.8362320965E-02   4.3010356272E-02  -1.0969309836E-02
    8      2.0489680793E-01  -6.6931115930E-02  -1.3026611076E-01   1.1240024535E-01  -9.4237336272E-02
    9      1.3116269844E-01   1.9559382487E-01   4.3557967566E-02  -1.8343659889E-01  -8.7832569431E-03
   10      1.3398832970E-01   1.6029230953E-01   4.7275854904E-02   6.0251643666E-02  -1.9699007359E-02
   11      1.2442104511E-01  -6.0518335725E-02   2.9010904381E-02   2.6005713957E-02   6.6999557390E-03
   12     -5.1985502299E-02  -8.7705392166E-02   7.4400998663E-02   4.1157579633E-02  -1.7940784945E-02
   13     -3.3335173666E-02   1.1337789633E-02  -1.3017764037E-01  -2.1594001288E-01   2.2838233449E-02
   14     -3.2135638515E-02   1.2955225313E-01   6.1783817438E-02   4.6932921345E-02  -1.4106522254E-02
   15      1.7489625316E-01  -3.0378323932E-02   4.6956624713E-02  -3.9644899804E-02   1.4151450731E-03
   16      1.2822228947E-01  -1.8174741107E-01   4.6957234750E-02   4.1566176171E-02  -2.1065883039E-02
   17      5.9688520333E-02  -1.8346753015E-01   2.4018737784E-02  -1.8626391839E-01  -8.1032887851E-03
   18      8.2126171059E-02   2.5838692358E-01  -4.5330634697E-01   4.7216621571E-02   1.4786216773E-01
   19     -8.9543708260E-02   6.3478963264E-02  -1.1109880633E-01  -1.4040932581E-02   1.0366239361E-01
   20     -1.6237606682E-01   8.4791503718E-02   1.2775460154E-01   5.1296996537E-02   1.1107811164E-01
   21      3.5021256798E-01   7.5245173525E-02   1.1296343593E-01   3.3185371118E-01  -8.0776677030E-02
   22     -1.3892101785E-02   6.5574165838E-02  -1.6782566865E-01  -1.5995603764E-02   1.7811590698E-01
   23      3.1176993581E-02   1.2276618560E-01  -7.7437426503E-02   7.5374174413E-02   3.4756705272E-01
   24     -1.6082680380E-01  -4.9526057279E-02   4.1582066137E-01   6.9716781470E-02   2.0363093062E-01
   25     -1.3711222314E-01   6.4400518472E-03  -1.0809355697E-01   6.4727540520E-03  -1.4603338456E-01
   26     -9.6878487930E-02   7.3608983937E-02   2.9086027916E-01   4.6536734992E-02   1.5108573016E-01
   27     -1.2668602714E-01  -1.8023289579E-01  -6.0548715807E-02   6.4074376218E-02   1.6618664712E-01
   28     -6.2446717120E-02  -7.3651358963E-02  -1.6204395400E-01  -1.6319666482E-02   1.0155376071E-01
   29      1.4540562266E-01  -2.0054041380E-01  -4.5206373164E-01   2.6482576639E-02   8.4244954741E-02
   30      1.5900098887E-01  -1.4709361285E-01  -4.2686125508E-02   1.9288610923E-01   3.0561864161E-01
   31      1.0973250990E-02  -5.6333387717E-02  -1.4762932713E-01   1.9984539031E-03   1.2837100846E-01
   32      3.1373903874E-01  -1.7091315416E-02   1.5307192608E-01   2.8155408321E-01  -2.2317670609E-01
   33      2.6552776780E-01   1.4260925405E-01   1.4108385380E-01  -3.8358406124E-01  -1.7010291108E-01
   34     -9.2404140348E-02   2.7651325566E-01  -8.6849813221E-02   3.6475491442E-01   2.7322194957E-01
   35     -3.4149538860E-02   2.1454342045E-01   9.6477357024E-02   1.0319168073E-01   2.6709909897E-01
   36     -4.3473914250E-02  -3.1596475191E-01   8.2592853825E-02   4.9856197402E-02  -2.1330968918E-02
   37     -3.2064456292E-01   4.1140677634E-02  -2.7772084376E-02   9.3361861012E-02  -1.5831223209E-01
   38     -1.0185058859E-03   4.6665674213E-01   5.8136544398E-02   2.5222777051E-02  -6.3257211213E-04
   39      6.0235759336E-02  -2.7399914608E-01   1.3509036239E-01  -1.8600188765E-02   2.0528012464E-01
   40     -6.5648326391E-02  -2.5946274770E-01  -8.5624407513E-02   3.1744457625E-01   2.2416857709E-01
   41      2.6842526110E-01  -2.0503339316E-02   1.0523637020E-01  -4.3578768774E-01  -2.8670921586E-01
                   15                 16                 17                 18                 19        
    0     -7.4938613811E-02  -1.0533643144E-01  -6.8174592459E-03  -8.8349456341E-02  -1.3207158573E-02
    1     -2.2097791984E-02  -1.0335387895E-01   1.9871664157E-02   9.3854265867E-02  -1.1407225772E-01
    2      5.9766714167E-03   3.5168269759E-02   6.5331817739E-02  -5.4309458679E-03   2.3968053697E-02
    3      4.3077885280E-02   2.3734246290E-03  -1.2228765284E-02   3.4711881873E-02   4.9097762000E-03
    4     -2.9321757970E-02  -4.0756909873E-04  -3.5328950526E-02  -4.2749352270E-03   9.1788706694E-02
    5      3.1708827909E-02  -3.6053552884E-03  -5.2994464589E-03  -5.1143839000E-02  -4.2849968999E-03
    6     -2.4353983054E-02   1.5596463038E-02   5.9655771654E-02   2.9776751711E-02   8.6375475587E-03
    7     -2.8768820924E-02   1.1500484413E-01   1.0587111897E-02  -8.6444982946E-02  -1.1703465578E-01
    8     -6.8720426978E-02   9.7545114122E-02  -3.2096295794E-02   9.1265364575E-02  -7.3321394904E-03
    9      4.0201024199E-02   3.4223573090E-03  -4.4913502940E-02  -4.6017209639E-02  -1.2693550303E-02
   10      6.2522959170E-02   2.0278528894E-02   4.2051657234E-02   9.6765411849E-02   1.1498960189E-01
   11      3.8637991967E-02  -9.3304956587E-02  -1.4080517940E-02  -1.1836458832E-01   1.1156177612E-03
   12      1.8430793787E-02  -3.5165004154E-02   1.9683865522E-02  -4.6290270542E-02   1.2679401816E-02
   13     -6.6226794334E-02   4.6572837193E-03  -6.1500593392E-02   6.3032426591E-03  -9.2049302153E-02
   14      1.8312445295E-02   5.1865609038E-02   1.8988655623E-02   6.8103424999E-02   1.6782402857E-02
   15      5.5849412374E-02   8.3241579317E-02  -2.5831743415E-02   1.1900588154E-01   5.4872557373E-03
   16      6.0445621227E-02  -3.1560852511E-02   3.8995250041E-02  -1.0658878541E-01   1.1183964837E-01
   17      1.5583217976E-02  -3.4640625709E-02  -4.1263205495E-02   1.1463435932E-02  -2.5719735632E-02
   18     -6.1005411112E-02   1.7687676836E-01   1.6590299416E-02  -3.5454145635E-01   2.4241796142E-01
   19      1.4082989157E-02   7.7794711693E-02   4.4381650578E-02  -7.3317177651E-02   4.1748837753E-02
   20     -1.7668207376E-01  -2.2368528472E-01  -2.5769553095E-02   1.6634504740E-01  -1.2865604039E-01
   21     -1.5351961490E-01  -4.5011838646E-01   9.5319062837E-02   1.2401278306E-01  -4.2431425698E-01
   22      8.7956012057E-02   1.5989058500E-01   1.2092639882E-01  -1.8186218565E-01   7.4899659452E-02
   23      6.8333804952E-02   5.5905831404E-02   2.6599736220E-01  -1.4260811162E-01  -9.6073217985E-02
   24     -6.0402904084E-01   1.2142421716E-01  -3.0582097338E-01  -2.6118922838E-02   4.1729300722E-01
   25      1.1214448432E-01  -1.5795716091E-02   2.3542724581E-02   3.4744558224E-03  -1.6464813654E-03
   26     -4.1878692359E-01  -1.8067336664E-01  -2.0857321830E-01   4.2386046395E-02   2.8396052526E-01
   27     -1.8498596623E-01   1.3405932676E-01  -1.4456087220E-02  -1.4894201256E-02  -2.6394435912E-02
   28      3.0285061937E-02  -1.1781161576E-01   4.9285785601E-02   1.2051715920E-01   7.6617719733E-02
   29      6.6481824017E-03  -2.3513742849E-01   2.2091618337E-02   3.7880816147E-01   2.6644201305E-01
   30      1.2822647493E-02   1.0461230175E-01   2.9214694767E-01   9.6892744231E-02  -2.4015307024E-01
   31      6.6534100195E-02  -1.1454750185E-01   9.6721707697E-02   1.5154751022E-01   5.1909364260E-02
   32     -1.7748554421E-01   4.5466955624E-01  -2.5102382666E-02  -1.8768225691E-01  -3.6689181141E-01
   33     -4.3533900123E-02   1.2264984570E-01   1.9664425900E-01  -1.4672060842E-01   7.8202007433E-02
   34      2.2943924822E-01  -1.9656484050E-01  -3.7605108502E-01   2.1263226694E-01  -4.6796329522E-02
   35      2.0646160408E-01  -2.3712419486E-01  -2.5919439540E-01  -3.8307656795E-01  -2.1733192226E-01
   36      2.5052199924E-02   9.3943603317E-02   2.3569647092E-02  -8.2972473914E-02   2.5339279535E-02
   37     -2.7043837055E-01  -1.1951434069E-02   3.8449555487E-01   9.2890822122E-03  -1.3218335653E-01
   38      4.0764593005E-02  -1.3884102086E-01  -1.7331174504E-02   1.2236775704E-01   2.6182790734E-02
   39      1.9311725999E-01   1.8887164092E-01  -1.9421478775E-01   3.9345751960E-01  -1.7648891961E-01
   40      1.9857964988E-01   1.5553987263E-01  -3.2644097208E-01  -2.4170061463E-01  -9.9569794268E-03
   41     -1.4278903805E-01  -2.2254210706E-01   3.2109290944E-01   1.8816687264E-02   1.5365231475E-01
                   20                 21                 22                 23                 24        
    0      1.7093007776E-02   1.6603709703E-02   2.7425173073E-02  -8.0202391715E-03   1.3017384739E-02
    1     -5.8468926417E-03   4.9922475220E-02  -3.9782607529E-02   2.8926664398E-02   3.4409894199E-03
    2      1.1139407866E-01   9.8514761022E-02  -5.6445631617E-02   4.2709296082E-03   2.6986743918E-02
    3      7.4671747158E-02   8.1592839141E-02  -5.8239805303E-02   4.6608579890E-03   1.2199200581E-02
    4     -9.3851562623E-03  -1.0662214599E-02   7.6207940477E-03  -1.8173829820E-02  -1.3944228816E-03
    5     -1.1046241541E-01  -1.2060453056E-01   8.6086137926E-02   4.6418457672E-03  -1.7967058957E-02
    6     -1.0858607977E-01  -1.0121790929E-01   4.5064709091E-02   3.1177747011E-03  -3.0224449302E-02
    7      1.6838355497E-02  -3.8746024288E-02   3.0299603497E-02   2.7427805299E-02  -1.4935833932E-03
    8      2.3919807455E-02   2.6444873844E-02  -5.0602521066E-02  -1.2388270905E-02  -1.7603197147E-03
    9      1.1344917938E-02   6.2707442132E-03  -4.3669526806E-02   1.2913345588E-02   1.9733572535E-02
   10     -6.7250309690E-02   7.6008846284E-02  -5.1250033609E-03  -8.5387011994E-03  -5.4040417265E-02
   11      6.6996317941E-04   4.9706288171E-02   1.8564176635E-02  -3.8896955205E-02  -7.8410597287E-03
   12      1.4102211109E-02   2.8850443372E-02   3.4771578814E-02   3.2479838725E-02   1.0669877501E-04
   13     -2.2207674154E-03  -3.6305311854E-03  -4.5579674523E-03   3.6263251735E-03   1.7759074632E-05
   14     -2.0666256935E-02  -4.2651664639E-02  -5.1290928776E-02   2.1708667780E-02  -2.7183496364E-04
   15      6.2968514461E-04  -5.4407675823E-02  -4.0810636149E-04  -3.1738598544E-02   4.3607830200E-03
   16      6.6625618523E-02  -7.0050511235E-02   1.0893712060E-02  -2.5503308613E-03   5.0882668792E-02
   17     -1.8566781101E-02   2.1380862677E-02   4.6456218291E-02   2.6965184972E-02  -2.7669751723E-02
   18      1.4240933303E-02   4.4522034877E-02  -2.4092482597E-02  -7.1432684039E-04   1.8450634530E-01
   19      1.8793564014E-02   4.7329347375E-02  -5.4355635025E-02   2.5154038747E-02   6.7553270833E-02
   20     -1.8957907975E-01   1.9808082979E-01  -1.5617401913E-01   1.0917643209E-01   3.5493969953E-01
   21     -2.2918216065E-02   2.3997056898E-02  -7.1064402294E-02   1.0749084757E-01  -3.4324716251E-01
   22      1.2954620273E-01  -2.1230270692E-02  -2.2756569256E-02   1.0191953507E-02  -1.2144515763E-01
   23      2.3362930998E-01   2.2731808576E-02  -1.1899788030E-01   7.9754650660E-02  -4.0558097543E-01
   24      1.6768068850E-01   5.3828303655E-02  -4.6273005246E-02  -4.2049683328E-02  -7.8274200684E-02
   25     -2.1631763227E-02  -7.0832780037E-03   6.0829673471E-03  -5.7397321513E-03   1.0283787199E-02
   26     -2.4440767268E-01  -8.0017678950E-02   6.8595589850E-02  -2.7667331873E-02   1.1664577800E-01
   27      1.6822882378E-01  -2.0319489301E-01   1.5737169468E-01   1.0088097544E-01  -4.0396775270E-01
   28     -4.1697626965E-02  -2.6729269972E-02   3.7033136329E-02   1.1596099087E-02  -3.9380541352E-02
   29     -7.7720736835E-02   3.6322436647E-02  -4.0962736817E-02  -4.3464692308E-02  -3.2709822274E-02
   30     -2.1885698883E-01  -2.7084692972E-02   1.3809808517E-01   1.1689543516E-01   5.1353698677E-01
   31     -9.7624587291E-02   2.1878838649E-02   1.4039785389E-02   9.7134889200E-03   9.9617975536E-02
   32      1.1873722650E-01  -1.5755567647E-02   1.9392537540E-02   6.9620948814E-02   1.5456989069E-01
   33     -2.7080573633E-01   3.5041473478E-01  -8.9970806391E-03  -8.6515547486E-02  -8.0445370971E-02
   34      3.7453297875E-01  -4.8221533917E-01  -1.0279471149E-01   1.0450012836E-01   1.0879377183E-01
   35     -6.5089276019E-02  -8.7329174258E-02  -3.0788479148E-01  -4.8273149428E-01   1.7592021866E-02
   36     -2.5364351430E-01  -1.8445061794E-01  -4.5322812126E-01   4.0204401503E-02  -5.2425829007E-02
   37      3.2742896075E-02   2.3987689423E-02   5.8677537007E-02  -6.4619862271E-01   7.9452103812E-03
   38      3.7482668113E-01   2.7233246252E-01   6.6942116121E-01   8.4219210336E-02   7.7186266679E-02
   39      1.3000208201E-01  -1.0914090300E-02   2.9574476233E-01  -4.6956127351E-01   7.2495389799E-03
   40     -3.5691476110E-01   4.3849936153E-01   6.5771296352E-02   1.5356412059E-01  -9.9816379232E-02
   41      2.7264214633E-01  -4.1381394319E-01  -1.1610920227E-01   8.3828621125E-02   9.3347182990E-02
                   25                 26                 27                 28                 29        
    0      6.5561092907E-04  -4.0202055766E-02   5.6507245289E-02  -1.0353582509E-01   6.3511954218E-02
    1      3.0397104894E-02  -1.2914872249E-02   3.5145287052E-02  -4.8689663729E-02   5.6706219323E-03
    2      6.2540785997E-03  -2.9384115800E-02   6.7188458100E-02  -8.0538101615E-02   3.3615705718E-02
    3     -1.3381747136E-02   1.9535160112E-02  -1.6601445107E-02   3.1212610878E-02  -5.5879432614E-03
    4     -8.8598275144E-02  -7.8242327038E-03   2.1938996816E-03   3.4861600071E-02   2.9112618413E-04
    5     -1.3355260148E-03   1.4019150899E-02   2.4542893595E-02   1.8216423972E-02   7.5487251801E-03
    6      8.4414153222E-03  -4.3400274302E-02  -8.6268320464E-02  -1.1793234771E-01  -5.2694646814E-02
    7      2.9367933855E-02  -1.2596539976E-02  -3.1400371736E-02  -4.6921587277E-02  -5.6884475642E-03
    8     -5.3089740105E-03  -2.4952838853E-02  -2.3605884740E-02  -6.1428256143E-02  -4.4405711349E-02
    9      1.2091507092E-02  -1.0412396918E-01   4.8971631764E-03   6.1582795365E-02   8.3586868500E-02
   10      3.3047752614E-02   2.2232413543E-02   1.5982879865E-02  -7.8676688096E-03   2.3633518977E-02
   11      4.0641100007E-03   5.8752132857E-02  -4.2674448782E-02   3.3065496087E-02   1.1383113602E-01
   12     -1.4076329765E-02   4.6256082656E-02   2.0019693640E-03  -3.4560577121E-02  -2.2855134543E-02
   13     -3.2087857540E-02   8.5548360152E-02  -3.9582637032E-04  -1.7529503861E-02   3.2529159039E-03
   14     -6.7348588102E-03   2.3803018817E-02  -3.1463444492E-03  -2.1291425685E-02   3.4543033271E-02
   15      1.0954751967E-02   1.7238021701E-02   3.6305261012E-02   4.9775147348E-02  -1.3943717913E-01
   16      3.3328411193E-02   6.4249950554E-03  -2.1336137746E-02  -7.0414634444E-03  -1.6437614780E-02
   17      5.6991151975E-03  -1.2024574934E-01  -1.7701214044E-02   4.5109777309E-02  -3.4017119760E-02
   18      2.1867344750E-01   2.0115320442E-01  -3.4999783278E-01   2.8146307563E-01  -6.2741072044E-02
   19      1.0394079958E-01   9.5183566216E-02  -1.4251483012E-01   1.2651294890E-01  -4.9171980602E-02
   20      4.9786288072E-01   1.8341132330E-01  -3.5791772093E-01   2.3750199864E-01  -1.8125749016E-01
   21     -1.8294440127E-01   8.8516962252E-02  -2.1541731678E-01   2.5468142671E-01  -5.2112254567E-02
   22     -1.1672924925E-01  -1.5265504892E-02  -6.8748051305E-02   9.9945830432E-02  -5.7327671234E-02
   23     -3.1389370853E-01   6.0070438793E-02  -2.6848448134E-01   3.8233695000E-01  -1.3958032330E-01
   24     -1.7715115030E-01   2.2071690468E-02   3.4162081125E-02   1.4751528598E-01  -2.7396196838E-02
   25     -5.1205089167E-02  -2.9160325846E-03  -4.4011127771E-03   1.6812060577E-02   3.1468599656E-03
   26     -1.1518379822E-01   1.5213970000E-02  -5.0120739262E-02   9.9241018656E-02   3.6930773036E-02
   27      5.4885350334E-01   2.5399576183E-01   4.7388897609E-01   3.3825110522E-01   1.8757602771E-01
   28      6.0800343787E-02   8.8899461786E-02   1.2672142592E-01   1.2004062207E-01   2.9404226526E-02
   29      8.1165688760E-03   1.0808050666E-01   1.7610143561E-01   1.5752995401E-01  -1.7446452217E-02
   30     -3.6671106575E-01   8.8160546571E-02   3.3498290292E-01   4.5848059500E-01   1.4291043377E-01
   31     -9.2452347133E-02  -1.4955193881E-02   5.3503574882E-02   7.4388006439E-02   4.2615648358E-02
   32     -4.0400031956E-02   6.1803225153E-02   9.3018758475E-02   8.3527622183E-02  -1.1449948908E-02
   33      4.3316397747E-03   1.2854116974E-01   7.7345056900E-02  -3.6344597091E-02  -3.6835778284E-04
   34      4.8946765315E-02  -3.4628185884E-01  -5.4818179813E-02   1.6205158229E-01   1.1251031931E-01
   35     -4.5037946282E-02   2.9606254358E-01   2.8736212150E-01  -7.0200933408E-02  -5.4903788133E-01
   36     -1.0740769719E-02   4.2238225406E-02   2.2676859292E-03  -3.2255022474E-02   2.4444360494E-01
   37      1.6664950898E-01  -5.5465330955E-01   7.1761266048E-04   3.1475810487E-01  -3.5167077047E-02
   38     -2.1573902881E-02   7.7456328336E-02  -3.6039020824E-03  -5.5497270779E-02  -3.5991734359E-01
   39     -3.5767271740E-02   2.9258113388E-01  -2.9069106360E-01  -5.3231415828E-02   4.9952669628E-01
   40      5.4026129587E-02  -3.6753931834E-01   8.3718320167E-02   1.6157184812E-01  -1.8078939191E-01
   41      1.4657687452E-02   5.2530492229E-02   2.6422636874E-02  -3.1595824149E-02  -1.8560904407E-01
                   30                 31                 32                 33                 34        
    0     -4.7708245094E-02   3.8208686394E-02   5.4568994768E-02  -1.5298589599E-02   4.1625925260E-02
    1      1.9243211578E-02  -1.2250443293E-02  -2.3450115249E-02  -3.7088093768E-02  -6.6092071061E-03
    2      3.2674434906E-02  -3.9055418442E-02  -5.5582460531E-02   2.0997963470E-02  -2.9107066460E-02
    3     -1.2809813604E-02   6.3290795838E-03  -3.0033538911E-03   4.4622220172E-02   1.1036925046E-04
    4      1.6875408541E-03   3.5307606652E-03   1.3891695987E-04  -5.7937534534E-03  -8.0235747307E-05
    5      1.8980461289E-02   3.8195078308E-03  -2.1010222989E-03  -6.5931934136E-02  -4.2404745860E-04
    6     -1.4096540260E-02  -2.2626208938E-02  -3.2755288031E-02  -1.0600679710E-02   9.9012868484E-03
    7     -1.1309097595E-02  -4.2084402443E-03  -1.2056214641E-02   4.0470916226E-02  -4.0981608702E-04
    8      5.8718498397E-02   5.0451997221E-02   7.3440622675E-02   1.7263371234E-02  -4.2137187099E-02
    9     -2.0081012459E-03  -1.6277999906E-02   6.1430259056E-02  -2.0543939894E-03  -6.3911856649E-03
   10     -5.4562492321E-03  -7.7222024417E-03   4.0819238337E-02   3.5870889246E-04  -3.4878823629E-03
   11     -3.4350422779E-03   4.7362261520E-02  -2.9122484725E-01  -9.1076715180E-03   8.4217417584E-04
   12      2.0913035279E-03  -6.4205724629E-03   4.9758623689E-02   1.3592670139E-03  -2.3939320170E-04
   13     -2.1133969433E-04   1.7017737698E-02  -6.7214592401E-02  -1.7981953692E-04   2.4176378807E-06
   14     -3.1608001580E-03  -5.8286194744E-03   3.9623998764E-02  -2.0265070435E-03   2.8534813009E-04
   15      4.6590344689E-03   3.7015410292E-02  -2.4275071026E-01   9.2112668237E-03   2.2017409467E-03
   16      5.0360104449E-03  -1.4675480088E-02   8.0207139285E-02  -1.2863321992E-03   5.0383563057E-03
   17     -2.7716603958E-04  -3.1343378181E-02   1.5784632148E-01  -1.3879231516E-03   6.9887206390E-03
   18      3.0857791801E-01  -3.1124853102E-01   5.1690610987E-02   2.4191206994E-02  -2.3577354095E-01
   19      2.2874278362E-01  -2.2303194274E-01  -5.4047331822E-02  -4.3645303225E-04   4.5764405147E-01
   20     -2.7771566182E-01   3.1010822989E-01   2.2212836320E-01  -1.8114148613E-01   3.7570534189E-02
   21      2.6908425487E-01  -2.8131542390E-01   3.1972977954E-02   2.6839496927E-02  -2.4931221506E-01
   22     -3.8075939110E-01   3.8006589569E-01   1.9940373204E-01  -4.9502397300E-02  -3.7466930247E-01
   23     -1.9253943857E-01   1.7128163672E-01   1.7843079311E-01   4.9620311712E-02   3.1504644258E-01
   24      8.4098627853E-02   1.2074273424E-02  -1.9630226089E-04  -5.3317981088E-01   3.6624527697E-03
   25     -1.0882601899E-02   2.2281960776E-03  -1.6634365093E-03   6.9084272171E-02   3.6081198669E-04
   26     -1.2405550470E-01   9.2978336082E-03   6.8460981963E-04   7.8742115728E-01  -4.1710420993E-03
   27      1.2377534917E-01   1.5075382276E-01   2.2008384461E-01   1.5799791142E-01   1.4293413412E-02
   28     -2.8716373495E-01  -2.8048653269E-01  -7.5822103933E-02  -2.3005017719E-02  -3.6353307469E-01
   29     -3.6195573600E-01  -3.7035891405E-01  -2.6648275257E-02  -8.8048084408E-02   2.4241790908E-01
   30      1.0879490078E-01   8.2686306912E-02   1.9263972362E-01  -5.2020663199E-02  -1.4179540207E-01
   31      3.3484072838E-01   3.2971694779E-01   1.7832100438E-01   5.2424713248E-02   3.6398085290E-01
   32     -3.6752225057E-01  -3.6438383203E-01  -5.9210931311E-02  -1.2382225214E-02   2.5456758485E-01
   33     -2.7048365234E-03  -2.6879108814E-02   2.0005681504E-01   1.0685841940E-03   7.3533883308E-02
   34     -5.0115635005E-03  -1.6298791834E-02  -5.8112531759E-02  -1.9643145053E-03   4.5594592280E-02
   35      3.1173374322E-02  -4.0628288243E-02   4.5618173311E-01   3.1266565312E-02  -8.4628368538E-03
   36     -1.0094305725E-02  -8.7896841835E-03   6.2681509476E-02  -1.1243150091E-02   1.2345449098E-03
   37      1.3466873384E-03  -1.2111342152E-03  -1.7911417194E-01   1.4895422164E-03  -7.0987462666E-05
   38      1.4817859749E-02  -5.9052933564E-03   5.8082646183E-02   1.6580237813E-02  -2.7353536963E-04
   39     -2.7731225311E-02  -4.8786250539E-02   4.9199784802E-01  -2.9276360035E-02  -2.8111673671E-02
   40      8.8411549900E-03  -1.3518949114E-02  -9.5921814635E-02   5.6620754344E-03  -6.3064143111E-02
   41      1.3194995223E-02  -8.1668176806E-03   2.5441096966E-02   1.0175172490E-02  -7.9154765335E-02
                   35                 36                 37                 38                 39        
    0     -3.5463889884E-02  -7.0522328495E-03   8.3420757522E-04  -3.7994271083E-03   8.6241232021E-03
    1      5.2284776855E-03  -1.6995906204E-02   6.9237462982E-02   5.0476525559E-02  -2.3148824693E-02
    2      2.5868057202E-02   8.3130692290E-03  -2.3296612271E-02  -1.5192663526E-02   3.2114150175E-03
    3      1.4984167854E-03   4.1770611997E-04   3.5543128529E-04  -1.0985121560E-03   1.0666076251E-04
    4      7.5009756063E-04   2.9809123932E-05  -4.6018970358E-03   9.3650153738E-04   2.3553127863E-03
    5      9.1189095779E-04  -6.5049608847E-04   1.0296888221E-03   1.3280559528E-03  -7.8002860686E-05
    6      1.2879644401E-02  -3.0888473874E-03  -1.0555996387E-02   1.5969507178E-02   5.0793712709E-03
    7     -1.1001053581E-03   1.5963676060E-02   4.8774019260E-02  -7.2618448645E-02  -2.6044304438E-02
    8     -5.0419938475E-02   7.0954828872E-03   2.4413420121E-03   2.9408459134E-03   9.9668656877E-03
    9     -8.1645749211E-03  -4.8992615326E-02  -2.4699432293E-02  -7.3129995360E-03  -5.0756135907E-02
   10     -5.2989204531E-03  -2.8971732073E-02  -1.3242902392E-02  -5.5925172429E-03  -3.0502892482E-02
   11      1.6691092312E-03   8.3240195565E-04   2.7673251457E-03  -3.1990063731E-04   5.7731140361E-03
   12      3.6774920081E-04  -1.9289574098E-04   1.4244947765E-03  -1.4744542791E-04   3.1449723576E-03
   13      2.9883361704E-04  -6.1840431809E-06   2.2098320419E-04  -1.3401492402E-04   2.0976135074E-03
   14      2.5956073671E-04   1.2932195985E-04   8.6460943420E-04  -5.5264601137E-04   1.9347837870E-03
   15     -1.6462741459E-03   2.0537145134E-02  -4.8287876703E-03   6.8349430899E-03  -1.5441204521E-02
   16     -5.4130330734E-03   3.4011512663E-02  -1.0163676588E-02   1.3050131697E-02  -3.3740549708E-02
   17     -6.5414666937E-03   4.3894672454E-02  -1.5962920501E-02   1.5938684737E-02  -4.3805196743E-02
   18      1.9536658355E-01  -3.3248189566E-02   2.5641240554E-01   2.0594895875E-01  -1.2308039846E-01
   19     -3.8008631696E-01   6.4179665801E-02  -4.7187479209E-01  -3.7503542788E-01   2.2060004980E-01
   20     -3.3000220551E-02   8.2388965223E-03  -4.7106674799E-02  -3.4890480799E-02   2.0263263647E-02
   21      2.1440996880E-01   9.4988480884E-02  -2.5520868161E-01  -1.6952069980E-01   4.5695577905E-02
   22      3.2029717684E-01   1.3528578338E-01  -3.5715468438E-01  -2.3610847372E-01   6.2203963775E-02
   23     -2.7099711125E-01  -1.1508868860E-01   3.0914158565E-01   2.0623768959E-01  -5.4930348487E-02
   24     -7.2959817337E-03  -1.2818935522E-03   6.1543815333E-03   2.5729348473E-03  -1.3131904955E-03
   25     -1.1067776324E-02  -9.9799712603E-04   5.8085168487E-02  -1.0791098512E-02  -2.4544770067E-02
   26     -4.5276097843E-03   1.7273788628E-03  -2.3586678080E-03  -5.0726176207E-03   1.0729721206E-03
   27      1.4375577079E-02  -6.5799291700E-04   8.1451100408E-03  -1.8173744953E-02  -1.0523517907E-02
   28     -4.2045151143E-01  -4.7586649743E-02  -2.8864735130E-01   4.7550086281E-01   2.3039472344E-01
   29      2.8079269936E-01   3.2793516262E-02   2.0308737501E-01  -3.3592747822E-01  -1.6484116557E-01
   30     -1.7011076615E-01   5.3302990488E-02   1.1309650077E-01  -1.5705553324E-01  -3.5416056971E-02
   31      4.3377708209E-01  -1.3889233107E-01  -2.9025624572E-01   3.9819057295E-01   8.9065766565E-02
   32      3.0524266851E-01  -1.0124020532E-01  -2.1515389441E-01   2.9689066566E-01   6.7672354135E-02
   33      9.6098089792E-02   5.5938081385E-01   2.6304441485E-01   8.7122358735E-02   5.5420943374E-01
   34      6.0733765742E-02   3.5265341221E-01   1.6246229478E-01   5.5600555587E-02   3.4254251165E-01
   35     -1.2344176121E-02  -3.6344808837E-02  -1.8315839291E-02  -4.2721049174E-03  -3.8963134868E-02
   36     -8.4307035055E-03  -3.4743979203E-03  -1.2656705636E-02   2.4008694441E-03  -4.1244543432E-02
   37      5.5113198211E-05   7.1992268290E-04  -3.9654460302E-03   1.0542632340E-03  -4.5549320324E-03
   38     -5.8180263818E-03   6.8723087577E-03  -7.4894393440E-03   4.2208178069E-03  -2.7372547038E-02
   39      2.5664706042E-02  -2.1222980311E-01   6.3969351331E-02  -7.5299873818E-02   1.9198813079E-01
   40      6.0614505311E-02  -4.1344276338E-01   1.2494626157E-01  -1.4458903129E-01   3.7408883721E-01
   41      7.4983132939E-02  -5.0627280657E-01   1.5761173676E-01  -1.7808113588E-01   4.6744690507E-01
                   40                 41        
     0     -7.3635336886E-04   1.4250559345E-04
     1      4.3066355193E-03  -2.1788499117E-04
     2     -3.6204864919E-03   3.0991385310E-04
     3      1.6597494292E-02   1.2239346668E-04
     4      6.9832074049E-02  -1.5707177910E-04
     5      5.1190113097E-03   9.7344790893E-05
     6     -3.2652755359E-03   3.2245045820E-04
     7      4.6552337432E-03  -2.4109858073E-04
     8      1.1966660694E-04   4.5801810211E-05
     9     -2.7733853691E-04  -3.5027722067E-03
    10      5.5874361404E-05  -4.0091938305E-03
    11     -3.0568778939E-06   1.6884853311E-03
    12     -2.0050341144E-04  -6.0022637740E-02
    13      1.2724952090E-04   4.7691004866E-04
    14     -1.4645145060E-04  -4.0685707997E-02
    15     -1.0198256691E-04  -8.7248399038E-05
    16      3.3112848119E-05  -4.4653327566E-03
    17     -2.6213320090E-04  -3.3830291062E-03
    18      1.2022282501E-02  -1.3142917606E-03
    19     -2.2989711175E-02   8.8271061750E-04
    20     -4.9099027113E-04  -6.8142550589E-04
    21     -1.5150940436E-02   1.6928416504E-03
    22     -2.5690138263E-02   2.2448949547E-03
    23      1.8711634504E-02  -1.6051180947E-03
    24     -1.8389253988E-01   1.3760996836E-03
    25     -9.7753918788E-01   2.1582779130E-03
    26     -3.8725021134E-02   7.4438202392E-04
    27      2.1893970085E-03  -1.0442636283E-03
    28     -2.1790345309E-02   8.3779806315E-04
    29      1.4088940853E-02  -1.0641498692E-03
    30      9.5731193297E-03  -6.7762347266E-04
    31     -2.9025970022E-02   2.5485170078E-03
    32     -1.7811991286E-02   1.8782550262E-03
    33     -1.4459000733E-03   2.9663045630E-02
    34     -1.0707505996E-03   1.7985903667E-02
    35     -6.2902173265E-04   1.5710614306E-03
    36      2.2668442891E-03   8.2578761905E-01
    37     -7.8701015456E-04   5.5213022096E-02
    38      1.6028196399E-03   5.5429635215E-01
    39     -1.2101404315E-03   1.4117636236E-02
    40     -1.0970476358E-03   2.0133256513E-02
    41     -9.6968433598E-04   2.4822813357E-02

#
# The atoms: label  mass x y z (in bohrs)
#
$atoms
14
 C     12.01100      2.302442321570    -0.331646936503    -1.095096294607
 N     14.00700      2.359512050814     0.454101189981     1.557701252191
 C     12.01100     -0.175933503068    -0.010204521123     2.565114254185
 C     12.01100     -1.955866548608    -0.427267078880     0.360748718966
 N     14.00700     -1.943016410898     1.681667286577    -1.463403918109
 C     12.01100     -0.434070092962    -0.624743459874    -1.886513599494
 H      1.00800      3.274139499632    -2.182066766839    -1.284257880613
 H      1.00800      3.271115937818     1.071096772707    -2.326252870857
 H      1.00800      2.689269261183     2.405810341095     1.609668720874
 H      1.00800     -0.136627199483    -1.739492906275     3.753185074581
 H      1.00800     -0.836392786874     1.603810569859     3.739768019030
 H      1.00800     -3.731264251428    -1.547496731068     0.456179888729
 H      1.00800     -3.581219996394     1.535024538584    -2.559634048396
 H      1.00800     -1.102088281303    -1.888403325628    -3.427018343866

$actual_temperature
  0.000000

$frequency_scale_factor
  1.000000

$dipole_derivatives
42
    2.7503535312E-01   -2.4700270047E-02   -5.5998017022E-02
   -6.4191755973E-02    3.2796612476E-01    9.5069928991E-02
    1.7594767251E-02    4.1603750329E-02    4.1141678387E-01
   -6.6958858308E-01   -1.1928029720E-01   -6.6307945674E-02
    3.9976540674E-02   -2.4089778304E-01   -5.1292545714E-04
   -7.9984176984E-02   -1.0867731950E-01   -6.0139023804E-01
    3.8604741239E-01    2.0460910275E-02   -3.4867697743E-02
    4.7042380240E-02    3.0564212283E-01   -9.2874440128E-02
   -1.0725026621E-01   -3.0225817578E-02    3.2284348738E-01
    1.1699862150E-01   -4.1988967122E-02    1.3786903966E-01
   -7.2050989953E-02    1.9369123892E-01   -5.1734874504E-02
    6.3401912833E-02   -5.5848918054E-02    6.9516904491E-02
   -3.7304301549E-01    1.7389815158E-01   -9.0912186206E-02
    3.1576192873E-01   -6.6376111909E-01    2.4915085581E-01
   -1.0347910654E-01    1.5281826480E-01   -3.4509860743E-01
    1.3469728090E-01   -5.7099246806E-02    5.4354089923E-02
   -5.4650274977E-02    1.9310901398E-01   -6.9823432243E-02
    1.3140687544E-01   -4.6200175263E-02    5.2652685132E-02
   -2.7300741691E-02    8.1236576587E-02    3.1108526173E-02
    1.0476070381E-01   -1.4129412485E-01   -8.7606105791E-02
   -1.2202579597E-03   -2.3149704783E-02    2.5975544160E-03
   -1.9328649588E-02   -2.3868496359E-02    6.3111571158E-02
   -1.1537484704E-01   -2.7581938139E-02    8.7239405546E-02
    6.3282547131E-02    4.7718630391E-02   -4.5856834758E-02
    2.2014818334E-01    6.6616349372E-02    8.4175926745E-02
   -3.1721426359E-02    3.5109943526E-02   -1.6739556064E-02
    9.2842306651E-02    4.9484573127E-02    1.4552425680E-01
    5.3703871016E-03   -3.3820071146E-03   -4.9235349913E-03
   -5.0701426986E-02   -1.1074997172E-01    1.4054826833E-01
    2.9591562374E-02    9.1675073265E-02   -6.0521851509E-02
    7.6620126851E-03    3.7144687506E-02    3.8892289175E-02
    4.0301717637E-02   -5.6190055322E-02   -1.4527728641E-01
    4.6347018145E-02   -4.5550705840E-02   -4.4360947456E-02
   -8.5243526039E-02   -9.0755927808E-02    5.5377131386E-03
   -9.0153258165E-02    5.5610116802E-03    7.9738005027E-02
   -4.4808973594E-02    2.6082867044E-02    1.0445686541E-02
    4.2831903065E-02   -1.4973935882E-04   -8.2588733774E-02
   -1.0674551325E-01    2.0097655034E-01   -7.5394523476E-02
   -7.3210133887E-02   -3.2523232671E-03    1.1579911321E-01
   -1.4276612546E-02   -1.8163658083E-02   -7.9811587918E-02
    3.7620380834E-02   -2.1950694603E-02   -1.1182695558E-01
   -3.4683899360E-02   -9.6500494415E-02   -3.3429183959E-02

#
# The IR spectrum
#  wavenumber eps Int TX TY TZ
#
$ir_spectrum
42
      0.00   0.00000000   0.00000000     0.000000     0.000000     0.000000
      0.00   0.00000000   0.00000000     0.000000     0.000000     0.000000
      0.00   0.00000000   0.00000000     0.000000     0.000000     0.000000
      0.00   0.00000000   0.00000000     0.000000     0.000000     0.000000
      0.00   0.00000000   0.00000000     0.000000     0.000000     0.000000
      0.00   0.00000000   0.00000000     0.000000     0.000000     0.000000
    226.15   0.00079526   4.01889685    -0.016365    -0.027487    -0.008603
    346.20   0.00092848   4.69215306    -0.016128     0.002137     0.023922
    439.12   0.00235004  11.87615403     0.025515    -0.025314     0.019449
    693.77   0.00103286   5.21965867    -0.012021     0.001564     0.017822
    762.21   0.00302750  15.29972483     0.028820    -0.003818     0.019858
    826.75   0.00068304   3.45178072    -0.008979     0.001176     0.013259
    935.32   0.00222865  11.26270835     0.007185     0.026183     0.002535
    958.94   0.00739666  37.37967242    -0.014368     0.044859    -0.013722
    977.17   0.00982919  49.67270962     0.045800     0.012109     0.029912
   1014.02   0.01230709  62.19501350    -0.050875    -0.007902    -0.033717
   1016.19   0.00116698   5.89744498     0.010553    -0.001388    -0.015655
   1042.48   0.00529919  26.77992014    -0.026924     0.021415    -0.020068
   1045.55   0.00054353   2.74680153    -0.007020     0.000832     0.010595
   1161.78   0.00083120   4.20054866     0.010708     0.008288     0.006319
   1168.11   0.00729184  36.84997843    -0.024614     0.003287     0.036488
   1197.14   0.00146247   7.39071160    -0.010911     0.001423     0.016129
   1238.97   0.00000225   0.01135701    -0.000401     0.000052     0.000635
   1265.90   0.00418631  21.15587139     0.014822    -0.025709     0.012302
   1275.41   0.00050847   2.56960818    -0.006269     0.000820     0.009189
   1334.14   0.00161704   8.17186958    -0.013258     0.010254    -0.009865
   1356.46   0.00333472  16.85229039     0.000588    -0.027548     0.002815
   1383.83   0.00008149   0.41180365    -0.002406     0.000347     0.003531
   1443.12   0.00034574   1.74722759    -0.003680     0.007082    -0.003326
   1447.99   0.00079307   4.00783241     0.007364    -0.001019    -0.010754
   1523.09   0.00051967   2.62620347     0.005743    -0.000767    -0.008538
   1531.88   0.00030439   1.53825103    -0.005289    -0.004935    -0.003111
   1549.86   0.00128500   6.49387841    -0.012403     0.005190    -0.008830
   1563.51   0.00276209  13.95847091    -0.013127     0.001683     0.019395
   2944.73   0.01863055  94.15114769     0.025682    -0.003925    -0.036047
   2948.40   0.00233657  11.80806952    -0.008381     0.007691    -0.010859
   2980.18   0.00542751  27.42840859    -0.013099     0.001451     0.019866
   2989.14   0.00700242  35.38738496    -0.005484     0.026168    -0.004024
   2990.94   0.00054095   2.73374489    -0.002255    -0.003509     0.006249
   2996.67   0.01059571  53.54636686    -0.011040    -0.031047    -0.004198
   3226.64   0.00059809   3.02248467    -0.002860    -0.006917    -0.001350
   3247.74   0.00008041   0.40636824     0.001458    -0.002049     0.001184


$end
