# Supplementary material for: Novel Sulfonium Reagents for the Modular Synthesis of Spiro[2.3]Hexanes and Heteroatom‐Containing Analogues: Synthesis, Application, and Evaluation as Bioisosteres
Source: Angew Chem Int Ed Engl. 2025 Dec 9;65(5):e21633. doi: 10.1002/anie.202521633 (PMC12851011; doi:10.1002/anie.202521633)
Supplement: Supplementary file 2 — Supporting information [file ANIE-65-e21633-s001.zip › Bioisostere-Analysis/DFT/1498445061868966581926194584257159875421614386/file.engrad]

#
# Number of atoms
#
 14
#
# The current total energy in Eh
#
   -266.837084169665
#
# The current gradient in Eh/bohr
#
      -0.000007970509
       0.000037674110
       0.000017137515
      -0.000013728142
      -0.000016682623
       0.000010795831
      -0.000000664421
       0.000039205704
       0.000012633485
      -0.000020412849
       0.000013623617
       0.000004446446
      -0.000019846295
      -0.000038149885
       0.000018901427
      -0.000026365748
       0.000013731238
       0.000008110304
      -0.000013963693
       0.000010325420
       0.000036911979
       0.000001254264
       0.000003124738
      -0.000000661183
       0.000014110156
       0.000030937261
       0.000028801914
       0.000016271885
       0.000004015438
       0.000000035090
      -0.000013392674
       0.000001037479
       0.000033917936
      -0.000010018706
       0.000005149811
       0.000052843468
      -0.000010314465
       0.000054585117
       0.000017653266
       0.000019176567
       0.000002533263
       0.000001741507
#
# The atomic numbers and current coordinates in Bohr
#
   6     2.3197050   -0.3901344   -1.0979446 
   7     2.2407738    0.7204133    1.4540069 
   6    -0.1766604   -0.0666313    2.5892468 
   6    -1.9896796   -0.4222174    0.3820203 
   7    -1.8668806    1.7012085   -1.4147887 
   6    -0.4268351   -0.6255448   -1.9265868 
   1     3.1778158   -2.2785518   -1.0286755 
   1     3.4583875    0.7997370   -2.3501660 
   1     2.1800367    2.6242637    1.2460243 
   1     0.0553017   -1.8740828    3.5826733 
   1    -0.8097050    1.3527286    3.9550255 
   1    -3.7489748   -1.4591334    0.6125433 
   1    -3.4561653    1.7410150   -2.4928828 
   1    -0.9571199   -1.8228814   -3.5103071 
