# Supplementary material for: Novel Sulfonium Reagents for the Modular Synthesis of Spiro[2.3]Hexanes and Heteroatom‐Containing Analogues: Synthesis, Application, and Evaluation as Bioisosteres
Source: Angew Chem Int Ed Engl. 2025 Dec 9;65(5):e21633. doi: 10.1002/anie.202521633 (PMC12851011; doi:10.1002/anie.202521633)
Supplement: Supplementary file 2 — Supporting information [file ANIE-65-e21633-s001.zip › Bioisostere-Analysis/DFT/1498445061868966581926194584257159875421614386/file.inp]

! WB97X-D3BJ 6-31++G(d,p) opt
%pal
  nprocs 6
end
%maxcore 3000
%geom
  calc_hess true
  MaxIter 500
end
* xyz 0 1
C      1.218400   -0.175500   -0.579500
N      1.248600    0.240300    0.824300
C     -0.093100   -0.005400    1.357400
C     -1.035000   -0.226100    0.190900
N     -1.028200    0.889900   -0.774400
C     -0.229700   -0.330600   -0.998300
H      1.732600   -1.154700   -0.679600
H      1.731000    0.566800   -1.231000
H      1.423100    1.273100    0.851800
H     -0.072300   -0.920500    1.986100
H     -0.442600    0.848700    1.979000
H     -1.974500   -0.818900    0.241400
H     -1.895100    0.812300   -1.354500
H     -0.583200   -0.999300   -1.813500
*
