# Supplementary material for: Novel Sulfonium Reagents for the Modular Synthesis of Spiro[2.3]Hexanes and Heteroatom‐Containing Analogues: Synthesis, Application, and Evaluation as Bioisosteres
Source: Angew Chem Int Ed Engl. 2025 Dec 9;65(5):e21633. doi: 10.1002/anie.202521633 (PMC12851011; doi:10.1002/anie.202521633)
Supplement: Supplementary file 2 — Supporting information [file ANIE-65-e21633-s001.zip › Bioisostere-Analysis/DFT/1498445061868966581926194584257159875421614386/file.opt]

$orca_opt_file

$trust
    0.300000000000

$epredict
    0.000000000000

$ediffsc
  1000.000000000000

$ctyp
  3

$coordinates
 7 42
   2.30244232  -0.33164694  -1.09509629   2.35951205   0.45410119   1.55770125
  -0.17593350  -0.01020452   2.56511425  -1.95586655  -0.42726708   0.36074872
  -1.94301641   1.68166729  -1.46340392  -0.43407009  -0.62474346  -1.88651360
   3.27413950  -2.18206677  -1.28425788   3.27111594   1.07109677  -2.32625287
   2.68926926   2.40581034   1.60966872  -0.13662720  -1.73949291   3.75318507
  -0.83639279   1.60381057   3.73976802  -3.73126425  -1.54749673   0.45617989
  -3.58122000   1.53502454  -2.55963405  -1.10208828  -1.88840333  -3.42701834

   2.31442284  -0.35031663  -1.14612780   2.28311029   0.51273479   1.50082121
  -0.22001852  -0.02157250   2.59711140  -1.98827976  -0.43873542   0.37846525
  -1.92162097   1.66390296  -1.44780349  -0.43087617  -0.64126303  -1.92169281
   3.28487359  -2.17777588  -1.31412450   3.31065149   1.02413624  -2.33004245
   2.57336195   2.39572605   1.53228048  -0.15988026  -1.73122720   3.77327046
  -0.82853442   1.56074623   3.78405505  -3.71886254  -1.52488593   0.57405129
  -3.51170401   1.60867370  -2.51922053  -0.98664351  -1.87995440  -3.46085458

   2.31414583  -0.36789741  -1.13614845   2.25671043   0.58855666   1.47640879
  -0.21231384  -0.04020109   2.59543591  -1.99547158  -0.43717884   0.37915233
  -1.90232316   1.67068222  -1.43611122  -0.43299955  -0.64114578  -1.92860939
   3.25524337  -2.21577520  -1.22889753   3.35696785   0.95391977  -2.33902897
   2.47235578   2.48867713   1.45602760  -0.09531549  -1.78210242   3.71855055
  -0.82481764   1.49548005   3.83950046  -3.73521602  -1.50739701   0.60514732
  -3.49415237   1.66374493  -2.51251840  -0.96281361  -1.86917403  -3.48872003

   2.31471750  -0.37888822  -1.12067107   2.24325305   0.65346106   1.46166098
  -0.19868582  -0.05290124   2.59163362  -1.99678671  -0.43323270   0.37960738
  -1.88827864   1.68063136  -1.42744588  -0.43273897  -0.63700836  -1.93067034
   3.22026231  -2.24681527  -1.13820715   3.40385526   0.88386844  -2.34604031
   2.35690975   2.56068340   1.37157190  -0.02705174  -1.82623709   3.65727261
  -0.81947984   1.43105040   3.89342920  -3.74482474  -1.48857011   0.61834503
  -3.47856706   1.70675868  -2.50543819  -0.95258434  -1.85261137  -3.50485880

   2.31701004  -0.38745421  -1.10351487   2.23841138   0.70802373   1.45356646
  -0.18260561  -0.06354061   2.58853628  -1.99380319  -0.42607627   0.38066978
  -1.87383583   1.69415438  -1.41903500  -0.43000511  -0.62951064  -1.92947141
   3.18538013  -2.27185451  -1.05103839   3.44742526   0.81718002  -2.34922886
   2.22843114   2.61574816   1.27968773   0.03827580  -1.86418794   3.59698065
  -0.81152624   1.36897486   3.94257665  -3.74948903  -1.46792287   0.62066318
  -3.46311261   1.73939412  -2.49759437  -0.95055613  -1.83273925  -3.51260887

   2.31917159  -0.39027266  -1.09684422   2.23957548   0.72499783   1.45278931
  -0.17584649  -0.06699093   2.58838411  -1.99044774  -0.42200763   0.38173682
  -1.86696723   1.70114229  -1.41499226  -0.42738152  -0.62543712  -1.92724565
   3.17430813  -2.27981353  -1.02145676   3.46166076   0.79476186  -2.35024318
   2.17452628   2.62846848   1.24199419   0.06054924  -1.87656203   3.57691938
  -0.80890524   1.34796454   3.95877752  -3.74967096  -1.45869558   0.61566719
  -3.45607777   1.74574256  -2.49326161  -0.95449453  -1.82310911  -3.51203585

   2.31958154  -0.39002623  -1.09778875   2.24057263   0.72116120   1.45380245
  -0.17655773  -0.06654037   2.58905495  -1.98986826  -0.42219801   0.38194019
  -1.86708976   1.70106504  -1.41491364  -0.42697634  -0.62554603  -1.92673488
   3.17704020  -2.27871299  -1.02723564   3.45893380   0.79878845  -2.35043574
   2.17973081   2.62505331   1.24575303   0.05631249  -1.87448182   3.58141560
  -0.80982658   1.35186158   3.95574557  -3.74906816  -1.45915079   0.61327706
  -3.45631040   1.74193848  -2.49304114  -0.95647424  -1.82302285  -3.51065009


# redundant internal coordinates
#  nbonds nangles ndihedrals nimpropers ncartesians
# bond  definitions A B
# angle definitions A B C
# dihedral definitions A B C D
# improper torsion definitions A B C D
# cartesian definitions A x/y/z
$redundant_internals
 15 30 48 0 0
   1   0   0
   2   1   0
   3   2   0
   4   3   0
   5   3   0
   5   4   0
   5   0   0
   6   0   0
   7   0   0
   8   1   0
   9   2   0
  10   2   0
  11   3   0
  12   4   0
  13   5   0
   1   0   5   0   0
   5   0   7   0   0
   1   0   7   0   0
   5   0   6   0   0
   1   0   6   0   0
   6   0   7   0   0
   0   1   2   0   0
   2   1   8   0   0
   0   1   8   0   0
   9   2  10   0   0
   1   2  10   0   0
   3   2  10   0   0
   3   2   9   0   0
   1   2   9   0   0
   1   2   3   0   0
   2   3   4   0   0
   4   3   5   0   0
   4   3  11   0   0
   2   3  11   0   0
   2   3   5   0   0
   5   3  11   0   0
   5   4  12   0   0
   3   4  12   0   0
   3   4   5   0   0
   4   5  13   0   0
   3   5  13   0   0
   0   5  13   0   0
   0   5   3   0   0
   3   5   4   0   0
   0   5   4   0   0
   2   1   0   5   0
   8   1   0   6   0
   8   1   0   7   0
   8   1   0   5   0
   2   1   0   7   0
   2   1   0   6   0
   9   2   1   0   0
  10   2   1   8   0
   3   2   1   0   0
  10   2   1   0   0
   3   2   1   8   0
   9   2   1   8   0
   4   3   2  10   0
   4   3   2   9   0
   5   3   2  10   0
  11   3   2   9   0
  11   3   2   1   0
  11   3   2  10   0
   5   3   2   9   0
   5   3   2   1   0
   4   3   2   1   0
  12   4   3  11   0
  12   4   3   5   0
  12   4   3   2   0
   5   4   3   2   0
   5   4   3  11   0
   4   5   0   1   0
   3   5   0   7   0
   3   5   0   6   0
   4   5   0   6   0
   3   5   0   1   0
  13   5   4  12   0
   3   5   4  12   0
   0   5   4  12   0
   0   5   4   3   0
  13   5   3   4   0
  13   5   3   2   0
   4   5   3  11   0
   4   5   3   2   0
   0   5   3  11   0
   0   5   3   4   0
  13   5   3  11   0
   0   5   3   2   0
  13   5   0   7   0
  13   5   0   6   0
  13   5   4   3   0
  13   5   0   1   0
   4   5   0   7   0
$energies
 7
 -266.8278308276857729
 -266.8356300802423107
 -266.8363855411247982
 -266.8368025539571136
 -266.8370480902275403
 -266.8370825005703750
 -266.8370840451264030

$gradients
 7 42
  -0.0185513478199143   0.0070878671071256   0.0234312067344992   0.0024369307825034
  -0.0382412475516813   0.0050178515330052   0.0152810644978864   0.0026340912919421
  -0.0264709575660383   0.0272968338363509   0.0062905677253813  -0.0112282768255533
   0.0150242021297954   0.0012175698903055   0.0101113485170375   0.0004395780015299
   0.0098484623493870   0.0286824667546970   0.0031973891837492  -0.0065989453129572
   0.0021783664460825   0.0013511714283347   0.0083292145151718  -0.0077169222633913
   0.0047278565019454   0.0269560716695002   0.0008296040044699   0.0026772237803076
  -0.0064920742949926   0.0029321188724025  -0.0059442217190312   0.0092570666972235
   0.0030432683445878  -0.0143924232919209  -0.0076819628260895  -0.0094150692419419
  -0.0188372165097356  -0.0048770502894269  -0.0123066044709972  -0.0147731258028663
  -0.0076364525997253  -0.0089848749973701
  -0.0007891719553411   0.0020454665264032   0.0015473566938830   0.0002507903532710
  -0.0014874581075781   0.0002729965701387   0.0013091549801343   0.0017460382023976
  -0.0015164849536007   0.0014073723408419  -0.0005012253402882   0.0000817368375930
  -0.0019808958793461   0.0016580151310430  -0.0014190404623493   0.0006048636119877
  -0.0003751790629801   0.0013518964150576   0.0004590143941415   0.0001895522515358
  -0.0003097971214224  -0.0010516232799380   0.0002703375911901  -0.0002268747309380
   0.0001373742684691  -0.0029622236565081   0.0003572838338554  -0.0000968647473445
   0.0002525505984418   0.0005293874455591  -0.0005814969162709   0.0001979686849997
  -0.0009107982003198   0.0008938545688650   0.0001568371328617  -0.0024544079814524
   0.0013656611974088  -0.0016769667036917   0.0010791486088482  -0.0019378220411639
   0.0005533080522716   0.0017162076576750
   0.0002206692703396  -0.0006844189195304   0.0000590413817092  -0.0021457302671661
  -0.0005470215891408  -0.0014343533589874   0.0000718216477139  -0.0006664560667423
   0.0002965697991669   0.0001635677241858   0.0004906454524232   0.0000822607565975
   0.0002780404284440   0.0006388267211548   0.0001670880398413   0.0001693399665221
   0.0004414080485117   0.0000833054441363   0.0004325779222654   0.0002036774958467
  -0.0005945218845012  -0.0006096747494287   0.0004162843018937   0.0003694850429764
   0.0016746694589079   0.0004583167486622   0.0011121505575544  -0.0003647203352260
   0.0002892724513979   0.0005955086634481   0.0001403975976984   0.0002923665535334
  -0.0007373086507739   0.0003464121795576  -0.0003377226359072  -0.0004073282783497
  -0.0000642220298218  -0.0006877736535548   0.0000259716834963  -0.0002867471323055
  -0.0002422650600658   0.0005118921775809
   0.0002503887159176  -0.0011642713598528  -0.0001002604794218  -0.0022533928582626
   0.0011932761085911  -0.0016114741444401  -0.0000991414144537  -0.0010699009867627
   0.0004307776480757  -0.0002469728364337   0.0003743437018866   0.0000722655597902
   0.0002611277427440   0.0000434028452031   0.0002146436882183  -0.0000233678804912
   0.0003223562076885  -0.0002679253074123   0.0003048912694796   0.0000610505891844
  -0.0004457587417101  -0.0001514706133839   0.0003644240987258   0.0003415752453260
   0.0016520153997917   0.0001812558863494   0.0011313099719570  -0.0002852073764025
   0.0001293559437351   0.0004342596380736   0.0002793692868654   0.0002958439713803
  -0.0002908474649672   0.0000516607635657  -0.0003304558959472   0.0003799803426907
  -0.0000987898306532   0.0000796935992008  -0.0000586289550134   0.0003320818993492
  -0.0003641833969287  -0.0000404998085663
   0.0000877938603645  -0.0005971746094841  -0.0000825159688579  -0.0009999158846123
   0.0005692594904993  -0.0006850461208638  -0.0001044719529249  -0.0005729062996093
   0.0002101599438295  -0.0003120667257331   0.0000954284397909  -0.0000261911572089
   0.0001377223459245  -0.0002364781166410   0.0001211286598851  -0.0001803107527334
   0.0000999622732477  -0.0002643878724905   0.0000640803532786   0.0000526185614437
  -0.0001019085312320   0.0000644972251695   0.0000942429191430   0.0002053409229787
   0.0007799470829472   0.0004762242580347   0.0005101781772442  -0.0000656502598362
   0.0000707496188723   0.0001145797097048   0.0002088857981811   0.0000808456560360
   0.0000084057379136  -0.0000282798010402  -0.0001476089083260   0.0004855697218132
  -0.0001392823303984   0.0003795988207463  -0.0001033752192065   0.0003993694781880
  -0.0002048396127571  -0.0001561730101312
  -0.0000571609927636  -0.0000170528330701   0.0000100951012188   0.0000146221563492
   0.0001411280956453   0.0000081556702352  -0.0000353577228983  -0.0000317164468251
  -0.0000190322281575  -0.0000828442614762   0.0000300589678144  -0.0000396179687006
   0.0000159335705138  -0.0001395600024723   0.0000314030706213  -0.0000971437327212
   0.0000393970921324  -0.0000394697337888  -0.0000297430579118   0.0000179679594761
   0.0000666985425954   0.0000526806354119   0.0000003585934045   0.0000288655896065
   0.0000386077212334   0.0000238847257435   0.0000483338127932   0.0000401434778473
   0.0000072160177059  -0.0000212830708133   0.0000328603372605  -0.0000007851689057
   0.0000737614235117  -0.0000494964774207  -0.0000343837931273   0.0001861789631717
  -0.0000502098215321   0.0001813741394668  -0.0000187874034306   0.0001220783685475
  -0.0000559998776282  -0.0000750027591458
  -0.0000079705094679   0.0000376741099865   0.0000171375151734  -0.0000137281421783
  -0.0000166826229961   0.0000107958309849  -0.0000006644212319   0.0000392057036608
   0.0000126334848846  -0.0000204128492287   0.0000136236172424   0.0000044464457550
  -0.0000198462945486  -0.0000381498849530   0.0000189014271851  -0.0000263657483836
   0.0000137312381667   0.0000081103042476  -0.0000139636933376   0.0000103254200076
   0.0000369119794217   0.0000012542643148   0.0000031247376068  -0.0000006611830845
   0.0000141101556087   0.0000309372612332   0.0000288019142698   0.0000162718850370
   0.0000040154379984   0.0000000350897873  -0.0000133926736104   0.0000010374788887
   0.0000339179359955  -0.0000100187064272   0.0000051498106576   0.0000528434678091
  -0.0000103144652856   0.0000545851168345   0.0000176532664015   0.0000191765669564
   0.0000025332630218   0.0000017415071941

$redundant_coords
 7 93
   2.7673076982097271   2.7674798836938872   2.8637964726130787   2.7884228745270461
   2.7212220235468312   2.7884532135646101   2.8636946620353778   2.0985783425866997
   2.1027993256098951   1.9800527887239354   2.0984507568198967   2.1026323137316525
   2.1014420251293595   1.9765969699517392   2.1014850519821349   1.8898777060521532
   1.9248148030736489   1.9415798534259647   1.9042469578407821   1.9041592537939682
   1.8987738943578014   1.8571167680747425   1.8842995520221686   1.8843795218741808
   1.8988134900953044   1.9415864772736446   1.9247195093035989   1.9043753676552198
   1.9041260817128376   1.8898346971614215   1.9720173705924717   1.0610694337931030
   2.0228090114789676   2.1745970760470836   1.8740827942340992   2.0615425335159823
   1.8786140516388505   1.8785152250283292   1.0194732494123500   2.0225911283141107
   2.0614997961558852   2.1747420804162574   1.8741693750062789   1.0610499703843401
   1.9719902617919154   0.2583734058181536   2.4519347551381636   0.3571059726995388
  -1.7607223532635308   2.3762017317812232  -1.8121547929597375   1.8122210337705891
  -0.3569540624855123  -0.2584177543539713  -2.3761037295157679   1.7607319126762844
  -2.4518146063787420   1.1547383961740325  -3.0438090496704096   2.2892016857083686
   0.6154547111644324   2.6859353478501347  -1.4691831501707118  -1.9093457601360739
   0.1611348765496285  -0.9733284129847072  -0.1562843415307049   1.7495246157166326
  -2.8279319432574241   1.7057287482055321  -1.9058089572473360   0.9734467343721049
  -2.2891643709272511   1.9094534493998598   3.0439192928598002  -0.1610191090878352
   0.1564934203150949  -1.7493506414268649   2.8279952691394921  -1.7058393966132286
  -1.8425280910055741   2.5715748182134615   1.8427817299109917  -1.8690823979605506
  -2.5713978543339939   1.8690057229346015   0.0002536389054172  -0.0000766750259498
   1.4689423403641553  -0.6156251464883206   1.9058440617419594  -2.6860977049760155
  -1.1546985274673103
   2.7842732051864614   2.7844191988050349   2.8676058766948516   2.7858192749774484
   2.7851841070381029   2.7857999510071232   2.8675455612432996   2.0759587857681412
   2.0696004722957166   1.9054899146416329   2.0760264816459268   2.0695070345594870
   2.0525334510077902   1.9181628845349310   2.0523773010065711   1.8523069400960097
   1.9535817773606747   1.9213212750780717   1.9138226466591564   1.9337741205014540
   1.8894643470153552   1.9017370229062123   1.8965907255033094   1.8968384570595780
   1.8893967202373438   1.9213650450515614   1.9537445635329724   1.9138791036311982
   1.9337606086196806   1.8521264386776521   1.9634566796674666   1.0473211714489479
   2.0737847866709598   2.1213595563273016   1.8804521422572200   2.1079366678840255
   1.9015481420733467   1.9013900368630481   1.0469382925983737   2.0738187452405321
   2.1080861051522253   2.1215332997895677   1.8803095795822389   1.0473331895424718
   1.9631291889237930   0.3146605610339671   2.4574618531489385   0.3680217251563841
  -1.7492962964484728   2.4319785826388247  -1.7617665965482070   1.7615612543748782
  -0.3681358784085727  -0.3148190192799456  -2.4322484891904321   1.7492935915019141
  -2.4575114420228479   1.1665908665764773  -3.0193183849693792   2.2867063699249925
   0.6449784363540391   2.7343909148139551  -1.4522976192796917  -1.8992028816208633
   0.1902095968390523  -0.9299059065094635  -0.1652026827448128   1.7703819242276828
  -2.7997484116631997   1.7130549712887049  -1.9355846069724949   0.9303044106041244
  -2.2861952851032297   1.8997723012891830   3.0198066814309650  -0.1897299695376580
   0.1656428826135184  -1.7701134264801894   2.8000127600695013  -1.7130591206298944
  -1.8797370357828329   2.5496857326303273   1.8797518917913940  -1.8537625387664260
  -2.5499784372931593   1.8534549780950322   0.0000148560085615  -0.0003075606713935
   1.4524944623606790  -0.6447232584264937   1.9357563090937089  -2.7342255292533340
  -1.1661609049614474
   2.7827250228545970   2.7827394513890407   2.8721343536429558   2.7833319290626739
   2.7944025398827352   2.7831663723642341   2.8721884951898446   2.0757936532794603
   2.0692027304241019   1.9124267667205472   2.0758842327002589   2.0690998290629770
   2.0550307519503908   1.9216193127125754   2.0549212900756362   1.8462609662025600
   1.9632023770758498   1.9141152033712290   1.9141125074059171   1.9361496105909826
   1.8904174413503985   1.8946184539267903   1.9058594394326032   1.9062172489850588
   1.8903818177815244   1.9142465213540059   1.9635782529182226   1.9139912316048260
   1.9360166086109545   1.8460393123783658   1.9582281107471842   1.0448311316403982
   2.0879972431116927   2.1091428527927252   1.8757137430413213   2.1248827200311138
   1.9126205415645685   1.9122655390951644   1.0518279109605249   2.0882036793212140
   2.1252158591114534   2.1093878226247149   1.8754860983073789   1.0449336109888703
   1.9574598492292701   0.3843482967822566   2.5166804244046759   0.4291957273321812
  -1.6920421248625865   2.5055861489770246  -1.6901144611300682   1.6893402322397111
  -0.4297882156883858  -0.3847752712352493  -2.5064037595315165   1.6918402726078809
  -2.5172295310967452   1.2066453155597696  -2.9715146971690123   2.3218085708851843
   0.6943410628249651   2.7829982057416607  -1.4106842316258397  -1.8563514418435967
   0.2323057010730986  -0.8828575542523168  -0.1705172965577756   1.7789893750773254
  -2.7949166377643544   1.7092792943379043  -1.9495066716351017   0.8840123637207621
  -2.3203517548379775   1.8579272601334662   2.9730183162800450  -0.2310786924258158
   0.1714782063672957  -1.7783909364662420   2.7953483839830642  -1.7094459867302789
  -1.8894499620779579   2.5440598811462420   1.8892814800465663  -1.8496754639553870
  -2.5449917849818751   1.8489120421511445  -0.0001684820313913  -0.0007634218042423
   1.4115142255946289  -0.6933920666135130   1.9498691428335380  -2.7823980191727955
  -1.2052606986913992
   2.7819581271795628   2.7818791011517670   2.8759135777109082   2.7830984115784538
   2.7973474906465952   2.7826757648636784   2.8759766854652371   2.0759263962670831
   2.0693731449044588   1.9127286588043055   2.0759972879507527   2.0693403362455216
   2.0558136202784301   1.9213972255678138   2.0557235235694948   1.8443948684104425
   1.9722821363434035   1.9142409908861799   1.9108972166740010   1.9315213684760033
   1.8907105496134742   1.8811210639406442   1.9012541449263196   1.9015675564761776
   1.8906710951738073   1.9142914964622550   1.9726625577515600   1.9108556289173353
   1.9313876562593475   1.8441705752556223   1.9547470861495395   1.0440643099459133
   2.0926123395341802   2.1062049441022830   1.8705546270129458   2.1340329643964915
   1.9206894796502738   1.9202062115172607   1.0532027957782371   2.0929097487138817
   2.1342553640930904   2.1063522210160848   1.8702420762939871   1.0443255478656428
   1.9541284119147255   0.4400449422962686   2.5956021899196458   0.5105718119311807
  -1.6204972852810033   2.5711140395084500  -1.6270408896826745   1.6265246926667354
  -0.5109864216843060  -0.4403114500134443  -2.5717303901426041   1.6204325184448571
  -2.5959166460545497   1.2475838662091614  -2.9263780686747145   2.3598539737848734
   0.7414098415958560   2.8218863377613759  -1.3678135306998538  -1.8141079610990032
   0.2663685350665167  -0.8459015725091947  -0.1737256419419283   1.7848068170719669
  -2.7937097909380042   1.7046686991696156  -1.9585324590138959   0.8468442371107251
  -2.3588806928530763   1.8152548813081539   2.9276263463375143  -0.2655272279186355
   0.1747924420140964  -1.7839944384607560   2.7944828122454193  -1.7047080564734118
  -1.8913760402846649   2.5436609809767017   1.8909705785081625  -1.8481482859182201
  -2.5445863783449592   1.8476283503264654  -0.0004054617765025  -0.0005199355917551
   1.3686398967640174  -0.7404098362543389   1.9587868804748523  -2.8211919454811278
  -1.2465092278237153
   2.7829686651597170   2.7829465140351375   2.8786356587264570   2.7836500344693347
   2.7970703131340717   2.7829142357333829   2.8786954902415118   2.0755203854182884
   2.0690059331811579   1.9156580820175944   2.0755913471061533   2.0690739574708368
   2.0555957629083892   1.9212333568187621   2.0554942641750045   1.8439608907517662
   1.9796650982636856   1.9171367536046657   1.9072695499590464   1.9240733551243383
   1.8915159833325266   1.8651931294182336   1.8845007307738038   1.8846786839358305
   1.8912808916446642   1.9170453700640000   1.9799942207892807   1.9074658779211833
   1.9241977379086486   1.8436453977564380   1.9528580520237124   1.0441076058629508
   2.0924725773791684   2.1079269426032563   1.8659163612750245   2.1377658175842300
   1.9239610951688779   1.9232884365041876   1.0529225625734868   2.0928357271208102
   2.1377978847721644   2.1081576787078937   1.8654648334878126   1.0445624851533555
   1.9522301741935217   0.4861442059938628   2.6871018784693588   0.6038875832163803
  -1.5374091898192395   2.6274409790294793  -1.5725300328970566   1.5724684075262119
  -0.6041004813052572  -0.4863231997155407  -2.6277725709436179   1.5373488899228187
  -2.6870448100150477   1.2856294820423517  -2.8850706077700803   2.3962954757840182
   0.7834218842371542   2.8533913884998214  -1.3290633331299992  -1.7744046140284140
   0.2955648902342529  -0.8151011035074139  -0.1761125142446830   1.7870393972708791
  -2.7960344466761913   1.7001114632325165  -1.9631519115155620   0.8160561816796634
  -2.3957450123216200   1.7750152978683251   2.8859532795783758  -0.2948818000303869
   0.1773138582003460  -1.7859087976539596   2.7972230596605634  -1.7000534498650630
  -1.8899721740880628   2.5448629697583014   1.8893127493058086  -1.8483501633332231
  -2.5459525206331635   1.8479200372406135  -0.0006594247822540  -0.0004301260926083
   1.3299144212859904  -0.7825105757036500   1.9632226558543049  -2.8524076736023627
  -1.2848070306115704
   2.7840249533869352   2.7840770514551605   2.8789072267015636   2.7841063921560267
   2.7957037794530639   2.7834838454702284   2.8789621063706914   2.0754051402464611
   2.0689604345281465   1.9162114930007557   2.0754836694510574   2.0690192079690184
   2.0553130313385375   1.9209180848528464   2.0551949504865901   1.8437745731301802
   1.9810637751561457   1.9189317085250017   1.9062441729881281   1.9211552027524263
   1.8922565448075461   1.8591714367620662   1.8733910526860811   1.8735595056909282
   1.8919289808802966   1.9188546123740737   1.9813888290785786   1.9064073906551080
   1.9214175175366663   1.8434460372084680   1.9526684772356619   1.0445334070330685
   2.0898562859887102   2.1111820065301763   1.8646211267466168   2.1363128906597257
   1.9219231567142605   1.9211935639630315   1.0521406983858028   2.0901952138688169
   2.1363393434415481   2.1114568403989304   1.8642043907112504   1.0449185481709220
   1.9520068159589281   0.5005646484472841   2.7255069429270025   0.6420721735649925
  -1.5018116109515005   2.6444484329637770  -1.5553021048537963   1.5552237847451902
  -0.6423251223319145  -0.5007848776192800  -2.6448155872229169   1.5017055872717249
  -2.7254710575433991   1.2979761591420131  -2.8717204871001627   2.4086924200965130
   0.7968512139380107   2.8629075813124683  -1.3166374469994000  -1.7610042261456618
   0.3050521412287953  -0.8056641197257051  -0.1770730097544173   1.7854973619662311
  -2.7988926171217452   1.6987953280916084  -1.9625703717206491   0.8066530266448373
  -2.4080324654276888   1.7615799281177271   2.8724986809308439  -0.3042657261682795
   0.1783458944573651  -1.7842695375303030   2.8001413370555048  -1.6987744325937759
  -1.8874247456950453   2.5468970132172264   1.8868273552645969  -1.8488635482673161
  -2.5479928227333613   1.8483651291816279  -0.0005973904304481  -0.0004984190856868
   1.3174920649147568  -0.7960808487194129   1.9626154319876672  -2.8619265030054195
  -1.2971137126145726
   2.7841690920279709   2.7842038664881885   2.8785313974138065   2.7842421361221001
   2.7953465225431056   2.7837037812354550   2.8785762908408792   2.0754158120033961
   2.0689437875052956   1.9161919132046437   2.0754904257977835   2.0689941396472373
   2.0551331079888309   1.9208466313273787   2.0550197406185888   1.8436627685441054
   1.9802373980018819   1.9189628238223424   1.9066072319003575   1.9217249757259804
   1.8922702132169977   1.8602278257841758   1.8731916924426899   1.8733342476469657
   1.8919747405397727   1.9188919871959005   1.9805422228715384   1.9067402262051678
   1.9219673472777847   1.8433645646794770   1.9528554950824144   1.0446706986847916
   2.0888342795784012   2.1121135775698763   1.8650675571819577   2.1351363167660686
   1.9204873785145993   1.9198108000721756   1.0519181366081389   2.0891396193565011
   2.1351801934323187   2.1123578349583565   1.8646847837556635   1.0450038182968626
   1.9522609021238484   0.4976814838239339   2.7217950509446225   0.6379693373364005
  -1.5048674621887566   2.6405182833490892  -1.5588413102222753   1.5587592115525919
  -0.6382127304456318  -0.4978765870241796  -2.6408582103692182   1.5047688928994063
  -2.7217806157034272   1.2952839253993966  -2.8746820904318531   2.4063085103278050
   0.7940503258118012   2.8608761518891499  -1.3191689655365351  -1.7636575055034445
   0.3031683205739035  -0.8078562643545047  -0.1771437597008599   1.7844486359744420
  -2.7994589623969719   1.6992777088081708  -1.9615923956753027   0.8087249973014990
  -2.4057148474172250   1.7641726153679158   2.8753623027181296  -0.3024646900487140
   0.1783420465811409  -1.7833094888421932   2.8006312944508007  -1.6992445238865903
  -1.8866125099014550   2.5477017706452219   1.8860896821177986  -1.8488710266329094
  -2.5486700737966821   1.8484255512651060  -0.0005228277836569  -0.0004454753678034
   1.3199171333112774  -0.7933807110831681   1.9616515354233353  -2.8600180164997986
  -1.2945251600670129

$redundant_gradients
 7 93
  -0.0097955741083305  -0.0097791963692017   0.0002429160895326  -0.0047672976607679
  -0.0254982772627858  -0.0047561569616494   0.0002588461119561   0.0071050525523573
   0.0107032938164975   0.0274023880993464   0.0070456673437099   0.0106780547521826
   0.0158302115603765   0.0228199164202908   0.0158878499668345   0.0105224637315033
  -0.0055932801365029  -0.0006006622043162  -0.0017842437404767  -0.0056120237838102
   0.0029736741192107  -0.0151205566244634   0.0029936265319993   0.0029726450769154
   0.0029838226671616  -0.0005972200801649  -0.0056180325309075  -0.0017828829811422
  -0.0056217705798874   0.0105426041505893  -0.0009200246322173   0.0042871186656518
  -0.0057321804882835   0.0073907074670897  -0.0028308379610095  -0.0050409160444255
  -0.0003856871734616  -0.0003894773539733  -0.0085668612562005  -0.0057432635951401
  -0.0050588191547611   0.0073815458049564  -0.0028005593920221   0.0042797425905487
  -0.0009006708411352  -0.0017638152931549   0.0001853354035955   0.0005117675183645
   0.0009205174850460  -0.0021725652598364  -0.0024989973746055   0.0025071596995715
  -0.0005084708358425   0.0017642139324925   0.0021890861277915  -0.0009333430311415
  -0.0001903972640625  -0.0006992757062320  -0.0015518250082565   0.0029527282820231
  -0.0011211213210305  -0.0028119191912490  -0.0002685720190060   0.0021001789799986
   0.0004093811097801  -0.0032426228784750   0.0001475494521455  -0.0020541207153639
  -0.0034709525885925  -0.0014168318732286   0.0022016701675094   0.0032368844714617
  -0.0029624542775443  -0.0021123683073277   0.0015442881574854  -0.0004197719933514
  -0.0001583660520743   0.0020626072637547   0.0034559106414670   0.0013933033777124
   0.0030774023319227   0.0020911432432106  -0.0030695310905787  -0.0009862590887120
  -0.0020762770326484   0.0009932540579303   0.0000078712413439   0.0000069949692183
   0.0002575284353096   0.0011076144055261  -0.0022209733158290   0.0028002107195025
   0.0006942021872688
  -0.0011034627484822  -0.0010699445269502  -0.0004794716579876  -0.0005775918682198
  -0.0028789368296607  -0.0005610955115214  -0.0004900434020796   0.0000738897017023
  -0.0001931717123336  -0.0028797613324674   0.0000733759725080  -0.0001926161771256
  -0.0010659149420282  -0.0016663479474242  -0.0010826405130514   0.0004622640383884
  -0.0006332245498729   0.0005325317166549  -0.0000629930684706  -0.0004832581997468
   0.0001690710680612  -0.0007557202928882  -0.0000364246767806  -0.0000446638247251
   0.0001681885683080   0.0005385824031266  -0.0006413361838366  -0.0000592261241039
  -0.0004832711852874   0.0004614699543858   0.0002374039740104   0.0004837684532541
  -0.0012094819094514   0.0011765133779438   0.0000240704401123  -0.0012423442855010
  -0.0009428640628537  -0.0009417194518313  -0.0009572931242629  -0.0012095787645570
  -0.0012488750646994   0.0011654765561393   0.0000428767817882   0.0004735246710087
   0.0002498753024502  -0.0007052888657656  -0.0001442209167784  -0.0003905910165996
  -0.0002063927101585  -0.0008894871722067  -0.0006431170723854   0.0006485597198470
   0.0003938006368162   0.0007066317718309   0.0008977104535465   0.0002027219551006
   0.0001446499031167  -0.0003055821548129  -0.0005491073511465   0.0002675318965846
  -0.0005454171688672  -0.0008862693605151  -0.0003018919725336   0.0000240067002510
  -0.0003168454913969  -0.0008899595427944  -0.0000102318726106  -0.0008445305393696
  -0.0007775150915773   0.0000670154477923   0.0008342986667590   0.0008788887512842
  -0.0002725958511485  -0.0000330274433248   0.0005364709696344   0.0003093903383250
  -0.0000031358491520   0.0008429293665197   0.0007634692704577  -0.0000794600960620
   0.0007669911171558   0.0004223106329549  -0.0007649954143965  -0.0003446804842009
  -0.0004170207153746   0.0003479746990219   0.0000019957027593   0.0000032942148210
   0.0002958606562836   0.0005354290641073  -0.0008460652156717   0.0008778468457570
   0.0002969025618107
  -0.0000193779233195   0.0000023601918411  -0.0003565110498955  -0.0002609219604726
  -0.0002221609618706  -0.0002506397303891  -0.0003548408802588   0.0000410934869553
  -0.0002518695618617   0.0006480499794856   0.0000455616023109  -0.0002651115833877
  -0.0001563790624066   0.0000609631005864  -0.0001552575099712  -0.0002127676179835
   0.0000102510772112  -0.0000534980858509   0.0000320927369034   0.0002468433340092
  -0.0000172294060037   0.0001826265490100   0.0002373635393910   0.0002474274018791
  -0.0000161235408508  -0.0000468938470691   0.0000059193220553   0.0000305054422796
   0.0002487365076078  -0.0002163846965328   0.0001310712544087  -0.0000040178977731
  -0.0001431653687185   0.0000755849629793   0.0001298198770545  -0.0002361649809609
  -0.0004484175216452  -0.0004451818952683   0.0000143927613167  -0.0001416538469328
  -0.0002322810692082   0.0000747071200542   0.0001324437044350  -0.0000103748635437
   0.0001285163632277  -0.0000323620169780  -0.0006119658078909  -0.0007113107015616
  -0.0005679480571448  -0.0001757246613948  -0.0000763797677241   0.0000702349746397
   0.0007182159115511   0.0000292940199519   0.0001764085346190   0.0005711013968840
   0.0006120423515718  -0.0002812881770998  -0.0002766893095841  -0.0002269688067582
  -0.0003525014881634  -0.0001651255322745  -0.0003571003556791  -0.0002223699392425
  -0.0000349939833536  -0.0000893133536952  -0.0000657542530511  -0.0002977789710313
  -0.0002123373224399   0.0000854416485914   0.0002320247179803   0.0000890873272581
   0.0002365601225741   0.0002294180280925   0.0002771115339764   0.0000413938213742
   0.0000619718811032   0.0002923519041038   0.0002045322661548  -0.0000878196379490
   0.0000865689345601   0.0000008868553051  -0.0000838359028990  -0.0000856820792551
  -0.0000035238707576   0.0000803120321414   0.0000027330316611  -0.0000053700471137
   0.0003566545687963   0.0003495124743147  -0.0002303800230006   0.0001614882675964
   0.0002842536284580
   0.0002431238287854   0.0002195010852111  -0.0001169160549861   0.0000424895566277
   0.0005600203424026   0.0000575653755824  -0.0001099076561434   0.0000877587972779
  -0.0000540083368880   0.0002290246366018   0.0000829495033355  -0.0000640769343783
   0.0001725127677398   0.0001284238664102   0.0001792973792096  -0.0001889686979714
   0.0002348919130037  -0.0002648569486105  -0.0000365570560874   0.0003318500634123
  -0.0000650493170704   0.0002076470297521   0.0003824945012636   0.0003990872007280
  -0.0000555124759880  -0.0002630767188374   0.0002316991271791  -0.0000438343056029
   0.0003183192315084  -0.0001769672399108   0.0000178767606686  -0.0001012425880311
   0.0002187272437797  -0.0002431297702823   0.0000375240022795   0.0001766753211152
   0.0000042126335711   0.0000069432916108   0.0002118719271763   0.0002239799338448
   0.0001848552989235  -0.0002544837142618   0.0000429428280795  -0.0001106293391452
   0.0000232074288922   0.0001674554085521  -0.0006425652746969  -0.0006008263353981
  -0.0006221590778958   0.0001887881510498   0.0001470492117510  -0.0001571737412196
   0.0006057767481408  -0.0001687356416169  -0.0001943888504660   0.0006314299569899
   0.0006429918573872  -0.0001481214601175  -0.0000955281379844  -0.0002445220292811
  -0.0001586298570327   0.0000950596296323  -0.0002112231791657  -0.0001919287071480
   0.0000617607795169   0.0001581613486805  -0.0000362064795239   0.0000542456209355
   0.0000565189107227   0.0000022732897872  -0.0000904521004594  -0.0001661292142689
   0.0002524504221369   0.0002047831890596   0.0001005594447707  -0.0000619054699800
   0.0000358001383325  -0.0000590439309939  -0.0000619737480110  -0.0000029298170171
  -0.0001531400863134  -0.0001388465974026   0.0001542291828803   0.0000142934889109
   0.0001418971398652  -0.0000123320430151   0.0000010890965669   0.0000019614458958
   0.0002120768282038   0.0001644095951265   0.0000948440693264  -0.0001022790639131
   0.0001482266778480
   0.0001569628120793   0.0001323052589592   0.0000878851066429   0.0001545306199602
   0.0004498096048148   0.0001385055314006   0.0000851757573231  -0.0000104324510996
  -0.0000274200888956   0.0004156482724727  -0.0000121515943083  -0.0000210021304485
   0.0001543233647963   0.0001871906133564   0.0001574770694083   0.0000240946700446
   0.0001875804243869  -0.0002235688926293  -0.0000691251962391   0.0001193775121807
  -0.0000336973941769  -0.0000066855436067   0.0002653164036728   0.0002658233453339
  -0.0000312270864356  -0.0002277724031306   0.0001906670535203  -0.0000655189466340
   0.0001134199636533   0.0000247088568455  -0.0000333911018876  -0.0000677747962621
   0.0002390571787837  -0.0002271083668793  -0.0000468225194983   0.0002438548177139
   0.0002148233862361   0.0002176943937829   0.0001257324679844   0.0002364394310168
   0.0002449793907087  -0.0002237800682860  -0.0000544182938716  -0.0000579576717223
  -0.0000355079087701   0.0001092118159875  -0.0003204245920596  -0.0002130661255135
  -0.0003273213683271   0.0002234670588011   0.0001161085922550  -0.0001119038067566
   0.0002142941081492  -0.0001065431358595  -0.0002225528146021   0.0003303037868918
   0.0003249431159947  -0.0000043123203176   0.0000364215267481  -0.0000965910410945
  -0.0000040081293796   0.0001095678671758  -0.0000447419764453  -0.0000558571940288
   0.0000577188025266   0.0001499975233034  -0.0000022961919386   0.0001752985832419
   0.0001144785480930  -0.0000608200351489  -0.0001775947751805  -0.0001439270853760
   0.0000914613162638   0.0000585821788514  -0.0000255375159618  -0.0000598073905628
   0.0000035548695545  -0.0001803318025964  -0.0001147854285252   0.0000655463740712
  -0.0001698678755407  -0.0001449760015383   0.0001687239115445   0.0000248918740023
   0.0001467685706236  -0.0000219553409209  -0.0000011439639962   0.0000029365330815
   0.0000442665099522   0.0000113873725398   0.0001838866721509  -0.0001070021968744
   0.0000073416214507
  -0.0000024458121145   0.0000030248384108   0.0000604676015222   0.0000529877309806
   0.0000823610178113   0.0000427066410995   0.0000583235012294  -0.0000121919870109
   0.0000172780417418   0.0000068507390521  -0.0000104967669922   0.0000185114689156
   0.0000794013846357   0.0000603635839478   0.0000776099809332   0.0000771354540270
   0.0000315608060693  -0.0000581999948282  -0.0000293622196422  -0.0000312726581645
   0.0000087522725052  -0.0000674914961962   0.0000387017543361   0.0000405257173200
   0.0000061587651102  -0.0000587636723780   0.0000346470532482  -0.0000273119434672
  -0.0000278101077022   0.0000718465216646  -0.0000208105657729  -0.0000102991935476
   0.0000794082264798  -0.0000641832465017  -0.0000390798778259   0.0000878878498370
   0.0001106113787521   0.0001102420749301   0.0000142508869976   0.0000769609580271
   0.0000861833408959  -0.0000585540861194  -0.0000439011350655  -0.0000039516934500
  -0.0000248098988627   0.0000002670616121  -0.0000234880256387   0.0000214684388565
  -0.0000308137016005   0.0000525492020691   0.0000075927375740  -0.0000056780904009
  -0.0000197073650554   0.0000004103276623  -0.0000520310862951   0.0000327340489020
   0.0000266456308388   0.0000321301477088   0.0000435921406236   0.0000063983149934
   0.0000279221287710   0.0000207860962838   0.0000164601358561   0.0000178603079083
   0.0000107242754211   0.0000364561081365   0.0000063857207410   0.0000782597981771
   0.0000389722011254  -0.0000392875970517  -0.0000718740774361  -0.0000305359166944
  -0.0000078559797006  -0.0000190962950512  -0.0000398950929473  -0.0000097371187983
  -0.0000044652396049  -0.0000776792616647  -0.0000368362566670   0.0000408430049977
  -0.0000596788111611  -0.0000541133701296   0.0000589662654641   0.0000055654410315
   0.0000521707794421  -0.0000067954860220  -0.0000007125456970  -0.0000012300449905
  -0.0000155093740498  -0.0000267496894004   0.0000732140220598  -0.0000173905131475
  -0.0000286547775967
  -0.0000053417700681  -0.0000054364714148   0.0000123458503632   0.0000058202990531
   0.0000098420604713   0.0000084442097191   0.0000140262777264  -0.0000001717616170
   0.0000087213218030   0.0000175406086239  -0.0000006683760259   0.0000074951208212
   0.0000104509527950   0.0000042897295266   0.0000108731750047   0.0000162695553948
   0.0000011301978334   0.0000009737797262  -0.0000083960255377  -0.0000145498211119
   0.0000038706090860  -0.0000128102524815   0.0000078291575239   0.0000092226063211
   0.0000043728546469   0.0000011888945256   0.0000007613978013  -0.0000095113441652
  -0.0000149633938974   0.0000174201607953  -0.0000019079244722   0.0000002556779083
   0.0000143712950120  -0.0000130064959746  -0.0000089812474819   0.0000170045168071
   0.0000274311407811   0.0000270850176743   0.0000011135305110   0.0000151419981013
   0.0000173840751366  -0.0000139479642357  -0.0000082407320632  -0.0000013692084193
  -0.0000013649205210  -0.0000066273094910  -0.0000056223143955  -0.0000019437859283
  -0.0000138122609136   0.0000052411654943   0.0000015626370270  -0.0000028092932724
   0.0000021400853464   0.0000062563309388  -0.0000059894155535   0.0000143858318387
   0.0000053202076275   0.0000144481039820   0.0000137272877901   0.0000117812475618
   0.0000099372337192  -0.0000029017434265   0.0000106580499111   0.0000110604313699
  -0.0000017785457758   0.0000008883106444   0.0000037755968431   0.0000189038020112
   0.0000092056126986  -0.0000096981893127  -0.0000151282051681  -0.0000022407791762
  -0.0000108459755144  -0.0000105321109051  -0.0000146632835025   0.0000018903934212
  -0.0000036442892308  -0.0000183270874894  -0.0000086968117499   0.0000096302757395
  -0.0000112659455798  -0.0000137264496021   0.0000112197765494  -0.0000024605040223
   0.0000136856662519   0.0000024658897024  -0.0000000461690303   0.0000000053856801
  -0.0000102108214127  -0.0000098969568034   0.0000146827982586   0.0000025255475229
  -0.0000149771481118

$hessian_approx
 42 42
                  0          1          2          3          4          5    
      0       0.545114  -0.008215  -0.073622  -0.077512  -0.024203  -0.017506
      1      -0.008215   0.596848  -0.011516  -0.010182  -0.132318  -0.022834
      2      -0.073622  -0.011516   0.510180   0.028922  -0.077136  -0.205302
      3      -0.077512  -0.010182   0.028922   0.367280   0.083478  -0.091012
      4      -0.024203  -0.132318  -0.077136   0.083478   0.530730   0.053303
      5      -0.017506  -0.022834  -0.205302  -0.091012   0.053303   0.424575
      6      -0.012460   0.010322   0.017749  -0.191409  -0.066428   0.080038
      7       0.003728   0.009496   0.005322  -0.017425  -0.123745  -0.004094
      8       0.033942  -0.006921  -0.033996   0.028141   0.007313  -0.099477
      9      -0.027702  -0.017799   0.020737  -0.045491  -0.023156  -0.013258
     10       0.003677  -0.002962   0.002049  -0.014223   0.002631  -0.007636
     11       0.009508   0.003784   0.006930  -0.003669   0.000289   0.005443
     12      -0.013916   0.029705  -0.007401  -0.000578   0.007607  -0.002252
     13       0.010636   0.002569  -0.005235  -0.003442   0.002151  -0.002253
     14       0.001172   0.002496  -0.002695  -0.001810   0.004887  -0.000036
     15      -0.203869  -0.022405  -0.036961  -0.009578  -0.010142  -0.018817
     16      -0.009515  -0.081801  -0.011830  -0.014447   0.000343  -0.012427
     17      -0.022099  -0.007467  -0.084607  -0.028914  -0.023242  -0.028580
     18      -0.103911   0.094748   0.008065   0.006654   0.008940   0.000882
     19       0.091259  -0.236667  -0.005859  -0.005765  -0.022021  -0.013566
     20       0.002755  -0.004694  -0.047726   0.010730  -0.045312  -0.011490
     21      -0.100648  -0.070607   0.060989   0.005811   0.007198   0.001159
     22      -0.072427  -0.164260   0.094268   0.011218   0.021311  -0.008874
     23       0.057158   0.084239  -0.128542   0.014594   0.016063  -0.023875
     24       0.005320   0.003797  -0.003819  -0.032524   0.017877   0.020066
     25       0.011359   0.010766   0.006680  -0.019458  -0.284716   0.006118
     26      -0.002499  -0.038767  -0.008293   0.023303   0.031555  -0.051236
     27      -0.003251  -0.001291   0.001738  -0.009155  -0.037073   0.019971
     28      -0.003752  -0.002801   0.001006  -0.014573  -0.014676   0.000259
     29       0.005268   0.001409  -0.001954   0.009415   0.026163  -0.002879
     30      -0.007487  -0.002143  -0.001377  -0.012756   0.023024   0.021041
     31       0.001512   0.001336   0.000464  -0.000055   0.021216   0.008895
     32       0.000423   0.000063  -0.000754   0.009455  -0.003073  -0.004871
     33       0.000526  -0.000172   0.000233  -0.002773   0.001996  -0.000429
     34       0.001815   0.002615  -0.001572   0.000611  -0.003011  -0.000723
     35      -0.003216  -0.003019  -0.003852   0.000023   0.012711  -0.001382
     36      -0.001545   0.010960   0.001539   0.002875  -0.000844   0.002156
     37      -0.006858  -0.004587   0.002423   0.004949   0.005876   0.002714
     38       0.001974  -0.000764   0.000826   0.001659  -0.001338   0.001138
     39       0.001433  -0.016728  -0.017000  -0.000716   0.012461  -0.002062
     40       0.000900   0.001735   0.001006  -0.000812  -0.004128   0.001168
     41       0.006749   0.003952  -0.000221  -0.001000  -0.002726  -0.002063
                  6          7          8          9         10         11    
      0      -0.012460   0.003728   0.033942  -0.027702   0.003677   0.009508
      1       0.010322   0.009496  -0.006921  -0.017799  -0.002962   0.003784
      2       0.017749   0.005322  -0.033996   0.020737   0.002049   0.006930
      3      -0.191409  -0.017425   0.028141  -0.045491  -0.014223  -0.003669
      4      -0.066428  -0.123745   0.007313  -0.023156   0.002631   0.000289
      5       0.080038  -0.004094  -0.099477  -0.013258  -0.007636   0.005443
      6       0.462247  -0.007785  -0.040015  -0.124192  -0.019658  -0.069484
      7      -0.007785   0.598237  -0.000382  -0.018384  -0.082559  -0.022273
      8      -0.040015  -0.000382   0.591393  -0.053615  -0.009478  -0.164018
      9      -0.124192  -0.018384  -0.053615   0.615662   0.156435  -0.045733
     10      -0.019658  -0.082559  -0.009478   0.156435   0.360332  -0.048153
     11      -0.069484  -0.022273  -0.164018  -0.045733  -0.048153   0.623496
     12      -0.005589   0.013663  -0.003108  -0.071760  -0.000219  -0.040113
     13      -0.001222   0.006204   0.010103  -0.039670  -0.143810   0.100463
     14      -0.008194   0.025496  -0.013783   0.006417   0.099603  -0.105691
     15       0.012457  -0.004971  -0.005706  -0.141726  -0.016393   0.150262
     16       0.002371  -0.005057  -0.000767   0.004957  -0.015609  -0.049999
     17       0.002606  -0.021638  -0.030867   0.120110  -0.014926  -0.246011
     18       0.000240   0.000950   0.003630  -0.000233  -0.000646  -0.000933
     19      -0.000621  -0.003449  -0.004395   0.004330   0.001623  -0.000213
     20       0.000285  -0.002062  -0.004838   0.000749   0.000831   0.000573
     21      -0.002003  -0.000799  -0.001519  -0.004698  -0.002682  -0.001326
     22       0.000770   0.001092   0.000562  -0.001352  -0.001437  -0.002402
     23      -0.003859  -0.002620  -0.006090   0.000141   0.000020  -0.001232
     24      -0.010320  -0.031921   0.007603  -0.000351  -0.002515   0.001789
     25       0.012279   0.015229   0.006493   0.013781  -0.002583  -0.002695
     26       0.001890   0.016818   0.002470   0.000494  -0.000488  -0.000658
     27      -0.048233   0.014375  -0.013107   0.001707   0.018513  -0.008794
     28       0.012911  -0.216870   0.102117   0.003158   0.005911  -0.003781
     29      -0.007426   0.104502  -0.123229  -0.004161   0.021941  -0.013892
     30      -0.074877   0.049028   0.036011   0.011236  -0.015197  -0.015039
     31       0.057876  -0.197434  -0.100052  -0.000727  -0.003787  -0.002639
     32       0.039198  -0.095235  -0.121419   0.006046  -0.019576  -0.015221
     33      -0.003535  -0.000951   0.008979  -0.228030  -0.113576   0.005449
     34      -0.000247   0.000058   0.000269  -0.112173  -0.113495   0.007036
     35      -0.016347  -0.015279   0.006399   0.001181   0.005295  -0.059416
     36       0.002043   0.003017  -0.000244   0.008872  -0.007129   0.010059
     37      -0.000672  -0.004589  -0.007156   0.024422  -0.008003   0.012391
     38       0.001271   0.010772  -0.003036  -0.027238  -0.009361  -0.017400
     39      -0.004524  -0.002556  -0.000751   0.006576   0.013701   0.007998
     40       0.000099   0.003349   0.002128   0.006204   0.003787   0.008263
     41       0.002296   0.000638   0.000497  -0.011795  -0.020121  -0.012807
                 12         13         14         15         16         17    
      0      -0.013916   0.010636   0.001172  -0.203869  -0.009515  -0.022099
      1       0.029705   0.002569   0.002496  -0.022405  -0.081801  -0.007467
      2      -0.007401  -0.005235  -0.002695  -0.036961  -0.011830  -0.084607
      3      -0.000578  -0.003442  -0.001810  -0.009578  -0.014447  -0.028914
      4       0.007607   0.002151   0.004887  -0.010142   0.000343  -0.023242
      5      -0.002252  -0.002253  -0.000036  -0.018817  -0.012427  -0.028580
      6      -0.005589  -0.001222  -0.008194   0.012457   0.002371   0.002606
      7       0.013663   0.006204   0.025496  -0.004971  -0.005057  -0.021638
      8      -0.003108   0.010103  -0.013783  -0.005706  -0.000767  -0.030867
      9      -0.071760  -0.039670   0.006417  -0.141726   0.004957   0.120110
     10      -0.000219  -0.143810   0.099603  -0.016393  -0.015609  -0.014926
     11      -0.040113   0.100463  -0.105691   0.150262  -0.049999  -0.246011
     12       0.453169  -0.061701   0.178269  -0.099427   0.090216   0.006229
     13      -0.061701   0.368023  -0.056625   0.070732  -0.169434  -0.063469
     14       0.178269  -0.056625   0.322466  -0.035323  -0.023264  -0.053052
     15      -0.099427   0.070732  -0.035323   0.591351  -0.007347  -0.021639
     16       0.090216  -0.169434  -0.023264  -0.007347   0.403204   0.195214
     17       0.006229  -0.063469  -0.053052  -0.021639   0.195214   0.604884
     18      -0.007641  -0.004390  -0.003438  -0.014144   0.029276  -0.000075
     19       0.000797   0.007492   0.001277  -0.000561   0.004934   0.003918
     20      -0.001648   0.001408   0.000701  -0.000627   0.008825   0.002425
     21       0.006061  -0.000598   0.000250  -0.016722  -0.020518   0.019146
     22      -0.001194  -0.002277  -0.000684  -0.002380  -0.002198   0.000601
     23       0.004109   0.004257   0.001042  -0.004768  -0.004969   0.011258
     24       0.002811  -0.000003   0.001765   0.000391  -0.001667   0.001631
     25       0.004915  -0.004890   0.003646   0.002758  -0.001299   0.013899
     26       0.001194   0.000524   0.001447   0.001229  -0.002355  -0.002392
     27      -0.002066  -0.000051  -0.003847   0.000564   0.000731   0.000762
     28       0.001110   0.006866  -0.000213   0.001648   0.001440   0.003924
     29      -0.005835  -0.005617  -0.004416  -0.001656  -0.000770  -0.000486
     30       0.003347   0.003931   0.004791  -0.002323  -0.001186  -0.000727
     31      -0.001009  -0.002973  -0.000966  -0.003226  -0.001194  -0.000710
     32       0.001729  -0.001619   0.003818  -0.002424  -0.002336  -0.003550
     33       0.004239   0.010124  -0.003128  -0.011432  -0.012753  -0.002640
     34      -0.027361  -0.016899   0.005866   0.013288   0.006606   0.002926
     35       0.020703   0.008860  -0.002825   0.015444   0.018673   0.002575
     36      -0.273322   0.003275  -0.153898  -0.018583  -0.012226  -0.012799
     37      -0.049263  -0.033121  -0.034568   0.024036  -0.006864   0.021406
     38      -0.149692   0.001129  -0.146885   0.018760  -0.002686   0.009254
     39       0.004718   0.012342   0.016920  -0.087011  -0.047816  -0.061701
     40      -0.007165  -0.019937  -0.026842  -0.045003  -0.133064  -0.110389
     41      -0.002062   0.008296   0.000045  -0.057615  -0.111310  -0.180792
                 18         19         20         21         22         23    
      0      -0.103911   0.091259   0.002755  -0.100648  -0.072427   0.057158
      1       0.094748  -0.236667  -0.004694  -0.070607  -0.164260   0.084239
      2       0.008065  -0.005859  -0.047726   0.060989   0.094268  -0.128542
      3       0.006654  -0.005765   0.010730   0.005811   0.011218   0.014594
      4       0.008940  -0.022021  -0.045312   0.007198   0.021311   0.016063
      5       0.000882  -0.013566  -0.011490   0.001159  -0.008874  -0.023875
      6       0.000240  -0.000621   0.000285  -0.002003   0.000770  -0.003859
      7       0.000950  -0.003449  -0.002062  -0.000799   0.001092  -0.002620
      8       0.003630  -0.004395  -0.004838  -0.001519   0.000562  -0.006090
      9      -0.000233   0.004330   0.000749  -0.004698  -0.001352   0.000141
     10      -0.000646   0.001623   0.000831  -0.002682  -0.001437   0.000020
     11      -0.000933  -0.000213   0.000573  -0.001326  -0.002402  -0.001232
     12      -0.007641   0.000797  -0.001648   0.006061  -0.001194   0.004109
     13      -0.004390   0.007492   0.001408  -0.000598  -0.002277   0.004257
     14      -0.003438   0.001277   0.000701   0.000250  -0.000684   0.001042
     15      -0.014144  -0.000561  -0.000627  -0.016722  -0.002380  -0.004768
     16       0.029276   0.004934   0.008825  -0.020518  -0.002198  -0.004969
     17      -0.000075   0.003918   0.002425   0.019146   0.000601   0.011258
     18       0.109187  -0.101155  -0.004388   0.007897  -0.017450   0.001414
     19      -0.101155   0.246473   0.016099   0.009713  -0.011368  -0.005083
     20      -0.004388   0.016099   0.062047  -0.007871   0.017322  -0.000439
     21       0.007897   0.009713  -0.007871   0.110197   0.081668  -0.069297
     22      -0.017450  -0.011368   0.017322   0.081668   0.168028  -0.092556
     23       0.001414  -0.005083  -0.000439  -0.069297  -0.092556   0.142752
     24      -0.004177   0.010623   0.005042  -0.002473  -0.005226   0.005610
     25      -0.014296   0.019029   0.009097  -0.004271  -0.013163   0.004773
     26      -0.002491   0.002656  -0.003854  -0.001533  -0.002936   0.003013
     27       0.001407  -0.002282  -0.000464   0.000517   0.002256  -0.000852
     28       0.004831  -0.006666  -0.003679  -0.000608   0.005302  -0.003163
     29      -0.004127   0.007168   0.002970  -0.000409  -0.005215   0.003803
     30       0.002364  -0.003028  -0.001167   0.000267   0.002909  -0.000994
     31      -0.004001   0.006316   0.003692   0.000038  -0.004312   0.003653
     32      -0.000958   0.000068   0.000976   0.001779  -0.001008  -0.000300
     33      -0.000483   0.001833  -0.000060  -0.002902  -0.001264   0.000486
     34      -0.000041  -0.000068  -0.000052   0.000539  -0.000225  -0.000205
     35       0.003112  -0.006413  -0.002010   0.002949   0.003990  -0.002552
     36      -0.000691  -0.000565  -0.001548  -0.001749  -0.000244  -0.001257
     37       0.004416  -0.007119  -0.001907   0.002098   0.004853  -0.004687
     38       0.001493   0.000084  -0.000051  -0.001722  -0.000455  -0.000583
     39       0.003441  -0.004352  -0.001765   0.000331   0.002593  -0.002317
     40      -0.001097   0.001262   0.000399  -0.001038  -0.001217   0.000134
     41      -0.002049   0.003951   0.000595  -0.002528  -0.002457   0.001532
                 24         25         26         27         28         29    
      0       0.005320   0.011359  -0.002499  -0.003251  -0.003752   0.005268
      1       0.003797   0.010766  -0.038767  -0.001291  -0.002801   0.001409
      2      -0.003819   0.006680  -0.008293   0.001738   0.001006  -0.001954
      3      -0.032524  -0.019458   0.023303  -0.009155  -0.014573   0.009415
      4       0.017877  -0.284716   0.031555  -0.037073  -0.014676   0.026163
      5       0.020066   0.006118  -0.051236   0.019971   0.000259  -0.002879
      6      -0.010320   0.012279   0.001890  -0.048233   0.012911  -0.007426
      7      -0.031921   0.015229   0.016818   0.014375  -0.216870   0.104502
      8       0.007603   0.006493   0.002470  -0.013107   0.102117  -0.123229
      9      -0.000351   0.013781   0.000494   0.001707   0.003158  -0.004161
     10      -0.002515  -0.002583  -0.000488   0.018513   0.005911   0.021941
     11       0.001789  -0.002695  -0.000658  -0.008794  -0.003781  -0.013892
     12       0.002811   0.004915   0.001194  -0.002066   0.001110  -0.005835
     13      -0.000003  -0.004890   0.000524  -0.000051   0.006866  -0.005617
     14       0.001765   0.003646   0.001447  -0.003847  -0.000213  -0.004416
     15       0.000391   0.002758   0.001229   0.000564   0.001648  -0.001656
     16      -0.001667  -0.001299  -0.002355   0.000731   0.001440  -0.000770
     17       0.001631   0.013899  -0.002392   0.000762   0.003924  -0.000486
     18      -0.004177  -0.014296  -0.002491   0.001407   0.004831  -0.004127
     19       0.010623   0.019029   0.002656  -0.002282  -0.006666   0.007168
     20       0.005042   0.009097  -0.003854  -0.000464  -0.003679   0.002970
     21      -0.002473  -0.004271  -0.001533   0.000517  -0.000608  -0.000409
     22      -0.005226  -0.013163  -0.002936   0.002256   0.005302  -0.005215
     23       0.005610   0.004773   0.003013  -0.000852  -0.003163   0.003803
     24       0.044379   0.007145  -0.027242  -0.002162   0.007586  -0.005290
     25       0.007145   0.255585  -0.010376   0.004930   0.016836  -0.018484
     26      -0.027242  -0.010376   0.065986   0.004622   0.005663  -0.003692
     27      -0.002162   0.004930   0.004622   0.063123  -0.007488   0.006073
     28       0.007586   0.016836   0.005663  -0.007488   0.222894  -0.114921
     29      -0.005290  -0.018484  -0.003692   0.006073  -0.114921   0.131890
     30       0.003422   0.001727   0.002560  -0.000873  -0.001569   0.003581
     31      -0.006567  -0.013815  -0.002593   0.008203  -0.013061  -0.020263
     32      -0.003746  -0.003945  -0.002120  -0.004157   0.013849   0.010191
     33      -0.001516  -0.007298  -0.000149  -0.000188   0.002091  -0.000922
     34       0.000881   0.001726   0.000309  -0.000066   0.000259  -0.000557
     35      -0.001374  -0.003805  -0.000206  -0.000655  -0.005222   0.005272
     36      -0.001663  -0.008096  -0.000513  -0.000244  -0.000403   0.001591
     37      -0.000723   0.000464  -0.000597  -0.000845  -0.006554   0.005477
     38      -0.001097  -0.005272  -0.000266  -0.001729   0.000160  -0.001158
     39      -0.001256  -0.006363  -0.000849  -0.001133  -0.004738   0.003781
     40       0.000772   0.001525   0.000557   0.000076   0.000910  -0.000721
     41      -0.000952  -0.005366  -0.000281   0.000356   0.003732  -0.002224
                 30         31         32         33         34         35    
      0      -0.007487   0.001512   0.000423   0.000526   0.001815  -0.003216
      1      -0.002143   0.001336   0.000063  -0.000172   0.002615  -0.003019
      2      -0.001377   0.000464  -0.000754   0.000233  -0.001572  -0.003852
      3      -0.012756  -0.000055   0.009455  -0.002773   0.000611   0.000023
      4       0.023024   0.021216  -0.003073   0.001996  -0.003011   0.012711
      5       0.021041   0.008895  -0.004871  -0.000429  -0.000723  -0.001382
      6      -0.074877   0.057876   0.039198  -0.003535  -0.000247  -0.016347
      7       0.049028  -0.197434  -0.095235  -0.000951   0.000058  -0.015279
      8       0.036011  -0.100052  -0.121419   0.008979   0.000269   0.006399
      9       0.011236  -0.000727   0.006046  -0.228030  -0.112173   0.001181
     10      -0.015197  -0.003787  -0.019576  -0.113576  -0.113495   0.005295
     11      -0.015039  -0.002639  -0.015221   0.005449   0.007036  -0.059416
     12       0.003347  -0.001009   0.001729   0.004239  -0.027361   0.020703
     13       0.003931  -0.002973  -0.001619   0.010124  -0.016899   0.008860
     14       0.004791  -0.000966   0.003818  -0.003128   0.005866  -0.002825
     15      -0.002323  -0.003226  -0.002424  -0.011432   0.013288   0.015444
     16      -0.001186  -0.001194  -0.002336  -0.012753   0.006606   0.018673
     17      -0.000727  -0.000710  -0.003550  -0.002640   0.002926   0.002575
     18       0.002364  -0.004001  -0.000958  -0.000483  -0.000041   0.003112
     19      -0.003028   0.006316   0.000068   0.001833  -0.000068  -0.006413
     20      -0.001167   0.003692   0.000976  -0.000060  -0.000052  -0.002010
     21       0.000267   0.000038   0.001779  -0.002902   0.000539   0.002949
     22       0.002909  -0.004312  -0.001008  -0.001264  -0.000225   0.003990
     23      -0.000994   0.003653  -0.000300   0.000486  -0.000205  -0.002552
     24       0.003422  -0.006567  -0.003746  -0.001516   0.000881  -0.001374
     25       0.001727  -0.013815  -0.003945  -0.007298   0.001726  -0.003805
     26       0.002560  -0.002593  -0.002120  -0.000149   0.000309  -0.000206
     27      -0.000873   0.008203  -0.004157  -0.000188  -0.000066  -0.000655
     28      -0.001569  -0.013061   0.013849   0.002091   0.000259  -0.005222
     29       0.003581  -0.020263   0.010191  -0.000922  -0.000557   0.005272
     30       0.081418  -0.053909  -0.045758  -0.000462  -0.000592  -0.001855
     31      -0.053909   0.203787   0.110296  -0.001698  -0.000658   0.004092
     32      -0.045758   0.110296   0.135987  -0.002273  -0.000477   0.002052
     33      -0.000462  -0.001698  -0.002273   0.240932   0.121818  -0.012980
     34      -0.000592  -0.000658  -0.000477   0.121818   0.121212  -0.016107
     35      -0.001855   0.004092   0.002052  -0.012980  -0.016107   0.059637
     36      -0.002010  -0.000216  -0.001516   0.005979   0.003164  -0.005577
     37      -0.003190   0.005682   0.003244  -0.002824   0.000909  -0.001049
     38      -0.000920  -0.000612  -0.000916   0.004563   0.000436  -0.002978
     39      -0.001158   0.003609   0.002041  -0.000271  -0.001688  -0.001351
     40       0.000125  -0.000940  -0.000081   0.002579   0.000992  -0.002694
     41      -0.000308  -0.003061  -0.003749   0.002845   0.002949  -0.000882
                 36         37         38         39         40         41    
      0      -0.001545  -0.006858   0.001974   0.001433   0.000900   0.006749
      1       0.010960  -0.004587  -0.000764  -0.016728   0.001735   0.003952
      2       0.001539   0.002423   0.000826  -0.017000   0.001006  -0.000221
      3       0.002875   0.004949   0.001659  -0.000716  -0.000812  -0.001000
      4      -0.000844   0.005876  -0.001338   0.012461  -0.004128  -0.002726
      5       0.002156   0.002714   0.001138  -0.002062   0.001168  -0.002063
      6       0.002043  -0.000672   0.001271  -0.004524   0.000099   0.002296
      7       0.003017  -0.004589   0.010772  -0.002556   0.003349   0.000638
      8      -0.000244  -0.007156  -0.003036  -0.000751   0.002128   0.000497
      9       0.008872   0.024422  -0.027238   0.006576   0.006204  -0.011795
     10      -0.007129  -0.008003  -0.009361   0.013701   0.003787  -0.020121
     11       0.010059   0.012391  -0.017400   0.007998   0.008263  -0.012807
     12      -0.273322  -0.049263  -0.149692   0.004718  -0.007165  -0.002062
     13       0.003275  -0.033121   0.001129   0.012342  -0.019937   0.008296
     14      -0.153898  -0.034568  -0.146885   0.016920  -0.026842   0.000045
     15      -0.018583   0.024036   0.018760  -0.087011  -0.045003  -0.057615
     16      -0.012226  -0.006864  -0.002686  -0.047816  -0.133064  -0.111310
     17      -0.012799   0.021406   0.009254  -0.061701  -0.110389  -0.180792
     18      -0.000691   0.004416   0.001493   0.003441  -0.001097  -0.002049
     19      -0.000565  -0.007119   0.000084  -0.004352   0.001262   0.003951
     20      -0.001548  -0.001907  -0.000051  -0.001765   0.000399   0.000595
     21      -0.001749   0.002098  -0.001722   0.000331  -0.001038  -0.002528
     22      -0.000244   0.004853  -0.000455   0.002593  -0.001217  -0.002457
     23      -0.001257  -0.004687  -0.000583  -0.002317   0.000134   0.001532
     24      -0.001663  -0.000723  -0.001097  -0.001256   0.000772  -0.000952
     25      -0.008096   0.000464  -0.005272  -0.006363   0.001525  -0.005366
     26      -0.000513  -0.000597  -0.000266  -0.000849   0.000557  -0.000281
     27      -0.000244  -0.000845  -0.001729  -0.001133   0.000076   0.000356
     28      -0.000403  -0.006554   0.000160  -0.004738   0.000910   0.003732
     29       0.001591   0.005477  -0.001158   0.003781  -0.000721  -0.002224
     30      -0.002010  -0.003190  -0.000920  -0.001158   0.000125  -0.000308
     31      -0.000216   0.005682  -0.000612   0.003609  -0.000940  -0.003061
     32      -0.001516   0.003244  -0.000916   0.002041  -0.000081  -0.003749
     33       0.005979  -0.002824   0.004563  -0.000271   0.002579   0.002845
     34       0.003164   0.000909   0.000436  -0.001688   0.000992   0.002949
     35      -0.005577  -0.001049  -0.002978  -0.001351  -0.002694  -0.000882
     36       0.282034   0.006428   0.154586  -0.001969   0.002801   0.007340
     37       0.006428   0.051968   0.004390  -0.001980   0.001107  -0.002299
     38       0.154586   0.004390   0.157065  -0.001888   0.003464   0.004947
     39      -0.001969  -0.001980  -0.001888   0.081621   0.041516   0.058795
     40       0.002801   0.001107   0.003464   0.041516   0.144636   0.123726
     41       0.007340  -0.002299   0.004947   0.058795   0.123726   0.195420

$bmatrix
 93 42
                  0          1          2          3          4          5    
      0       0.028378  -0.399109  -0.916464  -0.028378   0.399109   0.916464
      1       0.000000   0.000000   0.000000   0.868159   0.282918  -0.407748
      2       0.000000   0.000000   0.000000   0.000000   0.000000   0.000000
      3       0.000000   0.000000   0.000000   0.000000   0.000000   0.000000
      4       0.000000   0.000000   0.000000   0.000000   0.000000   0.000000
      5       0.000000   0.000000   0.000000   0.000000   0.000000   0.000000
      6       0.954138   0.081818   0.287971   0.000000   0.000000   0.000000
      7      -0.413150   0.910028  -0.033995   0.000000   0.000000   0.000000
      8      -0.550693  -0.574600   0.605452   0.000000   0.000000   0.000000
      9       0.000000   0.000000   0.000000   0.031751  -0.993581   0.108574
     10       0.000000   0.000000   0.000000   0.000000   0.000000   0.000000
     11       0.000000   0.000000   0.000000   0.000000   0.000000   0.000000
     12       0.000000   0.000000   0.000000   0.000000   0.000000   0.000000
     13       0.000000   0.000000   0.000000   0.000000   0.000000   0.000000
     14       0.000000   0.000000   0.000000   0.000000   0.000000   0.000000
     15      -0.461715   0.145621   0.287322   0.358720  -0.009600   0.015288
     16      -0.322514   0.282679  -0.551420   0.000000   0.000000   0.000000
     17       0.288736   0.577603   0.253153  -0.206720  -0.271583   0.111870
     18      -0.381124  -0.539560  -0.163654   0.000000   0.000000   0.000000
     19       0.212607  -0.251329   0.609742  -0.154292   0.295594  -0.133505
     20       0.645079  -0.225327  -0.382161   0.000000   0.000000   0.000000
     21       0.322317   0.148715  -0.054783  -0.404539  -0.328545  -0.245056
     22       0.000000   0.000000   0.000000  -0.588989   0.349220   0.210065
     23       0.008766  -0.329105   0.143593   0.001577   0.272752  -0.662306
     24       0.000000   0.000000   0.000000   0.000000   0.000000   0.000000
     25       0.000000   0.000000   0.000000   0.003798  -0.298812  -0.199247
     26       0.000000   0.000000   0.000000   0.000000   0.000000   0.000000
     27       0.000000   0.000000   0.000000   0.000000   0.000000   0.000000
     28       0.000000   0.000000   0.000000  -0.157154   0.295977  -0.129239
     29       0.000000   0.000000   0.000000   0.147769   0.017674   0.326886
     30       0.000000   0.000000   0.000000   0.000000   0.000000   0.000000
     31       0.000000   0.000000   0.000000   0.000000   0.000000   0.000000
     32       0.000000   0.000000   0.000000   0.000000   0.000000   0.000000
     33       0.000000   0.000000   0.000000   0.000000   0.000000   0.000000
     34       0.000000   0.000000   0.000000   0.000000   0.000000   0.000000
     35       0.000000   0.000000   0.000000   0.000000   0.000000   0.000000
     36       0.000000   0.000000   0.000000   0.000000   0.000000   0.000000
     37       0.000000   0.000000   0.000000   0.000000   0.000000   0.000000
     38       0.000000   0.000000   0.000000   0.000000   0.000000   0.000000
     39       0.000000   0.000000   0.000000   0.000000   0.000000   0.000000
     40       0.000000   0.000000   0.000000   0.000000   0.000000   0.000000
     41      -0.094935   0.219135   0.252289   0.000000   0.000000   0.000000
     42       0.102613  -0.035006  -0.330042   0.000000   0.000000   0.000000
     43       0.000000   0.000000   0.000000   0.000000   0.000000   0.000000
     44       0.060685  -0.324238  -0.108947   0.000000   0.000000   0.000000
     45       0.027964  -0.510249   0.223073  -0.207947   0.486211  -0.218178
     46       0.469770   0.256789  -0.097282   0.539663  -0.030943   0.030186
     47      -0.638806   0.330503  -0.163710   0.764884  -0.045401   0.043456
     48      -0.131161  -0.426525   0.181685   0.662511   0.114331  -0.029275
     49      -0.479681   0.246779  -0.122322  -0.105574   0.326479  -0.145447
     50       0.628895   0.173065  -0.055894  -0.330795   0.340937  -0.158717
     51      -0.165021   0.306589  -0.138626   0.242936  -0.329510   0.288616
     52       0.000000   0.000000   0.000000  -0.323024  -0.011769  -0.695934
     53      -0.165021   0.306589  -0.138626   0.239984  -0.490259   0.170793
     54      -0.165021   0.306589  -0.138626   0.147451  -0.331884   0.083665
     55       0.000000   0.000000   0.000000  -0.230491  -0.170144  -0.608806
     56       0.000000   0.000000   0.000000  -0.227538  -0.009395  -0.490983
     57       0.000000   0.000000   0.000000   0.000000   0.000000   0.000000
     58       0.000000   0.000000   0.000000   0.000000   0.000000   0.000000
     59       0.000000   0.000000   0.000000   0.000000   0.000000   0.000000
     60       0.000000   0.000000   0.000000   0.000000   0.000000   0.000000
     61       0.000000   0.000000   0.000000  -0.103510   0.357229   0.027477
     62       0.000000   0.000000   0.000000   0.000000   0.000000   0.000000
     63       0.000000   0.000000   0.000000   0.000000   0.000000   0.000000
     64       0.000000   0.000000   0.000000  -0.103510   0.357229   0.027477
     65       0.000000   0.000000   0.000000  -0.103510   0.357229   0.027477
     66       0.000000   0.000000   0.000000   0.000000   0.000000   0.000000
     67       0.000000   0.000000   0.000000   0.000000   0.000000   0.000000
     68       0.000000   0.000000   0.000000   0.000000   0.000000   0.000000
     69       0.000000   0.000000   0.000000   0.000000   0.000000   0.000000
     70       0.000000   0.000000   0.000000   0.000000   0.000000   0.000000
     71       0.053382   0.479641  -0.313146  -0.015472  -0.341835   0.148386
     72       0.153704  -0.439635  -0.384359   0.000000   0.000000   0.000000
     73      -0.182289   0.046359   0.590810   0.000000   0.000000   0.000000
     74      -0.143291  -0.009186   0.477377   0.000000   0.000000   0.000000
     75       0.014383   0.535186  -0.199713  -0.015472  -0.341835   0.148386
     76       0.000000   0.000000   0.000000   0.000000   0.000000   0.000000
     77       0.000000   0.000000   0.000000   0.000000   0.000000   0.000000
     78      -0.090998  -0.130830   0.338677   0.000000   0.000000   0.000000
     79      -0.090998  -0.130830   0.338677   0.000000   0.000000   0.000000
     80       0.000000   0.000000   0.000000   0.000000   0.000000   0.000000
     81       0.000000   0.000000   0.000000   0.000000   0.000000   0.000000
     82       0.000000   0.000000   0.000000   0.000000   0.000000   0.000000
     83       0.000000   0.000000   0.000000   0.000000   0.000000   0.000000
     84       0.017681  -0.359885   0.043668   0.000000   0.000000   0.000000
     85       0.017681  -0.359885   0.043668   0.000000   0.000000   0.000000
     86       0.000000   0.000000   0.000000   0.000000   0.000000   0.000000
     87       0.017681  -0.359885   0.043668   0.000000   0.000000   0.000000
     88       0.133282  -0.705136  -0.241261   0.000000   0.000000   0.000000
     89      -0.202711  -0.219142   0.733908   0.000000   0.000000   0.000000
     90       0.000000   0.000000   0.000000   0.000000   0.000000   0.000000
     91      -0.006039   0.269685  -0.056615  -0.015472  -0.341835   0.148386
     92       0.192702  -0.495180  -0.497792   0.000000   0.000000   0.000000
                  6          7          8          9         10         11    
      0       0.000000   0.000000   0.000000   0.000000   0.000000   0.000000
      1      -0.868159  -0.282918   0.407748   0.000000   0.000000   0.000000
      2       0.629943   0.123555   0.766750  -0.629943  -0.123555  -0.766750
      3       0.000000   0.000000   0.000000  -0.044098  -0.762600   0.645366
      4       0.000000   0.000000   0.000000  -0.559105   0.072745   0.825899
      5       0.000000   0.000000   0.000000   0.000000   0.000000   0.000000
      6       0.000000   0.000000   0.000000   0.000000   0.000000   0.000000
      7       0.000000   0.000000   0.000000   0.000000   0.000000   0.000000
      8       0.000000   0.000000   0.000000   0.000000   0.000000   0.000000
      9       0.000000   0.000000   0.000000   0.000000   0.000000   0.000000
     10      -0.112200   0.871091  -0.478133   0.000000   0.000000   0.000000
     11       0.306076  -0.685551  -0.660558   0.000000   0.000000   0.000000
     12       0.000000   0.000000   0.000000   0.856003   0.504567  -0.112565
     13       0.000000   0.000000   0.000000   0.000000   0.000000   0.000000
     14       0.000000   0.000000   0.000000   0.000000   0.000000   0.000000
     15       0.000000   0.000000   0.000000   0.000000   0.000000   0.000000
     16       0.000000   0.000000   0.000000   0.000000   0.000000   0.000000
     17       0.000000   0.000000   0.000000   0.000000   0.000000   0.000000
     18       0.000000   0.000000   0.000000   0.000000   0.000000   0.000000
     19       0.000000   0.000000   0.000000   0.000000   0.000000   0.000000
     20       0.000000   0.000000   0.000000   0.000000   0.000000   0.000000
     21       0.082222   0.179829   0.299839   0.000000   0.000000   0.000000
     22       0.109221  -0.342125  -0.004837   0.000000   0.000000   0.000000
     23       0.000000   0.000000   0.000000   0.000000   0.000000   0.000000
     24      -0.129499  -0.124999   0.761829   0.000000   0.000000   0.000000
     25       0.388897   0.564515   0.105450   0.000000   0.000000   0.000000
     26      -0.607174   0.319817  -0.130874   0.210976  -0.241011  -0.134496
     27      -0.337739  -0.545130  -0.227936   0.035129   0.335522  -0.082928
     28       0.622437  -0.304564   0.004410   0.000000   0.000000   0.000000
     29       0.104218   0.072381  -0.548424  -0.251987  -0.090055   0.221538
     30      -0.104441  -0.302759   0.134593   0.354638   0.460637   0.069060
     31       0.000000   0.000000   0.000000   0.125108   0.141315  -0.303817
     32       0.000000   0.000000   0.000000  -0.557551   0.234697  -0.415810
     33       0.215410   0.178721  -0.205775  -0.108175  -0.256181   0.674035
     34      -0.269281   0.013398   0.219076   0.565376   0.024901  -0.022004
     35       0.000000   0.000000   0.000000  -0.177494  -0.427407  -0.580316
     36       0.000000   0.000000   0.000000   0.000000   0.000000   0.000000
     37       0.000000   0.000000   0.000000   0.321985   0.091542   0.130172
     38       0.000000   0.000000   0.000000  -0.223018   0.189273   0.208417
     39       0.000000   0.000000   0.000000   0.000000   0.000000   0.000000
     40       0.000000   0.000000   0.000000   0.235716   0.230243   0.139292
     41       0.000000   0.000000   0.000000   0.000000   0.000000   0.000000
     42       0.000000   0.000000   0.000000  -0.296087  -0.038457  -0.197053
     43       0.000000   0.000000   0.000000   0.097910  -0.330588   0.095400
     44       0.000000   0.000000   0.000000   0.000000   0.000000   0.000000
     45       0.165019  -0.306586   0.138624   0.000000   0.000000   0.000000
     46       0.000000   0.000000   0.000000   0.000000   0.000000   0.000000
     47       0.000000   0.000000   0.000000   0.000000   0.000000   0.000000
     48       0.000000   0.000000   0.000000   0.000000   0.000000   0.000000
     49       0.165019  -0.306586   0.138624   0.000000   0.000000   0.000000
     50       0.165019  -0.306586   0.138624   0.000000   0.000000   0.000000
     51      -0.198094  -0.228922  -0.580611   0.000000   0.000000   0.000000
     52       0.363729  -0.295031   0.569726   0.000000   0.000000   0.000000
     53      -0.175081   0.529193  -0.005591   0.100118  -0.345523  -0.026576
     54       0.272685  -0.220112   0.427863   0.000000   0.000000   0.000000
     55      -0.084037   0.454274   0.136272   0.100118  -0.345523  -0.026576
     56      -0.107050  -0.303841  -0.438748   0.000000   0.000000   0.000000
     57       0.428098   0.414699  -0.418540  -0.450181   0.142880   0.346834
     58      -0.386431   0.077713   0.304959  -0.283728   0.222291   0.197284
     59       0.333232   0.376542  -0.334451  -0.096206   0.368004   0.019740
     60      -0.584061   0.321193   0.428093   0.456591  -0.686665  -0.264474
     61       0.032788  -0.273010   0.017055   0.336230  -0.566002  -0.185032
     62       0.230467   0.658178  -0.295406   0.290138  -0.766076  -0.114924
     63      -0.481297   0.039556   0.389048   0.070247   0.447416  -0.129810
     64       0.135552  -0.554647  -0.021990  -0.050114   0.568079  -0.050369
     65       0.230419  -0.516490  -0.106078  -0.404089   0.342954   0.276725
     66       0.000000   0.000000   0.000000  -0.268705   0.559637   0.642938
     67       0.000000   0.000000   0.000000  -0.218147   0.000764  -0.014003
     68      -0.268101   0.177677   0.191634   0.313818  -0.168455  -0.177613
     69      -0.268101   0.177677   0.191634   0.531965  -0.169219  -0.163610
     70       0.000000   0.000000   0.000000  -0.050558   0.558873   0.656941
     71       0.000000   0.000000   0.000000   0.000000   0.000000   0.000000
     72       0.000000   0.000000   0.000000  -0.018207   0.370601  -0.044968
     73       0.000000   0.000000   0.000000  -0.018207   0.370601  -0.044968
     74       0.000000   0.000000   0.000000   0.000000   0.000000   0.000000
     75       0.000000   0.000000   0.000000  -0.018207   0.370601  -0.044968
     76       0.000000   0.000000   0.000000   0.000000   0.000000   0.000000
     77       0.000000   0.000000   0.000000  -0.323695  -0.155160  -0.205464
     78       0.000000   0.000000   0.000000   0.000000   0.000000   0.000000
     79       0.000000   0.000000   0.000000   0.323695   0.155160   0.205464
     80       0.000000   0.000000   0.000000   0.048493   0.250423   0.010771
     81      -0.017549   0.359950  -0.043585  -0.091178  -0.294909  -0.035749
     82       0.000000   0.000000   0.000000  -0.565945   0.533685  -0.430132
     83      -0.017549   0.359950  -0.043585  -0.139671  -0.545332  -0.046520
     84       0.000000   0.000000   0.000000  -0.398209   0.504205  -0.313984
     85       0.000000   0.000000   0.000000   0.167736  -0.029480   0.116148
     86       0.000000   0.000000   0.000000  -0.517452   0.784108  -0.419361
     87      -0.017549   0.359950  -0.043585   0.028065  -0.574812   0.069629
     88       0.000000   0.000000   0.000000   0.000000   0.000000   0.000000
     89       0.000000   0.000000   0.000000   0.000000   0.000000   0.000000
     90       0.000000   0.000000   0.000000   0.323695   0.155160   0.205464
     91       0.000000   0.000000   0.000000   0.000000   0.000000   0.000000
     92       0.000000   0.000000   0.000000   0.000000   0.000000   0.000000
                 12         13         14         15         16         17    
      0       0.000000   0.000000   0.000000   0.000000   0.000000   0.000000
      1       0.000000   0.000000   0.000000   0.000000   0.000000   0.000000
      2       0.000000   0.000000   0.000000   0.000000   0.000000   0.000000
      3       0.044098   0.762600  -0.645366   0.000000   0.000000   0.000000
      4       0.000000   0.000000   0.000000   0.559105  -0.072745  -0.825899
      5      -0.517337   0.835797   0.183863   0.517337  -0.835797  -0.183863
      6       0.000000   0.000000   0.000000  -0.954138  -0.081818  -0.287971
      7       0.000000   0.000000   0.000000   0.000000   0.000000   0.000000
      8       0.000000   0.000000   0.000000   0.000000   0.000000   0.000000
      9       0.000000   0.000000   0.000000   0.000000   0.000000   0.000000
     10       0.000000   0.000000   0.000000   0.000000   0.000000   0.000000
     11       0.000000   0.000000   0.000000   0.000000   0.000000   0.000000
     12       0.000000   0.000000   0.000000   0.000000   0.000000   0.000000
     13       0.827354  -0.021279   0.561277   0.000000   0.000000   0.000000
     14       0.000000   0.000000   0.000000   0.257661   0.582708   0.770754
     15       0.000000   0.000000   0.000000   0.102995  -0.136021  -0.302610
     16       0.000000   0.000000   0.000000  -0.064702  -0.205264   0.272696
     17       0.000000   0.000000   0.000000   0.000000   0.000000   0.000000
     18       0.000000   0.000000   0.000000  -0.036327   0.344762   0.022409
     19       0.000000   0.000000   0.000000   0.000000   0.000000   0.000000
     20       0.000000   0.000000   0.000000   0.000000   0.000000   0.000000
     21       0.000000   0.000000   0.000000   0.000000   0.000000   0.000000
     22       0.000000   0.000000   0.000000   0.000000   0.000000   0.000000
     23       0.000000   0.000000   0.000000   0.000000   0.000000   0.000000
     24       0.000000   0.000000   0.000000   0.000000   0.000000   0.000000
     25       0.000000   0.000000   0.000000   0.000000   0.000000   0.000000
     26       0.000000   0.000000   0.000000   0.000000   0.000000   0.000000
     27       0.000000   0.000000   0.000000   0.000000   0.000000   0.000000
     28       0.000000   0.000000   0.000000   0.000000   0.000000   0.000000
     29       0.000000   0.000000   0.000000   0.000000   0.000000   0.000000
     30      -0.250197  -0.157878  -0.203653   0.000000   0.000000   0.000000
     31      -0.223018   0.189273   0.208417   0.097910  -0.330588   0.095400
     32       0.344850   0.052480   0.085577   0.000000   0.000000   0.000000
     33       0.000000   0.000000   0.000000   0.000000   0.000000   0.000000
     34       0.000000   0.000000   0.000000  -0.296094  -0.038299  -0.197072
     35       0.000000   0.000000   0.000000   0.235810   0.230101   0.139368
     36      -0.118984  -0.560466  -0.447152   0.248586   0.101357   0.238706
     37      -0.503161  -0.509995   0.121027   0.000000   0.000000   0.000000
     38       0.098644  -0.333286   0.096280   0.124374   0.144013  -0.304697
     39       0.212557   0.069734   0.281079  -0.573882   0.236751  -0.391999
     40       0.000000   0.000000   0.000000  -0.637096  -0.367857   0.098928
     41       0.000000   0.000000   0.000000   0.561341  -0.343246  -0.314376
     42       0.000000   0.000000   0.000000   0.193474   0.073462   0.527095
     43       0.124374   0.144013  -0.304697  -0.222283   0.186575   0.209297
     44      -0.294759  -0.152101  -0.137954   0.234074   0.476339   0.246901
     45       0.000000   0.000000   0.000000   0.014965   0.330624  -0.143519
     46       0.000000   0.000000   0.000000   0.000000   0.000000   0.000000
     47       0.000000   0.000000   0.000000   0.000000   0.000000   0.000000
     48       0.000000   0.000000   0.000000   0.014965   0.330624  -0.143519
     49       0.000000   0.000000   0.000000   0.000000   0.000000   0.000000
     50       0.000000   0.000000   0.000000   0.000000   0.000000   0.000000
     51       0.000000   0.000000   0.000000   0.000000   0.000000   0.000000
     52       0.000000   0.000000   0.000000   0.000000   0.000000   0.000000
     53       0.000000   0.000000   0.000000   0.000000   0.000000   0.000000
     54       0.000000   0.000000   0.000000   0.000000   0.000000   0.000000
     55       0.000000   0.000000   0.000000   0.000000   0.000000   0.000000
     56       0.000000   0.000000   0.000000   0.000000   0.000000   0.000000
     57       0.277180  -0.183694  -0.198123   0.000000   0.000000   0.000000
     58       0.277180  -0.183694  -0.198123   0.000000   0.000000   0.000000
     59       0.000000   0.000000   0.000000   0.018072  -0.370661   0.044882
     60       0.000000   0.000000   0.000000   0.000000   0.000000   0.000000
     61       0.000000   0.000000   0.000000   0.000000   0.000000   0.000000
     62       0.000000   0.000000   0.000000   0.000000   0.000000   0.000000
     63       0.000000   0.000000   0.000000   0.018072  -0.370661   0.044882
     64       0.000000   0.000000   0.000000   0.018072  -0.370661   0.044882
     65       0.277180  -0.183694  -0.198123   0.000000   0.000000   0.000000
     66       0.358373  -0.536086  -0.608981   0.000000   0.000000   0.000000
     67       0.138638  -0.485333  -0.564024   0.323758   0.155190   0.205504
     68       0.198531  -0.338601  -0.386544   0.000000   0.000000   0.000000
     69       0.059894   0.146732   0.177480  -0.323758  -0.155190  -0.205504
     70       0.219735  -0.050752  -0.044958  -0.323758  -0.155190  -0.205504
     71       0.094100   0.135289  -0.350220  -0.132009  -0.273095   0.514980
     72       0.000000   0.000000   0.000000  -0.012005  -0.353851   0.140313
     73       0.000000   0.000000   0.000000   0.057341  -0.463737  -0.058233
     74       0.094100   0.135289  -0.350220  -0.093964  -0.172880   0.360451
     75       0.000000   0.000000   0.000000   0.019296  -0.563952   0.096295
     76       0.471650   0.427929  -0.618175  -0.538996  -0.454638   0.550093
     77       0.508112   0.400901  -0.392718   0.094593   0.015257   0.196801
     78       0.309939   0.272335  -0.365891   0.060069   0.119492  -0.374166
     79      -0.198173  -0.128566   0.026827  -0.034524   0.104235  -0.570967
     80      -0.325049  -0.155809  -0.206323   0.566382  -0.533408   0.430403
     81       0.000000   0.000000   0.000000   0.398553  -0.503835   0.314184
     82       0.325049   0.155809   0.206323  -0.048707  -0.250542  -0.010905
     83       0.325049   0.155809   0.206323  -0.167828   0.029573  -0.116219
     84       0.000000   0.000000   0.000000   0.090925   0.294632   0.035602
     85      -0.325049  -0.155809  -0.206323   0.139632   0.545174   0.046507
     86       0.000000   0.000000   0.000000   0.517675  -0.783950   0.419498
     87       0.000000   0.000000   0.000000  -0.028197   0.574747  -0.069712
     88       0.000000   0.000000   0.000000   0.059622   0.720434  -0.402235
     89       0.000000   0.000000   0.000000   0.128968   0.610548  -0.600781
     90      -0.036462   0.027029  -0.225457  -0.633589  -0.469895   0.353292
     91       0.000000   0.000000   0.000000   0.090923   0.510334  -0.446252
     92       0.094100   0.135289  -0.350220  -0.163311  -0.062995   0.558997
                 18         19         20         21         22         23    
      0       0.000000   0.000000   0.000000   0.000000   0.000000   0.000000
      1       0.000000   0.000000   0.000000   0.000000   0.000000   0.000000
      2       0.000000   0.000000   0.000000   0.000000   0.000000   0.000000
      3       0.000000   0.000000   0.000000   0.000000   0.000000   0.000000
      4       0.000000   0.000000   0.000000   0.000000   0.000000   0.000000
      5       0.000000   0.000000   0.000000   0.000000   0.000000   0.000000
      6       0.000000   0.000000   0.000000   0.000000   0.000000   0.000000
      7       0.413150  -0.910028   0.033995   0.000000   0.000000   0.000000
      8       0.000000   0.000000   0.000000   0.550693   0.574600  -0.605452
      9       0.000000   0.000000   0.000000   0.000000   0.000000   0.000000
     10       0.000000   0.000000   0.000000   0.000000   0.000000   0.000000
     11       0.000000   0.000000   0.000000   0.000000   0.000000   0.000000
     12       0.000000   0.000000   0.000000   0.000000   0.000000   0.000000
     13       0.000000   0.000000   0.000000   0.000000   0.000000   0.000000
     14       0.000000   0.000000   0.000000   0.000000   0.000000   0.000000
     15       0.000000   0.000000   0.000000   0.000000   0.000000   0.000000
     16       0.000000   0.000000   0.000000   0.387215  -0.077415   0.278724
     17       0.000000   0.000000   0.000000  -0.082016  -0.306019  -0.365023
     18       0.417451   0.194798   0.141245   0.000000   0.000000   0.000000
     19      -0.058315  -0.044265  -0.476237   0.000000   0.000000   0.000000
     20      -0.345963  -0.145784   0.302023  -0.299116   0.371111   0.080138
     21       0.000000   0.000000   0.000000   0.000000   0.000000   0.000000
     22       0.000000   0.000000   0.000000   0.000000   0.000000   0.000000
     23       0.000000   0.000000   0.000000   0.000000   0.000000   0.000000
     24       0.000000   0.000000   0.000000   0.000000   0.000000   0.000000
     25       0.000000   0.000000   0.000000   0.000000   0.000000   0.000000
     26       0.000000   0.000000   0.000000   0.000000   0.000000   0.000000
     27       0.000000   0.000000   0.000000   0.000000   0.000000   0.000000
     28       0.000000   0.000000   0.000000   0.000000   0.000000   0.000000
     29       0.000000   0.000000   0.000000   0.000000   0.000000   0.000000
     30       0.000000   0.000000   0.000000   0.000000   0.000000   0.000000
     31       0.000000   0.000000   0.000000   0.000000   0.000000   0.000000
     32       0.000000   0.000000   0.000000   0.000000   0.000000   0.000000
     33       0.000000   0.000000   0.000000   0.000000   0.000000   0.000000
     34       0.000000   0.000000   0.000000   0.000000   0.000000   0.000000
     35       0.000000   0.000000   0.000000   0.000000   0.000000   0.000000
     36       0.000000   0.000000   0.000000   0.000000   0.000000   0.000000
     37       0.000000   0.000000   0.000000   0.000000   0.000000   0.000000
     38       0.000000   0.000000   0.000000   0.000000   0.000000   0.000000
     39       0.000000   0.000000   0.000000   0.000000   0.000000   0.000000
     40       0.000000   0.000000   0.000000   0.000000   0.000000   0.000000
     41       0.000000   0.000000   0.000000   0.000000   0.000000   0.000000
     42       0.000000   0.000000   0.000000   0.000000   0.000000   0.000000
     43       0.000000   0.000000   0.000000   0.000000   0.000000   0.000000
     44       0.000000   0.000000   0.000000   0.000000   0.000000   0.000000
     45       0.000000   0.000000   0.000000   0.000000   0.000000   0.000000
     46      -0.463119  -0.207416   0.075987   0.000000   0.000000   0.000000
     47       0.000000   0.000000   0.000000   0.420236  -0.266672   0.129145
     48       0.000000   0.000000   0.000000   0.000000   0.000000   0.000000
     49       0.000000   0.000000   0.000000   0.420236  -0.266672   0.129145
     50      -0.463119  -0.207416   0.075987   0.000000   0.000000   0.000000
     51       0.000000   0.000000   0.000000   0.000000   0.000000   0.000000
     52       0.000000   0.000000   0.000000   0.000000   0.000000   0.000000
     53       0.000000   0.000000   0.000000   0.000000   0.000000   0.000000
     54       0.000000   0.000000   0.000000   0.000000   0.000000   0.000000
     55       0.000000   0.000000   0.000000   0.000000   0.000000   0.000000
     56       0.000000   0.000000   0.000000   0.000000   0.000000   0.000000
     57       0.000000   0.000000   0.000000   0.000000   0.000000   0.000000
     58       0.000000   0.000000   0.000000   0.000000   0.000000   0.000000
     59       0.000000   0.000000   0.000000   0.000000   0.000000   0.000000
     60       0.000000   0.000000   0.000000   0.000000   0.000000   0.000000
     61       0.000000   0.000000   0.000000   0.000000   0.000000   0.000000
     62       0.000000   0.000000   0.000000   0.000000   0.000000   0.000000
     63       0.000000   0.000000   0.000000   0.000000   0.000000   0.000000
     64       0.000000   0.000000   0.000000   0.000000   0.000000   0.000000
     65       0.000000   0.000000   0.000000   0.000000   0.000000   0.000000
     66       0.000000   0.000000   0.000000   0.000000   0.000000   0.000000
     67       0.000000   0.000000   0.000000   0.000000   0.000000   0.000000
     68       0.000000   0.000000   0.000000   0.000000   0.000000   0.000000
     69       0.000000   0.000000   0.000000   0.000000   0.000000   0.000000
     70       0.000000   0.000000   0.000000   0.000000   0.000000   0.000000
     71       0.000000   0.000000   0.000000   0.000000   0.000000   0.000000
     72       0.000000   0.000000   0.000000  -0.123491   0.422886   0.289015
     73       0.143155   0.046777  -0.487609   0.000000   0.000000   0.000000
     74       0.143155   0.046777  -0.487609   0.000000   0.000000   0.000000
     75       0.000000   0.000000   0.000000   0.000000   0.000000   0.000000
     76       0.000000   0.000000   0.000000   0.000000   0.000000   0.000000
     77       0.000000   0.000000   0.000000   0.000000   0.000000   0.000000
     78       0.000000   0.000000   0.000000   0.000000   0.000000   0.000000
     79       0.000000   0.000000   0.000000   0.000000   0.000000   0.000000
     80       0.000000   0.000000   0.000000   0.000000   0.000000   0.000000
     81       0.000000   0.000000   0.000000   0.000000   0.000000   0.000000
     82       0.000000   0.000000   0.000000   0.000000   0.000000   0.000000
     83       0.000000   0.000000   0.000000   0.000000   0.000000   0.000000
     84       0.000000   0.000000   0.000000   0.000000   0.000000   0.000000
     85       0.000000   0.000000   0.000000   0.000000   0.000000   0.000000
     86       0.000000   0.000000   0.000000   0.000000   0.000000   0.000000
     87       0.000000   0.000000   0.000000   0.000000   0.000000   0.000000
     88       0.000000   0.000000   0.000000  -0.123491   0.422886   0.289015
     89       0.143155   0.046777  -0.487609   0.000000   0.000000   0.000000
     90       0.000000   0.000000   0.000000   0.000000   0.000000   0.000000
     91       0.000000   0.000000   0.000000   0.000000   0.000000   0.000000
     92       0.000000   0.000000   0.000000  -0.123491   0.422886   0.289015
                 24         25         26         27         28         29    
      0       0.000000   0.000000   0.000000   0.000000   0.000000   0.000000
      1       0.000000   0.000000   0.000000   0.000000   0.000000   0.000000
      2       0.000000   0.000000   0.000000   0.000000   0.000000   0.000000
      3       0.000000   0.000000   0.000000   0.000000   0.000000   0.000000
      4       0.000000   0.000000   0.000000   0.000000   0.000000   0.000000
      5       0.000000   0.000000   0.000000   0.000000   0.000000   0.000000
      6       0.000000   0.000000   0.000000   0.000000   0.000000   0.000000
      7       0.000000   0.000000   0.000000   0.000000   0.000000   0.000000
      8       0.000000   0.000000   0.000000   0.000000   0.000000   0.000000
      9      -0.031751   0.993581  -0.108574   0.000000   0.000000   0.000000
     10       0.000000   0.000000   0.000000   0.112200  -0.871091   0.478133
     11       0.000000   0.000000   0.000000   0.000000   0.000000   0.000000
     12       0.000000   0.000000   0.000000   0.000000   0.000000   0.000000
     13       0.000000   0.000000   0.000000   0.000000   0.000000   0.000000
     14       0.000000   0.000000   0.000000   0.000000   0.000000   0.000000
     15       0.000000   0.000000   0.000000   0.000000   0.000000   0.000000
     16       0.000000   0.000000   0.000000   0.000000   0.000000   0.000000
     17       0.000000   0.000000   0.000000   0.000000   0.000000   0.000000
     18       0.000000   0.000000   0.000000   0.000000   0.000000   0.000000
     19       0.000000   0.000000   0.000000   0.000000   0.000000   0.000000
     20       0.000000   0.000000   0.000000   0.000000   0.000000   0.000000
     21       0.000000   0.000000   0.000000   0.000000   0.000000   0.000000
     22       0.479768  -0.007095  -0.205228   0.000000   0.000000   0.000000
     23      -0.010342   0.056352   0.518714   0.000000   0.000000   0.000000
     24       0.000000   0.000000   0.000000   0.137434  -0.208475  -0.412062
     25       0.000000   0.000000   0.000000   0.000000   0.000000   0.000000
     26       0.000000   0.000000   0.000000   0.000000   0.000000   0.000000
     27       0.000000   0.000000   0.000000   0.302610   0.209608   0.310864
     28       0.000000   0.000000   0.000000  -0.465283   0.008587   0.124830
     29       0.000000   0.000000   0.000000   0.000000   0.000000   0.000000
     30       0.000000   0.000000   0.000000   0.000000   0.000000   0.000000
     31       0.000000   0.000000   0.000000   0.000000   0.000000   0.000000
     32       0.000000   0.000000   0.000000   0.000000   0.000000   0.000000
     33       0.000000   0.000000   0.000000   0.000000   0.000000   0.000000
     34       0.000000   0.000000   0.000000   0.000000   0.000000   0.000000
     35       0.000000   0.000000   0.000000   0.000000   0.000000   0.000000
     36       0.000000   0.000000   0.000000   0.000000   0.000000   0.000000
     37       0.000000   0.000000   0.000000   0.000000   0.000000   0.000000
     38       0.000000   0.000000   0.000000   0.000000   0.000000   0.000000
     39       0.000000   0.000000   0.000000   0.000000   0.000000   0.000000
     40       0.000000   0.000000   0.000000   0.000000   0.000000   0.000000
     41       0.000000   0.000000   0.000000   0.000000   0.000000   0.000000
     42       0.000000   0.000000   0.000000   0.000000   0.000000   0.000000
     43       0.000000   0.000000   0.000000   0.000000   0.000000   0.000000
     44       0.000000   0.000000   0.000000   0.000000   0.000000   0.000000
     45       0.000000   0.000000   0.000000   0.000000   0.000000   0.000000
     46      -0.546314  -0.018430  -0.008890   0.000000   0.000000   0.000000
     47      -0.546314  -0.018430  -0.008890   0.000000   0.000000   0.000000
     48      -0.546314  -0.018430  -0.008890   0.000000   0.000000   0.000000
     49       0.000000   0.000000   0.000000   0.000000   0.000000   0.000000
     50       0.000000   0.000000   0.000000   0.000000   0.000000   0.000000
     51       0.000000   0.000000   0.000000   0.120178   0.251843   0.430621
     52       0.214410   0.061392   0.499110   0.000000   0.000000   0.000000
     53       0.000000   0.000000   0.000000   0.000000   0.000000   0.000000
     54       0.000000   0.000000   0.000000   0.000000   0.000000   0.000000
     55       0.214410   0.061392   0.499110   0.000000   0.000000   0.000000
     56       0.214410   0.061392   0.499110   0.120178   0.251843   0.430621
     57       0.000000   0.000000   0.000000   0.000000   0.000000   0.000000
     58       0.000000   0.000000   0.000000   0.392979  -0.116311  -0.304119
     59       0.000000   0.000000   0.000000   0.000000   0.000000   0.000000
     60       0.000000   0.000000   0.000000   0.392979  -0.116311  -0.304119
     61       0.000000   0.000000   0.000000   0.000000   0.000000   0.000000
     62       0.000000   0.000000   0.000000   0.000000   0.000000   0.000000
     63       0.000000   0.000000   0.000000   0.392979  -0.116311  -0.304119
     64       0.000000   0.000000   0.000000   0.000000   0.000000   0.000000
     65       0.000000   0.000000   0.000000   0.000000   0.000000   0.000000
     66       0.000000   0.000000   0.000000   0.000000   0.000000   0.000000
     67       0.000000   0.000000   0.000000   0.000000   0.000000   0.000000
     68       0.000000   0.000000   0.000000   0.000000   0.000000   0.000000
     69       0.000000   0.000000   0.000000   0.000000   0.000000   0.000000
     70       0.000000   0.000000   0.000000   0.000000   0.000000   0.000000
     71       0.000000   0.000000   0.000000   0.000000   0.000000   0.000000
     72       0.000000   0.000000   0.000000   0.000000   0.000000   0.000000
     73       0.000000   0.000000   0.000000   0.000000   0.000000   0.000000
     74       0.000000   0.000000   0.000000   0.000000   0.000000   0.000000
     75       0.000000   0.000000   0.000000   0.000000   0.000000   0.000000
     76       0.000000   0.000000   0.000000   0.000000   0.000000   0.000000
     77       0.000000   0.000000   0.000000   0.000000   0.000000   0.000000
     78       0.000000   0.000000   0.000000   0.000000   0.000000   0.000000
     79       0.000000   0.000000   0.000000   0.000000   0.000000   0.000000
     80       0.000000   0.000000   0.000000   0.000000   0.000000   0.000000
     81       0.000000   0.000000   0.000000   0.000000   0.000000   0.000000
     82       0.000000   0.000000   0.000000   0.000000   0.000000   0.000000
     83       0.000000   0.000000   0.000000   0.000000   0.000000   0.000000
     84       0.000000   0.000000   0.000000   0.000000   0.000000   0.000000
     85       0.000000   0.000000   0.000000   0.000000   0.000000   0.000000
     86       0.000000   0.000000   0.000000   0.000000   0.000000   0.000000
     87       0.000000   0.000000   0.000000   0.000000   0.000000   0.000000
     88       0.000000   0.000000   0.000000   0.000000   0.000000   0.000000
     89       0.000000   0.000000   0.000000   0.000000   0.000000   0.000000
     90       0.000000   0.000000   0.000000   0.000000   0.000000   0.000000
     91       0.000000   0.000000   0.000000   0.000000   0.000000   0.000000
     92       0.000000   0.000000   0.000000   0.000000   0.000000   0.000000
                 30         31         32         33         34         35    
      0       0.000000   0.000000   0.000000   0.000000   0.000000   0.000000
      1       0.000000   0.000000   0.000000   0.000000   0.000000   0.000000
      2       0.000000   0.000000   0.000000   0.000000   0.000000   0.000000
      3       0.000000   0.000000   0.000000   0.000000   0.000000   0.000000
      4       0.000000   0.000000   0.000000   0.000000   0.000000   0.000000
      5       0.000000   0.000000   0.000000   0.000000   0.000000   0.000000
      6       0.000000   0.000000   0.000000   0.000000   0.000000   0.000000
      7       0.000000   0.000000   0.000000   0.000000   0.000000   0.000000
      8       0.000000   0.000000   0.000000   0.000000   0.000000   0.000000
      9       0.000000   0.000000   0.000000   0.000000   0.000000   0.000000
     10       0.000000   0.000000   0.000000   0.000000   0.000000   0.000000
     11      -0.306076   0.685551   0.660558   0.000000   0.000000   0.000000
     12       0.000000   0.000000   0.000000  -0.856003  -0.504567   0.112565
     13       0.000000   0.000000   0.000000   0.000000   0.000000   0.000000
     14       0.000000   0.000000   0.000000   0.000000   0.000000   0.000000
     15       0.000000   0.000000   0.000000   0.000000   0.000000   0.000000
     16       0.000000   0.000000   0.000000   0.000000   0.000000   0.000000
     17       0.000000   0.000000   0.000000   0.000000   0.000000   0.000000
     18       0.000000   0.000000   0.000000   0.000000   0.000000   0.000000
     19       0.000000   0.000000   0.000000   0.000000   0.000000   0.000000
     20       0.000000   0.000000   0.000000   0.000000   0.000000   0.000000
     21       0.000000   0.000000   0.000000   0.000000   0.000000   0.000000
     22       0.000000   0.000000   0.000000   0.000000   0.000000   0.000000
     23       0.000000   0.000000   0.000000   0.000000   0.000000   0.000000
     24      -0.007934   0.333473  -0.349767   0.000000   0.000000   0.000000
     25      -0.392695  -0.265702   0.093797   0.000000   0.000000   0.000000
     26       0.396198  -0.078806   0.265370   0.000000   0.000000   0.000000
     27       0.000000   0.000000   0.000000   0.000000   0.000000   0.000000
     28       0.000000   0.000000   0.000000   0.000000   0.000000   0.000000
     29       0.000000   0.000000   0.000000   0.000000   0.000000   0.000000
     30       0.000000   0.000000   0.000000   0.000000   0.000000   0.000000
     31       0.000000   0.000000   0.000000   0.000000   0.000000   0.000000
     32       0.000000   0.000000   0.000000   0.212701  -0.287177   0.330233
     33       0.000000   0.000000   0.000000  -0.107235   0.077460  -0.468260
     34       0.000000   0.000000   0.000000   0.000000   0.000000   0.000000
     35       0.000000   0.000000   0.000000  -0.058316   0.197307   0.440948
     36       0.000000   0.000000   0.000000   0.000000   0.000000   0.000000
     37       0.000000   0.000000   0.000000   0.000000   0.000000   0.000000
     38       0.000000   0.000000   0.000000   0.000000   0.000000   0.000000
     39       0.000000   0.000000   0.000000   0.000000   0.000000   0.000000
     40       0.000000   0.000000   0.000000   0.000000   0.000000   0.000000
     41       0.000000   0.000000   0.000000   0.000000   0.000000   0.000000
     42       0.000000   0.000000   0.000000   0.000000   0.000000   0.000000
     43       0.000000   0.000000   0.000000   0.000000   0.000000   0.000000
     44       0.000000   0.000000   0.000000   0.000000   0.000000   0.000000
     45       0.000000   0.000000   0.000000   0.000000   0.000000   0.000000
     46       0.000000   0.000000   0.000000   0.000000   0.000000   0.000000
     47       0.000000   0.000000   0.000000   0.000000   0.000000   0.000000
     48       0.000000   0.000000   0.000000   0.000000   0.000000   0.000000
     49       0.000000   0.000000   0.000000   0.000000   0.000000   0.000000
     50       0.000000   0.000000   0.000000   0.000000   0.000000   0.000000
     51       0.000000   0.000000   0.000000   0.000000   0.000000   0.000000
     52      -0.255115   0.245407  -0.372903   0.000000   0.000000   0.000000
     53       0.000000   0.000000   0.000000   0.000000   0.000000   0.000000
     54      -0.255115   0.245407  -0.372903   0.000000   0.000000   0.000000
     55       0.000000   0.000000   0.000000   0.000000   0.000000   0.000000
     56       0.000000   0.000000   0.000000   0.000000   0.000000   0.000000
     57      -0.255097  -0.373885   0.269830   0.000000   0.000000   0.000000
     58       0.000000   0.000000   0.000000   0.000000   0.000000   0.000000
     59      -0.255097  -0.373885   0.269830   0.000000   0.000000   0.000000
     60       0.000000   0.000000   0.000000  -0.265509   0.481783   0.140500
     61       0.000000   0.000000   0.000000  -0.265509   0.481783   0.140500
     62      -0.255097  -0.373885   0.269830  -0.265509   0.481783   0.140500
     63       0.000000   0.000000   0.000000   0.000000   0.000000   0.000000
     64       0.000000   0.000000   0.000000   0.000000   0.000000   0.000000
     65       0.000000   0.000000   0.000000   0.000000   0.000000   0.000000
     66       0.000000   0.000000   0.000000   0.154581  -0.352930  -0.406480
     67       0.000000   0.000000   0.000000   0.000000   0.000000   0.000000
     68       0.000000   0.000000   0.000000   0.000000   0.000000   0.000000
     69       0.000000   0.000000   0.000000   0.000000   0.000000   0.000000
     70       0.000000   0.000000   0.000000   0.154581  -0.352930  -0.406480
     71       0.000000   0.000000   0.000000   0.000000   0.000000   0.000000
     72       0.000000   0.000000   0.000000   0.000000   0.000000   0.000000
     73       0.000000   0.000000   0.000000   0.000000   0.000000   0.000000
     74       0.000000   0.000000   0.000000   0.000000   0.000000   0.000000
     75       0.000000   0.000000   0.000000   0.000000   0.000000   0.000000
     76       0.000000   0.000000   0.000000   0.000000   0.000000   0.000000
     77       0.000000   0.000000   0.000000   0.000000   0.000000   0.000000
     78       0.000000   0.000000   0.000000   0.000000   0.000000   0.000000
     79       0.000000   0.000000   0.000000   0.000000   0.000000   0.000000
     80       0.000000   0.000000   0.000000   0.000000   0.000000   0.000000
     81       0.000000   0.000000   0.000000   0.000000   0.000000   0.000000
     82       0.000000   0.000000   0.000000   0.289603  -0.438952   0.234714
     83       0.000000   0.000000   0.000000   0.000000   0.000000   0.000000
     84       0.000000   0.000000   0.000000   0.289603  -0.438952   0.234714
     85       0.000000   0.000000   0.000000   0.000000   0.000000   0.000000
     86       0.000000   0.000000   0.000000   0.289603  -0.438952   0.234714
     87       0.000000   0.000000   0.000000   0.000000   0.000000   0.000000
     88       0.000000   0.000000   0.000000   0.000000   0.000000   0.000000
     89       0.000000   0.000000   0.000000   0.000000   0.000000   0.000000
     90       0.000000   0.000000   0.000000   0.000000   0.000000   0.000000
     91       0.000000   0.000000   0.000000   0.000000   0.000000   0.000000
     92       0.000000   0.000000   0.000000   0.000000   0.000000   0.000000
                 36         37         38         39         40         41    
      0       0.000000   0.000000   0.000000   0.000000   0.000000   0.000000
      1       0.000000   0.000000   0.000000   0.000000   0.000000   0.000000
      2       0.000000   0.000000   0.000000   0.000000   0.000000   0.000000
      3       0.000000   0.000000   0.000000   0.000000   0.000000   0.000000
      4       0.000000   0.000000   0.000000   0.000000   0.000000   0.000000
      5       0.000000   0.000000   0.000000   0.000000   0.000000   0.000000
      6       0.000000   0.000000   0.000000   0.000000   0.000000   0.000000
      7       0.000000   0.000000   0.000000   0.000000   0.000000   0.000000
      8       0.000000   0.000000   0.000000   0.000000   0.000000   0.000000
      9       0.000000   0.000000   0.000000   0.000000   0.000000   0.000000
     10       0.000000   0.000000   0.000000   0.000000   0.000000   0.000000
     11       0.000000   0.000000   0.000000   0.000000   0.000000   0.000000
     12       0.000000   0.000000   0.000000   0.000000   0.000000   0.000000
     13      -0.827354   0.021279  -0.561277   0.000000   0.000000   0.000000
     14       0.000000   0.000000   0.000000  -0.257661  -0.582708  -0.770754
     15       0.000000   0.000000   0.000000   0.000000   0.000000   0.000000
     16       0.000000   0.000000   0.000000   0.000000   0.000000   0.000000
     17       0.000000   0.000000   0.000000   0.000000   0.000000   0.000000
     18       0.000000   0.000000   0.000000   0.000000   0.000000   0.000000
     19       0.000000   0.000000   0.000000   0.000000   0.000000   0.000000
     20       0.000000   0.000000   0.000000   0.000000   0.000000   0.000000
     21       0.000000   0.000000   0.000000   0.000000   0.000000   0.000000
     22       0.000000   0.000000   0.000000   0.000000   0.000000   0.000000
     23       0.000000   0.000000   0.000000   0.000000   0.000000   0.000000
     24       0.000000   0.000000   0.000000   0.000000   0.000000   0.000000
     25       0.000000   0.000000   0.000000   0.000000   0.000000   0.000000
     26       0.000000   0.000000   0.000000   0.000000   0.000000   0.000000
     27       0.000000   0.000000   0.000000   0.000000   0.000000   0.000000
     28       0.000000   0.000000   0.000000   0.000000   0.000000   0.000000
     29       0.000000   0.000000   0.000000   0.000000   0.000000   0.000000
     30       0.000000   0.000000   0.000000   0.000000   0.000000   0.000000
     31       0.000000   0.000000   0.000000   0.000000   0.000000   0.000000
     32       0.000000   0.000000   0.000000   0.000000   0.000000   0.000000
     33       0.000000   0.000000   0.000000   0.000000   0.000000   0.000000
     34       0.000000   0.000000   0.000000   0.000000   0.000000   0.000000
     35       0.000000   0.000000   0.000000   0.000000   0.000000   0.000000
     36      -0.129602   0.459110   0.208446   0.000000   0.000000   0.000000
     37       0.181176   0.418453  -0.251199   0.000000   0.000000   0.000000
     38       0.000000   0.000000   0.000000   0.000000   0.000000   0.000000
     39       0.000000   0.000000   0.000000   0.361326  -0.306485   0.110920
     40       0.000000   0.000000   0.000000   0.401380   0.137614  -0.238220
     41       0.000000   0.000000   0.000000  -0.466406   0.124110   0.062088
     42       0.000000   0.000000   0.000000   0.000000   0.000000   0.000000
     43       0.000000   0.000000   0.000000   0.000000   0.000000   0.000000
     44       0.000000   0.000000   0.000000   0.000000   0.000000   0.000000
     45       0.000000   0.000000   0.000000   0.000000   0.000000   0.000000
     46       0.000000   0.000000   0.000000   0.000000   0.000000   0.000000
     47       0.000000   0.000000   0.000000   0.000000   0.000000   0.000000
     48       0.000000   0.000000   0.000000   0.000000   0.000000   0.000000
     49       0.000000   0.000000   0.000000   0.000000   0.000000   0.000000
     50       0.000000   0.000000   0.000000   0.000000   0.000000   0.000000
     51       0.000000   0.000000   0.000000   0.000000   0.000000   0.000000
     52       0.000000   0.000000   0.000000   0.000000   0.000000   0.000000
     53       0.000000   0.000000   0.000000   0.000000   0.000000   0.000000
     54       0.000000   0.000000   0.000000   0.000000   0.000000   0.000000
     55       0.000000   0.000000   0.000000   0.000000   0.000000   0.000000
     56       0.000000   0.000000   0.000000   0.000000   0.000000   0.000000
     57       0.000000   0.000000   0.000000   0.000000   0.000000   0.000000
     58       0.000000   0.000000   0.000000   0.000000   0.000000   0.000000
     59       0.000000   0.000000   0.000000   0.000000   0.000000   0.000000
     60       0.000000   0.000000   0.000000   0.000000   0.000000   0.000000
     61       0.000000   0.000000   0.000000   0.000000   0.000000   0.000000
     62       0.000000   0.000000   0.000000   0.000000   0.000000   0.000000
     63       0.000000   0.000000   0.000000   0.000000   0.000000   0.000000
     64       0.000000   0.000000   0.000000   0.000000   0.000000   0.000000
     65       0.000000   0.000000   0.000000   0.000000   0.000000   0.000000
     66      -0.244248   0.329379   0.372523   0.000000   0.000000   0.000000
     67      -0.244248   0.329379   0.372523   0.000000   0.000000   0.000000
     68      -0.244248   0.329379   0.372523   0.000000   0.000000   0.000000
     69       0.000000   0.000000   0.000000   0.000000   0.000000   0.000000
     70       0.000000   0.000000   0.000000   0.000000   0.000000   0.000000
     71       0.000000   0.000000   0.000000   0.000000   0.000000   0.000000
     72       0.000000   0.000000   0.000000   0.000000   0.000000   0.000000
     73       0.000000   0.000000   0.000000   0.000000   0.000000   0.000000
     74       0.000000   0.000000   0.000000   0.000000   0.000000   0.000000
     75       0.000000   0.000000   0.000000   0.000000   0.000000   0.000000
     76      -0.279009  -0.260998   0.401381   0.346356   0.287706  -0.333298
     77      -0.279009  -0.260998   0.401381   0.000000   0.000000   0.000000
     78      -0.279009  -0.260998   0.401381   0.000000   0.000000   0.000000
     79       0.000000   0.000000   0.000000   0.000000   0.000000   0.000000
     80       0.000000   0.000000   0.000000  -0.289826   0.438795  -0.234851
     81       0.000000   0.000000   0.000000  -0.289826   0.438795  -0.234851
     82       0.000000   0.000000   0.000000   0.000000   0.000000   0.000000
     83       0.000000   0.000000   0.000000   0.000000   0.000000   0.000000
     84       0.000000   0.000000   0.000000   0.000000   0.000000   0.000000
     85       0.000000   0.000000   0.000000   0.000000   0.000000   0.000000
     86       0.000000   0.000000   0.000000  -0.289826   0.438795  -0.234851
     87       0.000000   0.000000   0.000000   0.000000   0.000000   0.000000
     88       0.000000   0.000000   0.000000  -0.069412  -0.438184   0.354481
     89       0.000000   0.000000   0.000000  -0.069412  -0.438184   0.354481
     90       0.000000   0.000000   0.000000   0.346356   0.287706  -0.333298
     91       0.000000   0.000000   0.000000  -0.069412  -0.438184   0.354481
     92       0.000000   0.000000   0.000000   0.000000   0.000000   0.000000
