# Supplementary material for: Novel Sulfonium Reagents for the Modular Synthesis of Spiro[2.3]Hexanes and Heteroatom‐Containing Analogues: Synthesis, Application, and Evaluation as Bioisosteres
Source: Angew Chem Int Ed Engl. 2025 Dec 9;65(5):e21633. doi: 10.1002/anie.202521633 (PMC12851011; doi:10.1002/anie.202521633)
Supplement: Supplementary file 2 — Supporting information [file ANIE-65-e21633-s001.zip › Bioisostere-Analysis/DFT/1498445061868966581926194584257159875421614386/file.out]

                                 *****************
                                 * O   R   C   A *
                                 *****************

                                            #,                                       
                                            ###                                      
                                            ####                                     
                                            #####                                    
                                            ######                                   
                                           ########,                                 
                                     ,,################,,,,,                         
                               ,,#################################,,                 
                          ,,##########################################,,             
                       ,#########################################, ''#####,          
                    ,#############################################,,   '####,        
                  ,##################################################,,,,####,       
                ,###########''''           ''''###############################       
              ,#####''   ,,,,##########,,,,          '''####'''          '####       
            ,##' ,,,,###########################,,,                        '##       
           ' ,,###''''                  '''############,,,                           
         ,,##''                                '''############,,,,        ,,,,,,###''
      ,#''                                            '''#######################'''  
     '                                                          ''''####''''         
             ,#######,   #######,   ,#######,      ##                                
            ,#'     '#,  ##    ##  ,#'     '#,    #''#        ######   ,####,        
            ##       ##  ##   ,#'  ##            #'  '#       #        #'  '#        
            ##       ##  #######   ##           ,######,      #####,   #    #        
            '#,     ,#'  ##    ##  '#,     ,#' ,#      #,         ##   #,  ,#        
             '#######'   ##     ##  '#######'  #'      '#     #####' # '####'        


                  #######################################################
                  #                        -***-                        #
                  #          Department of theory and spectroscopy      #
                  #    Directorship and core code : Frank Neese         #
                  #        Max Planck Institute fuer Kohlenforschung    #
                  #                Kaiser Wilhelm Platz 1               #
                  #                 D-45470 Muelheim/Ruhr               #
                  #                      Germany                        #
                  #                                                     #
                  #                  All rights reserved                #
                  #                        -***-                        #
                  #######################################################


                         Program Version 5.0.4 -  RELEASE  -


 With contributions from (in alphabetic order):
   Daniel Aravena         : Magnetic Suceptibility
   Michael Atanasov       : Ab Initio Ligand Field Theory (pilot matlab implementation)
   Alexander A. Auer      : GIAO ZORA, VPT2 properties, NMR spectrum
   Ute Becker             : Parallelization
   Giovanni Bistoni       : ED, misc. LED, open-shell LED, HFLD
   Martin Brehm           : Molecular dynamics
   Dmytro Bykov           : SCF Hessian
   Vijay G. Chilkuri      : MRCI spin determinant printing, contributions to CSF-ICE
   Dipayan Datta          : RHF DLPNO-CCSD density
   Achintya Kumar Dutta   : EOM-CC, STEOM-CC
   Dmitry Ganyushin       : Spin-Orbit,Spin-Spin,Magnetic field MRCI
   Miquel Garcia          : C-PCM and meta-GGA Hessian, CC/C-PCM, Gaussian charge scheme
   Yang Guo               : DLPNO-NEVPT2, F12-NEVPT2, CIM, IAO-localization
   Andreas Hansen         : Spin unrestricted coupled pair/coupled cluster methods
   Benjamin Helmich-Paris : MC-RPA, TRAH-SCF, COSX integrals
   Lee Huntington         : MR-EOM, pCC
   Robert Izsak           : Overlap fitted RIJCOSX, COSX-SCS-MP3, EOM
   Marcus Kettner         : VPT2
   Christian Kollmar      : KDIIS, OOCD, Brueckner-CCSD(T), CCSD density, CASPT2, CASPT2-K
   Simone Kossmann        : Meta GGA functionals, TD-DFT gradient, OOMP2, MP2 Hessian
   Martin Krupicka        : Initial AUTO-CI
   Lucas Lang             : DCDCAS
   Marvin Lechner         : AUTO-CI (C++ implementation), FIC-MRCC
   Dagmar Lenk            : GEPOL surface, SMD
   Dimitrios Liakos       : Extrapolation schemes; Compound Job, initial MDCI parallelization
   Dimitrios Manganas     : Further ROCIS development; embedding schemes
   Dimitrios Pantazis     : SARC Basis sets
   Anastasios Papadopoulos: AUTO-CI, single reference methods and gradients
   Taras Petrenko         : DFT Hessian,TD-DFT gradient, ASA, ECA, R-Raman, ABS, FL, XAS/XES, NRVS
   Peter Pinski           : DLPNO-MP2, DLPNO-MP2 Gradient
   Christoph Reimann      : Effective Core Potentials
   Marius Retegan         : Local ZFS, SOC
   Christoph Riplinger    : Optimizer, TS searches, QM/MM, DLPNO-CCSD(T), (RO)-DLPNO pert. Triples
   Tobias Risthaus        : Range-separated hybrids, TD-DFT gradient, RPA, STAB
   Michael Roemelt        : Original ROCIS implementation
   Masaaki Saitow         : Open-shell DLPNO-CCSD energy and density
   Barbara Sandhoefer     : DKH picture change effects
   Avijit Sen             : IP-ROCIS
   Kantharuban Sivalingam : CASSCF convergence, NEVPT2, FIC-MRCI
   Bernardo de Souza      : ESD, SOC TD-DFT
   Georgi Stoychev        : AutoAux, RI-MP2 NMR, DLPNO-MP2 response
   Willem Van den Heuvel  : Paramagnetic NMR
   Boris Wezisla          : Elementary symmetry handling
   Frank Wennmohs         : Technical directorship


 We gratefully acknowledge several colleagues who have allowed us to
 interface, adapt or use parts of their codes:
   Stefan Grimme, W. Hujo, H. Kruse, P. Pracht,  : VdW corrections, initial TS optimization,
                  C. Bannwarth, S. Ehlert          DFT functionals, gCP, sTDA/sTD-DF
   Ed Valeev, F. Pavosevic, A. Kumar             : LibInt (2-el integral package), F12 methods
   Garnet Chan, S. Sharma, J. Yang, R. Olivares  : DMRG
   Ulf Ekstrom                                   : XCFun DFT Library
   Mihaly Kallay                                 : mrcc  (arbitrary order and MRCC methods)
   Jiri Pittner, Ondrej Demel                    : Mk-CCSD
   Frank Weinhold                                : gennbo (NPA and NBO analysis)
   Christopher J. Cramer and Donald G. Truhlar   : smd solvation model
   Lars Goerigk                                  : TD-DFT with DH, B97 family of functionals
   V. Asgeirsson, H. Jonsson                     : NEB implementation
   FAccTs GmbH                                   : IRC, NEB, NEB-TS, DLPNO-Multilevel, CI-OPT
                                                   MM, QMMM, 2- and 3-layer-ONIOM, Crystal-QMMM,
                                                   LR-CPCM, SF, NACMEs, symmetry and pop. for TD-DFT,
                                                   nearIR, NL-DFT gradient (VV10), updates on ESD,
                                                   ML-optimized integration grids
   S Lehtola, MJT Oliveira, MAL Marques          : LibXC Library
   Liviu Ungur et al                             : ANISO software


 Your calculation uses the libint2 library for the computation of 2-el integrals
 For citations please refer to: http://libint.valeyev.net

 Your ORCA version has been built with support for libXC version: 5.1.0
 For citations please refer to: https://tddft.org/programs/libxc/

 This ORCA versions uses:
   CBLAS   interface :  Fast vector & matrix operations
   LAPACKE interface :  Fast linear algebra routines
   SCALAPACK package :  Parallel linear algebra routines
   Shared memory     :  Shared parallel matrices
   BLAS/LAPACK       :  OpenBLAS 0.3.15  USE64BITINT DYNAMIC_ARCH NO_AFFINITY Sandybridge SINGLE_THREADED
        Core in use  :  Sandybridge
   Copyright (c) 2011-2014, The OpenBLAS Project


Your calculation utilizes the atom-pairwise dispersion correction
with the Becke-Johnson damping scheme (D3BJ)
Cite in your paper:
S.Grimme, S.Ehrlich, L.Goerigk, J Comput Chem, (2011), 32, 1456–1465 
S.Grimme, J.Antony, S.Ehrlich and H.Krieg, J.Chem.Phys., 132, (2010), 154104 
   

================================================================================

----- Orbital basis set information -----
Your calculation utilizes the basis: 6-31++G(d,p)
   H-He, Li-Ne : W. J. Hehre, R. Ditchfield and J.A. Pople, J. Chem. Phys. 56, 2257 (1972).
                 Note: He and Ne are unpublished basis sets taken from the Gaussian program.
                 Note: Li and B from J. D. Dill and J. A. Pople, J. Chem. Phys. 62, 2921 (1975).
   Na - Ar     : M. M. Francl, W. J. Pietro, W. J. Hehre, J. S. Binkley, M. S. Gordon, 
                 D. J. DeFrees and J. A. Pople, J. Chem. Phys. 77, 3654 (1982).
   K - Zn      : V. A. Rassolov, J. A. Pople, M. A. Ratner, and T. L. Windus, J. Chem. Phys. 109, 1223 (1998).
   Additional Pol./Diff. from the 6-311G equivalent.

----- AuxJ basis set information -----
Your calculation utilizes the auxiliary basis: def2/J
   F. Weigend, Phys. Chem. Chem. Phys. 8, 1057 (2006).

================================================================================
                                        WARNINGS
                       Please study these warnings very carefully!
================================================================================


WARNING: Geometry Optimization
  ===> : Switching off AutoStart
         For restart on a previous wavefunction, please use MOREAD

INFO   : the flag for use of the SHARK integral package has been found!

================================================================================
                                       INPUT FILE
================================================================================
NAME = file.inp
|  1> 
|  2> ! WB97X-D3BJ 6-31++G(d,p) opt
|  3> %pal
|  4>   nprocs 6
|  5> end
|  6> %maxcore 3000
|  7> %geom
|  8>   calc_hess true
|  9>   MaxIter 500
| 10> end
| 11> * xyz 0 1
| 12> C      1.218400   -0.175500   -0.579500
| 13> N      1.248600    0.240300    0.824300
| 14> C     -0.093100   -0.005400    1.357400
| 15> C     -1.035000   -0.226100    0.190900
| 16> N     -1.028200    0.889900   -0.774400
| 17> C     -0.229700   -0.330600   -0.998300
| 18> H      1.732600   -1.154700   -0.679600
| 19> H      1.731000    0.566800   -1.231000
| 20> H      1.423100    1.273100    0.851800
| 21> H     -0.072300   -0.920500    1.986100
| 22> H     -0.442600    0.848700    1.979000
| 23> H     -1.974500   -0.818900    0.241400
| 24> H     -1.895100    0.812300   -1.354500
| 25> H     -0.583200   -0.999300   -1.813500
| 26> *
| 27> 
| 28>                          ****END OF INPUT****
================================================================================

                       *****************************
                       * Geometry Optimization Run *
                       *****************************

Geometry optimization settings:
Update method            Update   .... BFGS
Choice of coordinates    CoordSys .... Z-matrix Internals
Initial Hessian          InHess   .... Almoef's Model

Convergence Tolerances:
Energy Change            TolE     ....  5.0000e-06 Eh
Max. Gradient            TolMAXG  ....  3.0000e-04 Eh/bohr
RMS Gradient             TolRMSG  ....  1.0000e-04 Eh/bohr
Max. Displacement        TolMAXD  ....  4.0000e-03 bohr
RMS Displacement         TolRMSD  ....  2.0000e-03 bohr
Strict Convergence                ....  False
------------------------------------------------------------------------------
                        ORCA OPTIMIZATION COORDINATE SETUP
------------------------------------------------------------------------------

The optimization will be done in new redundant internal coordinates
Making redundant internal coordinates   ...  (new redundants) done
Evaluating the initial hessian          ...  (Is done on the fly) done
Evaluating the coordinates              ...  done
Calculating the B-matrix                .... done
Calculating the G-matrix                .... done
Diagonalizing the G-matrix              .... done
The first mode is                       ....   57
The number of degrees of freedom        ....   36

    -----------------------------------------------------------------
                    Redundant Internal Coordinates


    -----------------------------------------------------------------
         Definition                    Initial Value    d2E/dq (diagonal element)
    -----------------------------------------------------------------
      1. B(N   1,C   0)                  1.4644         0.000000   
      2. B(C   2,N   1)                  1.4645         0.000000   
      3. B(C   3,C   2)                  1.5155         0.000000   
      4. B(N   4,C   3)                  1.4756         0.000000   
      5. B(C   5,C   3)                  1.4400         0.000000   
      6. B(C   5,N   4)                  1.4756         0.000000   
      7. B(C   5,C   0)                  1.5154         0.000000   
      8. B(H   6,C   0)                  1.1105         0.000000   
      9. B(H   7,C   0)                  1.1128         0.000000   
     10. B(H   8,N   1)                  1.0478         0.000000   
     11. B(H   9,C   2)                  1.1105         0.000000   
     12. B(H  10,C   2)                  1.1127         0.000000   
     13. B(H  11,C   3)                  1.1120         0.000000   
     14. B(H  12,N   4)                  1.0460         0.000000   
     15. B(H  13,C   5)                  1.1121         0.000000   
     16. A(N   1,C   0,C   5)          108.2820         0.000000   
     17. A(C   5,C   0,H   7)          110.2838         0.000000   
     18. A(N   1,C   0,H   7)          111.2443         0.000000   
     19. A(C   5,C   0,H   6)          109.1053         0.000000   
     20. A(N   1,C   0,H   6)          109.1003         0.000000   
     21. A(H   6,C   0,H   7)          108.7917         0.000000   
     22. A(C   0,N   1,C   2)          106.4050         0.000000   
     23. A(C   2,N   1,H   8)          107.9624         0.000000   
     24. A(C   0,N   1,H   8)          107.9670         0.000000   
     25. A(H   9,C   2,H  10)          108.7940         0.000000   
     26. A(N   1,C   2,H  10)          111.2447         0.000000   
     27. A(C   3,C   2,H  10)          110.2783         0.000000   
     28. A(C   3,C   2,H   9)          109.1127         0.000000   
     29. A(N   1,C   2,H   9)          109.0984         0.000000   
     30. A(N   1,C   2,C   3)          108.2796         0.000000   
     31. A(C   2,C   3,N   4)          112.9883         0.000000   
     32. A(N   4,C   3,C   5)           60.7948         0.000000   
     33. A(N   4,C   3,H  11)          115.8984         0.000000   
     34. A(C   2,C   3,H  11)          124.5952         0.000000   
     35. A(C   2,C   3,C   5)          107.3770         0.000000   
     36. A(C   5,C   3,H  11)          118.1177         0.000000   
     37. A(C   5,N   4,H  12)          107.6367         0.000000   
     38. A(C   3,N   4,H  12)          107.6310         0.000000   
     39. A(C   3,N   4,C   5)           58.4115         0.000000   
     40. A(N   4,C   5,H  13)          115.8859         0.000000   
     41. A(C   3,C   5,H  13)          118.1152         0.000000   
     42. A(C   0,C   5,H  13)          124.6035         0.000000   
     43. A(C   0,C   5,C   3)          107.3820         0.000000   
     44. A(C   3,C   5,N   4)           60.7937         0.000000   
     45. A(C   0,C   5,N   4)          112.9867         0.000000   
     46. D(C   2,N   1,C   0,C   5)     14.8037         0.000000   
     47. D(H   8,N   1,C   0,H   6)    140.4855         0.000000   
     48. D(H   8,N   1,C   0,H   7)     20.4607         0.000000   
     49. D(H   8,N   1,C   0,C   5)   -100.8820         0.000000   
     50. D(C   2,N   1,C   0,H   7)    136.1463         0.000000   
     51. D(C   2,N   1,C   0,H   6)   -103.8288         0.000000   
     52. D(H   9,C   2,N   1,C   0)    103.8326         0.000000   
     53. D(H  10,C   2,N   1,H   8)    -20.4520         0.000000   
     54. D(C   3,C   2,N   1,C   0)    -14.8062         0.000000   
     55. D(H  10,C   2,N   1,C   0)   -136.1407         0.000000   
     56. D(C   3,C   2,N   1,H   8)    100.8825         0.000000   
     57. D(H   9,C   2,N   1,H   8)   -140.4786         0.000000   
     58. D(N   4,C   3,C   2,H  10)     66.1616         0.000000   
     59. D(N   4,C   3,C   2,H   9)   -174.3974         0.000000   
     60. D(C   5,C   3,C   2,H  10)    131.1616         0.000000   
     61. D(H  11,C   3,C   2,H   9)     35.2630         0.000000   
     62. D(H  11,C   3,C   2,N   1)    153.8928         0.000000   
     63. D(H  11,C   3,C   2,H  10)    -84.1780         0.000000   
     64. D(C   5,C   3,C   2,H   9)   -109.3975         0.000000   
     65. D(C   5,C   3,C   2,N   1)      9.2323         0.000000   
     66. D(N   4,C   3,C   2,N   1)    -55.7676         0.000000   
     67. D(H  12,N   4,C   3,H  11)     -8.9544         0.000000   
     68. D(H  12,N   4,C   3,C   5)    100.2404         0.000000   
     69. D(H  12,N   4,C   3,C   2)   -162.0286         0.000000   
     70. D(C   5,N   4,C   3,C   2)     97.7311         0.000000   
     71. D(C   5,N   4,C   3,H  11)   -109.1948         0.000000   
     72. D(N   4,C   5,C   0,N   1)     55.7744         0.000000   
     73. D(C   3,C   5,C   0,H   7)   -131.1595         0.000000   
     74. D(C   3,C   5,C   0,H   6)    109.4036         0.000000   
     75. D(N   4,C   5,C   0,H   6)    174.4037         0.000000   
     76. D(C   3,C   5,C   0,N   1)     -9.2257         0.000000   
     77. D(H  13,C   5,N   4,H  12)      8.9664         0.000000   
     78. D(C   3,C   5,N   4,H  12)   -100.2304         0.000000   
     79. D(C   0,C   5,N   4,H  12)    162.0322         0.000000   
     80. D(C   0,C   5,N   4,C   3)    -97.7374         0.000000   
     81. D(H  13,C   5,C   3,N   4)   -105.5691         0.000000   
     82. D(H  13,C   5,C   3,C   2)    147.3404         0.000000   
     83. D(N   4,C   5,C   3,H  11)    105.5836         0.000000   
     84. D(N   4,C   5,C   3,C   2)   -107.0905         0.000000   
     85. D(C   0,C   5,C   3,H  11)   -147.3302         0.000000   
     86. D(C   0,C   5,C   3,N   4)    107.0861         0.000000   
     87. D(H  13,C   5,C   3,H  11)      0.0145         0.000000   
     88. D(C   0,C   5,C   3,C   2)     -0.0044         0.000000   
     89. D(H  13,C   5,C   0,H   7)     84.1642         0.000000   
     90. D(H  13,C   5,C   0,H   6)    -35.2727         0.000000   
     91. D(H  13,C   5,N   4,C   3)    109.1968         0.000000   
     92. D(H  13,C   5,C   0,N   1)   -153.9021         0.000000   
     93. D(N   4,C   5,C   0,H   7)    -66.1594         0.000000   
    -----------------------------------------------------------------

Number of atoms                         .... 14
Number of degrees of freedom            .... 93

         *************************************************************
         *                GEOMETRY OPTIMIZATION CYCLE   1            *
         *************************************************************
---------------------------------
CARTESIAN COORDINATES (ANGSTROEM)
---------------------------------
  C      1.218400   -0.175500   -0.579500
  N      1.248600    0.240300    0.824300
  C     -0.093100   -0.005400    1.357400
  C     -1.035000   -0.226100    0.190900
  N     -1.028200    0.889900   -0.774400
  C     -0.229700   -0.330600   -0.998300
  H      1.732600   -1.154700   -0.679600
  H      1.731000    0.566800   -1.231000
  H      1.423100    1.273100    0.851800
  H     -0.072300   -0.920500    1.986100
  H     -0.442600    0.848700    1.979000
  H     -1.974500   -0.818900    0.241400
  H     -1.895100    0.812300   -1.354500
  H     -0.583200   -0.999300   -1.813500

----------------------------
CARTESIAN COORDINATES (A.U.)
----------------------------
  NO LB      ZA    FRAG     MASS         X           Y           Z
   0 C     6.0000    0    12.011    2.302442   -0.331647   -1.095096
   1 N     7.0000    0    14.007    2.359512    0.454101    1.557701
   2 C     6.0000    0    12.011   -0.175934   -0.010205    2.565114
   3 C     6.0000    0    12.011   -1.955867   -0.427267    0.360749
   4 N     7.0000    0    14.007   -1.943016    1.681667   -1.463404
   5 C     6.0000    0    12.011   -0.434070   -0.624743   -1.886514
   6 H     1.0000    0     1.008    3.274139   -2.182067   -1.284258
   7 H     1.0000    0     1.008    3.271116    1.071097   -2.326253
   8 H     1.0000    0     1.008    2.689269    2.405810    1.609669
   9 H     1.0000    0     1.008   -0.136627   -1.739493    3.753185
  10 H     1.0000    0     1.008   -0.836393    1.603811    3.739768
  11 H     1.0000    0     1.008   -3.731264   -1.547497    0.456180
  12 H     1.0000    0     1.008   -3.581220    1.535025   -2.559634
  13 H     1.0000    0     1.008   -1.102088   -1.888403   -3.427018

--------------------------------
INTERNAL COORDINATES (ANGSTROEM)
--------------------------------
 C      0   0   0     0.000000000000     0.00000000     0.00000000
 N      1   0   0     1.464396162246     0.00000000     0.00000000
 C      2   1   0     1.464487278880   106.40495287     0.00000000
 C      3   2   1     1.515455822517   108.27955212   345.19375332
 N      4   3   2     1.475569832302   112.98827246   304.23238986
 C      4   3   2     1.440008673585   107.37703457     9.23234836
 H      1   2   3     1.110519828729   109.10028876   256.17117854
 H      1   2   3     1.112753476741   111.24433119   136.14633050
 H      2   1   3     1.047798807024   107.96699360   244.31433457
 H      3   2   1     1.110452313249   109.09838814   103.83261678
 H      3   2   1     1.112665097862   111.24471071   223.85928461
 H      4   3   2     1.112035224262   124.59523460   153.89275948
 H      5   4   3     1.045970066493   107.63099415   197.97143490
 H      6   4   3     1.112057993092   118.11523779   147.34038379

---------------------------
INTERNAL COORDINATES (A.U.)
---------------------------
 C      0   0   0     0.000000000000     0.00000000     0.00000000
 N      1   0   0     2.767307698210     0.00000000     0.00000000
 C      2   1   0     2.767479883694   106.40495287     0.00000000
 C      3   2   1     2.863796472613   108.27955212   345.19375332
 N      4   3   2     2.788422874527   112.98827246   304.23238986
 C      4   3   2     2.721222023547   107.37703457     9.23234836
 H      1   2   3     2.098578342587   109.10028876   256.17117854
 H      1   2   3     2.102799325610   111.24433119   136.14633050
 H      2   1   3     1.980052788724   107.96699360   244.31433457
 H      3   2   1     2.098450756820   109.09838814   103.83261678
 H      3   2   1     2.102632313732   111.24471071   223.85928461
 H      4   3   2     2.101442025129   124.59523460   153.89275948
 H      5   4   3     1.976596969952   107.63099415   197.97143490
 H      6   4   3     2.101485051982   118.11523779   147.34038379

---------------------
BASIS SET INFORMATION
---------------------
There are 3 groups of distinct atoms

 Group   1 Type C   : 11s5p1d contracted to 4s3p1d pattern {6311/311/1}
 Group   2 Type N   : 11s5p1d contracted to 4s3p1d pattern {6311/311/1}
 Group   3 Type H   : 5s1p contracted to 3s1p pattern {311/1}

Atom   0C    basis set group =>   1
Atom   1N    basis set group =>   2
Atom   2C    basis set group =>   1
Atom   3C    basis set group =>   1
Atom   4N    basis set group =>   2
Atom   5C    basis set group =>   1
Atom   6H    basis set group =>   3
Atom   7H    basis set group =>   3
Atom   8H    basis set group =>   3
Atom   9H    basis set group =>   3
Atom  10H    basis set group =>   3
Atom  11H    basis set group =>   3
Atom  12H    basis set group =>   3
Atom  13H    basis set group =>   3
---------------------------------
AUXILIARY/J BASIS SET INFORMATION
---------------------------------
There are 3 groups of distinct atoms

 Group   1 Type C   : 12s5p4d2f1g contracted to 6s4p3d1f1g pattern {711111/2111/211/2/1}
 Group   2 Type N   : 12s5p4d2f1g contracted to 6s4p3d1f1g pattern {711111/2111/211/2/1}
 Group   3 Type H   : 5s2p1d contracted to 3s1p1d pattern {311/2/1}

Atom   0C    basis set group =>   1
Atom   1N    basis set group =>   2
Atom   2C    basis set group =>   1
Atom   3C    basis set group =>   1
Atom   4N    basis set group =>   2
Atom   5C    basis set group =>   1
Atom   6H    basis set group =>   3
Atom   7H    basis set group =>   3
Atom   8H    basis set group =>   3
Atom   9H    basis set group =>   3
Atom  10H    basis set group =>   3
Atom  11H    basis set group =>   3
Atom  12H    basis set group =>   3
Atom  13H    basis set group =>   3


           ************************************************************
           *        Program running with 6 parallel MPI-processes     *
           *              working on a common directory               *
           ************************************************************
------------------------------------------------------------------------------
                           ORCA GTO INTEGRAL CALCULATION
                           -- RI-GTO INTEGRALS CHOSEN --
------------------------------------------------------------------------------
------------------------------------------------------------------------------
                   ___                                                        
                  /   \      - P O W E R E D   B Y -                         
                 /     \                                                     
                 |  |  |   _    _      __       _____    __    __             
                 |  |  |  | |  | |    /  \     |  _  \  |  |  /  |          
                  \  \/   | |  | |   /    \    | | | |  |  | /  /          
                 / \  \   | |__| |  /  /\  \   | |_| |  |  |/  /          
                |  |  |   |  __  | /  /__\  \  |    /   |      \           
                |  |  |   | |  | | |   __   |  |    \   |  |\   \          
                \     /   | |  | | |  |  |  |  | |\  \  |  | \   \       
                 \___/    |_|  |_| |__|  |__|  |_| \__\ |__|  \__/        
                                                                              
                      - O R C A' S   B I G   F R I E N D -                    
                                      &                                       
                       - I N T E G R A L  F E E D E R -                       
                                                                              
 v1 FN, 2020, v2 2021                                                         
------------------------------------------------------------------------------


Reading SHARK input file file.SHARKINP.tmp ... ok
----------------------
SHARK INTEGRAL PACKAGE
----------------------

Number of atoms                             ...     14
Number of basis functions                   ...    156
Number of shells                            ...     80
Maximum angular momentum                    ...      2
Integral batch strategy                     ... SHARK/LIBINT Hybrid
RI-J (if used) integral strategy            ... SPLIT-RIJ (Revised 2003 algorithm where possible)
Printlevel                                  ...      1
Contraction scheme used                     ... SEGMENTED contraction
Coulomb Range Separation                    ... NOT USED
Exchange Range Separation                   ... Long Range
   Mu parameter                             ...  0.300000
   Scaling (regular/separated)              ...  0.167000  0.833000
Finite Nucleus Model                        ... NOT USED
Auxiliary Coulomb fitting basis             ... AVAILABLE
   # of basis functions in Aux-J            ...    382
   # of shells in Aux-J                     ...    130
   Maximum angular momentum in Aux-J        ...      4
Auxiliary J/K fitting basis                 ... NOT available
Auxiliary Correlation fitting basis         ... NOT available
Auxiliary 'external' fitting basis          ... NOT available
Integral threshold                          ...     2.500000e-11
Primitive cut-off                           ...     2.500000e-12
Primitive pair pre-selection threshold      ...     2.500000e-12

Calculating pre-screening integrals         ... done (  0.0 sec) Dimension = 80
Organizing shell pair data                  ... done (  0.0 sec)
Shell pair information
Total number of shell pairs                 ...      3240
Shell pairs after pre-screening             ...      3209
Total number of primitive shell pairs       ...     11475
Primitive shell pairs kept                  ...      9143
          la=0 lb=0:   1167 shell pairs
          la=1 lb=0:   1235 shell pairs
          la=1 lb=1:    342 shell pairs
          la=2 lb=0:    288 shell pairs
          la=2 lb=1:    156 shell pairs
          la=2 lb=2:     21 shell pairs

Calculating one electron integrals          ... done (  0.0 sec)
Calculating RI/J V-Matrix + Cholesky decomp.... done (  0.0 sec)
Calculating Nuclear repulsion               ... done (  0.0 sec) ENN=    248.692415897170 Eh

SHARK setup successfully completed in   0.3 seconds

Maximum memory used throughout the entire GTOINT-calculation: 12.7 MB


           ************************************************************
           *        Program running with 6 parallel MPI-processes     *
           *              working on a common directory               *
           ************************************************************
-------------------------------------------------------------------------------
                                 ORCA SCF
-------------------------------------------------------------------------------

------------
SCF SETTINGS
------------
Hamiltonian:
 Density Functional     Method          .... DFT(GTOs)
 Exchange Functional    Exchange        .... WB97X-V
 Correlation Functional Correlation     .... WB97X-V
 Gradients option       PostSCFGGA      .... off
 Hybrid DFT is turned on
   Fraction HF Exchange ScalHFX         ....  0.167000
   Scaling of DF-GGA-X  ScalDFX         ....  0.000000
   Scaling of DF-GGA-C  ScalDFC         ....  1.000000
   Scaling of DF-LDA-C  ScalLDAC        ....  1.000000
   Perturbative correction              ....  0.000000
   Density functional embedding theory  .... OFF
 Long-range corrected/Screened/Range-Separated Hybrid DFT is turned on
   Amount of maximum screened exact exchange              ....  0.833000
   Range separation parameter mu (erf(mu*r12)/r12)        ....  0.300000
 RI-approximation to the Coulomb term is turned on
   Number of AuxJ basis functions       .... 382
   RIJ-COSX (HFX calculated with COS-X)).... on


General Settings:
 Integral files         IntName         .... file
 Hartree-Fock type      HFTyp           .... RHF
 Total Charge           Charge          ....    0
 Multiplicity           Mult            ....    1
 Number of Electrons    NEL             ....   46
 Basis Dimension        Dim             ....  156
 Nuclear Repulsion      ENuc            ....    248.6924158972 Eh

Convergence Acceleration:
 DIIS                   CNVDIIS         .... on
   Start iteration      DIISMaxIt       ....    12
   Startup error        DIISStart       ....  0.200000
   # of expansion vecs  DIISMaxEq       ....     5
   Bias factor          DIISBfac        ....   1.050
   Max. coefficient     DIISMaxC        ....  10.000
 Trust-Rad. Augm. Hess. CNVTRAH         .... auto
   Auto Start mean grad. ratio tolernc. ....  1.125000
   Auto Start start iteration           ....    20
   Auto Start num. interpolation iter.  ....    10
   Max. Number of Micro iterations      ....    16
   Max. Number of Macro iterations      .... Maxiter - #DIIS iter
   Number of Davidson start vectors     ....     2
   Converg. threshold I  (grad. norm)   ....   1.000e-05
   Converg. threshold II (energy diff.) ....   1.000e-08
   Grad. Scal. Fac. for Micro threshold ....   0.100
   Minimum threshold for Micro iter.    ....   0.010
   NR start threshold (gradient norm)   ....   0.001
   Initial trust radius                 ....   0.400
   Minimum AH scaling param. (alpha)    ....   1.000
   Maximum AH scaling param. (alpha)    .... 1000.000
   Orbital update algorithm             .... Taylor
   White noise on init. David. guess    .... on
   Maximum white noise                  ....   0.010
   Quad. conv. algorithm                .... NR
 SOSCF                  CNVSOSCF        .... on
   Start iteration      SOSCFMaxIt      ....   150
   Startup grad/error   SOSCFStart      ....  0.003300
 Level Shifting         CNVShift        .... on
   Level shift para.    LevelShift      ....    0.2500
   Turn off err/grad.   ShiftErr        ....    0.0010
 Zerner damping         CNVZerner       .... off
 Static damping         CNVDamp         .... on
   Fraction old density DampFac         ....    0.7000
   Max. Damping (<1)    DampMax         ....    0.9800
   Min. Damping (>=0)   DampMin         ....    0.0000
   Turn off err/grad.   DampErr         ....    0.1000
 Fernandez-Rico         CNVRico         .... off

SCF Procedure:
 Maximum # iterations   MaxIter         ....   125
 SCF integral mode      SCFMode         .... Direct
   Integral package                     .... SHARK and LIBINT hybrid scheme
 Reset frequency        DirectResetFreq ....    20
 Integral Threshold     Thresh          ....  2.500e-11 Eh
 Primitive CutOff       TCut            ....  2.500e-12 Eh

Convergence Tolerance:
 Convergence Check Mode ConvCheckMode   .... Total+1el-Energy
 Convergence forced     ConvForced      .... 0
 Energy Change          TolE            ....  1.000e-08 Eh
 1-El. energy change                    ....  1.000e-05 Eh
 Orbital Gradient       TolG            ....  1.000e-05
 Orbital Rotation angle TolX            ....  1.000e-05
 DIIS Error             TolErr          ....  5.000e-07


Diagonalization of the overlap matrix:
Smallest eigenvalue                        ... 8.510e-06
Time for diagonalization                   ...    0.007 sec
Threshold for overlap eigenvalues          ... 1.000e-08
Number of eigenvalues below threshold      ... 0
Time for construction of square roots      ...    0.003 sec
Total time needed                          ...    0.010 sec

Time for model grid setup =    0.085 sec

------------------------------
INITIAL GUESS: MODEL POTENTIAL
------------------------------
Loading Hartree-Fock densities                     ... done
Calculating cut-offs                               ... done
Initializing the effective Hamiltonian             ... done
Setting up the integral package (SHARK)            ... done
Starting the Coulomb interaction                   ... done (   0.0 sec)
Reading the grid                                   ... done
Mapping shells                                     ... done
Starting the XC term evaluation                    ... done (   0.1 sec)
  promolecular density results
     # of electrons  =     45.995199765
     EX              =    -24.047156995
     EC              =     -1.877459486
     EX+EC           =    -25.924616482
Transforming the Hamiltonian                       ... done (   0.0 sec)
Diagonalizing the Hamiltonian                      ... done (   0.0 sec)
Back transforming the eigenvectors                 ... done (   0.0 sec)
Now organizing SCF variables                       ... done
                      ------------------
                      INITIAL GUESS DONE (   0.2 sec)
                      ------------------
-------------------
DFT GRID GENERATION
-------------------

General Integration Accuracy     IntAcc      ... 4.388
Radial Grid Type                 RadialGrid  ... OptM3 with GC (2021)
Angular Grid (max. ang.)         AngularGrid ... 4 (Lebedev-302)
Angular grid pruning method      GridPruning ... 4 (adaptive)
Weight generation scheme         WeightScheme... Becke
Basis function cutoff            BFCut       ... 1.0000e-11
Integration weight cutoff        WCut        ... 1.0000e-14
Angular grids for H and He will be reduced by one unit
Partially contracted basis set               ... off
Rotationally invariant grid construction     ... off

Total number of grid points                  ...    64911
Total number of batches                      ...     1020
Average number of points per batch           ...       63
Average number of grid points per atom       ...     4636
Time for grid setup =    0.380 sec

--------------------
COSX GRID GENERATION
--------------------

GRIDX 1
-------
General Integration Accuracy     IntAcc      ... 3.816
Radial Grid Type                 RadialGrid  ... OptM3 with GC (2021)
Angular Grid (max. ang.)         AngularGrid ... 1 (Lebedev-50)
Angular grid pruning method      GridPruning ... 4 (adaptive)
Weight generation scheme         WeightScheme... Becke
Basis function cutoff            BFCut       ... 1.0000e-11
Integration weight cutoff        WCut        ... 1.0000e-14
Angular grids for H and He will be reduced by one unit
Partially contracted basis set               ... on
Rotationally invariant grid construction     ... off

Total number of grid points                  ...     8162
Total number of batches                      ...      135
Average number of points per batch           ...       60
Average number of grid points per atom       ...      583
UseSFitting                                  ... on

GRIDX 2
-------
General Integration Accuracy     IntAcc      ... 4.020
Radial Grid Type                 RadialGrid  ... OptM3 with GC (2021)
Angular Grid (max. ang.)         AngularGrid ... 2 (Lebedev-110)
Angular grid pruning method      GridPruning ... 4 (adaptive)
Weight generation scheme         WeightScheme... Becke
Basis function cutoff            BFCut       ... 1.0000e-11
Integration weight cutoff        WCut        ... 1.0000e-14
Angular grids for H and He will be reduced by one unit
Partially contracted basis set               ... on
Rotationally invariant grid construction     ... off

Total number of grid points                  ...    19403
Total number of batches                      ...      310
Average number of points per batch           ...       62
Average number of grid points per atom       ...     1386
UseSFitting                                  ... on

GRIDX 3
-------
General Integration Accuracy     IntAcc      ... 4.338
Radial Grid Type                 RadialGrid  ... OptM3 with GC (2021)
Angular Grid (max. ang.)         AngularGrid ... 3 (Lebedev-194)
Angular grid pruning method      GridPruning ... 4 (adaptive)
Weight generation scheme         WeightScheme... Becke
Basis function cutoff            BFCut       ... 1.0000e-11
Integration weight cutoff        WCut        ... 1.0000e-14
Angular grids for H and He will be reduced by one unit
Partially contracted basis set               ... on
Rotationally invariant grid construction     ... off

Total number of grid points                  ...    43455
Total number of batches                      ...      686
Average number of points per batch           ...       63
Average number of grid points per atom       ...     3104
UseSFitting                                  ... on

Time for X-Grid setup             =    0.366 sec

--------------
SCF ITERATIONS
--------------
ITER       Energy         Delta-E        Max-DP      RMS-DP      [F,P]     Damp
               ***  Starting incremental Fock matrix formation  ***
  0   -266.7862315164   0.000000000000 0.17506108  0.00269435  0.0606626 0.7000
                      *** Initiating the SOSCF procedure ***
                      *** Re-Reading the Fockian *** 
                      *** Removing any level shift *** 
ITER      Energy       Delta-E        Grad      Rot      Max-DP    RMS-DP
  1   -266.79198959  -0.0057580697  0.002644  0.002644  0.539511  0.008392
               *** Restarting incremental Fock matrix formation ***
  2   -266.80583651  -0.0138469223  0.002972  0.005403  0.201535  0.003833
  3   -266.80657094  -0.0007344269  0.002367  0.002244  0.033879  0.000686
  4   -266.80684257  -0.0002716327  0.000367  0.000351  0.020473  0.000294
  5   -266.80685017  -0.0000076021  0.000262  0.000172  0.001077  0.000038
  6   -266.80685260  -0.0000024330  0.000047  0.000068  0.000871  0.000019
  7   -266.80685274  -0.0000001405  0.000023  0.000022  0.000752  0.000011
  8   -266.80685276  -0.0000000196  0.000007  0.000010  0.000958  0.000012
  9   -266.80685277  -0.0000000027  0.000003  0.000003  0.000479  0.000006
                  ***Gradient check signals convergence***
              ***Rediagonalizing the Fockian in SOSCF/NRSCF***

               *****************************************************
               *                     SUCCESS                       *
               *           SCF CONVERGED AFTER  10 CYCLES          *
               *****************************************************

Old exchange energy                            =    -12.134292865 Eh
New exchange energy                            =    -12.134270056 Eh
Exchange energy change after final integration =      0.000022809 Eh
Total energy after final integration           =   -266.806829956 Eh
Final COS-X integration done in                =     3.844 sec

----------------
TOTAL SCF ENERGY
----------------

Total Energy       :         -266.80682996 Eh           -7260.18294 eV

Components:
Nuclear Repulsion  :          248.69241590 Eh            6767.26468 eV
Electronic Energy  :         -515.49924585 Eh          -14027.44762 eV
One Electron Energy:         -851.86269412 Eh          -23180.36237 eV
Two Electron Energy:          336.36344827 Eh            9152.91475 eV
Max COSX asymmetry :            0.00000175 Eh               0.00005 eV

Virial components:
Potential Energy   :         -531.36046606 Eh          -14459.05337 eV
Kinetic Energy     :          264.55363611 Eh            7198.87042 eV
Virial Ratio       :            2.00851696


DFT components:
N(Alpha)           :       22.999980664741 electrons
N(Beta)            :       22.999980664741 electrons
N(Total)           :       45.999961329482 electrons
E(X)               :      -24.602814560158 Eh       
E(C)               :       -1.894803715920 Eh       
E(XC)              :      -26.497618276078 Eh       
DFET-embed. en.    :        0.000000000000 Eh       

---------------
SCF CONVERGENCE
---------------

  Last Energy change         ...    8.3014e-10  Tolerance :   1.0000e-08
  Last MAX-Density change    ...    3.5527e-15  Tolerance :   1.0000e-07
  Last RMS-Density change    ...    6.1989e-17  Tolerance :   5.0000e-09
  Last Orbital Gradient      ...    7.4712e-07  Tolerance :   1.0000e-05
  Last Orbital Rotation      ...    1.4473e-06  Tolerance :   1.0000e-05

             **** THE GBW FILE WAS UPDATED (file.gbw) ****
             **** DENSITY file.scfp WAS UPDATED ****
             **** ENERGY FILE WAS UPDATED (file.en.tmp) ****
             **** THE GBW FILE WAS UPDATED (file.gbw) ****
             **** DENSITY file.scfp WAS UPDATED ****
----------------
ORBITAL ENERGIES
----------------

  NO   OCC          E(Eh)            E(eV) 
   0   2.0000     -14.432204      -392.7202 
   1   2.0000     -14.418846      -392.3567 
   2   2.0000     -10.315442      -280.6974 
   3   2.0000     -10.315093      -280.6879 
   4   2.0000     -10.308753      -280.5154 
   5   2.0000     -10.308740      -280.5151 
   6   2.0000      -1.121697       -30.5229 
   7   2.0000      -1.029371       -28.0106 
   8   2.0000      -0.857874       -23.3439 
   9   2.0000      -0.820635       -22.3306 
  10   2.0000      -0.707734       -19.2584 
  11   2.0000      -0.691962       -18.8293 
  12   2.0000      -0.658873       -17.9289 
  13   2.0000      -0.616463       -16.7748 
  14   2.0000      -0.547332       -14.8937 
  15   2.0000      -0.534494       -14.5443 
  16   2.0000      -0.501520       -13.6471 
  17   2.0000      -0.479381       -13.0446 
  18   2.0000      -0.464074       -12.6281 
  19   2.0000      -0.447706       -12.1827 
  20   2.0000      -0.423306       -11.5188 
  21   2.0000      -0.354429        -9.6445 
  22   2.0000      -0.335781        -9.1371 
  23   0.0000       0.032000         0.8708 
  24   0.0000       0.052380         1.4253 
  25   0.0000       0.053681         1.4607 
  26   0.0000       0.055984         1.5234 
  27   0.0000       0.075846         2.0639 
  28   0.0000       0.078828         2.1450 
  29   0.0000       0.083343         2.2679 
  30   0.0000       0.087836         2.3901 
  31   0.0000       0.128308         3.4915 
  32   0.0000       0.135927         3.6988 
  33   0.0000       0.140099         3.8123 
  34   0.0000       0.149703         4.0736 
  35   0.0000       0.151724         4.1286 
  36   0.0000       0.156726         4.2647 
  37   0.0000       0.164747         4.4830 
  38   0.0000       0.167265         4.5515 
  39   0.0000       0.179759         4.8915 
  40   0.0000       0.193085         5.2541 
  41   0.0000       0.201092         5.4720 
  42   0.0000       0.201424         5.4810 
  43   0.0000       0.212489         5.7821 
  44   0.0000       0.217751         5.9253 
  45   0.0000       0.229556         6.2465 
  46   0.0000       0.233202         6.3457 
  47   0.0000       0.244781         6.6608 
  48   0.0000       0.264576         7.1995 
  49   0.0000       0.268939         7.3182 
  50   0.0000       0.277963         7.5638 
  51   0.0000       0.283575         7.7165 
  52   0.0000       0.297009         8.0820 
  53   0.0000       0.315232         8.5779 
  54   0.0000       0.320049         8.7090 
  55   0.0000       0.338992         9.2244 
  56   0.0000       0.343728         9.3533 
  57   0.0000       0.348154         9.4738 
  58   0.0000       0.366798         9.9811 
  59   0.0000       0.374003        10.1771 
  60   0.0000       0.390893        10.6367 
  61   0.0000       0.408420        11.1137 
  62   0.0000       0.428939        11.6720 
  63   0.0000       0.429937        11.6992 
  64   0.0000       0.447013        12.1638 
  65   0.0000       0.457779        12.4568 
  66   0.0000       0.484975        13.1968 
  67   0.0000       0.490248        13.3403 
  68   0.0000       0.527898        14.3648 
  69   0.0000       0.535417        14.5694 
  70   0.0000       0.713943        19.4274 
  71   0.0000       0.781198        21.2575 
  72   0.0000       0.822308        22.3761 
  73   0.0000       0.825749        22.4698 
  74   0.0000       0.833895        22.6914 
  75   0.0000       0.846252        23.0277 
  76   0.0000       0.858386        23.3579 
  77   0.0000       0.886365        24.1192 
  78   0.0000       0.903358        24.5816 
  79   0.0000       0.907490        24.6941 
  80   0.0000       0.927972        25.2514 
  81   0.0000       0.984747        26.7963 
  82   0.0000       1.026039        27.9199 
  83   0.0000       1.057372        28.7726 
  84   0.0000       1.072992        29.1976 
  85   0.0000       1.097833        29.8736 
  86   0.0000       1.123709        30.5777 
  87   0.0000       1.138548        30.9815 
  88   0.0000       1.151528        31.3347 
  89   0.0000       1.163093        31.6494 
  90   0.0000       1.173209        31.9246 
  91   0.0000       1.194398        32.5012 
  92   0.0000       1.214125        33.0380 
  93   0.0000       1.223921        33.3046 
  94   0.0000       1.245028        33.8789 
  95   0.0000       1.247334        33.9417 
  96   0.0000       1.342757        36.5383 
  97   0.0000       1.425075        38.7783 
  98   0.0000       1.489240        40.5243 
  99   0.0000       1.554171        42.2912 
 100   0.0000       1.566313        42.6216 
 101   0.0000       1.594860        43.3983 
 102   0.0000       1.685524        45.8655 
 103   0.0000       1.693428        46.0805 
 104   0.0000       1.739445        47.3327 
 105   0.0000       1.809911        49.2502 
 106   0.0000       1.854620        50.4668 
 107   0.0000       1.891589        51.4728 
 108   0.0000       1.900889        51.7258 
 109   0.0000       1.916497        52.1505 
 110   0.0000       1.961742        53.3817 
 111   0.0000       2.000739        54.4429 
 112   0.0000       2.058758        56.0216 
 113   0.0000       2.072471        56.3948 
 114   0.0000       2.103413        57.2368 
 115   0.0000       2.179695        59.3125 
 116   0.0000       2.188246        59.5452 
 117   0.0000       2.200291        59.8730 
 118   0.0000       2.212920        60.2166 
 119   0.0000       2.226328        60.5815 
 120   0.0000       2.237075        60.8739 
 121   0.0000       2.353417        64.0397 
 122   0.0000       2.413901        65.6856 
 123   0.0000       2.414866        65.7118 
 124   0.0000       2.458988        66.9125 
 125   0.0000       2.505174        68.1692 
 126   0.0000       2.529576        68.8333 
 127   0.0000       2.534615        68.9704 
 128   0.0000       2.544993        69.2528 
 129   0.0000       2.564762        69.7907 
 130   0.0000       2.599725        70.7421 
 131   0.0000       2.636999        71.7564 
 132   0.0000       2.660252        72.3891 
 133   0.0000       2.679060        72.9009 
 134   0.0000       2.688682        73.1628 
 135   0.0000       2.764908        75.2370 
 136   0.0000       2.775863        75.5351 
 137   0.0000       2.821625        76.7803 
 138   0.0000       2.855315        77.6971 
 139   0.0000       2.882168        78.4278 
 140   0.0000       2.901346        78.9496 
 141   0.0000       2.919730        79.4499 
 142   0.0000       2.957733        80.4840 
 143   0.0000       3.017124        82.1001 
 144   0.0000       3.036055        82.6152 
 145   0.0000       3.069505        83.5255 
 146   0.0000       3.117552        84.8329 
 147   0.0000       3.132851        85.2492 
 148   0.0000       3.393541        92.3430 
 149   0.0000       3.410723        92.8105 
 150   0.0000       3.448475        93.8378 
 151   0.0000       3.544598        96.4534 
 152   0.0000       3.572530        97.2135 
 153   0.0000       3.603484        98.0558 
 154   0.0000       3.625105        98.6441 
 155   0.0000       3.660295        99.6017 

                    ********************************
                    * MULLIKEN POPULATION ANALYSIS *
                    ********************************

-----------------------
MULLIKEN ATOMIC CHARGES
-----------------------
   0 C :   -0.363478
   1 N :   -0.354239
   2 C :   -0.362015
   3 C :   -0.063444
   4 N :   -0.380281
   5 C :   -0.060366
   6 H :    0.157797
   7 H :    0.152004
   8 H :    0.310918
   9 H :    0.157926
  10 H :    0.151959
  11 H :    0.178248
  12 H :    0.296388
  13 H :    0.178583
Sum of atomic charges:    0.0000000

--------------------------------
MULLIKEN REDUCED ORBITAL CHARGES
--------------------------------
  0 C s       :     3.421289  s :     3.421289
      pz      :     0.842668  p :     2.889308
      px      :     0.939561
      py      :     1.107079
      dz2     :     0.014393  d :     0.052881
      dxz     :     0.011302
      dyz     :     0.010479
      dx2y2   :     0.008207
      dxy     :     0.008500
  1 N s       :     3.494440  s :     3.494440
      pz      :     1.193725  p :     3.824367
      px      :     1.378437
      py      :     1.252205
      dz2     :     0.011610  d :     0.035433
      dxz     :     0.005660
      dyz     :     0.003553
      dx2y2   :     0.011990
      dxy     :     0.002619
  2 C s       :     3.420153  s :     3.420153
      pz      :     0.937065  p :     2.888987
      px      :     0.825292
      py      :     1.126630
      dz2     :     0.005527  d :     0.052874
      dxz     :     0.013772
      dyz     :     0.012587
      dx2y2   :     0.014026
      dxy     :     0.006962
  3 C s       :     3.082137  s :     3.082137
      pz      :     0.870933  p :     2.920943
      px      :     1.120650
      py      :     0.929359
      dz2     :     0.013221  d :     0.060364
      dxz     :     0.013393
      dyz     :     0.015304
      dx2y2   :     0.009002
      dxy     :     0.009445
  4 N s       :     3.681619  s :     3.681619
      pz      :     1.164547  p :     3.657331
      px      :     1.184795
      py      :     1.307989
      dz2     :     0.004074  d :     0.041331
      dxz     :     0.006775
      dyz     :     0.011628
      dx2y2   :     0.010128
      dxy     :     0.008726
  5 C s       :     3.078952  s :     3.078952
      pz      :     1.094345  p :     2.921052
      px      :     0.905214
      py      :     0.921493
      dz2     :     0.009984  d :     0.060361
      dxz     :     0.011772
      dyz     :     0.010443
      dx2y2   :     0.013744
      dxy     :     0.014418
  6 H s       :     0.831650  s :     0.831650
      pz      :     0.001433  p :     0.010553
      px      :     0.003241
      py      :     0.005879
  7 H s       :     0.837161  s :     0.837161
      pz      :     0.003484  p :     0.010835
      px      :     0.003097
      py      :     0.004253
  8 H s       :     0.666216  s :     0.666216
      pz      :     0.004593  p :     0.022865
      px      :     0.005819
      py      :     0.012454
  9 H s       :     0.831519  s :     0.831519
      pz      :     0.003664  p :     0.010555
      px      :     0.001473
      py      :     0.005418
 10 H s       :     0.837205  s :     0.837205
      pz      :     0.003550  p :     0.010836
      px      :     0.002225
      py      :     0.005061
 11 H s       :     0.810351  s :     0.810351
      pz      :     0.001451  p :     0.011402
      px      :     0.006048
      py      :     0.003903
 12 H s       :     0.680390  s :     0.680390
      pz      :     0.007426  p :     0.023222
      px      :     0.010224
      py      :     0.005573
 13 H s       :     0.810016  s :     0.810016
      pz      :     0.005198  p :     0.011401
      px      :     0.002039
      py      :     0.004164


                     *******************************
                     * LOEWDIN POPULATION ANALYSIS *
                     *******************************

----------------------
LOEWDIN ATOMIC CHARGES
----------------------
   0 C :   -0.112242
   1 N :   -0.376279
   2 C :   -0.112217
   3 C :   -0.111829
   4 N :   -0.326134
   5 C :   -0.111835
   6 H :    0.121695
   7 H :    0.129724
   8 H :    0.194613
   9 H :    0.121696
  10 H :    0.129705
  11 H :    0.132936
  12 H :    0.187210
  13 H :    0.132957

-------------------------------
LOEWDIN REDUCED ORBITAL CHARGES
-------------------------------
  0 C s       :     2.861600  s :     2.861600
      pz      :     0.974620  p :     3.138131
      px      :     1.064758
      py      :     1.098754
      dz2     :     0.031939  d :     0.112510
      dxz     :     0.023294
      dyz     :     0.021311
      dx2y2   :     0.018333
      dxy     :     0.017634
  1 N s       :     3.205300  s :     3.205300
      pz      :     1.329451  p :     4.096740
      px      :     1.441477
      py      :     1.325812
      dz2     :     0.024488  d :     0.074239
      dxz     :     0.013022
      dyz     :     0.008781
      dx2y2   :     0.021774
      dxy     :     0.006174
  2 C s       :     2.861601  s :     2.861601
      pz      :     1.063976  p :     3.138126
      px      :     0.969512
      py      :     1.104638
      dz2     :     0.011128  d :     0.112489
      dxz     :     0.031763
      dyz     :     0.026074
      dx2y2   :     0.029806
      dxy     :     0.013717
  3 C s       :     2.844927  s :     2.844927
      pz      :     1.030307  p :     3.135049
      px      :     1.097376
      py      :     1.007366
      dz2     :     0.028831  d :     0.131852
      dxz     :     0.032979
      dyz     :     0.032563
      dx2y2   :     0.018240
      dxy     :     0.019240
  4 N s       :     3.266761  s :     3.266761
      pz      :     1.262150  p :     3.979319
      px      :     1.271758
      py      :     1.445411
      dz2     :     0.009757  d :     0.080054
      dxz     :     0.013545
      dyz     :     0.020442
      dx2y2   :     0.020243
      dxy     :     0.016066
  5 C s       :     2.844932  s :     2.844932
      pz      :     1.093005  p :     3.135049
      px      :     1.047864
      py      :     0.994180
      dz2     :     0.022763  d :     0.131853
      dxz     :     0.026217
      dyz     :     0.021774
      dx2y2   :     0.031131
      dxy     :     0.029968
  6 H s       :     0.841110  s :     0.841110
      pz      :     0.004851  p :     0.037196
      px      :     0.010649
      py      :     0.021696
  7 H s       :     0.832870  s :     0.832870
      pz      :     0.012198  p :     0.037406
      px      :     0.010126
      py      :     0.015082
  8 H s       :     0.731832  s :     0.731832
      pz      :     0.012794  p :     0.073555
      px      :     0.016873
      py      :     0.043889
  9 H s       :     0.841101  s :     0.841101
      pz      :     0.012623  p :     0.037203
      px      :     0.004728
      py      :     0.019851
 10 H s       :     0.832878  s :     0.832878
      pz      :     0.012161  p :     0.037417
      px      :     0.007186
      py      :     0.018070
 11 H s       :     0.827243  s :     0.827243
      pz      :     0.005867  p :     0.039821
      px      :     0.020704
      py      :     0.013249
 12 H s       :     0.739997  s :     0.739997
      pz      :     0.022705  p :     0.072793
      px      :     0.034596
      py      :     0.015492
 13 H s       :     0.827223  s :     0.827223
      pz      :     0.017507  p :     0.039820
      px      :     0.007762
      py      :     0.014551


                      *****************************
                      * MAYER POPULATION ANALYSIS *
                      *****************************

  NA   - Mulliken gross atomic population
  ZA   - Total nuclear charge
  QA   - Mulliken gross atomic charge
  VA   - Mayer's total valence
  BVA  - Mayer's bonded valence
  FA   - Mayer's free valence

  ATOM       NA         ZA         QA         VA         BVA        FA
  0 C      6.3635     6.0000    -0.3635     3.7095     3.7095    -0.0000
  1 N      7.3542     7.0000    -0.3542     2.6027     2.6027     0.0000
  2 C      6.3620     6.0000    -0.3620     3.7074     3.7074     0.0000
  3 C      6.0634     6.0000    -0.0634     3.8720     3.8720     0.0000
  4 N      7.3803     7.0000    -0.3803     2.8161     2.8161     0.0000
  5 C      6.0604     6.0000    -0.0604     3.8686     3.8686    -0.0000
  6 H      0.8422     1.0000     0.1578     0.9221     0.9221    -0.0000
  7 H      0.8480     1.0000     0.1520     0.9450     0.9450    -0.0000
  8 H      0.6891     1.0000     0.3109     0.8554     0.8554     0.0000
  9 H      0.8421     1.0000     0.1579     0.9219     0.9219     0.0000
 10 H      0.8480     1.0000     0.1520     0.9451     0.9451     0.0000
 11 H      0.8218     1.0000     0.1782     0.9243     0.9243     0.0000
 12 H      0.7036     1.0000     0.2964     0.8496     0.8496     0.0000
 13 H      0.8214     1.0000     0.1786     0.9238     0.9238    -0.0000

  Mayer bond orders larger than 0.100000
B(  0-C ,  1-N ) :   0.9557 B(  0-C ,  4-N ) :  -0.2087 B(  0-C ,  5-C ) :   0.8615 
B(  0-C ,  6-H ) :   1.0082 B(  0-C ,  7-H ) :   1.0089 B(  1-N ,  2-C ) :   0.9558 
B(  1-N ,  8-H ) :   0.8826 B(  2-C ,  3-C ) :   0.8620 B(  2-C ,  4-N ) :  -0.2095 
B(  2-C ,  9-H ) :   1.0077 B(  2-C , 10-H ) :   1.0092 B(  3-C ,  4-N ) :   1.1507 
B(  3-C ,  5-C ) :   1.0378 B(  3-C , 11-H ) :   0.7901 B(  4-N ,  5-C ) :   1.1500 
B(  4-N , 12-H ) :   0.8438 B(  5-C , 13-H ) :   0.7896 

-------
TIMINGS
-------

Total SCF time: 0 days 0 hours 0 min 24 sec 

Total time                  ....      24.648 sec
Sum of individual times     ....      24.439 sec  ( 99.2%)

Fock matrix formation       ....      23.410 sec  ( 95.0%)
  Split-RI-J                ....       0.992 sec  (  4.2% of F)
  Chain of spheres X        ....      20.345 sec  ( 86.9% of F)
  XC integration            ....       2.060 sec  (  8.8% of F)
    Basis function eval.    ....       0.588 sec  ( 28.6% of XC)
    Density eval.           ....       0.490 sec  ( 23.8% of XC)
    XC-Functional eval.     ....       0.325 sec  ( 15.8% of XC)
    XC-Potential eval.      ....       0.493 sec  ( 23.9% of XC)
Diagonalization             ....       0.018 sec  (  0.1%)
Density matrix formation    ....       0.004 sec  (  0.0%)
Population analysis         ....       0.011 sec  (  0.0%)
Initial guess               ....       0.112 sec  (  0.5%)
Orbital Transformation      ....       0.000 sec  (  0.0%)
Orbital Orthonormalization  ....       0.000 sec  (  0.0%)
DIIS solution               ....       0.007 sec  (  0.0%)
SOSCF solution              ....       0.048 sec  (  0.2%)
Grid generation             ....       0.831 sec  (  3.4%)

Maximum memory used throughout the entire SCF-calculation: 53.2 MB


-------------------------------------------------------------------------------
                          DFT DISPERSION CORRECTION                            
                                                                               
                              DFTD3 V3.1  Rev 1                                
                          USING Becke-Johnson damping                          
-------------------------------------------------------------------------------
The WB97X-D3BJ functional is recognized
Active option DFTDOPT                   ...         4   

molecular C6(AA) [au] = 1518.014034 


            DFT-D V3
 parameters
 s6 scaling factor         :     1.0000 
 a1 scaling factor         :     0.0000 
 s8 scaling factor         :     0.2641 
 a2 scaling factor         :     5.4959 
 ad hoc parameters k1-k3   :    16.0000     1.3333    -4.0000 

 Edisp/kcal,au: -13.178247120969  -0.021000871317 
 E6   /kcal   : -11.044510153 
 E8   /kcal   :  -2.133736968 
 % E8         :  16.191356474 

-------------------------   ----------------
Dispersion correction           -0.021000871
-------------------------   ----------------


-------------------------   --------------------
FINAL SINGLE POINT ENERGY      -266.827830827686
-------------------------   --------------------


           ************************************************************
           *        Program running with 6 parallel MPI-processes     *
           *              working on a common directory               *
           ************************************************************
------------------------------------------------------------------------------
                         ORCA SCF GRADIENT CALCULATION
------------------------------------------------------------------------------

 ... reading COSX grid (gridx3)
Gradient of the Kohn-Sham DFT energy:
Kohn-Sham wavefunction type      ... RKS
Hartree-Fock exchange scaling    ...    0.167
Number of operators              ...    1
Number of atoms                  ...   14
Basis set dimensions             ...  156
Integral neglect threshold       ... 2.5e-11
Integral primitive cutoff        ... 2.5e-12
SHARK Integral package           ... ON

Nuc. rep. gradient       (SHARK) ... done (  0.0 sec)
HCore & Overlap gradient (SHARK) ... done (  0.0 sec)
RI-J gradient            (SHARK) ... done (  0.3 sec)
COSX-gradient                    ... done (  4.3 sec)
Exchange-correlation gradient    ... done
Dispersion correction            ... done

------------------
CARTESIAN GRADIENT
------------------

   1   C   :   -0.018551348    0.007087867    0.023431207
   2   N   :    0.002436931   -0.038241248    0.005017852
   3   C   :    0.015281064    0.002634091   -0.026470958
   4   C   :    0.027296834    0.006290568   -0.011228277
   5   N   :    0.015024202    0.001217570    0.010111349
   6   C   :    0.000439578    0.009848462    0.028682467
   7   H   :    0.003197389   -0.006598945    0.002178366
   8   H   :    0.001351171    0.008329215   -0.007716922
   9   H   :    0.004727857    0.026956072    0.000829604
  10   H   :    0.002677224   -0.006492074    0.002932119
  11   H   :   -0.005944222    0.009257067    0.003043268
  12   H   :   -0.014392423   -0.007681963   -0.009415069
  13   H   :   -0.018837217   -0.004877050   -0.012306604
  14   H   :   -0.014773126   -0.007636453   -0.008984875

Difference to translation invariance:
           :   -0.0000660850    0.0000931784    0.0001035258

Difference to rotation invariance:
           :    0.0008367645    0.0002089383   -0.0008367921

Norm of the cartesian gradient     ...    0.0889239406
RMS gradient                       ...    0.0137212619
MAX gradient                       ...    0.0382412476

-------
TIMINGS
-------

Total SCF gradient time            ...        6.249 sec

One electron gradient       ....       0.046 sec  (  0.7%)
RI-J Coulomb gradient       ....       0.282 sec  (  4.5%)
COSX gradient               ....       4.316 sec  ( 69.1%)
XC gradient                 ....       1.221 sec  ( 19.5%)

Maximum memory used throughout the entire SCFGRAD-calculation: 40.9 MB


           ************************************************************
           *        Program running with 6 parallel MPI-processes     *
           *              working on a common directory               *
           ************************************************************

-------------------------------------------------------------------------------
                               ORCA SCF HESSIAN
-------------------------------------------------------------------------------

                   --------- SHARK INITIALIZATION DONE ---------

Hessian of the Kohn-Sham DFT energy:
Kohn-Sham wavefunction type                      ... RKS
Hartree-Fock exchange scaling                    ...    0.167
Number of operators                              ...    1
Number of atoms                                  ...   14
Basis set dimensions                             ...  156
Integral neglect threshold                       ... 2.5e-11
Integral primitive cutoff                        ... 2.5e-12

Setting up DFT Hessian calculations              ... 

HESS GRID
---------

General Integration Accuracy     IntAcc      ... 4.629
Radial Grid Type                 RadialGrid  ... OptM3 with GC (2021)
Angular Grid (max. ang.)         AngularGrid ... 5 (Lebedev-434)
Angular grid pruning method      GridPruning ... 4 (adaptive)
Weight generation scheme         WeightScheme... Becke
Basis function cutoff            BFCut       ... 1.0000e-11
Integration weight cutoff        WCut        ... 1.0000e-14
Angular grids for H and He will be reduced by one unit
Partially contracted basis set               ... off
Rotationally invariant grid construction     ... off

Total number of grid points                  ...   101869
Total number of batches                      ...     1599
Average number of points per batch           ...       63
Average number of grid points per atom       ...     7276

Building densities                               ... done   (      0.0 sec)
Calculating rho(r) on the grid                   ... done   (      0.2 sec)
Building xc-kernel on the grid                   ... done   (      0.0 sec)
                                                     done   (      1.1 sec)

Nuclear repulsion Hessian  (SHARK)               ... done   (      0.0 sec)

----------------------------------------------
Forming right-hand sides of CP-SCF equations     ...
----------------------------------------------
One electron integral derivatives  (SHARK)       ... done   (      0.1 sec)
Transforming the overlap derivative matrices     ... done   (      0.0 sec)
Making the Q(x) pseudodensities                  ... done   (      0.0 sec)
Adding the E*S(x)*S(y) terms to the Hessian      ... done   (      0.0 sec)
Calculating energy weighted overlap derivatives  ... done   (      0.0 sec)
Two electron integral derivatives (SHARK-RI)     ... done   (      6.3 sec)
Exchange-correlation integral derivatives        ... done   (     21.5 sec)
tr(F(y)Q(x)) contribution to the Hessian         ... done   (      0.0 sec)
Response fock operator R(S(x)) (SHARK-RIJCOSX)   ... done   (      5.0 sec)
XC Response fock operator R(S(x))                ... done   (      6.6 sec)
tr(F(y)S(x)) contribution to the Hessian         ... done   (      0.0 sec)
Transforming and finalizing RHSs                 ... done   (      0.0 sec)

----------------------------------------------
Solving the CP-SCF equations (RIJCOSX)           ...
----------------------------------------------
     CP-SCF ITERATION   0:   9.8776e-02 (   2.3 sec   0/ 42 done)
     CP-SCF ITERATION   1:   2.2910e-02 (   2.3 sec   0/ 42 done)
     CP-SCF ITERATION   2:   9.9820e-03 (   2.3 sec   0/ 42 done)
     CP-SCF ITERATION   3:   2.9372e-03 (   2.3 sec   0/ 42 done)
     CP-SCF ITERATION   4:   8.7402e-04 (   2.3 sec   0/ 42 done)
     CP-SCF ITERATION   5:   2.6042e-04 (   2.3 sec  12/ 42 done)
     CP-SCF ITERATION   6:   7.8885e-05 (   2.1 sec  42/ 42 done)
                    *** THE CP-SCF HAS CONVERGED ***

                                                 ... done   (     16.1 sec)
Forming perturbed density Hessian contributions  ... done   (      0.0 sec)
2nd integral derivative contribs (SHARK-RI)      ... done   (     42.5 sec)
Exchange-correlation Hessian                     ... done   (     14.6 sec)
Dispersion correction in the Hessian             ... done   (      0.7 sec)
Dipole derivatives                               ... (center of mass:  0.029903,  0.147719  0.007282)done   (      0.1 sec)

Total SCF Hessian time: 0 days 0 hours 1 min 55 sec 

Writing the Hessian file to the disk             ... done


Maximum memory used throughout the entire SCFHESS-calculation: 151.5 MB

-----------------------
VIBRATIONAL FREQUENCIES
-----------------------

Scaling factor for frequencies =  1.000000000  (already applied!)

   0:         0.00 cm**-1
   1:         0.00 cm**-1
   2:         0.00 cm**-1
   3:         0.00 cm**-1
   4:         0.00 cm**-1
   5:         0.00 cm**-1
   6:       226.15 cm**-1
   7:       346.20 cm**-1
   8:       439.12 cm**-1
   9:       693.77 cm**-1
  10:       762.21 cm**-1
  11:       826.75 cm**-1
  12:       935.32 cm**-1
  13:       958.94 cm**-1
  14:       977.17 cm**-1
  15:      1014.02 cm**-1
  16:      1016.19 cm**-1
  17:      1042.48 cm**-1
  18:      1045.55 cm**-1
  19:      1161.78 cm**-1
  20:      1168.11 cm**-1
  21:      1197.14 cm**-1
  22:      1238.97 cm**-1
  23:      1265.90 cm**-1
  24:      1275.41 cm**-1
  25:      1334.14 cm**-1
  26:      1356.46 cm**-1
  27:      1383.83 cm**-1
  28:      1443.12 cm**-1
  29:      1447.99 cm**-1
  30:      1523.09 cm**-1
  31:      1531.88 cm**-1
  32:      1549.86 cm**-1
  33:      1563.51 cm**-1
  34:      2944.73 cm**-1
  35:      2948.40 cm**-1
  36:      2980.18 cm**-1
  37:      2989.14 cm**-1
  38:      2990.94 cm**-1
  39:      2996.67 cm**-1
  40:      3226.64 cm**-1
  41:      3247.74 cm**-1


------------
NORMAL MODES
------------

These modes are the Cartesian displacements weighted by the diagonal matrix
M(i,i)=1/sqrt(m[i]) where m[i] is the mass of the displaced atom
Thus, these vectors are normalized but *not* orthogonal

                  0          1          2          3          4          5    
      0       0.000000   0.000000   0.000000   0.000000   0.000000   0.000000
      1       0.000000   0.000000   0.000000   0.000000   0.000000   0.000000
      2       0.000000   0.000000   0.000000   0.000000   0.000000   0.000000
      3       0.000000   0.000000   0.000000   0.000000   0.000000   0.000000
      4       0.000000   0.000000   0.000000   0.000000   0.000000   0.000000
      5       0.000000   0.000000   0.000000   0.000000   0.000000   0.000000
      6       0.000000   0.000000   0.000000   0.000000   0.000000   0.000000
      7       0.000000   0.000000   0.000000   0.000000   0.000000   0.000000
      8       0.000000   0.000000   0.000000   0.000000   0.000000   0.000000
      9       0.000000   0.000000   0.000000   0.000000   0.000000   0.000000
     10       0.000000   0.000000   0.000000   0.000000   0.000000   0.000000
     11       0.000000   0.000000   0.000000   0.000000   0.000000   0.000000
     12       0.000000   0.000000   0.000000   0.000000   0.000000   0.000000
     13       0.000000   0.000000   0.000000   0.000000   0.000000   0.000000
     14       0.000000   0.000000   0.000000   0.000000   0.000000   0.000000
     15       0.000000   0.000000   0.000000   0.000000   0.000000   0.000000
     16       0.000000   0.000000   0.000000   0.000000   0.000000   0.000000
     17       0.000000   0.000000   0.000000   0.000000   0.000000   0.000000
     18       0.000000   0.000000   0.000000   0.000000   0.000000   0.000000
     19       0.000000   0.000000   0.000000   0.000000   0.000000   0.000000
     20       0.000000   0.000000   0.000000   0.000000   0.000000   0.000000
     21       0.000000   0.000000   0.000000   0.000000   0.000000   0.000000
     22       0.000000   0.000000   0.000000   0.000000   0.000000   0.000000
     23       0.000000   0.000000   0.000000   0.000000   0.000000   0.000000
     24       0.000000   0.000000   0.000000   0.000000   0.000000   0.000000
     25       0.000000   0.000000   0.000000   0.000000   0.000000   0.000000
     26       0.000000   0.000000   0.000000   0.000000   0.000000   0.000000
     27       0.000000   0.000000   0.000000   0.000000   0.000000   0.000000
     28       0.000000   0.000000   0.000000   0.000000   0.000000   0.000000
     29       0.000000   0.000000   0.000000   0.000000   0.000000   0.000000
     30       0.000000   0.000000   0.000000   0.000000   0.000000   0.000000
     31       0.000000   0.000000   0.000000   0.000000   0.000000   0.000000
     32       0.000000   0.000000   0.000000   0.000000   0.000000   0.000000
     33       0.000000   0.000000   0.000000   0.000000   0.000000   0.000000
     34       0.000000   0.000000   0.000000   0.000000   0.000000   0.000000
     35       0.000000   0.000000   0.000000   0.000000   0.000000   0.000000
     36       0.000000   0.000000   0.000000   0.000000   0.000000   0.000000
     37       0.000000   0.000000   0.000000   0.000000   0.000000   0.000000
     38       0.000000   0.000000   0.000000   0.000000   0.000000   0.000000
     39       0.000000   0.000000   0.000000   0.000000   0.000000   0.000000
     40       0.000000   0.000000   0.000000   0.000000   0.000000   0.000000
     41       0.000000   0.000000   0.000000   0.000000   0.000000   0.000000
                  6          7          8          9         10         11    
      0      -0.008722  -0.038840   0.029403  -0.263611   0.155619   0.071684
      1      -0.116531   0.110148  -0.052392   0.047974  -0.044853  -0.029785
      2       0.048177  -0.029886   0.101262   0.010049  -0.153793   0.008387
      3      -0.075032  -0.010702   0.118091  -0.056092  -0.311091  -0.052545
      4       0.208623   0.001226  -0.009042   0.007244  -0.086245   0.006827
      5      -0.069110   0.016046   0.080728   0.082722  -0.202975   0.077748
      6       0.031821   0.033268   0.100204   0.085619  -0.087453  -0.032171
      7      -0.121906  -0.109290  -0.061364  -0.024911  -0.013225   0.024710
      8      -0.011566   0.038221  -0.003516   0.252935   0.204897  -0.066931
      9      -0.011171  -0.041937   0.004739   0.274688   0.131163   0.195594
     10      -0.004590   0.147218   0.119505  -0.101528   0.133988   0.160292
     11      -0.007294   0.050492  -0.009486   0.038530   0.124421  -0.060518
     12       0.084971   0.095817  -0.257472   0.123806  -0.051986  -0.087705
     13       0.048785  -0.012522  -0.005072  -0.016016  -0.033335   0.011338
     14       0.053104  -0.142005  -0.173710  -0.182920  -0.032136   0.129552
     15      -0.011367  -0.042804   0.002787  -0.130196   0.174896  -0.030378
     16      -0.004778  -0.136024   0.120041   0.082812   0.128222  -0.181747
     17      -0.007043   0.074772  -0.006608  -0.251802   0.059689  -0.183468
     18      -0.142676   0.219142  -0.248655  -0.464644   0.082126   0.258387
     19      -0.217156   0.262954  -0.211574  -0.061935  -0.089544   0.063479
     20       0.317884  -0.164006   0.199151   0.083350  -0.162376   0.084792
     21       0.156480  -0.316599   0.299302  -0.020413   0.350213   0.075245
     22      -0.328180   0.310056  -0.255300  -0.061708  -0.013892   0.065574
     23      -0.058198  -0.023442   0.088876   0.086856   0.031177   0.122766
     24      -0.345812  -0.058186   0.074213  -0.058550  -0.160827  -0.049526
     25       0.259873   0.007375   0.005387   0.007554  -0.137112   0.006440
     26      -0.256877   0.086632   0.049619   0.086415  -0.096878   0.073609
     27       0.222610   0.047815   0.073627   0.102033  -0.126686  -0.180233
     28      -0.265013  -0.297614  -0.252868   0.109024  -0.062447  -0.073651
     29      -0.221940  -0.230731  -0.276443   0.452265   0.145406  -0.200540
     30      -0.021655   0.115449   0.173348  -0.067637   0.159001  -0.147094
     31      -0.305502  -0.283793  -0.238462   0.073154   0.010973  -0.056333
     32       0.205622   0.321274   0.274205   0.042941   0.313739  -0.017091
     33      -0.048287  -0.116988   0.101881   0.200523   0.265528   0.142609
     34       0.050635   0.267035  -0.027837   0.025440  -0.092404   0.276513
     35      -0.038260   0.085508   0.051022   0.032144  -0.034150   0.214543
     36       0.084015   0.059391  -0.254175  -0.126204  -0.043474  -0.315965
     37       0.130801  -0.008066  -0.297152   0.016239  -0.320645   0.041141
     38       0.045280  -0.088191  -0.145795   0.186298  -0.001019   0.466657
     39      -0.049467  -0.056635   0.083241  -0.106877   0.060236  -0.273999
     40       0.050404  -0.244580  -0.024940  -0.037684  -0.065648  -0.259463
     41      -0.036497   0.171338   0.078475  -0.170279   0.268425  -0.020503
                 12         13         14         15         16         17    
      0      -0.127765   0.109369  -0.019252  -0.074939  -0.105336  -0.006817
      1       0.080342   0.029467   0.015420  -0.022098  -0.103354   0.019872
      2       0.007443  -0.040368   0.204618   0.005977   0.035168   0.065332
      3      -0.036729   0.025667  -0.170850   0.043078   0.002373  -0.012229
      4      -0.013594   0.013396  -0.042415  -0.029322  -0.000408  -0.035329
      5      -0.023672   0.016208  -0.111766   0.031709  -0.003605  -0.005299
      6      -0.034461   0.006124   0.183308  -0.024354   0.015596   0.059656
      7       0.068362   0.043010  -0.010969  -0.028769   0.115005   0.010587
      8      -0.130266   0.112400  -0.094237  -0.068720   0.097545  -0.032096
      9       0.043558  -0.183437  -0.008783   0.040201   0.003422  -0.044914
     10       0.047276   0.060252  -0.019699   0.062523   0.020279   0.042052
     11       0.029011   0.026006   0.006700   0.038638  -0.093305  -0.014081
     12       0.074401   0.041158  -0.017941   0.018431  -0.035165   0.019684
     13      -0.130178  -0.215940   0.022838  -0.066227   0.004657  -0.061501
     14       0.061784   0.046933  -0.014107   0.018312   0.051866   0.018989
     15       0.046957  -0.039645   0.001415   0.055849   0.083242  -0.025832
     16       0.046957   0.041566  -0.021066   0.060446  -0.031561   0.038995
     17       0.024019  -0.186264  -0.008103   0.015583  -0.034641  -0.041263
     18      -0.453306   0.047217   0.147862  -0.061005   0.176877   0.016590
     19      -0.111099  -0.014041   0.103662   0.014083   0.077795   0.044382
     20       0.127755   0.051297   0.111078  -0.176682  -0.223685  -0.025770
     21       0.112963   0.331854  -0.080777  -0.153520  -0.450118   0.095319
     22      -0.167826  -0.015996   0.178116   0.087956   0.159891   0.120926
     23      -0.077437   0.075374   0.347567   0.068334   0.055906   0.265997
     24       0.415821   0.069717   0.203631  -0.604029   0.121424  -0.305821
     25      -0.108094   0.006473  -0.146033   0.112144  -0.015796   0.023543
     26       0.290860   0.046537   0.151086  -0.418787  -0.180673  -0.208573
     27      -0.060549   0.064074   0.166187  -0.184986   0.134059  -0.014456
     28      -0.162044  -0.016320   0.101554   0.030285  -0.117812   0.049286
     29      -0.452064   0.026483   0.084245   0.006648  -0.235137   0.022092
     30      -0.042686   0.192886   0.305619   0.012823   0.104612   0.292147
     31      -0.147629   0.001998   0.128371   0.066534  -0.114548   0.096722
     32       0.153072   0.281554  -0.223177  -0.177486   0.454670  -0.025102
     33       0.141084  -0.383584  -0.170103  -0.043534   0.122650   0.196644
     34      -0.086850   0.364755   0.273222   0.229439  -0.196565  -0.376051
     35       0.096477   0.103192   0.267099   0.206462  -0.237124  -0.259194
     36       0.082593   0.049856  -0.021331   0.025052   0.093944   0.023570
     37      -0.027772   0.093362  -0.158312  -0.270438  -0.011951   0.384496
     38       0.058137   0.025223  -0.000633   0.040765  -0.138841  -0.017331
     39       0.135090  -0.018600   0.205280   0.193117   0.188872  -0.194215
     40      -0.085624   0.317445   0.224169   0.198580   0.155540  -0.326441
     41       0.105236  -0.435788  -0.286709  -0.142789  -0.222542   0.321093
                 18         19         20         21         22         23    
      0      -0.088349  -0.013207   0.017093   0.016604   0.027425  -0.008020
      1       0.093854  -0.114072  -0.005847   0.049922  -0.039783   0.028927
      2      -0.005431   0.023968   0.111394   0.098515  -0.056446   0.004271
      3       0.034712   0.004910   0.074672   0.081593  -0.058240   0.004661
      4      -0.004275   0.091789  -0.009385  -0.010662   0.007621  -0.018174
      5      -0.051144  -0.004285  -0.110462  -0.120605   0.086086   0.004642
      6       0.029777   0.008638  -0.108586  -0.101218   0.045065   0.003118
      7      -0.086445  -0.117035   0.016838  -0.038746   0.030300   0.027428
      8       0.091265  -0.007332   0.023920   0.026445  -0.050603  -0.012388
      9      -0.046017  -0.012694   0.011345   0.006271  -0.043670   0.012913
     10       0.096765   0.114990  -0.067250   0.076009  -0.005125  -0.008539
     11      -0.118365   0.001116   0.000670   0.049706   0.018564  -0.038897
     12      -0.046290   0.012679   0.014102   0.028850   0.034772   0.032480
     13       0.006303  -0.092049  -0.002221  -0.003631  -0.004558   0.003626
     14       0.068103   0.016782  -0.020666  -0.042652  -0.051291   0.021709
     15       0.119006   0.005487   0.000630  -0.054408  -0.000408  -0.031739
     16      -0.106589   0.111840   0.066626  -0.070051   0.010894  -0.002550
     17       0.011463  -0.025720  -0.018567   0.021381   0.046456   0.026965
     18      -0.354541   0.242418   0.014241   0.044522  -0.024092  -0.000714
     19      -0.073317   0.041749   0.018794   0.047329  -0.054356   0.025154
     20       0.166345  -0.128656  -0.189579   0.198081  -0.156174   0.109176
     21       0.124013  -0.424314  -0.022918   0.023997  -0.071064   0.107491
     22      -0.181862   0.074900   0.129546  -0.021230  -0.022757   0.010192
     23      -0.142608  -0.096073   0.233629   0.022732  -0.118998   0.079755
     24      -0.026119   0.417293   0.167681   0.053828  -0.046273  -0.042050
     25       0.003474  -0.001646  -0.021632  -0.007083   0.006083  -0.005740
     26       0.042386   0.283961  -0.244408  -0.080018   0.068596  -0.027667
     27      -0.014894  -0.026394   0.168229  -0.203195   0.157372   0.100881
     28       0.120517   0.076618  -0.041698  -0.026729   0.037033   0.011596
     29       0.378808   0.266442  -0.077721   0.036322  -0.040963  -0.043465
     30       0.096893  -0.240153  -0.218857  -0.027085   0.138098   0.116895
     31       0.151548   0.051909  -0.097625   0.021879   0.014040   0.009713
     32      -0.187682  -0.366892   0.118737  -0.015756   0.019393   0.069621
     33      -0.146721   0.078202  -0.270806   0.350415  -0.008997  -0.086516
     34       0.212632  -0.046796   0.374533  -0.482215  -0.102795   0.104500
     35      -0.383077  -0.217332  -0.065089  -0.087329  -0.307885  -0.482731
     36      -0.082972   0.025339  -0.253644  -0.184451  -0.453228   0.040204
     37       0.009289  -0.132183   0.032743   0.023988   0.058678  -0.646199
     38       0.122368   0.026183   0.374827   0.272332   0.669421   0.084219
     39       0.393458  -0.176489   0.130002  -0.010914   0.295745  -0.469561
     40      -0.241701  -0.009957  -0.356915   0.438499   0.065771   0.153564
     41       0.018817   0.153652   0.272642  -0.413814  -0.116109   0.083829
                 24         25         26         27         28         29    
      0       0.013017   0.000656  -0.040202   0.056507  -0.103536   0.063512
      1       0.003441   0.030397  -0.012915   0.035145  -0.048690   0.005671
      2       0.026987   0.006254  -0.029384   0.067188  -0.080538   0.033616
      3       0.012199  -0.013382   0.019535  -0.016601   0.031213  -0.005588
      4      -0.001394  -0.088598  -0.007824   0.002194   0.034862   0.000291
      5      -0.017967  -0.001336   0.014019   0.024543   0.018216   0.007549
      6      -0.030224   0.008441  -0.043400  -0.086268  -0.117932  -0.052695
      7      -0.001494   0.029368  -0.012597  -0.031400  -0.046922  -0.005688
      8      -0.001760  -0.005309  -0.024953  -0.023606  -0.061428  -0.044406
      9       0.019734   0.012092  -0.104124   0.004897   0.061583   0.083587
     10      -0.054040   0.033048   0.022232   0.015983  -0.007868   0.023634
     11      -0.007841   0.004064   0.058752  -0.042674   0.033065   0.113831
     12       0.000107  -0.014076   0.046256   0.002002  -0.034561  -0.022855
     13       0.000018  -0.032088   0.085548  -0.000396  -0.017530   0.003253
     14      -0.000272  -0.006735   0.023803  -0.003146  -0.021291   0.034543
     15       0.004361   0.010955   0.017238   0.036305   0.049775  -0.139437
     16       0.050883   0.033328   0.006425  -0.021336  -0.007041  -0.016438
     17      -0.027670   0.005699  -0.120246  -0.017701   0.045110  -0.034017
     18       0.184506   0.218673   0.201153  -0.349998   0.281463  -0.062741
     19       0.067553   0.103941   0.095184  -0.142515   0.126513  -0.049172
     20       0.354940   0.497863   0.183411  -0.357918   0.237502  -0.181257
     21      -0.343247  -0.182944   0.088517  -0.215417   0.254681  -0.052112
     22      -0.121445  -0.116729  -0.015266  -0.068748   0.099946  -0.057328
     23      -0.405581  -0.313894   0.060070  -0.268484   0.382337  -0.139580
     24      -0.078274  -0.177151   0.022072   0.034162   0.147515  -0.027396
     25       0.010284  -0.051205  -0.002916  -0.004401   0.016812   0.003147
     26       0.116646  -0.115184   0.015214  -0.050121   0.099241   0.036931
     27      -0.403968   0.548854   0.253996   0.473889   0.338251   0.187576
     28      -0.039381   0.060800   0.088899   0.126721   0.120041   0.029404
     29      -0.032710   0.008117   0.108081   0.176101   0.157530  -0.017446
     30       0.513537  -0.366711   0.088161   0.334983   0.458481   0.142910
     31       0.099618  -0.092452  -0.014955   0.053504   0.074388   0.042616
     32       0.154570  -0.040400   0.061803   0.093019   0.083528  -0.011450
     33      -0.080445   0.004332   0.128541   0.077345  -0.036345  -0.000368
     34       0.108794   0.048947  -0.346282  -0.054818   0.162052   0.112510
     35       0.017592  -0.045038   0.296063   0.287362  -0.070201  -0.549038
     36      -0.052426  -0.010741   0.042238   0.002268  -0.032255   0.244444
     37       0.007945   0.166650  -0.554653   0.000718   0.314758  -0.035167
     38       0.077186  -0.021574   0.077456  -0.003604  -0.055497  -0.359917
     39       0.007250  -0.035767   0.292581  -0.290691  -0.053231   0.499527
     40      -0.099816   0.054026  -0.367539   0.083718   0.161572  -0.180789
     41       0.093347   0.014658   0.052530   0.026423  -0.031596  -0.185609
                 30         31         32         33         34         35    
      0      -0.047708   0.038209   0.054569  -0.015299   0.041626  -0.035464
      1       0.019243  -0.012250  -0.023450  -0.037088  -0.006609   0.005228
      2       0.032674  -0.039055  -0.055582   0.020998  -0.029107   0.025868
      3      -0.012810   0.006329  -0.003003   0.044622   0.000110   0.001498
      4       0.001688   0.003531   0.000139  -0.005794  -0.000080   0.000750
      5       0.018980   0.003820  -0.002101  -0.065932  -0.000424   0.000912
      6      -0.014097  -0.022626  -0.032755  -0.010601   0.009901   0.012880
      7      -0.011309  -0.004208  -0.012056   0.040471  -0.000410  -0.001100
      8       0.058718   0.050452   0.073441   0.017263  -0.042137  -0.050420
      9      -0.002008  -0.016278   0.061430  -0.002054  -0.006391  -0.008165
     10      -0.005456  -0.007722   0.040819   0.000359  -0.003488  -0.005299
     11      -0.003435   0.047362  -0.291225  -0.009108   0.000842   0.001669
     12       0.002091  -0.006421   0.049759   0.001359  -0.000239   0.000368
     13      -0.000211   0.017018  -0.067215  -0.000180   0.000002   0.000299
     14      -0.003161  -0.005829   0.039624  -0.002027   0.000285   0.000260
     15       0.004659   0.037015  -0.242751   0.009211   0.002202  -0.001646
     16       0.005036  -0.014675   0.080207  -0.001286   0.005038  -0.005413
     17      -0.000277  -0.031343   0.157846  -0.001388   0.006989  -0.006541
     18       0.308578  -0.311249   0.051691   0.024191  -0.235774   0.195367
     19       0.228743  -0.223032  -0.054047  -0.000436   0.457644  -0.380086
     20      -0.277716   0.310108   0.222128  -0.181141   0.037571  -0.033000
     21       0.269084  -0.281315   0.031973   0.026839  -0.249312   0.214410
     22      -0.380759   0.380066   0.199404  -0.049502  -0.374669   0.320297
     23      -0.192539   0.171282   0.178431   0.049620   0.315046  -0.270997
     24       0.084099   0.012074  -0.000196  -0.533180   0.003662  -0.007296
     25      -0.010883   0.002228  -0.001663   0.069084   0.000361  -0.011068
     26      -0.124056   0.009298   0.000685   0.787421  -0.004171  -0.004528
     27       0.123775   0.150754   0.220084   0.157998   0.014293   0.014376
     28      -0.287164  -0.280487  -0.075822  -0.023005  -0.363533  -0.420452
     29      -0.361956  -0.370359  -0.026648  -0.088048   0.242418   0.280793
     30       0.108795   0.082686   0.192640  -0.052021  -0.141795  -0.170111
     31       0.334841   0.329717   0.178321   0.052425   0.363981   0.433777
     32      -0.367522  -0.364384  -0.059211  -0.012382   0.254568   0.305243
     33      -0.002705  -0.026879   0.200057   0.001069   0.073534   0.096098
     34      -0.005012  -0.016299  -0.058113  -0.001964   0.045595   0.060734
     35       0.031173  -0.040628   0.456182   0.031267  -0.008463  -0.012344
     36      -0.010094  -0.008790   0.062682  -0.011243   0.001235  -0.008431
     37       0.001347  -0.001211  -0.179114   0.001490  -0.000071   0.000055
     38       0.014818  -0.005905   0.058083   0.016580  -0.000274  -0.005818
     39      -0.027731  -0.048786   0.491998  -0.029276  -0.028112   0.025665
     40       0.008841  -0.013519  -0.095922   0.005662  -0.063064   0.060615
     41       0.013195  -0.008167   0.025441   0.010175  -0.079155   0.074983
                 36         37         38         39         40         41    
      0      -0.007052   0.000834  -0.003799   0.008624  -0.000736   0.000143
      1      -0.016996   0.069237   0.050477  -0.023149   0.004307  -0.000218
      2       0.008313  -0.023297  -0.015193   0.003211  -0.003620   0.000310
      3       0.000418   0.000355  -0.001099   0.000107   0.016597   0.000122
      4       0.000030  -0.004602   0.000937   0.002355   0.069832  -0.000157
      5      -0.000650   0.001030   0.001328  -0.000078   0.005119   0.000097
      6      -0.003089  -0.010556   0.015970   0.005079  -0.003265   0.000322
      7       0.015964   0.048774  -0.072618  -0.026044   0.004655  -0.000241
      8       0.007095   0.002441   0.002941   0.009967   0.000120   0.000046
      9      -0.048993  -0.024699  -0.007313  -0.050756  -0.000277  -0.003503
     10      -0.028972  -0.013243  -0.005593  -0.030503   0.000056  -0.004009
     11       0.000832   0.002767  -0.000320   0.005773  -0.000003   0.001688
     12      -0.000193   0.001424  -0.000147   0.003145  -0.000201  -0.060023
     13      -0.000006   0.000221  -0.000134   0.002098   0.000127   0.000477
     14       0.000129   0.000865  -0.000553   0.001935  -0.000146  -0.040686
     15       0.020537  -0.004829   0.006835  -0.015441  -0.000102  -0.000087
     16       0.034012  -0.010164   0.013050  -0.033741   0.000033  -0.004465
     17       0.043895  -0.015963   0.015939  -0.043805  -0.000262  -0.003383
     18      -0.033248   0.256412   0.205949  -0.123080   0.012022  -0.001314
     19       0.064180  -0.471875  -0.375035   0.220600  -0.022990   0.000883
     20       0.008239  -0.047107  -0.034890   0.020263  -0.000491  -0.000681
     21       0.094988  -0.255209  -0.169521   0.045696  -0.015151   0.001693
     22       0.135286  -0.357155  -0.236108   0.062204  -0.025690   0.002245
     23      -0.115089   0.309142   0.206238  -0.054930   0.018712  -0.001605
     24      -0.001282   0.006154   0.002573  -0.001313  -0.183893   0.001376
     25      -0.000998   0.058085  -0.010791  -0.024545  -0.977539   0.002158
     26       0.001727  -0.002359  -0.005073   0.001073  -0.038725   0.000744
     27      -0.000658   0.008145  -0.018174  -0.010524   0.002189  -0.001044
     28      -0.047587  -0.288647   0.475501   0.230395  -0.021790   0.000838
     29       0.032794   0.203087  -0.335927  -0.164841   0.014089  -0.001064
     30       0.053303   0.113097  -0.157056  -0.035416   0.009573  -0.000678
     31      -0.138892  -0.290256   0.398191   0.089066  -0.029026   0.002549
     32      -0.101240  -0.215154   0.296891   0.067672  -0.017812   0.001878
     33       0.559381   0.263044   0.087122   0.554209  -0.001446   0.029663
     34       0.352653   0.162462   0.055601   0.342543  -0.001071   0.017986
     35      -0.036345  -0.018316  -0.004272  -0.038963  -0.000629   0.001571
     36      -0.003474  -0.012657   0.002401  -0.041245   0.002267   0.825788
     37       0.000720  -0.003965   0.001054  -0.004555  -0.000787   0.055213
     38       0.006872  -0.007489   0.004221  -0.027373   0.001603   0.554296
     39      -0.212230   0.063969  -0.075300   0.191988  -0.001210   0.014118
     40      -0.413443   0.124946  -0.144589   0.374089  -0.001097   0.020133
     41      -0.506273   0.157612  -0.178081   0.467447  -0.000970   0.024823


-----------
IR SPECTRUM
-----------

 Mode   freq       eps      Int      T**2         TX        TY        TZ
       cm**-1   L/(mol*cm) km/mol    a.u.
----------------------------------------------------------------------------
  6:    226.15   0.000795    4.02  0.001097  (-0.016365 -0.027487 -0.008603)
  7:    346.20   0.000928    4.69  0.000837  (-0.016128  0.002137  0.023922)
  8:    439.12   0.002350   11.88  0.001670  ( 0.025515 -0.025314  0.019449)
  9:    693.77   0.001033    5.22  0.000465  (-0.012021  0.001564  0.017822)
 10:    762.21   0.003027   15.30  0.001240  ( 0.028820 -0.003818  0.019858)
 11:    826.75   0.000683    3.45  0.000258  (-0.008979  0.001176  0.013259)
 12:    935.32   0.002229   11.26  0.000744  ( 0.007185  0.026183  0.002535)
 13:    958.94   0.007397   37.38  0.002407  (-0.014368  0.044859 -0.013722)
 14:    977.17   0.009829   49.67  0.003139  ( 0.045800  0.012109  0.029912)
 15:   1014.02   0.012307   62.20  0.003787  (-0.050875 -0.007902 -0.033717)
 16:   1016.19   0.001167    5.90  0.000358  ( 0.010553 -0.001388 -0.015655)
 17:   1042.48   0.005299   26.78  0.001586  (-0.026924  0.021415 -0.020068)
 18:   1045.55   0.000544    2.75  0.000162  (-0.007020  0.000832  0.010595)
 19:   1161.78   0.000831    4.20  0.000223  ( 0.010708  0.008288  0.006319)
 20:   1168.11   0.007292   36.85  0.001948  (-0.024614  0.003287  0.036488)
 21:   1197.14   0.001462    7.39  0.000381  (-0.010911  0.001423  0.016129)
 22:   1238.97   0.000002    0.01  0.000001  (-0.000401  0.000052  0.000635)
 23:   1265.90   0.004186   21.16  0.001032  ( 0.014822 -0.025709  0.012302)
 24:   1275.41   0.000508    2.57  0.000124  (-0.006269  0.000820  0.009189)
 25:   1334.14   0.001617    8.17  0.000378  (-0.013258  0.010254 -0.009865)
 26:   1356.46   0.003335   16.85  0.000767  ( 0.000588 -0.027548  0.002815)
 27:   1383.83   0.000081    0.41  0.000018  (-0.002406  0.000347  0.003531)
 28:   1443.12   0.000346    1.75  0.000075  (-0.003680  0.007082 -0.003326)
 29:   1447.99   0.000793    4.01  0.000171  ( 0.007364 -0.001019 -0.010754)
 30:   1523.09   0.000520    2.63  0.000106  ( 0.005743 -0.000767 -0.008538)
 31:   1531.88   0.000304    1.54  0.000062  (-0.005289 -0.004935 -0.003111)
 32:   1549.86   0.001285    6.49  0.000259  (-0.012403  0.005190 -0.008830)
 33:   1563.51   0.002762   13.96  0.000551  (-0.013127  0.001683  0.019395)
 34:   2944.73   0.018631   94.15  0.001974  ( 0.025682 -0.003925 -0.036047)
 35:   2948.40   0.002337   11.81  0.000247  (-0.008381  0.007691 -0.010859)
 36:   2980.18   0.005428   27.43  0.000568  (-0.013099  0.001451  0.019866)
 37:   2989.14   0.007002   35.39  0.000731  (-0.005484  0.026168 -0.004024)
 38:   2990.94   0.000541    2.73  0.000056  (-0.002255 -0.003509  0.006249)
 39:   2996.67   0.010596   53.55  0.001103  (-0.011040 -0.031047 -0.004198)
 40:   3226.64   0.000598    3.02  0.000058  (-0.002860 -0.006917 -0.001350)
 41:   3247.74   0.000080    0.41  0.000008  ( 0.001458 -0.002049  0.001184)

* The epsilon (eps) is given for a Dirac delta lineshape.
** The dipole moment derivative (T) already includes vibrational overlap.

The first frequency considered to be a vibration is 6
The total number of vibrations considered is 36


--------------------------
THERMOCHEMISTRY AT 298.15K
--------------------------

Temperature         ... 298.15 K
Pressure            ... 1.00 atm
Total Mass          ... 84.12 AMU

Throughout the following assumptions are being made:
  (1) The electronic state is orbitally nondegenerate
  (2) There are no thermally accessible electronically excited states
  (3) Hindered rotations indicated by low frequency modes are not
      treated as such but are treated as vibrations and this may
      cause some error
  (4) All equations used are the standard statistical mechanics
      equations for an ideal gas
  (5) All vibrations are strictly harmonic

freq.     226.15  E(vib)   ...       0.33 
freq.     346.20  E(vib)   ...       0.23 
freq.     439.12  E(vib)   ...       0.17 
freq.     693.77  E(vib)   ...       0.07 
freq.     762.21  E(vib)   ...       0.06 
freq.     826.75  E(vib)   ...       0.04 
freq.     935.32  E(vib)   ...       0.03 
freq.     958.94  E(vib)   ...       0.03 
freq.     977.17  E(vib)   ...       0.03 
freq.    1014.02  E(vib)   ...       0.02 
freq.    1016.19  E(vib)   ...       0.02 
freq.    1042.48  E(vib)   ...       0.02 
freq.    1045.55  E(vib)   ...       0.02 
freq.    1161.78  E(vib)   ...       0.01 
freq.    1168.11  E(vib)   ...       0.01 
freq.    1197.14  E(vib)   ...       0.01 
freq.    1238.97  E(vib)   ...       0.01 
freq.    1265.90  E(vib)   ...       0.01 
freq.    1275.41  E(vib)   ...       0.01 
freq.    1334.14  E(vib)   ...       0.01 
freq.    1356.46  E(vib)   ...       0.01 
freq.    1383.83  E(vib)   ...       0.00 
freq.    1443.12  E(vib)   ...       0.00 
freq.    1447.99  E(vib)   ...       0.00 
freq.    1523.09  E(vib)   ...       0.00 
freq.    1531.88  E(vib)   ...       0.00 
freq.    1549.86  E(vib)   ...       0.00 
freq.    1563.51  E(vib)   ...       0.00 
freq.    2944.73  E(vib)   ...       0.00 
freq.    2948.40  E(vib)   ...       0.00 
freq.    2980.18  E(vib)   ...       0.00 
freq.    2989.14  E(vib)   ...       0.00 
freq.    2990.94  E(vib)   ...       0.00 
freq.    2996.67  E(vib)   ...       0.00 
freq.    3226.64  E(vib)   ...       0.00 
freq.    3247.74  E(vib)   ...       0.00 

------------
INNER ENERGY
------------

The inner energy is: U= E(el) + E(ZPE) + E(vib) + E(rot) + E(trans)
    E(el)   - is the total energy from the electronic structure calculation
              = E(kin-el) + E(nuc-el) + E(el-el) + E(nuc-nuc)
    E(ZPE)  - the the zero temperature vibrational energy from the frequency calculation
    E(vib)  - the the finite temperature correction to E(ZPE) due to population
              of excited vibrational states
    E(rot)  - is the rotational thermal energy
    E(trans)- is the translational thermal energy

Summary of contributions to the inner energy U:
Electronic energy                ...   -266.82783083 Eh
Zero point energy                ...      0.12541202 Eh      78.70 kcal/mol
Thermal vibrational correction   ...      0.00184872 Eh       1.16 kcal/mol
Thermal rotational correction    ...      0.00141627 Eh       0.89 kcal/mol
Thermal translational correction ...      0.00141627 Eh       0.89 kcal/mol
-----------------------------------------------------------------------
Total thermal energy                   -266.69773754 Eh


Summary of corrections to the electronic energy:
(perhaps to be used in another calculation)
Total thermal correction                  0.00468126 Eh       2.94 kcal/mol
Non-thermal (ZPE) correction              0.12541202 Eh      78.70 kcal/mol
-----------------------------------------------------------------------
Total correction                          0.13009328 Eh      81.63 kcal/mol


--------
ENTHALPY
--------

The enthalpy is H = U + kB*T
                kB is Boltzmann's constant
Total free energy                 ...   -266.69773754 Eh 
Thermal Enthalpy correction       ...      0.00094421 Eh       0.59 kcal/mol
-----------------------------------------------------------------------
Total Enthalpy                    ...   -266.69679334 Eh


Note: Only C1 symmetry has been detected, increase convergence thresholds 
      if your molecule has a higher symmetry. Symmetry factor of 1.0 is   
      used for the rotational entropy correction. 
 

Note: Rotational entropy computed according to Herzberg 
Infrared and Raman Spectra, Chapter V,1, Van Nostrand Reinhold, 1945 
Point Group:  C1, Symmetry Number:   1  
Rotational constants in cm-1:     0.206258     0.145271     0.107198 

Vibrational entropy computed according to the QRRHO of S. Grimme
Chem.Eur.J. 2012 18 9955


-------
ENTROPY
-------

The entropy contributions are T*S = T*(S(el)+S(vib)+S(rot)+S(trans))
     S(el)   - electronic entropy
     S(vib)  - vibrational entropy
     S(rot)  - rotational entropy
     S(trans)- translational entropy
The entropies will be listed as multiplied by the temperature to get
units of energy

Electronic entropy                ...      0.00000000 Eh      0.00 kcal/mol
Vibrational entropy               ...      0.00271216 Eh      1.70 kcal/mol
Rotational entropy                ...      0.01222101 Eh      7.67 kcal/mol
Translational entropy             ...      0.01862637 Eh     11.69 kcal/mol
-----------------------------------------------------------------------
Final entropy term                ...      0.03355954 Eh     21.06 kcal/mol

In case the symmetry of your molecule has not been determined correctly
or in case you have a reason to use a different symmetry number we print 
out the resulting rotational entropy values for sn=1,12 :
 --------------------------------------------------------
|  sn= 1 | S(rot)=       0.01222101 Eh      7.67 kcal/mol|
|  sn= 2 | S(rot)=       0.01156656 Eh      7.26 kcal/mol|
|  sn= 3 | S(rot)=       0.01118373 Eh      7.02 kcal/mol|
|  sn= 4 | S(rot)=       0.01091210 Eh      6.85 kcal/mol|
|  sn= 5 | S(rot)=       0.01070141 Eh      6.72 kcal/mol|
|  sn= 6 | S(rot)=       0.01052927 Eh      6.61 kcal/mol|
|  sn= 7 | S(rot)=       0.01038372 Eh      6.52 kcal/mol|
|  sn= 8 | S(rot)=       0.01025765 Eh      6.44 kcal/mol|
|  sn= 9 | S(rot)=       0.01014644 Eh      6.37 kcal/mol|
|  sn=10 | S(rot)=       0.01004696 Eh      6.30 kcal/mol|
|  sn=11 | S(rot)=       0.00995697 Eh      6.25 kcal/mol|
|  sn=12 | S(rot)=       0.00987481 Eh      6.20 kcal/mol|
 --------------------------------------------------------


-------------------
GIBBS FREE ENERGY
-------------------

The Gibbs free energy is G = H - T*S

Total enthalpy                    ...   -266.69679334 Eh 
Total entropy correction          ...     -0.03355954 Eh    -21.06 kcal/mol
-----------------------------------------------------------------------
Final Gibbs free energy         ...   -266.73035288 Eh

For completeness - the Gibbs free energy minus the electronic energy
G-E(el)                           ...      0.09747795 Eh     61.17 kcal/mol

Actual Hessian File stored as file.001.hess
------------------------------------------------------------------------------
                         ORCA GEOMETRY RELAXATION STEP
------------------------------------------------------------------------------

Reading the OPT-File                    .... done
Getting information on internals        .... done
Copying old internal coords+grads       .... done
Making the new internal coordinates     .... (new redundants).... done
Validating the new internal coordinates .... (new redundants).... done
Calculating the B-matrix                .... done
Calculating the G,G- and P matrices     .... done
Transforming gradient to internals      .... done
Projecting the internal gradient        .... done
Number of atoms                         ....  14
Number of internal coordinates          ....  93
Current Energy                          ....  -266.827830828 Eh
Current gradient norm                   ....     0.088923941 Eh/bohr
Maximum allowed component of the step   ....  0.300
Current trust radius                    ....  0.300
Evaluating the initial hessian          ....  (read) 
(Reading Exact Hessian)...  
InHessName: file.hess	The file <file.hess> is opened as a .hess file
done
done
Diagonalizing the Hessian               .... done
Dimension of the hessian                .... 93
Lowest eigenvalues of the non projected Hessian:
 -0.000012146 -0.000007260 -0.000006507 -0.000004208 -0.000004037
done
Projecting the Hessian                  .... done
Forming the augmented Hessian           .... done
Diagonalizing the augmented Hessian     .... done
Last element of RFO vector              ....  0.956470336
Lowest eigenvalues of augmented Hessian:
 -0.014434508  0.004052250  0.007789825  0.016759208  0.018014401
Length of the computed step             ....  0.305110944
Warning: the length of the step is outside the trust region - taking restricted step instead
The input lambda is                     ....    -0.014435
   iter:   1  x=   -0.015249  g=    3.794997 f(x)=     0.003093
   iter:   2  x=   -0.015293  g=    3.435483 f(x)=     0.000150
   iter:   3  x=   -0.015293  g=    3.417762 f(x)=     0.000000
   iter:   4  x=   -0.015293  g=    3.417716 f(x)=     0.000000
   iter:   5  x=   -0.015293  g=    3.417716 f(x)=     0.000000
The output lambda is                    ....    -0.015293 (5 iterations)
The final length of the internal step   ....  0.300000000
Converting the step to cartesian space:
 Initial RMS(Int)=    0.0311085508
Transforming coordinates:
 Iter   0:  RMS(Cart)=    0.0472349156 RMS(Int)=    0.0313171036
 Iter   1:  RMS(Cart)=    0.0014094129 RMS(Int)=    0.0008839163
 Iter   2:  RMS(Cart)=    0.0000447114 RMS(Int)=    0.0000374484
 Iter   3:  RMS(Cart)=    0.0000027633 RMS(Int)=    0.0000015819
 Iter   4:  RMS(Cart)=    0.0000001210 RMS(Int)=    0.0000000898
 Iter   5:  RMS(Cart)=    0.0000000053 RMS(Int)=    0.0000000034
done
Storing new coordinates                 .... done

                                .--------------------.
          ----------------------|Geometry convergence|-------------------------
          Item                value                   Tolerance       Converged
          ---------------------------------------------------------------------
          RMS gradient        0.0066734122            0.0001000000      NO
          MAX gradient        0.0274023881            0.0003000000      NO
          RMS step            0.0311085508            0.0020000000      NO
          MAX step            0.0745628741            0.0040000000      NO
          ........................................................
          Max(Bonds)      0.0395      Max(Angles)    3.07
          Max(Dihed)        3.20      Max(Improp)    0.00
          ---------------------------------------------------------------------

The optimization has not yet converged - more geometry cycles are needed


    ---------------------------------------------------------------------------
                         Redundant Internal Coordinates
                            (Angstroem and degrees)

        Definition                    Value    dE/dq     Step     New-Value
    ----------------------------------------------------------------------------
     1. B(N   1,C   0)                1.4644 -0.009796  0.0088    1.4732   
     2. B(C   2,N   1)                1.4645 -0.009779  0.0088    1.4733   
     3. B(C   3,C   2)                1.5155  0.000243  0.0021    1.5175   
     4. B(N   4,C   3)                1.4756 -0.004767 -0.0013    1.4743   
     5. B(C   5,C   3)                1.4400 -0.025498  0.0338    1.4738   
     6. B(C   5,N   4)                1.4756 -0.004756 -0.0013    1.4743   
     7. B(C   5,C   0)                1.5154  0.000259  0.0021    1.5175   
     8. B(H   6,C   0)                1.1105  0.007105 -0.0120    1.0986   
     9. B(H   7,C   0)                1.1128  0.010703 -0.0176    1.0952   
    10. B(H   8,N   1)                1.0478  0.027402 -0.0395    1.0083   
    11. B(H   9,C   2)                1.1105  0.007046 -0.0119    1.0986   
    12. B(H  10,C   2)                1.1127  0.010678 -0.0175    1.0951   
    13. B(H  11,C   3)                1.1120  0.015830 -0.0259    1.0862   
    14. B(H  12,N   4)                1.0460  0.022820 -0.0309    1.0150   
    15. B(H  13,C   5)                1.1121  0.015888 -0.0260    1.0861   
    16. A(N   1,C   0,C   5)          108.28  0.010522   -2.15    106.13   
    17. A(C   5,C   0,H   7)          110.28 -0.005593    1.70    111.98   
    18. A(N   1,C   0,H   7)          111.24 -0.000601   -1.21    110.03   
    19. A(C   5,C   0,H   6)          109.11 -0.001784    0.52    109.62   
    20. A(N   1,C   0,H   6)          109.10 -0.005612    1.72    110.82   
    21. A(H   6,C   0,H   7)          108.79  0.002974   -0.52    108.27   
    22. A(C   0,N   1,C   2)          106.40 -0.015121    2.61    109.01   
    23. A(C   2,N   1,H   8)          107.96  0.002994    0.73    108.70   
    24. A(C   0,N   1,H   8)          107.97  0.002973    0.74    108.71   
    25. A(H   9,C   2,H  10)          108.79  0.002984   -0.53    108.26   
    26. A(N   1,C   2,H  10)          111.24 -0.000597   -1.21    110.03   
    27. A(C   3,C   2,H  10)          110.28 -0.005618    1.71    111.99   
    28. A(C   3,C   2,H   9)          109.11 -0.001783    0.51    109.63   
    29. A(N   1,C   2,H   9)          109.10 -0.005622    1.72    110.82   
    30. A(N   1,C   2,C   3)          108.28  0.010543   -2.16    106.12   
    31. A(C   2,C   3,N   4)          112.99 -0.000920   -0.47    112.52   
    32. A(N   4,C   3,C   5)           60.79  0.004287   -0.78     60.01   
    33. A(N   4,C   3,H  11)          115.90 -0.005732    2.94    118.84   
    34. A(C   2,C   3,H  11)          124.60  0.007391   -3.07    121.52   
    35. A(C   2,C   3,C   5)          107.38 -0.002831    0.38    107.76   
    36. A(C   5,C   3,H  11)          118.12 -0.005041    2.64    120.76   
    37. A(C   5,N   4,H  12)          107.64 -0.000386    1.33    108.97   
    38. A(C   3,N   4,H  12)          107.63 -0.000389    1.33    108.96   
    39. A(C   3,N   4,C   5)           58.41 -0.008567    1.56     59.97   
    40. A(N   4,C   5,H  13)          115.89 -0.005743    2.96    118.84   
    41. A(C   3,C   5,H  13)          118.12 -0.005059    2.66    120.77   
    42. A(C   0,C   5,H  13)          124.60  0.007382   -3.07    121.53   
    43. A(C   0,C   5,C   3)          107.38 -0.002801    0.37    107.75   
    44. A(C   3,C   5,N   4)           60.79  0.004280   -0.78     60.02   
    45. A(C   0,C   5,N   4)          112.99 -0.000901   -0.49    112.50   
    46. D(C   2,N   1,C   0,C   5)     14.80 -0.001764    3.19     17.99   
    47. D(H   8,N   1,C   0,H   6)    140.49  0.000185    0.32    140.81   
    48. D(H   8,N   1,C   0,H   7)     20.46  0.000512    0.62     21.08   
    49. D(H   8,N   1,C   0,C   5)   -100.88  0.000921    0.68   -100.21   
    50. D(C   2,N   1,C   0,H   7)    136.15 -0.002173    3.13    139.28   
    51. D(C   2,N   1,C   0,H   6)   -103.83 -0.002499    2.83   -100.99   
    52. D(H   9,C   2,N   1,C   0)    103.83  0.002507   -2.85    100.98   
    53. D(H  10,C   2,N   1,H   8)    -20.45 -0.000508   -0.63    -21.08   
    54. D(C   3,C   2,N   1,C   0)    -14.81  0.001764   -3.20    -18.00   
    55. D(H  10,C   2,N   1,C   0)   -136.14  0.002189   -3.15   -139.29   
    56. D(C   3,C   2,N   1,H   8)    100.88 -0.000933   -0.68    100.21   
    57. D(H   9,C   2,N   1,H   8)   -140.48 -0.000190   -0.33   -140.81   
    58. D(N   4,C   3,C   2,H  10)     66.16 -0.000699    0.70     66.86   
    59. D(N   4,C   3,C   2,H   9)   -174.40 -0.001552    1.40   -173.00   
    60. D(C   5,C   3,C   2,H  10)    131.16  0.002953   -0.11    131.06   
    61. D(H  11,C   3,C   2,H   9)     35.26 -0.001121    1.71     36.97   
    62. D(H  11,C   3,C   2,N   1)    153.89 -0.002812    2.82    156.71   
    63. D(H  11,C   3,C   2,H  10)    -84.18 -0.000269    1.00    -83.18   
    64. D(C   5,C   3,C   2,H   9)   -109.40  0.002100    0.60   -108.80   
    65. D(C   5,C   3,C   2,N   1)      9.23  0.000409    1.71     10.94   
    66. D(N   4,C   3,C   2,N   1)    -55.77 -0.003243    2.51    -53.26   
    67. D(H  12,N   4,C   3,H  11)     -8.95  0.000148   -0.49     -9.44   
    68. D(H  12,N   4,C   3,C   5)    100.24 -0.002054    1.17    101.41   
    69. D(H  12,N   4,C   3,C   2)   -162.03 -0.003471    1.59   -160.44   
    70. D(C   5,N   4,C   3,C   2)     97.73 -0.001417    0.42     98.16   
    71. D(C   5,N   4,C   3,H  11)   -109.19  0.002202   -1.65   -110.85   
    72. D(N   4,C   5,C   0,N   1)     55.77  0.003237   -2.49     53.28   
    73. D(C   3,C   5,C   0,H   7)   -131.16 -0.002962    0.13   -131.03   
    74. D(C   3,C   5,C   0,H   6)    109.40 -0.002112   -0.57    108.83   
    75. D(N   4,C   5,C   0,H   6)    174.40  0.001544   -1.38    173.03   
    76. D(C   3,C   5,C   0,N   1)     -9.23 -0.000420   -1.69    -10.91   
    77. D(H  13,C   5,N   4,H  12)      8.97 -0.000158    0.50      9.47   
    78. D(C   3,C   5,N   4,H  12)   -100.23  0.002063   -1.16   -101.39   
    79. D(C   0,C   5,N   4,H  12)    162.03  0.003456   -1.58    160.45   
    80. D(C   0,C   5,N   4,C   3)    -97.74  0.001393   -0.42    -98.16   
    81. D(H  13,C   5,C   3,N   4)   -105.57  0.003077   -2.13   -107.70   
    82. D(H  13,C   5,C   3,C   2)    147.34  0.002091   -1.28    146.06   
    83. D(N   4,C   5,C   3,H  11)    105.58 -0.003070    2.12    107.70   
    84. D(N   4,C   5,C   3,C   2)   -107.09 -0.000986    0.85   -106.24   
    85. D(C   0,C   5,C   3,H  11)   -147.33 -0.002076    1.25   -146.08   
    86. D(C   0,C   5,C   3,N   4)    107.09  0.000993   -0.87    106.22   
    87. D(H  13,C   5,C   3,H  11)      0.01  0.000008   -0.01      0.00   
    88. D(C   0,C   5,C   3,C   2)     -0.00  0.000007   -0.01     -0.02   
    89. D(H  13,C   5,C   0,H   7)     84.16  0.000258   -0.98     83.19   
    90. D(H  13,C   5,C   0,H   6)    -35.27  0.001108   -1.68    -36.96   
    91. D(H  13,C   5,N   4,C   3)    109.20 -0.002221    1.66    110.86   
    92. D(H  13,C   5,C   0,N   1)   -153.90  0.002800   -2.80   -156.70   
    93. D(N   4,C   5,C   0,H   7)    -66.16  0.000694   -0.67    -66.83   
    ----------------------------------------------------------------------------

         *************************************************************
         *                GEOMETRY OPTIMIZATION CYCLE   2            *
         *************************************************************
---------------------------------
CARTESIAN COORDINATES (ANGSTROEM)
---------------------------------
  C      1.224740   -0.185380   -0.606505
  N      1.208170    0.271328    0.794200
  C     -0.116429   -0.011416    1.374332
  C     -1.052152   -0.232169    0.200275
  N     -1.016878    0.880500   -0.766145
  C     -0.228010   -0.339342   -1.016916
  H      1.738280   -1.152429   -0.695405
  H      1.751921    0.541950   -1.233005
  H      1.361764    1.267764    0.810848
  H     -0.084605   -0.916126    1.996729
  H     -0.438442    0.825911    2.002436
  H     -1.967937   -0.806935    0.303775
  H     -1.858314    0.851273   -1.333114
  H     -0.522109   -0.994829   -1.831405

----------------------------
CARTESIAN COORDINATES (A.U.)
----------------------------
  NO LB      ZA    FRAG     MASS         X           Y           Z
   0 C     6.0000    0    12.011    2.314423   -0.350317   -1.146128
   1 N     7.0000    0    14.007    2.283110    0.512735    1.500821
   2 C     6.0000    0    12.011   -0.220019   -0.021572    2.597111
   3 C     6.0000    0    12.011   -1.988280   -0.438735    0.378465
   4 N     7.0000    0    14.007   -1.921621    1.663903   -1.447803
   5 C     6.0000    0    12.011   -0.430876   -0.641263   -1.921693
   6 H     1.0000    0     1.008    3.284874   -2.177776   -1.314125
   7 H     1.0000    0     1.008    3.310651    1.024136   -2.330042
   8 H     1.0000    0     1.008    2.573362    2.395726    1.532280
   9 H     1.0000    0     1.008   -0.159880   -1.731227    3.773270
  10 H     1.0000    0     1.008   -0.828534    1.560746    3.784055
  11 H     1.0000    0     1.008   -3.718863   -1.524886    0.574051
  12 H     1.0000    0     1.008   -3.511704    1.608674   -2.519221
  13 H     1.0000    0     1.008   -0.986644   -1.879954   -3.460855

--------------------------------
INTERNAL COORDINATES (ANGSTROEM)
--------------------------------
 C      0   0   0     0.000000000000     0.00000000     0.00000000
 N      1   0   0     1.473373921865     0.00000000     0.00000000
 C      2   1   0     1.473451178361   108.96150516     0.00000000
 C      3   2   1     1.517471672334   106.11902806   341.96219888
 N      4   3   2     1.474192066761   112.49778100   306.72031621
 C      4   3   2     1.473855950364   107.74197133    10.89820712
 H      1   2   3     1.098550074799   110.79709564   259.05820953
 H      1   2   3     1.095185400226   110.08360015   139.34210865
 H      2   1   3     1.008341833474   108.68083801   241.74398297
 H      3   2   1     1.098585897914   110.79632146   100.93002523
 H      3   2   1     1.095135955105   110.08610799   220.64242684
 H      4   3   2     1.086153921547   121.54494941   156.66905896
 H      5   4   3     1.015048080303   108.94162432   199.58623231
 H      6   4   3     1.086071290525   120.78443668   146.08623156

---------------------------
INTERNAL COORDINATES (A.U.)
---------------------------
 C      0   0   0     0.000000000000     0.00000000     0.00000000
 N      1   0   0     2.784273205186     0.00000000     0.00000000
 C      2   1   0     2.784419198805   108.96150516     0.00000000
 C      3   2   1     2.867605876695   106.11902806   341.96219888
 N      4   3   2     2.785819274977   112.49778100   306.72031621
 C      4   3   2     2.785184107038   107.74197133    10.89820712
 H      1   2   3     2.075958785768   110.79709564   259.05820953
 H      1   2   3     2.069600472296   110.08360015   139.34210865
 H      2   1   3     1.905489914642   108.68083801   241.74398297
 H      3   2   1     2.076026481646   110.79632146   100.93002523
 H      3   2   1     2.069507034559   110.08610799   220.64242684
 H      4   3   2     2.052533451008   121.54494941   156.66905896
 H      5   4   3     1.918162884535   108.94162432   199.58623231
 H      6   4   3     2.052377301007   120.78443668   146.08623156


           ************************************************************
           *        Program running with 6 parallel MPI-processes     *
           *              working on a common directory               *
           ************************************************************
------------------------------------------------------------------------------
                   ___                                                        
                  /   \      - P O W E R E D   B Y -                         
                 /     \                                                     
                 |  |  |   _    _      __       _____    __    __             
                 |  |  |  | |  | |    /  \     |  _  \  |  |  /  |          
                  \  \/   | |  | |   /    \    | | | |  |  | /  /          
                 / \  \   | |__| |  /  /\  \   | |_| |  |  |/  /          
                |  |  |   |  __  | /  /__\  \  |    /   |      \           
                |  |  |   | |  | | |   __   |  |    \   |  |\   \          
                \     /   | |  | | |  |  |  |  | |\  \  |  | \   \       
                 \___/    |_|  |_| |__|  |__|  |_| \__\ |__|  \__/        
                                                                              
                      - O R C A' S   B I G   F R I E N D -                    
                                      &                                       
                       - I N T E G R A L  F E E D E R -                       
                                                                              
 v1 FN, 2020, v2 2021                                                         
------------------------------------------------------------------------------


Reading SHARK input file file.SHARKINP.tmp ... ok
----------------------
SHARK INTEGRAL PACKAGE
----------------------

Number of atoms                             ...     14
Number of basis functions                   ...    156
Number of shells                            ...     80
Maximum angular momentum                    ...      2
Integral batch strategy                     ... SHARK/LIBINT Hybrid
RI-J (if used) integral strategy            ... SPLIT-RIJ (Revised 2003 algorithm where possible)
Printlevel                                  ...      1
Contraction scheme used                     ... SEGMENTED contraction
Coulomb Range Separation                    ... NOT USED
Exchange Range Separation                   ... Long Range
   Mu parameter                             ...  0.300000
   Scaling (regular/separated)              ...  0.167000  0.833000
Finite Nucleus Model                        ... NOT USED
Auxiliary Coulomb fitting basis             ... AVAILABLE
   # of basis functions in Aux-J            ...    382
   # of shells in Aux-J                     ...    130
   Maximum angular momentum in Aux-J        ...      4
Auxiliary J/K fitting basis                 ... NOT available
Auxiliary Correlation fitting basis         ... NOT available
Auxiliary 'external' fitting basis          ... NOT available
Integral threshold                          ...     2.500000e-11
Primitive cut-off                           ...     2.500000e-12
Primitive pair pre-selection threshold      ...     2.500000e-12

Calculating pre-screening integrals         ... done (  0.0 sec) Dimension = 80
Organizing shell pair data                  ... done (  0.0 sec)
Shell pair information
Total number of shell pairs                 ...      3240
Shell pairs after pre-screening             ...      3210
Total number of primitive shell pairs       ...     11475
Primitive shell pairs kept                  ...      9154
          la=0 lb=0:   1167 shell pairs
          la=1 lb=0:   1235 shell pairs
          la=1 lb=1:    343 shell pairs
          la=2 lb=0:    288 shell pairs
          la=2 lb=1:    156 shell pairs
          la=2 lb=2:     21 shell pairs

Calculating one electron integrals          ... done (  0.0 sec)
Calculating RI/J V-Matrix + Cholesky decomp.... done (  0.0 sec)
Calculating Nuclear repulsion               ... done (  0.0 sec) ENN=    248.867847599051 Eh

SHARK setup successfully completed in   0.2 seconds

Maximum memory used throughout the entire GTOINT-calculation: 12.7 MB


           ************************************************************
           *        Program running with 6 parallel MPI-processes     *
           *              working on a common directory               *
           ************************************************************

Diagonalization of the overlap matrix:
Smallest eigenvalue                        ... 8.966e-06
Time for diagonalization                   ...    0.007 sec
Threshold for overlap eigenvalues          ... 1.000e-08
Number of eigenvalues below threshold      ... 0
Time for construction of square roots      ...    0.005 sec
Total time needed                          ...    0.012 sec

-------------------
DFT GRID GENERATION
-------------------

General Integration Accuracy     IntAcc      ... 4.388
Radial Grid Type                 RadialGrid  ... OptM3 with GC (2021)
Angular Grid (max. ang.)         AngularGrid ... 4 (Lebedev-302)
Angular grid pruning method      GridPruning ... 4 (adaptive)
Weight generation scheme         WeightScheme... Becke
Basis function cutoff            BFCut       ... 1.0000e-11
Integration weight cutoff        WCut        ... 1.0000e-14
Angular grids for H and He will be reduced by one unit
Partially contracted basis set               ... off
Rotationally invariant grid construction     ... off

Total number of grid points                  ...    64908
Total number of batches                      ...     1020
Average number of points per batch           ...       63
Average number of grid points per atom       ...     4636
Time for grid setup =    0.416 sec

--------------------
COSX GRID GENERATION
--------------------

GRIDX 1
-------
General Integration Accuracy     IntAcc      ... 3.816
Radial Grid Type                 RadialGrid  ... OptM3 with GC (2021)
Angular Grid (max. ang.)         AngularGrid ... 1 (Lebedev-50)
Angular grid pruning method      GridPruning ... 4 (adaptive)
Weight generation scheme         WeightScheme... Becke
Basis function cutoff            BFCut       ... 1.0000e-11
Integration weight cutoff        WCut        ... 1.0000e-14
Angular grids for H and He will be reduced by one unit
Partially contracted basis set               ... on
Rotationally invariant grid construction     ... off

Total number of grid points                  ...     8158
Total number of batches                      ...      133
Average number of points per batch           ...       61
Average number of grid points per atom       ...      583
UseSFitting                                  ... on

GRIDX 2
-------
General Integration Accuracy     IntAcc      ... 4.020
Radial Grid Type                 RadialGrid  ... OptM3 with GC (2021)
Angular Grid (max. ang.)         AngularGrid ... 2 (Lebedev-110)
Angular grid pruning method      GridPruning ... 4 (adaptive)
Weight generation scheme         WeightScheme... Becke
Basis function cutoff            BFCut       ... 1.0000e-11
Integration weight cutoff        WCut        ... 1.0000e-14
Angular grids for H and He will be reduced by one unit
Partially contracted basis set               ... on
Rotationally invariant grid construction     ... off

Total number of grid points                  ...    19397
Total number of batches                      ...      310
Average number of points per batch           ...       62
Average number of grid points per atom       ...     1386
UseSFitting                                  ... on

GRIDX 3
-------
General Integration Accuracy     IntAcc      ... 4.338
Radial Grid Type                 RadialGrid  ... OptM3 with GC (2021)
Angular Grid (max. ang.)         AngularGrid ... 3 (Lebedev-194)
Angular grid pruning method      GridPruning ... 4 (adaptive)
Weight generation scheme         WeightScheme... Becke
Basis function cutoff            BFCut       ... 1.0000e-11
Integration weight cutoff        WCut        ... 1.0000e-14
Angular grids for H and He will be reduced by one unit
Partially contracted basis set               ... on
Rotationally invariant grid construction     ... off

Total number of grid points                  ...    43457
Total number of batches                      ...      687
Average number of points per batch           ...       63
Average number of grid points per atom       ...     3104
UseSFitting                                  ... on

Time for X-Grid setup             =    0.362 sec

--------------
SCF ITERATIONS
--------------
ITER       Energy         Delta-E        Max-DP      RMS-DP      [F,P]     Damp
               ***  Starting incremental Fock matrix formation  ***
  0   -266.8115135876   0.000000000000 0.04132594  0.00059601  0.0136701 0.7000
                      *** Initiating the SOSCF procedure ***
                      *** Re-Reading the Fockian *** 
                      *** Removing any level shift *** 
ITER      Energy       Delta-E        Grad      Rot      Max-DP    RMS-DP
  1   -266.81227711  -0.0007635235  0.000935  0.000935  0.107050  0.001643
               *** Restarting incremental Fock matrix formation ***
  2   -266.81444561  -0.0021685022  0.001284  0.001984  0.012551  0.000425
  3   -266.81459666  -0.0001510426  0.000623  0.001225  0.009107  0.000310
  4   -266.81462028  -0.0000236289  0.000358  0.000296  0.002037  0.000083
  5   -266.81462722  -0.0000069395  0.000045  0.000075  0.000805  0.000019
  6   -266.81462734  -0.0000001126  0.000028  0.000044  0.000354  0.000006
  7   -266.81462739  -0.0000000542  0.000005  0.000017  0.000772  0.000009
  8   -266.81462739  -0.0000000028  0.000004  0.000004  0.000527  0.000007
                  ***Gradient check signals convergence***
              ***Rediagonalizing the Fockian in SOSCF/NRSCF***

               *****************************************************
               *                     SUCCESS                       *
               *           SCF CONVERGED AFTER   9 CYCLES          *
               *****************************************************

Old exchange energy                            =    -12.145179169 Eh
New exchange energy                            =    -12.145164194 Eh
Exchange energy change after final integration =      0.000014975 Eh
Total energy after final integration           =   -266.814612418 Eh
Final COS-X integration done in                =     3.896 sec
Total Energy       :         -266.81461242 Eh           -7260.39472 eV
  Last Energy change         ...    8.9699e-10  Tolerance :   1.0000e-08
  Last MAX-Density change    ...    2.6645e-15  Tolerance :   1.0000e-07
             **** THE GBW FILE WAS UPDATED (file.gbw) ****
             **** DENSITY file.scfp WAS UPDATED ****
             **** ENERGY FILE WAS UPDATED (file.en.tmp) ****
             **** THE GBW FILE WAS UPDATED (file.gbw) ****
             **** DENSITY file.scfp WAS UPDATED ****
Total SCF time: 0 days 0 hours 0 min 22 sec 

Maximum memory used throughout the entire SCF-calculation: 53.1 MB


-------------------------------------------------------------------------------
                          DFT DISPERSION CORRECTION                            
                                                                               
                              DFTD3 V3.1  Rev 1                                
                          USING Becke-Johnson damping                          
-------------------------------------------------------------------------------
-------------------------   ----------------
Dispersion correction           -0.021017662
-------------------------   ----------------


-------------------------   --------------------
FINAL SINGLE POINT ENERGY      -266.835630080242
-------------------------   --------------------


           ************************************************************
           *        Program running with 6 parallel MPI-processes     *
           *              working on a common directory               *
           ************************************************************
------------------------------------------------------------------------------
                         ORCA SCF GRADIENT CALCULATION
------------------------------------------------------------------------------

 ... reading COSX grid (gridx3)
Gradient of the Kohn-Sham DFT energy:
Kohn-Sham wavefunction type      ... RKS
Hartree-Fock exchange scaling    ...    0.167
Number of operators              ...    1
Number of atoms                  ...   14
Basis set dimensions             ...  156
Integral neglect threshold       ... 2.5e-11
Integral primitive cutoff        ... 2.5e-12
SHARK Integral package           ... ON

Nuc. rep. gradient       (SHARK) ... done (  0.0 sec)
HCore & Overlap gradient (SHARK) ... done (  0.0 sec)
RI-J gradient            (SHARK) ... done (  0.3 sec)
COSX-gradient                    ... done (  4.3 sec)
Exchange-correlation gradient    ... done
Dispersion correction            ... done

------------------
CARTESIAN GRADIENT
------------------

   1   C   :   -0.000789172    0.002045467    0.001547357
   2   N   :    0.000250790   -0.001487458    0.000272997
   3   C   :    0.001309155    0.001746038   -0.001516485
   4   C   :    0.001407372   -0.000501225    0.000081737
   5   N   :   -0.001980896    0.001658015   -0.001419040
   6   C   :    0.000604864   -0.000375179    0.001351896
   7   H   :    0.000459014    0.000189552   -0.000309797
   8   H   :   -0.001051623    0.000270338   -0.000226875
   9   H   :    0.000137374   -0.002962224    0.000357284
  10   H   :   -0.000096865    0.000252551    0.000529387
  11   H   :   -0.000581497    0.000197969   -0.000910798
  12   H   :    0.000893855    0.000156837   -0.002454408
  13   H   :    0.001365661   -0.001676967    0.001079149
  14   H   :   -0.001937822    0.000553308    0.001716208

Difference to translation invariance:
           :   -0.0000097891    0.0000670213    0.0000986106

Difference to rotation invariance:
           :    0.0008066907    0.0002047282   -0.0006886943

Norm of the cartesian gradient     ...    0.0078500684
RMS gradient                       ...    0.0012112918
MAX gradient                       ...    0.0029622237

-------
TIMINGS
-------

Total SCF gradient time            ...        6.227 sec

One electron gradient       ....       0.045 sec  (  0.7%)
RI-J Coulomb gradient       ....       0.284 sec  (  4.6%)
COSX gradient               ....       4.272 sec  ( 68.6%)
XC gradient                 ....       1.215 sec  ( 19.5%)

Maximum memory used throughout the entire SCFGRAD-calculation: 40.9 MB
------------------------------------------------------------------------------
                         ORCA GEOMETRY RELAXATION STEP
------------------------------------------------------------------------------

Reading the OPT-File                    .... done
Getting information on internals        .... done
Copying old internal coords+grads       .... done
Making the new internal coordinates     .... (new redundants).... done
Validating the new internal coordinates .... (new redundants).... done
Calculating the B-matrix                .... done
Calculating the G,G- and P matrices     .... done
Transforming gradient to internals      .... done
Projecting the internal gradient        .... done
Number of atoms                         ....  14
Number of internal coordinates          ....  93
Current Energy                          ....  -266.835630080 Eh
Current gradient norm                   ....     0.007850068 Eh/bohr
Maximum allowed component of the step   ....  0.300
Current trust radius                    ....  0.300
Updating the Hessian (BFGS)             .... done
Forming the augmented Hessian           .... done
Diagonalizing the augmented Hessian     .... done
Last element of RFO vector              ....  0.906603243
Lowest eigenvalues of augmented Hessian:
 -0.001425072  0.004743829  0.007820010  0.016746125  0.018018470
Length of the computed step             ....  0.465456172
Warning: the length of the step is outside the trust region - taking restricted step instead
The input lambda is                     ....    -0.001425
   iter:   1  x=   -0.002940  g=   83.598370 f(x)=     0.126649
   iter:   2  x=   -0.003988  g=   38.338034 f(x)=     0.040169
   iter:   3  x=   -0.004306  g=   24.691326 f(x)=     0.007848
   iter:   4  x=   -0.004327  g=   21.866387 f(x)=     0.000461
   iter:   5  x=   -0.004327  g=   21.694603 f(x)=     0.000002
   iter:   6  x=   -0.004327  g=   21.693925 f(x)=     0.000000
   iter:   7  x=   -0.004327  g=   21.693925 f(x)=     0.000000
The output lambda is                    ....    -0.004327 (7 iterations)
The final length of the internal step   ....  0.300000000
Converting the step to cartesian space:
 Initial RMS(Int)=    0.0311085508
Transforming coordinates:
 Iter   0:  RMS(Cart)=    0.0416705308 RMS(Int)=    0.0310507223
 Iter   1:  RMS(Cart)=    0.0010080509 RMS(Int)=    0.0005187627
 Iter   2:  RMS(Cart)=    0.0000402610 RMS(Int)=    0.0000292763
 Iter   3:  RMS(Cart)=    0.0000020360 RMS(Int)=    0.0000010681
 Iter   4:  RMS(Cart)=    0.0000000807 RMS(Int)=    0.0000000577
done
Storing new coordinates                 .... done

                                .--------------------.
          ----------------------|Geometry convergence|-------------------------
          Item                value                   Tolerance       Converged
          ---------------------------------------------------------------------
          Energy change      -0.0077992526            0.0000050000      NO
          RMS gradient        0.0007679945            0.0001000000      NO
          MAX gradient        0.0028797613            0.0003000000      NO
          RMS step            0.0311085508            0.0020000000      NO
          MAX step            0.0735945913            0.0040000000      NO
          ........................................................
          Max(Bonds)      0.0047      Max(Angles)    0.97
          Max(Dihed)        4.22      Max(Improp)    0.00
          ---------------------------------------------------------------------

The optimization has not yet converged - more geometry cycles are needed


    ---------------------------------------------------------------------------
                         Redundant Internal Coordinates
                            (Angstroem and degrees)

        Definition                    Value    dE/dq     Step     New-Value
    ----------------------------------------------------------------------------
     1. B(N   1,C   0)                1.4734 -0.001103 -0.0009    1.4725   
     2. B(C   2,N   1)                1.4735 -0.001070 -0.0009    1.4725   
     3. B(C   3,C   2)                1.5175 -0.000479  0.0024    1.5199   
     4. B(N   4,C   3)                1.4742 -0.000578 -0.0012    1.4730   
     5. B(C   5,C   3)                1.4739 -0.002879  0.0047    1.4786   
     6. B(C   5,N   4)                1.4742 -0.000561 -0.0013    1.4729   
     7. B(C   5,C   0)                1.5174 -0.000490  0.0025    1.5199   
     8. B(H   6,C   0)                1.0986  0.000074 -0.0001    1.0985   
     9. B(H   7,C   0)                1.0952 -0.000193 -0.0002    1.0950   
    10. B(H   8,N   1)                1.0083 -0.002880  0.0037    1.0120   
    11. B(H   9,C   2)                1.0986  0.000073 -0.0001    1.0985   
    12. B(H  10,C   2)                1.0951 -0.000193 -0.0002    1.0949   
    13. B(H  11,C   3)                1.0862 -0.001066  0.0013    1.0875   
    14. B(H  12,N   4)                1.0150 -0.001666  0.0018    1.0169   
    15. B(H  13,C   5)                1.0861 -0.001083  0.0013    1.0874   
    16. A(N   1,C   0,C   5)          106.13  0.000462   -0.26    105.87   
    17. A(C   5,C   0,H   7)          111.93 -0.000633    0.56    112.49   
    18. A(N   1,C   0,H   7)          110.08  0.000533   -0.49    109.59   
    19. A(C   5,C   0,H   6)          109.65 -0.000063   -0.03    109.63   
    20. A(N   1,C   0,H   6)          110.80 -0.000483    0.15    110.94   
    21. A(H   6,C   0,H   7)          108.26  0.000169    0.07    108.33   
    22. A(C   0,N   1,C   2)          108.96 -0.000756   -0.25    108.71   
    23. A(C   2,N   1,H   8)          108.67 -0.000036    0.49    109.15   
    24. A(C   0,N   1,H   8)          108.68 -0.000045    0.49    109.17   
    25. A(H   9,C   2,H  10)          108.25  0.000168    0.07    108.33   
    26. A(N   1,C   2,H  10)          110.09  0.000539   -0.49    109.60   
    27. A(C   3,C   2,H  10)          111.94 -0.000641    0.57    112.51   
    28. A(C   3,C   2,H   9)          109.66 -0.000059   -0.04    109.62   
    29. A(N   1,C   2,H   9)          110.80 -0.000483    0.14    110.94   
    30. A(N   1,C   2,C   3)          106.12  0.000461   -0.26    105.86   
    31. A(C   2,C   3,N   4)          112.50  0.000237   -0.26    112.24   
    32. A(N   4,C   3,C   5)           60.01  0.000484   -0.13     59.87   
    33. A(N   4,C   3,H  11)          118.82 -0.001209    0.83    119.65   
    34. A(C   2,C   3,H  11)          121.54  0.001177   -0.74    120.80   
    35. A(C   2,C   3,C   5)          107.74  0.000024   -0.23    107.52   
    36. A(C   5,C   3,H  11)          120.78 -0.001242    0.95    121.73   
    37. A(C   5,N   4,H  12)          108.95 -0.000943    0.64    109.59   
    38. A(C   3,N   4,H  12)          108.94 -0.000942    0.63    109.57   
    39. A(C   3,N   4,C   5)           59.99 -0.000957    0.26     60.25   
    40. A(N   4,C   5,H  13)          118.82 -0.001210    0.84    119.66   
    41. A(C   3,C   5,H  13)          120.78 -0.001249    0.97    121.75   
    42. A(C   0,C   5,H  13)          121.55  0.001165   -0.74    120.82   
    43. A(C   0,C   5,C   3)          107.73  0.000043   -0.23    107.50   
    44. A(C   3,C   5,N   4)           60.01  0.000474   -0.13     59.88   
    45. A(C   0,C   5,N   4)          112.48  0.000250   -0.29    112.19   
    46. D(C   2,N   1,C   0,C   5)     18.03 -0.000705    3.96     21.99   
    47. D(H   8,N   1,C   0,H   6)    140.80 -0.000144    3.38    144.18   
    48. D(H   8,N   1,C   0,H   7)     21.09 -0.000391    3.50     24.59   
    49. D(H   8,N   1,C   0,C   5)   -100.23 -0.000206    3.28    -96.95   
    50. D(C   2,N   1,C   0,H   7)    139.34 -0.000889    4.18    143.53   
    51. D(C   2,N   1,C   0,H   6)   -100.94 -0.000643    4.06    -96.88   
    52. D(H   9,C   2,N   1,C   0)    100.93  0.000649   -4.09     96.84   
    53. D(H  10,C   2,N   1,H   8)    -21.09  0.000394   -3.53    -24.62   
    54. D(C   3,C   2,N   1,C   0)    -18.04  0.000707   -3.98    -22.02   
    55. D(H  10,C   2,N   1,C   0)   -139.36  0.000898   -4.22   -143.57   
    56. D(C   3,C   2,N   1,H   8)    100.23  0.000203   -3.29     96.94   
    57. D(H   9,C   2,N   1,H   8)   -140.81  0.000145   -3.41   -144.21   
    58. D(N   4,C   3,C   2,H  10)     66.84 -0.000306    2.32     69.16   
    59. D(N   4,C   3,C   2,H   9)   -172.99 -0.000549    2.73   -170.26   
    60. D(C   5,C   3,C   2,H  10)    131.02  0.000268    2.06    133.07   
    61. D(H  11,C   3,C   2,H   9)     36.95 -0.000545    2.84     39.79   
    62. D(H  11,C   3,C   2,N   1)    156.67 -0.000886    2.83    159.50   
    63. D(H  11,C   3,C   2,H  10)    -83.21 -0.000302    2.42    -80.79   
    64. D(C   5,C   3,C   2,H   9)   -108.82  0.000024    2.48   -106.34   
    65. D(C   5,C   3,C   2,N   1)     10.90 -0.000317    2.47     13.37   
    66. D(N   4,C   3,C   2,N   1)    -53.28 -0.000890    2.73    -50.55   
    67. D(H  12,N   4,C   3,H  11)     -9.47 -0.000010   -0.28     -9.75   
    68. D(H  12,N   4,C   3,C   5)    101.44 -0.000845    0.46    101.90   
    69. D(H  12,N   4,C   3,C   2)   -160.41 -0.000778    0.28   -160.13   
    70. D(C   5,N   4,C   3,C   2)     98.15  0.000067   -0.18     97.97   
    71. D(C   5,N   4,C   3,H  11)   -110.90  0.000834   -0.74   -111.65   
    72. D(N   4,C   5,C   0,N   1)     53.30  0.000879   -2.69     50.61   
    73. D(C   3,C   5,C   0,H   7)   -130.99 -0.000273   -2.00   -132.99   
    74. D(C   3,C   5,C   0,H   6)    108.85 -0.000033   -2.42    106.43   
    75. D(N   4,C   5,C   0,H   6)    173.02  0.000536   -2.68    170.35   
    76. D(C   3,C   5,C   0,N   1)    -10.87  0.000309   -2.43    -13.30   
    77. D(H  13,C   5,N   4,H  12)      9.49 -0.000003    0.31      9.80   
    78. D(C   3,C   5,N   4,H  12)   -101.42  0.000843   -0.44   -101.86   
    79. D(C   0,C   5,N   4,H  12)    160.43  0.000763   -0.27    160.16   
    80. D(C   0,C   5,N   4,C   3)    -98.15 -0.000079    0.18    -97.97   
    81. D(H  13,C   5,C   3,N   4)   -107.70  0.000767   -0.55   -108.25   
    82. D(H  13,C   5,C   3,C   2)    146.09  0.000422   -0.34    145.75   
    83. D(N   4,C   5,C   3,H  11)    107.70 -0.000765    0.54    108.24   
    84. D(N   4,C   5,C   3,C   2)   -106.21 -0.000345    0.21   -106.00   
    85. D(C   0,C   5,C   3,H  11)   -146.10 -0.000417    0.30   -145.80   
    86. D(C   0,C   5,C   3,N   4)    106.20  0.000348   -0.24    105.96   
    87. D(H  13,C   5,C   3,H  11)      0.00  0.000002   -0.01     -0.01   
    88. D(C   0,C   5,C   3,C   2)     -0.02  0.000003   -0.03     -0.04   
    89. D(H  13,C   5,C   0,H   7)     83.22  0.000296   -2.38     80.84   
    90. D(H  13,C   5,C   0,H   6)    -36.94  0.000535   -2.80    -39.74   
    91. D(H  13,C   5,N   4,C   3)    110.91 -0.000846    0.75    111.67   
    92. D(H  13,C   5,C   0,N   1)   -156.66  0.000878   -2.81   -159.47   
    93. D(N   4,C   5,C   0,H   7)    -66.82  0.000297   -2.26    -69.08   
    ----------------------------------------------------------------------------

         *************************************************************
         *                GEOMETRY OPTIMIZATION CYCLE   3            *
         *************************************************************
---------------------------------
CARTESIAN COORDINATES (ANGSTROEM)
---------------------------------
  C      1.224593   -0.194683   -0.601224
  N      1.194200    0.311451    0.781282
  C     -0.112352   -0.021274    1.373446
  C     -1.055958   -0.231345    0.200639
  N     -1.006666    0.884087   -0.759957
  C     -0.229133   -0.339280   -1.020576
  H      1.722601   -1.172538   -0.650305
  H      1.776431    0.504793   -1.237761
  H      1.308314    1.316951    0.770497
  H     -0.050439   -0.943048    1.967772
  H     -0.436475    0.791374    2.031776
  H     -1.976591   -0.797680    0.320230
  H     -1.849026    0.880416   -1.329567
  H     -0.509499   -0.989124   -1.846151

----------------------------
CARTESIAN COORDINATES (A.U.)
----------------------------
  NO LB      ZA    FRAG     MASS         X           Y           Z
   0 C     6.0000    0    12.011    2.314146   -0.367897   -1.136148
   1 N     7.0000    0    14.007    2.256710    0.588557    1.476409
   2 C     6.0000    0    12.011   -0.212314   -0.040201    2.595436
   3 C     6.0000    0    12.011   -1.995472   -0.437179    0.379152
   4 N     7.0000    0    14.007   -1.902323    1.670682   -1.436111
   5 C     6.0000    0    12.011   -0.433000   -0.641146   -1.928609
   6 H     1.0000    0     1.008    3.255243   -2.215775   -1.228898
   7 H     1.0000    0     1.008    3.356968    0.953920   -2.339029
   8 H     1.0000    0     1.008    2.472356    2.488677    1.456028
   9 H     1.0000    0     1.008   -0.095315   -1.782102    3.718551
  10 H     1.0000    0     1.008   -0.824818    1.495480    3.839500
  11 H     1.0000    0     1.008   -3.735216   -1.507397    0.605147
  12 H     1.0000    0     1.008   -3.494152    1.663745   -2.512518
  13 H     1.0000    0     1.008   -0.962814   -1.869174   -3.488720

--------------------------------
INTERNAL COORDINATES (ANGSTROEM)
--------------------------------
 C      0   0   0     0.000000000000     0.00000000     0.00000000
 N      1   0   0     1.472554659061     0.00000000     0.00000000
 C      2   1   0     1.472562294312   108.55364120     0.00000000
 C      3   2   1     1.519868039123   105.77026141   337.95400090
 N      4   3   2     1.472875819994   112.19820607   309.41598823
 C      5   4   3     1.472788211162    60.26530007    97.93448957
 H      1   2   3     1.098462690449   110.93320119   263.16357448
 H      1   2   3     1.094974924293   109.67072265   143.55951154
 H      2   1   3     1.012012657491   109.21820320   241.03159222
 H      3   2   1     1.098510623014   110.92558074    96.79206547
 H      3   2   1     1.094920471238   109.67824662   216.39364282
 H      4   3   2     1.087475436288   120.84498386   159.45405158
 H      5   4   3     1.016877143317   109.56474470   199.86307257
 H      6   5   4     1.087417511558   119.64525759   111.71927249

---------------------------
INTERNAL COORDINATES (A.U.)
---------------------------
 C      0   0   0     0.000000000000     0.00000000     0.00000000
 N      1   0   0     2.782725022855     0.00000000     0.00000000
 C      2   1   0     2.782739451389   108.55364120     0.00000000
 C      3   2   1     2.872134353643   105.77026141   337.95400090
 N      4   3   2     2.783331929063   112.19820607   309.41598823
 C      5   4   3     2.783166372364    60.26530007    97.93448957
 H      1   2   3     2.075793653279   110.93320119   263.16357448
 H      1   2   3     2.069202730424   109.67072265   143.55951154
 H      2   1   3     1.912426766721   109.21820320   241.03159222
 H      3   2   1     2.075884232700   110.92558074    96.79206547
 H      3   2   1     2.069099829063   109.67824662   216.39364282
 H      4   3   2     2.055030751950   120.84498386   159.45405158
 H      5   4   3     1.921619312713   109.56474470   199.86307257
 H      6   5   4     2.054921290076   119.64525759   111.71927249


           ************************************************************
           *        Program running with 6 parallel MPI-processes     *
           *              working on a common directory               *
           ************************************************************
------------------------------------------------------------------------------
                   ___                                                        
                  /   \      - P O W E R E D   B Y -                         
                 /     \                                                     
                 |  |  |   _    _      __       _____    __    __             
                 |  |  |  | |  | |    /  \     |  _  \  |  |  /  |          
                  \  \/   | |  | |   /    \    | | | |  |  | /  /          
                 / \  \   | |__| |  /  /\  \   | |_| |  |  |/  /          
                |  |  |   |  __  | /  /__\  \  |    /   |      \           
                |  |  |   | |  | | |   __   |  |    \   |  |\   \          
                \     /   | |  | | |  |  |  |  | |\  \  |  | \   \       
                 \___/    |_|  |_| |__|  |__|  |_| \__\ |__|  \__/        
                                                                              
                      - O R C A' S   B I G   F R I E N D -                    
                                      &                                       
                       - I N T E G R A L  F E E D E R -                       
                                                                              
 v1 FN, 2020, v2 2021                                                         
------------------------------------------------------------------------------


Reading SHARK input file file.SHARKINP.tmp ... ok
----------------------
SHARK INTEGRAL PACKAGE
----------------------

Number of atoms                             ...     14
Number of basis functions                   ...    156
Number of shells                            ...     80
Maximum angular momentum                    ...      2
Integral batch strategy                     ... SHARK/LIBINT Hybrid
RI-J (if used) integral strategy            ... SPLIT-RIJ (Revised 2003 algorithm where possible)
Printlevel                                  ...      1
Contraction scheme used                     ... SEGMENTED contraction
Coulomb Range Separation                    ... NOT USED
Exchange Range Separation                   ... Long Range
   Mu parameter                             ...  0.300000
   Scaling (regular/separated)              ...  0.167000  0.833000
Finite Nucleus Model                        ... NOT USED
Auxiliary Coulomb fitting basis             ... AVAILABLE
   # of basis functions in Aux-J            ...    382
   # of shells in Aux-J                     ...    130
   Maximum angular momentum in Aux-J        ...      4
Auxiliary J/K fitting basis                 ... NOT available
Auxiliary Correlation fitting basis         ... NOT available
Auxiliary 'external' fitting basis          ... NOT available
Integral threshold                          ...     2.500000e-11
Primitive cut-off                           ...     2.500000e-12
Primitive pair pre-selection threshold      ...     2.500000e-12

Calculating pre-screening integrals         ... done (  0.0 sec) Dimension = 80
Organizing shell pair data                  ... done (  0.0 sec)
Shell pair information
Total number of shell pairs                 ...      3240
Shell pairs after pre-screening             ...      3210
Total number of primitive shell pairs       ...     11475
Primitive shell pairs kept                  ...      9160
          la=0 lb=0:   1167 shell pairs
          la=1 lb=0:   1235 shell pairs
          la=1 lb=1:    343 shell pairs
          la=2 lb=0:    288 shell pairs
          la=2 lb=1:    156 shell pairs
          la=2 lb=2:     21 shell pairs

Calculating one electron integrals          ... done (  0.0 sec)
Calculating RI/J V-Matrix + Cholesky decomp.... done (  0.0 sec)
Calculating Nuclear repulsion               ... done (  0.0 sec) ENN=    248.999432249573 Eh

SHARK setup successfully completed in   0.2 seconds

Maximum memory used throughout the entire GTOINT-calculation: 12.7 MB


           ************************************************************
           *        Program running with 6 parallel MPI-processes     *
           *              working on a common directory               *
           ************************************************************

Diagonalization of the overlap matrix:
Smallest eigenvalue                        ... 8.811e-06
Time for diagonalization                   ...    0.009 sec
Threshold for overlap eigenvalues          ... 1.000e-08
Number of eigenvalues below threshold      ... 0
Time for construction of square roots      ...    0.005 sec
Total time needed                          ...    0.015 sec

-------------------
DFT GRID GENERATION
-------------------

General Integration Accuracy     IntAcc      ... 4.388
Radial Grid Type                 RadialGrid  ... OptM3 with GC (2021)
Angular Grid (max. ang.)         AngularGrid ... 4 (Lebedev-302)
Angular grid pruning method      GridPruning ... 4 (adaptive)
Weight generation scheme         WeightScheme... Becke
Basis function cutoff            BFCut       ... 1.0000e-11
Integration weight cutoff        WCut        ... 1.0000e-14
Angular grids for H and He will be reduced by one unit
Partially contracted basis set               ... off
Rotationally invariant grid construction     ... off

Total number of grid points                  ...    64896
Total number of batches                      ...     1020
Average number of points per batch           ...       63
Average number of grid points per atom       ...     4635
Time for grid setup =    0.414 sec

--------------------
COSX GRID GENERATION
--------------------

GRIDX 1
-------
General Integration Accuracy     IntAcc      ... 3.816
Radial Grid Type                 RadialGrid  ... OptM3 with GC (2021)
Angular Grid (max. ang.)         AngularGrid ... 1 (Lebedev-50)
Angular grid pruning method      GridPruning ... 4 (adaptive)
Weight generation scheme         WeightScheme... Becke
Basis function cutoff            BFCut       ... 1.0000e-11
Integration weight cutoff        WCut        ... 1.0000e-14
Angular grids for H and He will be reduced by one unit
Partially contracted basis set               ... on
Rotationally invariant grid construction     ... off

Total number of grid points                  ...     8151
Total number of batches                      ...      133
Average number of points per batch           ...       61
Average number of grid points per atom       ...      582
UseSFitting                                  ... on

GRIDX 2
-------
General Integration Accuracy     IntAcc      ... 4.020
Radial Grid Type                 RadialGrid  ... OptM3 with GC (2021)
Angular Grid (max. ang.)         AngularGrid ... 2 (Lebedev-110)
Angular grid pruning method      GridPruning ... 4 (adaptive)
Weight generation scheme         WeightScheme... Becke
Basis function cutoff            BFCut       ... 1.0000e-11
Integration weight cutoff        WCut        ... 1.0000e-14
Angular grids for H and He will be reduced by one unit
Partially contracted basis set               ... on
Rotationally invariant grid construction     ... off

Total number of grid points                  ...    19372
Total number of batches                      ...      310
Average number of points per batch           ...       62
Average number of grid points per atom       ...     1384
UseSFitting                                  ... on

GRIDX 3
-------
General Integration Accuracy     IntAcc      ... 4.338
Radial Grid Type                 RadialGrid  ... OptM3 with GC (2021)
Angular Grid (max. ang.)         AngularGrid ... 3 (Lebedev-194)
Angular grid pruning method      GridPruning ... 4 (adaptive)
Weight generation scheme         WeightScheme... Becke
Basis function cutoff            BFCut       ... 1.0000e-11
Integration weight cutoff        WCut        ... 1.0000e-14
Angular grids for H and He will be reduced by one unit
Partially contracted basis set               ... on
Rotationally invariant grid construction     ... off

Total number of grid points                  ...    43443
Total number of batches                      ...      686
Average number of points per batch           ...       63
Average number of grid points per atom       ...     3103
UseSFitting                                  ... on

Time for X-Grid setup             =    0.379 sec

--------------
SCF ITERATIONS
--------------
ITER       Energy         Delta-E        Max-DP      RMS-DP      [F,P]     Damp
               ***  Starting incremental Fock matrix formation  ***
  0   -266.8134602423   0.000000000000 0.00527133  0.00018921  0.0136004 0.7000
                      *** Initiating the SOSCF procedure ***
                      *** Re-Reading the Fockian *** 
                      *** Removing any level shift *** 
ITER      Energy       Delta-E        Grad      Rot      Max-DP    RMS-DP
  1   -266.81388945  -0.0004292042  0.000975  0.000975  0.017059  0.000596
               *** Restarting incremental Fock matrix formation ***
  2   -266.81521319  -0.0013237447  0.001136  0.001758  0.012476  0.000319
  3   -266.81533072  -0.0001175282  0.000351  0.000840  0.005366  0.000151
  4   -266.81534297  -0.0000122526  0.000341  0.000228  0.001693  0.000038
  5   -266.81534462  -0.0000016436  0.000108  0.000087  0.000643  0.000018
  6   -266.81534496  -0.0000003404  0.000012  0.000034  0.000315  0.000006
  7   -266.81534497  -0.0000000126  0.000006  0.000018  0.000731  0.000008
                  ***Gradient check signals convergence***
              ***Rediagonalizing the Fockian in SOSCF/NRSCF***

               *****************************************************
               *                     SUCCESS                       *
               *           SCF CONVERGED AFTER   8 CYCLES          *
               *****************************************************

Old exchange energy                            =    -12.143700219 Eh
New exchange energy                            =    -12.143689215 Eh
Exchange energy change after final integration =      0.000011004 Eh
Total energy after final integration           =   -266.815333968 Eh
Final COS-X integration done in                =     3.828 sec
Total Energy       :         -266.81533397 Eh           -7260.41435 eV
  Last Energy change         ...   -3.6114e-09  Tolerance :   1.0000e-08
  Last MAX-Density change    ...    2.6645e-15  Tolerance :   1.0000e-07
             **** THE GBW FILE WAS UPDATED (file.gbw) ****
             **** DENSITY file.scfp WAS UPDATED ****
             **** ENERGY FILE WAS UPDATED (file.en.tmp) ****
             **** THE GBW FILE WAS UPDATED (file.gbw) ****
             **** DENSITY file.scfp WAS UPDATED ****
Total SCF time: 0 days 0 hours 0 min 20 sec 

Maximum memory used throughout the entire SCF-calculation: 53.1 MB


-------------------------------------------------------------------------------
                          DFT DISPERSION CORRECTION                            
                                                                               
                              DFTD3 V3.1  Rev 1                                
                          USING Becke-Johnson damping                          
-------------------------------------------------------------------------------
-------------------------   ----------------
Dispersion correction           -0.021051573
-------------------------   ----------------


-------------------------   --------------------
FINAL SINGLE POINT ENERGY      -266.836385541125
-------------------------   --------------------


           ************************************************************
           *        Program running with 6 parallel MPI-processes     *
           *              working on a common directory               *
           ************************************************************
------------------------------------------------------------------------------
                         ORCA SCF GRADIENT CALCULATION
------------------------------------------------------------------------------

 ... reading COSX grid (gridx3)
Gradient of the Kohn-Sham DFT energy:
Kohn-Sham wavefunction type      ... RKS
Hartree-Fock exchange scaling    ...    0.167
Number of operators              ...    1
Number of atoms                  ...   14
Basis set dimensions             ...  156
Integral neglect threshold       ... 2.5e-11
Integral primitive cutoff        ... 2.5e-12
SHARK Integral package           ... ON

Nuc. rep. gradient       (SHARK) ... done (  0.0 sec)
HCore & Overlap gradient (SHARK) ... done (  0.0 sec)
RI-J gradient            (SHARK) ... done (  0.3 sec)
COSX-gradient                    ... done (  4.3 sec)
Exchange-correlation gradient    ... done
Dispersion correction            ... done

------------------
CARTESIAN GRADIENT
------------------

   1   C   :    0.000220669   -0.000684419    0.000059041
   2   N   :   -0.002145730   -0.000547022   -0.001434353
   3   C   :    0.000071822   -0.000666456    0.000296570
   4   C   :    0.000163568    0.000490645    0.000082261
   5   N   :    0.000278040    0.000638827    0.000167088
   6   C   :    0.000169340    0.000441408    0.000083305
   7   H   :    0.000432578    0.000203677   -0.000594522
   8   H   :   -0.000609675    0.000416284    0.000369485
   9   H   :    0.001674669    0.000458317    0.001112151
  10   H   :   -0.000364720    0.000289272    0.000595509
  11   H   :    0.000140398    0.000292367   -0.000737309
  12   H   :    0.000346412   -0.000337723   -0.000407328
  13   H   :   -0.000064222   -0.000687774    0.000025972
  14   H   :   -0.000286747   -0.000242265    0.000511892

Difference to translation invariance:
           :    0.0000264017    0.0000651398    0.0001297614

Difference to rotation invariance:
           :    0.0006180833    0.0001282895   -0.0005714865

Norm of the cartesian gradient     ...    0.0041294808
RMS gradient                       ...    0.0006371927
MAX gradient                       ...    0.0021457303

-------
TIMINGS
-------

Total SCF gradient time            ...        6.242 sec

One electron gradient       ....       0.046 sec  (  0.7%)
RI-J Coulomb gradient       ....       0.282 sec  (  4.5%)
COSX gradient               ....       4.294 sec  ( 68.8%)
XC gradient                 ....       1.229 sec  ( 19.7%)

Maximum memory used throughout the entire SCFGRAD-calculation: 40.9 MB
------------------------------------------------------------------------------
                         ORCA GEOMETRY RELAXATION STEP
------------------------------------------------------------------------------

Reading the OPT-File                    .... done
Getting information on internals        .... done
Copying old internal coords+grads       .... done
Making the new internal coordinates     .... (new redundants).... done
Validating the new internal coordinates .... (new redundants).... done
Calculating the B-matrix                .... done
Calculating the G,G- and P matrices     .... done
Transforming gradient to internals      .... done
Projecting the internal gradient        .... done
Number of atoms                         ....  14
Number of internal coordinates          ....  93
Current Energy                          ....  -266.836385541 Eh
Current gradient norm                   ....     0.004129481 Eh/bohr
Maximum allowed component of the step   ....  0.300
Current trust radius                    ....  0.300
Updating the Hessian (BFGS)             .... done
Forming the augmented Hessian           .... done
Diagonalizing the augmented Hessian     .... done
Last element of RFO vector              ....  0.910393450
Lowest eigenvalues of augmented Hessian:
 -0.000790515  0.003574707  0.007820707  0.016795187  0.018018526
Length of the computed step             ....  0.454466801
Warning: the length of the step is outside the trust region - taking restricted step instead
The input lambda is                     ....    -0.000791
   iter:   1  x=   -0.001817  g=  113.567581 f(x)=     0.116540
   iter:   2  x=   -0.002482  g=   53.751952 f(x)=     0.035742
   iter:   3  x=   -0.002660  g=   36.002029 f(x)=     0.006426
   iter:   4  x=   -0.002670  g=   32.607674 f(x)=     0.000310
   iter:   5  x=   -0.002670  g=   32.439302 f(x)=     0.000001
   iter:   6  x=   -0.002670  g=   32.438866 f(x)=     0.000000
   iter:   7  x=   -0.002670  g=   32.438866 f(x)=     0.000000
The output lambda is                    ....    -0.002670 (7 iterations)
The final length of the internal step   ....  0.300000000
Converting the step to cartesian space:
 Initial RMS(Int)=    0.0311085508
Transforming coordinates:
 Iter   0:  RMS(Cart)=    0.0407043207 RMS(Int)=    0.0310380503
 Iter   1:  RMS(Cart)=    0.0009941311 RMS(Int)=    0.0005888085
 Iter   2:  RMS(Cart)=    0.0000475615 RMS(Int)=    0.0000403997
 Iter   3:  RMS(Cart)=    0.0000026307 RMS(Int)=    0.0000018639
 Iter   4:  RMS(Cart)=    0.0000001523 RMS(Int)=    0.0000001396
 Iter   5:  RMS(Cart)=    0.0000000093 RMS(Int)=    0.0000000073
done
Storing new coordinates                 .... done

                                .--------------------.
          ----------------------|Geometry convergence|-------------------------
          Item                value                   Tolerance       Converged
          ---------------------------------------------------------------------
          Energy change      -0.0007554609            0.0000050000      NO
          RMS gradient        0.0002551859            0.0001000000      NO
          MAX gradient        0.0007182159            0.0003000000      NO
          RMS step            0.0311085508            0.0020000000      NO
          MAX step            0.0813743453            0.0040000000      NO
          ........................................................
          Max(Bonds)      0.0020      Max(Angles)    0.68
          Max(Dihed)        4.66      Max(Improp)    0.00
          ---------------------------------------------------------------------

The optimization has not yet converged - more geometry cycles are needed


    ---------------------------------------------------------------------------
                         Redundant Internal Coordinates
                            (Angstroem and degrees)

        Definition                    Value    dE/dq     Step     New-Value
    ----------------------------------------------------------------------------
     1. B(N   1,C   0)                1.4726 -0.000019 -0.0003    1.4722   
     2. B(C   2,N   1)                1.4726  0.000002 -0.0004    1.4722   
     3. B(C   3,C   2)                1.5199 -0.000357  0.0020    1.5218   
     4. B(N   4,C   3)                1.4729 -0.000261 -0.0002    1.4727   
     5. B(C   5,C   3)                1.4787 -0.000222  0.0015    1.4803   
     6. B(C   5,N   4)                1.4728 -0.000251 -0.0003    1.4725   
     7. B(C   5,C   0)                1.5199 -0.000355  0.0020    1.5219   
     8. B(H   6,C   0)                1.0985  0.000041  0.0001    1.0985   
     9. B(H   7,C   0)                1.0950 -0.000252  0.0001    1.0951   
    10. B(H   8,N   1)                1.0120  0.000648  0.0002    1.0122   
    11. B(H   9,C   2)                1.0985  0.000046  0.0001    1.0986   
    12. B(H  10,C   2)                1.0949 -0.000265  0.0001    1.0950   
    13. B(H  11,C   3)                1.0875 -0.000156  0.0004    1.0879   
    14. B(H  12,N   4)                1.0169  0.000061 -0.0001    1.0168   
    15. B(H  13,C   5)                1.0874 -0.000155  0.0004    1.0878   
    16. A(N   1,C   0,C   5)          105.78 -0.000213   -0.02    105.76   
    17. A(C   5,C   0,H   7)          112.48  0.000010    0.48    112.96   
    18. A(N   1,C   0,H   7)          109.67 -0.000053   -0.03    109.64   
    19. A(C   5,C   0,H   6)          109.67  0.000032   -0.20    109.47   
    20. A(N   1,C   0,H   6)          110.93  0.000247   -0.28    110.65   
    21. A(H   6,C   0,H   7)          108.31 -0.000017    0.03    108.34   
    22. A(C   0,N   1,C   2)          108.55  0.000183   -0.68    107.88   
    23. A(C   2,N   1,H   8)          109.20  0.000237   -0.34    108.86   
    24. A(C   0,N   1,H   8)          109.22  0.000247   -0.34    108.88   
    25. A(H   9,C   2,H  10)          108.31 -0.000016    0.03    108.34   
    26. A(N   1,C   2,H  10)          109.68 -0.000047   -0.03    109.65   
    27. A(C   3,C   2,H  10)          112.50  0.000006    0.48    112.99   
    28. A(C   3,C   2,H   9)          109.66  0.000031   -0.19    109.47   
    29. A(N   1,C   2,H   9)          110.93  0.000249   -0.28    110.64   
    30. A(N   1,C   2,C   3)          105.77 -0.000216   -0.02    105.75   
    31. A(C   2,C   3,N   4)          112.20  0.000131   -0.18    112.02   
    32. A(N   4,C   3,C   5)           59.86 -0.000004   -0.04     59.82   
    33. A(N   4,C   3,H  11)          119.63 -0.000143    0.26    119.89   
    34. A(C   2,C   3,H  11)          120.84  0.000076   -0.19    120.66   
    35. A(C   2,C   3,C   5)          107.47  0.000130   -0.27    107.20   
    36. A(C   5,C   3,H  11)          121.75 -0.000236    0.51    122.26   
    37. A(C   5,N   4,H  12)          109.59 -0.000448    0.46    110.04   
    38. A(C   3,N   4,H  12)          109.56 -0.000445    0.45    110.01   
    39. A(C   3,N   4,C   5)           60.27  0.000014    0.08     60.34   
    40. A(N   4,C   5,H  13)          119.65 -0.000142    0.27    119.91   
    41. A(C   3,C   5,H  13)          121.77 -0.000232    0.51    122.27   
    42. A(C   0,C   5,H  13)          120.86  0.000075   -0.19    120.67   
    43. A(C   0,C   5,C   3)          107.46  0.000132   -0.27    107.19   
    44. A(C   3,C   5,N   4)           59.87 -0.000010   -0.04     59.84   
    45. A(C   0,C   5,N   4)          112.15  0.000129   -0.17    111.98   
    46. D(C   2,N   1,C   0,C   5)     22.02 -0.000032    3.21     25.23   
    47. D(H   8,N   1,C   0,H   6)    144.20 -0.000612    4.50    148.69   
    48. D(H   8,N   1,C   0,H   7)     24.59 -0.000711    4.66     29.25   
    49. D(H   8,N   1,C   0,C   5)    -96.95 -0.000568    4.08    -92.86   
    50. D(C   2,N   1,C   0,H   7)    143.56 -0.000176    3.79    147.35   
    51. D(C   2,N   1,C   0,H   6)    -96.84 -0.000076    3.62    -93.21   
    52. D(H   9,C   2,N   1,C   0)     96.79  0.000070   -3.61     93.18   
    53. D(H  10,C   2,N   1,H   8)    -24.63  0.000718   -4.65    -29.28   
    54. D(C   3,C   2,N   1,C   0)    -22.05  0.000029   -3.20    -25.25   
    55. D(H  10,C   2,N   1,C   0)   -143.61  0.000176   -3.78   -147.38   
    56. D(C   3,C   2,N   1,H   8)     96.94  0.000571   -4.07     92.86   
    57. D(H   9,C   2,N   1,H   8)   -144.23  0.000612   -4.48   -148.71   
    58. D(N   4,C   3,C   2,H  10)     69.14 -0.000281    2.35     71.48   
    59. D(N   4,C   3,C   2,H   9)   -170.26 -0.000277    2.58   -167.68   
    60. D(C   5,C   3,C   2,H  10)    133.03 -0.000227    2.19    135.22   
    61. D(H  11,C   3,C   2,H   9)     39.78 -0.000353    2.69     42.48   
    62. D(H  11,C   3,C   2,N   1)    159.45 -0.000165    2.23    161.69   
    63. D(H  11,C   3,C   2,H  10)    -80.83 -0.000357    2.47    -78.36   
    64. D(C   5,C   3,C   2,H   9)   -106.36 -0.000222    2.42   -103.94   
    65. D(C   5,C   3,C   2,N   1)     13.31 -0.000035    1.96     15.27   
    66. D(N   4,C   3,C   2,N   1)    -50.58 -0.000089    2.12    -48.47   
    67. D(H  12,N   4,C   3,H  11)     -9.77 -0.000066   -0.18     -9.95   
    68. D(H  12,N   4,C   3,C   5)    101.93 -0.000298    0.32    102.25   
    69. D(H  12,N   4,C   3,C   2)   -160.14 -0.000212    0.09   -160.05   
    70. D(C   5,N   4,C   3,C   2)     97.93  0.000085   -0.24     97.70   
    71. D(C   5,N   4,C   3,H  11)   -111.70  0.000232   -0.51   -112.21   
    72. D(N   4,C   5,C   0,N   1)     50.65  0.000089   -2.13     48.52   
    73. D(C   3,C   5,C   0,H   7)   -132.95  0.000237   -2.22   -135.16   
    74. D(C   3,C   5,C   0,H   6)    106.45  0.000229   -2.44    104.01   
    75. D(N   4,C   5,C   0,H   6)    170.34  0.000277   -2.59    167.75   
    76. D(C   3,C   5,C   0,N   1)    -13.24  0.000041   -1.98    -15.22   
    77. D(H  13,C   5,N   4,H  12)      9.82  0.000062    0.19     10.01   
    78. D(C   3,C   5,N   4,H  12)   -101.89  0.000292   -0.31   -102.21   
    79. D(C   0,C   5,N   4,H  12)    160.16  0.000205   -0.07    160.09   
    80. D(C   0,C   5,N   4,C   3)    -97.94 -0.000088    0.24    -97.70   
    81. D(H  13,C   5,C   3,N   4)   -108.26  0.000087   -0.11   -108.37   
    82. D(H  13,C   5,C   3,C   2)    145.76  0.000001   -0.02    145.74   
    83. D(N   4,C   5,C   3,H  11)    108.25 -0.000084    0.10    108.34   
    84. D(N   4,C   5,C   3,C   2)   -105.98 -0.000086    0.08   -105.89   
    85. D(C   0,C   5,C   3,H  11)   -145.82 -0.000004    0.03   -145.79   
    86. D(C   0,C   5,C   3,N   4)    105.93  0.000080   -0.07    105.86   
    87. D(H  13,C   5,C   3,H  11)     -0.01  0.000003   -0.01     -0.02   
    88. D(C   0,C   5,C   3,C   2)     -0.04 -0.000005    0.01     -0.03   
    89. D(H  13,C   5,C   0,H   7)     80.87  0.000357   -2.47     78.41   
    90. D(H  13,C   5,C   0,H   6)    -39.73  0.000350   -2.69    -42.42   
    91. D(H  13,C   5,N   4,C   3)    111.72 -0.000230    0.50    112.22   
    92. D(H  13,C   5,C   0,N   1)   -159.42  0.000161   -2.23   -161.65   
    93. D(N   4,C   5,C   0,H   7)    -69.06  0.000284   -2.37    -71.42   
    ----------------------------------------------------------------------------

         *************************************************************
         *                GEOMETRY OPTIMIZATION CYCLE   4            *
         *************************************************************
---------------------------------
CARTESIAN COORDINATES (ANGSTROEM)
---------------------------------
  C      1.224896   -0.200499   -0.593034
  N      1.187078    0.345797    0.773478
  C     -0.105140   -0.027994    1.371433
  C     -1.056654   -0.229257    0.200880
  N     -0.999234    0.889352   -0.755372
  C     -0.228996   -0.337090   -1.021667
  H      1.704089   -1.188963   -0.602313
  H      1.801243    0.467723   -1.241471
  H      1.247223    1.355055    0.725805
  H     -0.014315   -0.966403    1.935345
  H     -0.433650    0.757279    2.060314
  H     -1.981676   -0.787717    0.327214
  H     -1.840778    0.903178   -1.325821
  H     -0.504086   -0.980360   -1.854691

----------------------------
CARTESIAN COORDINATES (A.U.)
----------------------------
  NO LB      ZA    FRAG     MASS         X           Y           Z
   0 C     6.0000    0    12.011    2.314718   -0.378888   -1.120671
   1 N     7.0000    0    14.007    2.243253    0.653461    1.461661
   2 C     6.0000    0    12.011   -0.198686   -0.052901    2.591634
   3 C     6.0000    0    12.011   -1.996787   -0.433233    0.379607
   4 N     7.0000    0    14.007   -1.888279    1.680631   -1.427446
   5 C     6.0000    0    12.011   -0.432739   -0.637008   -1.930670
   6 H     1.0000    0     1.008    3.220262   -2.246815   -1.138207
   7 H     1.0000    0     1.008    3.403855    0.883868   -2.346040
   8 H     1.0000    0     1.008    2.356910    2.560683    1.371572
   9 H     1.0000    0     1.008   -0.027052   -1.826237    3.657273
  10 H     1.0000    0     1.008   -0.819480    1.431050    3.893429
  11 H     1.0000    0     1.008   -3.744825   -1.488570    0.618345
  12 H     1.0000    0     1.008   -3.478567    1.706759   -2.505438
  13 H     1.0000    0     1.008   -0.952584   -1.852611   -3.504859

--------------------------------
INTERNAL COORDINATES (ANGSTROEM)
--------------------------------
 C      0   0   0     0.000000000000     0.00000000     0.00000000
 N      1   0   0     1.472148835348     0.00000000     0.00000000
 C      2   1   0     1.472107016576   107.78029772     0.00000000
 C      3   2   1     1.521867918365   105.66319066   334.77201224
 N      4   3   2     1.472752247863   111.99875805   311.53341001
 C      5   4   3     1.472528592855    60.34407517    97.67032193
 H      1   2   3     1.098532935013   110.66802245   266.77742393
 H      1   2   3     1.095065103752   109.67792975   147.31398311
 H      2   1   3     1.012172411901   108.95179545   241.93962685
 H      3   2   1     1.098570449276   110.66036131    93.19300016
 H      3   2   1     1.095047742157   109.68082351   212.65070260
 H      4   3   2     1.087889712364   120.67665409   161.68217742
 H      5   4   3     1.016759619861   110.01971171   199.93221979
 H      6   5   4     1.087842035239   119.91489550   112.23022122

---------------------------
INTERNAL COORDINATES (A.U.)
---------------------------
 C      0   0   0     0.000000000000     0.00000000     0.00000000
 N      1   0   0     2.781958127180     0.00000000     0.00000000
 C      2   1   0     2.781879101152   107.78029772     0.00000000
 C      3   2   1     2.875913577711   105.66319066   334.77201224
 N      4   3   2     2.783098411578   111.99875805   311.53341001
 C      5   4   3     2.782675764864    60.34407517    97.67032193
 H      1   2   3     2.075926396267   110.66802245   266.77742393
 H      1   2   3     2.069373144904   109.67792975   147.31398311
 H      2   1   3     1.912728658804   108.95179545   241.93962685
 H      3   2   1     2.075997287951   110.66036131    93.19300016
 H      3   2   1     2.069340336246   109.68082351   212.65070260
 H      4   3   2     2.055813620278   120.67665409   161.68217742
 H      5   4   3     1.921397225568   110.01971171   199.93221979
 H      6   5   4     2.055723523569   119.91489550   112.23022122


           ************************************************************
           *        Program running with 6 parallel MPI-processes     *
           *              working on a common directory               *
           ************************************************************
------------------------------------------------------------------------------
                   ___                                                        
                  /   \      - P O W E R E D   B Y -                         
                 /     \                                                     
                 |  |  |   _    _      __       _____    __    __             
                 |  |  |  | |  | |    /  \     |  _  \  |  |  /  |          
                  \  \/   | |  | |   /    \    | | | |  |  | /  /          
                 / \  \   | |__| |  /  /\  \   | |_| |  |  |/  /          
                |  |  |   |  __  | /  /__\  \  |    /   |      \           
                |  |  |   | |  | | |   __   |  |    \   |  |\   \          
                \     /   | |  | | |  |  |  |  | |\  \  |  | \   \       
                 \___/    |_|  |_| |__|  |__|  |_| \__\ |__|  \__/        
                                                                              
                      - O R C A' S   B I G   F R I E N D -                    
                                      &                                       
                       - I N T E G R A L  F E E D E R -                       
                                                                              
 v1 FN, 2020, v2 2021                                                         
------------------------------------------------------------------------------


Reading SHARK input file file.SHARKINP.tmp ... ok
----------------------
SHARK INTEGRAL PACKAGE
----------------------

Number of atoms                             ...     14
Number of basis functions                   ...    156
Number of shells                            ...     80
Maximum angular momentum                    ...      2
Integral batch strategy                     ... SHARK/LIBINT Hybrid
RI-J (if used) integral strategy            ... SPLIT-RIJ (Revised 2003 algorithm where possible)
Printlevel                                  ...      1
Contraction scheme used                     ... SEGMENTED contraction
Coulomb Range Separation                    ... NOT USED
Exchange Range Separation                   ... Long Range
   Mu parameter                             ...  0.300000
   Scaling (regular/separated)              ...  0.167000  0.833000
Finite Nucleus Model                        ... NOT USED
Auxiliary Coulomb fitting basis             ... AVAILABLE
   # of basis functions in Aux-J            ...    382
   # of shells in Aux-J                     ...    130
   Maximum angular momentum in Aux-J        ...      4
Auxiliary J/K fitting basis                 ... NOT available
Auxiliary Correlation fitting basis         ... NOT available
Auxiliary 'external' fitting basis          ... NOT available
Integral threshold                          ...     2.500000e-11
Primitive cut-off                           ...     2.500000e-12
Primitive pair pre-selection threshold      ...     2.500000e-12

Calculating pre-screening integrals         ... done (  0.0 sec) Dimension = 80
Organizing shell pair data                  ... done (  0.0 sec)
Shell pair information
Total number of shell pairs                 ...      3240
Shell pairs after pre-screening             ...      3212
Total number of primitive shell pairs       ...     11475
Primitive shell pairs kept                  ...      9172
          la=0 lb=0:   1167 shell pairs
          la=1 lb=0:   1235 shell pairs
          la=1 lb=1:    345 shell pairs
          la=2 lb=0:    288 shell pairs
          la=2 lb=1:    156 shell pairs
          la=2 lb=2:     21 shell pairs

Calculating one electron integrals          ... done (  0.0 sec)
Calculating RI/J V-Matrix + Cholesky decomp.... done (  0.0 sec)
Calculating Nuclear repulsion               ... done (  0.0 sec) ENN=    249.180454438477 Eh

SHARK setup successfully completed in   0.2 seconds

Maximum memory used throughout the entire GTOINT-calculation: 12.7 MB


           ************************************************************
           *        Program running with 6 parallel MPI-processes     *
           *              working on a common directory               *
           ************************************************************

Diagonalization of the overlap matrix:
Smallest eigenvalue                        ... 8.653e-06
Time for diagonalization                   ...    0.009 sec
Threshold for overlap eigenvalues          ... 1.000e-08
Number of eigenvalues below threshold      ... 0
Time for construction of square roots      ...    0.008 sec
Total time needed                          ...    0.018 sec

-------------------
DFT GRID GENERATION
-------------------

General Integration Accuracy     IntAcc      ... 4.388
Radial Grid Type                 RadialGrid  ... OptM3 with GC (2021)
Angular Grid (max. ang.)         AngularGrid ... 4 (Lebedev-302)
Angular grid pruning method      GridPruning ... 4 (adaptive)
Weight generation scheme         WeightScheme... Becke
Basis function cutoff            BFCut       ... 1.0000e-11
Integration weight cutoff        WCut        ... 1.0000e-14
Angular grids for H and He will be reduced by one unit
Partially contracted basis set               ... off
Rotationally invariant grid construction     ... off

Total number of grid points                  ...    64902
Total number of batches                      ...     1021
Average number of points per batch           ...       63
Average number of grid points per atom       ...     4636
Time for grid setup =    0.411 sec

--------------------
COSX GRID GENERATION
--------------------

GRIDX 1
-------
General Integration Accuracy     IntAcc      ... 3.816
Radial Grid Type                 RadialGrid  ... OptM3 with GC (2021)
Angular Grid (max. ang.)         AngularGrid ... 1 (Lebedev-50)
Angular grid pruning method      GridPruning ... 4 (adaptive)
Weight generation scheme         WeightScheme... Becke
Basis function cutoff            BFCut       ... 1.0000e-11
Integration weight cutoff        WCut        ... 1.0000e-14
Angular grids for H and He will be reduced by one unit
Partially contracted basis set               ... on
Rotationally invariant grid construction     ... off

Total number of grid points                  ...     8142
Total number of batches                      ...      134
Average number of points per batch           ...       60
Average number of grid points per atom       ...      582
UseSFitting                                  ... on

GRIDX 2
-------
General Integration Accuracy     IntAcc      ... 4.020
Radial Grid Type                 RadialGrid  ... OptM3 with GC (2021)
Angular Grid (max. ang.)         AngularGrid ... 2 (Lebedev-110)
Angular grid pruning method      GridPruning ... 4 (adaptive)
Weight generation scheme         WeightScheme... Becke
Basis function cutoff            BFCut       ... 1.0000e-11
Integration weight cutoff        WCut        ... 1.0000e-14
Angular grids for H and He will be reduced by one unit
Partially contracted basis set               ... on
Rotationally invariant grid construction     ... off

Total number of grid points                  ...    19359
Total number of batches                      ...      308
Average number of points per batch           ...       62
Average number of grid points per atom       ...     1383
UseSFitting                                  ... on

GRIDX 3
-------
General Integration Accuracy     IntAcc      ... 4.338
Radial Grid Type                 RadialGrid  ... OptM3 with GC (2021)
Angular Grid (max. ang.)         AngularGrid ... 3 (Lebedev-194)
Angular grid pruning method      GridPruning ... 4 (adaptive)
Weight generation scheme         WeightScheme... Becke
Basis function cutoff            BFCut       ... 1.0000e-11
Integration weight cutoff        WCut        ... 1.0000e-14
Angular grids for H and He will be reduced by one unit
Partially contracted basis set               ... on
Rotationally invariant grid construction     ... off

Total number of grid points                  ...    43414
Total number of batches                      ...      684
Average number of points per batch           ...       63
Average number of grid points per atom       ...     3101
UseSFitting                                  ... on

Time for X-Grid setup             =    0.363 sec

--------------
SCF ITERATIONS
--------------
ITER       Energy         Delta-E        Max-DP      RMS-DP      [F,P]     Damp
               ***  Starting incremental Fock matrix formation  ***
  0   -266.8140302092   0.000000000000 0.00473690  0.00016505  0.0131773 0.7000
                      *** Initiating the SOSCF procedure ***
                      *** Re-Reading the Fockian *** 
                      *** Removing any level shift *** 
ITER      Energy       Delta-E        Grad      Rot      Max-DP    RMS-DP
  1   -266.81441322  -0.0003830115  0.001086  0.001086  0.015464  0.000506
               *** Restarting incremental Fock matrix formation ***
  2   -266.81559246  -0.0011792382  0.001057  0.001424  0.010863  0.000279
  3   -266.81569444  -0.0001019824  0.000375  0.000872  0.004226  0.000135
  4   -266.81570513  -0.0000106908  0.000310  0.000208  0.001537  0.000035
  5   -266.81570644  -0.0000013088  0.000097  0.000084  0.000503  0.000017
  6   -266.81570676  -0.0000003168  0.000012  0.000034  0.001194  0.000013
  7   -266.81570677  -0.0000000090  0.000005  0.000019  0.000702  0.000008
                  ***Gradient check signals convergence***
              ***Rediagonalizing the Fockian in SOSCF/NRSCF***

               *****************************************************
               *                     SUCCESS                       *
               *           SCF CONVERGED AFTER   8 CYCLES          *
               *****************************************************

Old exchange energy                            =    -12.143214842 Eh
New exchange energy                            =    -12.143207529 Eh
Exchange energy change after final integration =      0.000007313 Eh
Total energy after final integration           =   -266.815699458 Eh
Final COS-X integration done in                =     3.857 sec
Total Energy       :         -266.81569946 Eh           -7260.42430 eV
  Last Energy change         ...   -3.8486e-09  Tolerance :   1.0000e-08
  Last MAX-Density change    ...    3.1086e-15  Tolerance :   1.0000e-07
             **** THE GBW FILE WAS UPDATED (file.gbw) ****
             **** DENSITY file.scfp WAS UPDATED ****
             **** ENERGY FILE WAS UPDATED (file.en.tmp) ****
             **** THE GBW FILE WAS UPDATED (file.gbw) ****
             **** DENSITY file.scfp WAS UPDATED ****
Total SCF time: 0 days 0 hours 0 min 21 sec 

Maximum memory used throughout the entire SCF-calculation: 53.1 MB


-------------------------------------------------------------------------------
                          DFT DISPERSION CORRECTION                            
                                                                               
                              DFTD3 V3.1  Rev 1                                
                          USING Becke-Johnson damping                          
-------------------------------------------------------------------------------
-------------------------   ----------------
Dispersion correction           -0.021103096
-------------------------   ----------------


-------------------------   --------------------
FINAL SINGLE POINT ENERGY      -266.836802553957
-------------------------   --------------------


           ************************************************************
           *        Program running with 6 parallel MPI-processes     *
           *              working on a common directory               *
           ************************************************************
------------------------------------------------------------------------------
                         ORCA SCF GRADIENT CALCULATION
------------------------------------------------------------------------------

 ... reading COSX grid (gridx3)
Gradient of the Kohn-Sham DFT energy:
Kohn-Sham wavefunction type      ... RKS
Hartree-Fock exchange scaling    ...    0.167
Number of operators              ...    1
Number of atoms                  ...   14
Basis set dimensions             ...  156
Integral neglect threshold       ... 2.5e-11
Integral primitive cutoff        ... 2.5e-12
SHARK Integral package           ... ON

Nuc. rep. gradient       (SHARK) ... done (  0.0 sec)
HCore & Overlap gradient (SHARK) ... done (  0.0 sec)
RI-J gradient            (SHARK) ... done (  0.3 sec)
COSX-gradient                    ... done (  4.4 sec)
Exchange-correlation gradient    ... done
Dispersion correction            ... done

------------------
CARTESIAN GRADIENT
------------------

   1   C   :    0.000250389   -0.001164271   -0.000100260
   2   N   :   -0.002253393    0.001193276   -0.001611474
   3   C   :   -0.000099141   -0.001069901    0.000430778
   4   C   :   -0.000246973    0.000374344    0.000072266
   5   N   :    0.000261128    0.000043403    0.000214644
   6   C   :   -0.000023368    0.000322356   -0.000267925
   7   H   :    0.000304891    0.000061051   -0.000445759
   8   H   :   -0.000151471    0.000364424    0.000341575
   9   H   :    0.001652015    0.000181256    0.001131310
  10   H   :   -0.000285207    0.000129356    0.000434260
  11   H   :    0.000279369    0.000295844   -0.000290847
  12   H   :    0.000051661   -0.000330456    0.000379980
  13   H   :   -0.000098790    0.000079694   -0.000058629
  14   H   :    0.000332082   -0.000364183   -0.000040500

Difference to translation invariance:
           :   -0.0000268077    0.0001161913    0.0001894172

Difference to rotation invariance:
           :    0.0003072607    0.0001082471   -0.0003188994

Norm of the cartesian gradient     ...    0.0042464675
RMS gradient                       ...    0.0006552442
MAX gradient                       ...    0.0022533929

-------
TIMINGS
-------

Total SCF gradient time            ...        6.338 sec

One electron gradient       ....       0.047 sec  (  0.7%)
RI-J Coulomb gradient       ....       0.292 sec  (  4.6%)
COSX gradient               ....       4.361 sec  ( 68.8%)
XC gradient                 ....       1.231 sec  ( 19.4%)

Maximum memory used throughout the entire SCFGRAD-calculation: 40.9 MB
------------------------------------------------------------------------------
                         ORCA GEOMETRY RELAXATION STEP
------------------------------------------------------------------------------

Reading the OPT-File                    .... done
Getting information on internals        .... done
Copying old internal coords+grads       .... done
Making the new internal coordinates     .... (new redundants).... done
Validating the new internal coordinates .... (new redundants).... done
Calculating the B-matrix                .... done
Calculating the G,G- and P matrices     .... done
Transforming gradient to internals      .... done
Projecting the internal gradient        .... done
Number of atoms                         ....  14
Number of internal coordinates          ....  93
Current Energy                          ....  -266.836802554 Eh
Current gradient norm                   ....     0.004246468 Eh/bohr
Maximum allowed component of the step   ....  0.300
Current trust radius                    ....  0.300
Updating the Hessian (BFGS)             .... done
Forming the augmented Hessian           .... done
Diagonalizing the augmented Hessian     .... done
Last element of RFO vector              ....  0.936814384
Lowest eigenvalues of augmented Hessian:
 -0.000440291  0.002738864  0.007820693  0.016926899  0.018018463
Length of the computed step             ....  0.373421710
Warning: the length of the step is outside the trust region - taking restricted step instead
The input lambda is                     ....    -0.000440
   iter:   1  x=   -0.000940  g=   99.027066 f(x)=     0.049444
   iter:   2  x=   -0.001116  g=   60.488851 f(x)=     0.010671
   iter:   3  x=   -0.001131  g=   51.730875 f(x)=     0.000799
   iter:   4  x=   -0.001132  g=   51.046495 f(x)=     0.000005
   iter:   5  x=   -0.001132  g=   51.041934 f(x)=     0.000000
   iter:   6  x=   -0.001132  g=   51.041934 f(x)=     0.000000
The output lambda is                    ....    -0.001132 (6 iterations)
The final length of the internal step   ....  0.300000000
Converting the step to cartesian space:
 Initial RMS(Int)=    0.0311085508
Transforming coordinates:
 Iter   0:  RMS(Cart)=    0.0396345130 RMS(Int)=    0.0309749781
 Iter   1:  RMS(Cart)=    0.0010741777 RMS(Int)=    0.0007081224
 Iter   2:  RMS(Cart)=    0.0000667414 RMS(Int)=    0.0000591666
 Iter   3:  RMS(Cart)=    0.0000049792 RMS(Int)=    0.0000038892
 Iter   4:  RMS(Cart)=    0.0000003553 RMS(Int)=    0.0000003107
 Iter   5:  RMS(Cart)=    0.0000000292 RMS(Int)=    0.0000000243
done
Storing new coordinates                 .... done

                                .--------------------.
          ----------------------|Geometry convergence|-------------------------
          Item                value                   Tolerance       Converged
          ---------------------------------------------------------------------
          Energy change      -0.0004170128            0.0000050000      NO
          RMS gradient        0.0002312334            0.0001000000      NO
          MAX gradient        0.0006429919            0.0003000000      NO
          RMS step            0.0311085508            0.0020000000      NO
          MAX step            0.0934031302            0.0040000000      NO
          ........................................................
          Max(Bonds)      0.0016      Max(Angles)    0.96
          Max(Dihed)        5.35      Max(Improp)    0.00
          ---------------------------------------------------------------------

The optimization has not yet converged - more geometry cycles are needed


    ---------------------------------------------------------------------------
                         Redundant Internal Coordinates
                            (Angstroem and degrees)

        Definition                    Value    dE/dq     Step     New-Value
    ----------------------------------------------------------------------------
     1. B(N   1,C   0)                1.4721  0.000243  0.0006    1.4727   
     2. B(C   2,N   1)                1.4721  0.000220  0.0006    1.4727   
     3. B(C   3,C   2)                1.5219 -0.000117  0.0014    1.5233   
     4. B(N   4,C   3)                1.4728  0.000042  0.0002    1.4730   
     5. B(C   5,C   3)                1.4803  0.000560 -0.0001    1.4802   
     6. B(C   5,N   4)                1.4725  0.000058  0.0001    1.4726   
     7. B(C   5,C   0)                1.5219 -0.000110  0.0014    1.5233   
     8. B(H   6,C   0)                1.0985  0.000088 -0.0002    1.0983   
     9. B(H   7,C   0)                1.0951 -0.000054 -0.0002    1.0949   
    10. B(H   8,N   1)                1.0122  0.000229  0.0016    1.0137   
    11. B(H   9,C   2)                1.0986  0.000083 -0.0002    1.0984   
    12. B(H  10,C   2)                1.0950 -0.000064 -0.0001    1.0949   
    13. B(H  11,C   3)                1.0879  0.000173 -0.0001    1.0878   
    14. B(H  12,N   4)                1.0168  0.000128 -0.0001    1.0167   
    15. B(H  13,C   5)                1.0878  0.000179 -0.0001    1.0877   
    16. A(N   1,C   0,C   5)          105.68 -0.000189    0.02    105.69   
    17. A(C   5,C   0,H   7)          113.00  0.000235    0.40    113.41   
    18. A(N   1,C   0,H   7)          109.68 -0.000265    0.16    109.84   
    19. A(C   5,C   0,H   6)          109.49 -0.000037   -0.21    109.28   
    20. A(N   1,C   0,H   6)          110.67  0.000332   -0.44    110.22   
    21. A(H   6,C   0,H   7)          108.33 -0.000065    0.05    108.38   
    22. A(C   0,N   1,C   2)          107.78  0.000208   -0.87    106.91   
    23. A(C   2,N   1,H   8)          108.93  0.000382   -0.95    107.98   
    24. A(C   0,N   1,H   8)          108.95  0.000399   -0.96    107.99   
    25. A(H   9,C   2,H  10)          108.33 -0.000056    0.04    108.37   
    26. A(N   1,C   2,H  10)          109.68 -0.000263    0.15    109.84   
    27. A(C   3,C   2,H  10)          113.03  0.000232    0.40    113.43   
    28. A(C   3,C   2,H   9)          109.48 -0.000044   -0.19    109.29   
    29. A(N   1,C   2,H   9)          110.66  0.000318   -0.43    110.23   
    30. A(N   1,C   2,C   3)          105.66 -0.000177    0.01    105.68   
    31. A(C   2,C   3,N   4)          112.00  0.000018   -0.10    111.90   
    32. A(N   4,C   3,C   5)           59.82 -0.000101   -0.00     59.82   
    33. A(N   4,C   3,H  11)          119.90  0.000219   -0.01    119.88   
    34. A(C   2,C   3,H  11)          120.68 -0.000243    0.09    120.77   
    35. A(C   2,C   3,C   5)          107.17  0.000038   -0.25    106.92   
    36. A(C   5,C   3,H  11)          122.27  0.000177    0.21    122.48   
    37. A(C   5,N   4,H  12)          110.05  0.000004    0.18    110.22   
    38. A(C   3,N   4,H  12)          110.02  0.000007    0.17    110.19   
    39. A(C   3,N   4,C   5)           60.34  0.000212   -0.01     60.33   
    40. A(N   4,C   5,H  13)          119.91  0.000224   -0.01    119.90   
    41. A(C   3,C   5,H  13)          122.28  0.000185    0.20    122.48   
    42. A(C   0,C   5,H  13)          120.69 -0.000254    0.10    120.78   
    43. A(C   0,C   5,C   3)          107.16  0.000043   -0.26    106.90   
    44. A(C   3,C   5,N   4)           59.84 -0.000111    0.01     59.85   
    45. A(C   0,C   5,N   4)          111.96  0.000023   -0.10    111.86   
    46. D(C   2,N   1,C   0,C   5)     25.21  0.000167    2.65     27.87   
    47. D(H   8,N   1,C   0,H   6)    148.72 -0.000643    5.24    153.96   
    48. D(H   8,N   1,C   0,H   7)     29.25 -0.000601    5.35     34.61   
    49. D(H   8,N   1,C   0,C   5)    -92.85 -0.000622    4.76    -88.09   
    50. D(C   2,N   1,C   0,H   7)    147.31  0.000189    3.24    150.56   
    51. D(C   2,N   1,C   0,H   6)    -93.22  0.000147    3.13    -90.09   
    52. D(H   9,C   2,N   1,C   0)     93.19 -0.000157   -3.11     90.09   
    53. D(H  10,C   2,N   1,H   8)    -29.28  0.000606   -5.34    -34.62   
    54. D(C   3,C   2,N   1,C   0)    -25.23 -0.000169   -2.65    -27.88   
    55. D(H  10,C   2,N   1,C   0)   -147.35 -0.000194   -3.23   -150.58   
    56. D(C   3,C   2,N   1,H   8)     92.84  0.000631   -4.76     88.08   
    57. D(H   9,C   2,N   1,H   8)   -148.74  0.000643   -5.22   -153.95   
    58. D(N   4,C   3,C   2,H  10)     71.48 -0.000148    2.18     73.66   
    59. D(N   4,C   3,C   2,H   9)   -167.67 -0.000096    2.36   -165.31   
    60. D(C   5,C   3,C   2,H  10)    135.21 -0.000245    2.09    137.30   
    61. D(H  11,C   3,C   2,H   9)     42.48 -0.000159    2.40     44.88   
    62. D(H  11,C   3,C   2,N   1)    161.68  0.000095    1.80    163.48   
    63. D(H  11,C   3,C   2,H  10)    -78.37 -0.000211    2.22    -76.15   
    64. D(C   5,C   3,C   2,H   9)   -103.94 -0.000192    2.27   -101.67   
    65. D(C   5,C   3,C   2,N   1)     15.26  0.000062    1.66     16.93   
    66. D(N   4,C   3,C   2,N   1)    -48.47  0.000158    1.75    -46.71   
    67. D(H  12,N   4,C   3,H  11)     -9.95 -0.000036   -0.14    -10.09   
    68. D(H  12,N   4,C   3,C   5)    102.26  0.000054    0.13    102.39   
    69. D(H  12,N   4,C   3,C   2)   -160.07  0.000057   -0.12   -160.19   
    70. D(C   5,N   4,C   3,C   2)     97.67  0.000002   -0.25     97.42   
    71. D(C   5,N   4,C   3,H  11)   -112.22 -0.000090   -0.27   -112.48   
    72. D(N   4,C   5,C   0,N   1)     48.52 -0.000166   -1.75     46.77   
    73. D(C   3,C   5,C   0,H   7)   -135.15  0.000252   -2.11   -137.26   
    74. D(C   3,C   5,C   0,H   6)    104.01  0.000205   -2.30    101.71   
    75. D(N   4,C   5,C   0,H   6)    167.74  0.000101   -2.38    165.36   
    76. D(C   3,C   5,C   0,N   1)    -15.21 -0.000062   -1.67    -16.89   
    77. D(H  13,C   5,N   4,H  12)     10.01  0.000036    0.15     10.16   
    78. D(C   3,C   5,N   4,H  12)   -102.22 -0.000059   -0.11   -102.33   
    79. D(C   0,C   5,N   4,H  12)    160.11 -0.000062    0.14    160.25   
    80. D(C   0,C   5,N   4,C   3)    -97.67 -0.000003    0.25    -97.42   
    81. D(H  13,C   5,C   3,N   4)   -108.37 -0.000153    0.08   -108.29   
    82. D(H  13,C   5,C   3,C   2)    145.74 -0.000139    0.07    145.81   
    83. D(N   4,C   5,C   3,H  11)    108.34  0.000154   -0.10    108.25   
    84. D(N   4,C   5,C   3,C   2)   -105.89  0.000014   -0.01   -105.90   
    85. D(C   0,C   5,C   3,H  11)   -145.79  0.000142   -0.08   -145.87   
    86. D(C   0,C   5,C   3,N   4)    105.86 -0.000012    0.02    105.88   
    87. D(H  13,C   5,C   3,H  11)     -0.02  0.000001   -0.01     -0.04   
    88. D(C   0,C   5,C   3,C   2)     -0.03  0.000002    0.01     -0.02   
    89. D(H  13,C   5,C   0,H   7)     78.42  0.000212   -2.22     76.20   
    90. D(H  13,C   5,C   0,H   6)    -42.42  0.000164   -2.41    -44.83   
    91. D(H  13,C   5,N   4,C   3)    112.23  0.000095    0.26    112.49   
    92. D(H  13,C   5,C   0,N   1)   -161.64 -0.000102   -1.78   -163.43   
    93. D(N   4,C   5,C   0,H   7)    -71.42  0.000148   -2.19    -73.61   
    ----------------------------------------------------------------------------

         *************************************************************
         *                GEOMETRY OPTIMIZATION CYCLE   5            *
         *************************************************************
---------------------------------
CARTESIAN COORDINATES (ANGSTROEM)
---------------------------------
  C      1.226109   -0.205032   -0.583955
  N      1.184516    0.374670    0.769194
  C     -0.096631   -0.033624    1.369794
  C     -1.055075   -0.225470    0.201442
  N     -0.991591    0.896508   -0.750921
  C     -0.227549   -0.333123   -1.021032
  H      1.685631   -1.202214   -0.556186
  H      1.824299    0.432433   -1.243158
  H      1.179235    1.384194    0.677182
  H      0.020255   -0.986486    1.903440
  H     -0.429441    0.724430    2.086322
  H     -1.984144   -0.776791    0.328441
  H     -1.832600    0.920448   -1.321670
  H     -0.503013   -0.969844   -1.858793

----------------------------
CARTESIAN COORDINATES (A.U.)
----------------------------
  NO LB      ZA    FRAG     MASS         X           Y           Z
   0 C     6.0000    0    12.011    2.317010   -0.387454   -1.103515
   1 N     7.0000    0    14.007    2.238411    0.708024    1.453566
   2 C     6.0000    0    12.011   -0.182606   -0.063541    2.588536
   3 C     6.0000    0    12.011   -1.993803   -0.426076    0.380670
   4 N     7.0000    0    14.007   -1.873836    1.694154   -1.419035
   5 C     6.0000    0    12.011   -0.430005   -0.629511   -1.929471
   6 H     1.0000    0     1.008    3.185380   -2.271855   -1.051038
   7 H     1.0000    0     1.008    3.447425    0.817180   -2.349229
   8 H     1.0000    0     1.008    2.228431    2.615748    1.279688
   9 H     1.0000    0     1.008    0.038276   -1.864188    3.596981
  10 H     1.0000    0     1.008   -0.811526    1.368975    3.942577
  11 H     1.0000    0     1.008   -3.749489   -1.467923    0.620663
  12 H     1.0000    0     1.008   -3.463113    1.739394   -2.497594
  13 H     1.0000    0     1.008   -0.950556   -1.832739   -3.512609

--------------------------------
INTERNAL COORDINATES (ANGSTROEM)
--------------------------------
 C      0   0   0     0.000000000000     0.00000000     0.00000000
 N      1   0   0     1.472683589016     0.00000000     0.00000000
 C      2   1   0     1.472671867145   106.86769429     0.00000000
 C      3   2   1     1.523308381598   105.63310021   332.13573318
 N      4   3   2     1.473044154125   111.89052437   313.29814689
 C      5   4   3     1.472654786204    60.32801899    97.40921155
 H      1   2   3     1.098318083325   110.24128272   269.90066596
 H      1   2   3     1.094870783677   109.84384473   150.54127902
 H      2   1   3     1.013722595899   107.98413433   244.05893080
 H      3   2   1     1.098355634633   110.24840933    90.09580317
 H      3   2   1     1.094906780581   109.83860884   209.43972216
 H      4   3   2     1.087774427209   120.77531733   163.48728386
 H      5   4   3     1.016672904254   110.19631020   199.79902683
 H      6   5   4     1.087720716393   119.91065438   112.48437242

---------------------------
INTERNAL COORDINATES (A.U.)
---------------------------
 C      0   0   0     0.000000000000     0.00000000     0.00000000
 N      1   0   0     2.782968665160     0.00000000     0.00000000
 C      2   1   0     2.782946514035   106.86769429     0.00000000
 C      3   2   1     2.878635658726   105.63310021   332.13573318
 N      4   3   2     2.783650034469   111.89052437   313.29814689
 C      5   4   3     2.782914235733    60.32801899    97.40921155
 H      1   2   3     2.075520385418   110.24128272   269.90066596
 H      1   2   3     2.069005933181   109.84384473   150.54127902
 H      2   1   3     1.915658082018   107.98413433   244.05893080
 H      3   2   1     2.075591347106   110.24840933    90.09580317
 H      3   2   1     2.069073957471   109.83860884   209.43972216
 H      4   3   2     2.055595762908   120.77531733   163.48728386
 H      5   4   3     1.921233356819   110.19631020   199.79902683
 H      6   5   4     2.055494264175   119.91065438   112.48437242


           ************************************************************
           *        Program running with 6 parallel MPI-processes     *
           *              working on a common directory               *
           ************************************************************
------------------------------------------------------------------------------
                   ___                                                        
                  /   \      - P O W E R E D   B Y -                         
                 /     \                                                     
                 |  |  |   _    _      __       _____    __    __             
                 |  |  |  | |  | |    /  \     |  _  \  |  |  /  |          
                  \  \/   | |  | |   /    \    | | | |  |  | /  /          
                 / \  \   | |__| |  /  /\  \   | |_| |  |  |/  /          
                |  |  |   |  __  | /  /__\  \  |    /   |      \           
                |  |  |   | |  | | |   __   |  |    \   |  |\   \          
                \     /   | |  | | |  |  |  |  | |\  \  |  | \   \       
                 \___/    |_|  |_| |__|  |__|  |_| \__\ |__|  \__/        
                                                                              
                      - O R C A' S   B I G   F R I E N D -                    
                                      &                                       
                       - I N T E G R A L  F E E D E R -                       
                                                                              
 v1 FN, 2020, v2 2021                                                         
------------------------------------------------------------------------------


Reading SHARK input file file.SHARKINP.tmp ... ok
----------------------
SHARK INTEGRAL PACKAGE
----------------------

Number of atoms                             ...     14
Number of basis functions                   ...    156
Number of shells                            ...     80
Maximum angular momentum                    ...      2
Integral batch strategy                     ... SHARK/LIBINT Hybrid
RI-J (if used) integral strategy            ... SPLIT-RIJ (Revised 2003 algorithm where possible)
Printlevel                                  ...      1
Contraction scheme used                     ... SEGMENTED contraction
Coulomb Range Separation                    ... NOT USED
Exchange Range Separation                   ... Long Range
   Mu parameter                             ...  0.300000
   Scaling (regular/separated)              ...  0.167000  0.833000
Finite Nucleus Model                        ... NOT USED
Auxiliary Coulomb fitting basis             ... AVAILABLE
   # of basis functions in Aux-J            ...    382
   # of shells in Aux-J                     ...    130
   Maximum angular momentum in Aux-J        ...      4
Auxiliary J/K fitting basis                 ... NOT available
Auxiliary Correlation fitting basis         ... NOT available
Auxiliary 'external' fitting basis          ... NOT available
Integral threshold                          ...     2.500000e-11
Primitive cut-off                           ...     2.500000e-12
Primitive pair pre-selection threshold      ...     2.500000e-12

Calculating pre-screening integrals         ... done (  0.0 sec) Dimension = 80
Organizing shell pair data                  ... done (  0.0 sec)
Shell pair information
Total number of shell pairs                 ...      3240
Shell pairs after pre-screening             ...      3213
Total number of primitive shell pairs       ...     11475
Primitive shell pairs kept                  ...      9177
          la=0 lb=0:   1167 shell pairs
          la=1 lb=0:   1235 shell pairs
          la=1 lb=1:    346 shell pairs
          la=2 lb=0:    288 shell pairs
          la=2 lb=1:    156 shell pairs
          la=2 lb=2:     21 shell pairs

Calculating one electron integrals          ... done (  0.0 sec)
Calculating RI/J V-Matrix + Cholesky decomp.... done (  0.0 sec)
Calculating Nuclear repulsion               ... done (  0.0 sec) ENN=    249.382095597877 Eh

SHARK setup successfully completed in   0.2 seconds

Maximum memory used throughout the entire GTOINT-calculation: 12.7 MB


           ************************************************************
           *        Program running with 6 parallel MPI-processes     *
           *              working on a common directory               *
           ************************************************************

Diagonalization of the overlap matrix:
Smallest eigenvalue                        ... 8.499e-06
Time for diagonalization                   ...    0.007 sec
Threshold for overlap eigenvalues          ... 1.000e-08
Number of eigenvalues below threshold      ... 0
Time for construction of square roots      ...    0.008 sec
Total time needed                          ...    0.015 sec

-------------------
DFT GRID GENERATION
-------------------

General Integration Accuracy     IntAcc      ... 4.388
Radial Grid Type                 RadialGrid  ... OptM3 with GC (2021)
Angular Grid (max. ang.)         AngularGrid ... 4 (Lebedev-302)
Angular grid pruning method      GridPruning ... 4 (adaptive)
Weight generation scheme         WeightScheme... Becke
Basis function cutoff            BFCut       ... 1.0000e-11
Integration weight cutoff        WCut        ... 1.0000e-14
Angular grids for H and He will be reduced by one unit
Partially contracted basis set               ... off
Rotationally invariant grid construction     ... off

Total number of grid points                  ...    64875
Total number of batches                      ...     1021
Average number of points per batch           ...       63
Average number of grid points per atom       ...     4634
Time for grid setup =    0.419 sec

--------------------
COSX GRID GENERATION
--------------------

GRIDX 1
-------
General Integration Accuracy     IntAcc      ... 3.816
Radial Grid Type                 RadialGrid  ... OptM3 with GC (2021)
Angular Grid (max. ang.)         AngularGrid ... 1 (Lebedev-50)
Angular grid pruning method      GridPruning ... 4 (adaptive)
Weight generation scheme         WeightScheme... Becke
Basis function cutoff            BFCut       ... 1.0000e-11
Integration weight cutoff        WCut        ... 1.0000e-14
Angular grids for H and He will be reduced by one unit
Partially contracted basis set               ... on
Rotationally invariant grid construction     ... off

Total number of grid points                  ...     8137
Total number of batches                      ...      134
Average number of points per batch           ...       60
Average number of grid points per atom       ...      581
UseSFitting                                  ... on

GRIDX 2
-------
General Integration Accuracy     IntAcc      ... 4.020
Radial Grid Type                 RadialGrid  ... OptM3 with GC (2021)
Angular Grid (max. ang.)         AngularGrid ... 2 (Lebedev-110)
Angular grid pruning method      GridPruning ... 4 (adaptive)
Weight generation scheme         WeightScheme... Becke
Basis function cutoff            BFCut       ... 1.0000e-11
Integration weight cutoff        WCut        ... 1.0000e-14
Angular grids for H and He will be reduced by one unit
Partially contracted basis set               ... on
Rotationally invariant grid construction     ... off

Total number of grid points                  ...    19357
Total number of batches                      ...      307
Average number of points per batch           ...       63
Average number of grid points per atom       ...     1383
UseSFitting                                  ... on

GRIDX 3
-------
General Integration Accuracy     IntAcc      ... 4.338
Radial Grid Type                 RadialGrid  ... OptM3 with GC (2021)
Angular Grid (max. ang.)         AngularGrid ... 3 (Lebedev-194)
Angular grid pruning method      GridPruning ... 4 (adaptive)
Weight generation scheme         WeightScheme... Becke
Basis function cutoff            BFCut       ... 1.0000e-11
Integration weight cutoff        WCut        ... 1.0000e-14
Angular grids for H and He will be reduced by one unit
Partially contracted basis set               ... on
Rotationally invariant grid construction     ... off

Total number of grid points                  ...    43402
Total number of batches                      ...      685
Average number of points per batch           ...       63
Average number of grid points per atom       ...     3100
UseSFitting                                  ... on

Time for X-Grid setup             =    0.397 sec

--------------
SCF ITERATIONS
--------------
ITER       Energy         Delta-E        Max-DP      RMS-DP      [F,P]     Damp
               ***  Starting incremental Fock matrix formation  ***
  0   -266.8143087437   0.000000000000 0.00461115  0.00017374  0.0136648 0.7000
                      *** Initiating the SOSCF procedure ***
                      *** Re-Reading the Fockian *** 
                      *** Removing any level shift *** 
ITER      Energy       Delta-E        Grad      Rot      Max-DP    RMS-DP
  1   -266.81467073  -0.0003619901  0.001050  0.001050  0.016517  0.000519
               *** Restarting incremental Fock matrix formation ***
  2   -266.81578114  -0.0011104062  0.000992  0.001306  0.011414  0.000265
  3   -266.81587425  -0.0000931071  0.000335  0.000821  0.004924  0.000128
  4   -266.81588460  -0.0000103518  0.000097  0.000162  0.001501  0.000038
  5   -266.81588502  -0.0000004179  0.000064  0.000049  0.000544  0.000015
  6   -266.81588522  -0.0000002071  0.000010  0.000024  0.000413  0.000007
  7   -266.81588523  -0.0000000065  0.000007  0.000014  0.000104  0.000003
                  ***Gradient check signals convergence***
              ***Rediagonalizing the Fockian in SOSCF/NRSCF***

               *****************************************************
               *                     SUCCESS                       *
               *           SCF CONVERGED AFTER   8 CYCLES          *
               *****************************************************

Old exchange energy                            =    -12.142990711 Eh
New exchange energy                            =    -12.142985677 Eh
Exchange energy change after final integration =      0.000005034 Eh
Total energy after final integration           =   -266.815880200 Eh
Final COS-X integration done in                =     3.864 sec
Total Energy       :         -266.81588020 Eh           -7260.42921 eV
  Last Energy change         ...   -3.8488e-09  Tolerance :   1.0000e-08
  Last MAX-Density change    ...    4.8850e-15  Tolerance :   1.0000e-07
             **** THE GBW FILE WAS UPDATED (file.gbw) ****
             **** DENSITY file.scfp WAS UPDATED ****
             **** ENERGY FILE WAS UPDATED (file.en.tmp) ****
             **** THE GBW FILE WAS UPDATED (file.gbw) ****
             **** DENSITY file.scfp WAS UPDATED ****
Total SCF time: 0 days 0 hours 0 min 21 sec 

Maximum memory used throughout the entire SCF-calculation: 53.1 MB


-------------------------------------------------------------------------------
                          DFT DISPERSION CORRECTION                            
                                                                               
                              DFTD3 V3.1  Rev 1                                
                          USING Becke-Johnson damping                          
-------------------------------------------------------------------------------
-------------------------   ----------------
Dispersion correction           -0.021167890
-------------------------   ----------------


-------------------------   --------------------
FINAL SINGLE POINT ENERGY      -266.837048090228
-------------------------   --------------------


           ************************************************************
           *        Program running with 6 parallel MPI-processes     *
           *              working on a common directory               *
           ************************************************************
------------------------------------------------------------------------------
                         ORCA SCF GRADIENT CALCULATION
------------------------------------------------------------------------------

 ... reading COSX grid (gridx3)
Gradient of the Kohn-Sham DFT energy:
Kohn-Sham wavefunction type      ... RKS
Hartree-Fock exchange scaling    ...    0.167
Number of operators              ...    1
Number of atoms                  ...   14
Basis set dimensions             ...  156
Integral neglect threshold       ... 2.5e-11
Integral primitive cutoff        ... 2.5e-12
SHARK Integral package           ... ON

Nuc. rep. gradient       (SHARK) ... done (  0.0 sec)
HCore & Overlap gradient (SHARK) ... done (  0.1 sec)
RI-J gradient            (SHARK) ... done (  0.3 sec)
COSX-gradient                    ... done (  4.3 sec)
Exchange-correlation gradient    ... done
Dispersion correction            ... done

------------------
CARTESIAN GRADIENT
------------------

   1   C   :    0.000087794   -0.000597175   -0.000082516
   2   N   :   -0.000999916    0.000569259   -0.000685046
   3   C   :   -0.000104472   -0.000572906    0.000210160
   4   C   :   -0.000312067    0.000095428   -0.000026191
   5   N   :    0.000137722   -0.000236478    0.000121129
   6   C   :   -0.000180311    0.000099962   -0.000264388
   7   H   :    0.000064080    0.000052619   -0.000101909
   8   H   :    0.000064497    0.000094243    0.000205341
   9   H   :    0.000779947    0.000476224    0.000510178
  10   H   :   -0.000065650    0.000070750    0.000114580
  11   H   :    0.000208886    0.000080846    0.000008406
  12   H   :   -0.000028280   -0.000147609    0.000485570
  13   H   :   -0.000139282    0.000379599   -0.000103375
  14   H   :    0.000399369   -0.000204840   -0.000156173

Difference to translation invariance:
           :   -0.0000876816    0.0001599225    0.0002357650

Difference to rotation invariance:
           :    0.0000735122    0.0001275309   -0.0000378930

Norm of the cartesian gradient     ...    0.0021807547
RMS gradient                       ...    0.0003364978
MAX gradient                       ...    0.0009999159

-------
TIMINGS
-------

Total SCF gradient time            ...        6.273 sec

One electron gradient       ....       0.068 sec  (  1.1%)
RI-J Coulomb gradient       ....       0.286 sec  (  4.6%)
COSX gradient               ....       4.305 sec  ( 68.6%)
XC gradient                 ....       1.236 sec  ( 19.7%)

Maximum memory used throughout the entire SCFGRAD-calculation: 40.9 MB
------------------------------------------------------------------------------
                         ORCA GEOMETRY RELAXATION STEP
------------------------------------------------------------------------------

Reading the OPT-File                    .... done
Getting information on internals        .... done
Copying old internal coords+grads       .... done
Making the new internal coordinates     .... (new redundants).... done
Validating the new internal coordinates .... (new redundants).... done
Calculating the B-matrix                .... done
Calculating the G,G- and P matrices     .... done
Transforming gradient to internals      .... done
Projecting the internal gradient        .... done
Number of atoms                         ....  14
Number of internal coordinates          ....  93
Current Energy                          ....  -266.837048090 Eh
Current gradient norm                   ....     0.002180755 Eh/bohr
Maximum allowed component of the step   ....  0.300
Current trust radius                    ....  0.300
Updating the Hessian (BFGS)             .... done
Forming the augmented Hessian           .... done
Diagonalizing the augmented Hessian     .... done
Last element of RFO vector              ....  0.993583509
Lowest eigenvalues of augmented Hessian:
 -0.000062275  0.002778489  0.007820730  0.016906149  0.018018572
Length of the computed step             ....  0.113831284
The final length of the internal step   ....  0.113831284
Converting the step to cartesian space:
 Initial RMS(Int)=    0.0118037543
Transforming coordinates:
 Iter   0:  RMS(Cart)=    0.0145649904 RMS(Int)=    0.0117762043
 Iter   1:  RMS(Cart)=    0.0001791614 RMS(Int)=    0.0001280042
 Iter   2:  RMS(Cart)=    0.0000055972 RMS(Int)=    0.0000049710
 Iter   3:  RMS(Cart)=    0.0000001941 RMS(Int)=    0.0000001519
 Iter   4:  RMS(Cart)=    0.0000000062 RMS(Int)=    0.0000000054
done
Storing new coordinates                 .... done

                                .--------------------.
          ----------------------|Geometry convergence|-------------------------
          Item                value                   Tolerance       Converged
          ---------------------------------------------------------------------
          Energy change      -0.0002455363            0.0000050000      NO
          RMS gradient        0.0001608389            0.0001000000      NO
          MAX gradient        0.0004498096            0.0003000000      NO
          RMS step            0.0118037543            0.0020000000      NO
          MAX step            0.0384765400            0.0040000000      NO
          ........................................................
          Max(Bonds)      0.0007      Max(Angles)    0.62
          Max(Dihed)        2.20      Max(Improp)    0.00
          ---------------------------------------------------------------------

The optimization has not yet converged - more geometry cycles are needed


    ---------------------------------------------------------------------------
                         Redundant Internal Coordinates
                            (Angstroem and degrees)

        Definition                    Value    dE/dq     Step     New-Value
    ----------------------------------------------------------------------------
     1. B(N   1,C   0)                1.4727  0.000157  0.0005    1.4732   
     2. B(C   2,N   1)                1.4727  0.000132  0.0006    1.4733   
     3. B(C   3,C   2)                1.5233  0.000088  0.0002    1.5235   
     4. B(N   4,C   3)                1.4730  0.000155  0.0002    1.4733   
     5. B(C   5,C   3)                1.4801  0.000450 -0.0007    1.4794   
     6. B(C   5,N   4)                1.4727  0.000139  0.0003    1.4730   
     7. B(C   5,C   0)                1.5233  0.000085  0.0001    1.5235   
     8. B(H   6,C   0)                1.0983 -0.000010 -0.0001    1.0983   
     9. B(H   7,C   0)                1.0949 -0.000027 -0.0000    1.0948   
    10. B(H   8,N   1)                1.0137  0.000416  0.0003    1.0140   
    11. B(H   9,C   2)                1.0984 -0.000012 -0.0001    1.0983   
    12. B(H  10,C   2)                1.0949 -0.000021 -0.0000    1.0949   
    13. B(H  11,C   3)                1.0878  0.000154 -0.0001    1.0876   
    14. B(H  12,N   4)                1.0167  0.000187 -0.0002    1.0165   
    15. B(H  13,C   5)                1.0877  0.000157 -0.0002    1.0876   
    16. A(N   1,C   0,C   5)          105.65  0.000024   -0.01    105.64   
    17. A(C   5,C   0,H   7)          113.43  0.000188    0.08    113.51   
    18. A(N   1,C   0,H   7)          109.84 -0.000224    0.10    109.95   
    19. A(C   5,C   0,H   6)          109.28 -0.000069   -0.06    109.22   
    20. A(N   1,C   0,H   6)          110.24  0.000119   -0.17    110.07   
    21. A(H   6,C   0,H   7)          108.38 -0.000034    0.04    108.42   
    22. A(C   0,N   1,C   2)          106.87 -0.000007   -0.33    106.53   
    23. A(C   2,N   1,H   8)          107.97  0.000265   -0.62    107.35   
    24. A(C   0,N   1,H   8)          107.98  0.000266   -0.62    107.36   
    25. A(H   9,C   2,H  10)          108.36 -0.000031    0.04    108.40   
    26. A(N   1,C   2,H  10)          109.84 -0.000228    0.10    109.94   
    27. A(C   3,C   2,H  10)          113.45  0.000191    0.08    113.53   
    28. A(C   3,C   2,H   9)          109.29 -0.000066   -0.06    109.23   
    29. A(N   1,C   2,H   9)          110.25  0.000113   -0.16    110.09   
    30. A(N   1,C   2,C   3)          105.63  0.000025   -0.01    105.63   
    31. A(C   2,C   3,N   4)          111.89 -0.000033   -0.01    111.88   
    32. A(N   4,C   3,C   5)           59.82 -0.000068    0.02     59.85   
    33. A(N   4,C   3,H  11)          119.89  0.000239   -0.15    119.74   
    34. A(C   2,C   3,H  11)          120.78 -0.000227    0.19    120.96   
    35. A(C   2,C   3,C   5)          106.91 -0.000047   -0.07    106.84   
    36. A(C   5,C   3,H  11)          122.48  0.000244   -0.09    122.40   
    37. A(C   5,N   4,H  12)          110.23  0.000215   -0.12    110.11   
    38. A(C   3,N   4,H  12)          110.20  0.000218   -0.13    110.07   
    39. A(C   3,N   4,C   5)           60.33  0.000126   -0.04     60.28   
    40. A(N   4,C   5,H  13)          119.91  0.000236   -0.15    119.76   
    41. A(C   3,C   5,H  13)          122.49  0.000245   -0.09    122.40   
    42. A(C   0,C   5,H  13)          120.79 -0.000224    0.19    120.98   
    43. A(C   0,C   5,C   3)          106.88 -0.000054   -0.07    106.81   
    44. A(C   3,C   5,N   4)           59.85 -0.000058    0.02     59.87   
    45. A(C   0,C   5,N   4)          111.85 -0.000036   -0.01    111.84   
    46. D(C   2,N   1,C   0,C   5)     27.85  0.000109    0.82     28.68   
    47. D(H   8,N   1,C   0,H   6)    153.96 -0.000320    2.20    156.16   
    48. D(H   8,N   1,C   0,H   7)     34.60 -0.000213    2.19     36.79   
    49. D(H   8,N   1,C   0,C   5)    -88.09 -0.000327    2.04    -86.04   
    50. D(C   2,N   1,C   0,H   7)    150.54  0.000223    0.97    151.51   
    51. D(C   2,N   1,C   0,H   6)    -90.10  0.000116    0.98    -89.12   
    52. D(H   9,C   2,N   1,C   0)     90.10 -0.000112   -0.98     89.11   
    53. D(H  10,C   2,N   1,H   8)    -34.61  0.000214   -2.19    -36.81   
    54. D(C   3,C   2,N   1,C   0)    -27.86 -0.000107   -0.83    -28.69   
    55. D(H  10,C   2,N   1,C   0)   -150.56 -0.000223   -0.97   -151.53   
    56. D(C   3,C   2,N   1,H   8)     88.08  0.000330   -2.05     86.04   
    57. D(H   9,C   2,N   1,H   8)   -153.96  0.000325   -2.20   -156.16   
    58. D(N   4,C   3,C   2,H  10)     73.66 -0.000004    0.71     74.37   
    59. D(N   4,C   3,C   2,H   9)   -165.30  0.000036    0.76   -164.54   
    60. D(C   5,C   3,C   2,H  10)    137.30 -0.000097    0.71    138.01   
    61. D(H  11,C   3,C   2,H   9)     44.89 -0.000004    0.77     45.66   
    62. D(H  11,C   3,C   2,N   1)    163.49  0.000110    0.55    164.03   
    63. D(H  11,C   3,C   2,H  10)    -76.15 -0.000045    0.71    -75.44   
    64. D(C   5,C   3,C   2,H   9)   -101.67 -0.000056    0.77   -100.90   
    65. D(C   5,C   3,C   2,N   1)     16.93  0.000058    0.54     17.48   
    66. D(N   4,C   3,C   2,N   1)    -46.70  0.000150    0.54    -46.16   
    67. D(H  12,N   4,C   3,H  11)    -10.09 -0.000002   -0.05    -10.14   
    68. D(H  12,N   4,C   3,C   5)    102.39  0.000175   -0.09    102.30   
    69. D(H  12,N   4,C   3,C   2)   -160.20  0.000114   -0.16   -160.36   
    70. D(C   5,N   4,C   3,C   2)     97.41 -0.000061   -0.07     97.34   
    71. D(C   5,N   4,C   3,H  11)   -112.48 -0.000178    0.03   -112.45   
    72. D(N   4,C   5,C   0,N   1)     46.76 -0.000144   -0.54     46.22   
    73. D(C   3,C   5,C   0,H   7)   -137.27  0.000091   -0.70   -137.97   
    74. D(C   3,C   5,C   0,H   6)    101.70  0.000059   -0.77    100.93   
    75. D(N   4,C   5,C   0,H   6)    165.35 -0.000026   -0.77    164.58   
    76. D(C   3,C   5,C   0,N   1)    -16.90 -0.000060   -0.54    -17.43   
    77. D(H  13,C   5,N   4,H  12)     10.16  0.000004    0.06     10.22   
    78. D(C   3,C   5,N   4,H  12)   -102.33 -0.000180    0.09   -102.23   
    79. D(C   0,C   5,N   4,H  12)    160.27 -0.000115    0.16    160.43   
    80. D(C   0,C   5,N   4,C   3)    -97.41  0.000066    0.07    -97.33   
    81. D(H  13,C   5,C   3,N   4)   -108.29 -0.000170    0.14   -108.14   
    82. D(H  13,C   5,C   3,C   2)    145.81 -0.000145    0.11    145.92   
    83. D(N   4,C   5,C   3,H  11)    108.25  0.000169   -0.14    108.11   
    84. D(N   4,C   5,C   3,C   2)   -105.90  0.000025   -0.03   -105.93   
    85. D(C   0,C   5,C   3,H  11)   -145.87  0.000147   -0.11   -145.99   
    86. D(C   0,C   5,C   3,N   4)    105.88 -0.000022    0.03    105.90   
    87. D(H  13,C   5,C   3,H  11)     -0.04 -0.000001    0.00     -0.03   
    88. D(C   0,C   5,C   3,C   2)     -0.02  0.000003   -0.00     -0.03   
    89. D(H  13,C   5,C   0,H   7)     76.20  0.000044   -0.71     75.49   
    90. D(H  13,C   5,C   0,H   6)    -44.83  0.000011   -0.78    -45.61   
    91. D(H  13,C   5,N   4,C   3)    112.48  0.000184   -0.03    112.45   
    92. D(H  13,C   5,C   0,N   1)   -163.43 -0.000107   -0.55   -163.98   
    93. D(N   4,C   5,C   0,H   7)    -73.61  0.000007   -0.70    -74.32   
    ----------------------------------------------------------------------------

         *************************************************************
         *                GEOMETRY OPTIMIZATION CYCLE   6            *
         *************************************************************
---------------------------------
CARTESIAN COORDINATES (ANGSTROEM)
---------------------------------
  C      1.227253   -0.206523   -0.580425
  N      1.185132    0.383652    0.768783
  C     -0.093054   -0.035450    1.369714
  C     -1.053300   -0.223317    0.202006
  N     -0.987957    0.900206   -0.748782
  C     -0.226161   -0.330967   -1.019854
  H      1.679772   -1.206425   -0.540532
  H      1.831832    0.420570   -1.243695
  H      1.150710    1.390926    0.657235
  H      0.032041   -0.993034    1.892824
  H     -0.428054    0.713312    2.094895
  H     -1.984240   -0.771908    0.325797
  H     -1.828878    0.923807   -1.319377
  H     -0.505097   -0.964748   -1.858489

----------------------------
CARTESIAN COORDINATES (A.U.)
----------------------------
  NO LB      ZA    FRAG     MASS         X           Y           Z
   0 C     6.0000    0    12.011    2.319172   -0.390273   -1.096844
   1 N     7.0000    0    14.007    2.239575    0.724998    1.452789
   2 C     6.0000    0    12.011   -0.175846   -0.066991    2.588384
   3 C     6.0000    0    12.011   -1.990448   -0.422008    0.381737
   4 N     7.0000    0    14.007   -1.866967    1.701142   -1.414992
   5 C     6.0000    0    12.011   -0.427382   -0.625437   -1.927246
   6 H     1.0000    0     1.008    3.174308   -2.279814   -1.021457
   7 H     1.0000    0     1.008    3.461661    0.794762   -2.350243
   8 H     1.0000    0     1.008    2.174526    2.628468    1.241994
   9 H     1.0000    0     1.008    0.060549   -1.876562    3.576919
  10 H     1.0000    0     1.008   -0.808905    1.347965    3.958778
  11 H     1.0000    0     1.008   -3.749671   -1.458696    0.615667
  12 H     1.0000    0     1.008   -3.456078    1.745743   -2.493262
  13 H     1.0000    0     1.008   -0.954495   -1.823109   -3.512036

--------------------------------
INTERNAL COORDINATES (ANGSTROEM)
--------------------------------
 C      0   0   0     0.000000000000     0.00000000     0.00000000
 N      1   0   0     1.473242552671     0.00000000     0.00000000
 C      2   1   0     1.473270121781   106.52267672     0.00000000
 C      3   2   1     1.523452089181   105.62167769   331.30714007
 N      4   3   2     1.473285648211   111.87966253   313.83884623
 C      5   4   3     1.472956210694    60.28322147    97.33380256
 H      1   2   3     1.098257098207   110.07408491   270.88775352
 H      1   2   3     1.094846706827   109.94668807   151.51573435
 H      2   1   3     1.014015448379   107.34705234   245.27229134
 H      3   2   1     1.098298654072   110.08911444    89.10775906
 H      3   2   1     1.094877808392   109.94227079   208.46322926
 H      4   3   2     1.087624812106   120.96181876   164.03252155
 H      5   4   3     1.016506069515   110.07628284   199.63526573
 H      6   5   4     1.087562326411   119.75936411   112.44958106

---------------------------
INTERNAL COORDINATES (A.U.)
---------------------------
 C      0   0   0     0.000000000000     0.00000000     0.00000000
 N      1   0   0     2.784024953387     0.00000000     0.00000000
 C      2   1   0     2.784077051455   106.52267672     0.00000000
 C      3   2   1     2.878907226702   105.62167769   331.30714007
 N      4   3   2     2.784106392156   111.87966253   313.83884623
 C      5   4   3     2.783483845470    60.28322147    97.33380256
 H      1   2   3     2.075405140246   110.07408491   270.88775352
 H      1   2   3     2.068960434528   109.94668807   151.51573435
 H      2   1   3     1.916211493001   107.34705234   245.27229134
 H      3   2   1     2.075483669451   110.08911444    89.10775906
 H      3   2   1     2.069019207969   109.94227079   208.46322926
 H      4   3   2     2.055313031339   120.96181876   164.03252155
 H      5   4   3     1.920918084853   110.07628284   199.63526573
 H      6   5   4     2.055194950487   119.75936411   112.44958106


           ************************************************************
           *        Program running with 6 parallel MPI-processes     *
           *              working on a common directory               *
           ************************************************************
------------------------------------------------------------------------------
                   ___                                                        
                  /   \      - P O W E R E D   B Y -                         
                 /     \                                                     
                 |  |  |   _    _      __       _____    __    __             
                 |  |  |  | |  | |    /  \     |  _  \  |  |  /  |          
                  \  \/   | |  | |   /    \    | | | |  |  | /  /          
                 / \  \   | |__| |  /  /\  \   | |_| |  |  |/  /          
                |  |  |   |  __  | /  /__\  \  |    /   |      \           
                |  |  |   | |  | | |   __   |  |    \   |  |\   \          
                \     /   | |  | | |  |  |  |  | |\  \  |  | \   \       
                 \___/    |_|  |_| |__|  |__|  |_| \__\ |__|  \__/        
                                                                              
                      - O R C A' S   B I G   F R I E N D -                    
                                      &                                       
                       - I N T E G R A L  F E E D E R -                       
                                                                              
 v1 FN, 2020, v2 2021                                                         
------------------------------------------------------------------------------


Reading SHARK input file file.SHARKINP.tmp ... ok
----------------------
SHARK INTEGRAL PACKAGE
----------------------

Number of atoms                             ...     14
Number of basis functions                   ...    156
Number of shells                            ...     80
Maximum angular momentum                    ...      2
Integral batch strategy                     ... SHARK/LIBINT Hybrid
RI-J (if used) integral strategy            ... SPLIT-RIJ (Revised 2003 algorithm where possible)
Printlevel                                  ...      1
Contraction scheme used                     ... SEGMENTED contraction
Coulomb Range Separation                    ... NOT USED
Exchange Range Separation                   ... Long Range
   Mu parameter                             ...  0.300000
   Scaling (regular/separated)              ...  0.167000  0.833000
Finite Nucleus Model                        ... NOT USED
Auxiliary Coulomb fitting basis             ... AVAILABLE
   # of basis functions in Aux-J            ...    382
   # of shells in Aux-J                     ...    130
   Maximum angular momentum in Aux-J        ...      4
Auxiliary J/K fitting basis                 ... NOT available
Auxiliary Correlation fitting basis         ... NOT available
Auxiliary 'external' fitting basis          ... NOT available
Integral threshold                          ...     2.500000e-11
Primitive cut-off                           ...     2.500000e-12
Primitive pair pre-selection threshold      ...     2.500000e-12

Calculating pre-screening integrals         ... done (  0.0 sec) Dimension = 80
Organizing shell pair data                  ... done (  0.0 sec)
Shell pair information
Total number of shell pairs                 ...      3240
Shell pairs after pre-screening             ...      3213
Total number of primitive shell pairs       ...     11475
Primitive shell pairs kept                  ...      9181
          la=0 lb=0:   1167 shell pairs
          la=1 lb=0:   1235 shell pairs
          la=1 lb=1:    346 shell pairs
          la=2 lb=0:    288 shell pairs
          la=2 lb=1:    156 shell pairs
          la=2 lb=2:     21 shell pairs

Calculating one electron integrals          ... done (  0.0 sec)
Calculating RI/J V-Matrix + Cholesky decomp.... done (  0.0 sec)
Calculating Nuclear repulsion               ... done (  0.0 sec) ENN=    249.480041157152 Eh

SHARK setup successfully completed in   0.2 seconds

Maximum memory used throughout the entire GTOINT-calculation: 12.7 MB


           ************************************************************
           *        Program running with 6 parallel MPI-processes     *
           *              working on a common directory               *
           ************************************************************

Diagonalization of the overlap matrix:
Smallest eigenvalue                        ... 8.441e-06
Time for diagonalization                   ...    0.009 sec
Threshold for overlap eigenvalues          ... 1.000e-08
Number of eigenvalues below threshold      ... 0
Time for construction of square roots      ...    0.005 sec
Total time needed                          ...    0.014 sec

-------------------
DFT GRID GENERATION
-------------------

General Integration Accuracy     IntAcc      ... 4.388
Radial Grid Type                 RadialGrid  ... OptM3 with GC (2021)
Angular Grid (max. ang.)         AngularGrid ... 4 (Lebedev-302)
Angular grid pruning method      GridPruning ... 4 (adaptive)
Weight generation scheme         WeightScheme... Becke
Basis function cutoff            BFCut       ... 1.0000e-11
Integration weight cutoff        WCut        ... 1.0000e-14
Angular grids for H and He will be reduced by one unit
Partially contracted basis set               ... off
Rotationally invariant grid construction     ... off

Total number of grid points                  ...    64869
Total number of batches                      ...     1020
Average number of points per batch           ...       63
Average number of grid points per atom       ...     4634
Time for grid setup =    0.412 sec

--------------------
COSX GRID GENERATION
--------------------

GRIDX 1
-------
General Integration Accuracy     IntAcc      ... 3.816
Radial Grid Type                 RadialGrid  ... OptM3 with GC (2021)
Angular Grid (max. ang.)         AngularGrid ... 1 (Lebedev-50)
Angular grid pruning method      GridPruning ... 4 (adaptive)
Weight generation scheme         WeightScheme... Becke
Basis function cutoff            BFCut       ... 1.0000e-11
Integration weight cutoff        WCut        ... 1.0000e-14
Angular grids for H and He will be reduced by one unit
Partially contracted basis set               ... on
Rotationally invariant grid construction     ... off

Total number of grid points                  ...     8140
Total number of batches                      ...      135
Average number of points per batch           ...       60
Average number of grid points per atom       ...      581
UseSFitting                                  ... on

GRIDX 2
-------
General Integration Accuracy     IntAcc      ... 4.020
Radial Grid Type                 RadialGrid  ... OptM3 with GC (2021)
Angular Grid (max. ang.)         AngularGrid ... 2 (Lebedev-110)
Angular grid pruning method      GridPruning ... 4 (adaptive)
Weight generation scheme         WeightScheme... Becke
Basis function cutoff            BFCut       ... 1.0000e-11
Integration weight cutoff        WCut        ... 1.0000e-14
Angular grids for H and He will be reduced by one unit
Partially contracted basis set               ... on
Rotationally invariant grid construction     ... off

Total number of grid points                  ...    19359
Total number of batches                      ...      307
Average number of points per batch           ...       63
Average number of grid points per atom       ...     1383
UseSFitting                                  ... on

GRIDX 3
-------
General Integration Accuracy     IntAcc      ... 4.338
Radial Grid Type                 RadialGrid  ... OptM3 with GC (2021)
Angular Grid (max. ang.)         AngularGrid ... 3 (Lebedev-194)
Angular grid pruning method      GridPruning ... 4 (adaptive)
Weight generation scheme         WeightScheme... Becke
Basis function cutoff            BFCut       ... 1.0000e-11
Integration weight cutoff        WCut        ... 1.0000e-14
Angular grids for H and He will be reduced by one unit
Partially contracted basis set               ... on
Rotationally invariant grid construction     ... off

Total number of grid points                  ...    43397
Total number of batches                      ...      686
Average number of points per batch           ...       63
Average number of grid points per atom       ...     3100
UseSFitting                                  ... on

Time for X-Grid setup             =    0.363 sec

--------------
SCF ITERATIONS
--------------
ITER       Energy         Delta-E        Max-DP      RMS-DP      [F,P]     Damp
               ***  Starting incremental Fock matrix formation  ***
                      *** Initiating the SOSCF procedure ***
                      *** Re-Reading the Fockian *** 
                      *** Removing any level shift *** 
ITER      Energy       Delta-E        Grad      Rot      Max-DP    RMS-DP
  0   -266.81566680 -266.8156667990  0.002728  0.002728  0.013093  0.000279
               *** Restarting incremental Fock matrix formation ***
  1   -266.81585609  -0.0001892959  0.000710  0.000881  0.008060  0.000154
  2   -266.81588586  -0.0000297618  0.000200  0.000419  0.003424  0.000073
  3   -266.81588887  -0.0000030127  0.000066  0.000064  0.000656  0.000023
  4   -266.81588900  -0.0000001261  0.000039  0.000024  0.000306  0.000009
  5   -266.81588905  -0.0000000509  0.000005  0.000015  0.000165  0.000003
                  ***Gradient check signals convergence***
              ***Rediagonalizing the Fockian in SOSCF/NRSCF***

               *****************************************************
               *                     SUCCESS                       *
               *           SCF CONVERGED AFTER   6 CYCLES          *
               *****************************************************

Old exchange energy                            =    -12.143076395 Eh
New exchange energy                            =    -12.143071421 Eh
Exchange energy change after final integration =      0.000004974 Eh
Total energy after final integration           =   -266.815884075 Eh
Final COS-X integration done in                =     3.849 sec
Total Energy       :         -266.81588408 Eh           -7260.42932 eV
  Last Energy change         ...   -2.6074e-09  Tolerance :   1.0000e-08
  Last MAX-Density change    ...    3.5527e-15  Tolerance :   1.0000e-07
             **** THE GBW FILE WAS UPDATED (file.gbw) ****
             **** DENSITY file.scfp WAS UPDATED ****
             **** ENERGY FILE WAS UPDATED (file.en.tmp) ****
             **** THE GBW FILE WAS UPDATED (file.gbw) ****
             **** DENSITY file.scfp WAS UPDATED ****
Total SCF time: 0 days 0 hours 0 min 18 sec 

Maximum memory used throughout the entire SCF-calculation: 53.1 MB


-------------------------------------------------------------------------------
                          DFT DISPERSION CORRECTION                            
                                                                               
                              DFTD3 V3.1  Rev 1                                
                          USING Becke-Johnson damping                          
-------------------------------------------------------------------------------
-------------------------   ----------------
Dispersion correction           -0.021198425
-------------------------   ----------------


-------------------------   --------------------
FINAL SINGLE POINT ENERGY      -266.837082500570
-------------------------   --------------------


           ************************************************************
           *        Program running with 6 parallel MPI-processes     *
           *              working on a common directory               *
           ************************************************************
------------------------------------------------------------------------------
                         ORCA SCF GRADIENT CALCULATION
------------------------------------------------------------------------------

 ... reading COSX grid (gridx3)
Gradient of the Kohn-Sham DFT energy:
Kohn-Sham wavefunction type      ... RKS
Hartree-Fock exchange scaling    ...    0.167
Number of operators              ...    1
Number of atoms                  ...   14
Basis set dimensions             ...  156
Integral neglect threshold       ... 2.5e-11
Integral primitive cutoff        ... 2.5e-12
SHARK Integral package           ... ON

Nuc. rep. gradient       (SHARK) ... done (  0.0 sec)
HCore & Overlap gradient (SHARK) ... done (  0.0 sec)
RI-J gradient            (SHARK) ... done (  0.3 sec)
COSX-gradient                    ... done (  4.3 sec)
Exchange-correlation gradient    ... done
Dispersion correction            ... done

------------------
CARTESIAN GRADIENT
------------------

   1   C   :   -0.000057161   -0.000017053    0.000010095
   2   N   :    0.000014622    0.000141128    0.000008156
   3   C   :   -0.000035358   -0.000031716   -0.000019032
   4   C   :   -0.000082844    0.000030059   -0.000039618
   5   N   :    0.000015934   -0.000139560    0.000031403
   6   C   :   -0.000097144    0.000039397   -0.000039470
   7   H   :   -0.000029743    0.000017968    0.000066699
   8   H   :    0.000052681    0.000000359    0.000028866
   9   H   :    0.000038608    0.000023885    0.000048334
  10   H   :    0.000040143    0.000007216   -0.000021283
  11   H   :    0.000032860   -0.000000785    0.000073761
  12   H   :   -0.000049496   -0.000034384    0.000186179
  13   H   :   -0.000050210    0.000181374   -0.000018787
  14   H   :    0.000122078   -0.000056000   -0.000075003

Difference to translation invariance:
           :   -0.0000850298    0.0001618875    0.0002402990

Difference to rotation invariance:
           :    0.0000366025    0.0001433095    0.0000325995

Norm of the cartesian gradient     ...    0.0004348628
RMS gradient                       ...    0.0000671008
MAX gradient                       ...    0.0001861790

-------
TIMINGS
-------

Total SCF gradient time            ...        6.267 sec

One electron gradient       ....       0.046 sec  (  0.7%)
RI-J Coulomb gradient       ....       0.285 sec  (  4.5%)
COSX gradient               ....       4.311 sec  ( 68.8%)
XC gradient                 ....       1.238 sec  ( 19.8%)

Maximum memory used throughout the entire SCFGRAD-calculation: 40.9 MB
------------------------------------------------------------------------------
                         ORCA GEOMETRY RELAXATION STEP
------------------------------------------------------------------------------

Reading the OPT-File                    .... done
Getting information on internals        .... done
Copying old internal coords+grads       .... done
Making the new internal coordinates     .... (new redundants).... done
Validating the new internal coordinates .... (new redundants).... done
Calculating the B-matrix                .... done
Calculating the G,G- and P matrices     .... done
Transforming gradient to internals      .... done
Projecting the internal gradient        .... done
Number of atoms                         ....  14
Number of internal coordinates          ....  93
Current Energy                          ....  -266.837082501 Eh
Current gradient norm                   ....     0.000434863 Eh/bohr
Maximum allowed component of the step   ....  0.300
Current trust radius                    ....  0.300
Updating the Hessian (BFGS)             .... done
Forming the augmented Hessian           .... done
Diagonalizing the augmented Hessian     .... done
Last element of RFO vector              ....  0.999858968
Lowest eigenvalues of augmented Hessian:
 -0.000002965  0.003372365  0.007820821  0.016871504  0.018018477
Length of the computed step             ....  0.016796510
The final length of the internal step   ....  0.016796510
Converting the step to cartesian space:
 Initial RMS(Int)=    0.0017417170
Transforming coordinates:
 Iter   0:  RMS(Cart)=    0.0023555312 RMS(Int)=    0.0017416558
 Iter   1:  RMS(Cart)=    0.0000031064 RMS(Int)=    0.0000018165
 Iter   2:  RMS(Cart)=    0.0000000071 RMS(Int)=    0.0000000055
done
Storing new coordinates                 .... done

                                .--------------------.
          ----------------------|Geometry convergence|-------------------------
          Item                value                   Tolerance       Converged
          ---------------------------------------------------------------------
          Energy change      -0.0000344103            0.0000050000      NO
          RMS gradient        0.0000456147            0.0001000000      YES
          MAX gradient        0.0001106114            0.0003000000      YES
          RMS step            0.0017417170            0.0020000000      YES
          MAX step            0.0041330098            0.0040000000      NO
          ........................................................
          Max(Bonds)      0.0002      Max(Angles)    0.08
          Max(Dihed)        0.24      Max(Improp)    0.00
          ---------------------------------------------------------------------

The optimization has not yet converged - more geometry cycles are needed


    ---------------------------------------------------------------------------
                         Redundant Internal Coordinates
                            (Angstroem and degrees)

        Definition                    Value    dE/dq     Step     New-Value
    ----------------------------------------------------------------------------
     1. B(N   1,C   0)                1.4732 -0.000002  0.0001    1.4733   
     2. B(C   2,N   1)                1.4733  0.000003  0.0001    1.4733   
     3. B(C   3,C   2)                1.5235  0.000060 -0.0002    1.5233   
     4. B(N   4,C   3)                1.4733  0.000053  0.0001    1.4734   
     5. B(C   5,C   3)                1.4794  0.000082 -0.0002    1.4792   
     6. B(C   5,N   4)                1.4730  0.000043  0.0001    1.4731   
     7. B(C   5,C   0)                1.5235  0.000058 -0.0002    1.5233   
     8. B(H   6,C   0)                1.0983 -0.000012  0.0000    1.0983   
     9. B(H   7,C   0)                1.0948  0.000017 -0.0000    1.0948   
    10. B(H   8,N   1)                1.0140  0.000007 -0.0000    1.0140   
    11. B(H   9,C   2)                1.0983 -0.000010  0.0000    1.0983   
    12. B(H  10,C   2)                1.0949  0.000019 -0.0000    1.0949   
    13. B(H  11,C   3)                1.0876  0.000079 -0.0001    1.0875   
    14. B(H  12,N   4)                1.0165  0.000060 -0.0000    1.0165   
    15. B(H  13,C   5)                1.0876  0.000078 -0.0001    1.0875   
    16. A(N   1,C   0,C   5)          105.64  0.000077   -0.01    105.63   
    17. A(C   5,C   0,H   7)          113.51  0.000032   -0.05    113.46   
    18. A(N   1,C   0,H   7)          109.95 -0.000058    0.00    109.95   
    19. A(C   5,C   0,H   6)          109.22 -0.000029    0.02    109.24   
    20. A(N   1,C   0,H   6)          110.07 -0.000031    0.03    110.11   
    21. A(H   6,C   0,H   7)          108.42  0.000009    0.00    108.42   
    22. A(C   0,N   1,C   2)          106.52 -0.000067    0.06    106.58   
    23. A(C   2,N   1,H   8)          107.34  0.000039   -0.02    107.32   
    24. A(C   0,N   1,H   8)          107.35  0.000041   -0.02    107.33   
    25. A(H   9,C   2,H  10)          108.40  0.000006    0.00    108.40   
    26. A(N   1,C   2,H  10)          109.94 -0.000059    0.00    109.94   
    27. A(C   3,C   2,H  10)          113.53  0.000035   -0.05    113.48   
    28. A(C   3,C   2,H   9)          109.23 -0.000027    0.02    109.25   
    29. A(N   1,C   2,H   9)          110.09 -0.000028    0.03    110.12   
    30. A(N   1,C   2,C   3)          105.62  0.000072   -0.01    105.62   
    31. A(C   2,C   3,N   4)          111.88 -0.000021    0.01    111.89   
    32. A(N   4,C   3,C   5)           59.85 -0.000010    0.01     59.86   
    33. A(N   4,C   3,H  11)          119.74  0.000079   -0.06    119.68   
    34. A(C   2,C   3,H  11)          120.96 -0.000064    0.05    121.02   
    35. A(C   2,C   3,C   5)          106.83 -0.000039    0.03    106.86   
    36. A(C   5,C   3,H  11)          122.40  0.000088   -0.07    122.33   
    37. A(C   5,N   4,H  12)          110.12  0.000111   -0.08    110.03   
    38. A(C   3,N   4,H  12)          110.08  0.000110   -0.08    110.00   
    39. A(C   3,N   4,C   5)           60.28  0.000014   -0.01     60.27   
    40. A(N   4,C   5,H  13)          119.76  0.000077   -0.06    119.70   
    41. A(C   3,C   5,H  13)          122.40  0.000086   -0.07    122.34   
    42. A(C   0,C   5,H  13)          120.98 -0.000059    0.05    121.03   
    43. A(C   0,C   5,C   3)          106.81 -0.000044    0.03    106.84   
    44. A(C   3,C   5,N   4)           59.87 -0.000004    0.01     59.87   
    45. A(C   0,C   5,N   4)          111.84 -0.000025    0.01    111.86   
    46. D(C   2,N   1,C   0,C   5)     28.68  0.000000   -0.17     28.51   
    47. D(H   8,N   1,C   0,H   6)    156.16 -0.000023   -0.21    155.95   
    48. D(H   8,N   1,C   0,H   7)     36.79  0.000021   -0.24     36.55   
    49. D(H   8,N   1,C   0,C   5)    -86.05 -0.000031   -0.18    -86.22   
    50. D(C   2,N   1,C   0,H   7)    151.52  0.000053   -0.23    151.29   
    51. D(C   2,N   1,C   0,H   6)    -89.11  0.000008   -0.20    -89.32   
    52. D(H   9,C   2,N   1,C   0)     89.11 -0.000006    0.20     89.31   
    53. D(H  10,C   2,N   1,H   8)    -36.80 -0.000020    0.24    -36.57   
    54. D(C   3,C   2,N   1,C   0)    -28.69  0.000000    0.17    -28.52   
    55. D(H  10,C   2,N   1,C   0)   -151.54 -0.000052    0.23   -151.31   
    56. D(C   3,C   2,N   1,H   8)     86.04  0.000033    0.18     86.22   
    57. D(H   9,C   2,N   1,H   8)   -156.16  0.000027    0.21   -155.95   
    58. D(N   4,C   3,C   2,H  10)     74.37  0.000032   -0.15     74.22   
    59. D(N   4,C   3,C   2,H   9)   -164.54  0.000044   -0.17   -164.71   
    60. D(C   5,C   3,C   2,H  10)    138.01  0.000006   -0.14    137.87   
    61. D(H  11,C   3,C   2,H   9)     45.66  0.000028   -0.16     45.50   
    62. D(H  11,C   3,C   2,N   1)    164.03  0.000021   -0.11    163.92   
    63. D(H  11,C   3,C   2,H  10)    -75.44  0.000016   -0.14    -75.58   
    64. D(C   5,C   3,C   2,H   9)   -100.90  0.000018   -0.15   -101.05   
    65. D(C   5,C   3,C   2,N   1)     17.48  0.000011   -0.11     17.37   
    66. D(N   4,C   3,C   2,N   1)    -46.16  0.000036   -0.12    -46.28   
    67. D(H  12,N   4,C   3,H  11)    -10.15  0.000006   -0.00    -10.15   
    68. D(H  12,N   4,C   3,C   5)    102.30  0.000078   -0.06    102.24   
    69. D(H  12,N   4,C   3,C   2)   -160.36  0.000039   -0.03   -160.40   
    70. D(C   5,N   4,C   3,C   2)     97.33 -0.000039    0.03     97.36   
    71. D(C   5,N   4,C   3,H  11)   -112.45 -0.000072    0.06   -112.39   
    72. D(N   4,C   5,C   0,N   1)     46.22 -0.000031    0.12     46.33   
    73. D(C   3,C   5,C   0,H   7)   -137.97 -0.000008    0.13   -137.84   
    74. D(C   3,C   5,C   0,H   6)    100.93 -0.000019    0.15    101.08   
    75. D(N   4,C   5,C   0,H   6)    164.58 -0.000040    0.16    164.75   
    76. D(C   3,C   5,C   0,N   1)    -17.43 -0.000010    0.10    -17.33   
    77. D(H  13,C   5,N   4,H  12)     10.22 -0.000004   -0.00     10.22   
    78. D(C   3,C   5,N   4,H  12)   -102.23 -0.000078    0.05   -102.18   
    79. D(C   0,C   5,N   4,H  12)    160.44 -0.000037    0.03    160.46   
    80. D(C   0,C   5,N   4,C   3)    -97.33  0.000041   -0.03    -97.36   
    81. D(H  13,C   5,C   3,N   4)   -108.14 -0.000060    0.05   -108.10   
    82. D(H  13,C   5,C   3,C   2)    145.93 -0.000054    0.04    145.97   
    83. D(N   4,C   5,C   3,H  11)    108.11  0.000059   -0.04    108.07   
    84. D(N   4,C   5,C   3,C   2)   -105.93  0.000006   -0.00   -105.93   
    85. D(C   0,C   5,C   3,H  11)   -145.99  0.000052   -0.04   -146.03   
    86. D(C   0,C   5,C   3,N   4)    105.90 -0.000007    0.00    105.91   
    87. D(H  13,C   5,C   3,H  11)     -0.03 -0.000001    0.00     -0.03   
    88. D(C   0,C   5,C   3,C   2)     -0.03 -0.000001    0.00     -0.03   
    89. D(H  13,C   5,C   0,H   7)     75.49 -0.000016    0.14     75.63   
    90. D(H  13,C   5,C   0,H   6)    -45.61 -0.000027    0.15    -45.46   
    91. D(H  13,C   5,N   4,C   3)    112.45  0.000073   -0.05    112.40   
    92. D(H  13,C   5,C   0,N   1)   -163.98 -0.000017    0.11   -163.87   
    93. D(N   4,C   5,C   0,H   7)    -74.32 -0.000029    0.15    -74.17   
    ----------------------------------------------------------------------------

         *************************************************************
         *                GEOMETRY OPTIMIZATION CYCLE   7            *
         *************************************************************
---------------------------------
CARTESIAN COORDINATES (ANGSTROEM)
---------------------------------
  C      1.227470   -0.206393   -0.580925
  N      1.185660    0.381622    0.769319
  C     -0.093430   -0.035212    1.370069
  C     -1.052993   -0.223418    0.202114
  N     -0.988021    0.900165   -0.748740
  C     -0.225946   -0.331025   -1.019584
  H      1.681217   -1.205843   -0.543590
  H      1.830389    0.422701   -1.243797
  H      1.153464    1.389118    0.659224
  H      0.029799   -0.991933    1.895204
  H     -0.428542    0.715374    2.093290
  H     -1.983921   -0.772149    0.324532
  H     -1.829001    0.921794   -1.319261
  H     -0.506144   -0.964702   -1.857756

----------------------------
CARTESIAN COORDINATES (A.U.)
----------------------------
  NO LB      ZA    FRAG     MASS         X           Y           Z
   0 C     6.0000    0    12.011    2.319582   -0.390026   -1.097789
   1 N     7.0000    0    14.007    2.240573    0.721161    1.453802
   2 C     6.0000    0    12.011   -0.176558   -0.066540    2.589055
   3 C     6.0000    0    12.011   -1.989868   -0.422198    0.381940
   4 N     7.0000    0    14.007   -1.867090    1.701065   -1.414914
   5 C     6.0000    0    12.011   -0.426976   -0.625546   -1.926735
   6 H     1.0000    0     1.008    3.177040   -2.278713   -1.027236
   7 H     1.0000    0     1.008    3.458934    0.798788   -2.350436
   8 H     1.0000    0     1.008    2.179731    2.625053    1.245753
   9 H     1.0000    0     1.008    0.056312   -1.874482    3.581416
  10 H     1.0000    0     1.008   -0.809827    1.351862    3.955746
  11 H     1.0000    0     1.008   -3.749068   -1.459151    0.613277
  12 H     1.0000    0     1.008   -3.456310    1.741938   -2.493041
  13 H     1.0000    0     1.008   -0.956474   -1.823023   -3.510650

--------------------------------
INTERNAL COORDINATES (ANGSTROEM)
--------------------------------
 C      0   0   0     0.000000000000     0.00000000     0.00000000
 N      1   0   0     1.473318827555     0.00000000     0.00000000
 C      2   1   0     1.473337229406   106.58320335     0.00000000
 C      3   2   1     1.523253208887   105.61700966   331.47377285
 N      4   3   2     1.473357480824   111.89037787   313.71324560
 C      5   4   3     1.473072595688    60.27046962    97.36144094
 H      1   2   3     1.098262745458   110.10673049   270.68497199
 H      1   2   3     1.094837897602   109.94847085   151.29055336
 H      2   1   3     1.014005087197   107.33414601   245.26239713
 H      3   2   1     1.098302229377   110.12061736    89.31032410
 H      3   2   1     1.094864542808   109.94441221   208.68997025
 H      4   3   2     1.087529600770   121.01519385   163.91612921
 H      5   4   3     1.016468257938   109.99705631   199.60281653
 H      6   5   4     1.087469609342   119.69888300   112.39435386

---------------------------
INTERNAL COORDINATES (A.U.)
---------------------------
 C      0   0   0     0.000000000000     0.00000000     0.00000000
 N      1   0   0     2.784169092028     0.00000000     0.00000000
 C      2   1   0     2.784203866488   106.58320335     0.00000000
 C      3   2   1     2.878531397414   105.61700966   331.47377285
 N      4   3   2     2.784242136122   111.89037787   313.71324560
 C      5   4   3     2.783703781235    60.27046962    97.36144094
 H      1   2   3     2.075415812003   110.10673049   270.68497199
 H      1   2   3     2.068943787505   109.94847085   151.29055336
 H      2   1   3     1.916191913205   107.33414601   245.26239713
 H      3   2   1     2.075490425798   110.12061736    89.31032410
 H      3   2   1     2.068994139647   109.94441221   208.68997025
 H      4   3   2     2.055133107989   121.01519385   163.91612921
 H      5   4   3     1.920846631327   109.99705631   199.60281653
 H      6   5   4     2.055019740619   119.69888300   112.39435386


           ************************************************************
           *        Program running with 6 parallel MPI-processes     *
           *              working on a common directory               *
           ************************************************************
------------------------------------------------------------------------------
                   ___                                                        
                  /   \      - P O W E R E D   B Y -                         
                 /     \                                                     
                 |  |  |   _    _      __       _____    __    __             
                 |  |  |  | |  | |    /  \     |  _  \  |  |  /  |          
                  \  \/   | |  | |   /    \    | | | |  |  | /  /          
                 / \  \   | |__| |  /  /\  \   | |_| |  |  |/  /          
                |  |  |   |  __  | /  /__\  \  |    /   |      \           
                |  |  |   | |  | | |   __   |  |    \   |  |\   \          
                \     /   | |  | | |  |  |  |  | |\  \  |  | \   \       
                 \___/    |_|  |_| |__|  |__|  |_| \__\ |__|  \__/        
                                                                              
                      - O R C A' S   B I G   F R I E N D -                    
                                      &                                       
                       - I N T E G R A L  F E E D E R -                       
                                                                              
 v1 FN, 2020, v2 2021                                                         
------------------------------------------------------------------------------


Reading SHARK input file file.SHARKINP.tmp ... ok
----------------------
SHARK INTEGRAL PACKAGE
----------------------

Number of atoms                             ...     14
Number of basis functions                   ...    156
Number of shells                            ...     80
Maximum angular momentum                    ...      2
Integral batch strategy                     ... SHARK/LIBINT Hybrid
RI-J (if used) integral strategy            ... SPLIT-RIJ (Revised 2003 algorithm where possible)
Printlevel                                  ...      1
Contraction scheme used                     ... SEGMENTED contraction
Coulomb Range Separation                    ... NOT USED
Exchange Range Separation                   ... Long Range
   Mu parameter                             ...  0.300000
   Scaling (regular/separated)              ...  0.167000  0.833000
Finite Nucleus Model                        ... NOT USED
Auxiliary Coulomb fitting basis             ... AVAILABLE
   # of basis functions in Aux-J            ...    382
   # of shells in Aux-J                     ...    130
   Maximum angular momentum in Aux-J        ...      4
Auxiliary J/K fitting basis                 ... NOT available
Auxiliary Correlation fitting basis         ... NOT available
Auxiliary 'external' fitting basis          ... NOT available
Integral threshold                          ...     2.500000e-11
Primitive cut-off                           ...     2.500000e-12
Primitive pair pre-selection threshold      ...     2.500000e-12

Calculating pre-screening integrals         ... done (  0.0 sec) Dimension = 80
Organizing shell pair data                  ... done (  0.0 sec)
Shell pair information
Total number of shell pairs                 ...      3240
Shell pairs after pre-screening             ...      3213
Total number of primitive shell pairs       ...     11475
Primitive shell pairs kept                  ...      9182
          la=0 lb=0:   1167 shell pairs
          la=1 lb=0:   1235 shell pairs
          la=1 lb=1:    346 shell pairs
          la=2 lb=0:    288 shell pairs
          la=2 lb=1:    156 shell pairs
          la=2 lb=2:     21 shell pairs

Calculating one electron integrals          ... done (  0.0 sec)
Calculating RI/J V-Matrix + Cholesky decomp.... done (  0.0 sec)
Calculating Nuclear repulsion               ... done (  0.0 sec) ENN=    249.474137191694 Eh

SHARK setup successfully completed in   0.2 seconds

Maximum memory used throughout the entire GTOINT-calculation: 12.7 MB


           ************************************************************
           *        Program running with 6 parallel MPI-processes     *
           *              working on a common directory               *
           ************************************************************

Diagonalization of the overlap matrix:
Smallest eigenvalue                        ... 8.448e-06
Time for diagonalization                   ...    0.007 sec
Threshold for overlap eigenvalues          ... 1.000e-08
Number of eigenvalues below threshold      ... 0
Time for construction of square roots      ...    0.008 sec
Total time needed                          ...    0.016 sec

-------------------
DFT GRID GENERATION
-------------------

General Integration Accuracy     IntAcc      ... 4.388
Radial Grid Type                 RadialGrid  ... OptM3 with GC (2021)
Angular Grid (max. ang.)         AngularGrid ... 4 (Lebedev-302)
Angular grid pruning method      GridPruning ... 4 (adaptive)
Weight generation scheme         WeightScheme... Becke
Basis function cutoff            BFCut       ... 1.0000e-11
Integration weight cutoff        WCut        ... 1.0000e-14
Angular grids for H and He will be reduced by one unit
Partially contracted basis set               ... off
Rotationally invariant grid construction     ... off

Total number of grid points                  ...    64866
Total number of batches                      ...     1020
Average number of points per batch           ...       63
Average number of grid points per atom       ...     4633
Time for grid setup =    0.412 sec

--------------------
COSX GRID GENERATION
--------------------

GRIDX 1
-------
General Integration Accuracy     IntAcc      ... 3.816
Radial Grid Type                 RadialGrid  ... OptM3 with GC (2021)
Angular Grid (max. ang.)         AngularGrid ... 1 (Lebedev-50)
Angular grid pruning method      GridPruning ... 4 (adaptive)
Weight generation scheme         WeightScheme... Becke
Basis function cutoff            BFCut       ... 1.0000e-11
Integration weight cutoff        WCut        ... 1.0000e-14
Angular grids for H and He will be reduced by one unit
Partially contracted basis set               ... on
Rotationally invariant grid construction     ... off

Total number of grid points                  ...     8140
Total number of batches                      ...      134
Average number of points per batch           ...       60
Average number of grid points per atom       ...      581
UseSFitting                                  ... on

GRIDX 2
-------
General Integration Accuracy     IntAcc      ... 4.020
Radial Grid Type                 RadialGrid  ... OptM3 with GC (2021)
Angular Grid (max. ang.)         AngularGrid ... 2 (Lebedev-110)
Angular grid pruning method      GridPruning ... 4 (adaptive)
Weight generation scheme         WeightScheme... Becke
Basis function cutoff            BFCut       ... 1.0000e-11
Integration weight cutoff        WCut        ... 1.0000e-14
Angular grids for H and He will be reduced by one unit
Partially contracted basis set               ... on
Rotationally invariant grid construction     ... off

Total number of grid points                  ...    19356
Total number of batches                      ...      308
Average number of points per batch           ...       62
Average number of grid points per atom       ...     1383
UseSFitting                                  ... on

GRIDX 3
-------
General Integration Accuracy     IntAcc      ... 4.338
Radial Grid Type                 RadialGrid  ... OptM3 with GC (2021)
Angular Grid (max. ang.)         AngularGrid ... 3 (Lebedev-194)
Angular grid pruning method      GridPruning ... 4 (adaptive)
Weight generation scheme         WeightScheme... Becke
Basis function cutoff            BFCut       ... 1.0000e-11
Integration weight cutoff        WCut        ... 1.0000e-14
Angular grids for H and He will be reduced by one unit
Partially contracted basis set               ... on
Rotationally invariant grid construction     ... off

Total number of grid points                  ...    43396
Total number of batches                      ...      685
Average number of points per batch           ...       63
Average number of grid points per atom       ...     3100
UseSFitting                                  ... on

Time for X-Grid setup             =    0.365 sec

--------------
SCF ITERATIONS
--------------
ITER       Energy         Delta-E        Max-DP      RMS-DP      [F,P]     Damp
               ***  Starting incremental Fock matrix formation  ***
                      *** Initiating the SOSCF procedure ***
                      *** Re-Reading the Fockian *** 
                      *** Removing any level shift *** 
ITER      Energy       Delta-E        Grad      Rot      Max-DP    RMS-DP
  0   -266.81588752 -266.8158875189  0.000259  0.000259  0.001859  0.000040
               *** Restarting incremental Fock matrix formation ***
  1   -266.81589203  -0.0000045135  0.000088  0.000099  0.000469  0.000021
  2   -266.81589278  -0.0000007513  0.000031  0.000057  0.000338  0.000011
  3   -266.81589285  -0.0000000647  0.000023  0.000015  0.000178  0.000003
  4   -266.81589286  -0.0000000141  0.000006  0.000006  0.000818  0.000009
                  ***Gradient check signals convergence***
              ***Rediagonalizing the Fockian in SOSCF/NRSCF***

               *****************************************************
               *                     SUCCESS                       *
               *           SCF CONVERGED AFTER   5 CYCLES          *
               *****************************************************

Old exchange energy                            =    -12.143133114 Eh
New exchange energy                            =    -12.143127958 Eh
Exchange energy change after final integration =      0.000005157 Eh
Total energy after final integration           =   -266.815887709 Eh
Final COS-X integration done in                =     3.895 sec
Total Energy       :         -266.81588771 Eh           -7260.42942 eV
  Last Energy change         ...   -3.6313e-09  Tolerance :   1.0000e-08
  Last MAX-Density change    ...    2.2204e-15  Tolerance :   1.0000e-07
             **** THE GBW FILE WAS UPDATED (file.gbw) ****
             **** DENSITY file.scfp WAS UPDATED ****
             **** ENERGY FILE WAS UPDATED (file.en.tmp) ****
             **** THE GBW FILE WAS UPDATED (file.gbw) ****
             **** DENSITY file.scfp WAS UPDATED ****
Total SCF time: 0 days 0 hours 0 min 16 sec 

Maximum memory used throughout the entire SCF-calculation: 53.1 MB


-------------------------------------------------------------------------------
                          DFT DISPERSION CORRECTION                            
                                                                               
                              DFTD3 V3.1  Rev 1                                
                          USING Becke-Johnson damping                          
-------------------------------------------------------------------------------
-------------------------   ----------------
Dispersion correction           -0.021196336
-------------------------   ----------------


-------------------------   --------------------
FINAL SINGLE POINT ENERGY      -266.837084045126
-------------------------   --------------------


           ************************************************************
           *        Program running with 6 parallel MPI-processes     *
           *              working on a common directory               *
           ************************************************************
------------------------------------------------------------------------------
                         ORCA SCF GRADIENT CALCULATION
------------------------------------------------------------------------------

 ... reading COSX grid (gridx3)
Gradient of the Kohn-Sham DFT energy:
Kohn-Sham wavefunction type      ... RKS
Hartree-Fock exchange scaling    ...    0.167
Number of operators              ...    1
Number of atoms                  ...   14
Basis set dimensions             ...  156
Integral neglect threshold       ... 2.5e-11
Integral primitive cutoff        ... 2.5e-12
SHARK Integral package           ... ON

Nuc. rep. gradient       (SHARK) ... done (  0.0 sec)
HCore & Overlap gradient (SHARK) ... done (  0.0 sec)
RI-J gradient            (SHARK) ... done (  0.3 sec)
COSX-gradient                    ... done (  4.3 sec)
Exchange-correlation gradient    ... done
Dispersion correction            ... done

------------------
CARTESIAN GRADIENT
------------------

   1   C   :   -0.000007971    0.000037674    0.000017138
   2   N   :   -0.000013728   -0.000016683    0.000010796
   3   C   :   -0.000000664    0.000039206    0.000012633
   4   C   :   -0.000020413    0.000013624    0.000004446
   5   N   :   -0.000019846   -0.000038150    0.000018901
   6   C   :   -0.000026366    0.000013731    0.000008110
   7   H   :   -0.000013964    0.000010325    0.000036912
   8   H   :    0.000001254    0.000003125   -0.000000661
   9   H   :    0.000014110    0.000030937    0.000028802
  10   H   :    0.000016272    0.000004015    0.000000035
  11   H   :   -0.000013393    0.000001037    0.000033918
  12   H   :   -0.000010019    0.000005150    0.000052843
  13   H   :   -0.000010314    0.000054585    0.000017653
  14   H   :    0.000019177    0.000002533    0.000001742

Difference to translation invariance:
           :   -0.0000858646    0.0001611107    0.0002432690

Difference to rotation invariance:
           :    0.0000468095    0.0001410631    0.0000138338

Norm of the cartesian gradient     ...    0.0001407216
RMS gradient                       ...    0.0000217138
MAX gradient                       ...    0.0000545851

-------
TIMINGS
-------

Total SCF gradient time            ...        6.269 sec

One electron gradient       ....       0.046 sec  (  0.7%)
RI-J Coulomb gradient       ....       0.281 sec  (  4.5%)
COSX gradient               ....       4.333 sec  ( 69.1%)
XC gradient                 ....       1.228 sec  ( 19.6%)

Maximum memory used throughout the entire SCFGRAD-calculation: 40.9 MB
------------------------------------------------------------------------------
                         ORCA GEOMETRY RELAXATION STEP
------------------------------------------------------------------------------

Reading the OPT-File                    .... done
Getting information on internals        .... done
Copying old internal coords+grads       .... done
Making the new internal coordinates     .... (new redundants).... done
Validating the new internal coordinates .... (new redundants).... done
Calculating the B-matrix                .... done
Calculating the G,G- and P matrices     .... done
Transforming gradient to internals      .... done
Projecting the internal gradient        .... done
Number of atoms                         ....  14
Number of internal coordinates          ....  93
Current Energy                          ....  -266.837084045 Eh
Current gradient norm                   ....     0.000140722 Eh/bohr
Maximum allowed component of the step   ....  0.300
Current trust radius                    ....  0.300
Updating the Hessian (BFGS)             .... done
Forming the augmented Hessian           .... done
Diagonalizing the augmented Hessian     .... done
Last element of RFO vector              ....  0.999993399
Lowest eigenvalues of augmented Hessian:
 -0.000000223  0.003305814  0.007820784  0.016787602  0.018018853
Length of the computed step             ....  0.003633448
The final length of the internal step   ....  0.003633448
Converting the step to cartesian space:
 Initial RMS(Int)=    0.0003767710
Transforming coordinates:
 Iter   0:  RMS(Cart)=    0.0005283271 RMS(Int)=    0.0003767432
 Iter   1:  RMS(Cart)=    0.0000001749 RMS(Int)=    0.0000001127
 Iter   2:  RMS(Cart)=    0.0000000001 RMS(Int)=    0.0000000001
done
Storing new coordinates                 .... done

                                .--------------------.
          ----------------------|Geometry convergence|-------------------------
          Item                value                   Tolerance       Converged
          ---------------------------------------------------------------------
          Energy change      -0.0000015446            0.0000050000      YES
          RMS gradient        0.0000105683            0.0001000000      YES
          MAX gradient        0.0000274311            0.0003000000      YES
          RMS step            0.0003767710            0.0020000000      YES
          MAX step            0.0007885785            0.0040000000      YES
          ........................................................
          Max(Bonds)      0.0001      Max(Angles)    0.03
          Max(Dihed)        0.05      Max(Improp)    0.00
          ---------------------------------------------------------------------

                    ***********************HURRAY********************
                    ***        THE OPTIMIZATION HAS CONVERGED     ***
                    *************************************************


    ---------------------------------------------------------------------------
                         Redundant Internal Coordinates

                          --- Optimized Parameters ---  
                            (Angstroem and degrees)

        Definition                    OldVal   dE/dq     Step     FinalVal
    ----------------------------------------------------------------------------
     1. B(N   1,C   0)                1.4733 -0.000005  0.0000    1.4734   
     2. B(C   2,N   1)                1.4733 -0.000005  0.0000    1.4734   
     3. B(C   3,C   2)                1.5233  0.000012 -0.0001    1.5232   
     4. B(N   4,C   3)                1.4734  0.000006  0.0001    1.4734   
     5. B(C   5,C   3)                1.4792  0.000010 -0.0000    1.4792   
     6. B(C   5,N   4)                1.4731  0.000008  0.0000    1.4731   
     7. B(C   5,C   0)                1.5233  0.000014 -0.0001    1.5232   
     8. B(H   6,C   0)                1.0983 -0.000000 -0.0000    1.0983   
     9. B(H   7,C   0)                1.0948  0.000009 -0.0000    1.0948   
    10. B(H   8,N   1)                1.0140  0.000018 -0.0000    1.0140   
    11. B(H   9,C   2)                1.0983 -0.000001 -0.0000    1.0983   
    12. B(H  10,C   2)                1.0949  0.000007 -0.0000    1.0949   
    13. B(H  11,C   3)                1.0875  0.000010 -0.0000    1.0875   
    14. B(H  12,N   4)                1.0165  0.000004  0.0000    1.0165   
    15. B(H  13,C   5)                1.0875  0.000011 -0.0000    1.0875   
    16. A(N   1,C   0,C   5)          105.63  0.000016   -0.00    105.63   
    17. A(C   5,C   0,H   7)          113.46  0.000001   -0.01    113.45   
    18. A(N   1,C   0,H   7)          109.95  0.000001   -0.01    109.94   
    19. A(C   5,C   0,H   6)          109.24 -0.000008    0.01    109.25   
    20. A(N   1,C   0,H   6)          110.11 -0.000015    0.02    110.12   
    21. A(H   6,C   0,H   7)          108.42  0.000004   -0.00    108.42   
    22. A(C   0,N   1,C   2)          106.58 -0.000013    0.01    106.59   
    23. A(C   2,N   1,H   8)          107.33  0.000008   -0.01    107.31   
    24. A(C   0,N   1,H   8)          107.33  0.000009   -0.01    107.32   
    25. A(H   9,C   2,H  10)          108.40  0.000004   -0.00    108.40   
    26. A(N   1,C   2,H  10)          109.94  0.000001   -0.01    109.93   
    27. A(C   3,C   2,H  10)          113.48  0.000001   -0.01    113.47   
    28. A(C   3,C   2,H   9)          109.25 -0.000010    0.01    109.26   
    29. A(N   1,C   2,H   9)          110.12 -0.000015    0.02    110.14   
    30. A(N   1,C   2,C   3)          105.62  0.000017   -0.00    105.61   
    31. A(C   2,C   3,N   4)          111.89 -0.000002    0.00    111.89   
    32. A(N   4,C   3,C   5)           59.86  0.000000    0.00     59.86   
    33. A(N   4,C   3,H  11)          119.68  0.000014   -0.02    119.67   
    34. A(C   2,C   3,H  11)          121.02 -0.000013    0.02    121.03   
    35. A(C   2,C   3,C   5)          106.86 -0.000009    0.01    106.87   
    36. A(C   5,C   3,H  11)          122.33  0.000017   -0.02    122.31   
    37. A(C   5,N   4,H  12)          110.04  0.000027   -0.03    110.01   
    38. A(C   3,N   4,H  12)          110.00  0.000027   -0.03    109.97   
    39. A(C   3,N   4,C   5)           60.27  0.000001   -0.00     60.27   
    40. A(N   4,C   5,H  13)          119.70  0.000015   -0.02    119.68   
    41. A(C   3,C   5,H  13)          122.34  0.000017   -0.02    122.32   
    42. A(C   0,C   5,H  13)          121.03 -0.000014    0.02    121.05   
    43. A(C   0,C   5,C   3)          106.84 -0.000008    0.01    106.84   
    44. A(C   3,C   5,N   4)           59.87 -0.000001    0.00     59.88   
    45. A(C   0,C   5,N   4)          111.86 -0.000001    0.00    111.86   
    46. D(C   2,N   1,C   0,C   5)     28.52 -0.000007   -0.02     28.49   
    47. D(H   8,N   1,C   0,H   6)    155.95 -0.000006   -0.03    155.92   
    48. D(H   8,N   1,C   0,H   7)     36.55 -0.000002   -0.03     36.52   
    49. D(H   8,N   1,C   0,C   5)    -86.22 -0.000014   -0.01    -86.23   
    50. D(C   2,N   1,C   0,H   7)    151.29  0.000005   -0.04    151.25   
    51. D(C   2,N   1,C   0,H   6)    -89.32  0.000002   -0.04    -89.36   
    52. D(H   9,C   2,N   1,C   0)     89.31 -0.000003    0.04     89.35   
    53. D(H  10,C   2,N   1,H   8)    -36.57  0.000002    0.03    -36.54   
    54. D(C   3,C   2,N   1,C   0)    -28.53  0.000006    0.02    -28.50   
    55. D(H  10,C   2,N   1,C   0)   -151.31 -0.000006    0.05   -151.26   
    56. D(C   3,C   2,N   1,H   8)     86.22  0.000014    0.01     86.22   
    57. D(H   9,C   2,N   1,H   8)   -155.95  0.000005    0.03   -155.92   
    58. D(N   4,C   3,C   2,H  10)     74.21  0.000014   -0.04     74.17   
    59. D(N   4,C   3,C   2,H   9)   -164.71  0.000014   -0.04   -164.75   
    60. D(C   5,C   3,C   2,H  10)    137.87  0.000012   -0.04    137.83   
    61. D(H  11,C   3,C   2,H   9)     45.50  0.000010   -0.04     45.45   
    62. D(H  11,C   3,C   2,N   1)    163.92 -0.000003   -0.02    163.90   
    63. D(H  11,C   3,C   2,H  10)    -75.58  0.000011   -0.04    -75.63   
    64. D(C   5,C   3,C   2,H   9)   -101.05  0.000011   -0.04   -101.09   
    65. D(C   5,C   3,C   2,N   1)     17.37 -0.000002   -0.02     17.36   
    66. D(N   4,C   3,C   2,N   1)    -46.29  0.000001   -0.02    -46.31   
    67. D(H  12,N   4,C   3,H  11)    -10.15  0.000004   -0.00    -10.15   
    68. D(H  12,N   4,C   3,C   5)    102.24  0.000019   -0.02    102.22   
    69. D(H  12,N   4,C   3,C   2)   -160.40  0.000009   -0.01   -160.41   
    70. D(C   5,N   4,C   3,C   2)     97.36 -0.000010    0.01     97.37   
    71. D(C   5,N   4,C   3,H  11)   -112.39 -0.000015    0.02   -112.37   
    72. D(N   4,C   5,C   0,N   1)     46.34 -0.000002    0.02     46.36   
    73. D(C   3,C   5,C   0,H   7)   -137.84 -0.000011    0.04   -137.80   
    74. D(C   3,C   5,C   0,H   6)    101.08 -0.000011    0.04    101.12   
    75. D(N   4,C   5,C   0,H   6)    164.75 -0.000015    0.04    164.79   
    76. D(C   3,C   5,C   0,N   1)    -17.33  0.000002    0.01    -17.32   
    77. D(H  13,C   5,N   4,H  12)     10.22 -0.000004    0.00     10.22   
    78. D(C   3,C   5,N   4,H  12)   -102.18 -0.000018    0.02   -102.16   
    79. D(C   0,C   5,N   4,H  12)    160.46 -0.000009    0.01    160.48   
    80. D(C   0,C   5,N   4,C   3)    -97.36  0.000010   -0.01    -97.37   
    81. D(H  13,C   5,C   3,N   4)   -108.09 -0.000011    0.01   -108.08   
    82. D(H  13,C   5,C   3,C   2)    145.97 -0.000014    0.01    145.99   
    83. D(N   4,C   5,C   3,H  11)    108.06  0.000011   -0.01    108.05   
    84. D(N   4,C   5,C   3,C   2)   -105.93 -0.000002    0.00   -105.93   
    85. D(C   0,C   5,C   3,H  11)   -146.03  0.000014   -0.01   -146.04   
    86. D(C   0,C   5,C   3,N   4)    105.91  0.000002   -0.00    105.91   
    87. D(H  13,C   5,C   3,H  11)     -0.03 -0.000000    0.00     -0.03   
    88. D(C   0,C   5,C   3,C   2)     -0.03  0.000000    0.00     -0.03   
    89. D(H  13,C   5,C   0,H   7)     75.63 -0.000010    0.04     75.67   
    90. D(H  13,C   5,C   0,H   6)    -45.46 -0.000010    0.04    -45.41   
    91. D(H  13,C   5,N   4,C   3)    112.39  0.000015   -0.02    112.38   
    92. D(H  13,C   5,C   0,N   1)   -163.87  0.000003    0.02   -163.85   
    93. D(N   4,C   5,C   0,H   7)    -74.17 -0.000015    0.04    -74.13   
    ----------------------------------------------------------------------------
                 *******************************************************
                 *** FINAL ENERGY EVALUATION AT THE STATIONARY POINT ***
                 ***               (AFTER    7 CYCLES)               ***
                 *******************************************************
---------------------------------
CARTESIAN COORDINATES (ANGSTROEM)
---------------------------------
  C      1.227535   -0.206450   -0.581007
  N      1.185766    0.381226    0.769427
  C     -0.093485   -0.035260    1.370170
  C     -1.052893   -0.223428    0.202156
  N     -0.987911    0.900241   -0.748674
  C     -0.225871   -0.331024   -1.019506
  H      1.681628   -1.205758   -0.544352
  H      1.830100    0.423203   -1.243654
  H      1.153626    1.388701    0.659368
  H      0.029264   -0.991722    1.895869
  H     -0.428477    0.715833    2.092909
  H     -1.983872   -0.772140    0.324144
  H     -1.828924    0.921305   -1.319177
  H     -0.506486   -0.964627   -1.857575

----------------------------
CARTESIAN COORDINATES (A.U.)
----------------------------
  NO LB      ZA    FRAG     MASS         X           Y           Z
   0 C     6.0000    0    12.011    2.319705   -0.390134   -1.097945
   1 N     7.0000    0    14.007    2.240774    0.720413    1.454007
   2 C     6.0000    0    12.011   -0.176660   -0.066631    2.589247
   3 C     6.0000    0    12.011   -1.989680   -0.422217    0.382020
   4 N     7.0000    0    14.007   -1.866881    1.701208   -1.414789
   5 C     6.0000    0    12.011   -0.426835   -0.625545   -1.926587
   6 H     1.0000    0     1.008    3.177816   -2.278552   -1.028675
   7 H     1.0000    0     1.008    3.458388    0.799737   -2.350166
   8 H     1.0000    0     1.008    2.180037    2.624264    1.246024
   9 H     1.0000    0     1.008    0.055302   -1.874083    3.582673
  10 H     1.0000    0     1.008   -0.809705    1.352729    3.955025
  11 H     1.0000    0     1.008   -3.748975   -1.459133    0.612543
  12 H     1.0000    0     1.008   -3.456165    1.741015   -2.492883
  13 H     1.0000    0     1.008   -0.957120   -1.822881   -3.510307

--------------------------------
INTERNAL COORDINATES (ANGSTROEM)
--------------------------------
 C      0   0   0     0.000000000000     0.00000000     0.00000000
 N      1   0   0     1.473357345605     0.00000000     0.00000000
 C      2   1   0     1.473375778559   106.59346580     0.00000000
 C      3   2   1     1.523196767096   105.61315963   331.49727428
 N      4   3   2     1.473408327391   111.89193538   313.69415203
 C      5   4   3     1.473114625806    60.26637025    97.36820530
 H      1   2   3     1.098252776231   110.12462771   270.64194852
 H      1   2   3     1.094827882970   109.93553640   151.24630809
 H      2   1   3     1.013977546203   107.32086715   245.27827643
 H      3   2   1     1.098292447735   110.13872043    89.35460348
 H      3   2   1     1.094857207002   109.93105347   208.73508962
 H      4   3   2     1.087514559333   121.03213050   163.89793483
 H      5   4   3     1.016474493688   109.96876509   199.58909279
 H      6   5   4     1.087454258593   119.68239329   112.37760164

---------------------------
INTERNAL COORDINATES (A.U.)
---------------------------
 C      0   0   0     0.000000000000     0.00000000     0.00000000
 N      1   0   0     2.784241880595     0.00000000     0.00000000
 C      2   1   0     2.784276713830   106.59346580     0.00000000
 C      3   2   1     2.878424737885   105.61315963   331.49727428
 N      4   3   2     2.784338222207   111.89193538   313.69415203
 C      5   4   3     2.783783206648    60.26637025    97.36820530
 H      1   2   3     2.075396972896   110.12462771   270.64194852
 H      1   2   3     2.068924862594   109.93553640   151.24630809
 H      2   1   3     1.916139868270   107.32086715   245.27827643
 H      3   2   1     2.075471941172   110.13872043    89.35460348
 H      3   2   1     2.068980276984   109.93105347   208.73508962
 H      4   3   2     2.055104683792   121.03213050   163.89793483
 H      5   4   3     1.920858415187   109.96876509   199.58909279
 H      6   5   4     2.054990731908   119.68239329   112.37760164

---------------------
BASIS SET INFORMATION
---------------------
There are 3 groups of distinct atoms

 Group   1 Type C   : 11s5p1d contracted to 4s3p1d pattern {6311/311/1}
 Group   2 Type N   : 11s5p1d contracted to 4s3p1d pattern {6311/311/1}
 Group   3 Type H   : 5s1p contracted to 3s1p pattern {311/1}

Atom   0C    basis set group =>   1
Atom   1N    basis set group =>   2
Atom   2C    basis set group =>   1
Atom   3C    basis set group =>   1
Atom   4N    basis set group =>   2
Atom   5C    basis set group =>   1
Atom   6H    basis set group =>   3
Atom   7H    basis set group =>   3
Atom   8H    basis set group =>   3
Atom   9H    basis set group =>   3
Atom  10H    basis set group =>   3
Atom  11H    basis set group =>   3
Atom  12H    basis set group =>   3
Atom  13H    basis set group =>   3
---------------------------------
AUXILIARY/J BASIS SET INFORMATION
---------------------------------
There are 3 groups of distinct atoms

 Group   1 Type C   : 12s5p4d2f1g contracted to 6s4p3d1f1g pattern {711111/2111/211/2/1}
 Group   2 Type N   : 12s5p4d2f1g contracted to 6s4p3d1f1g pattern {711111/2111/211/2/1}
 Group   3 Type H   : 5s2p1d contracted to 3s1p1d pattern {311/2/1}

Atom   0C    basis set group =>   1
Atom   1N    basis set group =>   2
Atom   2C    basis set group =>   1
Atom   3C    basis set group =>   1
Atom   4N    basis set group =>   2
Atom   5C    basis set group =>   1
Atom   6H    basis set group =>   3
Atom   7H    basis set group =>   3
Atom   8H    basis set group =>   3
Atom   9H    basis set group =>   3
Atom  10H    basis set group =>   3
Atom  11H    basis set group =>   3
Atom  12H    basis set group =>   3
Atom  13H    basis set group =>   3


           ************************************************************
           *        Program running with 6 parallel MPI-processes     *
           *              working on a common directory               *
           ************************************************************
------------------------------------------------------------------------------
                           ORCA GTO INTEGRAL CALCULATION
                           -- RI-GTO INTEGRALS CHOSEN --
------------------------------------------------------------------------------
------------------------------------------------------------------------------
                   ___                                                        
                  /   \      - P O W E R E D   B Y -                         
                 /     \                                                     
                 |  |  |   _    _      __       _____    __    __             
                 |  |  |  | |  | |    /  \     |  _  \  |  |  /  |          
                  \  \/   | |  | |   /    \    | | | |  |  | /  /          
                 / \  \   | |__| |  /  /\  \   | |_| |  |  |/  /          
                |  |  |   |  __  | /  /__\  \  |    /   |      \           
                |  |  |   | |  | | |   __   |  |    \   |  |\   \          
                \     /   | |  | | |  |  |  |  | |\  \  |  | \   \       
                 \___/    |_|  |_| |__|  |__|  |_| \__\ |__|  \__/        
                                                                              
                      - O R C A' S   B I G   F R I E N D -                    
                                      &                                       
                       - I N T E G R A L  F E E D E R -                       
                                                                              
 v1 FN, 2020, v2 2021                                                         
------------------------------------------------------------------------------


Reading SHARK input file file.SHARKINP.tmp ... ok
----------------------
SHARK INTEGRAL PACKAGE
----------------------

Number of atoms                             ...     14
Number of basis functions                   ...    156
Number of shells                            ...     80
Maximum angular momentum                    ...      2
Integral batch strategy                     ... SHARK/LIBINT Hybrid
RI-J (if used) integral strategy            ... SPLIT-RIJ (Revised 2003 algorithm where possible)
Printlevel                                  ...      1
Contraction scheme used                     ... SEGMENTED contraction
Coulomb Range Separation                    ... NOT USED
Exchange Range Separation                   ... Long Range
   Mu parameter                             ...  0.300000
   Scaling (regular/separated)              ...  0.167000  0.833000
Finite Nucleus Model                        ... NOT USED
Auxiliary Coulomb fitting basis             ... AVAILABLE
   # of basis functions in Aux-J            ...    382
   # of shells in Aux-J                     ...    130
   Maximum angular momentum in Aux-J        ...      4
Auxiliary J/K fitting basis                 ... NOT available
Auxiliary Correlation fitting basis         ... NOT available
Auxiliary 'external' fitting basis          ... NOT available
Integral threshold                          ...     2.500000e-11
Primitive cut-off                           ...     2.500000e-12
Primitive pair pre-selection threshold      ...     2.500000e-12

Calculating pre-screening integrals         ... done (  0.0 sec) Dimension = 80
Organizing shell pair data                  ... done (  0.0 sec)
Shell pair information
Total number of shell pairs                 ...      3240
Shell pairs after pre-screening             ...      3213
Total number of primitive shell pairs       ...     11475
Primitive shell pairs kept                  ...      9183
          la=0 lb=0:   1167 shell pairs
          la=1 lb=0:   1235 shell pairs
          la=1 lb=1:    346 shell pairs
          la=2 lb=0:    288 shell pairs
          la=2 lb=1:    156 shell pairs
          la=2 lb=2:     21 shell pairs

Calculating one electron integrals          ... done (  0.0 sec)
Calculating RI/J V-Matrix + Cholesky decomp.... done (  0.0 sec)
Calculating Nuclear repulsion               ... done (  0.0 sec) ENN=    249.474316312985 Eh

SHARK setup successfully completed in   0.2 seconds

Maximum memory used throughout the entire GTOINT-calculation: 12.7 MB


           ************************************************************
           *        Program running with 6 parallel MPI-processes     *
           *              working on a common directory               *
           ************************************************************
-------------------------------------------------------------------------------
                                 ORCA SCF
-------------------------------------------------------------------------------

------------
SCF SETTINGS
------------
Hamiltonian:
 Density Functional     Method          .... DFT(GTOs)
 Exchange Functional    Exchange        .... WB97X-V
 Correlation Functional Correlation     .... WB97X-V
 Gradients option       PostSCFGGA      .... off
 Hybrid DFT is turned on
   Fraction HF Exchange ScalHFX         ....  0.167000
   Scaling of DF-GGA-X  ScalDFX         ....  0.000000
   Scaling of DF-GGA-C  ScalDFC         ....  1.000000
   Scaling of DF-LDA-C  ScalLDAC        ....  1.000000
   Perturbative correction              ....  0.000000
   Density functional embedding theory  .... OFF
 Long-range corrected/Screened/Range-Separated Hybrid DFT is turned on
   Amount of maximum screened exact exchange              ....  0.833000
   Range separation parameter mu (erf(mu*r12)/r12)        ....  0.300000
 RI-approximation to the Coulomb term is turned on
   Number of AuxJ basis functions       .... 382
   RIJ-COSX (HFX calculated with COS-X)).... on


General Settings:
 Integral files         IntName         .... file
 Hartree-Fock type      HFTyp           .... RHF
 Total Charge           Charge          ....    0
 Multiplicity           Mult            ....    1
 Number of Electrons    NEL             ....   46
 Basis Dimension        Dim             ....  156
 Nuclear Repulsion      ENuc            ....    249.4743163130 Eh

Convergence Acceleration:
 DIIS                   CNVDIIS         .... on
   Start iteration      DIISMaxIt       ....    12
   Startup error        DIISStart       ....  0.200000
   # of expansion vecs  DIISMaxEq       ....     5
   Bias factor          DIISBfac        ....   1.050
   Max. coefficient     DIISMaxC        ....  10.000
 Trust-Rad. Augm. Hess. CNVTRAH         .... auto
   Auto Start mean grad. ratio tolernc. ....  1.125000
   Auto Start start iteration           ....     1
   Auto Start num. interpolation iter.  ....    10
   Max. Number of Micro iterations      ....    16
   Max. Number of Macro iterations      .... Maxiter - #DIIS iter
   Number of Davidson start vectors     ....     2
   Converg. threshold I  (grad. norm)   ....   1.000e-05
   Converg. threshold II (energy diff.) ....   1.000e-08
   Grad. Scal. Fac. for Micro threshold ....   0.100
   Minimum threshold for Micro iter.    ....   0.010
   NR start threshold (gradient norm)   ....   0.001
   Initial trust radius                 ....   0.400
   Minimum AH scaling param. (alpha)    ....   1.000
   Maximum AH scaling param. (alpha)    .... 1000.000
   Orbital update algorithm             .... Taylor
   White noise on init. David. guess    .... on
   Maximum white noise                  ....   0.010
   Quad. conv. algorithm                .... NR
 SOSCF                  CNVSOSCF        .... on
   Start iteration      SOSCFMaxIt      ....   150
   Startup grad/error   SOSCFStart      ....  0.003300
 Level Shifting         CNVShift        .... on
   Level shift para.    LevelShift      ....    0.2500
   Turn off err/grad.   ShiftErr        ....    0.0010
 Zerner damping         CNVZerner       .... off
 Static damping         CNVDamp         .... on
   Fraction old density DampFac         ....    0.7000
   Max. Damping (<1)    DampMax         ....    0.9800
   Min. Damping (>=0)   DampMin         ....    0.0000
   Turn off err/grad.   DampErr         ....    0.1000
 Fernandez-Rico         CNVRico         .... off

SCF Procedure:
 Maximum # iterations   MaxIter         ....   125
 SCF integral mode      SCFMode         .... Direct
   Integral package                     .... SHARK and LIBINT hybrid scheme
 Reset frequency        DirectResetFreq ....    20
 Integral Threshold     Thresh          ....  2.500e-11 Eh
 Primitive CutOff       TCut            ....  2.500e-12 Eh

Convergence Tolerance:
 Convergence Check Mode ConvCheckMode   .... Total+1el-Energy
 Convergence forced     ConvForced      .... 0
 Energy Change          TolE            ....  1.000e-08 Eh
 1-El. energy change                    ....  1.000e-05 Eh
 Orbital Gradient       TolG            ....  1.000e-05
 Orbital Rotation angle TolX            ....  1.000e-05
 DIIS Error             TolErr          ....  5.000e-07


Diagonalization of the overlap matrix:
Smallest eigenvalue                        ... 8.449e-06
Time for diagonalization                   ...    0.007 sec
Threshold for overlap eigenvalues          ... 1.000e-08
Number of eigenvalues below threshold      ... 0
Time for construction of square roots      ...    0.008 sec
Total time needed                          ...    0.015 sec

---------------------
INITIAL GUESS: MOREAD
---------------------
Guess MOs are being read from file: file.gbw
Input Geometry matches current geometry (good)
Input basis set matches current basis set (good)
MOs were renormalized
MOs were reorthogonalized (Cholesky)
                      ------------------
                      INITIAL GUESS DONE (   0.0 sec)
                      ------------------
-------------------
DFT GRID GENERATION
-------------------

General Integration Accuracy     IntAcc      ... 4.388
Radial Grid Type                 RadialGrid  ... OptM3 with GC (2021)
Angular Grid (max. ang.)         AngularGrid ... 4 (Lebedev-302)
Angular grid pruning method      GridPruning ... 4 (adaptive)
Weight generation scheme         WeightScheme... Becke
Basis function cutoff            BFCut       ... 1.0000e-11
Integration weight cutoff        WCut        ... 1.0000e-14
Angular grids for H and He will be reduced by one unit
Partially contracted basis set               ... off
Rotationally invariant grid construction     ... off

Total number of grid points                  ...    64867
Total number of batches                      ...     1020
Average number of points per batch           ...       63
Average number of grid points per atom       ...     4633
Time for grid setup =    0.414 sec

--------------------
COSX GRID GENERATION
--------------------

GRIDX 1
-------
General Integration Accuracy     IntAcc      ... 3.816
Radial Grid Type                 RadialGrid  ... OptM3 with GC (2021)
Angular Grid (max. ang.)         AngularGrid ... 1 (Lebedev-50)
Angular grid pruning method      GridPruning ... 4 (adaptive)
Weight generation scheme         WeightScheme... Becke
Basis function cutoff            BFCut       ... 1.0000e-11
Integration weight cutoff        WCut        ... 1.0000e-14
Angular grids for H and He will be reduced by one unit
Partially contracted basis set               ... on
Rotationally invariant grid construction     ... off

Total number of grid points                  ...     8140
Total number of batches                      ...      134
Average number of points per batch           ...       60
Average number of grid points per atom       ...      581
UseSFitting                                  ... on

GRIDX 2
-------
General Integration Accuracy     IntAcc      ... 4.020
Radial Grid Type                 RadialGrid  ... OptM3 with GC (2021)
Angular Grid (max. ang.)         AngularGrid ... 2 (Lebedev-110)
Angular grid pruning method      GridPruning ... 4 (adaptive)
Weight generation scheme         WeightScheme... Becke
Basis function cutoff            BFCut       ... 1.0000e-11
Integration weight cutoff        WCut        ... 1.0000e-14
Angular grids for H and He will be reduced by one unit
Partially contracted basis set               ... on
Rotationally invariant grid construction     ... off

Total number of grid points                  ...    19356
Total number of batches                      ...      308
Average number of points per batch           ...       62
Average number of grid points per atom       ...     1383
UseSFitting                                  ... on

GRIDX 3
-------
General Integration Accuracy     IntAcc      ... 4.338
Radial Grid Type                 RadialGrid  ... OptM3 with GC (2021)
Angular Grid (max. ang.)         AngularGrid ... 3 (Lebedev-194)
Angular grid pruning method      GridPruning ... 4 (adaptive)
Weight generation scheme         WeightScheme... Becke
Basis function cutoff            BFCut       ... 1.0000e-11
Integration weight cutoff        WCut        ... 1.0000e-14
Angular grids for H and He will be reduced by one unit
Partially contracted basis set               ... on
Rotationally invariant grid construction     ... off

Total number of grid points                  ...    43398
Total number of batches                      ...      686
Average number of points per batch           ...       63
Average number of grid points per atom       ...     3100
UseSFitting                                  ... on

Time for X-Grid setup             =    0.363 sec

--------------
SCF ITERATIONS
--------------
ITER       Energy         Delta-E        Max-DP      RMS-DP      [F,P]     Damp
               ***  Starting incremental Fock matrix formation  ***
                      *** Initiating the SOSCF procedure ***
                      *** Re-Reading the Fockian *** 
                      *** Removing any level shift *** 
ITER      Energy       Delta-E        Grad      Rot      Max-DP    RMS-DP
  0   -266.81589282 -266.8158928207  0.000055  0.000055  0.000475  0.000010
               *** Restarting incremental Fock matrix formation ***
  1   -266.81589303  -0.0000002080  0.000022  0.000020  0.002098  0.000026
  2   -266.81589307  -0.0000000364  0.000008  0.000014  0.000899  0.000010
  3   -266.81589307  -0.0000000018  0.000005  0.000003  0.000354  0.000004
                  ***Gradient check signals convergence***
              ***Rediagonalizing the Fockian in SOSCF/NRSCF***

               *****************************************************
               *                     SUCCESS                       *
               *           SCF CONVERGED AFTER   4 CYCLES          *
               *****************************************************

Old exchange energy                            =    -12.143146977 Eh
New exchange energy                            =    -12.143141778 Eh
Exchange energy change after final integration =      0.000005199 Eh
Total energy after final integration           =   -266.815887867 Eh
Final COS-X integration done in                =     3.875 sec

----------------
TOTAL SCF ENERGY
----------------

Total Energy       :         -266.81588787 Eh           -7260.42942 eV

Components:
Nuclear Repulsion  :          249.47431631 Eh            6788.54127 eV
Electronic Energy  :         -516.29020418 Eh          -14048.97069 eV
One Electron Energy:         -853.44670548 Eh          -23223.46551 eV
Two Electron Energy:          337.15650130 Eh            9174.49482 eV
Max COSX asymmetry :            0.00000220 Eh               0.00006 eV

Virial components:
Potential Energy   :         -531.45820368 Eh          -14461.71294 eV
Kinetic Energy     :          264.64231581 Eh            7201.28352 eV
Virial Ratio       :            2.00821324


DFT components:
N(Alpha)           :       23.000063725999 electrons
N(Beta)            :       23.000063725999 electrons
N(Total)           :       46.000127451998 electrons
E(X)               :      -24.627197689819 Eh       
E(C)               :       -1.896371717535 Eh       
E(XC)              :      -26.523569407353 Eh       
DFET-embed. en.    :        0.000000000000 Eh       

---------------
SCF CONVERGENCE
---------------

  Last Energy change         ...    1.0083e-09  Tolerance :   1.0000e-08
  Last MAX-Density change    ...    2.1250e-15  Tolerance :   1.0000e-07
  Last RMS-Density change    ...    4.1703e-17  Tolerance :   5.0000e-09
  Last Orbital Gradient      ...    1.7843e-06  Tolerance :   1.0000e-05
  Last Orbital Rotation      ...    1.6432e-06  Tolerance :   1.0000e-05

             **** THE GBW FILE WAS UPDATED (file.gbw) ****
             **** DENSITY file.scfp WAS UPDATED ****
             **** ENERGY FILE WAS UPDATED (file.en.tmp) ****
             **** THE GBW FILE WAS UPDATED (file.gbw) ****
             **** DENSITY file.scfp WAS UPDATED ****
----------------
ORBITAL ENERGIES
----------------

  NO   OCC          E(Eh)            E(eV) 
   0   2.0000     -14.430757      -392.6809 
   1   2.0000     -14.411046      -392.1445 
   2   2.0000     -10.315819      -280.7077 
   3   2.0000     -10.315558      -280.7006 
   4   2.0000     -10.304996      -280.4132 
   5   2.0000     -10.304968      -280.4124 
   6   2.0000      -1.118875       -30.4461 
   7   2.0000      -1.023931       -27.8626 
   8   2.0000      -0.859091       -23.3770 
   9   2.0000      -0.820625       -22.3303 
  10   2.0000      -0.712497       -19.3880 
  11   2.0000      -0.697985       -18.9931 
  12   2.0000      -0.656046       -17.8519 
  13   2.0000      -0.615545       -16.7498 
  14   2.0000      -0.554045       -15.0763 
  15   2.0000      -0.542292       -14.7565 
  16   2.0000      -0.487358       -13.2617 
  17   2.0000      -0.478477       -13.0200 
  18   2.0000      -0.471761       -12.8373 
  19   2.0000      -0.444211       -12.0876 
  20   2.0000      -0.431788       -11.7496 
  21   2.0000      -0.349502        -9.5104 
  22   2.0000      -0.334971        -9.1150 
  23   0.0000       0.033414         0.9092 
  24   0.0000       0.052009         1.4152 
  25   0.0000       0.054740         1.4895 
  26   0.0000       0.055329         1.5056 
  27   0.0000       0.076006         2.0682 
  28   0.0000       0.078453         2.1348 
  29   0.0000       0.083802         2.2804 
  30   0.0000       0.091658         2.4942 
  31   0.0000       0.127299         3.4640 
  32   0.0000       0.141937         3.8623 
  33   0.0000       0.142732         3.8839 
  34   0.0000       0.147078         4.0022 
  35   0.0000       0.150161         4.0861 
  36   0.0000       0.159628         4.3437 
  37   0.0000       0.166849         4.5402 
  38   0.0000       0.167112         4.5473 
  39   0.0000       0.178051         4.8450 
  40   0.0000       0.198746         5.4081 
  41   0.0000       0.202050         5.4981 
  42   0.0000       0.202166         5.5012 
  43   0.0000       0.214658         5.8411 
  44   0.0000       0.216686         5.8963 
  45   0.0000       0.230796         6.2803 
  46   0.0000       0.230968         6.2850 
  47   0.0000       0.242980         6.6118 
  48   0.0000       0.263433         7.1684 
  49   0.0000       0.270633         7.3643 
  50   0.0000       0.281522         7.6606 
  51   0.0000       0.288153         7.8410 
  52   0.0000       0.301296         8.1987 
  53   0.0000       0.316167         8.6033 
  54   0.0000       0.330035         8.9807 
  55   0.0000       0.337211         9.1760 
  56   0.0000       0.342985         9.3331 
  57   0.0000       0.355459         9.6725 
  58   0.0000       0.369004        10.0411 
  59   0.0000       0.371595        10.1116 
  60   0.0000       0.389717        10.6047 
  61   0.0000       0.415901        11.3173 
  62   0.0000       0.415938        11.3183 
  63   0.0000       0.445429        12.1207 
  64   0.0000       0.460825        12.5397 
  65   0.0000       0.461901        12.5690 
  66   0.0000       0.467528        12.7221 
  67   0.0000       0.485914        13.2224 
  68   0.0000       0.533644        14.5212 
  69   0.0000       0.539892        14.6912 
  70   0.0000       0.718473        19.5506 
  71   0.0000       0.787408        21.4265 
  72   0.0000       0.817919        22.2567 
  73   0.0000       0.824076        22.4242 
  74   0.0000       0.832652        22.6576 
  75   0.0000       0.843274        22.9466 
  76   0.0000       0.847460        23.0606 
  77   0.0000       0.886124        24.1127 
  78   0.0000       0.897444        24.4207 
  79   0.0000       0.900120        24.4935 
  80   0.0000       0.916406        24.9367 
  81   0.0000       1.028858        27.9966 
  82   0.0000       1.057316        28.7710 
  83   0.0000       1.060009        28.8443 
  84   0.0000       1.078580        29.3496 
  85   0.0000       1.098327        29.8870 
  86   0.0000       1.116570        30.3834 
  87   0.0000       1.142613        31.0921 
  88   0.0000       1.159426        31.5496 
  89   0.0000       1.179748        32.1026 
  90   0.0000       1.189564        32.3697 
  91   0.0000       1.205631        32.8069 
  92   0.0000       1.236993        33.6603 
  93   0.0000       1.244582        33.8668 
  94   0.0000       1.258810        34.2539 
  95   0.0000       1.281109        34.8608 
  96   0.0000       1.341581        36.5063 
  97   0.0000       1.403930        38.2029 
  98   0.0000       1.480494        40.2863 
  99   0.0000       1.529877        41.6301 
 100   0.0000       1.571839        42.7719 
 101   0.0000       1.587733        43.2044 
 102   0.0000       1.654181        45.0126 
 103   0.0000       1.696047        46.1518 
 104   0.0000       1.713348        46.6226 
 105   0.0000       1.772265        48.2258 
 106   0.0000       1.879999        51.1574 
 107   0.0000       1.884807        51.2882 
 108   0.0000       1.902089        51.7585 
 109   0.0000       1.942275        52.8520 
 110   0.0000       1.987232        54.0753 
 111   0.0000       2.021023        54.9948 
 112   0.0000       2.028017        55.1852 
 113   0.0000       2.066488        56.2320 
 114   0.0000       2.128795        57.9275 
 115   0.0000       2.163994        58.8853 
 116   0.0000       2.194495        59.7153 
 117   0.0000       2.216579        60.3162 
 118   0.0000       2.230201        60.6868 
 119   0.0000       2.235266        60.8247 
 120   0.0000       2.251882        61.2768 
 121   0.0000       2.347192        63.8703 
 122   0.0000       2.406592        65.4867 
 123   0.0000       2.453182        66.7545 
 124   0.0000       2.454341        66.7860 
 125   0.0000       2.523212        68.6601 
 126   0.0000       2.546808        69.3022 
 127   0.0000       2.554797        69.5196 
 128   0.0000       2.559900        69.6584 
 129   0.0000       2.561020        69.6889 
 130   0.0000       2.605732        70.9056 
 131   0.0000       2.641854        71.8885 
 132   0.0000       2.658799        72.3496 
 133   0.0000       2.673843        72.7590 
 134   0.0000       2.689481        73.1845 
 135   0.0000       2.772041        75.4311 
 136   0.0000       2.784141        75.7603 
 137   0.0000       2.838282        77.2336 
 138   0.0000       2.876019        78.2605 
 139   0.0000       2.911192        79.2176 
 140   0.0000       2.919184        79.4350 
 141   0.0000       2.947691        80.2107 
 142   0.0000       2.992769        81.4374 
 143   0.0000       3.058094        83.2150 
 144   0.0000       3.073230        83.6268 
 145   0.0000       3.084263        83.9271 
 146   0.0000       3.110711        84.6467 
 147   0.0000       3.129843        85.1674 
 148   0.0000       3.430757        93.3556 
 149   0.0000       3.448841        93.8477 
 150   0.0000       3.482395        94.7608 
 151   0.0000       3.597979        97.9060 
 152   0.0000       3.600462        97.9736 
 153   0.0000       3.620320        98.5139 
 154   0.0000       3.695006       100.5462 
 155   0.0000       3.705570       100.8337 

                    ********************************
                    * MULLIKEN POPULATION ANALYSIS *
                    ********************************

-----------------------
MULLIKEN ATOMIC CHARGES
-----------------------
   0 C :   -0.343758
   1 N :   -0.376876
   2 C :   -0.342312
   3 C :   -0.065873
   4 N :   -0.414284
   5 C :   -0.063161
   6 H :    0.157995
   7 H :    0.153121
   8 H :    0.330012
   9 H :    0.158222
  10 H :    0.153188
  11 H :    0.172680
  12 H :    0.307958
  13 H :    0.173088
Sum of atomic charges:   -0.0000000

--------------------------------
MULLIKEN REDUCED ORBITAL CHARGES
--------------------------------
  0 C s       :     3.415815  s :     3.415815
      pz      :     0.865949  p :     2.875620
      px      :     0.924641
      py      :     1.085030
      dz2     :     0.012651  d :     0.052323
      dxz     :     0.012076
      dyz     :     0.009565
      dx2y2   :     0.009124
      dxy     :     0.008907
  1 N s       :     3.497866  s :     3.497866
      pz      :     1.221623  p :     3.843139
      px      :     1.464013
      py      :     1.157503
      dz2     :     0.010487  d :     0.035872
      dxz     :     0.005537
      dyz     :     0.005180
      dx2y2   :     0.010920
      dxy     :     0.003748
  2 C s       :     3.414723  s :     3.414723
      pz      :     0.916629  p :     2.875270
      px      :     0.846153
      py      :     1.112488
      dz2     :     0.005681  d :     0.052318
      dxz     :     0.013931
      dyz     :     0.012831
      dx2y2   :     0.013453
      dxy     :     0.006423
  3 C s       :     3.086343  s :     3.086343
      pz      :     0.877036  p :     2.920933
      px      :     1.120739
      py      :     0.923158
      dz2     :     0.012986  d :     0.058597
      dxz     :     0.013016
      dyz     :     0.014466
      dx2y2   :     0.009053
      dxy     :     0.009076
  4 N s       :     3.659637  s :     3.659637
      pz      :     1.176845  p :     3.713206
      px      :     1.226683
      py      :     1.309679
      dz2     :     0.004090  d :     0.041441
      dxz     :     0.007389
      dyz     :     0.011231
      dx2y2   :     0.010948
      dxy     :     0.007782
  5 C s       :     3.083802  s :     3.083802
      pz      :     1.101601  p :     2.920739
      px      :     0.905646
      py      :     0.913492
      dz2     :     0.009772  d :     0.058620
      dxz     :     0.011188
      dyz     :     0.010432
      dx2y2   :     0.013953
      dxy     :     0.013275
  6 H s       :     0.831220  s :     0.831220
      pz      :     0.001537  p :     0.010785
      px      :     0.003063
      py      :     0.006185
  7 H s       :     0.835800  s :     0.835800
      pz      :     0.003672  p :     0.011079
      px      :     0.003661
      py      :     0.003746
  8 H s       :     0.645645  s :     0.645645
      pz      :     0.005260  p :     0.024343
      px      :     0.006464
      py      :     0.012619
  9 H s       :     0.830993  s :     0.830993
      pz      :     0.003219  p :     0.010785
      px      :     0.001673
      py      :     0.005893
 10 H s       :     0.835735  s :     0.835735
      pz      :     0.004279  p :     0.011077
      px      :     0.002263
      py      :     0.004535
 11 H s       :     0.815373  s :     0.815373
      pz      :     0.001711  p :     0.011947
      px      :     0.006260
      py      :     0.003976
 12 H s       :     0.667571  s :     0.667571
      pz      :     0.007797  p :     0.024471
      px      :     0.010523
      py      :     0.006151
 13 H s       :     0.814964  s :     0.814964
      pz      :     0.005624  p :     0.011948
      px      :     0.002020
      py      :     0.004304


                     *******************************
                     * LOEWDIN POPULATION ANALYSIS *
                     *******************************

----------------------
LOEWDIN ATOMIC CHARGES
----------------------
   0 C :   -0.110589
   1 N :   -0.367288
   2 C :   -0.110584
   3 C :   -0.103408
   4 N :   -0.320049
   5 C :   -0.103404
   6 H :    0.122601
   7 H :    0.127085
   8 H :    0.182441
   9 H :    0.122630
  10 H :    0.127085
  11 H :    0.127755
  12 H :    0.177961
  13 H :    0.127765

-------------------------------
LOEWDIN REDUCED ORBITAL CHARGES
-------------------------------
  0 C s       :     2.860736  s :     2.860736
      pz      :     0.984818  p :     3.139080
      px      :     1.063228
      py      :     1.091034
      dz2     :     0.027472  d :     0.110773
      dxz     :     0.024861
      dyz     :     0.019706
      dx2y2   :     0.020463
      dxy     :     0.018272
  1 N s       :     3.196763  s :     3.196763
      pz      :     1.345098  p :     4.096080
      px      :     1.500983
      py      :     1.250000
      dz2     :     0.021693  d :     0.074445
      dxz     :     0.012317
      dyz     :     0.012108
      dx2y2   :     0.021038
      dxy     :     0.007289
  2 C s       :     2.860726  s :     2.860726
      pz      :     1.060238  p :     3.139090
      px      :     0.977870
      py      :     1.100982
      dz2     :     0.011327  d :     0.110768
      dxz     :     0.032245
      dyz     :     0.026232
      dx2y2   :     0.028121
      dxy     :     0.012843
  3 C s       :     2.844948  s :     2.844948
      pz      :     1.021012  p :     3.130514
      px      :     1.099477
      py      :     1.010025
      dz2     :     0.027629  d :     0.127946
      dxz     :     0.032246
      dyz     :     0.031154
      dx2y2   :     0.018572
      dxy     :     0.018345
  4 N s       :     3.241724  s :     3.241724
      pz      :     1.264684  p :     3.997422
      px      :     1.297122
      py      :     1.435616
      dz2     :     0.009935  d :     0.080903
      dxz     :     0.014447
      dyz     :     0.020117
      dx2y2   :     0.021456
      dxy     :     0.014948
  5 C s       :     2.844915  s :     2.844915
      pz      :     1.088365  p :     3.130482
      px      :     1.045058
      py      :     0.997059
      dz2     :     0.022092  d :     0.128007
      dxz     :     0.024918
      dyz     :     0.021594
      dx2y2   :     0.031539
      dxy     :     0.027864
  6 H s       :     0.838990  s :     0.838990
      pz      :     0.005281  p :     0.038409
      px      :     0.010133
      py      :     0.022994
  7 H s       :     0.833872  s :     0.833872
      pz      :     0.013027  p :     0.039043
      px      :     0.012655
      py      :     0.013362
  8 H s       :     0.735392  s :     0.735392
      pz      :     0.015572  p :     0.082166
      px      :     0.019632
      py      :     0.046963
  9 H s       :     0.838965  s :     0.838965
      pz      :     0.011128  p :     0.038405
      px      :     0.005533
      py      :     0.021745
 10 H s       :     0.833875  s :     0.833875
      pz      :     0.015306  p :     0.039041
      px      :     0.007409
      py      :     0.016326
 11 H s       :     0.829524  s :     0.829524
      pz      :     0.006876  p :     0.042721
      px      :     0.022288
      py      :     0.013557
 12 H s       :     0.742150  s :     0.742150
      pz      :     0.024903  p :     0.079889
      px      :     0.037198
      py      :     0.017788
 13 H s       :     0.829507  s :     0.829507
      pz      :     0.019671  p :     0.042728
      px      :     0.007962
      py      :     0.015095


                      *****************************
                      * MAYER POPULATION ANALYSIS *
                      *****************************

  NA   - Mulliken gross atomic population
  ZA   - Total nuclear charge
  QA   - Mulliken gross atomic charge
  VA   - Mayer's total valence
  BVA  - Mayer's bonded valence
  FA   - Mayer's free valence

  ATOM       NA         ZA         QA         VA         BVA        FA
  0 C      6.3438     6.0000    -0.3438     3.7165     3.7165    -0.0000
  1 N      7.3769     7.0000    -0.3769     2.6246     2.6246    -0.0000
  2 C      6.3423     6.0000    -0.3423     3.7153     3.7153    -0.0000
  3 C      6.0659     6.0000    -0.0659     3.9018     3.9018     0.0000
  4 N      7.4143     7.0000    -0.4143     2.7994     2.7994     0.0000
  5 C      6.0632     6.0000    -0.0632     3.8995     3.8995     0.0000
  6 H      0.8420     1.0000     0.1580     0.9285     0.9285     0.0000
  7 H      0.8469     1.0000     0.1531     0.9485     0.9485     0.0000
  8 H      0.6700     1.0000     0.3300     0.8394     0.8394    -0.0000
  9 H      0.8418     1.0000     0.1582     0.9283     0.9283    -0.0000
 10 H      0.8468     1.0000     0.1532     0.9485     0.9485    -0.0000
 11 H      0.8273     1.0000     0.1727     0.9305     0.9305    -0.0000
 12 H      0.6920     1.0000     0.3080     0.8450     0.8450     0.0000
 13 H      0.8269     1.0000     0.1731     0.9299     0.9299     0.0000

  Mayer bond orders larger than 0.100000
B(  0-C ,  1-N ) :   0.9616 B(  0-C ,  4-N ) :  -0.1920 B(  0-C ,  5-C ) :   0.8756 
B(  0-C ,  6-H ) :   1.0058 B(  0-C ,  7-H ) :   1.0107 B(  1-N ,  2-C ) :   0.9626 
B(  1-N ,  8-H ) :   0.8669 B(  2-C ,  3-C ) :   0.8767 B(  2-C ,  4-N ) :  -0.1927 
B(  2-C ,  9-H ) :   1.0053 B(  2-C , 10-H ) :   1.0105 B(  3-C ,  4-N ) :   1.1259 
B(  3-C ,  5-C ) :   1.0784 B(  3-C , 11-H ) :   0.7834 B(  4-N ,  5-C ) :   1.1266 
B(  4-N , 12-H ) :   0.8429 B(  5-C , 13-H ) :   0.7833 

-------
TIMINGS
-------

Total SCF time: 0 days 0 hours 0 min 14 sec 

Total time                  ....      14.288 sec
Sum of individual times     ....      14.043 sec  ( 98.3%)

Fock matrix formation       ....      13.206 sec  ( 92.4%)
  Split-RI-J                ....       0.557 sec  (  4.2% of F)
  Chain of spheres X        ....      11.747 sec  ( 89.0% of F)
  XC integration            ....       0.913 sec  (  6.9% of F)
    Basis function eval.    ....       0.274 sec  ( 29.9% of XC)
    Density eval.           ....       0.222 sec  ( 24.3% of XC)
    XC-Functional eval.     ....       0.149 sec  ( 16.3% of XC)
    XC-Potential eval.      ....       0.176 sec  ( 19.3% of XC)
Diagonalization             ....       0.009 sec  (  0.1%)
Density matrix formation    ....       0.002 sec  (  0.0%)
Population analysis         ....       0.015 sec  (  0.1%)
Initial guess               ....       0.009 sec  (  0.1%)
Orbital Transformation      ....       0.000 sec  (  0.0%)
Orbital Orthonormalization  ....       0.006 sec  (  0.0%)
DIIS solution               ....       0.004 sec  (  0.0%)
SOSCF solution              ....       0.021 sec  (  0.1%)
Grid generation             ....       0.777 sec  (  5.4%)

Maximum memory used throughout the entire SCF-calculation: 53.1 MB


-------------------------------------------------------------------------------
                          DFT DISPERSION CORRECTION                            
                                                                               
                              DFTD3 V3.1  Rev 1                                
                          USING Becke-Johnson damping                          
-------------------------------------------------------------------------------
The WB97X-D3BJ functional is recognized
Active option DFTDOPT                   ...         4   

molecular C6(AA) [au] = 1517.752729 


            DFT-D V3
 parameters
 s6 scaling factor         :     1.0000 
 a1 scaling factor         :     0.0000 
 s8 scaling factor         :     0.2641 
 a2 scaling factor         :     5.4959 
 ad hoc parameters k1-k3   :    16.0000     1.3333    -4.0000 

 Edisp/kcal,au: -13.300882382567  -0.021196303026 
 E6   /kcal   : -11.146172486 
 E8   /kcal   :  -2.154709896 
 % E8         :  16.199751521 

-------------------------   ----------------
Dispersion correction           -0.021196303
-------------------------   ----------------


-------------------------   --------------------
FINAL SINGLE POINT ENERGY      -266.837084169665
-------------------------   --------------------

                                *** OPTIMIZATION RUN DONE ***

                            ***************************************
                            *     ORCA property calculations      *
                            ***************************************

                                    ---------------------
                                    Active property flags
                                    ---------------------
   (+) Dipole Moment


------------------------------------------------------------------------------
                       ORCA ELECTRIC PROPERTIES CALCULATION
------------------------------------------------------------------------------

Dipole Moment Calculation                       ... on
Quadrupole Moment Calculation                   ... off
Polarizability Calculation                      ... off
GBWName                                         ... file.gbw
Electron density                                ... file.scfp
The origin for moment calculation is the CENTER OF MASS  = ( 0.022007,  0.177415 -0.000904)

-------------
DIPOLE MOMENT
-------------
                                X             Y             Z
Electronic contribution:     -0.61092       0.70347      -0.47640
Nuclear contribution   :     -0.13630      -1.15382       0.01078
                        -----------------------------------------
Total Dipole Moment    :     -0.74721      -0.45035      -0.46562
                        -----------------------------------------
Magnitude (a.u.)       :      0.98891
Magnitude (Debye)      :      2.51361


--------------------
Rotational spectrum 
--------------------
 
Rotational constants in cm-1:     0.198549     0.150502     0.110389 
Rotational constants in MHz :  5952.355159  4511.939223  3309.390604 

 Dipole components along the rotational axes: 
x,y,z [a.u.] :    -0.849675     0.001194    -0.505961 
x,y,z [Debye]:    -2.159703     0.003034    -1.286050 

 

Timings for individual modules:

Sum of individual times         ...      331.037 sec (=   5.517 min)
GTO integral calculation        ...        5.250 sec (=   0.087 min)   1.6 %
SCF iterations                  ...      163.034 sec (=   2.717 min)  49.2 %
SCF Gradient evaluation         ...       46.922 sec (=   0.782 min)  14.2 %
Geometry relaxation             ...        0.305 sec (=   0.005 min)   0.1 %
Analytical frequency calculation...      115.526 sec (=   1.925 min)  34.9 %
                             ****ORCA TERMINATED NORMALLY****
TOTAL RUN TIME: 0 days 0 hours 5 minutes 35 seconds 370 msec
