# Supplementary material for: Novel Sulfonium Reagents for the Modular Synthesis of Spiro[2.3]Hexanes and Heteroatom‐Containing Analogues: Synthesis, Application, and Evaluation as Bioisosteres
Source: Angew Chem Int Ed Engl. 2025 Dec 9;65(5):e21633. doi: 10.1002/anie.202521633 (PMC12851011; doi:10.1002/anie.202521633)
Supplement: Supplementary file 2 — Supporting information [file ANIE-65-e21633-s001.zip › Bioisostere-Analysis/DFT/1498445061868966581926194584257159875421614386/file.wfn]

Name  ./data/DFT/1498445061868966581926194584257159875421614386/file    Run Type  GeometryOpt    Method  DFGTO    Basis Set  Gauss 
GTO                  23 MOL ORBITALS    256 PRIMITIVES       14 NUCLEI
  C 1       (CENTRE  1)   2.31970504 -0.39013436 -1.09794456  CHARGE =  6.0
  N 2       (CENTRE  2)   2.24077381  0.72041334  1.45400695  CHARGE =  7.0
  C 3       (CENTRE  3)  -0.17666039 -0.06663126  2.58924679  CHARGE =  6.0
  C 4       (CENTRE  4)  -1.98967961 -0.42221735  0.38202028  CHARGE =  6.0
  N 5       (CENTRE  5)  -1.86688064  1.70120846 -1.41478871  CHARGE =  7.0
  C 6       (CENTRE  6)  -0.42683512 -0.62554476 -1.92658683  CHARGE =  6.0
  H 7       (CENTRE  7)   3.17781581 -2.27855177 -1.02867545  CHARGE =  1.0
  H 8       (CENTRE  8)   3.45838754  0.79973697 -2.35016598  CHARGE =  1.0
  H 9       (CENTRE  9)   2.18003672  2.62426371  1.24602428  CHARGE =  1.0
  H 10      (CENTRE 10)   0.05530174 -1.87408281  3.58267330  CHARGE =  1.0
  H 11      (CENTRE 11)  -0.80970499  1.35272863  3.95502548  CHARGE =  1.0
  H 12      (CENTRE 12)  -3.74897479 -1.45913337  0.61254335  CHARGE =  1.0
  H 13      (CENTRE 13)  -3.45616526  1.74101500 -2.49288282  CHARGE =  1.0
  H 14      (CENTRE 14)  -0.95711985 -1.82288144 -3.51030709  CHARGE =  1.0
CENTRE ASSIGNMENTS    1  1  1  1  1  1  1  1  1  1  1  1  1  1  1  1  1  1  1  1
CENTRE ASSIGNMENTS    1  1  1  1  1  1  1  1  1  1  1  1  2  2  2  2  2  2  2  2
CENTRE ASSIGNMENTS    2  2  2  2  2  2  2  2  2  2  2  2  2  2  2  2  2  2  2  2
CENTRE ASSIGNMENTS    2  2  2  2  3  3  3  3  3  3  3  3  3  3  3  3  3  3  3  3
CENTRE ASSIGNMENTS    3  3  3  3  3  3  3  3  3  3  3  3  3  3  3  3  4  4  4  4
CENTRE ASSIGNMENTS    4  4  4  4  4  4  4  4  4  4  4  4  4  4  4  4  4  4  4  4
CENTRE ASSIGNMENTS    4  4  4  4  4  4  4  4  5  5  5  5  5  5  5  5  5  5  5  5
CENTRE ASSIGNMENTS    5  5  5  5  5  5  5  5  5  5  5  5  5  5  5  5  5  5  5  5
CENTRE ASSIGNMENTS    6  6  6  6  6  6  6  6  6  6  6  6  6  6  6  6  6  6  6  6
CENTRE ASSIGNMENTS    6  6  6  6  6  6  6  6  6  6  6  6  7  7  7  7  7  7  7  7
CENTRE ASSIGNMENTS    8  8  8  8  8  8  8  8  9  9  9  9  9  9  9  9 10 10 10 10
CENTRE ASSIGNMENTS   10 10 10 10 11 11 11 11 11 11 11 11 12 12 12 12 12 12 12 12
CENTRE ASSIGNMENTS   13 13 13 13 13 13 13 13 14 14 14 14 14 14 14 14
TYPE ASSIGNMENTS      1  1  1  1  1  1  1  1  1  4  2  3  4  2  3  4  2  3  1  4
TYPE ASSIGNMENTS      2  3  1  4  2  3  5  6  7  8  9 10  1  1  1  1  1  1  1  1
TYPE ASSIGNMENTS      1  4  2  3  4  2  3  4  2  3  1  4  2  3  1  4  2  3  5  6
TYPE ASSIGNMENTS      7  8  9 10  1  1  1  1  1  1  1  1  1  4  2  3  4  2  3  4
TYPE ASSIGNMENTS      2  3  1  4  2  3  1  4  2  3  5  6  7  8  9 10  1  1  1  1
TYPE ASSIGNMENTS      1  1  1  1  1  4  2  3  4  2  3  4  2  3  1  4  2  3  1  4
TYPE ASSIGNMENTS      2  3  5  6  7  8  9 10  1  1  1  1  1  1  1  1  1  4  2  3
TYPE ASSIGNMENTS      4  2  3  4  2  3  1  4  2  3  1  4  2  3  5  6  7  8  9 10
TYPE ASSIGNMENTS      1  1  1  1  1  1  1  1  1  4  2  3  4  2  3  4  2  3  1  4
TYPE ASSIGNMENTS      2  3  1  4  2  3  5  6  7  8  9 10  1  1  1  1  1  4  2  3
TYPE ASSIGNMENTS      1  1  1  1  1  4  2  3  1  1  1  1  1  4  2  3  1  1  1  1
TYPE ASSIGNMENTS      1  4  2  3  1  1  1  1  1  4  2  3  1  1  1  1  1  4  2  3
TYPE ASSIGNMENTS      1  1  1  1  1  4  2  3  1  1  1  1  1  4  2  3
EXPONENTS  3.0475249E+03 4.5736951E+02 1.0394869E+02 2.9210155E+01 9.2866630E+00
EXPONENTS  3.1639270E+00 7.8682724E+00 1.8812885E+00 5.4424930E-01 7.8682724E+00
EXPONENTS  7.8682724E+00 7.8682724E+00 1.8812885E+00 1.8812885E+00 1.8812885E+00
EXPONENTS  5.4424930E-01 5.4424930E-01 5.4424930E-01 1.6871440E-01 1.6871440E-01
EXPONENTS  1.6871440E-01 1.6871440E-01 4.3800000E-02 4.3800000E-02 4.3800000E-02
EXPONENTS  4.3800000E-02 8.0000000E-01 8.0000000E-01 8.0000000E-01 8.0000000E-01
EXPONENTS  8.0000000E-01 8.0000000E-01 4.1735110E+03 6.2745790E+02 1.4290210E+02
EXPONENTS  4.0234330E+01 1.2820210E+01 4.3904370E+00 1.1626358E+01 2.7162800E+00
EXPONENTS  7.7221800E-01 1.1626358E+01 1.1626358E+01 1.1626358E+01 2.7162800E+00
EXPONENTS  2.7162800E+00 2.7162800E+00 7.7221800E-01 7.7221800E-01 7.7221800E-01
EXPONENTS  2.1203130E-01 2.1203130E-01 2.1203130E-01 2.1203130E-01 6.3900000E-02
EXPONENTS  6.3900000E-02 6.3900000E-02 6.3900000E-02 8.0000000E-01 8.0000000E-01
EXPONENTS  8.0000000E-01 8.0000000E-01 8.0000000E-01 8.0000000E-01 3.0475249E+03
EXPONENTS  4.5736951E+02 1.0394869E+02 2.9210155E+01 9.2866630E+00 3.1639270E+00
EXPONENTS  7.8682724E+00 1.8812885E+00 5.4424930E-01 7.8682724E+00 7.8682724E+00
EXPONENTS  7.8682724E+00 1.8812885E+00 1.8812885E+00 1.8812885E+00 5.4424930E-01
EXPONENTS  5.4424930E-01 5.4424930E-01 1.6871440E-01 1.6871440E-01 1.6871440E-01
EXPONENTS  1.6871440E-01 4.3800000E-02 4.3800000E-02 4.3800000E-02 4.3800000E-02
EXPONENTS  8.0000000E-01 8.0000000E-01 8.0000000E-01 8.0000000E-01 8.0000000E-01
EXPONENTS  8.0000000E-01 3.0475249E+03 4.5736951E+02 1.0394869E+02 2.9210155E+01
EXPONENTS  9.2866630E+00 3.1639270E+00 7.8682724E+00 1.8812885E+00 5.4424930E-01
EXPONENTS  7.8682724E+00 7.8682724E+00 7.8682724E+00 1.8812885E+00 1.8812885E+00
EXPONENTS  1.8812885E+00 5.4424930E-01 5.4424930E-01 5.4424930E-01 1.6871440E-01
EXPONENTS  1.6871440E-01 1.6871440E-01 1.6871440E-01 4.3800000E-02 4.3800000E-02
EXPONENTS  4.3800000E-02 4.3800000E-02 8.0000000E-01 8.0000000E-01 8.0000000E-01
EXPONENTS  8.0000000E-01 8.0000000E-01 8.0000000E-01 4.1735110E+03 6.2745790E+02
EXPONENTS  1.4290210E+02 4.0234330E+01 1.2820210E+01 4.3904370E+00 1.1626358E+01
EXPONENTS  2.7162800E+00 7.7221800E-01 1.1626358E+01 1.1626358E+01 1.1626358E+01
EXPONENTS  2.7162800E+00 2.7162800E+00 2.7162800E+00 7.7221800E-01 7.7221800E-01
EXPONENTS  7.7221800E-01 2.1203130E-01 2.1203130E-01 2.1203130E-01 2.1203130E-01
EXPONENTS  6.3900000E-02 6.3900000E-02 6.3900000E-02 6.3900000E-02 8.0000000E-01
EXPONENTS  8.0000000E-01 8.0000000E-01 8.0000000E-01 8.0000000E-01 8.0000000E-01
EXPONENTS  3.0475249E+03 4.5736951E+02 1.0394869E+02 2.9210155E+01 9.2866630E+00
EXPONENTS  3.1639270E+00 7.8682724E+00 1.8812885E+00 5.4424930E-01 7.8682724E+00
EXPONENTS  7.8682724E+00 7.8682724E+00 1.8812885E+00 1.8812885E+00 1.8812885E+00
EXPONENTS  5.4424930E-01 5.4424930E-01 5.4424930E-01 1.6871440E-01 1.6871440E-01
EXPONENTS  1.6871440E-01 1.6871440E-01 4.3800000E-02 4.3800000E-02 4.3800000E-02
EXPONENTS  4.3800000E-02 8.0000000E-01 8.0000000E-01 8.0000000E-01 8.0000000E-01
EXPONENTS  8.0000000E-01 8.0000000E-01 1.8731137E+01 2.8253937E+00 6.4012170E-01
EXPONENTS  1.6127780E-01 3.6000000E-02 1.1000000E+00 1.1000000E+00 1.1000000E+00
EXPONENTS  1.8731137E+01 2.8253937E+00 6.4012170E-01 1.6127780E-01 3.6000000E-02
EXPONENTS  1.1000000E+00 1.1000000E+00 1.1000000E+00 1.8731137E+01 2.8253937E+00
EXPONENTS  6.4012170E-01 1.6127780E-01 3.6000000E-02 1.1000000E+00 1.1000000E+00
EXPONENTS  1.1000000E+00 1.8731137E+01 2.8253937E+00 6.4012170E-01 1.6127780E-01
EXPONENTS  3.6000000E-02 1.1000000E+00 1.1000000E+00 1.1000000E+00 1.8731137E+01
EXPONENTS  2.8253937E+00 6.4012170E-01 1.6127780E-01 3.6000000E-02 1.1000000E+00
EXPONENTS  1.1000000E+00 1.1000000E+00 1.8731137E+01 2.8253937E+00 6.4012170E-01
EXPONENTS  1.6127780E-01 3.6000000E-02 1.1000000E+00 1.1000000E+00 1.1000000E+00
EXPONENTS  1.8731137E+01 2.8253937E+00 6.4012170E-01 1.6127780E-01 3.6000000E-02
EXPONENTS  1.1000000E+00 1.1000000E+00 1.1000000E+00 1.8731137E+01 2.8253937E+00
EXPONENTS  6.4012170E-01 1.6127780E-01 3.6000000E-02 1.1000000E+00 1.1000000E+00
EXPONENTS  1.1000000E+00
MO  1                     OCC NO =   2.00000000 ORB. ENERGY = -14.43075688 
  1.18447145E-05  2.18515917E-05  3.52752921E-05  4.59179533E-05  3.91818764E-05
  1.35285624E-05  3.72799511E-05  1.71823031E-05 -4.81809588E-05 -9.95186919E-06
  3.19242542E-04 -4.10900817E-05 -7.63045906E-06  2.44774836E-04 -3.15052560E-05
 -3.80813390E-06  1.22159800E-04 -1.57233310E-05 -3.49367385E-04 -3.09701532E-05
  9.02421765E-05 -2.16571784E-04 -3.10283316E-04  3.36786013E-05  2.88683091E-05
 -4.06850311E-05 -1.13054003E-04  1.09625091E-04  3.42891255E-06 -1.33162722E-05
  7.81064096E-05  6.58671274E-05 -4.67286801E-04 -8.60557625E-04 -1.39039877E-03
 -1.81972216E-03 -1.55875415E-03 -5.36229221E-04  1.87854158E-04  9.28663221E-05
 -2.44974555E-04  2.22261144E-04  2.96569655E-04 -2.44903720E-04  1.73033123E-04
  2.30883243E-04 -1.90660656E-04  8.21622468E-05  1.09631530E-04 -9.05324230E-05
  3.20356278E-04 -9.09816030E-05 -1.01530812E-04  2.50844870E-04  5.97858543E-04
 -4.66871208E-05 -6.47733472E-05  2.93712389E-05 -9.58897299E-05  1.47855666E-04
 -5.19659363E-05 -1.11654156E-04 -7.75109255E-05 -1.06865015E-04  1.18336361E-05
  2.18311539E-05  3.52422990E-05  4.58750061E-05  3.91452295E-05  1.35159091E-05
  3.80326185E-05  1.75292069E-05 -4.91537131E-05  3.05468267E-04  1.08523579E-04
 -1.48175771E-05  2.34213599E-04  8.32089642E-05 -1.13611738E-05  1.16889002E-04
  4.15271053E-05 -5.67002205E-06 -3.49603538E-04  1.20997652E-04 -1.25690071E-05
 -2.02897105E-04 -2.98709528E-04  1.83731966E-05  3.83557216E-05 -4.18663775E-05
  2.06089115E-05  9.60946060E-05 -1.16703517E-04  6.86444738E-05 -3.73815096E-05
 -8.56071592E-05  4.15970782E-05  7.67399138E-05  1.23882183E-04  1.61257808E-04
  1.37601593E-04  4.75105303E-05 -1.63247056E-04 -7.52404526E-05  2.10982028E-04
 -4.03481068E-04 -1.98400601E-04  5.44075709E-04 -3.09363569E-04 -1.52120936E-04
  4.17162580E-04 -1.54394105E-04 -7.59190096E-05  2.08193367E-04  7.70443582E-04
 -2.86263582E-04 -3.05524862E-05  4.76661490E-04 -3.48410005E-04  1.08927732E-04
 -4.93980310E-05 -1.17765079E-04  3.08230721E-04 -1.87525029E-04 -1.20705692E-04
  2.62030161E-04  4.78438415E-04  4.70198394E-04  6.75996665E-01  1.24491872E+00
  2.01140912E+00  2.63248632E+00  2.25495906E+00  7.75731659E-01 -1.66797172E-02
 -8.24567319E-03  2.17514819E-02 -1.05081647E-03 -2.13801923E-03 -4.43652856E-03
 -8.18073964E-04 -1.66447512E-03 -3.45389383E-03 -3.88450453E-04 -7.90351660E-04
 -1.64003095E-03 -6.01839033E-03 -3.23649424E-04 -3.00040290E-04  1.33577768E-03
  1.98578106E-03  1.70820224E-04  2.25661721E-04 -2.10450120E-04  7.11146166E-04
 -7.71576900E-04  6.04307338E-05  1.91680311E-04  1.56374680E-03  1.91157439E-04
  4.23626681E-05  7.81523039E-05  1.26162221E-04  1.64225741E-04  1.40134135E-04
  4.83849566E-05 -1.66728096E-04 -7.68448614E-05  2.15480957E-04 -1.02101282E-04
 -3.99982400E-04  5.69759187E-04 -7.82847561E-05 -3.06681013E-04  4.36855033E-04
 -3.90695804E-05 -1.53055321E-04  2.18021281E-04  7.60607201E-04  1.56045518E-05
 -2.35140150E-04  5.01497192E-04 -3.55364393E-04 -7.13616212E-05  7.46586734E-05
 -1.33676289E-04  1.48818273E-04 -2.24538899E-04  7.57206259E-05  5.58453417E-04
  5.84628358E-04  8.44685762E-05 -2.56888264E-05 -4.35731089E-05 -4.96064545E-05
 -6.24630978E-05 -1.28623186E-04 -2.26439003E-05 -4.13809425E-05 -1.36236795E-05
  3.06430401E-05  5.19763926E-05  5.91732980E-05  1.59442122E-05  1.71251994E-04
  5.00927115E-05  1.10169335E-04 -3.65647145E-05 -8.43450712E-05 -1.43065196E-04
 -1.62874702E-04 -4.58173094E-04 -2.09417638E-05  1.28613501E-04  2.24390845E-04
  2.65953266E-04 -2.53100145E-05 -4.29305723E-05 -4.88749492E-05 -6.35679628E-05
 -1.28779775E-04 -2.89306367E-05 -3.72337885E-05 -1.32126087E-05  3.07259464E-05
  5.21170173E-05  5.93333943E-05  1.43267009E-05  1.70361376E-04  8.82546225E-05
  8.46099123E-05 -3.28867533E-05 -7.22539481E-05 -1.22556364E-04 -1.39526117E-04
 -9.18742129E-05 -1.10629140E-04  3.44913215E-04 -6.55928132E-05 -4.62243184E-04
 -1.88775476E-04 -3.20198917E-04 -3.64535224E-04  4.99511172E-04  2.89036228E-04
 -1.56425110E-03 -2.36856284E-03 -4.09310134E-04 -7.25565785E-05 -1.23069682E-04
 -1.40110512E-04 -9.00488927E-05 -1.09314350E-04 -1.29170012E-04  2.55929479E-04
 -5.03646637E-04
MO  2                     OCC NO =   2.00000000 ORB. ENERGY = -14.41104553 
 -2.84724571E-05 -5.25271005E-05 -8.47951415E-05 -1.10378089E-04 -9.41858326E-05
 -3.25201095E-05  2.08864427E-04  9.62654665E-05 -2.69938346E-04  6.79905973E-04
  6.91122662E-05  1.34278986E-04  5.21308569E-04  5.29908812E-05  1.02956569E-04
  2.60169515E-04  2.64461639E-05  5.13825442E-05  1.69835873E-03  4.13749266E-04
 -2.25934418E-04  3.11146674E-04 -2.47902232E-04 -1.15789591E-04  1.03902061E-05
  3.45700595E-05  2.50604718E-04  1.50103112E-04 -4.00707830E-04 -7.66071882E-05
 -3.33062355E-04 -5.63550410E-04  6.75991931E-01  1.24491000E+00  2.01139504E+00
  2.63246789E+00  2.25494327E+00  7.75726228E-01 -1.67335048E-02 -8.27226327E-03
  2.18216245E-02 -2.30565511E-03 -3.18496694E-03  1.65709873E-03 -1.79498179E-03
 -2.47953721E-03  1.29007241E-03 -8.52320839E-04 -1.17737197E-03  6.12572009E-04
 -6.03335567E-03  6.41155786E-04  1.00116372E-03  4.49093543E-04  1.04381883E-03
 -1.30780175E-05 -4.40538260E-05 -2.03001232E-04 -5.42502949E-04  1.14425685E-03
 -6.01753901E-04 -3.70090379E-04  2.61664041E-04 -5.78529149E-04 -2.82542197E-05
 -5.21244877E-05 -8.41451986E-05 -1.09532057E-04 -9.34639114E-05 -3.22708474E-05
  2.08483322E-04  9.60898154E-05 -2.69445802E-04 -1.99848709E-04  6.61429695E-04
  5.65504795E-05 -1.53231254E-04  5.07142137E-04  4.33593037E-05 -7.64731357E-05
  2.53099472E-04  2.16393317E-05  1.69302278E-03 -3.93769690E-04  3.23310696E-04
  2.39412364E-04 -2.32002256E-04  4.59701886E-05 -1.00945660E-04  4.92107515E-05
 -4.67118875E-04  2.08306164E-04  2.58812711E-04 -4.22542964E-04  2.78220493E-04
  1.39511209E-04 -8.04071762E-06 -1.48338298E-05 -2.39464331E-05 -3.11711436E-05
 -2.65983958E-05 -9.18378826E-06  1.60523866E-04  7.39853358E-05 -2.07462551E-04
 -1.54256926E-04 -3.47442558E-04 -2.78123286E-04 -1.18274380E-04 -2.66396811E-04
 -2.13247211E-04 -5.90272058E-05 -1.32950681E-04 -1.06425305E-04 -3.26474862E-04
 -1.33717222E-04 -7.33577505E-05  3.57440799E-05  4.91057406E-05 -1.35407784E-05
  1.16231184E-05 -2.17703410E-05  1.19212253E-04 -8.58887271E-05 -3.33235264E-05
  1.01772775E-04 -2.30640823E-04 -7.48004997E-05  4.43092966E-04  8.16002142E-04
  1.31841070E-03  1.72550581E-03  1.47804945E-03  5.08465884E-04  1.34446068E-04
  6.64638570E-05 -1.75326786E-04 -2.31995718E-04 -3.38710513E-04  2.04467097E-05
 -1.80611613E-04 -2.63690436E-04  1.59180232E-05 -8.57607820E-05 -1.25209545E-04
  7.55844042E-06  7.25726843E-05  7.94217739E-05  1.16587787E-04 -5.50487345E-06
 -2.30853063E-04 -3.05561359E-05 -3.94650584E-05  4.16510319E-05 -7.85433081E-05
  9.50615687E-05 -1.65182606E-05 -8.10671912E-05 -1.33495738E-04 -6.71476965E-05
 -7.74923193E-06 -1.42960856E-05 -2.30783460E-05 -3.00411521E-05 -2.56341719E-05
 -8.85086488E-06  1.59046411E-04  7.33043781E-05 -2.05553074E-04 -2.31432663E-04
 -2.94821962E-04 -2.85132710E-04 -1.77447817E-04 -2.26050692E-04 -2.18621590E-04
 -8.85588980E-05 -1.12815139E-04 -1.09107497E-04 -3.32760212E-04 -2.59656480E-05
 -1.49949478E-04  4.45405698E-05  5.89590221E-05  1.92593062E-05 -7.39962477E-06
 -1.85367920E-05 -9.48941486E-05 -6.36591151E-05  1.58553264E-04 -3.61361213E-05
 -4.65826510E-05  1.84371370E-04 -9.00061728E-05 -1.52667495E-04 -1.73806583E-04
 -1.15979260E-04  1.15024433E-04 -1.91906412E-04  1.43523298E-04 -2.19106304E-04
 -1.03628518E-04 -1.75773569E-04 -2.00112037E-04 -2.60604513E-04 -1.47298144E-04
 -3.50783490E-04  2.88430740E-04  9.76576481E-06 -1.35192155E-04 -2.29311469E-04
 -2.61063056E-04  5.65055568E-04  1.53229778E-04 -5.68907378E-04 -4.87576039E-04
  2.71190427E-03 -9.00022713E-05 -1.52660877E-04 -1.73799048E-04 -1.16183435E-04
  1.16287180E-04  2.28733822E-04 -1.41586754E-04 -1.83635621E-04 -1.03782243E-04
 -1.76034316E-04 -2.00408888E-04 -2.59695046E-04 -1.47407194E-04  3.91940559E-04
 -2.15588255E-04  7.56446246E-05 -4.77753701E-06 -8.10360650E-06 -9.22567147E-06
  1.07186786E-04 -6.07210151E-05  8.61509706E-05  7.32296247E-05 -3.52753191E-05
  2.59654373E-05  4.40422934E-05  5.01406046E-05  9.42382492E-05  1.26950681E-05
  5.99381688E-05  9.09025091E-05  1.91416391E-05 -4.84759943E-06 -8.22244562E-06
 -9.36096564E-06  1.06670793E-04 -5.88669699E-05  4.12412942E-05  1.04688786E-04
 -3.94215013E-05
MO  3                     OCC NO =   2.00000000 ORB. ENERGY = -10.31581852 
 -2.42015577E-03 -4.46479786E-03 -7.20757785E-03 -9.38212566E-03 -8.00578558E-03
 -2.76420579E-03 -2.91728461E-04 -1.34457441E-04  3.77032601E-04 -1.44856154E-05
 -1.67072758E-04  8.15588899E-05 -1.11066467E-05 -1.28100744E-04  6.25341590E-05
 -5.54299517E-06 -6.39312497E-05  3.12089284E-05 -1.13719273E-03  3.25785305E-05
  4.12358758E-04 -1.34587842E-04  1.67211277E-03  5.96051508E-05 -2.34156764E-04
  2.75164411E-05  3.56748532E-04 -1.50644419E-04 -2.06104113E-04  2.77057976E-04
  8.93617691E-04  3.06046713E-04  1.22266501E-05  2.25166577E-05  3.63800544E-05
  4.76133844E-05  4.07851056E-05  1.40305419E-05 -2.12953500E-04 -1.05274265E-04
  2.77705799E-04 -2.73613966E-04 -4.04840969E-04 -2.32551886E-05 -2.13011948E-04
 -3.15173836E-04 -1.81044596E-05 -1.01145607E-04 -1.49655685E-04 -8.59663777E-06
  3.59633443E-04  6.07707723E-05  4.69662612E-05 -1.60425371E-04 -3.14331382E-04
 -2.88828559E-05 -2.93590296E-05  4.78929468E-05 -2.46910633E-04  2.18453886E-04
  2.84567468E-05 -6.80052515E-05 -6.99870200E-04 -4.25902911E-05 -2.51717720E-03
 -4.64378678E-03 -7.49652186E-03 -9.75824494E-03 -8.32672887E-03 -2.87501981E-03
 -3.01714377E-04 -1.39059942E-04  3.89938492E-04 -1.57358605E-04 -6.41216499E-05
  7.07750863E-05 -1.20652550E-04 -4.91643947E-05  5.42658256E-05 -6.02140790E-05
 -2.45364789E-05  2.70824505E-05 -1.21122058E-03  4.11642392E-04  1.74680303E-04
 -1.07246168E-04  1.78008586E-03 -2.52543623E-04 -2.92093677E-05  3.56777968E-06
  2.15116333E-04 -1.82682513E-04 -3.24338200E-05  4.52953053E-04  1.01746420E-03
  9.79064597E-05 -3.84158340E-01 -7.08710304E-01 -1.14407972E+00 -1.48925200E+00
 -1.27078155E+00 -4.38770396E-01  1.11088727E-02  5.12007157E-03 -1.43572114E-02
  9.68007910E-04 -2.45661441E-04 -7.06291724E-04  7.42206774E-04 -1.88357537E-04
 -5.41539482E-04  3.70413202E-04 -9.40036130E-05 -2.70266159E-04  4.43392301E-03
 -4.77632084E-05  4.87213537E-04  5.80279145E-04 -1.58523183E-03 -7.18590595E-05
 -4.12130648E-04 -1.53187269E-04 -4.82403554E-04 -1.93813323E-04  6.76216876E-04
 -1.17796621E-03 -5.63753064E-04  3.51603552E-04 -4.71370454E-05 -8.68078100E-05
 -1.40254957E-04 -1.83562484E-04 -1.57237621E-04 -5.40915367E-05  2.58832995E-04
  1.27954944E-04 -3.37535770E-04 -2.12391252E-05 -5.79457985E-05 -2.69749924E-05
 -1.65349287E-05 -4.51115401E-05 -2.10003742E-05 -7.85136897E-06 -2.14205548E-05
 -9.97172042E-06 -1.34674492E-03 -2.22044591E-05  2.28408744E-05  2.13388750E-04
 -3.93154075E-04  7.62695311E-06  4.58434531E-05  3.30662521E-04 -8.01951645E-04
  1.14904537E-03 -3.47093726E-04 -9.02031091E-04 -8.81567144E-04 -8.61633504E-04
 -3.71021798E-01 -6.84475497E-01 -1.10495718E+00 -1.43832606E+00 -1.22732635E+00
 -4.23766359E-01  1.07293291E-02  4.94514018E-03 -1.38666857E-02 -4.66817841E-04
  7.22424124E-04 -8.17262878E-04 -3.57926170E-04  5.53908778E-04 -6.26625091E-04
 -1.78630246E-04  2.76439305E-04 -3.12729841E-04  4.19495538E-03  3.38847968E-04
  1.83369785E-04  5.98252291E-04 -1.28156904E-03 -3.05922923E-04 -2.35480494E-04
 -1.65262928E-04  2.91126412E-04 -3.21976951E-04  3.08505388E-05 -3.57638717E-04
 -1.31263827E-03 -1.03501222E-03  3.13320308E-05  5.31450511E-05  6.05037747E-05
  1.32969100E-04  7.16389914E-05  1.05719226E-04 -1.82236261E-04  8.59238754E-05
  7.49085437E-05  1.27059060E-04  1.44652279E-04  2.20197399E-04  1.86343639E-04
  1.95095122E-04 -2.56554387E-04  1.36909960E-05  1.04359150E-05  1.77012859E-05
  2.01522924E-05  3.10103626E-04 -1.71364137E-04 -2.28383627E-04 -3.53601537E-04
 -1.16470679E-04  3.41810966E-05  5.79776055E-05  6.60054682E-05  1.35040938E-04
  7.62387112E-05 -2.21826433E-04  4.16784407E-05  6.12529371E-05  7.80062999E-05
  1.32313441E-04  1.50634206E-04  2.24068288E-04  1.85096137E-04 -3.18877459E-04
  8.87318499E-05 -2.66187282E-05  2.41728808E-04  4.10017784E-04  4.66790851E-04
 -1.40722132E-04 -4.52632778E-04 -2.32358516E-04  1.56487957E-03  7.63335714E-04
  9.95281068E-05  1.68818496E-04  1.92193930E-04  5.02157655E-04 -4.07444033E-05
  2.63646886E-04  4.09925004E-04  1.92538163E-04  2.36892269E-04  4.01814099E-04
  4.57451243E-04 -1.42216584E-04 -4.42230477E-04  1.40676606E-03  4.11120687E-04
  8.74691071E-04
MO  4                     OCC NO =   2.00000000 ORB. ENERGY = -10.31555750 
 -2.92890882E-03 -5.40336534E-03 -8.72271883E-03 -1.13543892E-02 -9.68872180E-03
 -3.34528331E-03 -2.06557923E-04 -9.52024002E-05  2.66957398E-04  7.36575351E-05
  1.42143550E-04  2.01011730E-05  5.64759037E-05  1.08986615E-04  1.54122984E-05
  2.81854344E-05  5.43919601E-05  7.69181717E-06 -2.01967740E-03 -1.93885326E-04
  7.40018950E-04 -1.88550558E-04  3.54457096E-03  1.38045535E-04 -3.30012800E-04
  1.32607861E-04  4.53406065E-04 -3.47568918E-04 -1.05837147E-04  2.05495098E-04
  3.17958206E-04  1.10568285E-04  3.83880201E-07  7.06955630E-07  1.14222478E-06
  1.49491770E-06  1.28053019E-06  4.40517004E-07 -5.03783587E-06 -2.49047077E-06
  6.56967946E-06  7.33566828E-05 -5.97722205E-05  6.94156467E-06  5.71091092E-05
 -4.65334328E-05  5.40409625E-06  2.71174250E-05 -2.20957197E-05  2.56605604E-06
  3.14090027E-06 -5.19598376E-04  3.53822287E-04 -4.83717731E-05 -7.66220643E-06
  2.02827007E-04 -1.37511263E-04  1.90481090E-05 -2.30787500E-04  1.60810462E-05
  2.14706454E-04 -6.65666440E-05  1.79110193E-04  1.57195544E-04  2.85133154E-03
  5.26024774E-03  8.49168234E-03  1.10536483E-02  9.43209902E-03  3.25667762E-03
  1.96473263E-04  9.05543875E-05 -2.53923889E-04 -1.07052956E-04 -1.26982102E-04
 -2.14374803E-05 -8.20813842E-05 -9.73617834E-05 -1.64368937E-05 -4.09643639E-05
 -4.85903541E-05 -8.20316203E-06  1.98113680E-03 -7.63026584E-04 -7.36727522E-05
  1.00051028E-04 -3.46773239E-03  3.60705811E-04 -1.65689532E-05 -8.85210382E-05
 -8.76044234E-05  3.33243185E-04 -2.45638761E-04 -1.62670849E-04 -5.79005740E-04
 -2.42450847E-04  3.71003883E-01  6.84442447E-01  1.10490382E+00  1.43825661E+00
  1.22726709E+00  4.23745897E-01 -1.08729021E-02 -5.01131286E-03  1.40522407E-02
 -9.31781415E-04  5.20792243E-04  4.43973451E-04 -7.14430606E-04  3.99310301E-04
  3.40410548E-04 -3.56550948E-04  1.99283828E-04  1.69888723E-04 -7.20007299E-03
  7.81604268E-04 -1.67138026E-03 -4.49776268E-04  9.06155073E-03 -3.99431922E-04
  8.67686287E-04  2.52132759E-04  1.01425209E-04 -2.87783418E-04  1.86358209E-04
  6.71334113E-04 -1.42287619E-03 -2.76371494E-04 -6.76773337E-07 -1.24634904E-06
 -2.01372009E-06 -2.63551086E-06 -2.25754985E-06 -7.76622920E-07  3.31053966E-06
  1.63657619E-06 -4.31716811E-06 -5.54094342E-04  3.74332023E-04 -5.04206020E-05
 -4.31369482E-04  2.91422234E-04 -3.92530790E-05 -2.04829487E-04  1.38377584E-04
 -1.86387503E-05 -2.73367553E-05  7.74764606E-04 -5.24968122E-04  7.26990764E-05
  9.35456862E-07 -2.13335761E-04  1.46287038E-04 -1.34556323E-05  1.31060737E-05
  1.21157670E-04 -1.34263744E-04 -7.96528484E-04  3.34134702E-05  1.12534913E-03
 -3.84142357E-01 -7.08680818E-01 -1.14403212E+00 -1.48919004E+00 -1.27072868E+00
 -4.38752141E-01  1.12553564E-02  5.18758578E-03 -1.45465283E-02 -7.84845627E-04
  6.55241667E-04 -6.24176046E-04 -6.01769608E-04  5.02397551E-04 -4.78578414E-04
 -3.00325213E-04  2.50731592E-04 -2.38844172E-04  7.35552305E-03  1.78702248E-03
 -5.21958735E-05  6.97426987E-04 -9.12890337E-03 -9.29627940E-04  1.38195846E-05
 -3.75926335E-04  3.31165701E-04  1.66616273E-04 -4.97781973E-04  1.08550182E-04
  9.65060061E-04 -1.03859096E-03  8.20791555E-05  1.39221774E-04  1.58499101E-04
  1.18055356E-05  1.74906749E-04  1.70425461E-04 -4.30587344E-05  1.23708753E-04
  9.53462038E-05  1.61725198E-04  1.84118459E-04  6.97861286E-05 -4.55074878E-05
  1.65230992E-04 -2.03865252E-04  1.45833729E-04  3.38580559E-07  5.74296675E-07
  6.53816600E-07  5.94821617E-06 -3.51813288E-06 -4.85490136E-05  2.37573124E-05
 -6.52719606E-06 -8.07791891E-05 -1.37016785E-04 -1.55988799E-04 -8.44201384E-06
 -1.73841965E-04  1.09707030E-04 -1.50894933E-04 -9.78329870E-05 -9.24459696E-05
 -1.56805852E-04 -1.78517957E-04 -6.20631965E-05  5.36597964E-05  2.55526839E-04
 -8.60434279E-05 -1.09489654E-04 -1.35570825E-04 -2.29953763E-04 -2.61794285E-04
  3.19880394E-05  4.03844281E-04 -2.26542127E-04 -1.06637711E-03 -9.27171793E-04
  1.64843287E-06  2.79605397E-06  3.18320927E-06  8.62784894E-06  4.62159706E-07
 -1.10417450E-04  8.42489930E-05 -6.48114137E-06  1.44099996E-04  2.44420852E-04
  2.78264558E-04 -3.85383656E-05 -4.21983029E-04  8.39369843E-04  6.97839912E-04
  1.00700040E-03
MO  5                     OCC NO =   2.00000000 ORB. ENERGY = -10.30499557 
  1.28681176E-01  2.37396057E-01  3.83231361E-01  4.98853410E-01  4.25672559E-01
  1.46974527E-01 -3.84956255E-03 -1.77426065E-03  4.97521077E-03  3.46293820E-04
 -5.14005944E-05 -1.88505652E-04  2.65516032E-04 -3.94107000E-05 -1.44534120E-04
  1.32511110E-04 -1.96687017E-05 -7.21326566E-05 -1.75790710E-03 -1.54120171E-04
  3.02017809E-04  4.39115251E-04 -2.48098007E-03 -1.71958107E-04  1.52632544E-04
  3.96647482E-06 -1.98046164E-04  2.60026029E-04 -6.19798653E-05 -8.67601070E-05
  7.42137672E-05 -2.12157224E-05 -9.81513422E-08 -1.80755985E-07 -2.92046567E-07
 -3.82223877E-07 -3.27408803E-07 -1.12632366E-07 -2.69350756E-05 -1.33154434E-05
  3.51251644E-05  1.17219431E-06 -2.44172405E-04  6.03523668E-05  9.12568159E-07
 -1.90091318E-04  4.69850840E-05  4.33319639E-07 -9.02620813E-05  2.23101797E-05
 -8.63728914E-04 -1.38603981E-04  5.38255876E-04 -1.10745581E-04 -2.03859915E-03
 -1.96470333E-04  4.35211560E-04  5.29148514E-05  8.21842235E-04 -4.36990640E-04
 -3.84851595E-04  5.86293547E-04 -8.54605335E-04 -3.57117304E-04 -5.18306732E-01
 -9.56192494E-01 -1.54359325E+00 -2.00929995E+00 -1.71453945E+00 -5.91989359E-01
  1.48930434E-02  6.86419315E-03 -1.92479091E-02  1.86107332E-04 -6.55898337E-04
  1.31318039E-05  1.42695241E-04 -5.02901044E-04  1.00686303E-05  7.12149270E-05
 -2.50982870E-04  5.02495224E-06  7.43772083E-03 -9.66220047E-04  2.33675756E-04
 -3.74167134E-05  5.67195789E-03 -5.05131565E-04  7.28031914E-05  1.06332223E-05
  4.90708707E-04 -6.46254166E-04  1.55545459E-04  6.59905972E-04  3.82128344E-04
 -1.63951923E-04  3.83799754E-03  7.08048769E-03  1.14301180E-02  1.48786188E-02
  1.26959536E-02  4.38360832E-03 -4.16792308E-04 -1.92099279E-04  5.38666291E-04
  1.61001880E-04  9.89674095E-05  1.69889027E-04  1.23445981E-04  7.58819024E-05
  1.30260079E-04  6.16081970E-05  3.78703879E-05  6.50089095E-05 -1.87919798E-03
 -5.29494011E-04 -7.01128975E-04 -1.65148725E-04 -7.78715838E-03  1.45914994E-04
 -7.14271957E-04 -2.02003587E-04  2.87671590E-05 -2.95833517E-04  2.67066358E-04
 -1.80360924E-05  1.14925818E-03  3.52486238E-04 -2.34964232E-06 -4.32711262E-06
 -6.99129484E-06 -9.15004701E-06 -7.83783045E-06 -2.69630315E-06 -6.99268058E-05
 -3.45685470E-05  9.11892947E-05  4.84001439E-04 -9.39038586E-05 -1.71736328E-04
  3.76801267E-04 -7.31053465E-05 -1.33698913E-04  1.78918569E-04 -3.47130042E-05
 -6.34849725E-05  2.73250844E-04 -1.93861291E-05  8.86390155E-05 -2.77232067E-05
  3.22334135E-04  1.45740357E-04 -7.53604950E-05  2.53200438E-05  5.76366765E-05
 -2.14580740E-05 -3.61786025E-05 -1.35487913E-05 -1.59184020E-04 -2.22459566E-05
 -1.21936081E-03 -2.24952442E-03 -3.63143482E-03 -4.72704958E-03 -4.03360035E-03
 -1.39270548E-03  3.48813244E-06  1.60767777E-06 -4.50809511E-06  2.66288014E-04
 -1.77596025E-04  9.34865438E-06  2.04172679E-04 -1.36169314E-04  7.16795238E-06
  1.01896477E-04 -6.79580317E-05  3.57731065E-06  9.04177451E-04  2.00714498E-04
  3.35654804E-04 -1.07184868E-04  5.63484594E-03  5.48164514E-04 -3.97207409E-05
  1.81343669E-04 -1.52253502E-04  1.25979189E-04  2.62743130E-05 -1.58648141E-04
 -2.57001850E-04  7.77700746E-06  6.55335196E-07  1.11157246E-06  1.26548621E-06
  7.87660081E-04  7.00620084E-05  3.03075454E-04 -1.32583308E-04 -3.52723974E-04
 -6.17043396E-05 -1.04662232E-04 -1.19154276E-04 -7.83357768E-06 -2.76353323E-05
 -3.65156640E-04  2.50214378E-04  2.29150950E-04  6.94328469E-05  1.17771243E-04
  1.34078424E-04  4.64633663E-04 -1.43629262E-04 -2.49651418E-04  2.18939106E-04
 -2.09759790E-04  1.32089642E-04  2.24049019E-04  2.55071941E-04 -1.13172766E-03
 -1.57278486E-04 -4.25186126E-04 -3.79053861E-04  1.67216331E-03  1.63779046E-04
  2.77800243E-04  3.16265823E-04 -7.74589724E-04  3.93367380E-05 -9.73522700E-04
  6.25270357E-04 -1.48258382E-03  4.74138555E-05  8.04228678E-05  9.15586112E-05
  1.58271843E-05 -2.20215636E-04  3.09797360E-04  2.59564298E-04 -2.43120940E-05
 -4.18040163E-07 -7.09075195E-07 -8.07257212E-07 -2.49145811E-05 -1.47155291E-06
 -6.88973304E-05  3.36550219E-05 -1.78548983E-05 -3.11952748E-05 -5.29130871E-05
 -6.02396918E-05 -3.64996443E-05  1.58234005E-04 -1.05381596E-04 -1.83868047E-04
  1.26403449E-04
MO  6                     OCC NO =   2.00000000 ORB. ENERGY = -10.30496793 
 -5.18296138E-01 -9.56172950E-01 -1.54356170E+00 -2.00925889E+00 -1.71450441E+00
 -5.91977260E-01  1.48134442E-02  6.82750594E-03 -1.91450344E-02 -5.80067824E-04
 -1.09490317E-04 -1.72944851E-04 -4.44759040E-04 -8.39501975E-05 -1.32603090E-04
 -2.21965935E-04 -4.18970327E-05 -6.61782364E-05  7.48950097E-03  5.69217174E-04
 -7.54787037E-04  3.42414278E-04  5.13130152E-03  1.92934520E-04 -4.18046041E-04
  8.94054989E-05  2.76013059E-04 -4.94397912E-04  2.18384853E-04 -4.47443923E-05
  6.79024713E-04  9.45733651E-04  2.37898392E-07  4.38114826E-07  7.07859995E-07
  9.26430995E-07  7.93570684E-07  2.72997374E-07 -4.48501081E-05 -2.21717988E-05
  5.84875811E-05 -2.67129762E-04 -2.33341397E-04  7.88070440E-05 -2.07963912E-04
 -1.81659241E-04  6.13522846E-05 -9.87486210E-05 -8.62582330E-05  2.91322347E-05
 -1.43821513E-03  5.63652868E-04  3.63519486E-04 -1.14755346E-04 -3.39969631E-03
  4.26524364E-04  2.15109189E-04  1.54257315E-04 -1.54384145E-04 -6.03687023E-04
  7.58071168E-04  2.38459111E-04 -1.20662472E-04  9.02390117E-04 -1.28637920E-01
 -2.37316258E-01 -3.83102541E-01 -4.98685724E-01 -4.25529472E-01 -1.46925123E-01
  3.52694850E-03  1.62556806E-03 -4.55826135E-03 -7.34090991E-05 -2.38314393E-05
 -2.56682256E-04 -5.62854188E-05 -1.82724289E-05 -1.96807595E-04 -2.80903691E-05
 -9.11922274E-06 -9.82207845E-05  1.95498148E-03 -1.94138122E-04  1.33032457E-04
  5.21568088E-04  1.87017117E-04 -3.71397652E-05 -7.64248369E-05  4.78033048E-05
  1.95199487E-04 -6.31413846E-05 -1.32058102E-04  3.44772246E-04  1.46918509E-04
 -2.91014827E-04  6.59180885E-04  1.21608263E-03  1.96313708E-03  2.55542142E-03
  2.18054593E-03  7.52890221E-04 -2.16261507E-04 -9.96747753E-05  2.79498402E-04
 -2.09986648E-04  2.53790251E-04  4.75731321E-05 -1.61004379E-04  1.94590191E-04
  3.64760458E-05 -8.03524702E-05  9.71141442E-05  1.82041035E-05  2.56125927E-05
  2.58247697E-06 -3.02660586E-05 -2.04349925E-04  2.27433743E-03 -2.15365322E-04
  1.96090699E-04  1.71590654E-05 -8.95394619E-05 -2.95643928E-05  1.19103855E-04
 -7.32372286E-05  2.51544033E-04  4.84518686E-06 -3.54275071E-06 -6.52434679E-06
 -1.05413554E-05 -1.37962852E-05 -1.18177474E-05 -4.06544001E-06 -1.17190609E-04
 -5.79335639E-05  1.52824498E-04 -1.85393843E-05  3.96629245E-04 -3.56870084E-04
 -1.44331461E-05  3.08780904E-04 -2.77827892E-04 -6.85336827E-06  1.46620095E-04
 -1.31922510E-04  4.48923239E-04  9.53915264E-05  6.26071587E-05 -3.45972593E-05
  5.47971970E-04 -6.47025654E-05  8.38801008E-05  1.43917157E-05 -6.23123618E-05
 -3.02946597E-05  9.26070215E-05 -3.23901131E-05 -1.40119827E-04  2.00488456E-05
  3.69465227E-03  6.81603874E-03  1.10032148E-02  1.43229176E-02  1.22217727E-02
  4.21988505E-03 -4.67322542E-04 -2.15388629E-04  6.03972040E-04  1.51324401E-04
  1.32090012E-04  1.79618019E-04  1.16025907E-04  1.01278203E-04  1.37719650E-04
  5.79050599E-05  5.05449220E-05  6.87317583E-05 -1.64279180E-03 -3.83737706E-04
 -6.88216574E-04 -2.32885858E-04 -5.86690319E-03 -4.93585360E-04 -1.90398089E-04
 -2.18614051E-04  6.58743497E-04 -3.18297098E-04 -3.40446399E-04  1.88719974E-04
  5.62926139E-04 -2.22822893E-04  1.50143151E-04  2.54671185E-04  2.89934203E-04
 -8.64994340E-04 -1.41139007E-04 -2.87257423E-04 -5.21591174E-04  1.70625401E-03
  1.52710143E-04  2.59025290E-04  2.94891198E-04 -8.77051872E-04  3.13629425E-05
  1.06466965E-03 -7.57553513E-04 -1.35114458E-03  1.15127065E-04  1.95277279E-04
  2.22316326E-04  7.77298285E-04 -2.40283835E-04  2.26189340E-04 -7.36679795E-05
 -2.92502372E-04  7.02745745E-05  1.19198972E-04  1.35703844E-04  2.94963413E-04
 -3.18051057E-06 -4.40990553E-04  2.75641364E-05  4.36704807E-04  1.64859517E-05
  2.79632927E-05  3.18352269E-05 -4.17195711E-04 -9.48464169E-06 -1.34175646E-04
  7.66621769E-05 -4.56766989E-04 -1.02131042E-05 -1.73233567E-05 -1.97220333E-05
 -3.29627466E-05  6.16999461E-05 -1.49619782E-06 -3.81641471E-05  1.26393020E-04
 -1.53652932E-07 -2.60624438E-07 -2.96711772E-07 -3.96695267E-05 -7.56900719E-07
  3.10980965E-05 -3.92684678E-05 -1.75643472E-05  3.76385646E-05  6.38421254E-05
  7.26820182E-05 -1.72064446E-06 -1.69803565E-04  9.07963820E-05  3.34920287E-04
  2.09726003E-05
MO  7                     OCC NO =   2.00000000 ORB. ENERGY =  -1.11887480 
 -2.59552863E-02 -4.78833255E-02 -7.72986387E-02 -1.00619869E-01 -8.58591249E-02
 -2.96450970E-02 -3.49569350E-02 -1.61116266E-02  4.51786709E-02  3.03460587E-02
 -4.89031835E-02  1.79455443E-02  2.32674238E-02 -3.74958445E-02  1.37594997E-02
  1.16120753E-02 -1.87130545E-02  6.86695476E-03  9.14034191E-03 -2.08522436E-04
 -8.64755705E-04  2.03433260E-04  7.72406276E-03  1.40877315E-04 -9.13886661E-04
  7.69669236E-05  3.03002643E-03 -4.52397802E-03  1.49395159E-03 -7.68441285E-04
 -7.93929095E-04  6.41744828E-03 -4.20881364E-02 -7.75097149E-02 -1.25232070E-01
 -1.63900873E-01 -1.40395700E-01 -4.82977233E-02 -6.26732258E-02 -3.09827158E-02
  8.17301346E-02 -5.39894516E-02 -8.10018325E-02 -9.79770446E-03 -4.20314737E-02
 -6.30609553E-02 -7.62763735E-03 -1.99580304E-02 -2.99435720E-02 -3.62187200E-03
  2.83209330E-02 -2.98903646E-03 -4.57676237E-03 -1.25611867E-03 -3.05312081E-03
  1.52264545E-04  3.04673763E-04  6.35844163E-04  1.76290646E-03 -2.96934656E-03
  1.20644010E-03  4.25718043E-03  3.08657473E-04  3.62536698E-03 -2.59452683E-02
 -4.78648439E-02 -7.72688036E-02 -1.00581033E-01 -8.58259858E-02 -2.96336548E-02
 -3.49455827E-02 -1.61063943E-02  4.51639991E-02 -5.83524115E-02  1.11821536E-02
  1.01617380E-02 -4.47409103E-02  8.57376276E-03  7.79137306E-03 -2.23288502E-02
  4.27890856E-03  3.88844126E-03  9.13531978E-03 -7.47205460E-04 -5.00358502E-04
  1.57174462E-04  7.64880680E-03 -8.97341365E-04 -2.03959037E-04 -1.73828431E-05
  1.85008784E-03 -5.20097084E-03  3.35088300E-03  4.61361941E-03 -3.16315873E-04
 -1.15032533E-03 -5.37235219E-02 -9.91112507E-02 -1.59996506E-01 -2.08267930E-01
 -1.77715419E-01 -6.13608726E-02 -7.23914233E-02 -3.33651557E-02  9.35593550E-02
 -1.03582991E-01  6.10423895E-02  7.31115253E-02 -7.94208359E-02  4.68034140E-02
  5.60572582E-02 -3.96365638E-02  2.33581841E-02  2.79765009E-02  2.02709841E-02
 -6.98574993E-04  1.41954380E-03  1.34633390E-04 -5.05835232E-03 -6.47215764E-04
 -9.51841811E-04 -8.86264801E-05 -4.71030230E-03 -2.94656379E-03  7.65686610E-03
  6.28721779E-03 -7.46361360E-03 -2.21338820E-02 -8.70562029E-02 -1.60323123E-01
 -2.59033291E-01 -3.39016855E-01 -2.90398139E-01 -9.99002750E-02 -1.34606583E-01
 -6.65432079E-02  1.75536108E-01  3.16715883E-02  1.51727119E-02 -2.42617158E-01
  2.46567337E-02  1.18121489E-02 -1.88880539E-01  1.17078893E-02  5.60882608E-03
 -8.96871604E-02  5.46555327E-02  1.05220010E-03  2.36027802E-04 -1.00651530E-02
 -2.88665065E-03 -4.99942946E-04 -5.89159574E-04  1.13167891E-03 -5.66969969E-03
  1.15142064E-02 -5.84450674E-03 -9.72312779E-03  3.09920391E-03 -9.91510085E-03
 -5.37405103E-02 -9.91425916E-02 -1.60047099E-01 -2.08333789E-01 -1.77771616E-01
 -6.13802761E-02 -7.24069040E-02 -3.33722907E-02  9.35793624E-02  8.53055113E-02
 -6.68593076E-02  8.98193366E-02  6.54068296E-02 -5.12634561E-02  6.88677431E-02
  3.26425924E-02 -2.55840577E-02  3.43698308E-02  2.02920646E-02  1.55228899E-03
 -1.04026277E-04  3.33734819E-04 -5.18554739E-03 -6.46926634E-04 -9.67175786E-04
 -9.52336697E-05  1.79044616E-03  4.13685628E-04 -2.20413179E-03 -2.03228295E-02
 -1.03984767E-02  1.50552695E-02  3.53612801E-03  5.99794200E-03  6.82844637E-03
  2.93800628E-04  2.59373848E-04  4.15238373E-04 -1.78026655E-03  3.37745676E-03
  3.56756169E-03  6.05125947E-03  6.88914644E-03  2.23512419E-04  2.91271492E-04
  2.36250865E-03 -2.56419089E-03 -1.48130650E-03  7.86767999E-03  1.33450735E-02
  1.51928976E-02 -7.13997739E-05 -8.58711134E-04  4.08151822E-05 -9.73542864E-04
 -7.97937285E-03  3.53469915E-03  5.99551839E-03  6.82568718E-03  2.94376237E-04
  2.54055042E-04 -2.19970103E-03 -9.05380580E-06  3.14673545E-03  3.56476254E-03
  6.04651159E-03  6.88374115E-03  2.24762137E-04  2.94474646E-04 -3.04874068E-03
  1.10110388E-03 -1.95521150E-03  6.43232509E-03  1.09104401E-02  1.24211530E-02
  8.83548982E-04 -6.04241078E-04 -1.89142491E-03  4.97892469E-03  3.63988268E-03
  1.49918236E-02  2.54289687E-02  2.89499880E-02 -3.26624422E-04 -1.10274519E-03
  8.93078968E-03  1.27303165E-02 -3.65636686E-03  6.43410164E-03  1.09134535E-02
  1.24245836E-02  8.79162709E-04 -6.17015310E-04  4.84679511E-03  4.13660839E-04
  4.23497927E-03
MO  8                     OCC NO =   2.00000000 ORB. ENERGY =  -1.02393084 
 -3.91413480E-02 -7.22094869E-02 -1.16568659E-01 -1.51737772E-01 -1.29478128E-01
 -4.47056928E-02 -5.41006917E-02 -2.49349705E-02  6.99202418E-02  1.00232130E-01
 -2.27061853E-03  4.07045364E-02  7.68516092E-02 -1.74096558E-03  3.12096444E-02
  3.83543396E-02 -8.68863850E-04  1.55758001E-02  1.33882891E-02  1.86441880E-04
  2.84292340E-04 -3.44559855E-04  4.37395568E-04  4.54877425E-04 -1.15887550E-05
 -3.25773162E-04 -7.69033459E-03 -2.81586811E-03  1.05062027E-02  2.40403672E-04
 -6.09892352E-03  1.62213360E-02 -1.06016595E-01 -1.95240673E-01 -3.15449406E-01
 -4.12852978E-01 -3.53645357E-01 -1.21658040E-01 -1.62991641E-01 -8.05754551E-02
  2.12552148E-01 -9.48224282E-02 -1.39199780E-01  7.03713221E-03 -7.38204645E-02
 -1.08368797E-01  5.47849680E-03 -3.50525675E-02 -5.14573376E-02  2.60138405E-03
  7.52577044E-02 -5.74584102E-03 -8.56432345E-03 -6.06254022E-04 -2.40343274E-03
  1.43735492E-04  3.88431306E-04  1.35912052E-03 -2.14073239E-04 -1.85998158E-03
  2.07405482E-03  7.26934541E-03 -7.57478580E-03  6.11112762E-03 -3.91551327E-02
 -7.22349174E-02 -1.16609712E-01 -1.51791211E-01 -1.29523727E-01 -4.47214371E-02
 -5.41143553E-02 -2.49412680E-02  6.99379008E-02 -4.34932306E-02  9.50106078E-02
  2.81055263E-02 -3.33478374E-02  7.28480790E-02  2.15495264E-02 -1.66429083E-02
  3.63562974E-02  1.07547241E-02  1.34106666E-02  2.32885729E-04  2.45760002E-04
 -3.39257993E-04  4.68076492E-04 -1.40500060E-04  3.90252344E-04 -3.78029526E-04
  6.97400393E-03 -4.50272013E-03 -2.47128380E-03  1.13365469E-02 -1.89640628E-02
 -4.10594226E-03  1.51094271E-02  2.78744611E-02  4.49980838E-02  5.85741404E-02
  4.99814248E-02  1.72573875E-02  2.19820403E-02  1.01315068E-02 -2.84097953E-02
  9.88709962E-02  3.14941547E-02 -4.17612550E-02  7.58079788E-02  2.41477107E-02
 -3.20198689E-02  3.78334949E-02  1.20514002E-02 -1.59801589E-02 -3.61582609E-03
  5.68655990E-04  1.64229971E-03  1.10667943E-03  6.51232902E-04  8.40178166E-08
  2.58996973E-04  2.98846281E-04  7.24443376E-03 -2.61533789E-03 -4.62909588E-03
  5.94438005E-04  8.50806583E-03  1.56076052E-02  5.83179429E-02  1.07398605E-01
  1.73523404E-01  2.27103468E-01  1.94534353E-01  6.69220382E-02  9.06129728E-02
  4.47948218E-02 -1.18165459E-01  2.00836535E-02  4.81580602E-02  1.41898947E-01
  1.56353793E-02  3.74916614E-02  1.10470132E-01  7.42423112E-03  1.78023669E-02
  5.24551261E-02 -4.29956770E-02 -4.21030493E-04  4.71171287E-04  8.37269390E-03
 -1.87641690E-03  1.87970306E-04  2.57739674E-04 -1.64939923E-04  3.32721998E-03
 -7.07815120E-03  3.75093122E-03  2.28760569E-03 -1.81129720E-03  3.59783483E-03
  1.51293149E-02  2.79111508E-02  4.50573125E-02  5.86512386E-02  5.00472129E-02
  1.72801025E-02  2.20138994E-02  1.01461907E-02 -2.84509703E-02 -1.89030853E-03
  9.96959061E-02 -5.06741122E-02 -1.44936811E-03  7.64404672E-02 -3.88536798E-02
 -7.23336274E-04  3.81491509E-02 -1.93907095E-02 -3.61048667E-03  1.18099441E-03
  1.23567634E-03  1.16289310E-03  6.67740658E-04  2.04935602E-04  1.23061128E-04
  3.16611690E-04  1.18670115E-03 -4.47344099E-03  3.28673984E-03  1.56460295E-02
  1.20946995E-02 -4.75098501E-03  6.83546309E-03  1.15942384E-02  1.31996333E-02
  8.77973336E-04 -7.14518000E-04  1.09362987E-03 -2.76008952E-03  5.90339145E-03
  6.71538182E-03  1.13905579E-02  1.29677502E-02  9.46865869E-04  8.75927243E-04
  4.70439410E-03 -2.98337619E-03 -2.63191339E-03  2.18769701E-02  3.71074795E-02
  4.22455625E-02 -1.46854460E-03 -1.12850586E-03  1.63776853E-03 -1.39890623E-04
 -1.97467330E-02  6.83619282E-03  1.15954762E-02  1.32010425E-02  8.73556414E-04
 -7.15423380E-04 -3.65469469E-03  4.57289438E-04  5.48826979E-03  6.71851038E-03
  1.13958645E-02  1.29737916E-02  9.40007498E-04  8.75538672E-04 -4.15443043E-03
  3.01320907E-03 -3.40873885E-03 -3.15597678E-03 -5.35313362E-03 -6.09435467E-03
  2.70433078E-04  5.73555034E-04  1.49892334E-03 -1.86411275E-03 -2.11868986E-03
 -1.38414676E-02 -2.34777474E-02 -2.67285910E-02 -5.49395350E-04  5.08519239E-05
 -7.04682977E-03 -1.01441216E-02  2.13609846E-03 -3.15870131E-03 -5.35775493E-03
 -6.09961587E-03  2.74381949E-04  5.73320571E-04 -2.01295298E-03  5.13247019E-04
 -2.42936638E-03
MO  9                     OCC NO =   2.00000000 ORB. ENERGY =  -0.85909065 
  6.89479281E-02  1.27197830E-01  2.05337014E-01  2.67287805E-01  2.28077190E-01
  7.87495846E-02  9.75030143E-02  4.49390702E-02 -1.26013811E-01  2.48485399E-02
  1.83885940E-02 -4.58755477E-03  1.90522768E-02  1.40992019E-02 -3.51744463E-03
  9.50842153E-03  7.03649000E-03 -1.75545141E-03 -4.25323303E-02  1.60193839E-03
  1.64323948E-03 -2.85102804E-05 -1.45906513E-02 -7.17180979E-04  9.08194528E-04
 -5.47352738E-04 -1.95874339E-03  8.06345811E-04  1.15239758E-03 -2.39506246E-03
 -5.62194944E-03 -2.89698487E-03  1.58747994E-05  2.92351071E-05  4.72350204E-05
  6.18201159E-05  5.29544369E-05  1.82169308E-05  2.88359024E-05  1.42551234E-05
 -3.76039713E-05  2.39926240E-01 -1.62434115E-01  2.10429265E-02  1.86785625E-01
 -1.26457021E-01  1.63821856E-02  8.86924213E-02 -6.00462663E-02  7.77884113E-03
 -6.10546953E-06  9.55233937E-03 -6.47118201E-03  8.38148833E-04  3.99467619E-06
 -1.51951405E-03  1.02774316E-03 -1.33710227E-04  1.25592892E-02 -6.44021188E-04
 -1.19152681E-02  3.33139765E-03 -1.04798796E-02 -8.36880141E-03 -6.89490647E-02
 -1.27199926E-01 -2.05340399E-01 -2.67292212E-01 -2.28080950E-01 -7.87508828E-02
 -9.75051970E-02 -4.49400762E-02  1.26016632E-01 -8.49567466E-03 -2.95134620E-02
  6.01783285E-03 -6.51394190E-03 -2.26290418E-02  4.61409071E-03 -3.25091358E-03
 -1.12934779E-02  2.30275467E-03  4.25290178E-02 -9.32159156E-04 -2.09847888E-03
  8.50943109E-05  1.45744495E-02 -1.16279761E-03  3.67941310E-04  3.81929288E-04
  1.51444204E-03 -9.99424384E-04 -5.15017653E-04  3.93013640E-03  5.85031532E-03
  7.63834505E-04 -3.82880044E-02 -7.06352054E-02 -1.14027277E-01 -1.48429648E-01
 -1.26655299E-01 -4.37310377E-02 -5.48198711E-02 -2.52664397E-02  7.08497160E-02
  1.08322344E-01  9.60596218E-03  2.11490586E-02  8.30546698E-02  7.36523961E-03
  1.62157503E-02  4.14501016E-02  3.67577080E-03  8.09279599E-03  2.34189691E-02
  6.81437819E-04 -1.52857534E-04 -5.86164252E-05 -2.21447041E-02  7.18540045E-04
 -2.40816366E-03 -6.17821549E-04  4.78906955E-04 -1.87250701E-03  1.39360005E-03
  6.49376682E-03  1.79965412E-02 -1.33854378E-03 -4.88626963E-06 -8.99857771E-06
 -1.45389583E-05 -1.90282565E-05 -1.62993970E-05 -5.60717862E-06 -6.62600770E-06
 -3.27558875E-06  8.64076317E-06  9.95450802E-02 -6.75144786E-02  8.77465442E-03
  7.74971091E-02 -5.25608790E-02  6.83117990E-03  3.67983684E-02 -2.49577644E-02
  3.24368583E-03  3.97901433E-06  3.57716734E-03 -2.42670408E-03  3.15818323E-04
 -1.23593202E-05  1.31638845E-04 -8.85804224E-05  1.23758397E-05 -2.01980375E-03
 -1.07448233E-03  3.09428608E-03  8.52435635E-03  8.84568450E-04 -1.19176832E-02
  3.82626397E-02  7.05884114E-02  1.13951737E-01  1.48331317E-01  1.26571393E-01
  4.37020671E-02  5.47818962E-02  2.52489372E-02 -7.08006369E-02  3.30950405E-02
 -1.05400551E-01 -8.75658767E-03  2.53751679E-02 -8.08144256E-02 -6.71399337E-03
  1.26639873E-02 -4.03320628E-02 -3.35075328E-03 -2.34081566E-02  3.84524788E-04
 -5.68405386E-04  1.54210507E-04  2.21687341E-02  2.41413679E-03  2.89775249E-04
  8.96173227E-04 -7.55988360E-03  1.29530396E-03  6.26457964E-03 -1.22068131E-03
 -1.27160867E-02 -4.44904753E-03 -1.75156268E-02 -2.97098164E-02 -3.38235828E-02
 -3.95575109E-03 -2.72873637E-04  1.45261049E-03  4.74030208E-03 -1.01900845E-02
 -1.90420238E-02 -3.22988743E-02 -3.67711344E-02 -4.47838421E-03  4.97509370E-04
 -6.76496375E-03  6.59593365E-03  7.11616062E-03 -3.23944093E-06 -5.49470460E-06
 -6.25552826E-06 -2.43919688E-06  1.28031045E-06  3.97952341E-03 -2.69381227E-03
  3.51994856E-04  1.75162788E-02  2.97109223E-02  3.38248418E-02  3.95373122E-03
  2.70613516E-04 -5.06919965E-03 -2.28917773E-03  9.87502083E-03  1.90418763E-02
  3.22986242E-02  3.67708496E-02  4.47482404E-03 -4.99775484E-04 -7.70530339E-03
  3.19714972E-03 -8.38171944E-03  1.05190138E-02  1.78422372E-02  2.03127606E-02
  2.37311626E-03 -1.17214851E-03  1.64781355E-03  5.11960498E-03  3.60272335E-03
  8.76876032E-06  1.48734762E-05  1.69329304E-05  4.19042758E-06  1.00298821E-08
  1.71602506E-03 -1.15256377E-03  1.49781079E-04 -1.05096424E-02 -1.78263415E-02
 -2.02946639E-02 -2.36519902E-03  1.17378511E-03 -3.68670943E-03 -3.73064885E-03
 -3.78060361E-03
MO 10                     OCC NO =   2.00000000 ORB. ENERGY =  -0.82062460 
 -2.81527460E-02 -5.19372850E-02 -8.38429951E-02 -1.09138678E-01 -9.31282402E-02
 -3.21549482E-02 -3.95857531E-02 -1.82450455E-02  5.11609988E-02 -8.46671304E-02
 -8.04547633E-02 -7.92738334E-02 -6.49173598E-02 -6.16875851E-02 -6.07821233E-02
 -3.23983126E-02 -3.07864287E-02 -3.03345398E-02  1.93761714E-02 -9.99404405E-04
 -1.97757219E-03 -3.46659640E-03  3.52552494E-03  7.69961219E-06 -3.32061303E-04
 -1.56025346E-04  9.75312296E-03 -2.21053994E-03 -7.54258301E-03  4.21889053E-03
  7.56823716E-04 -1.01694093E-02  5.79512870E-02  1.06723370E-01  1.72432430E-01
  2.25675626E-01  1.93311279E-01  6.65012867E-02  9.40627476E-02  4.65002293E-02
 -1.22664199E-01 -6.81838585E-05 -2.28724645E-02 -1.76244719E-01 -5.30819998E-05
 -1.78065041E-02 -1.37208752E-01 -2.52052110E-05 -8.45515794E-03 -6.51515683E-02
 -4.79215459E-02  1.20228821E-03  9.40585375E-04 -6.45505120E-03 -5.36983426E-03
  4.37896384E-04  6.85833782E-04  3.07241587E-04  4.47861092E-03 -5.67925703E-03
  1.20064611E-03  6.58905133E-03  6.54504171E-03  5.31866113E-03 -2.81414224E-02
 -5.19163948E-02 -8.38092718E-02 -1.09094780E-01 -9.30907821E-02 -3.21420148E-02
 -3.95727773E-02 -1.82390650E-02  5.11442288E-02 -3.39974857E-02 -1.14774998E-01
 -7.48122820E-02 -2.60671054E-02 -8.80021539E-02 -5.73612901E-02 -1.30093127E-02
 -4.39192429E-02 -2.86273043E-02  1.93623943E-02 -1.04328867E-03 -1.94495205E-03
 -3.46957881E-03  3.49184488E-03 -2.87078298E-04 -1.29539989E-04 -1.84074787E-04
 -5.45275657E-03 -6.73716304E-04  6.12647287E-03 -5.68360242E-03  1.39573547E-02
  8.55063977E-03 -4.39715570E-02 -8.11204451E-02 -1.30953728E-01 -1.70462860E-01
 -1.45456281E-01 -5.02225657E-02 -6.19682056E-02 -2.85611020E-02  8.00882906E-02
  5.49606393E-02  8.89575246E-02 -9.58525363E-02  4.21403155E-02  6.82069606E-02
 -7.34936162E-02  2.10309711E-02  3.40400540E-02 -3.66784657E-02  3.19011305E-02
  2.80127138E-04  3.77130073E-03 -3.77353136E-04 -1.35159246E-03 -1.78940765E-04
 -2.47918450E-04 -1.19844760E-04  7.70235766E-03 -1.00283440E-02  2.32598632E-03
  6.03278098E-03 -6.87472253E-03  1.36324842E-02  6.89489367E-02  1.26976694E-01
  2.05155628E-01  2.68503000E-01  2.29996741E-01  7.91215043E-02  1.09832164E-01
  5.42958921E-02 -1.43228586E-01  1.40554064E-01  2.00908066E-01 -5.32085625E-02
  1.09423124E-01  1.56409481E-01 -4.14235417E-02  5.19579696E-02  7.42687536E-02
 -1.96693627E-02 -6.53138492E-02  4.05629698E-03  6.55439153E-03  4.24404749E-03
 -2.30856518E-03  2.98732898E-04  4.80159495E-04  2.59167006E-04 -5.56108299E-03
  6.21845994E-03 -6.57376948E-04 -6.38088674E-03 -1.06307887E-02 -4.93432991E-03
 -4.39764919E-02 -8.11295491E-02 -1.30968424E-01 -1.70481990E-01 -1.45472605E-01
 -5.02282021E-02 -6.19735520E-02 -2.85635662E-02  8.00952003E-02  7.36757022E-02
  7.63378654E-02 -9.41962411E-02  5.64898331E-02  5.85310101E-02 -7.22236746E-02
  2.81923861E-02  2.92110766E-02 -3.60446758E-02  3.19137462E-02  3.42945968E-03
  1.63433953E-03 -9.71032602E-05 -1.50110085E-03 -1.64528206E-04 -2.64749658E-04
 -1.25022587E-04  1.82526866E-03 -1.07978904E-02  8.97262171E-03  1.27429605E-02
 -2.69842815E-03  5.45800948E-03  1.02411273E-02  1.73708892E-02  1.97761474E-02
  2.02499076E-03 -4.06077215E-04 -2.01811537E-03 -4.31343481E-03  4.09165593E-03
  5.56525948E-03  9.43973281E-03  1.07468044E-02  2.11526226E-03  2.74912665E-04
  5.06896555E-04 -2.93435847E-03 -2.79268800E-03 -2.27855771E-02 -3.86486490E-02
 -4.40001298E-02 -3.38597455E-03 -4.59761828E-04 -1.99232660E-03 -1.08996477E-03
  1.42969687E-02  1.02388773E-02  1.73670726E-02  1.97718024E-02  2.02343818E-03
 -4.10527699E-04 -3.73857666E-03 -3.14653680E-03  3.94034242E-03  5.56152034E-03
  9.43339052E-03  1.07395839E-02  2.11305714E-03  2.75708752E-04 -2.56042036E-03
 -8.60097822E-04 -3.05824201E-03  1.18479767E-02  2.00964097E-02  2.28790568E-02
  4.49104537E-03 -4.13977911E-04  4.87408598E-04  6.71334184E-03  8.08534738E-04
 -2.94110952E-02 -4.98867809E-02 -5.67943484E-02 -5.39494200E-03  2.55031236E-04
 -9.91810956E-03 -1.47549623E-02 -6.46550044E-04  1.18522628E-02  2.01036798E-02
  2.28873336E-02  4.49375789E-03 -4.21669324E-04  5.92566388E-03  3.03365297E-03
  1.29020018E-03
MO 11                     OCC NO =   2.00000000 ORB. ENERGY =  -0.71249688 
  4.47401435E-02  8.25383634E-02  1.33242691E-01  1.73442409E-01  1.47998736E-01
  5.11004146E-02  6.45358817E-02  2.97445422E-02 -8.34067793E-02  8.50116231E-02
 -9.34932279E-02  7.32008482E-02  6.51814948E-02 -7.16846488E-02  5.61257453E-02
  3.25301346E-02 -3.57756642E-02  2.80106808E-02 -3.67256672E-02  2.62247692E-03
 -2.15208129E-03  2.77066169E-03 -1.14901875E-03 -4.83148755E-05 -1.89151898E-04
  2.31625107E-04  1.69541627E-03 -3.48668232E-03  1.79126605E-03  2.33116144E-03
  2.06757794E-03  1.38571933E-02 -3.54336641E-02 -6.52548066E-02 -1.05431874E-01
 -1.37986829E-01 -1.18198012E-01 -4.06614655E-02 -5.77673351E-02 -2.85574725E-02
  7.53325207E-02 -1.91284242E-02  4.74693526E-03  2.55871139E-01 -1.48917211E-02
  3.69554938E-03  1.99198931E-01 -7.07111591E-03  1.75477756E-03  9.45866981E-02
  3.51670722E-02 -2.23282654E-03 -1.86570069E-03  1.11395316E-02  4.85926345E-03
 -1.78419641E-04 -2.90894930E-04 -2.25713232E-04 -2.21739386E-03  6.58147949E-03
 -4.36408563E-03 -6.49873050E-03  7.14617807E-03 -6.79620438E-03  4.47279603E-02
  8.25158875E-02  1.33206407E-01  1.73395179E-01  1.47958435E-01  5.10864995E-02
  6.45182095E-02  2.97363971E-02 -8.33839396E-02 -1.26074858E-01  4.94614621E-02
  5.47140909E-02 -9.66661664E-02  3.79238970E-02  4.19512780E-02 -4.82431925E-02
  1.89266827E-02  2.09366281E-02 -3.67192426E-02 -3.27888954E-03  1.83942905E-03
  2.25276963E-03 -1.14298222E-03 -1.84612541E-04 -9.60959846E-05  2.20166444E-04
  3.57071815E-03 -4.85005464E-03  1.27933649E-03  1.26162678E-02 -3.50417221E-04
 -1.73970318E-03 -2.65673606E-02 -4.90125041E-02 -7.91214855E-02 -1.02992675E-01
 -8.78838440E-02 -3.03441839E-02 -3.99976325E-02 -1.84348805E-02  5.16933157E-02
 -1.66837655E-01  3.03367715E-02 -4.06761162E-02 -1.27920481E-01  2.32603031E-02
 -3.11878536E-02 -6.38412863E-02  1.16085216E-02 -1.55649250E-02  2.26429727E-02
 -5.59990282E-03  1.53083080E-03 -7.98165529E-04  3.65594657E-04 -5.80900373E-05
 -3.67039351E-04 -2.56388156E-04  1.60462670E-03 -3.80766058E-03  2.20303389E-03
  9.96195996E-03 -2.15138697E-02  3.60353405E-04  4.34494163E-02  8.00166546E-02
  1.29282520E-01  1.69202009E-01  1.44936596E-01  4.98598434E-02  6.87426294E-02
  3.39831454E-02 -8.96450483E-02  1.95886233E-01  2.58465729E-01 -2.38538305E-01
  1.52499920E-01  2.01218852E-01 -1.85705100E-01  7.24123559E-02  9.55458280E-02
 -8.81793497E-02 -4.57530637E-02  7.72968471E-03  1.07598302E-02 -5.15194912E-03
 -2.81237220E-03  2.87895998E-05  8.43804543E-05  3.41794503E-04 -1.06134005E-02
  1.61926432E-02 -5.57924270E-03 -6.42818816E-03 -1.06275389E-02 -7.62443523E-03
 -2.65759276E-02 -4.90283089E-02 -7.91469993E-02 -1.03025886E-01 -8.79121834E-02
 -3.03539689E-02 -4.00156238E-02 -1.84431727E-02  5.17165678E-02  9.36176615E-02
 -1.46062599E-01 -1.77706151E-02  7.17800566E-02 -1.11991492E-01 -1.36253752E-02
  3.58232794E-02 -5.58916041E-02 -6.80001723E-03  2.26411278E-02  3.54517455E-03
 -4.65824837E-03  4.51674833E-06  3.96167377E-04 -2.84236760E-04 -2.13496780E-04
 -2.74084372E-04 -5.03991154E-03 -2.71360251E-03  7.75351405E-03  2.42375370E-03
 -1.54609497E-02  1.32489391E-02 -2.25988289E-02 -3.83318886E-02 -4.36395093E-02
 -8.52144224E-03  5.30060825E-04  2.41408067E-03  3.34460483E-03 -9.27614900E-03
 -1.95290555E-02 -3.31249723E-02 -3.77116179E-02 -7.86783442E-03  8.47503241E-06
 -4.75877638E-03  3.97246696E-03  7.62430872E-03  2.31722563E-02  3.93045299E-02
  4.47468273E-02  5.18799732E-03  1.58319241E-04  1.88794580E-03  1.23696941E-03
 -1.19736609E-02 -2.25978481E-02 -3.83302250E-02 -4.36376153E-02 -8.52129215E-03
  5.28609221E-04  3.32068725E-03  2.72990110E-03 -9.19621430E-03 -1.95253728E-02
 -3.31187257E-02 -3.77045064E-02 -7.86124108E-03  7.64676213E-06  4.48892328E-03
 -2.28515421E-03  8.43301257E-03  7.58082292E-03  1.28585097E-02  1.46389618E-02
  3.11702255E-03 -7.58717295E-04 -3.12753771E-03  3.03797269E-03 -1.36766531E-05
 -3.09063835E-02 -5.24230727E-02 -5.96818276E-02 -9.48595505E-03 -2.16007589E-04
 -7.88645056E-03 -1.22535446E-02 -4.48394385E-03  7.59004324E-03  1.28741491E-02
  1.46567667E-02  3.12393751E-03 -7.58795707E-04  3.94944317E-03 -1.75297578E-03
  6.12222322E-04
MO 12                     OCC NO =   2.00000000 ORB. ENERGY =  -0.69798486 
 -2.86495518E-02 -5.28538116E-02 -8.53225553E-02 -1.11064626E-01 -9.47716552E-02
 -3.27223800E-02 -4.22247476E-02 -1.94613562E-02  5.45716601E-02  8.14634755E-02
  1.55589230E-01  3.60762775E-02  6.24610013E-02  1.19295906E-01  2.76609904E-02
  3.11724176E-02  5.95370186E-02  1.38047730E-02  2.02835907E-02  2.40213678E-03
  5.43023833E-03  2.15131067E-03  5.68907688E-03  2.59028347E-04  9.78896161E-06
  6.67702434E-04 -8.62655070E-03  4.77048021E-03  3.85607049E-03  6.19155318E-04
 -9.92522724E-03  3.09156172E-03 -5.18636404E-07 -9.55123302E-07 -1.54318808E-06
 -2.01968931E-06 -1.73004383E-06 -5.95154827E-07  2.19569977E-06  1.08545142E-06
 -2.86334133E-06 -2.77907462E-01  1.88090853E-01 -2.44149226E-02 -2.16354488E-01
  1.46431118E-01 -1.90073273E-02 -1.02732763E-01  6.95306738E-02 -9.02535127E-03
  6.47088297E-06 -1.19191845E-02  8.06411385E-03 -1.04865088E-03  3.34468703E-06
  1.02421439E-03 -6.93336524E-04  9.09792536E-05 -8.25000838E-03  4.06389513E-04
  7.84361886E-03 -2.07775981E-03  6.88661480E-03  5.34280427E-03  2.86643868E-02
  5.28811799E-02  8.53667363E-02  1.11122136E-01  9.48207290E-02  3.27393240E-02
  4.22436229E-02  1.94700559E-02 -5.45960548E-02 -1.09888446E-01 -1.36440525E-01
 -3.85461870E-02 -8.42554570E-02 -1.04613899E-01 -2.95547597E-02 -4.20493786E-02
 -5.22096681E-02 -1.47498966E-02 -2.03056734E-02 -3.88915670E-03 -4.42968247E-03
 -2.28364715E-03 -5.69673947E-03  1.67647703E-04 -2.96674987E-04 -6.32313927E-04
  1.07562195E-03 -4.45495530E-03  3.37933335E-03 -2.12943586E-03  1.61877396E-02
  1.19692494E-03 -5.60891652E-02 -1.03475482E-01 -1.67041737E-01 -2.17438729E-01
 -1.85540879E-01 -6.40628164E-02 -8.23956309E-02 -3.79760879E-02  1.06488887E-01
  5.91324296E-02 -1.48099342E-01  4.97922691E-03  4.53389785E-02 -1.13553137E-01
  3.81775387E-03  2.26273281E-02 -5.66709743E-02  1.90532677E-03  4.58536031E-02
 -2.11353376E-04 -6.44410549E-03  1.50645578E-04  1.75484770E-02 -1.19018961E-03
  9.08475646E-04  8.04497861E-04  3.25288510E-03  3.84630623E-03 -7.09919132E-03
  9.84172431E-03  6.62552184E-03 -1.10420206E-02  1.18079818E-05  2.17456363E-05
  3.51343189E-05  4.59829941E-05  3.93885311E-05  1.35501043E-05  2.43974050E-05
  1.20609376E-05 -3.18158699E-05  2.53387008E-01 -1.71640896E-01  2.24355614E-02
  1.97265004E-01 -1.33624617E-01  1.74663694E-02  9.36684010E-02 -6.34496945E-02
  8.29364999E-03 -8.17006388E-06  1.12734097E-02 -7.63258309E-03  9.96494066E-04
 -2.32202460E-05 -1.03050585E-03  6.98302471E-04 -8.70672364E-05  2.55076635E-04
 -2.36861841E-03  2.11354177E-03  1.81305134E-02 -1.80816725E-03 -2.66452306E-02
  5.60726476E-02  1.03445009E-01  1.66992545E-01  2.17374696E-01  1.85486240E-01
  6.40439507E-02  8.23796355E-02  3.79687156E-02 -1.06468214E-01  1.58991845E-01
  4.46177862E-04  1.41695908E-02  1.21904814E-01  3.42100749E-04  1.08643392E-02
  6.08390466E-02  1.70732252E-04  5.42206676E-03 -4.58309621E-02  5.89578536E-03
  2.59566734E-03  3.53778749E-04 -1.75248993E-02 -1.17357287E-03  6.91573138E-04
 -1.01043598E-03  3.81264663E-03 -5.73925643E-03  1.92660980E-03  3.67906850E-03
 -1.35479280E-02 -1.07372859E-02  1.20365694E-02  2.04162986E-02  2.32432392E-02
  6.14265966E-03  2.76721982E-04  6.61677741E-04 -4.47481494E-05  6.94622966E-03
  1.40634385E-02  2.38542519E-02  2.71572283E-02  5.70671524E-03 -8.12502784E-04
  5.83709144E-03 -4.51881739E-04 -4.12990974E-03 -3.21784793E-06 -5.45807878E-06
 -6.21383105E-06 -7.67806196E-07 -2.02977418E-06 -5.30742698E-03  3.59235826E-03
 -4.64625012E-04 -1.20455678E-02 -2.04315616E-02 -2.32606155E-02 -6.14579276E-03
 -2.81059030E-04  1.11330542E-03 -1.15647409E-03 -6.79455338E-03 -1.40807536E-02
 -2.38836217E-02 -2.71906647E-02 -5.70888089E-03  8.13448777E-04  2.05100401E-03
 -4.88561758E-03  4.82719006E-03  3.08913115E-02  5.23975077E-02  5.96527228E-02
  1.20114800E-02 -1.01937002E-05  2.05025513E-04  1.03130447E-02  8.20274821E-03
  1.16430113E-05  1.97487496E-05  2.24832580E-05  1.41277323E-05 -1.60557495E-06
  5.62192910E-03 -3.79346637E-03  4.93230306E-04 -3.08884185E-02 -5.23926007E-02
 -5.96471363E-02 -1.20013637E-02  1.01221919E-05 -8.45564906E-03 -4.72037470E-03
 -8.93358318E-03
MO 13                     OCC NO =   2.00000000 ORB. ENERGY =  -0.65604639 
  5.03092169E-03  9.28124074E-03  1.49828206E-02  1.95031824E-02  1.66421024E-02
  5.74611890E-03  9.34644974E-03  4.30777206E-03 -1.20794394E-02 -1.52123157E-02
  9.06329859E-02 -4.42904652E-02 -1.16638342E-02  6.94915975E-02 -3.39591061E-02
 -5.82107078E-03  3.46811779E-02 -1.69479742E-02  3.71431785E-03 -3.33096536E-04
  1.25694431E-03 -1.98609879E-03  5.76184096E-03  2.89771795E-04 -3.65606134E-04
  1.04440899E-04 -5.29317269E-03  3.54362103E-03  1.74955166E-03  6.96897550E-03
  9.14765872E-03  3.67321810E-03 -2.31547639E-02 -4.26419249E-02 -6.88963508E-02
 -9.01699704E-02 -7.72386130E-02 -2.65709646E-02 -4.07905381E-02 -2.01649370E-02
  5.31936266E-02  8.39640423E-02  1.40340933E-01  1.25230076E-01  6.53670732E-02
  1.09257199E-01  9.74932046E-02  3.10385984E-02  5.18791824E-02  4.62932218E-02
  1.81998652E-02  5.60833732E-03  9.14094147E-03  6.55666075E-03 -8.52831395E-04
 -2.35105580E-04 -3.35359246E-04  7.47503514E-05 -7.03907145E-03  8.00621317E-03
 -9.67141712E-04 -4.05953079E-03 -1.41307627E-02 -3.50534128E-03  5.04451838E-03
  9.30632445E-03  1.50233135E-02  1.95558922E-02  1.66870798E-02  5.76164850E-03
  9.37169976E-03  4.31940978E-03 -1.21120727E-02  9.44791358E-02  1.62454244E-02
 -3.45669252E-02  7.24405802E-02  1.24559561E-02 -2.65037153E-02  3.61529269E-02
  6.21639513E-03 -1.32272116E-02  3.71751125E-03  1.51257126E-03 -2.32804715E-06
 -1.81569588E-03  5.76148945E-03 -4.55870680E-04  1.42802811E-04  4.19390055E-05
  4.42474202E-03  3.48917161E-03 -7.91391362E-03  6.08043390E-03  1.34619766E-03
  2.26856039E-03 -1.67327210E-02 -3.08691769E-02 -4.98324902E-02 -6.48671017E-02
 -5.53512206E-02 -1.91114492E-02 -2.47989264E-02 -1.14298076E-02  3.20503652E-02
  1.39215747E-02 -2.68350263E-01 -2.21699752E-01  1.06741763E-02 -2.05753880E-01
 -1.69985241E-01  5.32716213E-03 -1.02685607E-01 -8.48345498E-02  1.08210475E-02
 -1.81228701E-03 -1.50356918E-02 -1.13006241E-02 -5.06180423E-03  2.25778572E-04
 -1.36874366E-03 -9.20921578E-04  2.33423487E-03 -4.88824225E-03  2.55400738E-03
 -7.45851917E-03  8.21535025E-03  1.62761969E-02  1.87376842E-02  3.45074096E-02
  5.57534540E-02  7.29688472E-02  6.25043185E-02  2.15021991E-02  3.53942781E-02
  1.74972780E-02 -4.61565378E-02 -2.55728502E-01 -3.70581919E-01  5.66700147E-02
 -1.99087886E-01 -2.88502730E-01  4.41183261E-02 -9.45339701E-02 -1.36991300E-01
  2.09489417E-02 -1.41159715E-02 -1.09070133E-02 -1.63116221E-02 -1.48413607E-03
  7.39789482E-03  4.29380878E-04  5.46745227E-04 -6.56561568E-04  2.48336118E-03
 -1.45213802E-03 -1.03122316E-03  2.67042894E-02  2.41199898E-03  1.81550382E-02
 -1.67494826E-02 -3.09000995E-02 -4.98824089E-02 -6.49320810E-02 -5.54066676E-02
 -1.91305937E-02 -2.48209370E-02 -1.14399523E-02  3.20788120E-02 -2.26339654E-01
 -1.05699449E-01 -2.43082791E-01 -1.73542822E-01 -8.10436014E-02 -1.86380392E-01
 -8.66100318E-02 -4.04464376E-02 -9.30168793E-02  1.08430665E-02 -1.18654446E-02
 -8.21806808E-03 -1.21939441E-02 -5.00055967E-03 -1.23111063E-03 -3.89435507E-04
 -1.04784369E-03  6.32002489E-03 -7.35828045E-03  1.03825557E-03  1.09293524E-02
  3.37092771E-03 -1.17794275E-02  4.84414302E-03  8.21658290E-03  9.35429113E-03
  1.99994187E-03 -3.85018409E-04 -4.14517443E-04  4.39361662E-04  9.49643306E-04
  8.94352032E-04  1.51699022E-03  1.72704011E-03  5.34585120E-04  1.35353421E-04
  2.51220990E-04  1.98725590E-03 -1.39398302E-03  1.30076263E-02  2.20633948E-02
  2.51184003E-02  4.37938125E-03  9.86062995E-05  2.99847265E-03  3.60361509E-03
 -6.37301227E-03  4.82785937E-03  8.18896274E-03  9.32284655E-03  1.99686551E-03
 -3.84731692E-04  4.46717332E-04 -1.40561050E-04  1.02149718E-03  8.94763144E-04
  1.51768755E-03  1.72783399E-03  5.29208772E-04  1.31000328E-04  1.90982862E-03
  8.62384078E-04 -1.24560384E-03  3.58768806E-02  6.08539761E-02  6.92801151E-02
  1.42753350E-02 -1.48096379E-03 -1.81265946E-03  1.23794097E-02  6.12879986E-03
  2.17070500E-02  3.68192629E-02  4.19174381E-02  8.86900349E-03  1.17297511E-03
  3.73627620E-03  5.42474343E-03 -8.10532805E-04  3.59014922E-02  6.08957219E-02
  6.93276413E-02  1.42776178E-02 -1.48456878E-03  1.13625204E-02  3.46357603E-03
  7.29862832E-03
MO 14                     OCC NO =   2.00000000 ORB. ENERGY =  -0.61554519 
 -7.63519980E-03 -1.40857147E-02 -2.27387417E-02 -2.95990881E-02 -2.52569579E-02
 -8.72062191E-03 -1.13339632E-02 -5.22381559E-03  1.46481204E-02 -2.69085044E-01
  6.18847654E-02  1.59836452E-01 -2.06317263E-01  4.74492942E-02  1.22552405E-01
 -1.02966775E-01  2.36805236E-02  6.11622401E-02  5.36078415E-03 -1.29994591E-02
  3.72914665E-03  1.05401323E-02 -1.98991185E-03 -4.58057602E-04  1.34448601E-04
  7.96107226E-04  3.90177408E-03  7.06024954E-03 -1.09620236E-02  7.69356623E-03
  3.74451690E-03 -5.96451680E-03  1.77179943E-02  3.26295437E-02  5.27193952E-02
  6.89979403E-02  5.91028830E-02  2.03320664E-02  3.19693191E-02  1.58041383E-02
 -4.16901591E-02  1.38730535E-02  9.94656927E-02  6.08855465E-01  1.08003484E-02
  7.74353049E-02  4.74001712E-01  5.12838740E-03  3.67690216E-02  2.25072778E-01
 -1.71932395E-02 -2.16509341E-04  3.52617158E-03  2.95910005E-02  5.41499635E-03
 -6.17136601E-04 -1.08565153E-03 -1.31402070E-03 -4.87819208E-03  5.62409395E-03
 -7.45901872E-04 -2.65377494E-02 -3.93463012E-03 -1.89954068E-02 -7.62877739E-03
 -1.40738664E-02 -2.27196148E-02 -2.95741906E-02 -2.52357128E-02 -8.71328649E-03
 -1.13234563E-02 -5.21897296E-03  1.46345412E-02  1.36051688E-01 -2.12362028E-01
  1.95244073E-01  1.04315764E-01 -1.62825670E-01  1.49700712E-01  5.20608778E-02
 -8.12614217E-02  7.47111481E-02  5.36175255E-03  6.91703978E-03 -9.75051552E-03
  1.22804054E-02 -2.03010336E-03  1.99917675E-04 -3.09991771E-04  8.55192421E-04
 -7.67469068E-03  8.06746384E-03 -3.92773164E-04  1.42173012E-03  1.36917502E-02
  6.44666069E-03 -4.38129115E-03 -8.08277697E-03 -1.30481258E-02 -1.69847845E-02
 -1.44931487E-02 -5.00413671E-03 -8.43350252E-03 -3.88699534E-03  1.08995378E-02
  8.15618056E-02 -5.71106444E-02  8.48309424E-02  6.25363946E-02 -4.37888024E-02
  6.50429603E-02  3.12100441E-02 -2.18536816E-02  3.24609961E-02  3.09238794E-03
  4.55931614E-03 -3.41348720E-03  2.36441881E-03  6.02835543E-04  3.31832546E-04
 -2.23470465E-04 -3.35978446E-04 -5.26917359E-03  4.03495210E-03  1.23422149E-03
  1.18963391E-02 -1.37805006E-04  1.97579314E-03  1.17832320E-03  2.17000569E-03
  3.50606765E-03  4.58866126E-03  3.93059718E-03  1.35217030E-03  2.91458378E-03
  1.44083410E-03 -3.80081481E-03  1.25904136E-01  1.84894059E-01 -1.11091197E-02
  9.80179689E-02  1.43942373E-01 -8.64859076E-03  4.65423985E-02  6.83489298E-02
 -4.10665679E-03  3.94947783E-03  7.04786267E-03  1.02665517E-02 -1.18378984E-03
  5.33761897E-04 -3.55663783E-04 -4.96650943E-04  1.99732124E-04 -1.99523779E-03
 -3.74362276E-04  2.36960007E-03 -8.63180343E-03 -8.95659766E-03 -4.85772291E-03
 -4.36583042E-03 -8.05425441E-03 -1.30020815E-02 -1.69248484E-02 -1.44420052E-02
 -4.98647808E-03 -8.40786621E-03 -3.87517958E-03  1.08664052E-02 -9.25065946E-02
  6.08458340E-02  6.96919817E-02 -7.09281613E-02  4.66527078E-02  5.34353701E-02
 -3.53981239E-02  2.32829711E-02  2.66679950E-02  3.08863972E-03 -5.08605872E-03
  3.12341865E-03  1.52616155E-03  5.15548671E-04 -2.94664113E-04  1.97550804E-04
 -3.92071596E-04  8.00879263E-04  4.66821462E-03 -5.46909388E-03  6.33234124E-03
 -4.57105212E-03  8.43451433E-03 -8.45105832E-03 -1.43345935E-02 -1.63194314E-02
 -2.84669063E-03  1.26390404E-03 -4.45498449E-03  2.95476017E-03 -5.54057100E-04
  2.92747950E-02  4.96555900E-02  5.65311458E-02  1.27811839E-02 -9.36734554E-04
  3.73220695E-03 -6.86801693E-03 -5.08628548E-03  3.20872793E-02  5.44260954E-02
  6.19621987E-02  1.37968059E-02  1.49227341E-03  1.80330198E-03  1.42143479E-03
 -9.60514090E-03 -8.43830044E-03 -1.43129538E-02 -1.62947953E-02 -2.83974942E-03
  1.26753895E-03  4.41675260E-03 -3.05595907E-03  2.26711966E-04  2.92620455E-02
  4.96339644E-02  5.65065257E-02  1.27712554E-02 -9.40342924E-04 -7.08939235E-03
  4.57329238E-04 -6.03229012E-03  3.61159005E-03  6.12593990E-03  6.97416748E-03
  1.29308470E-03 -4.56283066E-04  1.54650189E-03 -3.32525167E-04  2.76463468E-03
 -1.43938829E-02 -2.44147482E-02 -2.77953335E-02 -6.76332861E-03 -4.29821576E-04
 -3.15092098E-03 -4.60151652E-03  4.45021323E-04  3.58248924E-03  6.07657942E-03
  6.91797231E-03  1.28196141E-03 -4.58002063E-04 -1.21270660E-03  1.52559085E-03
  2.51696577E-03
MO 15                     OCC NO =   2.00000000 ORB. ENERGY =  -0.55404479 
  5.19394713E-03  9.58199644E-03  1.54683342E-02  2.01351769E-02  1.71813845E-02
  5.93232008E-03  6.18597421E-03  2.85111113E-03 -7.99481113E-03 -1.07086644E-02
 -3.03440787E-01  5.36497211E-02 -8.21072140E-03 -2.32659057E-01  4.11351870E-02
 -4.09772547E-03 -1.16113177E-01  2.05293415E-02 -1.22570297E-02 -1.91862669E-03
 -1.30782294E-02  2.73597047E-03 -9.05191935E-03 -3.61160455E-04  4.57040990E-04
  1.38058705E-04  7.56080540E-03 -6.23467809E-03 -1.32612731E-03  3.56644349E-03
  2.42794227E-03  1.11112244E-02  8.31871779E-03  1.53197908E-02  2.47521115E-02
  3.23949983E-02  2.77492021E-02  9.54604230E-03  1.61799108E-02  7.99859221E-03
 -2.10997004E-02 -1.70437075E-01 -2.33300498E-01  1.54987228E-01 -1.32687428E-01
 -1.81627401E-01  1.20659525E-01 -6.30046838E-02 -8.62431138E-02  5.72934103E-02
 -5.00094818E-03 -1.11862631E-02 -1.55939211E-02  7.90590732E-03  7.81508585E-03
 -4.72945280E-04 -7.29827827E-04 -2.40051213E-04  6.59160919E-03 -2.58729472E-03
 -4.00431447E-03 -9.14492913E-04  2.67265229E-02 -2.44150316E-03  5.20517730E-03
  9.60271430E-03  1.55017793E-02  2.01787125E-02  1.72185335E-02  5.94514674E-03
  6.19099455E-03  2.85342500E-03 -8.00129948E-03 -2.83384246E-01 -1.18891858E-01
  3.11720263E-02 -2.17280980E-01 -9.11586994E-02  2.39007231E-02 -1.08438438E-01
 -4.54945804E-02  1.19281361E-02 -1.22946696E-02 -1.17301608E-02 -6.44085419E-03
  1.95211227E-03 -9.10676647E-03  5.43688304E-04 -1.52260092E-04  2.21326326E-04
  1.70817429E-03 -7.16230102E-03  5.45412673E-03  1.12232533E-02  6.51940319E-03
  1.55974075E-03 -6.84218643E-03 -1.26227326E-02 -2.03770319E-02 -2.65248434E-02
 -2.26336990E-02 -7.81487354E-03 -4.29549582E-03 -1.97979098E-03  5.55153911E-03
  3.09662807E-01  5.27534780E-02 -7.57860173E-02  2.37429705E-01  4.04480050E-02
 -5.81078882E-02  1.18494065E-01  2.01863895E-02 -2.89999090E-02  1.06043956E-02
  1.21755767E-02  6.08777517E-03  4.33566821E-05  6.87449483E-03  3.42044099E-04
  1.18440213E-03  5.59457475E-04  1.50276149E-02 -1.08264198E-03 -1.39449729E-02
 -1.33538381E-03  1.44909056E-02  2.03446673E-02 -1.10221548E-02 -2.02984534E-02
 -3.27961126E-02 -4.29228031E-02 -3.67672049E-02 -1.26483382E-02 -1.46893405E-02
 -7.26172388E-03  1.91558957E-02 -1.83263649E-01 -2.08566564E-01  4.88810855E-01
 -1.42673079E-01 -1.62371718E-01  3.80545458E-01 -6.77462239E-02 -7.70998349E-02
  1.80696443E-01  8.75016228E-03 -9.43226071E-03 -1.07932074E-02  2.47450777E-02
 -5.13139662E-03 -2.45284495E-04 -3.21409770E-04  2.87018633E-04  1.58272731E-02
 -2.63139692E-02  1.04866961E-02 -4.62277509E-04  1.27912147E-02  5.41415916E-03
 -6.83114934E-03 -1.26023710E-02 -2.03441618E-02 -2.64820563E-02 -2.25971888E-02
 -7.80226741E-03 -4.27344115E-03 -1.96962600E-03  5.52303546E-03 -5.51156412E-02
  2.99657271E-01 -1.08773272E-01 -4.22591612E-02  2.29758098E-01 -8.34004125E-02
 -2.10902834E-02  1.14665395E-01 -4.16226515E-02  1.05782296E-02  1.16839325E-03
  1.35305049E-02 -9.61809050E-04  6.75772979E-03  8.92147321E-04  8.06272250E-04
  6.06399062E-04 -3.28184929E-03 -3.85732000E-03  7.13916929E-03  2.21511547E-02
  2.72682366E-02 -8.94868135E-03 -1.92687572E-02 -3.26834571E-02 -3.72089683E-02
 -1.10390258E-02  8.56854684E-04 -1.24202903E-04 -3.21142362E-03 -6.91550666E-03
 -1.48156026E-02 -2.51300646E-02 -2.86096962E-02 -9.92862528E-03 -6.63792657E-04
 -4.90821556E-03 -2.63136495E-03  5.62142370E-03  8.12317537E-03  1.37784420E-02
  1.56862725E-02  8.93773043E-04  3.20509778E-04 -2.85082572E-03 -4.65315833E-03
 -3.13095073E-03 -1.94161150E-02 -3.29334039E-02 -3.74935240E-02 -1.11134368E-02
  8.59847887E-04 -2.07211121E-03 -1.85718910E-03 -7.11901314E-03 -1.47817355E-02
 -2.50726196E-02 -2.85442970E-02 -9.90577589E-03 -6.68852078E-04 -1.33717242E-03
 -5.05166627E-03  5.95485310E-03  6.16707526E-03  1.04605262E-02  1.19089418E-02
  6.54229328E-03  9.34257224E-04  4.91064342E-03  2.80693206E-03  1.19305346E-05
  2.47181873E-02  4.19267215E-02  4.77321003E-02  1.45478731E-02  5.75869315E-04
  3.31848287E-03  6.16439831E-03  9.81362750E-03  6.23496437E-03  1.05756790E-02
  1.20400392E-02  6.58773695E-03  9.33492549E-04  8.28404932E-04  5.60158756E-03
 -3.46798168E-04
MO 16                     OCC NO =   2.00000000 ORB. ENERGY =  -0.54229179 
  5.05381630E-03  9.32347761E-03  1.50510041E-02  1.95919370E-02  1.67178369E-02
  5.77226821E-03  6.98484672E-03  3.21931090E-03 -9.02728146E-03  5.17089555E-02
 -1.66732655E-02  3.66662095E-01  3.96471316E-02 -1.27839974E-02  2.81133127E-01
  1.97866976E-02 -6.38011074E-03  1.40305135E-01 -4.40544511E-03  1.37072938E-03
 -1.69952451E-03  2.05613434E-02  4.00272170E-04  1.43421504E-04 -3.06518185E-05
  6.96603536E-04 -1.49466391E-03 -8.91112270E-03  1.04057866E-02  1.22438559E-02
 -4.76721732E-04  4.24978468E-03 -2.73107617E-06 -5.02956304E-06 -8.12624056E-06
 -1.06354381E-05 -9.11020021E-06 -3.13401287E-06 -8.17345777E-06 -4.04057579E-06
  1.06587430E-05 -3.32621306E-01  2.24489841E-01 -2.89960195E-02 -2.58949911E-01
  1.74768193E-01 -2.25737695E-02 -1.22958577E-01  8.29861193E-02 -1.07188242E-02
  8.76240801E-07 -1.70922194E-02  1.15220116E-02 -1.48771200E-03  3.92853245E-05
  1.78840558E-05 -1.52274861E-05 -1.61478085E-06 -1.11221147E-02 -1.08612205E-03
  1.22082368E-02  9.80214178E-03  8.23473547E-03 -1.12617756E-02 -5.01987137E-03
 -9.26085468E-03 -1.49499111E-02 -1.94603440E-02 -1.66055484E-02 -5.73349767E-03
 -6.94410803E-03 -3.20053447E-03  8.97463041E-03  7.68286915E-02 -7.16269031E-02
 -3.55325243E-01  5.89073443E-02 -5.49189445E-02 -2.72440752E-01  2.93988937E-02
 -2.74084026E-02 -1.35967031E-01  4.32935377E-03  4.48274923E-03 -2.31631460E-03
 -2.00460390E-02 -5.09192217E-04  1.74845995E-04 -1.78622424E-04 -6.66456499E-04
 -9.10981186E-03  8.06855119E-03  1.04126067E-03 -4.57412809E-03  8.43734488E-03
 -1.24725208E-02  4.70045825E-03  8.67158890E-03  1.39986521E-02  1.82220874E-02
  1.55489416E-02  5.36867670E-03  7.71045398E-03  3.55374278E-03 -9.96506310E-03
  6.39859511E-02  1.75941255E-02 -1.61452820E-01  4.90603495E-02  1.34900541E-02
 -1.23791733E-01  2.44845531E-02  6.73248254E-03 -6.17807514E-02 -7.96213988E-03
  5.33702889E-03  2.43069980E-03 -7.82321488E-03 -5.67111687E-04  2.00320867E-04
  8.57307825E-04 -1.04145218E-04  2.89657622E-03 -8.88168321E-03  5.98510699E-03
  3.97596531E-04 -1.22226809E-03 -3.73386245E-03 -3.62857046E-05 -6.68239285E-05
 -1.07967097E-04 -1.41304870E-04 -1.21040210E-04 -4.16392141E-05 -5.46501442E-05
 -2.70164789E-05  7.12674924E-05 -3.18322751E-01  2.14874706E-01 -2.69642197E-02
 -2.47818304E-01  1.67282687E-01 -2.09919875E-02 -1.17672896E-01  7.94317366E-02
 -9.96773814E-03  3.09666856E-05 -1.65094087E-02  1.11388413E-02 -1.39614525E-03
 -4.15875191E-05  2.44768663E-04 -1.69403116E-04  2.38291229E-05  7.14809758E-04
  1.82531078E-03 -2.54012054E-03 -1.45239607E-02  7.57378501E-04  2.11176160E-02
 -4.72190897E-03 -8.71116202E-03 -1.40625355E-02 -1.83052446E-02 -1.56198998E-02
 -5.39317686E-03 -7.71776745E-03 -3.55711355E-03  9.97451510E-03 -1.28226947E-02
 -5.13899692E-02  1.65417085E-01 -9.83162510E-03 -3.94025533E-02  1.26831279E-01
 -4.90667004E-03 -1.96646359E-02  6.32976978E-02  8.00477475E-03 -1.24660200E-03
 -5.14541745E-03  8.17702141E-03  6.67791350E-04 -7.17740842E-04 -4.88638250E-04
  6.59753142E-05 -4.78579829E-03  8.09823506E-03 -3.31243677E-03  5.94491686E-03
  2.31990583E-03 -4.94217780E-03 -3.65616159E-02 -6.20154167E-02 -7.06023745E-02
 -2.02526599E-02  6.87885853E-04  2.54463770E-03  7.17768301E-03 -7.06288232E-03
  1.53614719E-02  2.60559621E-02  2.96637980E-02  9.17426256E-03 -2.58960829E-04
  4.62850538E-03 -4.39166987E-03  3.60826997E-03  1.03310039E-05  1.75233369E-05
  1.99497038E-05 -2.73757556E-06  3.50244918E-06 -8.57156839E-03  5.79211543E-03
 -7.58633116E-04  3.64901565E-02  6.18942081E-02  7.04643827E-02  2.02090845E-02
 -6.79175409E-04 -6.56106491E-03 -4.47301548E-03  6.68190091E-03 -1.54485691E-02
 -2.62036955E-02 -2.98319873E-02 -9.24177699E-03  2.46314610E-04  6.17373220E-03
 -2.94568076E-03 -2.63217561E-03  5.62140007E-03  9.53495788E-03  1.08552148E-02
  5.26884613E-03  1.32336763E-03  6.71820081E-04  3.39810839E-03 -1.74433810E-03
  4.03584021E-05  6.84554843E-05  7.79341653E-05  2.92200686E-05 -8.57540656E-07
 -7.05579773E-03  4.78388960E-03 -6.01038994E-04 -5.57445863E-03 -9.45533632E-03
 -1.07645684E-02 -5.22336494E-03 -1.30925156E-03 -3.09439131E-03 -1.72809248E-03
  1.53157024E-03
MO 17                     OCC NO =   2.00000000 ORB. ENERGY =  -0.48735843 
  5.15693890E-03  9.51372222E-03  1.53581183E-02  1.99917085E-02  1.70589627E-02
  5.89005076E-03  7.81824196E-03  3.60342218E-03 -1.01043693E-02  3.32103730E-01
  1.40112044E-01 -7.91055548E-03  2.54635975E-01  1.07428986E-01 -6.06530980E-03
  1.27081199E-01  5.36145940E-02 -3.02701471E-03 -2.51463132E-03  1.65406151E-02
  4.67266550E-03 -2.23001527E-04  1.65092181E-02  6.47519167E-04 -1.35555948E-03
  6.97396977E-04 -1.21838780E-02  2.83895898E-03  9.34491898E-03 -8.47790539E-04
  8.39363474E-03  2.48896651E-02  1.63081311E-05  3.00331329E-05  4.85243868E-05
  6.35076092E-05  5.43999253E-05  1.87141953E-05  2.63886357E-05  1.30453090E-05
 -3.44125696E-05 -5.46488349E-01  3.69829052E-01 -4.79197546E-02 -4.25448120E-01
  2.87916613E-01 -3.73061375E-02 -2.02017815E-01  1.36712991E-01 -1.77142736E-02
 -2.17533178E-05 -2.90438980E-02  1.96540119E-02 -2.54956650E-03 -1.78519722E-06
  1.93615407E-04 -1.31102021E-04  1.92348504E-05 -1.02637722E-02  7.75081652E-04
  9.48869050E-03 -4.71935906E-03  8.74966930E-03  9.76127584E-03 -5.17018060E-03
 -9.53815102E-03 -1.53975540E-02 -2.00430421E-02 -1.71027658E-02 -5.90517490E-03
 -7.84109850E-03 -3.61395674E-03  1.01339093E-02 -9.30526186E-03 -3.58593477E-01
  3.65335872E-02 -7.13468177E-03 -2.74946625E-01  2.80116263E-02 -3.56070628E-03
 -1.37217637E-01  1.39797649E-02  2.52287646E-03  1.69107328E-03 -1.70105519E-02
  1.84259618E-03 -1.64983062E-02  1.57001883E-03 -1.47693690E-04 -5.05953756E-04
 -1.10369445E-02  2.66117813E-04  1.07708267E-02 -2.00961676E-02  1.22483851E-02
  1.22409762E-02  1.92730165E-03  3.55556132E-03  5.73978618E-03  7.47149685E-03
  6.37544240E-03  2.20128738E-03  2.65473114E-03  1.22356370E-03 -3.43099945E-03
  1.14890461E-01  2.13852280E-01  1.44601155E-01  8.80906833E-02  1.63968299E-01
  1.10870950E-01  4.39634254E-02  8.18316740E-02  5.53323752E-02  1.42452076E-03
  6.93296919E-03  1.44312931E-02  9.97442752E-03  3.57856264E-02 -6.81947811E-04
  3.99583827E-03  1.56075622E-03 -1.24384002E-02  8.28969117E-04  1.16094311E-02
 -9.51865681E-03  1.06340698E-02  8.95673646E-03  3.71365778E-06  6.83909008E-06
  1.10498846E-05  1.44618366E-05  1.23878515E-05  4.26156232E-06  5.00428716E-06
  2.47388585E-06 -6.52592966E-06  6.77374714E-02 -4.59039402E-02  5.78881666E-03
  5.27344817E-02 -3.57368004E-02  4.50666729E-03  2.50401971E-02 -1.69690968E-02
  2.13992503E-03  1.86752917E-06  2.86473753E-03 -1.94189026E-03  2.45517824E-04
 -4.87392738E-06 -8.01318795E-04  5.39824128E-04 -7.17596849E-05 -4.61747877E-03
  6.46044849E-06  4.61101832E-03  6.34776144E-04  3.68653088E-03  3.67018790E-04
 -1.92556351E-03 -3.55235474E-03 -5.73460975E-03 -7.46475868E-03 -6.36969271E-03
 -2.19930215E-03 -2.65424619E-03 -1.22334019E-03  3.43037269E-03 -1.38113007E-01
 -1.98120919E-01 -1.46615096E-01 -1.05896252E-01 -1.51906494E-01 -1.12415112E-01
 -5.28496520E-02 -7.58119879E-02 -5.61030201E-02 -1.42189941E-03 -9.59242924E-03
 -1.26242282E-02 -1.02109544E-02 -3.57971722E-02 -3.75131116E-03 -9.94485023E-04
 -1.94879076E-03 -1.22137900E-02  1.03315545E-03  1.11806346E-02 -1.65447370E-03
  1.03317214E-02  1.42559042E-02  6.09336484E-03  1.03354994E-02  1.17666032E-02
  5.55024542E-03  9.84658600E-04  5.81677731E-03  1.56116021E-03  2.14839921E-03
 -1.77419668E-02 -3.00937319E-02 -3.42606571E-02 -1.20299929E-02 -6.81265537E-04
  2.69958882E-03  7.75733565E-03  3.45828036E-03 -5.65386503E-06 -9.59002459E-06
 -1.09179063E-05 -2.62441777E-06 -8.31341611E-07 -1.01246343E-02  6.84967525E-03
 -8.85974079E-04 -6.10390468E-03 -1.03533770E-02 -1.17869562E-02 -5.55997227E-03
 -9.88027124E-04  9.38901704E-04 -6.13199205E-03 -1.55398460E-03  1.77729525E-02
  3.01462894E-02  3.43204920E-02  1.20500623E-02  6.84619164E-04 -5.77354724E-03
 -5.67676723E-03 -3.72903004E-03 -2.99562726E-02 -5.08115049E-02 -5.78471142E-02
 -1.99161783E-02  1.29368962E-03  3.35086146E-03 -5.79585967E-03 -3.45664424E-03
 -4.15315484E-07 -7.04453623E-07 -8.01995715E-07 -7.37127914E-06 -1.04513837E-06
  4.72374210E-04 -3.17705718E-04  3.91967822E-05  2.99360571E-02  5.07772156E-02
  5.78080771E-02  1.98969027E-02 -1.28792180E-03  6.15194102E-03 -6.45464819E-04
  4.29297948E-03
MO 18                     OCC NO =   2.00000000 ORB. ENERGY =  -0.47847735 
  5.26732617E-03  9.71736895E-03  1.56868677E-02  2.04196426E-02  1.74241197E-02
  6.01613071E-03  1.01593470E-02  4.68243584E-03 -1.31300355E-02 -8.06200872E-02
 -1.78007563E-02 -3.00063353E-01 -6.18143449E-02 -1.36484855E-02 -2.30069456E-01
 -3.08496907E-02 -6.81155091E-03 -1.14820784E-01 -4.07509015E-03 -9.63584852E-04
 -7.36456698E-04 -1.59829216E-02 -1.90373175E-03  6.57246785E-05  2.76782906E-04
 -1.47195820E-04  5.60621299E-03  1.45574157E-02 -2.01636287E-02 -5.73221840E-03
  1.04434043E-02  3.46981465E-03  4.39728300E-03  8.09805757E-03  1.30839923E-02
  1.71240303E-02  1.46682575E-02  5.04604803E-03  9.16162779E-03  4.52908090E-03
 -1.19473836E-02  1.41653999E-01  2.91226724E-01  6.25410112E-01  1.10279437E-01
  2.26723704E-01  4.86889715E-01  5.23645772E-02  1.07656434E-01  2.31192458E-01
 -9.18863340E-03  8.18987936E-03  1.69417089E-02  3.69222904E-02  1.85665714E-04
 -2.11587364E-04 -2.77350313E-04  3.25812905E-04 -1.29418343E-02  2.46380460E-02
 -1.16962117E-02 -1.25208070E-02  6.66452837E-04 -1.49885277E-02  5.29026203E-03
  9.75968194E-03  1.57551741E-02  2.05085572E-02  1.74999907E-02  6.04232714E-03
  1.02003475E-02  4.70133294E-03 -1.31830249E-02  4.97650606E-02 -1.05717733E-01
 -2.88568830E-01  3.81566769E-02 -8.10576200E-02 -2.21256189E-01  1.90428562E-02
 -4.04534338E-02 -1.10422346E-01 -4.09919159E-03  1.63875953E-03 -2.46803818E-03
 -1.57551175E-02 -1.95753136E-03  2.55783729E-04  1.47951126E-04 -1.35991216E-04
 -1.26459532E-02  1.30559323E-02 -4.09979046E-04  8.37378526E-03  2.39387259E-02
 -1.21966215E-02 -1.26351561E-03 -2.33098293E-03 -3.76293429E-03 -4.89822283E-03
 -4.17966281E-03 -1.44313734E-03 -4.86240532E-03 -2.24107917E-03  6.28421828E-03
 -2.54769489E-02  1.98326989E-01 -6.75050845E-02 -1.95341008E-02  1.52064496E-01
 -5.17585967E-02 -9.74888546E-03  7.58908417E-02 -2.58311676E-02 -8.40474519E-05
  1.23413352E-03  9.73596850E-03 -6.56197843E-03  1.25811547E-03  4.90682736E-04
  2.30750663E-04 -4.21465627E-04 -1.25172020E-03 -2.33499723E-03  3.58671743E-03
 -1.61594093E-02 -6.56873716E-03 -3.36304500E-03 -9.51664494E-03 -1.75258992E-02
 -2.83165102E-02 -3.70600018E-02 -3.17451933E-02 -1.09207089E-02 -1.55270629E-02
 -7.67585474E-03  2.02483425E-02 -2.93454250E-02 -3.08734969E-02  1.01046622E-01
 -2.28457860E-02 -2.40354094E-02  7.86660782E-02 -1.08479873E-02 -1.14128625E-02
  3.73534363E-02  1.58075296E-02 -1.12288148E-03 -1.20380385E-03  3.75953945E-03
  4.17035971E-03 -7.83454175E-05 -1.20787682E-04 -4.27899053E-05  2.54077418E-03
 -1.52555749E-03 -1.01521669E-03 -6.90973707E-03  1.05394391E-02 -5.27723102E-03
 -1.29052052E-03 -2.38080263E-03 -3.84335884E-03 -5.00291170E-03 -4.26899402E-03
 -1.47398127E-03 -4.90954808E-03 -2.26280723E-03  6.34514603E-03  2.00870653E-01
  4.58597561E-02 -4.76146140E-02  1.54014815E-01  3.51623383E-02 -3.65078516E-02
  7.68641877E-02  1.75484714E-02 -1.82199768E-02 -6.66593868E-05  9.34496501E-03
  4.27767034E-03 -5.85508597E-03  1.11790303E-03  7.02960204E-05  5.11787742E-04
 -4.63486620E-04 -1.24588895E-04 -3.10413136E-03  3.22872025E-03 -1.05594588E-02
 -7.92622678E-03 -1.18333029E-02  2.84451874E-02  4.82484185E-02  5.49291304E-02
  2.07394915E-02  2.13161797E-04 -2.19707587E-03 -6.37395926E-03  3.59874883E-03
 -1.77082721E-02 -3.00365792E-02 -3.41955908E-02 -1.16027639E-02 -5.97792978E-04
 -5.27017691E-03  4.48863681E-03 -1.56516852E-03  4.22098194E-02  7.15958382E-02
  8.15093480E-02  2.52414603E-02  1.79693088E-03  5.94887342E-03  7.53230820E-03
 -9.81124386E-03  2.84744447E-02  4.82980446E-02  5.49856279E-02  2.07545561E-02
  2.08006122E-04 -5.50266441E-03 -4.13268427E-03  3.31988334E-03 -1.76251653E-02
 -2.98956144E-02 -3.40351074E-02 -1.15454459E-02 -5.90509227E-04  6.24880794E-03
 -3.30732863E-03 -5.76260158E-04 -1.57726302E-02 -2.67533644E-02 -3.04577661E-02
 -1.32772004E-02 -6.40490975E-04  2.34428792E-04 -1.32770508E-03 -5.21983735E-03
  6.58202865E-03  1.11643657E-02  1.27102383E-02  3.11915532E-03  8.20068991E-04
  8.51195437E-04  1.72551411E-03  3.68044778E-03 -1.57966005E-02 -2.67940225E-02
 -3.05040538E-02 -1.32943851E-02 -6.45333469E-04 -6.86555613E-04 -6.98822092E-04
 -5.31179528E-03
MO 19                     OCC NO =   2.00000000 ORB. ENERGY =  -0.47176143 
 -9.97904940E-03 -1.84097399E-02 -2.97190686E-02 -3.86854005E-02 -3.30103255E-02
 -1.13976738E-02 -1.79634137E-02 -8.27932463E-03  2.32160844E-02  2.27571443E-01
 -3.20275653E-01 -8.42248155E-02  1.74487280E-01 -2.45566959E-01 -6.45782209E-02
  8.70813826E-02 -1.22555125E-01 -3.22290586E-02  9.10357927E-03  1.34405565E-02
 -1.73623094E-02 -4.64939977E-03 -1.02848539E-02  4.02815298E-04  4.66867713E-04
 -1.21827811E-04  4.33472885E-03 -3.72468897E-03 -6.10039878E-04 -1.06837417E-02
  2.22764409E-02  2.12628692E-02 -2.02667888E-05 -3.73234160E-05 -6.03032618E-05
 -7.89235318E-05 -6.76050363E-05 -2.32569042E-05 -3.95973917E-05 -1.95751011E-05
  5.16376828E-05 -2.84836929E-01  1.92387752E-01 -2.56708453E-02 -2.21749167E-01
  1.49776308E-01 -1.99850791E-02 -1.05294348E-01  7.11190887E-02 -9.48962242E-03
  2.56643176E-05 -1.41449017E-02  9.54974095E-03 -1.28399267E-03  8.81416095E-06
 -3.52066389E-04  2.38100937E-04 -3.35856610E-05 -1.29568675E-02  8.92341152E-04
  1.20645263E-02 -5.36488597E-03  1.10043965E-02  1.15084474E-02  9.98844598E-03
  1.84270751E-02  2.97470530E-02  3.87218279E-02  3.30414090E-02  1.14084062E-02
  1.79685431E-02  8.28168880E-03 -2.32227138E-02  3.68212234E-01 -8.31651687E-02
  1.36938748E-01  2.82321675E-01 -6.37657512E-02  1.04995905E-01  1.40898304E-01
 -3.18235793E-02  5.24003159E-02 -9.12213000E-03  2.03542244E-02 -5.53030977E-03
  7.64471408E-03  1.02445715E-02 -2.97476434E-04 -5.35981435E-04  1.37257236E-04
 -8.99095699E-03  7.17617285E-03  1.81478415E-03 -1.56545644E-02 -1.61832556E-02
  1.86745723E-02  1.10419201E-02  2.03705654E-02  3.28844531E-02  4.28057910E-02
  3.65262625E-02  1.26116426E-02  1.90655475E-02  8.78729734E-03 -2.46404926E-02
 -1.04824135E-01 -2.23023498E-01 -1.06934014E-01 -8.03724665E-02 -1.71000205E-01
 -8.19901872E-02 -4.01114942E-02 -8.53410878E-02 -4.09188502E-02 -1.25696636E-02
 -4.73803208E-03 -1.23870636E-02 -5.43822993E-03 -2.85872984E-02  6.90040072E-04
 -2.80915322E-03 -9.80701358E-04  3.33811398E-03 -1.29627966E-03 -2.04183432E-03
  5.64717271E-03 -2.12749033E-02  1.49395833E-03 -1.50401764E-05 -2.76980614E-05
 -4.47516232E-05 -5.85699024E-05 -5.01703394E-05 -1.72591695E-05 -2.12476772E-05
 -1.05038592E-05  2.77084112E-05 -1.09105379E-01  7.42299161E-02 -9.35480790E-03
 -8.49399229E-02  5.77889324E-02 -7.28283675E-03 -4.03324797E-02  2.74402290E-02
 -3.45814848E-03  1.56903664E-05 -6.41501144E-03  4.36685955E-03 -5.52877178E-04
 -3.12275087E-06  8.83646911E-04 -5.98183711E-04  7.86709537E-05  4.76738552E-03
  5.29942881E-04 -5.29732840E-03 -4.84356030E-03 -3.44934891E-03  5.74812919E-03
 -1.10394121E-02 -2.03659385E-02 -3.28769839E-02 -4.27960684E-02 -3.65179661E-02
 -1.26087780E-02 -1.90476818E-02 -8.77906305E-03  2.46174028E-02  1.54079268E-01
  1.89368675E-01  1.11457130E-01  1.18138163E-01  1.45195831E-01  8.54582238E-02
  5.89592240E-02  7.24628967E-02  4.26496435E-02  1.25755978E-02  9.01568313E-03
  9.47429138E-03  5.83285281E-03  2.86145023E-02  2.72892813E-03  4.99022284E-04
  1.28171291E-03  8.33164595E-03  8.15170281E-04 -9.14681623E-03 -3.23116694E-03
  1.16427802E-02 -8.16314880E-03 -9.78077185E-04 -1.65900392E-03 -1.88871771E-03
 -7.17782120E-04  5.05935031E-04  4.50800794E-03 -6.40602677E-03 -2.78367208E-03
 -3.79369518E-02 -6.43482466E-02 -7.32582194E-02 -2.70850513E-02 -3.21613343E-04
 -4.75375665E-03  1.55568976E-03  7.05176580E-03 -4.16407425E-05 -7.06305761E-05
 -8.04104310E-05 -2.44515695E-05  2.97503290E-07 -4.27922021E-03  2.88369009E-03
 -3.66804108E-04  9.10995676E-04  1.54522099E-03  1.75917984E-03  6.80148496E-04
 -4.95124322E-04  7.22984538E-03 -1.52978817E-03  3.80384037E-03  3.79327111E-02
  6.43410534E-02  7.32500302E-02  2.70749345E-02  3.15181695E-04 -2.33600815E-03
  3.23106187E-03 -7.66193331E-03  2.21939093E-02  3.76450684E-02  4.28575886E-02
  1.69525964E-02 -6.46861697E-04 -2.60986352E-03  4.21033015E-03  3.18598981E-03
 -1.66026540E-05 -2.81612419E-05 -3.20605851E-05 -1.42853059E-06 -1.58006907E-06
 -1.32308332E-03  8.86139190E-04 -1.12114947E-04 -2.21238401E-02 -3.75262178E-02
 -4.27222814E-02 -1.68918807E-02  6.50092125E-04 -4.45489334E-03  5.84391251E-04
 -3.79237690E-03
MO 20                     OCC NO =   2.00000000 ORB. ENERGY =  -0.44421070 
 -9.02459679E-03 -1.66489285E-02 -2.68765691E-02 -3.49853105E-02 -2.98530316E-02
 -1.03075360E-02 -1.27345572E-02 -5.86934841E-03  1.64582613E-02 -4.83849485E-02
  9.60337607E-03  1.50345870E-01 -3.70984950E-02  7.36325675E-03  1.15275631E-01
 -1.85147493E-02  3.67478122E-03  5.75306198E-02  1.21539524E-02 -2.55369151E-03
 -4.35655269E-04  6.54239609E-03  2.01324816E-04 -2.47485887E-04  2.92455215E-04
 -4.26734484E-04  5.88149888E-03 -2.22982177E-03 -3.65167712E-03  1.54847930E-02
 -2.42299429E-02 -3.79296354E-03  1.63299679E-02  3.00733476E-02  4.85893615E-02
  6.35926467E-02  5.44727674E-02  1.87392538E-02  2.79209980E-02  1.38028374E-02
 -3.64108739E-02 -1.17053922E-01 -1.57545285E-01  1.10551111E-01 -9.11279649E-02
 -1.22651005E-01  8.60654441E-02 -4.32707809E-02 -5.82390353E-02  4.08669169E-02
 -2.20022466E-02 -6.99430699E-03 -9.16658502E-03  8.47223070E-03  2.36291300E-03
 -6.01812496E-04 -7.98234270E-04  7.61039036E-04  4.28665936E-03 -7.52052741E-03
  3.23386805E-03 -3.90357477E-03  3.59305815E-03 -1.02430493E-03 -8.96951878E-03
 -1.65473184E-02 -2.67125387E-02 -3.47717917E-02 -2.96708356E-02 -1.02446280E-02
 -1.26220929E-02 -5.81751366E-03  1.63129113E-02  1.04039125E-02 -2.80834411E-02
  1.54095267E-01  7.97705704E-03 -2.15325929E-02  1.18150430E-01  3.98111058E-03
 -1.07462731E-02  5.89653461E-02  1.21271055E-02 -1.61878791E-04 -1.94778751E-03
  6.65794549E-03  1.42208702E-04  4.19512666E-04 -1.58871707E-04 -3.74047442E-04
 -1.05599129E-02 -2.04827660E-04  1.07647406E-02  2.39711258E-03 -9.84297765E-03
  1.96612078E-02 -2.45136886E-03 -4.52238098E-03 -7.30053499E-03 -9.50312826E-03
 -8.10903732E-03 -2.79985614E-03 -4.09399251E-03 -1.88691824E-03  5.29111434E-03
 -2.07705258E-01  2.46109753E-01 -1.52623260E-01 -1.59255155E-01  1.88701274E-01
 -1.17021789E-01 -7.94794846E-02  9.41751620E-02 -5.84020748E-02  2.26190350E-03
 -1.53925977E-02  1.27774673E-02 -8.15291281E-03  9.62794096E-04 -7.52298471E-04
  2.34398937E-04 -1.87377138E-05  1.83969893E-03 -1.61958370E-02  1.43561380E-02
 -2.23164605E-02 -3.87504080E-03  1.87830596E-02  3.78329087E-02  6.96732670E-02
  1.12570759E-01  1.47330038E-01  1.26201304E-01  4.34146891E-02  6.15939901E-02
  3.04491921E-02 -8.03227382E-02 -3.50564558E-01 -5.50680472E-01 -2.08339975E-01
 -2.72918961E-01 -4.28711741E-01 -1.62195317E-01 -1.29591576E-01 -2.03567498E-01
 -7.70160731E-02 -5.90279150E-02 -2.30210285E-02 -3.55201730E-02 -9.25525198E-03
 -7.71487812E-03  6.92506376E-05 -2.78032362E-05 -1.00293690E-03  3.41381039E-03
  7.54138049E-03 -1.09551909E-02  2.58088555E-02  3.01816170E-02  1.22845363E-02
 -2.50032990E-03 -4.61270622E-03 -7.44634812E-03 -9.69293364E-03 -8.27099862E-03
 -2.85577749E-03 -4.20445612E-03 -1.93783085E-03  5.43387856E-03  3.21685532E-01
 -1.10336207E-01 -1.07684886E-01  2.46647965E-01 -8.45987721E-02 -8.25659078E-02
  1.23094622E-01 -4.22207169E-02 -4.12061751E-02  2.21875431E-03  1.83965628E-02
 -9.95010149E-03 -5.28686142E-03  7.16743296E-04  4.79524521E-04 -5.82926680E-04
  8.18234203E-05  1.18774895E-02 -1.97593224E-02  7.88183289E-03  2.94201442E-03
 -1.41492928E-02 -2.06099705E-02 -1.24178551E-02 -2.10630312E-02 -2.39795215E-02
 -1.22110174E-02 -8.61772013E-04 -1.49204360E-03  2.60613596E-03 -8.96290225E-04
  1.97126511E-02  3.34363851E-02  3.80661504E-02  1.53281687E-02  7.13094130E-04
  3.95872999E-03 -2.22016813E-03 -9.32299234E-04  1.05660384E-03  1.79219998E-03
  2.04035675E-03 -3.14821283E-03  2.46379599E-06 -1.00653893E-03 -1.64820296E-03
 -1.42396492E-03 -1.21938938E-02 -2.06831506E-02 -2.35470407E-02 -1.20469889E-02
 -8.50667424E-04  3.06589258E-03 -4.66411193E-04 -4.42572939E-04  1.97035187E-02
  3.34208949E-02  3.80485154E-02  1.53373892E-02  7.17365188E-04 -3.34691761E-03
  2.76136069E-03 -1.60095713E-03 -1.96037371E-02 -3.32516463E-02 -3.78558319E-02
 -1.66579107E-02 -1.16048129E-03 -3.60977534E-03 -5.16735400E-04 -7.95302187E-03
  3.52709680E-02  5.98262337E-02  6.81100665E-02  2.47793682E-02  2.00580830E-03
  4.57873615E-03  5.79418872E-03 -6.60402606E-03 -1.95356035E-02 -3.31360789E-02
 -3.77242623E-02 -1.65747585E-02 -1.14153967E-03  1.83364817E-03 -4.14574440E-03
 -7.49605654E-03
MO 21                     OCC NO =   2.00000000 ORB. ENERGY =  -0.43178850 
  4.41747715E-03  8.14953431E-03  1.31558930E-02  1.71250653E-02  1.46128506E-02
  5.04546692E-03  9.29719604E-03  4.28507106E-03 -1.20157834E-02  3.71498695E-02
  1.81949677E-01 -1.65847192E-01  2.84841524E-02  1.39507417E-01 -1.27161057E-01
  1.42155885E-02  6.96239791E-02 -6.34622804E-02 -1.78181043E-03  2.60080708E-03
  9.06970530E-03 -1.17862245E-02 -5.28295866E-03 -5.03203799E-04  6.09496594E-04
 -1.02040349E-03 -3.82317833E-03  7.83829837E-03 -4.01512004E-03 -2.15010062E-02
 -3.32744795E-03 -6.81546575E-03  5.60310307E-05  1.03187016E-04  1.66718761E-04
  2.18197706E-04  1.86905775E-04  6.42977202E-05  1.00394267E-04  4.96302367E-05
 -1.30920929E-04  9.75317561E-02 -6.66839711E-02  9.33692660E-03  7.59297108E-02
 -5.19143183E-02  7.26891594E-03  3.60541123E-02 -2.46507545E-02  3.45153838E-03
 -7.24762965E-05  6.39577848E-03 -4.36561313E-03  6.15798338E-04  6.10102562E-06
 -6.19635808E-04  4.13966981E-04 -4.96797325E-05  6.97237469E-03  6.90543755E-04
 -7.66291844E-03 -6.33996199E-03 -5.08334014E-03  7.32861442E-03 -4.48477311E-03
 -8.27368453E-03 -1.33563102E-02 -1.73859490E-02 -1.48354632E-02 -5.12232970E-03
 -9.39175651E-03 -4.32865392E-03  1.21379943E-02 -1.74437943E-01 -8.94348117E-02
  1.54589131E-01 -1.33747897E-01 -6.85729139E-02  1.18529093E-01 -6.67495753E-02
 -3.42226904E-02  5.91543255E-02  1.87241396E-03 -8.85005476E-03 -4.86891551E-03
  1.12616189E-02  5.27490573E-03 -8.66357212E-04  3.18294658E-04  8.99146193E-04
  6.14242053E-03 -6.70284755E-03  5.60427017E-04  1.24796918E-02  2.14352980E-03
  1.95289507E-02 -2.89118968E-03 -5.33377960E-03 -8.61038572E-03 -1.12081649E-02
 -9.56394828E-03 -3.30220200E-03 -8.02355966E-03 -3.69805296E-03  1.03697238E-02
  1.86648609E-01  6.97795903E-02 -2.52475720E-01  1.43110258E-01  5.35025428E-02
 -1.93582292E-01  7.14220496E-02  2.67015189E-02 -9.66111322E-02 -9.79438836E-03
  1.72600397E-02  4.15470331E-03 -1.61918667E-02 -2.28222701E-02  2.52942014E-03
 -2.15061657E-04 -6.89721495E-04  9.08171968E-03 -1.68196705E-02  7.73795083E-03
  2.40020460E-02 -7.14713938E-04  2.03611905E-02  1.33515992E-04  2.45883695E-04
  3.97273091E-04  5.19941948E-04  4.45376600E-04  1.53214635E-04  2.15714972E-04
  1.06639407E-04 -2.81306945E-04 -7.29297872E-01  4.90228120E-01 -6.53379158E-02
 -5.67767656E-01  3.81648817E-01 -5.08663972E-02 -2.69596164E-01  1.81220357E-01
 -2.41531645E-02 -2.16403433E-04 -4.25861104E-02  2.85992209E-02 -3.80650941E-03
 -2.08136036E-05 -4.66019499E-04  3.13033061E-04 -4.82394804E-05 -5.70104068E-03
  3.80819426E-03  1.89284642E-03 -2.80488369E-02  7.24264408E-03  4.29354902E-02
  2.87204091E-03  5.29845320E-03  8.55335787E-03  1.11339315E-02  9.50060486E-03
  3.28033104E-03  7.97496104E-03  3.67565389E-03 -1.03069145E-02 -2.43797264E-02
 -1.78675715E-01  2.65815719E-01 -1.86928205E-02 -1.36997151E-01  2.03810553E-01
 -9.32902761E-03 -6.83711806E-02  1.01715751E-01  9.79583846E-03  6.40243931E-04
 -1.62460119E-02  1.77084543E-02  2.28272359E-02  1.04095669E-03 -2.19880825E-03
  1.00246782E-03 -9.65798108E-03  1.66087186E-02 -6.95073753E-03 -2.35890067E-02
  1.15104100E-03 -2.10269562E-02  2.59195228E-02  4.39644137E-02  5.00519414E-02
  1.88901155E-02  4.01338336E-04  3.01002063E-04  1.08237083E-03  5.79948998E-03
 -4.71381745E-03 -7.99552608E-03 -9.10262570E-03 -2.02412931E-03  6.82710461E-04
 -4.65148563E-05  3.82308768E-03 -2.73495644E-03  2.82787007E-05  4.79660256E-05
  5.46076360E-05 -2.99407595E-06  1.37299368E-06  2.47105062E-03 -1.66957513E-03
  2.05711829E-04 -2.59837175E-02 -4.40733000E-02 -5.01759046E-02 -1.89629064E-02
 -4.02308764E-04 -1.81451071E-04 -1.16150444E-03 -5.79223973E-03  4.82372161E-03
  8.18194432E-03  9.31485632E-03  2.11334355E-03 -6.80171123E-04 -3.89232300E-03
 -1.15566517E-03  2.38531939E-03  1.43612443E-02  2.43593870E-02  2.77323068E-02
  1.40685449E-02  2.52779445E-03  1.61787090E-03  6.29759668E-03 -3.05556504E-03
  1.33915799E-04  2.27146527E-04  2.58598345E-04  9.87829121E-05  8.78786750E-06
 -1.73106161E-02  1.17437190E-02 -1.55854229E-03 -1.45433879E-02 -2.46683369E-02
 -2.80840355E-02 -1.42314686E-02 -2.53498716E-03 -5.58426959E-03 -3.63628914E-03
  2.64588649E-03
MO 22                     OCC NO =   2.00000000 ORB. ENERGY =  -0.34950160 
 -7.61125426E-03 -1.40415390E-02 -2.26674284E-02 -2.95062593E-02 -2.51777469E-02
 -8.69327227E-03 -1.25928723E-02 -5.80404590E-03  1.62751463E-02 -1.36624283E-02
 -1.32826067E-01 -8.67118534E-02 -1.04754793E-02 -1.01842563E-01 -6.64851230E-02
 -5.22799842E-03 -5.08265772E-02 -3.31807364E-02  1.37333291E-02 -3.17574374E-03
 -1.10300528E-02 -9.56348905E-03  2.55169558E-02  2.33795813E-04 -3.31719350E-03
 -7.14591126E-04 -9.69936318E-04  1.61641334E-03 -6.46477026E-04 -1.82961206E-02
  1.00702760E-02  8.99570847E-03  1.07998216E-03  1.98890034E-03  3.21345662E-03
  4.20569864E-03  3.60255557E-03  1.23932024E-03  3.39476195E-03  1.67821176E-03
 -4.42699969E-03 -1.25616970E-01 -1.63716364E-01  1.66725789E-01 -9.77944062E-02
 -1.27455268E-01  1.29798144E-01 -4.64362430E-02 -6.05202695E-02  6.16327499E-02
  5.25512156E-03 -9.37298661E-03 -1.22425838E-02  1.22008218E-02  3.60088250E-05
 -7.25664733E-04 -9.18278013E-04  1.21070419E-03  7.20603495E-04  3.62411295E-03
 -4.34471645E-03 -1.03916932E-03  1.31729064E-02 -2.90979646E-03 -7.60212323E-03
 -1.40246937E-02 -2.26402348E-02 -2.94708614E-02 -2.51475418E-02 -8.68284317E-03
 -1.25709879E-02 -5.79395940E-03  1.62468627E-02 -1.07172391E-01 -6.93521383E-02
 -9.50801884E-02 -8.21729590E-02 -5.31747998E-02 -7.29014290E-02 -4.10100661E-02
 -2.65379522E-02 -3.63829228E-02  1.37332417E-02 -7.87828649E-03 -7.83399395E-03
 -9.98195019E-03  2.55098346E-02 -3.06340195E-03 -1.09116783E-03 -1.00214259E-03
  2.91086992E-03 -1.04727636E-03 -1.86359356E-03  1.84369563E-03  5.13279646E-03
 -2.16923214E-02  2.06998328E-03  3.81878597E-03  6.16471295E-03  8.02462530E-03
  6.84742795E-03  2.36425268E-03 -1.71816068E-03 -7.91899038E-04  2.22056699E-03
  1.42706646E-01 -1.30188882E-01  2.86764871E-01  1.09418361E-01 -9.98205379E-02
  2.19873027E-01  5.46074314E-02 -4.98174449E-02  1.09732052E-01 -1.40614122E-02
  9.38237016E-03 -1.29183707E-02  1.66898232E-02 -3.11045947E-02  4.91307913E-05
 -4.56257338E-03 -1.24560910E-03 -2.01487189E-03 -8.78865516E-03  1.08035271E-02
 -1.64111813E-03  2.78442508E-02 -3.11631203E-02  3.57144906E-02  6.57719781E-02
  1.06267465E-01  1.39080432E-01  1.19134781E-01  4.09837245E-02  6.19197382E-02
  3.06102267E-02 -8.07475358E-02 -1.47900497E-01 -3.27011742E-01 -8.27662579E-01
 -1.15142415E-01 -2.54582794E-01 -6.44345829E-01 -5.46736914E-02 -1.20884915E-01
 -3.05958190E-01 -4.37843078E-02 -1.00238382E-02 -2.31197541E-02 -6.35208797E-02
  1.93770216E-02  5.29519053E-04  1.02575285E-04 -5.26642076E-03 -6.27420871E-03
  1.32512310E-02 -6.97702232E-03  2.70107688E-02 -4.32038263E-03  1.50559712E-02
  2.05548182E-03  3.79203311E-03  6.12152547E-03  7.96840803E-03  6.79945765E-03
  2.34768968E-03 -1.74519489E-03 -8.04359090E-04  2.25550626E-03 -2.06645607E-01
  1.06448783E-01  2.55783093E-01 -1.58442682E-01  8.16181431E-02  1.96118175E-01
 -7.90740037E-02  4.07331741E-02  9.78767153E-02 -1.40684505E-02 -1.73575435E-02
  5.20624949E-03  1.43019873E-02 -3.12650145E-02 -4.09477311E-03 -1.74993394E-03
 -1.61527441E-03  1.61351093E-02 -5.17728733E-03 -1.09578220E-02 -3.18682139E-02
  1.57958972E-02  8.13380990E-03  8.54647046E-03  1.44964306E-02  1.65036772E-02
  5.69372727E-03 -2.14787106E-04 -4.17031657E-04 -2.82173540E-03  9.56179174E-05
 -1.45092136E-02 -2.46103708E-02 -2.80180431E-02 -1.39750273E-02  5.43698209E-04
 -3.02971251E-03 -1.25914619E-03  4.64822219E-05  1.06601159E-02  1.80815731E-02
  2.05852361E-02  2.15453308E-03  4.92162912E-04  2.26195385E-05 -4.32178896E-04
 -3.61278906E-03  8.57963512E-03  1.45526841E-02  1.65677199E-02  5.72515564E-03
 -2.03348817E-04 -2.46552198E-03 -1.43287466E-03 -8.05930328E-05 -1.45197249E-02
 -2.46282000E-02 -2.80383409E-02 -1.39906848E-02  5.39851556E-04 -5.98426351E-05
 -3.26858509E-03  3.08511723E-04 -4.70057602E-03 -7.97306610E-03 -9.07705581E-03
 -5.22006470E-03 -2.99902457E-03  4.98538600E-03 -5.48788736E-03  8.50015534E-03
  1.09365136E-02  1.85503959E-02  2.11189743E-02  7.28599122E-03  1.77801304E-03
  2.11056227E-03  3.78614207E-04 -2.08997458E-02 -4.69232774E-03 -7.95907545E-03
 -9.06112795E-03 -5.21366431E-03 -2.98711218E-03 -7.90362969E-03  3.23970370E-03
  7.36308785E-03
MO 23                     OCC NO =   2.00000000 ORB. ENERGY =  -0.33497102 
 -6.05933174E-03 -1.11784918E-02 -1.80455761E-02 -2.34899804E-02 -2.00440448E-02
 -6.92072801E-03 -1.17158171E-02 -5.39981179E-03  1.51416320E-02  1.36718946E-01
  1.04829113E-01 -3.61033024E-02  1.04827374E-01  8.03762832E-02 -2.76817114E-02
  5.23162073E-02  4.01133990E-02 -1.38151143E-02 -3.48836793E-03  1.16923980E-03
  3.14745557E-03 -1.98651298E-03 -1.24353276E-02 -6.60391321E-04  1.30015392E-03
 -4.70344276E-04 -9.89270501E-03  1.66932783E-02 -6.80057328E-03 -2.24460135E-02
 -3.41884973E-02  1.62188226E-02  3.64956146E-02  6.72104997E-02  1.08591678E-01
  1.42122308E-01  1.21740418E-01  4.18800937E-02  6.47653161E-02  3.20169475E-02
 -8.44583622E-02 -5.88629787E-01 -8.31041292E-01  2.97827274E-01 -4.58255765E-01
 -6.46976200E-01  2.31862315E-01 -2.17596045E-01 -3.07207183E-01  1.10096428E-01
 -4.34397726E-02 -4.54792670E-02 -6.43487059E-02  2.19146152E-02  1.84135608E-02
 -4.24893202E-03 -6.29786303E-03 -4.90456382E-05  7.22889319E-03 -5.23823600E-03
 -1.99065719E-03 -1.69147630E-02  2.71478765E-02 -1.25781696E-02 -6.05370453E-03
 -1.11681105E-02 -1.80288175E-02 -2.34681657E-02 -2.00254302E-02 -6.91430084E-03
 -1.17091504E-02 -5.39673910E-03  1.51330158E-02  5.13046756E-02  1.62624360E-01
 -4.35267974E-02  3.93371556E-02  1.24689995E-01 -3.33735743E-02  1.96319978E-02
  6.22290471E-02 -1.66557528E-02 -3.50889787E-03  2.72678338E-03  2.10195823E-03
 -1.85523153E-03 -1.26043098E-02  1.51187087E-03 -1.60090865E-04 -2.79698142E-04
 -1.83706322E-02  1.27890979E-02  5.58153428E-03  8.77426570E-03 -3.00463634E-02
 -2.71328469E-02  1.47932954E-02  2.72912489E-02  4.40565972E-02  5.73486045E-02
  4.89356727E-02  1.68963143E-02  2.45996497E-02  1.13379611E-02 -3.17928182E-02
 -1.37733229E-01 -1.26149500E-01 -6.01775031E-02 -1.05605062E-01 -9.67233974E-02
 -4.61402743E-02 -5.27043281E-02 -4.82717548E-02 -2.30272309E-02 -2.80100953E-02
 -1.31783764E-02 -5.78523940E-03 -3.84428998E-03  2.51335686E-03 -2.59520542E-04
  3.74961432E-04 -3.77256759E-04 -5.06551355E-04  4.63255652E-03 -4.12600516E-03
  6.96669891E-03  3.22246890E-04 -2.51865931E-03 -8.88476044E-03 -1.63622177E-02
 -2.64363556E-02 -3.45992984E-02 -2.96373816E-02 -1.01955976E-02 -1.53682546E-02
 -7.59734732E-03  2.00412457E-02  8.28545479E-02  1.34446400E-01  9.00836263E-02
  6.45033178E-02  1.04668230E-01  7.01312471E-02  3.06284567E-02  4.97001776E-02
  3.33007966E-02  1.04314723E-02  6.32416850E-03  1.01340779E-02  5.84531925E-03
  5.23611098E-03  7.96500020E-04  1.23156151E-03  4.27217147E-04 -1.92195047E-03
  2.52748097E-03 -6.05530492E-04  2.44142288E-03 -3.81484946E-03  1.35369473E-03
  1.47956511E-02  2.72955947E-02  4.40636128E-02  5.73577367E-02  4.89434652E-02
  1.68990049E-02  2.45942805E-02  1.13354865E-02 -3.17858790E-02 -5.91302548E-02
 -1.79404845E-01 -5.31872745E-02 -4.53373110E-02 -1.37556202E-01 -4.07806124E-02
 -2.26264959E-02 -6.86501862E-02 -2.03523840E-02 -2.80430331E-02 -1.03551229E-04
 -1.46531973E-02 -2.70320034E-03  2.36098139E-03  4.71091570E-04 -1.47956789E-04
 -3.15540146E-04 -3.42261586E-03  5.33318549E-03 -1.91056963E-03  1.96817584E-03
  3.12120249E-03  5.56681183E-03  1.99346016E-02  3.38128551E-02  3.84947483E-02
  2.28324042E-02  1.83603934E-03  1.00268460E-03 -4.88659090E-04  3.78699270E-03
 -3.05314541E-03 -5.17871215E-03 -5.89578195E-03 -5.53937367E-03  2.89240115E-04
  2.77085895E-03  3.92101772E-03 -2.66632577E-04  1.53269940E-02  2.59974811E-02
  2.95972194E-02  4.95982608E-03  1.85054205E-03 -1.37959458E-02 -2.07419331E-02
 -2.78341094E-03  1.99187039E-02  3.37858897E-02  3.84640492E-02  2.28180925E-02
  1.83731115E-03 -1.26940950E-03  1.05145610E-03  3.58398624E-03 -3.05052052E-03
 -5.17425984E-03 -5.89071315E-03 -5.54134085E-03  2.88273254E-04  2.64081433E-03
  4.00464706E-03 -2.78624245E-04  9.91943849E-03  1.68252441E-02  1.91549496E-02
  1.36748394E-02  4.25971653E-04 -3.96204918E-03  1.46522719E-03  4.89802658E-04
 -9.31269614E-03 -1.57960943E-02 -1.79832987E-02 -6.62518029E-03  5.45933389E-04
 -7.00732099E-04 -8.33786352E-04  1.53428667E-03  9.90944486E-03  1.68082930E-02
  1.91356514E-02  1.36474945E-02  4.17771763E-04  2.73344972E-03 -3.07312697E-03
  1.08215444E-03
END DATA
 THE SCF ENERGY =   -266.837084169665 THE VIRIAL(-V/T)=   2.00821324
