# Supplementary material for: Novel Sulfonium Reagents for the Modular Synthesis of Spiro[2.3]Hexanes and Heteroatom‐Containing Analogues: Synthesis, Application, and Evaluation as Bioisosteres
Source: Angew Chem Int Ed Engl. 2025 Dec 9;65(5):e21633. doi: 10.1002/anie.202521633 (PMC12851011; doi:10.1002/anie.202521633)
Supplement: Supplementary file 2 — Supporting information [file ANIE-65-e21633-s001.zip › Bioisostere-Analysis/DFT/1498445061868966581926194584257159875421614386/file.wfx]

   ########################################
   #                                      #
   #   WFX format file produced by ORCA   #
   #                                      #
   ########################################


Warning: this subroutine still in the testing stage. 
<Title> 
Name  ./data/DFT/1498445061868966581926194584257159875421614386/file    Run Type  GeometryOpt    Method  DFGTO    Basis Set  Gauss 
</Title> 
 
<Keywords> 
  GTO 
</Keywords> 
 
<Number of Nuclei> 
14 
</Number of Nuclei> 
 
<Number of Primitives> 
256 
</Number of Primitives> 
 
<Number of Occupied Molecular Orbitals> 
23 
</Number of Occupied Molecular Orbitals> 
 
<Number of Perturbations> 
0 
</Number of Perturbations> 
 
<Nuclear Names> 
C1 
N2 
C3 
C4 
N5 
C6 
H7 
H8 
H9 
H10 
H11 
H12 
H13 
H14 
</Nuclear Names> 
 
<Atomic Numbers> 
6 
7 
6 
6 
7 
6 
1 
1 
1 
1 
1 
1 
1 
1 
</Atomic Numbers> 
 
<Nuclear Charges> 
 6.00000000000000E+00 
 7.00000000000000E+00 
 6.00000000000000E+00 
 6.00000000000000E+00 
 7.00000000000000E+00 
 6.00000000000000E+00 
 1.00000000000000E+00 
 1.00000000000000E+00 
 1.00000000000000E+00 
 1.00000000000000E+00 
 1.00000000000000E+00 
 1.00000000000000E+00 
 1.00000000000000E+00 
 1.00000000000000E+00 
</Nuclear Charges> 
 
<Nuclear Cartesian Coordinates> 
 2.31970504006856E+00 -3.90134364708021E-01 -1.09794456249325E+00 
 2.24077380897675E+00  7.20413342721231E-01  1.45400694565508E+00 
-1.76660392370768E-01 -6.66312593570504E-02  2.58924678624789E+00 
-1.98967960538243E+00 -4.22217352657499E-01  3.82020283332476E-01 
-1.86688064319495E+00  1.70120845850782E+00 -1.41478871458733E+00 
-4.26835120853620E-01 -6.25544757562262E-01 -1.92658682586273E+00 
 3.17781580593537E+00 -2.27855177055532E+00 -1.02867545031597E+00 
 3.45838754070718E+00  7.99736965653028E-01 -2.35016597541635E+00 
 2.18003672056848E+00  2.62426370719240E+00  1.24602427674534E+00 
 5.53017406660765E-02 -1.87408281234018E+00  3.58267329638812E+00 
-8.09704992392580E-01  1.35272862528155E+00  3.95502547945233E+00 
-3.74897479199141E+00 -1.45913336838306E+00  6.12543349534163E-01 
-3.45616525784798E+00  1.74101499554594E+00 -2.49288282199660E+00 
-9.57119852888677E-01 -1.82288143672518E+00 -3.51030709406977E+00 
</Nuclear Cartesian Coordinates> 
 
<Net Charge> 
0.0 
</Net Charge> 
 
<Number of Electrons> 
46 
</Number of Electrons> 
 
<Number of Alpha Electrons> 
23 
</Number of Alpha Electrons> 
 
<Number of Beta Electrons> 
23 
</Number of Beta Electrons> 
 
<Electronic Spin Multiplicity> 
1 
</Electronic Spin Multiplicity> 
 
<Primitive Centers> 
1  1  1  1  1  1  1  1  1  1   
1  1  1  1  1  1  1  1  1  1   
1  1  1  1  1  1  1  1  1  1   
1  1  2  2  2  2  2  2  2  2   
2  2  2  2  2  2  2  2  2  2   
2  2  2  2  2  2  2  2  2  2   
2  2  2  2  3  3  3  3  3  3   
3  3  3  3  3  3  3  3  3  3   
3  3  3  3  3  3  3  3  3  3   
3  3  3  3  3  3  4  4  4  4   
4  4  4  4  4  4  4  4  4  4   
4  4  4  4  4  4  4  4  4  4   
4  4  4  4  4  4  4  4  5  5   
5  5  5  5  5  5  5  5  5  5   
5  5  5  5  5  5  5  5  5  5   
5  5  5  5  5  5  5  5  5  5   
6  6  6  6  6  6  6  6  6  6   
6  6  6  6  6  6  6  6  6  6   
6  6  6  6  6  6  6  6  6  6   
6  6  7  7  7  7  7  7  7  7   
8  8  8  8  8  8  8  8  9  9   
9  9  9  9  9  9  10 10 10 10  
10 10 10 10 11 11 11 11 11 11  
11 11 12 12 12 12 12 12 12 12  
13 13 13 13 13 13 13 13 14 14  
14 14 14 14 14 14 
</Primitive Centers> 
 
<Primitive Types> 
1  1  1  1  1  1  1  1  1  4   
2  3  4  2  3  4  2  3  1  4   
2  3  1  4  2  3  5  6  7  8   
9  10 1  1  1  1  1  1  1  1   
1  4  2  3  4  2  3  4  2  3   
1  4  2  3  1  4  2  3  5  6   
7  8  9  10 1  1  1  1  1  1   
1  1  1  4  2  3  4  2  3  4   
2  3  1  4  2  3  1  4  2  3   
5  6  7  8  9  10 1  1  1  1   
1  1  1  1  1  4  2  3  4  2   
3  4  2  3  1  4  2  3  1  4   
2  3  5  6  7  8  9  10 1  1   
1  1  1  1  1  1  1  4  2  3   
4  2  3  4  2  3  1  4  2  3   
1  4  2  3  5  6  7  8  9  10  
1  1  1  1  1  1  1  1  1  4   
2  3  4  2  3  4  2  3  1  4   
2  3  1  4  2  3  5  6  7  8   
9  10 1  1  1  1  1  4  2  3   
1  1  1  1  1  4  2  3  1  1   
1  1  1  4  2  3  1  1  1  1   
1  4  2  3  1  1  1  1  1  4   
2  3  1  1  1  1  1  4  2  3   
1  1  1  1  1  4  2  3  1  1   
1  1  1  4  2  3  
</Primitive Types> 
 
<Primitive Exponents> 
 3.04752490000000E+03  4.57369510000000E+02  1.03948690000000E+02  2.92101550000000E+01  
 9.28666300000000E+00  3.16392700000000E+00  7.86827240000000E+00  1.88128850000000E+00  
 5.44249300000000E-01  7.86827240000000E+00  7.86827240000000E+00  7.86827240000000E+00  
 1.88128850000000E+00  1.88128850000000E+00  1.88128850000000E+00  5.44249300000000E-01  
 5.44249300000000E-01  5.44249300000000E-01  1.68714400000000E-01  1.68714400000000E-01  
 1.68714400000000E-01  1.68714400000000E-01  4.38000000000000E-02  4.38000000000000E-02  
 4.38000000000000E-02  4.38000000000000E-02  8.00000000000000E-01  8.00000000000000E-01  
 8.00000000000000E-01  8.00000000000000E-01  8.00000000000000E-01  8.00000000000000E-01  
 4.17351100000000E+03  6.27457900000000E+02  1.42902100000000E+02  4.02343300000000E+01  
 1.28202100000000E+01  4.39043700000000E+00  1.16263580000000E+01  2.71628000000000E+00  
 7.72218000000000E-01  1.16263580000000E+01  1.16263580000000E+01  1.16263580000000E+01  
 2.71628000000000E+00  2.71628000000000E+00  2.71628000000000E+00  7.72218000000000E-01  
 7.72218000000000E-01  7.72218000000000E-01  2.12031300000000E-01  2.12031300000000E-01  
 2.12031300000000E-01  2.12031300000000E-01  6.39000000000000E-02  6.39000000000000E-02  
 6.39000000000000E-02  6.39000000000000E-02  8.00000000000000E-01  8.00000000000000E-01  
 8.00000000000000E-01  8.00000000000000E-01  8.00000000000000E-01  8.00000000000000E-01  
 3.04752490000000E+03  4.57369510000000E+02  1.03948690000000E+02  2.92101550000000E+01  
 9.28666300000000E+00  3.16392700000000E+00  7.86827240000000E+00  1.88128850000000E+00  
 5.44249300000000E-01  7.86827240000000E+00  7.86827240000000E+00  7.86827240000000E+00  
 1.88128850000000E+00  1.88128850000000E+00  1.88128850000000E+00  5.44249300000000E-01  
 5.44249300000000E-01  5.44249300000000E-01  1.68714400000000E-01  1.68714400000000E-01  
 1.68714400000000E-01  1.68714400000000E-01  4.38000000000000E-02  4.38000000000000E-02  
 4.38000000000000E-02  4.38000000000000E-02  8.00000000000000E-01  8.00000000000000E-01  
 8.00000000000000E-01  8.00000000000000E-01  8.00000000000000E-01  8.00000000000000E-01  
 3.04752490000000E+03  4.57369510000000E+02  1.03948690000000E+02  2.92101550000000E+01  
 9.28666300000000E+00  3.16392700000000E+00  7.86827240000000E+00  1.88128850000000E+00  
 5.44249300000000E-01  7.86827240000000E+00  7.86827240000000E+00  7.86827240000000E+00  
 1.88128850000000E+00  1.88128850000000E+00  1.88128850000000E+00  5.44249300000000E-01  
 5.44249300000000E-01  5.44249300000000E-01  1.68714400000000E-01  1.68714400000000E-01  
 1.68714400000000E-01  1.68714400000000E-01  4.38000000000000E-02  4.38000000000000E-02  
 4.38000000000000E-02  4.38000000000000E-02  8.00000000000000E-01  8.00000000000000E-01  
 8.00000000000000E-01  8.00000000000000E-01  8.00000000000000E-01  8.00000000000000E-01  
 4.17351100000000E+03  6.27457900000000E+02  1.42902100000000E+02  4.02343300000000E+01  
 1.28202100000000E+01  4.39043700000000E+00  1.16263580000000E+01  2.71628000000000E+00  
 7.72218000000000E-01  1.16263580000000E+01  1.16263580000000E+01  1.16263580000000E+01  
 2.71628000000000E+00  2.71628000000000E+00  2.71628000000000E+00  7.72218000000000E-01  
 7.72218000000000E-01  7.72218000000000E-01  2.12031300000000E-01  2.12031300000000E-01  
 2.12031300000000E-01  2.12031300000000E-01  6.39000000000000E-02  6.39000000000000E-02  
 6.39000000000000E-02  6.39000000000000E-02  8.00000000000000E-01  8.00000000000000E-01  
 8.00000000000000E-01  8.00000000000000E-01  8.00000000000000E-01  8.00000000000000E-01  
 3.04752490000000E+03  4.57369510000000E+02  1.03948690000000E+02  2.92101550000000E+01  
 9.28666300000000E+00  3.16392700000000E+00  7.86827240000000E+00  1.88128850000000E+00  
 5.44249300000000E-01  7.86827240000000E+00  7.86827240000000E+00  7.86827240000000E+00  
 1.88128850000000E+00  1.88128850000000E+00  1.88128850000000E+00  5.44249300000000E-01  
 5.44249300000000E-01  5.44249300000000E-01  1.68714400000000E-01  1.68714400000000E-01  
 1.68714400000000E-01  1.68714400000000E-01  4.38000000000000E-02  4.38000000000000E-02  
 4.38000000000000E-02  4.38000000000000E-02  8.00000000000000E-01  8.00000000000000E-01  
 8.00000000000000E-01  8.00000000000000E-01  8.00000000000000E-01  8.00000000000000E-01  
 1.87311370000000E+01  2.82539370000000E+00  6.40121700000000E-01  1.61277800000000E-01  
 3.60000000000000E-02  1.10000000000000E+00  1.10000000000000E+00  1.10000000000000E+00  
 1.87311370000000E+01  2.82539370000000E+00  6.40121700000000E-01  1.61277800000000E-01  
 3.60000000000000E-02  1.10000000000000E+00  1.10000000000000E+00  1.10000000000000E+00  
 1.87311370000000E+01  2.82539370000000E+00  6.40121700000000E-01  1.61277800000000E-01  
 3.60000000000000E-02  1.10000000000000E+00  1.10000000000000E+00  1.10000000000000E+00  
 1.87311370000000E+01  2.82539370000000E+00  6.40121700000000E-01  1.61277800000000E-01  
 3.60000000000000E-02  1.10000000000000E+00  1.10000000000000E+00  1.10000000000000E+00  
 1.87311370000000E+01  2.82539370000000E+00  6.40121700000000E-01  1.61277800000000E-01  
 3.60000000000000E-02  1.10000000000000E+00  1.10000000000000E+00  1.10000000000000E+00  
 1.87311370000000E+01  2.82539370000000E+00  6.40121700000000E-01  1.61277800000000E-01  
 3.60000000000000E-02  1.10000000000000E+00  1.10000000000000E+00  1.10000000000000E+00  
 1.87311370000000E+01  2.82539370000000E+00  6.40121700000000E-01  1.61277800000000E-01  
 3.60000000000000E-02  1.10000000000000E+00  1.10000000000000E+00  1.10000000000000E+00  
 1.87311370000000E+01  2.82539370000000E+00  6.40121700000000E-01  1.61277800000000E-01  
 3.60000000000000E-02  1.10000000000000E+00  1.10000000000000E+00  1.10000000000000E+00  
</Primitive Exponents> 
 
<Molecular Orbital Occupation Numbers> 
 2.00000000000000E+00 
 2.00000000000000E+00 
 2.00000000000000E+00 
 2.00000000000000E+00 
 2.00000000000000E+00 
 2.00000000000000E+00 
 2.00000000000000E+00 
 2.00000000000000E+00 
 2.00000000000000E+00 
 2.00000000000000E+00 
 2.00000000000000E+00 
 2.00000000000000E+00 
 2.00000000000000E+00 
 2.00000000000000E+00 
 2.00000000000000E+00 
 2.00000000000000E+00 
 2.00000000000000E+00 
 2.00000000000000E+00 
 2.00000000000000E+00 
 2.00000000000000E+00 
 2.00000000000000E+00 
 2.00000000000000E+00 
 2.00000000000000E+00 
</Molecular Orbital Occupation Numbers> 
 
<Molecular Orbital Energies> 
-1.44307568800246E+01 
-1.44110455269098E+01 
-1.03158185179600E+01 
-1.03155575003138E+01 
-1.03049955723241E+01 
-1.03049679299683E+01 
-1.11887480471336E+00 
-1.02393084490651E+00 
-8.59090646805239E-01 
-8.20624595785206E-01 
-7.12496880544760E-01 
-6.97984861946421E-01 
-6.56046393398971E-01 
-6.15545190119242E-01 
-5.54044794964394E-01 
-5.42291794796891E-01 
-4.87358429767949E-01 
-4.78477348261566E-01 
-4.71761428746857E-01 
-4.44210698748962E-01 
-4.31788495553194E-01 
-3.49501595616356E-01 
-3.34971024091275E-01 
</Molecular Orbital Energies> 
 
<Molecular Orbital Spin Types> 
Alpha and Beta 
Alpha and Beta 
Alpha and Beta 
Alpha and Beta 
Alpha and Beta 
Alpha and Beta 
Alpha and Beta 
Alpha and Beta 
Alpha and Beta 
Alpha and Beta 
Alpha and Beta 
Alpha and Beta 
Alpha and Beta 
Alpha and Beta 
Alpha and Beta 
Alpha and Beta 
Alpha and Beta 
Alpha and Beta 
Alpha and Beta 
Alpha and Beta 
Alpha and Beta 
Alpha and Beta 
Alpha and Beta 
</Molecular Orbital Spin Types> 
 
<Molecular Orbital Primitive Coefficients>
<MO Number>
1
</MO Number>
  1.18447145E-05   2.18515917E-05   3.52752921E-05   4.59179533E-05   3.91818764E-05 
  1.35285624E-05   3.72799511E-05   1.71823031E-05  -4.81809588E-05  -9.95186919E-06 
  3.19242542E-04  -4.10900817E-05  -7.63045906E-06   2.44774836E-04  -3.15052560E-05 
 -3.80813390E-06   1.22159800E-04  -1.57233310E-05  -3.49367385E-04  -3.09701532E-05 
  9.02421765E-05  -2.16571784E-04  -3.10283316E-04   3.36786013E-05   2.88683091E-05 
 -4.06850311E-05  -1.13054003E-04   1.09625091E-04   3.42891255E-06  -1.33162722E-05 
  7.81064096E-05   6.58671274E-05  -4.67286801E-04  -8.60557625E-04  -1.39039877E-03 
 -1.81972216E-03  -1.55875415E-03  -5.36229221E-04   1.87854158E-04   9.28663221E-05 
 -2.44974555E-04   2.22261144E-04   2.96569655E-04  -2.44903720E-04   1.73033123E-04 
  2.30883243E-04  -1.90660656E-04   8.21622468E-05   1.09631530E-04  -9.05324230E-05 
  3.20356278E-04  -9.09816030E-05  -1.01530812E-04   2.50844870E-04   5.97858543E-04 
 -4.66871208E-05  -6.47733472E-05   2.93712389E-05  -9.58897299E-05   1.47855666E-04 
 -5.19659363E-05  -1.11654156E-04  -7.75109255E-05  -1.06865015E-04   1.18336361E-05 
  2.18311539E-05   3.52422990E-05   4.58750061E-05   3.91452295E-05   1.35159091E-05 
  3.80326185E-05   1.75292069E-05  -4.91537131E-05   3.05468267E-04   1.08523579E-04 
 -1.48175771E-05   2.34213599E-04   8.32089642E-05  -1.13611738E-05   1.16889002E-04 
  4.15271053E-05  -5.67002205E-06  -3.49603538E-04   1.20997652E-04  -1.25690071E-05 
 -2.02897105E-04  -2.98709528E-04   1.83731966E-05   3.83557216E-05  -4.18663775E-05 
  2.06089115E-05   9.60946060E-05  -1.16703517E-04   6.86444738E-05  -3.73815096E-05 
 -8.56071592E-05   4.15970782E-05   7.67399138E-05   1.23882183E-04   1.61257808E-04 
  1.37601593E-04   4.75105303E-05  -1.63247056E-04  -7.52404526E-05   2.10982028E-04 
 -4.03481068E-04  -1.98400601E-04   5.44075709E-04  -3.09363569E-04  -1.52120936E-04 
  4.17162580E-04  -1.54394105E-04  -7.59190096E-05   2.08193367E-04   7.70443582E-04 
 -2.86263582E-04  -3.05524862E-05   4.76661490E-04  -3.48410005E-04   1.08927732E-04 
 -4.93980310E-05  -1.17765079E-04   3.08230721E-04  -1.87525029E-04  -1.20705692E-04 
  2.62030161E-04   4.78438415E-04   4.70198394E-04   6.75996665E-01   1.24491872E+00 
  2.01140912E+00   2.63248632E+00   2.25495906E+00   7.75731659E-01  -1.66797172E-02 
 -8.24567319E-03   2.17514819E-02  -1.05081647E-03  -2.13801923E-03  -4.43652856E-03 
 -8.18073964E-04  -1.66447512E-03  -3.45389383E-03  -3.88450453E-04  -7.90351660E-04 
 -1.64003095E-03  -6.01839033E-03  -3.23649424E-04  -3.00040290E-04   1.33577768E-03 
  1.98578106E-03   1.70820224E-04   2.25661721E-04  -2.10450120E-04   7.11146166E-04 
 -7.71576900E-04   6.04307338E-05   1.91680311E-04   1.56374680E-03   1.91157439E-04 
  4.23626681E-05   7.81523039E-05   1.26162221E-04   1.64225741E-04   1.40134135E-04 
  4.83849566E-05  -1.66728096E-04  -7.68448614E-05   2.15480957E-04  -1.02101282E-04 
 -3.99982400E-04   5.69759187E-04  -7.82847561E-05  -3.06681013E-04   4.36855033E-04 
 -3.90695804E-05  -1.53055321E-04   2.18021281E-04   7.60607201E-04   1.56045518E-05 
 -2.35140150E-04   5.01497192E-04  -3.55364393E-04  -7.13616212E-05   7.46586734E-05 
 -1.33676289E-04   1.48818273E-04  -2.24538899E-04   7.57206259E-05   5.58453417E-04 
  5.84628358E-04   8.44685762E-05  -2.56888264E-05  -4.35731089E-05  -4.96064545E-05 
 -6.24630978E-05  -1.28623186E-04  -2.26439003E-05  -4.13809425E-05  -1.36236795E-05 
  3.06430401E-05   5.19763926E-05   5.91732980E-05   1.59442122E-05   1.71251994E-04 
  5.00927115E-05   1.10169335E-04  -3.65647145E-05  -8.43450712E-05  -1.43065196E-04 
 -1.62874702E-04  -4.58173094E-04  -2.09417638E-05   1.28613501E-04   2.24390845E-04 
  2.65953266E-04  -2.53100145E-05  -4.29305723E-05  -4.88749492E-05  -6.35679628E-05 
 -1.28779775E-04  -2.89306367E-05  -3.72337885E-05  -1.32126087E-05   3.07259464E-05 
  5.21170173E-05   5.93333943E-05   1.43267009E-05   1.70361376E-04   8.82546225E-05 
  8.46099123E-05  -3.28867533E-05  -7.22539481E-05  -1.22556364E-04  -1.39526117E-04 
 -9.18742129E-05  -1.10629140E-04   3.44913215E-04  -6.55928132E-05  -4.62243184E-04 
 -1.88775476E-04  -3.20198917E-04  -3.64535224E-04   4.99511172E-04   2.89036228E-04 
 -1.56425110E-03  -2.36856284E-03  -4.09310134E-04  -7.25565785E-05  -1.23069682E-04 
 -1.40110512E-04  -9.00488927E-05  -1.09314350E-04  -1.29170012E-04   2.55929479E-04 
 -5.03646637E-04 
<MO Number>
2
</MO Number>
 -2.84724571E-05  -5.25271005E-05  -8.47951415E-05  -1.10378089E-04  -9.41858326E-05 
 -3.25201095E-05   2.08864427E-04   9.62654665E-05  -2.69938346E-04   6.79905973E-04 
  6.91122662E-05   1.34278986E-04   5.21308569E-04   5.29908812E-05   1.02956569E-04 
  2.60169515E-04   2.64461639E-05   5.13825442E-05   1.69835873E-03   4.13749266E-04 
 -2.25934418E-04   3.11146674E-04  -2.47902232E-04  -1.15789591E-04   1.03902061E-05 
  3.45700595E-05   2.50604718E-04   1.50103112E-04  -4.00707830E-04  -7.66071882E-05 
 -3.33062355E-04  -5.63550410E-04   6.75991931E-01   1.24491000E+00   2.01139504E+00 
  2.63246789E+00   2.25494327E+00   7.75726228E-01  -1.67335048E-02  -8.27226327E-03 
  2.18216245E-02  -2.30565511E-03  -3.18496694E-03   1.65709873E-03  -1.79498179E-03 
 -2.47953721E-03   1.29007241E-03  -8.52320839E-04  -1.17737197E-03   6.12572009E-04 
 -6.03335567E-03   6.41155786E-04   1.00116372E-03   4.49093543E-04   1.04381883E-03 
 -1.30780175E-05  -4.40538260E-05  -2.03001232E-04  -5.42502949E-04   1.14425685E-03 
 -6.01753901E-04  -3.70090379E-04   2.61664041E-04  -5.78529149E-04  -2.82542197E-05 
 -5.21244877E-05  -8.41451986E-05  -1.09532057E-04  -9.34639114E-05  -3.22708474E-05 
  2.08483322E-04   9.60898154E-05  -2.69445802E-04  -1.99848709E-04   6.61429695E-04 
  5.65504795E-05  -1.53231254E-04   5.07142137E-04   4.33593037E-05  -7.64731357E-05 
  2.53099472E-04   2.16393317E-05   1.69302278E-03  -3.93769690E-04   3.23310696E-04 
  2.39412364E-04  -2.32002256E-04   4.59701886E-05  -1.00945660E-04   4.92107515E-05 
 -4.67118875E-04   2.08306164E-04   2.58812711E-04  -4.22542964E-04   2.78220493E-04 
  1.39511209E-04  -8.04071762E-06  -1.48338298E-05  -2.39464331E-05  -3.11711436E-05 
 -2.65983958E-05  -9.18378826E-06   1.60523866E-04   7.39853358E-05  -2.07462551E-04 
 -1.54256926E-04  -3.47442558E-04  -2.78123286E-04  -1.18274380E-04  -2.66396811E-04 
 -2.13247211E-04  -5.90272058E-05  -1.32950681E-04  -1.06425305E-04  -3.26474862E-04 
 -1.33717222E-04  -7.33577505E-05   3.57440799E-05   4.91057406E-05  -1.35407784E-05 
  1.16231184E-05  -2.17703410E-05   1.19212253E-04  -8.58887271E-05  -3.33235264E-05 
  1.01772775E-04  -2.30640823E-04  -7.48004997E-05   4.43092966E-04   8.16002142E-04 
  1.31841070E-03   1.72550581E-03   1.47804945E-03   5.08465884E-04   1.34446068E-04 
  6.64638570E-05  -1.75326786E-04  -2.31995718E-04  -3.38710513E-04   2.04467097E-05 
 -1.80611613E-04  -2.63690436E-04   1.59180232E-05  -8.57607820E-05  -1.25209545E-04 
  7.55844042E-06   7.25726843E-05   7.94217739E-05   1.16587787E-04  -5.50487345E-06 
 -2.30853063E-04  -3.05561359E-05  -3.94650584E-05   4.16510319E-05  -7.85433081E-05 
  9.50615687E-05  -1.65182606E-05  -8.10671912E-05  -1.33495738E-04  -6.71476965E-05 
 -7.74923193E-06  -1.42960856E-05  -2.30783460E-05  -3.00411521E-05  -2.56341719E-05 
 -8.85086488E-06   1.59046411E-04   7.33043781E-05  -2.05553074E-04  -2.31432663E-04 
 -2.94821962E-04  -2.85132710E-04  -1.77447817E-04  -2.26050692E-04  -2.18621590E-04 
 -8.85588980E-05  -1.12815139E-04  -1.09107497E-04  -3.32760212E-04  -2.59656480E-05 
 -1.49949478E-04   4.45405698E-05   5.89590221E-05   1.92593062E-05  -7.39962477E-06 
 -1.85367920E-05  -9.48941486E-05  -6.36591151E-05   1.58553264E-04  -3.61361213E-05 
 -4.65826510E-05   1.84371370E-04  -9.00061728E-05  -1.52667495E-04  -1.73806583E-04 
 -1.15979260E-04   1.15024433E-04  -1.91906412E-04   1.43523298E-04  -2.19106304E-04 
 -1.03628518E-04  -1.75773569E-04  -2.00112037E-04  -2.60604513E-04  -1.47298144E-04 
 -3.50783490E-04   2.88430740E-04   9.76576481E-06  -1.35192155E-04  -2.29311469E-04 
 -2.61063056E-04   5.65055568E-04   1.53229778E-04  -5.68907378E-04  -4.87576039E-04 
  2.71190427E-03  -9.00022713E-05  -1.52660877E-04  -1.73799048E-04  -1.16183435E-04 
  1.16287180E-04   2.28733822E-04  -1.41586754E-04  -1.83635621E-04  -1.03782243E-04 
 -1.76034316E-04  -2.00408888E-04  -2.59695046E-04  -1.47407194E-04   3.91940559E-04 
 -2.15588255E-04   7.56446246E-05  -4.77753701E-06  -8.10360650E-06  -9.22567147E-06 
  1.07186786E-04  -6.07210151E-05   8.61509706E-05   7.32296247E-05  -3.52753191E-05 
  2.59654373E-05   4.40422934E-05   5.01406046E-05   9.42382492E-05   1.26950681E-05 
  5.99381688E-05   9.09025091E-05   1.91416391E-05  -4.84759943E-06  -8.22244562E-06 
 -9.36096564E-06   1.06670793E-04  -5.88669699E-05   4.12412942E-05   1.04688786E-04 
 -3.94215013E-05 
<MO Number>
3
</MO Number>
 -2.42015577E-03  -4.46479786E-03  -7.20757785E-03  -9.38212566E-03  -8.00578558E-03 
 -2.76420579E-03  -2.91728461E-04  -1.34457441E-04   3.77032601E-04  -1.44856154E-05 
 -1.67072758E-04   8.15588899E-05  -1.11066467E-05  -1.28100744E-04   6.25341590E-05 
 -5.54299517E-06  -6.39312497E-05   3.12089284E-05  -1.13719273E-03   3.25785305E-05 
  4.12358758E-04  -1.34587842E-04   1.67211277E-03   5.96051508E-05  -2.34156764E-04 
  2.75164411E-05   3.56748532E-04  -1.50644419E-04  -2.06104113E-04   2.77057976E-04 
  8.93617691E-04   3.06046713E-04   1.22266501E-05   2.25166577E-05   3.63800544E-05 
  4.76133844E-05   4.07851056E-05   1.40305419E-05  -2.12953500E-04  -1.05274265E-04 
  2.77705799E-04  -2.73613966E-04  -4.04840969E-04  -2.32551886E-05  -2.13011948E-04 
 -3.15173836E-04  -1.81044596E-05  -1.01145607E-04  -1.49655685E-04  -8.59663777E-06 
  3.59633443E-04   6.07707723E-05   4.69662612E-05  -1.60425371E-04  -3.14331382E-04 
 -2.88828559E-05  -2.93590296E-05   4.78929468E-05  -2.46910633E-04   2.18453886E-04 
  2.84567468E-05  -6.80052515E-05  -6.99870200E-04  -4.25902911E-05  -2.51717720E-03 
 -4.64378678E-03  -7.49652186E-03  -9.75824494E-03  -8.32672887E-03  -2.87501981E-03 
 -3.01714377E-04  -1.39059942E-04   3.89938492E-04  -1.57358605E-04  -6.41216499E-05 
  7.07750863E-05  -1.20652550E-04  -4.91643947E-05   5.42658256E-05  -6.02140790E-05 
 -2.45364789E-05   2.70824505E-05  -1.21122058E-03   4.11642392E-04   1.74680303E-04 
 -1.07246168E-04   1.78008586E-03  -2.52543623E-04  -2.92093677E-05   3.56777968E-06 
  2.15116333E-04  -1.82682513E-04  -3.24338200E-05   4.52953053E-04   1.01746420E-03 
  9.79064597E-05  -3.84158340E-01  -7.08710304E-01  -1.14407972E+00  -1.48925200E+00 
 -1.27078155E+00  -4.38770396E-01   1.11088727E-02   5.12007157E-03  -1.43572114E-02 
  9.68007910E-04  -2.45661441E-04  -7.06291724E-04   7.42206774E-04  -1.88357537E-04 
 -5.41539482E-04   3.70413202E-04  -9.40036130E-05  -2.70266159E-04   4.43392301E-03 
 -4.77632084E-05   4.87213537E-04   5.80279145E-04  -1.58523183E-03  -7.18590595E-05 
 -4.12130648E-04  -1.53187269E-04  -4.82403554E-04  -1.93813323E-04   6.76216876E-04 
 -1.17796621E-03  -5.63753064E-04   3.51603552E-04  -4.71370454E-05  -8.68078100E-05 
 -1.40254957E-04  -1.83562484E-04  -1.57237621E-04  -5.40915367E-05   2.58832995E-04 
  1.27954944E-04  -3.37535770E-04  -2.12391252E-05  -5.79457985E-05  -2.69749924E-05 
 -1.65349287E-05  -4.51115401E-05  -2.10003742E-05  -7.85136897E-06  -2.14205548E-05 
 -9.97172042E-06  -1.34674492E-03  -2.22044591E-05   2.28408744E-05   2.13388750E-04 
 -3.93154075E-04   7.62695311E-06   4.58434531E-05   3.30662521E-04  -8.01951645E-04 
  1.14904537E-03  -3.47093726E-04  -9.02031091E-04  -8.81567144E-04  -8.61633504E-04 
 -3.71021798E-01  -6.84475497E-01  -1.10495718E+00  -1.43832606E+00  -1.22732635E+00 
 -4.23766359E-01   1.07293291E-02   4.94514018E-03  -1.38666857E-02  -4.66817841E-04 
  7.22424124E-04  -8.17262878E-04  -3.57926170E-04   5.53908778E-04  -6.26625091E-04 
 -1.78630246E-04   2.76439305E-04  -3.12729841E-04   4.19495538E-03   3.38847968E-04 
  1.83369785E-04   5.98252291E-04  -1.28156904E-03  -3.05922923E-04  -2.35480494E-04 
 -1.65262928E-04   2.91126412E-04  -3.21976951E-04   3.08505388E-05  -3.57638717E-04 
 -1.31263827E-03  -1.03501222E-03   3.13320308E-05   5.31450511E-05   6.05037747E-05 
  1.32969100E-04   7.16389914E-05   1.05719226E-04  -1.82236261E-04   8.59238754E-05 
  7.49085437E-05   1.27059060E-04   1.44652279E-04   2.20197399E-04   1.86343639E-04 
  1.95095122E-04  -2.56554387E-04   1.36909960E-05   1.04359150E-05   1.77012859E-05 
  2.01522924E-05   3.10103626E-04  -1.71364137E-04  -2.28383627E-04  -3.53601537E-04 
 -1.16470679E-04   3.41810966E-05   5.79776055E-05   6.60054682E-05   1.35040938E-04 
  7.62387112E-05  -2.21826433E-04   4.16784407E-05   6.12529371E-05   7.80062999E-05 
  1.32313441E-04   1.50634206E-04   2.24068288E-04   1.85096137E-04  -3.18877459E-04 
  8.87318499E-05  -2.66187282E-05   2.41728808E-04   4.10017784E-04   4.66790851E-04 
 -1.40722132E-04  -4.52632778E-04  -2.32358516E-04   1.56487957E-03   7.63335714E-04 
  9.95281068E-05   1.68818496E-04   1.92193930E-04   5.02157655E-04  -4.07444033E-05 
  2.63646886E-04   4.09925004E-04   1.92538163E-04   2.36892269E-04   4.01814099E-04 
  4.57451243E-04  -1.42216584E-04  -4.42230477E-04   1.40676606E-03   4.11120687E-04 
  8.74691071E-04 
<MO Number>
4
</MO Number>
 -2.92890882E-03  -5.40336534E-03  -8.72271883E-03  -1.13543892E-02  -9.68872180E-03 
 -3.34528331E-03  -2.06557923E-04  -9.52024002E-05   2.66957398E-04   7.36575351E-05 
  1.42143550E-04   2.01011730E-05   5.64759037E-05   1.08986615E-04   1.54122984E-05 
  2.81854344E-05   5.43919601E-05   7.69181717E-06  -2.01967740E-03  -1.93885326E-04 
  7.40018950E-04  -1.88550558E-04   3.54457096E-03   1.38045535E-04  -3.30012800E-04 
  1.32607861E-04   4.53406065E-04  -3.47568918E-04  -1.05837147E-04   2.05495098E-04 
  3.17958206E-04   1.10568285E-04   3.83880201E-07   7.06955630E-07   1.14222478E-06 
  1.49491770E-06   1.28053019E-06   4.40517004E-07  -5.03783587E-06  -2.49047077E-06 
  6.56967946E-06   7.33566828E-05  -5.97722205E-05   6.94156467E-06   5.71091092E-05 
 -4.65334328E-05   5.40409625E-06   2.71174250E-05  -2.20957197E-05   2.56605604E-06 
  3.14090027E-06  -5.19598376E-04   3.53822287E-04  -4.83717731E-05  -7.66220643E-06 
  2.02827007E-04  -1.37511263E-04   1.90481090E-05  -2.30787500E-04   1.60810462E-05 
  2.14706454E-04  -6.65666440E-05   1.79110193E-04   1.57195544E-04   2.85133154E-03 
  5.26024774E-03   8.49168234E-03   1.10536483E-02   9.43209902E-03   3.25667762E-03 
  1.96473263E-04   9.05543875E-05  -2.53923889E-04  -1.07052956E-04  -1.26982102E-04 
 -2.14374803E-05  -8.20813842E-05  -9.73617834E-05  -1.64368937E-05  -4.09643639E-05 
 -4.85903541E-05  -8.20316203E-06   1.98113680E-03  -7.63026584E-04  -7.36727522E-05 
  1.00051028E-04  -3.46773239E-03   3.60705811E-04  -1.65689532E-05  -8.85210382E-05 
 -8.76044234E-05   3.33243185E-04  -2.45638761E-04  -1.62670849E-04  -5.79005740E-04 
 -2.42450847E-04   3.71003883E-01   6.84442447E-01   1.10490382E+00   1.43825661E+00 
  1.22726709E+00   4.23745897E-01  -1.08729021E-02  -5.01131286E-03   1.40522407E-02 
 -9.31781415E-04   5.20792243E-04   4.43973451E-04  -7.14430606E-04   3.99310301E-04 
  3.40410548E-04  -3.56550948E-04   1.99283828E-04   1.69888723E-04  -7.20007299E-03 
  7.81604268E-04  -1.67138026E-03  -4.49776268E-04   9.06155073E-03  -3.99431922E-04 
  8.67686287E-04   2.52132759E-04   1.01425209E-04  -2.87783418E-04   1.86358209E-04 
  6.71334113E-04  -1.42287619E-03  -2.76371494E-04  -6.76773337E-07  -1.24634904E-06 
 -2.01372009E-06  -2.63551086E-06  -2.25754985E-06  -7.76622920E-07   3.31053966E-06 
  1.63657619E-06  -4.31716811E-06  -5.54094342E-04   3.74332023E-04  -5.04206020E-05 
 -4.31369482E-04   2.91422234E-04  -3.92530790E-05  -2.04829487E-04   1.38377584E-04 
 -1.86387503E-05  -2.73367553E-05   7.74764606E-04  -5.24968122E-04   7.26990764E-05 
  9.35456862E-07  -2.13335761E-04   1.46287038E-04  -1.34556323E-05   1.31060737E-05 
  1.21157670E-04  -1.34263744E-04  -7.96528484E-04   3.34134702E-05   1.12534913E-03 
 -3.84142357E-01  -7.08680818E-01  -1.14403212E+00  -1.48919004E+00  -1.27072868E+00 
 -4.38752141E-01   1.12553564E-02   5.18758578E-03  -1.45465283E-02  -7.84845627E-04 
  6.55241667E-04  -6.24176046E-04  -6.01769608E-04   5.02397551E-04  -4.78578414E-04 
 -3.00325213E-04   2.50731592E-04  -2.38844172E-04   7.35552305E-03   1.78702248E-03 
 -5.21958735E-05   6.97426987E-04  -9.12890337E-03  -9.29627940E-04   1.38195846E-05 
 -3.75926335E-04   3.31165701E-04   1.66616273E-04  -4.97781973E-04   1.08550182E-04 
  9.65060061E-04  -1.03859096E-03   8.20791555E-05   1.39221774E-04   1.58499101E-04 
  1.18055356E-05   1.74906749E-04   1.70425461E-04  -4.30587344E-05   1.23708753E-04 
  9.53462038E-05   1.61725198E-04   1.84118459E-04   6.97861286E-05  -4.55074878E-05 
  1.65230992E-04  -2.03865252E-04   1.45833729E-04   3.38580559E-07   5.74296675E-07 
  6.53816600E-07   5.94821617E-06  -3.51813288E-06  -4.85490136E-05   2.37573124E-05 
 -6.52719606E-06  -8.07791891E-05  -1.37016785E-04  -1.55988799E-04  -8.44201384E-06 
 -1.73841965E-04   1.09707030E-04  -1.50894933E-04  -9.78329870E-05  -9.24459696E-05 
 -1.56805852E-04  -1.78517957E-04  -6.20631965E-05   5.36597964E-05   2.55526839E-04 
 -8.60434279E-05  -1.09489654E-04  -1.35570825E-04  -2.29953763E-04  -2.61794285E-04 
  3.19880394E-05   4.03844281E-04  -2.26542127E-04  -1.06637711E-03  -9.27171793E-04 
  1.64843287E-06   2.79605397E-06   3.18320927E-06   8.62784894E-06   4.62159706E-07 
 -1.10417450E-04   8.42489930E-05  -6.48114137E-06   1.44099996E-04   2.44420852E-04 
  2.78264558E-04  -3.85383656E-05  -4.21983029E-04   8.39369843E-04   6.97839912E-04 
  1.00700040E-03 
<MO Number>
5
</MO Number>
  1.28681176E-01   2.37396057E-01   3.83231361E-01   4.98853410E-01   4.25672559E-01 
  1.46974527E-01  -3.84956255E-03  -1.77426065E-03   4.97521077E-03   3.46293820E-04 
 -5.14005944E-05  -1.88505652E-04   2.65516032E-04  -3.94107000E-05  -1.44534120E-04 
  1.32511110E-04  -1.96687017E-05  -7.21326566E-05  -1.75790710E-03  -1.54120171E-04 
  3.02017809E-04   4.39115251E-04  -2.48098007E-03  -1.71958107E-04   1.52632544E-04 
  3.96647482E-06  -1.98046164E-04   2.60026029E-04  -6.19798653E-05  -8.67601070E-05 
  7.42137672E-05  -2.12157224E-05  -9.81513422E-08  -1.80755985E-07  -2.92046567E-07 
 -3.82223877E-07  -3.27408803E-07  -1.12632366E-07  -2.69350756E-05  -1.33154434E-05 
  3.51251644E-05   1.17219431E-06  -2.44172405E-04   6.03523668E-05   9.12568159E-07 
 -1.90091318E-04   4.69850840E-05   4.33319639E-07  -9.02620813E-05   2.23101797E-05 
 -8.63728914E-04  -1.38603981E-04   5.38255876E-04  -1.10745581E-04  -2.03859915E-03 
 -1.96470333E-04   4.35211560E-04   5.29148514E-05   8.21842235E-04  -4.36990640E-04 
 -3.84851595E-04   5.86293547E-04  -8.54605335E-04  -3.57117304E-04  -5.18306732E-01 
 -9.56192494E-01  -1.54359325E+00  -2.00929995E+00  -1.71453945E+00  -5.91989359E-01 
  1.48930434E-02   6.86419315E-03  -1.92479091E-02   1.86107332E-04  -6.55898337E-04 
  1.31318039E-05   1.42695241E-04  -5.02901044E-04   1.00686303E-05   7.12149270E-05 
 -2.50982870E-04   5.02495224E-06   7.43772083E-03  -9.66220047E-04   2.33675756E-04 
 -3.74167134E-05   5.67195789E-03  -5.05131565E-04   7.28031914E-05   1.06332223E-05 
  4.90708707E-04  -6.46254166E-04   1.55545459E-04   6.59905972E-04   3.82128344E-04 
 -1.63951923E-04   3.83799754E-03   7.08048769E-03   1.14301180E-02   1.48786188E-02 
  1.26959536E-02   4.38360832E-03  -4.16792308E-04  -1.92099279E-04   5.38666291E-04 
  1.61001880E-04   9.89674095E-05   1.69889027E-04   1.23445981E-04   7.58819024E-05 
  1.30260079E-04   6.16081970E-05   3.78703879E-05   6.50089095E-05  -1.87919798E-03 
 -5.29494011E-04  -7.01128975E-04  -1.65148725E-04  -7.78715838E-03   1.45914994E-04 
 -7.14271957E-04  -2.02003587E-04   2.87671590E-05  -2.95833517E-04   2.67066358E-04 
 -1.80360924E-05   1.14925818E-03   3.52486238E-04  -2.34964232E-06  -4.32711262E-06 
 -6.99129484E-06  -9.15004701E-06  -7.83783045E-06  -2.69630315E-06  -6.99268058E-05 
 -3.45685470E-05   9.11892947E-05   4.84001439E-04  -9.39038586E-05  -1.71736328E-04 
  3.76801267E-04  -7.31053465E-05  -1.33698913E-04   1.78918569E-04  -3.47130042E-05 
 -6.34849725E-05   2.73250844E-04  -1.93861291E-05   8.86390155E-05  -2.77232067E-05 
  3.22334135E-04   1.45740357E-04  -7.53604950E-05   2.53200438E-05   5.76366765E-05 
 -2.14580740E-05  -3.61786025E-05  -1.35487913E-05  -1.59184020E-04  -2.22459566E-05 
 -1.21936081E-03  -2.24952442E-03  -3.63143482E-03  -4.72704958E-03  -4.03360035E-03 
 -1.39270548E-03   3.48813244E-06   1.60767777E-06  -4.50809511E-06   2.66288014E-04 
 -1.77596025E-04   9.34865438E-06   2.04172679E-04  -1.36169314E-04   7.16795238E-06 
  1.01896477E-04  -6.79580317E-05   3.57731065E-06   9.04177451E-04   2.00714498E-04 
  3.35654804E-04  -1.07184868E-04   5.63484594E-03   5.48164514E-04  -3.97207409E-05 
  1.81343669E-04  -1.52253502E-04   1.25979189E-04   2.62743130E-05  -1.58648141E-04 
 -2.57001850E-04   7.77700746E-06   6.55335196E-07   1.11157246E-06   1.26548621E-06 
  7.87660081E-04   7.00620084E-05   3.03075454E-04  -1.32583308E-04  -3.52723974E-04 
 -6.17043396E-05  -1.04662232E-04  -1.19154276E-04  -7.83357768E-06  -2.76353323E-05 
 -3.65156640E-04   2.50214378E-04   2.29150950E-04   6.94328469E-05   1.17771243E-04 
  1.34078424E-04   4.64633663E-04  -1.43629262E-04  -2.49651418E-04   2.18939106E-04 
 -2.09759790E-04   1.32089642E-04   2.24049019E-04   2.55071941E-04  -1.13172766E-03 
 -1.57278486E-04  -4.25186126E-04  -3.79053861E-04   1.67216331E-03   1.63779046E-04 
  2.77800243E-04   3.16265823E-04  -7.74589724E-04   3.93367380E-05  -9.73522700E-04 
  6.25270357E-04  -1.48258382E-03   4.74138555E-05   8.04228678E-05   9.15586112E-05 
  1.58271843E-05  -2.20215636E-04   3.09797360E-04   2.59564298E-04  -2.43120940E-05 
 -4.18040163E-07  -7.09075195E-07  -8.07257212E-07  -2.49145811E-05  -1.47155291E-06 
 -6.88973304E-05   3.36550219E-05  -1.78548983E-05  -3.11952748E-05  -5.29130871E-05 
 -6.02396918E-05  -3.64996443E-05   1.58234005E-04  -1.05381596E-04  -1.83868047E-04 
  1.26403449E-04 
<MO Number>
6
</MO Number>
 -5.18296138E-01  -9.56172950E-01  -1.54356170E+00  -2.00925889E+00  -1.71450441E+00 
 -5.91977260E-01   1.48134442E-02   6.82750594E-03  -1.91450344E-02  -5.80067824E-04 
 -1.09490317E-04  -1.72944851E-04  -4.44759040E-04  -8.39501975E-05  -1.32603090E-04 
 -2.21965935E-04  -4.18970327E-05  -6.61782364E-05   7.48950097E-03   5.69217174E-04 
 -7.54787037E-04   3.42414278E-04   5.13130152E-03   1.92934520E-04  -4.18046041E-04 
  8.94054989E-05   2.76013059E-04  -4.94397912E-04   2.18384853E-04  -4.47443923E-05 
  6.79024713E-04   9.45733651E-04   2.37898392E-07   4.38114826E-07   7.07859995E-07 
  9.26430995E-07   7.93570684E-07   2.72997374E-07  -4.48501081E-05  -2.21717988E-05 
  5.84875811E-05  -2.67129762E-04  -2.33341397E-04   7.88070440E-05  -2.07963912E-04 
 -1.81659241E-04   6.13522846E-05  -9.87486210E-05  -8.62582330E-05   2.91322347E-05 
 -1.43821513E-03   5.63652868E-04   3.63519486E-04  -1.14755346E-04  -3.39969631E-03 
  4.26524364E-04   2.15109189E-04   1.54257315E-04  -1.54384145E-04  -6.03687023E-04 
  7.58071168E-04   2.38459111E-04  -1.20662472E-04   9.02390117E-04  -1.28637920E-01 
 -2.37316258E-01  -3.83102541E-01  -4.98685724E-01  -4.25529472E-01  -1.46925123E-01 
  3.52694850E-03   1.62556806E-03  -4.55826135E-03  -7.34090991E-05  -2.38314393E-05 
 -2.56682256E-04  -5.62854188E-05  -1.82724289E-05  -1.96807595E-04  -2.80903691E-05 
 -9.11922274E-06  -9.82207845E-05   1.95498148E-03  -1.94138122E-04   1.33032457E-04 
  5.21568088E-04   1.87017117E-04  -3.71397652E-05  -7.64248369E-05   4.78033048E-05 
  1.95199487E-04  -6.31413846E-05  -1.32058102E-04   3.44772246E-04   1.46918509E-04 
 -2.91014827E-04   6.59180885E-04   1.21608263E-03   1.96313708E-03   2.55542142E-03 
  2.18054593E-03   7.52890221E-04  -2.16261507E-04  -9.96747753E-05   2.79498402E-04 
 -2.09986648E-04   2.53790251E-04   4.75731321E-05  -1.61004379E-04   1.94590191E-04 
  3.64760458E-05  -8.03524702E-05   9.71141442E-05   1.82041035E-05   2.56125927E-05 
  2.58247697E-06  -3.02660586E-05  -2.04349925E-04   2.27433743E-03  -2.15365322E-04 
  1.96090699E-04   1.71590654E-05  -8.95394619E-05  -2.95643928E-05   1.19103855E-04 
 -7.32372286E-05   2.51544033E-04   4.84518686E-06  -3.54275071E-06  -6.52434679E-06 
 -1.05413554E-05  -1.37962852E-05  -1.18177474E-05  -4.06544001E-06  -1.17190609E-04 
 -5.79335639E-05   1.52824498E-04  -1.85393843E-05   3.96629245E-04  -3.56870084E-04 
 -1.44331461E-05   3.08780904E-04  -2.77827892E-04  -6.85336827E-06   1.46620095E-04 
 -1.31922510E-04   4.48923239E-04   9.53915264E-05   6.26071587E-05  -3.45972593E-05 
  5.47971970E-04  -6.47025654E-05   8.38801008E-05   1.43917157E-05  -6.23123618E-05 
 -3.02946597E-05   9.26070215E-05  -3.23901131E-05  -1.40119827E-04   2.00488456E-05 
  3.69465227E-03   6.81603874E-03   1.10032148E-02   1.43229176E-02   1.22217727E-02 
  4.21988505E-03  -4.67322542E-04  -2.15388629E-04   6.03972040E-04   1.51324401E-04 
  1.32090012E-04   1.79618019E-04   1.16025907E-04   1.01278203E-04   1.37719650E-04 
  5.79050599E-05   5.05449220E-05   6.87317583E-05  -1.64279180E-03  -3.83737706E-04 
 -6.88216574E-04  -2.32885858E-04  -5.86690319E-03  -4.93585360E-04  -1.90398089E-04 
 -2.18614051E-04   6.58743497E-04  -3.18297098E-04  -3.40446399E-04   1.88719974E-04 
  5.62926139E-04  -2.22822893E-04   1.50143151E-04   2.54671185E-04   2.89934203E-04 
 -8.64994340E-04  -1.41139007E-04  -2.87257423E-04  -5.21591174E-04   1.70625401E-03 
  1.52710143E-04   2.59025290E-04   2.94891198E-04  -8.77051872E-04   3.13629425E-05 
  1.06466965E-03  -7.57553513E-04  -1.35114458E-03   1.15127065E-04   1.95277279E-04 
  2.22316326E-04   7.77298285E-04  -2.40283835E-04   2.26189340E-04  -7.36679795E-05 
 -2.92502372E-04   7.02745745E-05   1.19198972E-04   1.35703844E-04   2.94963413E-04 
 -3.18051057E-06  -4.40990553E-04   2.75641364E-05   4.36704807E-04   1.64859517E-05 
  2.79632927E-05   3.18352269E-05  -4.17195711E-04  -9.48464169E-06  -1.34175646E-04 
  7.66621769E-05  -4.56766989E-04  -1.02131042E-05  -1.73233567E-05  -1.97220333E-05 
 -3.29627466E-05   6.16999461E-05  -1.49619782E-06  -3.81641471E-05   1.26393020E-04 
 -1.53652932E-07  -2.60624438E-07  -2.96711772E-07  -3.96695267E-05  -7.56900719E-07 
  3.10980965E-05  -3.92684678E-05  -1.75643472E-05   3.76385646E-05   6.38421254E-05 
  7.26820182E-05  -1.72064446E-06  -1.69803565E-04   9.07963820E-05   3.34920287E-04 
  2.09726003E-05 
<MO Number>
7
</MO Number>
 -2.59552863E-02  -4.78833255E-02  -7.72986387E-02  -1.00619869E-01  -8.58591249E-02 
 -2.96450970E-02  -3.49569350E-02  -1.61116266E-02   4.51786709E-02   3.03460587E-02 
 -4.89031835E-02   1.79455443E-02   2.32674238E-02  -3.74958445E-02   1.37594997E-02 
  1.16120753E-02  -1.87130545E-02   6.86695476E-03   9.14034191E-03  -2.08522436E-04 
 -8.64755705E-04   2.03433260E-04   7.72406276E-03   1.40877315E-04  -9.13886661E-04 
  7.69669236E-05   3.03002643E-03  -4.52397802E-03   1.49395159E-03  -7.68441285E-04 
 -7.93929095E-04   6.41744828E-03  -4.20881364E-02  -7.75097149E-02  -1.25232070E-01 
 -1.63900873E-01  -1.40395700E-01  -4.82977233E-02  -6.26732258E-02  -3.09827158E-02 
  8.17301346E-02  -5.39894516E-02  -8.10018325E-02  -9.79770446E-03  -4.20314737E-02 
 -6.30609553E-02  -7.62763735E-03  -1.99580304E-02  -2.99435720E-02  -3.62187200E-03 
  2.83209330E-02  -2.98903646E-03  -4.57676237E-03  -1.25611867E-03  -3.05312081E-03 
  1.52264545E-04   3.04673763E-04   6.35844163E-04   1.76290646E-03  -2.96934656E-03 
  1.20644010E-03   4.25718043E-03   3.08657473E-04   3.62536698E-03  -2.59452683E-02 
 -4.78648439E-02  -7.72688036E-02  -1.00581033E-01  -8.58259858E-02  -2.96336548E-02 
 -3.49455827E-02  -1.61063943E-02   4.51639991E-02  -5.83524115E-02   1.11821536E-02 
  1.01617380E-02  -4.47409103E-02   8.57376276E-03   7.79137306E-03  -2.23288502E-02 
  4.27890856E-03   3.88844126E-03   9.13531978E-03  -7.47205460E-04  -5.00358502E-04 
  1.57174462E-04   7.64880680E-03  -8.97341365E-04  -2.03959037E-04  -1.73828431E-05 
  1.85008784E-03  -5.20097084E-03   3.35088300E-03   4.61361941E-03  -3.16315873E-04 
 -1.15032533E-03  -5.37235219E-02  -9.91112507E-02  -1.59996506E-01  -2.08267930E-01 
 -1.77715419E-01  -6.13608726E-02  -7.23914233E-02  -3.33651557E-02   9.35593550E-02 
 -1.03582991E-01   6.10423895E-02   7.31115253E-02  -7.94208359E-02   4.68034140E-02 
  5.60572582E-02  -3.96365638E-02   2.33581841E-02   2.79765009E-02   2.02709841E-02 
 -6.98574993E-04   1.41954380E-03   1.34633390E-04  -5.05835232E-03  -6.47215764E-04 
 -9.51841811E-04  -8.86264801E-05  -4.71030230E-03  -2.94656379E-03   7.65686610E-03 
  6.28721779E-03  -7.46361360E-03  -2.21338820E-02  -8.70562029E-02  -1.60323123E-01 
 -2.59033291E-01  -3.39016855E-01  -2.90398139E-01  -9.99002750E-02  -1.34606583E-01 
 -6.65432079E-02   1.75536108E-01   3.16715883E-02   1.51727119E-02  -2.42617158E-01 
  2.46567337E-02   1.18121489E-02  -1.88880539E-01   1.17078893E-02   5.60882608E-03 
 -8.96871604E-02   5.46555327E-02   1.05220010E-03   2.36027802E-04  -1.00651530E-02 
 -2.88665065E-03  -4.99942946E-04  -5.89159574E-04   1.13167891E-03  -5.66969969E-03 
  1.15142064E-02  -5.84450674E-03  -9.72312779E-03   3.09920391E-03  -9.91510085E-03 
 -5.37405103E-02  -9.91425916E-02  -1.60047099E-01  -2.08333789E-01  -1.77771616E-01 
 -6.13802761E-02  -7.24069040E-02  -3.33722907E-02   9.35793624E-02   8.53055113E-02 
 -6.68593076E-02   8.98193366E-02   6.54068296E-02  -5.12634561E-02   6.88677431E-02 
  3.26425924E-02  -2.55840577E-02   3.43698308E-02   2.02920646E-02   1.55228899E-03 
 -1.04026277E-04   3.33734819E-04  -5.18554739E-03  -6.46926634E-04  -9.67175786E-04 
 -9.52336697E-05   1.79044616E-03   4.13685628E-04  -2.20413179E-03  -2.03228295E-02 
 -1.03984767E-02   1.50552695E-02   3.53612801E-03   5.99794200E-03   6.82844637E-03 
  2.93800628E-04   2.59373848E-04   4.15238373E-04  -1.78026655E-03   3.37745676E-03 
  3.56756169E-03   6.05125947E-03   6.88914644E-03   2.23512419E-04   2.91271492E-04 
  2.36250865E-03  -2.56419089E-03  -1.48130650E-03   7.86767999E-03   1.33450735E-02 
  1.51928976E-02  -7.13997739E-05  -8.58711134E-04   4.08151822E-05  -9.73542864E-04 
 -7.97937285E-03   3.53469915E-03   5.99551839E-03   6.82568718E-03   2.94376237E-04 
  2.54055042E-04  -2.19970103E-03  -9.05380580E-06   3.14673545E-03   3.56476254E-03 
  6.04651159E-03   6.88374115E-03   2.24762137E-04   2.94474646E-04  -3.04874068E-03 
  1.10110388E-03  -1.95521150E-03   6.43232509E-03   1.09104401E-02   1.24211530E-02 
  8.83548982E-04  -6.04241078E-04  -1.89142491E-03   4.97892469E-03   3.63988268E-03 
  1.49918236E-02   2.54289687E-02   2.89499880E-02  -3.26624422E-04  -1.10274519E-03 
  8.93078968E-03   1.27303165E-02  -3.65636686E-03   6.43410164E-03   1.09134535E-02 
  1.24245836E-02   8.79162709E-04  -6.17015310E-04   4.84679511E-03   4.13660839E-04 
  4.23497927E-03 
<MO Number>
8
</MO Number>
 -3.91413480E-02  -7.22094869E-02  -1.16568659E-01  -1.51737772E-01  -1.29478128E-01 
 -4.47056928E-02  -5.41006917E-02  -2.49349705E-02   6.99202418E-02   1.00232130E-01 
 -2.27061853E-03   4.07045364E-02   7.68516092E-02  -1.74096558E-03   3.12096444E-02 
  3.83543396E-02  -8.68863850E-04   1.55758001E-02   1.33882891E-02   1.86441880E-04 
  2.84292340E-04  -3.44559855E-04   4.37395568E-04   4.54877425E-04  -1.15887550E-05 
 -3.25773162E-04  -7.69033459E-03  -2.81586811E-03   1.05062027E-02   2.40403672E-04 
 -6.09892352E-03   1.62213360E-02  -1.06016595E-01  -1.95240673E-01  -3.15449406E-01 
 -4.12852978E-01  -3.53645357E-01  -1.21658040E-01  -1.62991641E-01  -8.05754551E-02 
  2.12552148E-01  -9.48224282E-02  -1.39199780E-01   7.03713221E-03  -7.38204645E-02 
 -1.08368797E-01   5.47849680E-03  -3.50525675E-02  -5.14573376E-02   2.60138405E-03 
  7.52577044E-02  -5.74584102E-03  -8.56432345E-03  -6.06254022E-04  -2.40343274E-03 
  1.43735492E-04   3.88431306E-04   1.35912052E-03  -2.14073239E-04  -1.85998158E-03 
  2.07405482E-03   7.26934541E-03  -7.57478580E-03   6.11112762E-03  -3.91551327E-02 
 -7.22349174E-02  -1.16609712E-01  -1.51791211E-01  -1.29523727E-01  -4.47214371E-02 
 -5.41143553E-02  -2.49412680E-02   6.99379008E-02  -4.34932306E-02   9.50106078E-02 
  2.81055263E-02  -3.33478374E-02   7.28480790E-02   2.15495264E-02  -1.66429083E-02 
  3.63562974E-02   1.07547241E-02   1.34106666E-02   2.32885729E-04   2.45760002E-04 
 -3.39257993E-04   4.68076492E-04  -1.40500060E-04   3.90252344E-04  -3.78029526E-04 
  6.97400393E-03  -4.50272013E-03  -2.47128380E-03   1.13365469E-02  -1.89640628E-02 
 -4.10594226E-03   1.51094271E-02   2.78744611E-02   4.49980838E-02   5.85741404E-02 
  4.99814248E-02   1.72573875E-02   2.19820403E-02   1.01315068E-02  -2.84097953E-02 
  9.88709962E-02   3.14941547E-02  -4.17612550E-02   7.58079788E-02   2.41477107E-02 
 -3.20198689E-02   3.78334949E-02   1.20514002E-02  -1.59801589E-02  -3.61582609E-03 
  5.68655990E-04   1.64229971E-03   1.10667943E-03   6.51232902E-04   8.40178166E-08 
  2.58996973E-04   2.98846281E-04   7.24443376E-03  -2.61533789E-03  -4.62909588E-03 
  5.94438005E-04   8.50806583E-03   1.56076052E-02   5.83179429E-02   1.07398605E-01 
  1.73523404E-01   2.27103468E-01   1.94534353E-01   6.69220382E-02   9.06129728E-02 
  4.47948218E-02  -1.18165459E-01   2.00836535E-02   4.81580602E-02   1.41898947E-01 
  1.56353793E-02   3.74916614E-02   1.10470132E-01   7.42423112E-03   1.78023669E-02 
  5.24551261E-02  -4.29956770E-02  -4.21030493E-04   4.71171287E-04   8.37269390E-03 
 -1.87641690E-03   1.87970306E-04   2.57739674E-04  -1.64939923E-04   3.32721998E-03 
 -7.07815120E-03   3.75093122E-03   2.28760569E-03  -1.81129720E-03   3.59783483E-03 
  1.51293149E-02   2.79111508E-02   4.50573125E-02   5.86512386E-02   5.00472129E-02 
  1.72801025E-02   2.20138994E-02   1.01461907E-02  -2.84509703E-02  -1.89030853E-03 
  9.96959061E-02  -5.06741122E-02  -1.44936811E-03   7.64404672E-02  -3.88536798E-02 
 -7.23336274E-04   3.81491509E-02  -1.93907095E-02  -3.61048667E-03   1.18099441E-03 
  1.23567634E-03   1.16289310E-03   6.67740658E-04   2.04935602E-04   1.23061128E-04 
  3.16611690E-04   1.18670115E-03  -4.47344099E-03   3.28673984E-03   1.56460295E-02 
  1.20946995E-02  -4.75098501E-03   6.83546309E-03   1.15942384E-02   1.31996333E-02 
  8.77973336E-04  -7.14518000E-04   1.09362987E-03  -2.76008952E-03   5.90339145E-03 
  6.71538182E-03   1.13905579E-02   1.29677502E-02   9.46865869E-04   8.75927243E-04 
  4.70439410E-03  -2.98337619E-03  -2.63191339E-03   2.18769701E-02   3.71074795E-02 
  4.22455625E-02  -1.46854460E-03  -1.12850586E-03   1.63776853E-03  -1.39890623E-04 
 -1.97467330E-02   6.83619282E-03   1.15954762E-02   1.32010425E-02   8.73556414E-04 
 -7.15423380E-04  -3.65469469E-03   4.57289438E-04   5.48826979E-03   6.71851038E-03 
  1.13958645E-02   1.29737916E-02   9.40007498E-04   8.75538672E-04  -4.15443043E-03 
  3.01320907E-03  -3.40873885E-03  -3.15597678E-03  -5.35313362E-03  -6.09435467E-03 
  2.70433078E-04   5.73555034E-04   1.49892334E-03  -1.86411275E-03  -2.11868986E-03 
 -1.38414676E-02  -2.34777474E-02  -2.67285910E-02  -5.49395350E-04   5.08519239E-05 
 -7.04682977E-03  -1.01441216E-02   2.13609846E-03  -3.15870131E-03  -5.35775493E-03 
 -6.09961587E-03   2.74381949E-04   5.73320571E-04  -2.01295298E-03   5.13247019E-04 
 -2.42936638E-03 
<MO Number>
9
</MO Number>
  6.89479281E-02   1.27197830E-01   2.05337014E-01   2.67287805E-01   2.28077190E-01 
  7.87495846E-02   9.75030143E-02   4.49390702E-02  -1.26013811E-01   2.48485399E-02 
  1.83885940E-02  -4.58755477E-03   1.90522768E-02   1.40992019E-02  -3.51744463E-03 
  9.50842153E-03   7.03649000E-03  -1.75545141E-03  -4.25323303E-02   1.60193839E-03 
  1.64323948E-03  -2.85102804E-05  -1.45906513E-02  -7.17180979E-04   9.08194528E-04 
 -5.47352738E-04  -1.95874339E-03   8.06345811E-04   1.15239758E-03  -2.39506246E-03 
 -5.62194944E-03  -2.89698487E-03   1.58747994E-05   2.92351071E-05   4.72350204E-05 
  6.18201159E-05   5.29544369E-05   1.82169308E-05   2.88359024E-05   1.42551234E-05 
 -3.76039713E-05   2.39926240E-01  -1.62434115E-01   2.10429265E-02   1.86785625E-01 
 -1.26457021E-01   1.63821856E-02   8.86924213E-02  -6.00462663E-02   7.77884113E-03 
 -6.10546953E-06   9.55233937E-03  -6.47118201E-03   8.38148833E-04   3.99467619E-06 
 -1.51951405E-03   1.02774316E-03  -1.33710227E-04   1.25592892E-02  -6.44021188E-04 
 -1.19152681E-02   3.33139765E-03  -1.04798796E-02  -8.36880141E-03  -6.89490647E-02 
 -1.27199926E-01  -2.05340399E-01  -2.67292212E-01  -2.28080950E-01  -7.87508828E-02 
 -9.75051970E-02  -4.49400762E-02   1.26016632E-01  -8.49567466E-03  -2.95134620E-02 
  6.01783285E-03  -6.51394190E-03  -2.26290418E-02   4.61409071E-03  -3.25091358E-03 
 -1.12934779E-02   2.30275467E-03   4.25290178E-02  -9.32159156E-04  -2.09847888E-03 
  8.50943109E-05   1.45744495E-02  -1.16279761E-03   3.67941310E-04   3.81929288E-04 
  1.51444204E-03  -9.99424384E-04  -5.15017653E-04   3.93013640E-03   5.85031532E-03 
  7.63834505E-04  -3.82880044E-02  -7.06352054E-02  -1.14027277E-01  -1.48429648E-01 
 -1.26655299E-01  -4.37310377E-02  -5.48198711E-02  -2.52664397E-02   7.08497160E-02 
  1.08322344E-01   9.60596218E-03   2.11490586E-02   8.30546698E-02   7.36523961E-03 
  1.62157503E-02   4.14501016E-02   3.67577080E-03   8.09279599E-03   2.34189691E-02 
  6.81437819E-04  -1.52857534E-04  -5.86164252E-05  -2.21447041E-02   7.18540045E-04 
 -2.40816366E-03  -6.17821549E-04   4.78906955E-04  -1.87250701E-03   1.39360005E-03 
  6.49376682E-03   1.79965412E-02  -1.33854378E-03  -4.88626963E-06  -8.99857771E-06 
 -1.45389583E-05  -1.90282565E-05  -1.62993970E-05  -5.60717862E-06  -6.62600770E-06 
 -3.27558875E-06   8.64076317E-06   9.95450802E-02  -6.75144786E-02   8.77465442E-03 
  7.74971091E-02  -5.25608790E-02   6.83117990E-03   3.67983684E-02  -2.49577644E-02 
  3.24368583E-03   3.97901433E-06   3.57716734E-03  -2.42670408E-03   3.15818323E-04 
 -1.23593202E-05   1.31638845E-04  -8.85804224E-05   1.23758397E-05  -2.01980375E-03 
 -1.07448233E-03   3.09428608E-03   8.52435635E-03   8.84568450E-04  -1.19176832E-02 
  3.82626397E-02   7.05884114E-02   1.13951737E-01   1.48331317E-01   1.26571393E-01 
  4.37020671E-02   5.47818962E-02   2.52489372E-02  -7.08006369E-02   3.30950405E-02 
 -1.05400551E-01  -8.75658767E-03   2.53751679E-02  -8.08144256E-02  -6.71399337E-03 
  1.26639873E-02  -4.03320628E-02  -3.35075328E-03  -2.34081566E-02   3.84524788E-04 
 -5.68405386E-04   1.54210507E-04   2.21687341E-02   2.41413679E-03   2.89775249E-04 
  8.96173227E-04  -7.55988360E-03   1.29530396E-03   6.26457964E-03  -1.22068131E-03 
 -1.27160867E-02  -4.44904753E-03  -1.75156268E-02  -2.97098164E-02  -3.38235828E-02 
 -3.95575109E-03  -2.72873637E-04   1.45261049E-03   4.74030208E-03  -1.01900845E-02 
 -1.90420238E-02  -3.22988743E-02  -3.67711344E-02  -4.47838421E-03   4.97509370E-04 
 -6.76496375E-03   6.59593365E-03   7.11616062E-03  -3.23944093E-06  -5.49470460E-06 
 -6.25552826E-06  -2.43919688E-06   1.28031045E-06   3.97952341E-03  -2.69381227E-03 
  3.51994856E-04   1.75162788E-02   2.97109223E-02   3.38248418E-02   3.95373122E-03 
  2.70613516E-04  -5.06919965E-03  -2.28917773E-03   9.87502083E-03   1.90418763E-02 
  3.22986242E-02   3.67708496E-02   4.47482404E-03  -4.99775484E-04  -7.70530339E-03 
  3.19714972E-03  -8.38171944E-03   1.05190138E-02   1.78422372E-02   2.03127606E-02 
  2.37311626E-03  -1.17214851E-03   1.64781355E-03   5.11960498E-03   3.60272335E-03 
  8.76876032E-06   1.48734762E-05   1.69329304E-05   4.19042758E-06   1.00298821E-08 
  1.71602506E-03  -1.15256377E-03   1.49781079E-04  -1.05096424E-02  -1.78263415E-02 
 -2.02946639E-02  -2.36519902E-03   1.17378511E-03  -3.68670943E-03  -3.73064885E-03 
 -3.78060361E-03 
<MO Number>
10
</MO Number>
 -2.81527460E-02  -5.19372850E-02  -8.38429951E-02  -1.09138678E-01  -9.31282402E-02 
 -3.21549482E-02  -3.95857531E-02  -1.82450455E-02   5.11609988E-02  -8.46671304E-02 
 -8.04547633E-02  -7.92738334E-02  -6.49173598E-02  -6.16875851E-02  -6.07821233E-02 
 -3.23983126E-02  -3.07864287E-02  -3.03345398E-02   1.93761714E-02  -9.99404405E-04 
 -1.97757219E-03  -3.46659640E-03   3.52552494E-03   7.69961219E-06  -3.32061303E-04 
 -1.56025346E-04   9.75312296E-03  -2.21053994E-03  -7.54258301E-03   4.21889053E-03 
  7.56823716E-04  -1.01694093E-02   5.79512870E-02   1.06723370E-01   1.72432430E-01 
  2.25675626E-01   1.93311279E-01   6.65012867E-02   9.40627476E-02   4.65002293E-02 
 -1.22664199E-01  -6.81838585E-05  -2.28724645E-02  -1.76244719E-01  -5.30819998E-05 
 -1.78065041E-02  -1.37208752E-01  -2.52052110E-05  -8.45515794E-03  -6.51515683E-02 
 -4.79215459E-02   1.20228821E-03   9.40585375E-04  -6.45505120E-03  -5.36983426E-03 
  4.37896384E-04   6.85833782E-04   3.07241587E-04   4.47861092E-03  -5.67925703E-03 
  1.20064611E-03   6.58905133E-03   6.54504171E-03   5.31866113E-03  -2.81414224E-02 
 -5.19163948E-02  -8.38092718E-02  -1.09094780E-01  -9.30907821E-02  -3.21420148E-02 
 -3.95727773E-02  -1.82390650E-02   5.11442288E-02  -3.39974857E-02  -1.14774998E-01 
 -7.48122820E-02  -2.60671054E-02  -8.80021539E-02  -5.73612901E-02  -1.30093127E-02 
 -4.39192429E-02  -2.86273043E-02   1.93623943E-02  -1.04328867E-03  -1.94495205E-03 
 -3.46957881E-03   3.49184488E-03  -2.87078298E-04  -1.29539989E-04  -1.84074787E-04 
 -5.45275657E-03  -6.73716304E-04   6.12647287E-03  -5.68360242E-03   1.39573547E-02 
  8.55063977E-03  -4.39715570E-02  -8.11204451E-02  -1.30953728E-01  -1.70462860E-01 
 -1.45456281E-01  -5.02225657E-02  -6.19682056E-02  -2.85611020E-02   8.00882906E-02 
  5.49606393E-02   8.89575246E-02  -9.58525363E-02   4.21403155E-02   6.82069606E-02 
 -7.34936162E-02   2.10309711E-02   3.40400540E-02  -3.66784657E-02   3.19011305E-02 
  2.80127138E-04   3.77130073E-03  -3.77353136E-04  -1.35159246E-03  -1.78940765E-04 
 -2.47918450E-04  -1.19844760E-04   7.70235766E-03  -1.00283440E-02   2.32598632E-03 
  6.03278098E-03  -6.87472253E-03   1.36324842E-02   6.89489367E-02   1.26976694E-01 
  2.05155628E-01   2.68503000E-01   2.29996741E-01   7.91215043E-02   1.09832164E-01 
  5.42958921E-02  -1.43228586E-01   1.40554064E-01   2.00908066E-01  -5.32085625E-02 
  1.09423124E-01   1.56409481E-01  -4.14235417E-02   5.19579696E-02   7.42687536E-02 
 -1.96693627E-02  -6.53138492E-02   4.05629698E-03   6.55439153E-03   4.24404749E-03 
 -2.30856518E-03   2.98732898E-04   4.80159495E-04   2.59167006E-04  -5.56108299E-03 
  6.21845994E-03  -6.57376948E-04  -6.38088674E-03  -1.06307887E-02  -4.93432991E-03 
 -4.39764919E-02  -8.11295491E-02  -1.30968424E-01  -1.70481990E-01  -1.45472605E-01 
 -5.02282021E-02  -6.19735520E-02  -2.85635662E-02   8.00952003E-02   7.36757022E-02 
  7.63378654E-02  -9.41962411E-02   5.64898331E-02   5.85310101E-02  -7.22236746E-02 
  2.81923861E-02   2.92110766E-02  -3.60446758E-02   3.19137462E-02   3.42945968E-03 
  1.63433953E-03  -9.71032602E-05  -1.50110085E-03  -1.64528206E-04  -2.64749658E-04 
 -1.25022587E-04   1.82526866E-03  -1.07978904E-02   8.97262171E-03   1.27429605E-02 
 -2.69842815E-03   5.45800948E-03   1.02411273E-02   1.73708892E-02   1.97761474E-02 
  2.02499076E-03  -4.06077215E-04  -2.01811537E-03  -4.31343481E-03   4.09165593E-03 
  5.56525948E-03   9.43973281E-03   1.07468044E-02   2.11526226E-03   2.74912665E-04 
  5.06896555E-04  -2.93435847E-03  -2.79268800E-03  -2.27855771E-02  -3.86486490E-02 
 -4.40001298E-02  -3.38597455E-03  -4.59761828E-04  -1.99232660E-03  -1.08996477E-03 
  1.42969687E-02   1.02388773E-02   1.73670726E-02   1.97718024E-02   2.02343818E-03 
 -4.10527699E-04  -3.73857666E-03  -3.14653680E-03   3.94034242E-03   5.56152034E-03 
  9.43339052E-03   1.07395839E-02   2.11305714E-03   2.75708752E-04  -2.56042036E-03 
 -8.60097822E-04  -3.05824201E-03   1.18479767E-02   2.00964097E-02   2.28790568E-02 
  4.49104537E-03  -4.13977911E-04   4.87408598E-04   6.71334184E-03   8.08534738E-04 
 -2.94110952E-02  -4.98867809E-02  -5.67943484E-02  -5.39494200E-03   2.55031236E-04 
 -9.91810956E-03  -1.47549623E-02  -6.46550044E-04   1.18522628E-02   2.01036798E-02 
  2.28873336E-02   4.49375789E-03  -4.21669324E-04   5.92566388E-03   3.03365297E-03 
  1.29020018E-03 
<MO Number>
11
</MO Number>
  4.47401435E-02   8.25383634E-02   1.33242691E-01   1.73442409E-01   1.47998736E-01 
  5.11004146E-02   6.45358817E-02   2.97445422E-02  -8.34067793E-02   8.50116231E-02 
 -9.34932279E-02   7.32008482E-02   6.51814948E-02  -7.16846488E-02   5.61257453E-02 
  3.25301346E-02  -3.57756642E-02   2.80106808E-02  -3.67256672E-02   2.62247692E-03 
 -2.15208129E-03   2.77066169E-03  -1.14901875E-03  -4.83148755E-05  -1.89151898E-04 
  2.31625107E-04   1.69541627E-03  -3.48668232E-03   1.79126605E-03   2.33116144E-03 
  2.06757794E-03   1.38571933E-02  -3.54336641E-02  -6.52548066E-02  -1.05431874E-01 
 -1.37986829E-01  -1.18198012E-01  -4.06614655E-02  -5.77673351E-02  -2.85574725E-02 
  7.53325207E-02  -1.91284242E-02   4.74693526E-03   2.55871139E-01  -1.48917211E-02 
  3.69554938E-03   1.99198931E-01  -7.07111591E-03   1.75477756E-03   9.45866981E-02 
  3.51670722E-02  -2.23282654E-03  -1.86570069E-03   1.11395316E-02   4.85926345E-03 
 -1.78419641E-04  -2.90894930E-04  -2.25713232E-04  -2.21739386E-03   6.58147949E-03 
 -4.36408563E-03  -6.49873050E-03   7.14617807E-03  -6.79620438E-03   4.47279603E-02 
  8.25158875E-02   1.33206407E-01   1.73395179E-01   1.47958435E-01   5.10864995E-02 
  6.45182095E-02   2.97363971E-02  -8.33839396E-02  -1.26074858E-01   4.94614621E-02 
  5.47140909E-02  -9.66661664E-02   3.79238970E-02   4.19512780E-02  -4.82431925E-02 
  1.89266827E-02   2.09366281E-02  -3.67192426E-02  -3.27888954E-03   1.83942905E-03 
  2.25276963E-03  -1.14298222E-03  -1.84612541E-04  -9.60959846E-05   2.20166444E-04 
  3.57071815E-03  -4.85005464E-03   1.27933649E-03   1.26162678E-02  -3.50417221E-04 
 -1.73970318E-03  -2.65673606E-02  -4.90125041E-02  -7.91214855E-02  -1.02992675E-01 
 -8.78838440E-02  -3.03441839E-02  -3.99976325E-02  -1.84348805E-02   5.16933157E-02 
 -1.66837655E-01   3.03367715E-02  -4.06761162E-02  -1.27920481E-01   2.32603031E-02 
 -3.11878536E-02  -6.38412863E-02   1.16085216E-02  -1.55649250E-02   2.26429727E-02 
 -5.59990282E-03   1.53083080E-03  -7.98165529E-04   3.65594657E-04  -5.80900373E-05 
 -3.67039351E-04  -2.56388156E-04   1.60462670E-03  -3.80766058E-03   2.20303389E-03 
  9.96195996E-03  -2.15138697E-02   3.60353405E-04   4.34494163E-02   8.00166546E-02 
  1.29282520E-01   1.69202009E-01   1.44936596E-01   4.98598434E-02   6.87426294E-02 
  3.39831454E-02  -8.96450483E-02   1.95886233E-01   2.58465729E-01  -2.38538305E-01 
  1.52499920E-01   2.01218852E-01  -1.85705100E-01   7.24123559E-02   9.55458280E-02 
 -8.81793497E-02  -4.57530637E-02   7.72968471E-03   1.07598302E-02  -5.15194912E-03 
 -2.81237220E-03   2.87895998E-05   8.43804543E-05   3.41794503E-04  -1.06134005E-02 
  1.61926432E-02  -5.57924270E-03  -6.42818816E-03  -1.06275389E-02  -7.62443523E-03 
 -2.65759276E-02  -4.90283089E-02  -7.91469993E-02  -1.03025886E-01  -8.79121834E-02 
 -3.03539689E-02  -4.00156238E-02  -1.84431727E-02   5.17165678E-02   9.36176615E-02 
 -1.46062599E-01  -1.77706151E-02   7.17800566E-02  -1.11991492E-01  -1.36253752E-02 
  3.58232794E-02  -5.58916041E-02  -6.80001723E-03   2.26411278E-02   3.54517455E-03 
 -4.65824837E-03   4.51674833E-06   3.96167377E-04  -2.84236760E-04  -2.13496780E-04 
 -2.74084372E-04  -5.03991154E-03  -2.71360251E-03   7.75351405E-03   2.42375370E-03 
 -1.54609497E-02   1.32489391E-02  -2.25988289E-02  -3.83318886E-02  -4.36395093E-02 
 -8.52144224E-03   5.30060825E-04   2.41408067E-03   3.34460483E-03  -9.27614900E-03 
 -1.95290555E-02  -3.31249723E-02  -3.77116179E-02  -7.86783442E-03   8.47503241E-06 
 -4.75877638E-03   3.97246696E-03   7.62430872E-03   2.31722563E-02   3.93045299E-02 
  4.47468273E-02   5.18799732E-03   1.58319241E-04   1.88794580E-03   1.23696941E-03 
 -1.19736609E-02  -2.25978481E-02  -3.83302250E-02  -4.36376153E-02  -8.52129215E-03 
  5.28609221E-04   3.32068725E-03   2.72990110E-03  -9.19621430E-03  -1.95253728E-02 
 -3.31187257E-02  -3.77045064E-02  -7.86124108E-03   7.64676213E-06   4.48892328E-03 
 -2.28515421E-03   8.43301257E-03   7.58082292E-03   1.28585097E-02   1.46389618E-02 
  3.11702255E-03  -7.58717295E-04  -3.12753771E-03   3.03797269E-03  -1.36766531E-05 
 -3.09063835E-02  -5.24230727E-02  -5.96818276E-02  -9.48595505E-03  -2.16007589E-04 
 -7.88645056E-03  -1.22535446E-02  -4.48394385E-03   7.59004324E-03   1.28741491E-02 
  1.46567667E-02   3.12393751E-03  -7.58795707E-04   3.94944317E-03  -1.75297578E-03 
  6.12222322E-04 
<MO Number>
12
</MO Number>
 -2.86495518E-02  -5.28538116E-02  -8.53225553E-02  -1.11064626E-01  -9.47716552E-02 
 -3.27223800E-02  -4.22247476E-02  -1.94613562E-02   5.45716601E-02   8.14634755E-02 
  1.55589230E-01   3.60762775E-02   6.24610013E-02   1.19295906E-01   2.76609904E-02 
  3.11724176E-02   5.95370186E-02   1.38047730E-02   2.02835907E-02   2.40213678E-03 
  5.43023833E-03   2.15131067E-03   5.68907688E-03   2.59028347E-04   9.78896161E-06 
  6.67702434E-04  -8.62655070E-03   4.77048021E-03   3.85607049E-03   6.19155318E-04 
 -9.92522724E-03   3.09156172E-03  -5.18636404E-07  -9.55123302E-07  -1.54318808E-06 
 -2.01968931E-06  -1.73004383E-06  -5.95154827E-07   2.19569977E-06   1.08545142E-06 
 -2.86334133E-06  -2.77907462E-01   1.88090853E-01  -2.44149226E-02  -2.16354488E-01 
  1.46431118E-01  -1.90073273E-02  -1.02732763E-01   6.95306738E-02  -9.02535127E-03 
  6.47088297E-06  -1.19191845E-02   8.06411385E-03  -1.04865088E-03   3.34468703E-06 
  1.02421439E-03  -6.93336524E-04   9.09792536E-05  -8.25000838E-03   4.06389513E-04 
  7.84361886E-03  -2.07775981E-03   6.88661480E-03   5.34280427E-03   2.86643868E-02 
  5.28811799E-02   8.53667363E-02   1.11122136E-01   9.48207290E-02   3.27393240E-02 
  4.22436229E-02   1.94700559E-02  -5.45960548E-02  -1.09888446E-01  -1.36440525E-01 
 -3.85461870E-02  -8.42554570E-02  -1.04613899E-01  -2.95547597E-02  -4.20493786E-02 
 -5.22096681E-02  -1.47498966E-02  -2.03056734E-02  -3.88915670E-03  -4.42968247E-03 
 -2.28364715E-03  -5.69673947E-03   1.67647703E-04  -2.96674987E-04  -6.32313927E-04 
  1.07562195E-03  -4.45495530E-03   3.37933335E-03  -2.12943586E-03   1.61877396E-02 
  1.19692494E-03  -5.60891652E-02  -1.03475482E-01  -1.67041737E-01  -2.17438729E-01 
 -1.85540879E-01  -6.40628164E-02  -8.23956309E-02  -3.79760879E-02   1.06488887E-01 
  5.91324296E-02  -1.48099342E-01   4.97922691E-03   4.53389785E-02  -1.13553137E-01 
  3.81775387E-03   2.26273281E-02  -5.66709743E-02   1.90532677E-03   4.58536031E-02 
 -2.11353376E-04  -6.44410549E-03   1.50645578E-04   1.75484770E-02  -1.19018961E-03 
  9.08475646E-04   8.04497861E-04   3.25288510E-03   3.84630623E-03  -7.09919132E-03 
  9.84172431E-03   6.62552184E-03  -1.10420206E-02   1.18079818E-05   2.17456363E-05 
  3.51343189E-05   4.59829941E-05   3.93885311E-05   1.35501043E-05   2.43974050E-05 
  1.20609376E-05  -3.18158699E-05   2.53387008E-01  -1.71640896E-01   2.24355614E-02 
  1.97265004E-01  -1.33624617E-01   1.74663694E-02   9.36684010E-02  -6.34496945E-02 
  8.29364999E-03  -8.17006388E-06   1.12734097E-02  -7.63258309E-03   9.96494066E-04 
 -2.32202460E-05  -1.03050585E-03   6.98302471E-04  -8.70672364E-05   2.55076635E-04 
 -2.36861841E-03   2.11354177E-03   1.81305134E-02  -1.80816725E-03  -2.66452306E-02 
  5.60726476E-02   1.03445009E-01   1.66992545E-01   2.17374696E-01   1.85486240E-01 
  6.40439507E-02   8.23796355E-02   3.79687156E-02  -1.06468214E-01   1.58991845E-01 
  4.46177862E-04   1.41695908E-02   1.21904814E-01   3.42100749E-04   1.08643392E-02 
  6.08390466E-02   1.70732252E-04   5.42206676E-03  -4.58309621E-02   5.89578536E-03 
  2.59566734E-03   3.53778749E-04  -1.75248993E-02  -1.17357287E-03   6.91573138E-04 
 -1.01043598E-03   3.81264663E-03  -5.73925643E-03   1.92660980E-03   3.67906850E-03 
 -1.35479280E-02  -1.07372859E-02   1.20365694E-02   2.04162986E-02   2.32432392E-02 
  6.14265966E-03   2.76721982E-04   6.61677741E-04  -4.47481494E-05   6.94622966E-03 
  1.40634385E-02   2.38542519E-02   2.71572283E-02   5.70671524E-03  -8.12502784E-04 
  5.83709144E-03  -4.51881739E-04  -4.12990974E-03  -3.21784793E-06  -5.45807878E-06 
 -6.21383105E-06  -7.67806196E-07  -2.02977418E-06  -5.30742698E-03   3.59235826E-03 
 -4.64625012E-04  -1.20455678E-02  -2.04315616E-02  -2.32606155E-02  -6.14579276E-03 
 -2.81059030E-04   1.11330542E-03  -1.15647409E-03  -6.79455338E-03  -1.40807536E-02 
 -2.38836217E-02  -2.71906647E-02  -5.70888089E-03   8.13448777E-04   2.05100401E-03 
 -4.88561758E-03   4.82719006E-03   3.08913115E-02   5.23975077E-02   5.96527228E-02 
  1.20114800E-02  -1.01937002E-05   2.05025513E-04   1.03130447E-02   8.20274821E-03 
  1.16430113E-05   1.97487496E-05   2.24832580E-05   1.41277323E-05  -1.60557495E-06 
  5.62192910E-03  -3.79346637E-03   4.93230306E-04  -3.08884185E-02  -5.23926007E-02 
 -5.96471363E-02  -1.20013637E-02   1.01221919E-05  -8.45564906E-03  -4.72037470E-03 
 -8.93358318E-03 
<MO Number>
13
</MO Number>
  5.03092169E-03   9.28124074E-03   1.49828206E-02   1.95031824E-02   1.66421024E-02 
  5.74611890E-03   9.34644974E-03   4.30777206E-03  -1.20794394E-02  -1.52123157E-02 
  9.06329859E-02  -4.42904652E-02  -1.16638342E-02   6.94915975E-02  -3.39591061E-02 
 -5.82107078E-03   3.46811779E-02  -1.69479742E-02   3.71431785E-03  -3.33096536E-04 
  1.25694431E-03  -1.98609879E-03   5.76184096E-03   2.89771795E-04  -3.65606134E-04 
  1.04440899E-04  -5.29317269E-03   3.54362103E-03   1.74955166E-03   6.96897550E-03 
  9.14765872E-03   3.67321810E-03  -2.31547639E-02  -4.26419249E-02  -6.88963508E-02 
 -9.01699704E-02  -7.72386130E-02  -2.65709646E-02  -4.07905381E-02  -2.01649370E-02 
  5.31936266E-02   8.39640423E-02   1.40340933E-01   1.25230076E-01   6.53670732E-02 
  1.09257199E-01   9.74932046E-02   3.10385984E-02   5.18791824E-02   4.62932218E-02 
  1.81998652E-02   5.60833732E-03   9.14094147E-03   6.55666075E-03  -8.52831395E-04 
 -2.35105580E-04  -3.35359246E-04   7.47503514E-05  -7.03907145E-03   8.00621317E-03 
 -9.67141712E-04  -4.05953079E-03  -1.41307627E-02  -3.50534128E-03   5.04451838E-03 
  9.30632445E-03   1.50233135E-02   1.95558922E-02   1.66870798E-02   5.76164850E-03 
  9.37169976E-03   4.31940978E-03  -1.21120727E-02   9.44791358E-02   1.62454244E-02 
 -3.45669252E-02   7.24405802E-02   1.24559561E-02  -2.65037153E-02   3.61529269E-02 
  6.21639513E-03  -1.32272116E-02   3.71751125E-03   1.51257126E-03  -2.32804715E-06 
 -1.81569588E-03   5.76148945E-03  -4.55870680E-04   1.42802811E-04   4.19390055E-05 
  4.42474202E-03   3.48917161E-03  -7.91391362E-03   6.08043390E-03   1.34619766E-03 
  2.26856039E-03  -1.67327210E-02  -3.08691769E-02  -4.98324902E-02  -6.48671017E-02 
 -5.53512206E-02  -1.91114492E-02  -2.47989264E-02  -1.14298076E-02   3.20503652E-02 
  1.39215747E-02  -2.68350263E-01  -2.21699752E-01   1.06741763E-02  -2.05753880E-01 
 -1.69985241E-01   5.32716213E-03  -1.02685607E-01  -8.48345498E-02   1.08210475E-02 
 -1.81228701E-03  -1.50356918E-02  -1.13006241E-02  -5.06180423E-03   2.25778572E-04 
 -1.36874366E-03  -9.20921578E-04   2.33423487E-03  -4.88824225E-03   2.55400738E-03 
 -7.45851917E-03   8.21535025E-03   1.62761969E-02   1.87376842E-02   3.45074096E-02 
  5.57534540E-02   7.29688472E-02   6.25043185E-02   2.15021991E-02   3.53942781E-02 
  1.74972780E-02  -4.61565378E-02  -2.55728502E-01  -3.70581919E-01   5.66700147E-02 
 -1.99087886E-01  -2.88502730E-01   4.41183261E-02  -9.45339701E-02  -1.36991300E-01 
  2.09489417E-02  -1.41159715E-02  -1.09070133E-02  -1.63116221E-02  -1.48413607E-03 
  7.39789482E-03   4.29380878E-04   5.46745227E-04  -6.56561568E-04   2.48336118E-03 
 -1.45213802E-03  -1.03122316E-03   2.67042894E-02   2.41199898E-03   1.81550382E-02 
 -1.67494826E-02  -3.09000995E-02  -4.98824089E-02  -6.49320810E-02  -5.54066676E-02 
 -1.91305937E-02  -2.48209370E-02  -1.14399523E-02   3.20788120E-02  -2.26339654E-01 
 -1.05699449E-01  -2.43082791E-01  -1.73542822E-01  -8.10436014E-02  -1.86380392E-01 
 -8.66100318E-02  -4.04464376E-02  -9.30168793E-02   1.08430665E-02  -1.18654446E-02 
 -8.21806808E-03  -1.21939441E-02  -5.00055967E-03  -1.23111063E-03  -3.89435507E-04 
 -1.04784369E-03   6.32002489E-03  -7.35828045E-03   1.03825557E-03   1.09293524E-02 
  3.37092771E-03  -1.17794275E-02   4.84414302E-03   8.21658290E-03   9.35429113E-03 
  1.99994187E-03  -3.85018409E-04  -4.14517443E-04   4.39361662E-04   9.49643306E-04 
  8.94352032E-04   1.51699022E-03   1.72704011E-03   5.34585120E-04   1.35353421E-04 
  2.51220990E-04   1.98725590E-03  -1.39398302E-03   1.30076263E-02   2.20633948E-02 
  2.51184003E-02   4.37938125E-03   9.86062995E-05   2.99847265E-03   3.60361509E-03 
 -6.37301227E-03   4.82785937E-03   8.18896274E-03   9.32284655E-03   1.99686551E-03 
 -3.84731692E-04   4.46717332E-04  -1.40561050E-04   1.02149718E-03   8.94763144E-04 
  1.51768755E-03   1.72783399E-03   5.29208772E-04   1.31000328E-04   1.90982862E-03 
  8.62384078E-04  -1.24560384E-03   3.58768806E-02   6.08539761E-02   6.92801151E-02 
  1.42753350E-02  -1.48096379E-03  -1.81265946E-03   1.23794097E-02   6.12879986E-03 
  2.17070500E-02   3.68192629E-02   4.19174381E-02   8.86900349E-03   1.17297511E-03 
  3.73627620E-03   5.42474343E-03  -8.10532805E-04   3.59014922E-02   6.08957219E-02 
  6.93276413E-02   1.42776178E-02  -1.48456878E-03   1.13625204E-02   3.46357603E-03 
  7.29862832E-03 
<MO Number>
14
</MO Number>
 -7.63519980E-03  -1.40857147E-02  -2.27387417E-02  -2.95990881E-02  -2.52569579E-02 
 -8.72062191E-03  -1.13339632E-02  -5.22381559E-03   1.46481204E-02  -2.69085044E-01 
  6.18847654E-02   1.59836452E-01  -2.06317263E-01   4.74492942E-02   1.22552405E-01 
 -1.02966775E-01   2.36805236E-02   6.11622401E-02   5.36078415E-03  -1.29994591E-02 
  3.72914665E-03   1.05401323E-02  -1.98991185E-03  -4.58057602E-04   1.34448601E-04 
  7.96107226E-04   3.90177408E-03   7.06024954E-03  -1.09620236E-02   7.69356623E-03 
  3.74451690E-03  -5.96451680E-03   1.77179943E-02   3.26295437E-02   5.27193952E-02 
  6.89979403E-02   5.91028830E-02   2.03320664E-02   3.19693191E-02   1.58041383E-02 
 -4.16901591E-02   1.38730535E-02   9.94656927E-02   6.08855465E-01   1.08003484E-02 
  7.74353049E-02   4.74001712E-01   5.12838740E-03   3.67690216E-02   2.25072778E-01 
 -1.71932395E-02  -2.16509341E-04   3.52617158E-03   2.95910005E-02   5.41499635E-03 
 -6.17136601E-04  -1.08565153E-03  -1.31402070E-03  -4.87819208E-03   5.62409395E-03 
 -7.45901872E-04  -2.65377494E-02  -3.93463012E-03  -1.89954068E-02  -7.62877739E-03 
 -1.40738664E-02  -2.27196148E-02  -2.95741906E-02  -2.52357128E-02  -8.71328649E-03 
 -1.13234563E-02  -5.21897296E-03   1.46345412E-02   1.36051688E-01  -2.12362028E-01 
  1.95244073E-01   1.04315764E-01  -1.62825670E-01   1.49700712E-01   5.20608778E-02 
 -8.12614217E-02   7.47111481E-02   5.36175255E-03   6.91703978E-03  -9.75051552E-03 
  1.22804054E-02  -2.03010336E-03   1.99917675E-04  -3.09991771E-04   8.55192421E-04 
 -7.67469068E-03   8.06746384E-03  -3.92773164E-04   1.42173012E-03   1.36917502E-02 
  6.44666069E-03  -4.38129115E-03  -8.08277697E-03  -1.30481258E-02  -1.69847845E-02 
 -1.44931487E-02  -5.00413671E-03  -8.43350252E-03  -3.88699534E-03   1.08995378E-02 
  8.15618056E-02  -5.71106444E-02   8.48309424E-02   6.25363946E-02  -4.37888024E-02 
  6.50429603E-02   3.12100441E-02  -2.18536816E-02   3.24609961E-02   3.09238794E-03 
  4.55931614E-03  -3.41348720E-03   2.36441881E-03   6.02835543E-04   3.31832546E-04 
 -2.23470465E-04  -3.35978446E-04  -5.26917359E-03   4.03495210E-03   1.23422149E-03 
  1.18963391E-02  -1.37805006E-04   1.97579314E-03   1.17832320E-03   2.17000569E-03 
  3.50606765E-03   4.58866126E-03   3.93059718E-03   1.35217030E-03   2.91458378E-03 
  1.44083410E-03  -3.80081481E-03   1.25904136E-01   1.84894059E-01  -1.11091197E-02 
  9.80179689E-02   1.43942373E-01  -8.64859076E-03   4.65423985E-02   6.83489298E-02 
 -4.10665679E-03   3.94947783E-03   7.04786267E-03   1.02665517E-02  -1.18378984E-03 
  5.33761897E-04  -3.55663783E-04  -4.96650943E-04   1.99732124E-04  -1.99523779E-03 
 -3.74362276E-04   2.36960007E-03  -8.63180343E-03  -8.95659766E-03  -4.85772291E-03 
 -4.36583042E-03  -8.05425441E-03  -1.30020815E-02  -1.69248484E-02  -1.44420052E-02 
 -4.98647808E-03  -8.40786621E-03  -3.87517958E-03   1.08664052E-02  -9.25065946E-02 
  6.08458340E-02   6.96919817E-02  -7.09281613E-02   4.66527078E-02   5.34353701E-02 
 -3.53981239E-02   2.32829711E-02   2.66679950E-02   3.08863972E-03  -5.08605872E-03 
  3.12341865E-03   1.52616155E-03   5.15548671E-04  -2.94664113E-04   1.97550804E-04 
 -3.92071596E-04   8.00879263E-04   4.66821462E-03  -5.46909388E-03   6.33234124E-03 
 -4.57105212E-03   8.43451433E-03  -8.45105832E-03  -1.43345935E-02  -1.63194314E-02 
 -2.84669063E-03   1.26390404E-03  -4.45498449E-03   2.95476017E-03  -5.54057100E-04 
  2.92747950E-02   4.96555900E-02   5.65311458E-02   1.27811839E-02  -9.36734554E-04 
  3.73220695E-03  -6.86801693E-03  -5.08628548E-03   3.20872793E-02   5.44260954E-02 
  6.19621987E-02   1.37968059E-02   1.49227341E-03   1.80330198E-03   1.42143479E-03 
 -9.60514090E-03  -8.43830044E-03  -1.43129538E-02  -1.62947953E-02  -2.83974942E-03 
  1.26753895E-03   4.41675260E-03  -3.05595907E-03   2.26711966E-04   2.92620455E-02 
  4.96339644E-02   5.65065257E-02   1.27712554E-02  -9.40342924E-04  -7.08939235E-03 
  4.57329238E-04  -6.03229012E-03   3.61159005E-03   6.12593990E-03   6.97416748E-03 
  1.29308470E-03  -4.56283066E-04   1.54650189E-03  -3.32525167E-04   2.76463468E-03 
 -1.43938829E-02  -2.44147482E-02  -2.77953335E-02  -6.76332861E-03  -4.29821576E-04 
 -3.15092098E-03  -4.60151652E-03   4.45021323E-04   3.58248924E-03   6.07657942E-03 
  6.91797231E-03   1.28196141E-03  -4.58002063E-04  -1.21270660E-03   1.52559085E-03 
  2.51696577E-03 
<MO Number>
15
</MO Number>
  5.19394713E-03   9.58199644E-03   1.54683342E-02   2.01351769E-02   1.71813845E-02 
  5.93232008E-03   6.18597421E-03   2.85111113E-03  -7.99481113E-03  -1.07086644E-02 
 -3.03440787E-01   5.36497211E-02  -8.21072140E-03  -2.32659057E-01   4.11351870E-02 
 -4.09772547E-03  -1.16113177E-01   2.05293415E-02  -1.22570297E-02  -1.91862669E-03 
 -1.30782294E-02   2.73597047E-03  -9.05191935E-03  -3.61160455E-04   4.57040990E-04 
  1.38058705E-04   7.56080540E-03  -6.23467809E-03  -1.32612731E-03   3.56644349E-03 
  2.42794227E-03   1.11112244E-02   8.31871779E-03   1.53197908E-02   2.47521115E-02 
  3.23949983E-02   2.77492021E-02   9.54604230E-03   1.61799108E-02   7.99859221E-03 
 -2.10997004E-02  -1.70437075E-01  -2.33300498E-01   1.54987228E-01  -1.32687428E-01 
 -1.81627401E-01   1.20659525E-01  -6.30046838E-02  -8.62431138E-02   5.72934103E-02 
 -5.00094818E-03  -1.11862631E-02  -1.55939211E-02   7.90590732E-03   7.81508585E-03 
 -4.72945280E-04  -7.29827827E-04  -2.40051213E-04   6.59160919E-03  -2.58729472E-03 
 -4.00431447E-03  -9.14492913E-04   2.67265229E-02  -2.44150316E-03   5.20517730E-03 
  9.60271430E-03   1.55017793E-02   2.01787125E-02   1.72185335E-02   5.94514674E-03 
  6.19099455E-03   2.85342500E-03  -8.00129948E-03  -2.83384246E-01  -1.18891858E-01 
  3.11720263E-02  -2.17280980E-01  -9.11586994E-02   2.39007231E-02  -1.08438438E-01 
 -4.54945804E-02   1.19281361E-02  -1.22946696E-02  -1.17301608E-02  -6.44085419E-03 
  1.95211227E-03  -9.10676647E-03   5.43688304E-04  -1.52260092E-04   2.21326326E-04 
  1.70817429E-03  -7.16230102E-03   5.45412673E-03   1.12232533E-02   6.51940319E-03 
  1.55974075E-03  -6.84218643E-03  -1.26227326E-02  -2.03770319E-02  -2.65248434E-02 
 -2.26336990E-02  -7.81487354E-03  -4.29549582E-03  -1.97979098E-03   5.55153911E-03 
  3.09662807E-01   5.27534780E-02  -7.57860173E-02   2.37429705E-01   4.04480050E-02 
 -5.81078882E-02   1.18494065E-01   2.01863895E-02  -2.89999090E-02   1.06043956E-02 
  1.21755767E-02   6.08777517E-03   4.33566821E-05   6.87449483E-03   3.42044099E-04 
  1.18440213E-03   5.59457475E-04   1.50276149E-02  -1.08264198E-03  -1.39449729E-02 
 -1.33538381E-03   1.44909056E-02   2.03446673E-02  -1.10221548E-02  -2.02984534E-02 
 -3.27961126E-02  -4.29228031E-02  -3.67672049E-02  -1.26483382E-02  -1.46893405E-02 
 -7.26172388E-03   1.91558957E-02  -1.83263649E-01  -2.08566564E-01   4.88810855E-01 
 -1.42673079E-01  -1.62371718E-01   3.80545458E-01  -6.77462239E-02  -7.70998349E-02 
  1.80696443E-01   8.75016228E-03  -9.43226071E-03  -1.07932074E-02   2.47450777E-02 
 -5.13139662E-03  -2.45284495E-04  -3.21409770E-04   2.87018633E-04   1.58272731E-02 
 -2.63139692E-02   1.04866961E-02  -4.62277509E-04   1.27912147E-02   5.41415916E-03 
 -6.83114934E-03  -1.26023710E-02  -2.03441618E-02  -2.64820563E-02  -2.25971888E-02 
 -7.80226741E-03  -4.27344115E-03  -1.96962600E-03   5.52303546E-03  -5.51156412E-02 
  2.99657271E-01  -1.08773272E-01  -4.22591612E-02   2.29758098E-01  -8.34004125E-02 
 -2.10902834E-02   1.14665395E-01  -4.16226515E-02   1.05782296E-02   1.16839325E-03 
  1.35305049E-02  -9.61809050E-04   6.75772979E-03   8.92147321E-04   8.06272250E-04 
  6.06399062E-04  -3.28184929E-03  -3.85732000E-03   7.13916929E-03   2.21511547E-02 
  2.72682366E-02  -8.94868135E-03  -1.92687572E-02  -3.26834571E-02  -3.72089683E-02 
 -1.10390258E-02   8.56854684E-04  -1.24202903E-04  -3.21142362E-03  -6.91550666E-03 
 -1.48156026E-02  -2.51300646E-02  -2.86096962E-02  -9.92862528E-03  -6.63792657E-04 
 -4.90821556E-03  -2.63136495E-03   5.62142370E-03   8.12317537E-03   1.37784420E-02 
  1.56862725E-02   8.93773043E-04   3.20509778E-04  -2.85082572E-03  -4.65315833E-03 
 -3.13095073E-03  -1.94161150E-02  -3.29334039E-02  -3.74935240E-02  -1.11134368E-02 
  8.59847887E-04  -2.07211121E-03  -1.85718910E-03  -7.11901314E-03  -1.47817355E-02 
 -2.50726196E-02  -2.85442970E-02  -9.90577589E-03  -6.68852078E-04  -1.33717242E-03 
 -5.05166627E-03   5.95485310E-03   6.16707526E-03   1.04605262E-02   1.19089418E-02 
  6.54229328E-03   9.34257224E-04   4.91064342E-03   2.80693206E-03   1.19305346E-05 
  2.47181873E-02   4.19267215E-02   4.77321003E-02   1.45478731E-02   5.75869315E-04 
  3.31848287E-03   6.16439831E-03   9.81362750E-03   6.23496437E-03   1.05756790E-02 
  1.20400392E-02   6.58773695E-03   9.33492549E-04   8.28404932E-04   5.60158756E-03 
 -3.46798168E-04 
<MO Number>
16
</MO Number>
  5.05381630E-03   9.32347761E-03   1.50510041E-02   1.95919370E-02   1.67178369E-02 
  5.77226821E-03   6.98484672E-03   3.21931090E-03  -9.02728146E-03   5.17089555E-02 
 -1.66732655E-02   3.66662095E-01   3.96471316E-02  -1.27839974E-02   2.81133127E-01 
  1.97866976E-02  -6.38011074E-03   1.40305135E-01  -4.40544511E-03   1.37072938E-03 
 -1.69952451E-03   2.05613434E-02   4.00272170E-04   1.43421504E-04  -3.06518185E-05 
  6.96603536E-04  -1.49466391E-03  -8.91112270E-03   1.04057866E-02   1.22438559E-02 
 -4.76721732E-04   4.24978468E-03  -2.73107617E-06  -5.02956304E-06  -8.12624056E-06 
 -1.06354381E-05  -9.11020021E-06  -3.13401287E-06  -8.17345777E-06  -4.04057579E-06 
  1.06587430E-05  -3.32621306E-01   2.24489841E-01  -2.89960195E-02  -2.58949911E-01 
  1.74768193E-01  -2.25737695E-02  -1.22958577E-01   8.29861193E-02  -1.07188242E-02 
  8.76240801E-07  -1.70922194E-02   1.15220116E-02  -1.48771200E-03   3.92853245E-05 
  1.78840558E-05  -1.52274861E-05  -1.61478085E-06  -1.11221147E-02  -1.08612205E-03 
  1.22082368E-02   9.80214178E-03   8.23473547E-03  -1.12617756E-02  -5.01987137E-03 
 -9.26085468E-03  -1.49499111E-02  -1.94603440E-02  -1.66055484E-02  -5.73349767E-03 
 -6.94410803E-03  -3.20053447E-03   8.97463041E-03   7.68286915E-02  -7.16269031E-02 
 -3.55325243E-01   5.89073443E-02  -5.49189445E-02  -2.72440752E-01   2.93988937E-02 
 -2.74084026E-02  -1.35967031E-01   4.32935377E-03   4.48274923E-03  -2.31631460E-03 
 -2.00460390E-02  -5.09192217E-04   1.74845995E-04  -1.78622424E-04  -6.66456499E-04 
 -9.10981186E-03   8.06855119E-03   1.04126067E-03  -4.57412809E-03   8.43734488E-03 
 -1.24725208E-02   4.70045825E-03   8.67158890E-03   1.39986521E-02   1.82220874E-02 
  1.55489416E-02   5.36867670E-03   7.71045398E-03   3.55374278E-03  -9.96506310E-03 
  6.39859511E-02   1.75941255E-02  -1.61452820E-01   4.90603495E-02   1.34900541E-02 
 -1.23791733E-01   2.44845531E-02   6.73248254E-03  -6.17807514E-02  -7.96213988E-03 
  5.33702889E-03   2.43069980E-03  -7.82321488E-03  -5.67111687E-04   2.00320867E-04 
  8.57307825E-04  -1.04145218E-04   2.89657622E-03  -8.88168321E-03   5.98510699E-03 
  3.97596531E-04  -1.22226809E-03  -3.73386245E-03  -3.62857046E-05  -6.68239285E-05 
 -1.07967097E-04  -1.41304870E-04  -1.21040210E-04  -4.16392141E-05  -5.46501442E-05 
 -2.70164789E-05   7.12674924E-05  -3.18322751E-01   2.14874706E-01  -2.69642197E-02 
 -2.47818304E-01   1.67282687E-01  -2.09919875E-02  -1.17672896E-01   7.94317366E-02 
 -9.96773814E-03   3.09666856E-05  -1.65094087E-02   1.11388413E-02  -1.39614525E-03 
 -4.15875191E-05   2.44768663E-04  -1.69403116E-04   2.38291229E-05   7.14809758E-04 
  1.82531078E-03  -2.54012054E-03  -1.45239607E-02   7.57378501E-04   2.11176160E-02 
 -4.72190897E-03  -8.71116202E-03  -1.40625355E-02  -1.83052446E-02  -1.56198998E-02 
 -5.39317686E-03  -7.71776745E-03  -3.55711355E-03   9.97451510E-03  -1.28226947E-02 
 -5.13899692E-02   1.65417085E-01  -9.83162510E-03  -3.94025533E-02   1.26831279E-01 
 -4.90667004E-03  -1.96646359E-02   6.32976978E-02   8.00477475E-03  -1.24660200E-03 
 -5.14541745E-03   8.17702141E-03   6.67791350E-04  -7.17740842E-04  -4.88638250E-04 
  6.59753142E-05  -4.78579829E-03   8.09823506E-03  -3.31243677E-03   5.94491686E-03 
  2.31990583E-03  -4.94217780E-03  -3.65616159E-02  -6.20154167E-02  -7.06023745E-02 
 -2.02526599E-02   6.87885853E-04   2.54463770E-03   7.17768301E-03  -7.06288232E-03 
  1.53614719E-02   2.60559621E-02   2.96637980E-02   9.17426256E-03  -2.58960829E-04 
  4.62850538E-03  -4.39166987E-03   3.60826997E-03   1.03310039E-05   1.75233369E-05 
  1.99497038E-05  -2.73757556E-06   3.50244918E-06  -8.57156839E-03   5.79211543E-03 
 -7.58633116E-04   3.64901565E-02   6.18942081E-02   7.04643827E-02   2.02090845E-02 
 -6.79175409E-04  -6.56106491E-03  -4.47301548E-03   6.68190091E-03  -1.54485691E-02 
 -2.62036955E-02  -2.98319873E-02  -9.24177699E-03   2.46314610E-04   6.17373220E-03 
 -2.94568076E-03  -2.63217561E-03   5.62140007E-03   9.53495788E-03   1.08552148E-02 
  5.26884613E-03   1.32336763E-03   6.71820081E-04   3.39810839E-03  -1.74433810E-03 
  4.03584021E-05   6.84554843E-05   7.79341653E-05   2.92200686E-05  -8.57540656E-07 
 -7.05579773E-03   4.78388960E-03  -6.01038994E-04  -5.57445863E-03  -9.45533632E-03 
 -1.07645684E-02  -5.22336494E-03  -1.30925156E-03  -3.09439131E-03  -1.72809248E-03 
  1.53157024E-03 
<MO Number>
17
</MO Number>
  5.15693890E-03   9.51372222E-03   1.53581183E-02   1.99917085E-02   1.70589627E-02 
  5.89005076E-03   7.81824196E-03   3.60342218E-03  -1.01043693E-02   3.32103730E-01 
  1.40112044E-01  -7.91055548E-03   2.54635975E-01   1.07428986E-01  -6.06530980E-03 
  1.27081199E-01   5.36145940E-02  -3.02701471E-03  -2.51463132E-03   1.65406151E-02 
  4.67266550E-03  -2.23001527E-04   1.65092181E-02   6.47519167E-04  -1.35555948E-03 
  6.97396977E-04  -1.21838780E-02   2.83895898E-03   9.34491898E-03  -8.47790539E-04 
  8.39363474E-03   2.48896651E-02   1.63081311E-05   3.00331329E-05   4.85243868E-05 
  6.35076092E-05   5.43999253E-05   1.87141953E-05   2.63886357E-05   1.30453090E-05 
 -3.44125696E-05  -5.46488349E-01   3.69829052E-01  -4.79197546E-02  -4.25448120E-01 
  2.87916613E-01  -3.73061375E-02  -2.02017815E-01   1.36712991E-01  -1.77142736E-02 
 -2.17533178E-05  -2.90438980E-02   1.96540119E-02  -2.54956650E-03  -1.78519722E-06 
  1.93615407E-04  -1.31102021E-04   1.92348504E-05  -1.02637722E-02   7.75081652E-04 
  9.48869050E-03  -4.71935906E-03   8.74966930E-03   9.76127584E-03  -5.17018060E-03 
 -9.53815102E-03  -1.53975540E-02  -2.00430421E-02  -1.71027658E-02  -5.90517490E-03 
 -7.84109850E-03  -3.61395674E-03   1.01339093E-02  -9.30526186E-03  -3.58593477E-01 
  3.65335872E-02  -7.13468177E-03  -2.74946625E-01   2.80116263E-02  -3.56070628E-03 
 -1.37217637E-01   1.39797649E-02   2.52287646E-03   1.69107328E-03  -1.70105519E-02 
  1.84259618E-03  -1.64983062E-02   1.57001883E-03  -1.47693690E-04  -5.05953756E-04 
 -1.10369445E-02   2.66117813E-04   1.07708267E-02  -2.00961676E-02   1.22483851E-02 
  1.22409762E-02   1.92730165E-03   3.55556132E-03   5.73978618E-03   7.47149685E-03 
  6.37544240E-03   2.20128738E-03   2.65473114E-03   1.22356370E-03  -3.43099945E-03 
  1.14890461E-01   2.13852280E-01   1.44601155E-01   8.80906833E-02   1.63968299E-01 
  1.10870950E-01   4.39634254E-02   8.18316740E-02   5.53323752E-02   1.42452076E-03 
  6.93296919E-03   1.44312931E-02   9.97442752E-03   3.57856264E-02  -6.81947811E-04 
  3.99583827E-03   1.56075622E-03  -1.24384002E-02   8.28969117E-04   1.16094311E-02 
 -9.51865681E-03   1.06340698E-02   8.95673646E-03   3.71365778E-06   6.83909008E-06 
  1.10498846E-05   1.44618366E-05   1.23878515E-05   4.26156232E-06   5.00428716E-06 
  2.47388585E-06  -6.52592966E-06   6.77374714E-02  -4.59039402E-02   5.78881666E-03 
  5.27344817E-02  -3.57368004E-02   4.50666729E-03   2.50401971E-02  -1.69690968E-02 
  2.13992503E-03   1.86752917E-06   2.86473753E-03  -1.94189026E-03   2.45517824E-04 
 -4.87392738E-06  -8.01318795E-04   5.39824128E-04  -7.17596849E-05  -4.61747877E-03 
  6.46044849E-06   4.61101832E-03   6.34776144E-04   3.68653088E-03   3.67018790E-04 
 -1.92556351E-03  -3.55235474E-03  -5.73460975E-03  -7.46475868E-03  -6.36969271E-03 
 -2.19930215E-03  -2.65424619E-03  -1.22334019E-03   3.43037269E-03  -1.38113007E-01 
 -1.98120919E-01  -1.46615096E-01  -1.05896252E-01  -1.51906494E-01  -1.12415112E-01 
 -5.28496520E-02  -7.58119879E-02  -5.61030201E-02  -1.42189941E-03  -9.59242924E-03 
 -1.26242282E-02  -1.02109544E-02  -3.57971722E-02  -3.75131116E-03  -9.94485023E-04 
 -1.94879076E-03  -1.22137900E-02   1.03315545E-03   1.11806346E-02  -1.65447370E-03 
  1.03317214E-02   1.42559042E-02   6.09336484E-03   1.03354994E-02   1.17666032E-02 
  5.55024542E-03   9.84658600E-04   5.81677731E-03   1.56116021E-03   2.14839921E-03 
 -1.77419668E-02  -3.00937319E-02  -3.42606571E-02  -1.20299929E-02  -6.81265537E-04 
  2.69958882E-03   7.75733565E-03   3.45828036E-03  -5.65386503E-06  -9.59002459E-06 
 -1.09179063E-05  -2.62441777E-06  -8.31341611E-07  -1.01246343E-02   6.84967525E-03 
 -8.85974079E-04  -6.10390468E-03  -1.03533770E-02  -1.17869562E-02  -5.55997227E-03 
 -9.88027124E-04   9.38901704E-04  -6.13199205E-03  -1.55398460E-03   1.77729525E-02 
  3.01462894E-02   3.43204920E-02   1.20500623E-02   6.84619164E-04  -5.77354724E-03 
 -5.67676723E-03  -3.72903004E-03  -2.99562726E-02  -5.08115049E-02  -5.78471142E-02 
 -1.99161783E-02   1.29368962E-03   3.35086146E-03  -5.79585967E-03  -3.45664424E-03 
 -4.15315484E-07  -7.04453623E-07  -8.01995715E-07  -7.37127914E-06  -1.04513837E-06 
  4.72374210E-04  -3.17705718E-04   3.91967822E-05   2.99360571E-02   5.07772156E-02 
  5.78080771E-02   1.98969027E-02  -1.28792180E-03   6.15194102E-03  -6.45464819E-04 
  4.29297948E-03 
<MO Number>
18
</MO Number>
  5.26732617E-03   9.71736895E-03   1.56868677E-02   2.04196426E-02   1.74241197E-02 
  6.01613071E-03   1.01593470E-02   4.68243584E-03  -1.31300355E-02  -8.06200872E-02 
 -1.78007563E-02  -3.00063353E-01  -6.18143449E-02  -1.36484855E-02  -2.30069456E-01 
 -3.08496907E-02  -6.81155091E-03  -1.14820784E-01  -4.07509015E-03  -9.63584852E-04 
 -7.36456698E-04  -1.59829216E-02  -1.90373175E-03   6.57246785E-05   2.76782906E-04 
 -1.47195820E-04   5.60621299E-03   1.45574157E-02  -2.01636287E-02  -5.73221840E-03 
  1.04434043E-02   3.46981465E-03   4.39728300E-03   8.09805757E-03   1.30839923E-02 
  1.71240303E-02   1.46682575E-02   5.04604803E-03   9.16162779E-03   4.52908090E-03 
 -1.19473836E-02   1.41653999E-01   2.91226724E-01   6.25410112E-01   1.10279437E-01 
  2.26723704E-01   4.86889715E-01   5.23645772E-02   1.07656434E-01   2.31192458E-01 
 -9.18863340E-03   8.18987936E-03   1.69417089E-02   3.69222904E-02   1.85665714E-04 
 -2.11587364E-04  -2.77350313E-04   3.25812905E-04  -1.29418343E-02   2.46380460E-02 
 -1.16962117E-02  -1.25208070E-02   6.66452837E-04  -1.49885277E-02   5.29026203E-03 
  9.75968194E-03   1.57551741E-02   2.05085572E-02   1.74999907E-02   6.04232714E-03 
  1.02003475E-02   4.70133294E-03  -1.31830249E-02   4.97650606E-02  -1.05717733E-01 
 -2.88568830E-01   3.81566769E-02  -8.10576200E-02  -2.21256189E-01   1.90428562E-02 
 -4.04534338E-02  -1.10422346E-01  -4.09919159E-03   1.63875953E-03  -2.46803818E-03 
 -1.57551175E-02  -1.95753136E-03   2.55783729E-04   1.47951126E-04  -1.35991216E-04 
 -1.26459532E-02   1.30559323E-02  -4.09979046E-04   8.37378526E-03   2.39387259E-02 
 -1.21966215E-02  -1.26351561E-03  -2.33098293E-03  -3.76293429E-03  -4.89822283E-03 
 -4.17966281E-03  -1.44313734E-03  -4.86240532E-03  -2.24107917E-03   6.28421828E-03 
 -2.54769489E-02   1.98326989E-01  -6.75050845E-02  -1.95341008E-02   1.52064496E-01 
 -5.17585967E-02  -9.74888546E-03   7.58908417E-02  -2.58311676E-02  -8.40474519E-05 
  1.23413352E-03   9.73596850E-03  -6.56197843E-03   1.25811547E-03   4.90682736E-04 
  2.30750663E-04  -4.21465627E-04  -1.25172020E-03  -2.33499723E-03   3.58671743E-03 
 -1.61594093E-02  -6.56873716E-03  -3.36304500E-03  -9.51664494E-03  -1.75258992E-02 
 -2.83165102E-02  -3.70600018E-02  -3.17451933E-02  -1.09207089E-02  -1.55270629E-02 
 -7.67585474E-03   2.02483425E-02  -2.93454250E-02  -3.08734969E-02   1.01046622E-01 
 -2.28457860E-02  -2.40354094E-02   7.86660782E-02  -1.08479873E-02  -1.14128625E-02 
  3.73534363E-02   1.58075296E-02  -1.12288148E-03  -1.20380385E-03   3.75953945E-03 
  4.17035971E-03  -7.83454175E-05  -1.20787682E-04  -4.27899053E-05   2.54077418E-03 
 -1.52555749E-03  -1.01521669E-03  -6.90973707E-03   1.05394391E-02  -5.27723102E-03 
 -1.29052052E-03  -2.38080263E-03  -3.84335884E-03  -5.00291170E-03  -4.26899402E-03 
 -1.47398127E-03  -4.90954808E-03  -2.26280723E-03   6.34514603E-03   2.00870653E-01 
  4.58597561E-02  -4.76146140E-02   1.54014815E-01   3.51623383E-02  -3.65078516E-02 
  7.68641877E-02   1.75484714E-02  -1.82199768E-02  -6.66593868E-05   9.34496501E-03 
  4.27767034E-03  -5.85508597E-03   1.11790303E-03   7.02960204E-05   5.11787742E-04 
 -4.63486620E-04  -1.24588895E-04  -3.10413136E-03   3.22872025E-03  -1.05594588E-02 
 -7.92622678E-03  -1.18333029E-02   2.84451874E-02   4.82484185E-02   5.49291304E-02 
  2.07394915E-02   2.13161797E-04  -2.19707587E-03  -6.37395926E-03   3.59874883E-03 
 -1.77082721E-02  -3.00365792E-02  -3.41955908E-02  -1.16027639E-02  -5.97792978E-04 
 -5.27017691E-03   4.48863681E-03  -1.56516852E-03   4.22098194E-02   7.15958382E-02 
  8.15093480E-02   2.52414603E-02   1.79693088E-03   5.94887342E-03   7.53230820E-03 
 -9.81124386E-03   2.84744447E-02   4.82980446E-02   5.49856279E-02   2.07545561E-02 
  2.08006122E-04  -5.50266441E-03  -4.13268427E-03   3.31988334E-03  -1.76251653E-02 
 -2.98956144E-02  -3.40351074E-02  -1.15454459E-02  -5.90509227E-04   6.24880794E-03 
 -3.30732863E-03  -5.76260158E-04  -1.57726302E-02  -2.67533644E-02  -3.04577661E-02 
 -1.32772004E-02  -6.40490975E-04   2.34428792E-04  -1.32770508E-03  -5.21983735E-03 
  6.58202865E-03   1.11643657E-02   1.27102383E-02   3.11915532E-03   8.20068991E-04 
  8.51195437E-04   1.72551411E-03   3.68044778E-03  -1.57966005E-02  -2.67940225E-02 
 -3.05040538E-02  -1.32943851E-02  -6.45333469E-04  -6.86555613E-04  -6.98822092E-04 
 -5.31179528E-03 
<MO Number>
19
</MO Number>
 -9.97904940E-03  -1.84097399E-02  -2.97190686E-02  -3.86854005E-02  -3.30103255E-02 
 -1.13976738E-02  -1.79634137E-02  -8.27932463E-03   2.32160844E-02   2.27571443E-01 
 -3.20275653E-01  -8.42248155E-02   1.74487280E-01  -2.45566959E-01  -6.45782209E-02 
  8.70813826E-02  -1.22555125E-01  -3.22290586E-02   9.10357927E-03   1.34405565E-02 
 -1.73623094E-02  -4.64939977E-03  -1.02848539E-02   4.02815298E-04   4.66867713E-04 
 -1.21827811E-04   4.33472885E-03  -3.72468897E-03  -6.10039878E-04  -1.06837417E-02 
  2.22764409E-02   2.12628692E-02  -2.02667888E-05  -3.73234160E-05  -6.03032618E-05 
 -7.89235318E-05  -6.76050363E-05  -2.32569042E-05  -3.95973917E-05  -1.95751011E-05 
  5.16376828E-05  -2.84836929E-01   1.92387752E-01  -2.56708453E-02  -2.21749167E-01 
  1.49776308E-01  -1.99850791E-02  -1.05294348E-01   7.11190887E-02  -9.48962242E-03 
  2.56643176E-05  -1.41449017E-02   9.54974095E-03  -1.28399267E-03   8.81416095E-06 
 -3.52066389E-04   2.38100937E-04  -3.35856610E-05  -1.29568675E-02   8.92341152E-04 
  1.20645263E-02  -5.36488597E-03   1.10043965E-02   1.15084474E-02   9.98844598E-03 
  1.84270751E-02   2.97470530E-02   3.87218279E-02   3.30414090E-02   1.14084062E-02 
  1.79685431E-02   8.28168880E-03  -2.32227138E-02   3.68212234E-01  -8.31651687E-02 
  1.36938748E-01   2.82321675E-01  -6.37657512E-02   1.04995905E-01   1.40898304E-01 
 -3.18235793E-02   5.24003159E-02  -9.12213000E-03   2.03542244E-02  -5.53030977E-03 
  7.64471408E-03   1.02445715E-02  -2.97476434E-04  -5.35981435E-04   1.37257236E-04 
 -8.99095699E-03   7.17617285E-03   1.81478415E-03  -1.56545644E-02  -1.61832556E-02 
  1.86745723E-02   1.10419201E-02   2.03705654E-02   3.28844531E-02   4.28057910E-02 
  3.65262625E-02   1.26116426E-02   1.90655475E-02   8.78729734E-03  -2.46404926E-02 
 -1.04824135E-01  -2.23023498E-01  -1.06934014E-01  -8.03724665E-02  -1.71000205E-01 
 -8.19901872E-02  -4.01114942E-02  -8.53410878E-02  -4.09188502E-02  -1.25696636E-02 
 -4.73803208E-03  -1.23870636E-02  -5.43822993E-03  -2.85872984E-02   6.90040072E-04 
 -2.80915322E-03  -9.80701358E-04   3.33811398E-03  -1.29627966E-03  -2.04183432E-03 
  5.64717271E-03  -2.12749033E-02   1.49395833E-03  -1.50401764E-05  -2.76980614E-05 
 -4.47516232E-05  -5.85699024E-05  -5.01703394E-05  -1.72591695E-05  -2.12476772E-05 
 -1.05038592E-05   2.77084112E-05  -1.09105379E-01   7.42299161E-02  -9.35480790E-03 
 -8.49399229E-02   5.77889324E-02  -7.28283675E-03  -4.03324797E-02   2.74402290E-02 
 -3.45814848E-03   1.56903664E-05  -6.41501144E-03   4.36685955E-03  -5.52877178E-04 
 -3.12275087E-06   8.83646911E-04  -5.98183711E-04   7.86709537E-05   4.76738552E-03 
  5.29942881E-04  -5.29732840E-03  -4.84356030E-03  -3.44934891E-03   5.74812919E-03 
 -1.10394121E-02  -2.03659385E-02  -3.28769839E-02  -4.27960684E-02  -3.65179661E-02 
 -1.26087780E-02  -1.90476818E-02  -8.77906305E-03   2.46174028E-02   1.54079268E-01 
  1.89368675E-01   1.11457130E-01   1.18138163E-01   1.45195831E-01   8.54582238E-02 
  5.89592240E-02   7.24628967E-02   4.26496435E-02   1.25755978E-02   9.01568313E-03 
  9.47429138E-03   5.83285281E-03   2.86145023E-02   2.72892813E-03   4.99022284E-04 
  1.28171291E-03   8.33164595E-03   8.15170281E-04  -9.14681623E-03  -3.23116694E-03 
  1.16427802E-02  -8.16314880E-03  -9.78077185E-04  -1.65900392E-03  -1.88871771E-03 
 -7.17782120E-04   5.05935031E-04   4.50800794E-03  -6.40602677E-03  -2.78367208E-03 
 -3.79369518E-02  -6.43482466E-02  -7.32582194E-02  -2.70850513E-02  -3.21613343E-04 
 -4.75375665E-03   1.55568976E-03   7.05176580E-03  -4.16407425E-05  -7.06305761E-05 
 -8.04104310E-05  -2.44515695E-05   2.97503290E-07  -4.27922021E-03   2.88369009E-03 
 -3.66804108E-04   9.10995676E-04   1.54522099E-03   1.75917984E-03   6.80148496E-04 
 -4.95124322E-04   7.22984538E-03  -1.52978817E-03   3.80384037E-03   3.79327111E-02 
  6.43410534E-02   7.32500302E-02   2.70749345E-02   3.15181695E-04  -2.33600815E-03 
  3.23106187E-03  -7.66193331E-03   2.21939093E-02   3.76450684E-02   4.28575886E-02 
  1.69525964E-02  -6.46861697E-04  -2.60986352E-03   4.21033015E-03   3.18598981E-03 
 -1.66026540E-05  -2.81612419E-05  -3.20605851E-05  -1.42853059E-06  -1.58006907E-06 
 -1.32308332E-03   8.86139190E-04  -1.12114947E-04  -2.21238401E-02  -3.75262178E-02 
 -4.27222814E-02  -1.68918807E-02   6.50092125E-04  -4.45489334E-03   5.84391251E-04 
 -3.79237690E-03 
<MO Number>
20
</MO Number>
 -9.02459679E-03  -1.66489285E-02  -2.68765691E-02  -3.49853105E-02  -2.98530316E-02 
 -1.03075360E-02  -1.27345572E-02  -5.86934841E-03   1.64582613E-02  -4.83849485E-02 
  9.60337607E-03   1.50345870E-01  -3.70984950E-02   7.36325675E-03   1.15275631E-01 
 -1.85147493E-02   3.67478122E-03   5.75306198E-02   1.21539524E-02  -2.55369151E-03 
 -4.35655269E-04   6.54239609E-03   2.01324816E-04  -2.47485887E-04   2.92455215E-04 
 -4.26734484E-04   5.88149888E-03  -2.22982177E-03  -3.65167712E-03   1.54847930E-02 
 -2.42299429E-02  -3.79296354E-03   1.63299679E-02   3.00733476E-02   4.85893615E-02 
  6.35926467E-02   5.44727674E-02   1.87392538E-02   2.79209980E-02   1.38028374E-02 
 -3.64108739E-02  -1.17053922E-01  -1.57545285E-01   1.10551111E-01  -9.11279649E-02 
 -1.22651005E-01   8.60654441E-02  -4.32707809E-02  -5.82390353E-02   4.08669169E-02 
 -2.20022466E-02  -6.99430699E-03  -9.16658502E-03   8.47223070E-03   2.36291300E-03 
 -6.01812496E-04  -7.98234270E-04   7.61039036E-04   4.28665936E-03  -7.52052741E-03 
  3.23386805E-03  -3.90357477E-03   3.59305815E-03  -1.02430493E-03  -8.96951878E-03 
 -1.65473184E-02  -2.67125387E-02  -3.47717917E-02  -2.96708356E-02  -1.02446280E-02 
 -1.26220929E-02  -5.81751366E-03   1.63129113E-02   1.04039125E-02  -2.80834411E-02 
  1.54095267E-01   7.97705704E-03  -2.15325929E-02   1.18150430E-01   3.98111058E-03 
 -1.07462731E-02   5.89653461E-02   1.21271055E-02  -1.61878791E-04  -1.94778751E-03 
  6.65794549E-03   1.42208702E-04   4.19512666E-04  -1.58871707E-04  -3.74047442E-04 
 -1.05599129E-02  -2.04827660E-04   1.07647406E-02   2.39711258E-03  -9.84297765E-03 
  1.96612078E-02  -2.45136886E-03  -4.52238098E-03  -7.30053499E-03  -9.50312826E-03 
 -8.10903732E-03  -2.79985614E-03  -4.09399251E-03  -1.88691824E-03   5.29111434E-03 
 -2.07705258E-01   2.46109753E-01  -1.52623260E-01  -1.59255155E-01   1.88701274E-01 
 -1.17021789E-01  -7.94794846E-02   9.41751620E-02  -5.84020748E-02   2.26190350E-03 
 -1.53925977E-02   1.27774673E-02  -8.15291281E-03   9.62794096E-04  -7.52298471E-04 
  2.34398937E-04  -1.87377138E-05   1.83969893E-03  -1.61958370E-02   1.43561380E-02 
 -2.23164605E-02  -3.87504080E-03   1.87830596E-02   3.78329087E-02   6.96732670E-02 
  1.12570759E-01   1.47330038E-01   1.26201304E-01   4.34146891E-02   6.15939901E-02 
  3.04491921E-02  -8.03227382E-02  -3.50564558E-01  -5.50680472E-01  -2.08339975E-01 
 -2.72918961E-01  -4.28711741E-01  -1.62195317E-01  -1.29591576E-01  -2.03567498E-01 
 -7.70160731E-02  -5.90279150E-02  -2.30210285E-02  -3.55201730E-02  -9.25525198E-03 
 -7.71487812E-03   6.92506376E-05  -2.78032362E-05  -1.00293690E-03   3.41381039E-03 
  7.54138049E-03  -1.09551909E-02   2.58088555E-02   3.01816170E-02   1.22845363E-02 
 -2.50032990E-03  -4.61270622E-03  -7.44634812E-03  -9.69293364E-03  -8.27099862E-03 
 -2.85577749E-03  -4.20445612E-03  -1.93783085E-03   5.43387856E-03   3.21685532E-01 
 -1.10336207E-01  -1.07684886E-01   2.46647965E-01  -8.45987721E-02  -8.25659078E-02 
  1.23094622E-01  -4.22207169E-02  -4.12061751E-02   2.21875431E-03   1.83965628E-02 
 -9.95010149E-03  -5.28686142E-03   7.16743296E-04   4.79524521E-04  -5.82926680E-04 
  8.18234203E-05   1.18774895E-02  -1.97593224E-02   7.88183289E-03   2.94201442E-03 
 -1.41492928E-02  -2.06099705E-02  -1.24178551E-02  -2.10630312E-02  -2.39795215E-02 
 -1.22110174E-02  -8.61772013E-04  -1.49204360E-03   2.60613596E-03  -8.96290225E-04 
  1.97126511E-02   3.34363851E-02   3.80661504E-02   1.53281687E-02   7.13094130E-04 
  3.95872999E-03  -2.22016813E-03  -9.32299234E-04   1.05660384E-03   1.79219998E-03 
  2.04035675E-03  -3.14821283E-03   2.46379599E-06  -1.00653893E-03  -1.64820296E-03 
 -1.42396492E-03  -1.21938938E-02  -2.06831506E-02  -2.35470407E-02  -1.20469889E-02 
 -8.50667424E-04   3.06589258E-03  -4.66411193E-04  -4.42572939E-04   1.97035187E-02 
  3.34208949E-02   3.80485154E-02   1.53373892E-02   7.17365188E-04  -3.34691761E-03 
  2.76136069E-03  -1.60095713E-03  -1.96037371E-02  -3.32516463E-02  -3.78558319E-02 
 -1.66579107E-02  -1.16048129E-03  -3.60977534E-03  -5.16735400E-04  -7.95302187E-03 
  3.52709680E-02   5.98262337E-02   6.81100665E-02   2.47793682E-02   2.00580830E-03 
  4.57873615E-03   5.79418872E-03  -6.60402606E-03  -1.95356035E-02  -3.31360789E-02 
 -3.77242623E-02  -1.65747585E-02  -1.14153967E-03   1.83364817E-03  -4.14574440E-03 
 -7.49605654E-03 
<MO Number>
21
</MO Number>
  4.41747715E-03   8.14953431E-03   1.31558930E-02   1.71250653E-02   1.46128506E-02 
  5.04546692E-03   9.29719604E-03   4.28507106E-03  -1.20157834E-02   3.71498695E-02 
  1.81949677E-01  -1.65847192E-01   2.84841524E-02   1.39507417E-01  -1.27161057E-01 
  1.42155885E-02   6.96239791E-02  -6.34622804E-02  -1.78181043E-03   2.60080708E-03 
  9.06970530E-03  -1.17862245E-02  -5.28295866E-03  -5.03203799E-04   6.09496594E-04 
 -1.02040349E-03  -3.82317833E-03   7.83829837E-03  -4.01512004E-03  -2.15010062E-02 
 -3.32744795E-03  -6.81546575E-03   5.60310307E-05   1.03187016E-04   1.66718761E-04 
  2.18197706E-04   1.86905775E-04   6.42977202E-05   1.00394267E-04   4.96302367E-05 
 -1.30920929E-04   9.75317561E-02  -6.66839711E-02   9.33692660E-03   7.59297108E-02 
 -5.19143183E-02   7.26891594E-03   3.60541123E-02  -2.46507545E-02   3.45153838E-03 
 -7.24762965E-05   6.39577848E-03  -4.36561313E-03   6.15798338E-04   6.10102562E-06 
 -6.19635808E-04   4.13966981E-04  -4.96797325E-05   6.97237469E-03   6.90543755E-04 
 -7.66291844E-03  -6.33996199E-03  -5.08334014E-03   7.32861442E-03  -4.48477311E-03 
 -8.27368453E-03  -1.33563102E-02  -1.73859490E-02  -1.48354632E-02  -5.12232970E-03 
 -9.39175651E-03  -4.32865392E-03   1.21379943E-02  -1.74437943E-01  -8.94348117E-02 
  1.54589131E-01  -1.33747897E-01  -6.85729139E-02   1.18529093E-01  -6.67495753E-02 
 -3.42226904E-02   5.91543255E-02   1.87241396E-03  -8.85005476E-03  -4.86891551E-03 
  1.12616189E-02   5.27490573E-03  -8.66357212E-04   3.18294658E-04   8.99146193E-04 
  6.14242053E-03  -6.70284755E-03   5.60427017E-04   1.24796918E-02   2.14352980E-03 
  1.95289507E-02  -2.89118968E-03  -5.33377960E-03  -8.61038572E-03  -1.12081649E-02 
 -9.56394828E-03  -3.30220200E-03  -8.02355966E-03  -3.69805296E-03   1.03697238E-02 
  1.86648609E-01   6.97795903E-02  -2.52475720E-01   1.43110258E-01   5.35025428E-02 
 -1.93582292E-01   7.14220496E-02   2.67015189E-02  -9.66111322E-02  -9.79438836E-03 
  1.72600397E-02   4.15470331E-03  -1.61918667E-02  -2.28222701E-02   2.52942014E-03 
 -2.15061657E-04  -6.89721495E-04   9.08171968E-03  -1.68196705E-02   7.73795083E-03 
  2.40020460E-02  -7.14713938E-04   2.03611905E-02   1.33515992E-04   2.45883695E-04 
  3.97273091E-04   5.19941948E-04   4.45376600E-04   1.53214635E-04   2.15714972E-04 
  1.06639407E-04  -2.81306945E-04  -7.29297872E-01   4.90228120E-01  -6.53379158E-02 
 -5.67767656E-01   3.81648817E-01  -5.08663972E-02  -2.69596164E-01   1.81220357E-01 
 -2.41531645E-02  -2.16403433E-04  -4.25861104E-02   2.85992209E-02  -3.80650941E-03 
 -2.08136036E-05  -4.66019499E-04   3.13033061E-04  -4.82394804E-05  -5.70104068E-03 
  3.80819426E-03   1.89284642E-03  -2.80488369E-02   7.24264408E-03   4.29354902E-02 
  2.87204091E-03   5.29845320E-03   8.55335787E-03   1.11339315E-02   9.50060486E-03 
  3.28033104E-03   7.97496104E-03   3.67565389E-03  -1.03069145E-02  -2.43797264E-02 
 -1.78675715E-01   2.65815719E-01  -1.86928205E-02  -1.36997151E-01   2.03810553E-01 
 -9.32902761E-03  -6.83711806E-02   1.01715751E-01   9.79583846E-03   6.40243931E-04 
 -1.62460119E-02   1.77084543E-02   2.28272359E-02   1.04095669E-03  -2.19880825E-03 
  1.00246782E-03  -9.65798108E-03   1.66087186E-02  -6.95073753E-03  -2.35890067E-02 
  1.15104100E-03  -2.10269562E-02   2.59195228E-02   4.39644137E-02   5.00519414E-02 
  1.88901155E-02   4.01338336E-04   3.01002063E-04   1.08237083E-03   5.79948998E-03 
 -4.71381745E-03  -7.99552608E-03  -9.10262570E-03  -2.02412931E-03   6.82710461E-04 
 -4.65148563E-05   3.82308768E-03  -2.73495644E-03   2.82787007E-05   4.79660256E-05 
  5.46076360E-05  -2.99407595E-06   1.37299368E-06   2.47105062E-03  -1.66957513E-03 
  2.05711829E-04  -2.59837175E-02  -4.40733000E-02  -5.01759046E-02  -1.89629064E-02 
 -4.02308764E-04  -1.81451071E-04  -1.16150444E-03  -5.79223973E-03   4.82372161E-03 
  8.18194432E-03   9.31485632E-03   2.11334355E-03  -6.80171123E-04  -3.89232300E-03 
 -1.15566517E-03   2.38531939E-03   1.43612443E-02   2.43593870E-02   2.77323068E-02 
  1.40685449E-02   2.52779445E-03   1.61787090E-03   6.29759668E-03  -3.05556504E-03 
  1.33915799E-04   2.27146527E-04   2.58598345E-04   9.87829121E-05   8.78786750E-06 
 -1.73106161E-02   1.17437190E-02  -1.55854229E-03  -1.45433879E-02  -2.46683369E-02 
 -2.80840355E-02  -1.42314686E-02  -2.53498716E-03  -5.58426959E-03  -3.63628914E-03 
  2.64588649E-03 
<MO Number>
22
</MO Number>
 -7.61125426E-03  -1.40415390E-02  -2.26674284E-02  -2.95062593E-02  -2.51777469E-02 
 -8.69327227E-03  -1.25928723E-02  -5.80404590E-03   1.62751463E-02  -1.36624283E-02 
 -1.32826067E-01  -8.67118534E-02  -1.04754793E-02  -1.01842563E-01  -6.64851230E-02 
 -5.22799842E-03  -5.08265772E-02  -3.31807364E-02   1.37333291E-02  -3.17574374E-03 
 -1.10300528E-02  -9.56348905E-03   2.55169558E-02   2.33795813E-04  -3.31719350E-03 
 -7.14591126E-04  -9.69936318E-04   1.61641334E-03  -6.46477026E-04  -1.82961206E-02 
  1.00702760E-02   8.99570847E-03   1.07998216E-03   1.98890034E-03   3.21345662E-03 
  4.20569864E-03   3.60255557E-03   1.23932024E-03   3.39476195E-03   1.67821176E-03 
 -4.42699969E-03  -1.25616970E-01  -1.63716364E-01   1.66725789E-01  -9.77944062E-02 
 -1.27455268E-01   1.29798144E-01  -4.64362430E-02  -6.05202695E-02   6.16327499E-02 
  5.25512156E-03  -9.37298661E-03  -1.22425838E-02   1.22008218E-02   3.60088250E-05 
 -7.25664733E-04  -9.18278013E-04   1.21070419E-03   7.20603495E-04   3.62411295E-03 
 -4.34471645E-03  -1.03916932E-03   1.31729064E-02  -2.90979646E-03  -7.60212323E-03 
 -1.40246937E-02  -2.26402348E-02  -2.94708614E-02  -2.51475418E-02  -8.68284317E-03 
 -1.25709879E-02  -5.79395940E-03   1.62468627E-02  -1.07172391E-01  -6.93521383E-02 
 -9.50801884E-02  -8.21729590E-02  -5.31747998E-02  -7.29014290E-02  -4.10100661E-02 
 -2.65379522E-02  -3.63829228E-02   1.37332417E-02  -7.87828649E-03  -7.83399395E-03 
 -9.98195019E-03   2.55098346E-02  -3.06340195E-03  -1.09116783E-03  -1.00214259E-03 
  2.91086992E-03  -1.04727636E-03  -1.86359356E-03   1.84369563E-03   5.13279646E-03 
 -2.16923214E-02   2.06998328E-03   3.81878597E-03   6.16471295E-03   8.02462530E-03 
  6.84742795E-03   2.36425268E-03  -1.71816068E-03  -7.91899038E-04   2.22056699E-03 
  1.42706646E-01  -1.30188882E-01   2.86764871E-01   1.09418361E-01  -9.98205379E-02 
  2.19873027E-01   5.46074314E-02  -4.98174449E-02   1.09732052E-01  -1.40614122E-02 
  9.38237016E-03  -1.29183707E-02   1.66898232E-02  -3.11045947E-02   4.91307913E-05 
 -4.56257338E-03  -1.24560910E-03  -2.01487189E-03  -8.78865516E-03   1.08035271E-02 
 -1.64111813E-03   2.78442508E-02  -3.11631203E-02   3.57144906E-02   6.57719781E-02 
  1.06267465E-01   1.39080432E-01   1.19134781E-01   4.09837245E-02   6.19197382E-02 
  3.06102267E-02  -8.07475358E-02  -1.47900497E-01  -3.27011742E-01  -8.27662579E-01 
 -1.15142415E-01  -2.54582794E-01  -6.44345829E-01  -5.46736914E-02  -1.20884915E-01 
 -3.05958190E-01  -4.37843078E-02  -1.00238382E-02  -2.31197541E-02  -6.35208797E-02 
  1.93770216E-02   5.29519053E-04   1.02575285E-04  -5.26642076E-03  -6.27420871E-03 
  1.32512310E-02  -6.97702232E-03   2.70107688E-02  -4.32038263E-03   1.50559712E-02 
  2.05548182E-03   3.79203311E-03   6.12152547E-03   7.96840803E-03   6.79945765E-03 
  2.34768968E-03  -1.74519489E-03  -8.04359090E-04   2.25550626E-03  -2.06645607E-01 
  1.06448783E-01   2.55783093E-01  -1.58442682E-01   8.16181431E-02   1.96118175E-01 
 -7.90740037E-02   4.07331741E-02   9.78767153E-02  -1.40684505E-02  -1.73575435E-02 
  5.20624949E-03   1.43019873E-02  -3.12650145E-02  -4.09477311E-03  -1.74993394E-03 
 -1.61527441E-03   1.61351093E-02  -5.17728733E-03  -1.09578220E-02  -3.18682139E-02 
  1.57958972E-02   8.13380990E-03   8.54647046E-03   1.44964306E-02   1.65036772E-02 
  5.69372727E-03  -2.14787106E-04  -4.17031657E-04  -2.82173540E-03   9.56179174E-05 
 -1.45092136E-02  -2.46103708E-02  -2.80180431E-02  -1.39750273E-02   5.43698209E-04 
 -3.02971251E-03  -1.25914619E-03   4.64822219E-05   1.06601159E-02   1.80815731E-02 
  2.05852361E-02   2.15453308E-03   4.92162912E-04   2.26195385E-05  -4.32178896E-04 
 -3.61278906E-03   8.57963512E-03   1.45526841E-02   1.65677199E-02   5.72515564E-03 
 -2.03348817E-04  -2.46552198E-03  -1.43287466E-03  -8.05930328E-05  -1.45197249E-02 
 -2.46282000E-02  -2.80383409E-02  -1.39906848E-02   5.39851556E-04  -5.98426351E-05 
 -3.26858509E-03   3.08511723E-04  -4.70057602E-03  -7.97306610E-03  -9.07705581E-03 
 -5.22006470E-03  -2.99902457E-03   4.98538600E-03  -5.48788736E-03   8.50015534E-03 
  1.09365136E-02   1.85503959E-02   2.11189743E-02   7.28599122E-03   1.77801304E-03 
  2.11056227E-03   3.78614207E-04  -2.08997458E-02  -4.69232774E-03  -7.95907545E-03 
 -9.06112795E-03  -5.21366431E-03  -2.98711218E-03  -7.90362969E-03   3.23970370E-03 
  7.36308785E-03 
<MO Number>
23
</MO Number>
 -6.05933174E-03  -1.11784918E-02  -1.80455761E-02  -2.34899804E-02  -2.00440448E-02 
 -6.92072801E-03  -1.17158171E-02  -5.39981179E-03   1.51416320E-02   1.36718946E-01 
  1.04829113E-01  -3.61033024E-02   1.04827374E-01   8.03762832E-02  -2.76817114E-02 
  5.23162073E-02   4.01133990E-02  -1.38151143E-02  -3.48836793E-03   1.16923980E-03 
  3.14745557E-03  -1.98651298E-03  -1.24353276E-02  -6.60391321E-04   1.30015392E-03 
 -4.70344276E-04  -9.89270501E-03   1.66932783E-02  -6.80057328E-03  -2.24460135E-02 
 -3.41884973E-02   1.62188226E-02   3.64956146E-02   6.72104997E-02   1.08591678E-01 
  1.42122308E-01   1.21740418E-01   4.18800937E-02   6.47653161E-02   3.20169475E-02 
 -8.44583622E-02  -5.88629787E-01  -8.31041292E-01   2.97827274E-01  -4.58255765E-01 
 -6.46976200E-01   2.31862315E-01  -2.17596045E-01  -3.07207183E-01   1.10096428E-01 
 -4.34397726E-02  -4.54792670E-02  -6.43487059E-02   2.19146152E-02   1.84135608E-02 
 -4.24893202E-03  -6.29786303E-03  -4.90456382E-05   7.22889319E-03  -5.23823600E-03 
 -1.99065719E-03  -1.69147630E-02   2.71478765E-02  -1.25781696E-02  -6.05370453E-03 
 -1.11681105E-02  -1.80288175E-02  -2.34681657E-02  -2.00254302E-02  -6.91430084E-03 
 -1.17091504E-02  -5.39673910E-03   1.51330158E-02   5.13046756E-02   1.62624360E-01 
 -4.35267974E-02   3.93371556E-02   1.24689995E-01  -3.33735743E-02   1.96319978E-02 
  6.22290471E-02  -1.66557528E-02  -3.50889787E-03   2.72678338E-03   2.10195823E-03 
 -1.85523153E-03  -1.26043098E-02   1.51187087E-03  -1.60090865E-04  -2.79698142E-04 
 -1.83706322E-02   1.27890979E-02   5.58153428E-03   8.77426570E-03  -3.00463634E-02 
 -2.71328469E-02   1.47932954E-02   2.72912489E-02   4.40565972E-02   5.73486045E-02 
  4.89356727E-02   1.68963143E-02   2.45996497E-02   1.13379611E-02  -3.17928182E-02 
 -1.37733229E-01  -1.26149500E-01  -6.01775031E-02  -1.05605062E-01  -9.67233974E-02 
 -4.61402743E-02  -5.27043281E-02  -4.82717548E-02  -2.30272309E-02  -2.80100953E-02 
 -1.31783764E-02  -5.78523940E-03  -3.84428998E-03   2.51335686E-03  -2.59520542E-04 
  3.74961432E-04  -3.77256759E-04  -5.06551355E-04   4.63255652E-03  -4.12600516E-03 
  6.96669891E-03   3.22246890E-04  -2.51865931E-03  -8.88476044E-03  -1.63622177E-02 
 -2.64363556E-02  -3.45992984E-02  -2.96373816E-02  -1.01955976E-02  -1.53682546E-02 
 -7.59734732E-03   2.00412457E-02   8.28545479E-02   1.34446400E-01   9.00836263E-02 
  6.45033178E-02   1.04668230E-01   7.01312471E-02   3.06284567E-02   4.97001776E-02 
  3.33007966E-02   1.04314723E-02   6.32416850E-03   1.01340779E-02   5.84531925E-03 
  5.23611098E-03   7.96500020E-04   1.23156151E-03   4.27217147E-04  -1.92195047E-03 
  2.52748097E-03  -6.05530492E-04   2.44142288E-03  -3.81484946E-03   1.35369473E-03 
  1.47956511E-02   2.72955947E-02   4.40636128E-02   5.73577367E-02   4.89434652E-02 
  1.68990049E-02   2.45942805E-02   1.13354865E-02  -3.17858790E-02  -5.91302548E-02 
 -1.79404845E-01  -5.31872745E-02  -4.53373110E-02  -1.37556202E-01  -4.07806124E-02 
 -2.26264959E-02  -6.86501862E-02  -2.03523840E-02  -2.80430331E-02  -1.03551229E-04 
 -1.46531973E-02  -2.70320034E-03   2.36098139E-03   4.71091570E-04  -1.47956789E-04 
 -3.15540146E-04  -3.42261586E-03   5.33318549E-03  -1.91056963E-03   1.96817584E-03 
  3.12120249E-03   5.56681183E-03   1.99346016E-02   3.38128551E-02   3.84947483E-02 
  2.28324042E-02   1.83603934E-03   1.00268460E-03  -4.88659090E-04   3.78699270E-03 
 -3.05314541E-03  -5.17871215E-03  -5.89578195E-03  -5.53937367E-03   2.89240115E-04 
  2.77085895E-03   3.92101772E-03  -2.66632577E-04   1.53269940E-02   2.59974811E-02 
  2.95972194E-02   4.95982608E-03   1.85054205E-03  -1.37959458E-02  -2.07419331E-02 
 -2.78341094E-03   1.99187039E-02   3.37858897E-02   3.84640492E-02   2.28180925E-02 
  1.83731115E-03  -1.26940950E-03   1.05145610E-03   3.58398624E-03  -3.05052052E-03 
 -5.17425984E-03  -5.89071315E-03  -5.54134085E-03   2.88273254E-04   2.64081433E-03 
  4.00464706E-03  -2.78624245E-04   9.91943849E-03   1.68252441E-02   1.91549496E-02 
  1.36748394E-02   4.25971653E-04  -3.96204918E-03   1.46522719E-03   4.89802658E-04 
 -9.31269614E-03  -1.57960943E-02  -1.79832987E-02  -6.62518029E-03   5.45933389E-04 
 -7.00732099E-04  -8.33786352E-04   1.53428667E-03   9.90944486E-03   1.68082930E-02 
  1.91356514E-02   1.36474945E-02   4.17771763E-04   2.73344972E-03  -3.07312697E-03 
  1.08215444E-03 
</Molecular Orbital Primitive Coefficients>
<Energy = T + Vne + Vee + Vnn> 
-2.66837084169665E+02 
</Energy = T + Vne + Vee + Vnn> 

<Virial Ratio (-V/T)> 
 2.00821324453517E+00 
</Virial Ratio (-V/T)> 
