# Supplementary material for: Novel Sulfonium Reagents for the Modular Synthesis of Spiro[2.3]Hexanes and Heteroatom‐Containing Analogues: Synthesis, Application, and Evaluation as Bioisosteres
Source: Angew Chem Int Ed Engl. 2025 Dec 9;65(5):e21633. doi: 10.1002/anie.202521633 (PMC12851011; doi:10.1002/anie.202521633)
Supplement: Supplementary file 2 — Supporting information [file ANIE-65-e21633-s001.zip › Bioisostere-Analysis/DFT/1498445061868966581926194584257159875421614386/file.xyz]

14
Coordinates from ORCA-job file
  C   1.22753503718292     -0.20645021397808     -0.58100723844834
  N   1.18576642866607      0.38122632152329      0.76942733635057
  C   -0.09348465325195     -0.03525974381208      1.37017038594641
  C   -1.05289309898772     -0.22342779997511      0.20215642704785
  N   -0.98791068699521      0.90024074280951     -0.74867394231967
  C   -0.22587141765771     -0.33102402847350     -1.01950583805760
  H   1.68162769667649     -1.20575766490949     -0.54435160304495
  H   1.83009986401093      0.42320257485858     -1.24365426991247
  H   1.15362574578192      1.38870054241508      0.65936764824213
  H   0.02926442073980     -0.99172191075719      1.89586905323362
  H   -0.42847742742088      0.71583315751399      2.09290934197195
  H   -1.98387201441309     -0.77214012241833      0.32414397966922
  H   -1.82892388257144      0.92130545495144     -1.31917677236319
  H   -0.50648601176014     -0.96462730974813     -1.85757450831553
