# Supplementary material for: Novel Sulfonium Reagents for the Modular Synthesis of Spiro[2.3]Hexanes and Heteroatom‐Containing Analogues: Synthesis, Application, and Evaluation as Bioisosteres
Source: Angew Chem Int Ed Engl. 2025 Dec 9;65(5):e21633. doi: 10.1002/anie.202521633 (PMC12851011; doi:10.1002/anie.202521633)
Supplement: Supplementary file 2 — Supporting information [file ANIE-65-e21633-s001.zip › Bioisostere-Analysis/DFT/1498445061868966581926194584257159875421614386/file_property.txt]

-------------------------------------------------------------
----------------------- !PROPERTIES! ------------------------
-------------------------------------------------------------
# -----------------------------------------------------------
$ PAL_Flags
   description: The PAL Flags
   geom. index: 1
   prop. index: 1
        Diskflag:     2
# -----------------------------------------------------------
$ SCF_Energy
   description: The SCF energy
   geom. index: 1
   prop. index: 1
        SCF Energy:     -266.8068299564
# -----------------------------------------------------------
$ DFT_Energy
   description: The DFT energy
   geom. index: 1
   prop. index: 1
   Number of Alpha Electrons                 22.9999806647 
   Number of Beta  Electrons                 22.9999806647 
   Total number of  Electrons                45.9999613295 
   Exchange energy                          -24.6028145602 
   Correlation energy                        -1.8948037159 
   Correlation energy NL                      0.0000000000 
   Exchange-Correlation energy              -26.4976182761 
   Embedding correction                       0.0000000000 
   Total DFT Energy (No VdW correction)    -266.8068299564 
# -----------------------------------------------------------
$ Mayer_Pop
   description: The Mayer population analysis
   geom. index: 1
   prop. index: 1
     Number of atoms                     : 14
     Threshold for printing              : 0.1000000
     Number of bond orders printed       : 17
  NA   - Mulliken gross atomic population
  ZA   - Total nuclear charge
  QA   - Mulliken gross atomic charge
  VA   - Mayer's total valence
  BVA  - Mayer's bonded valence
  FA   - Mayer's free valence
  ATOM       NA         ZA         QA         VA         BVA        FA
  0   0     6.3635     6.0000    -0.3635     3.7095     3.7095    -0.0000
  1   0     7.3542     7.0000    -0.3542     2.6027     2.6027     0.0000
  2   0     6.3620     6.0000    -0.3620     3.7074     3.7074     0.0000
  3   0     6.0634     6.0000    -0.0634     3.8720     3.8720     0.0000
  4   0     7.3803     7.0000    -0.3803     2.8161     2.8161     0.0000
  5   0     6.0604     6.0000    -0.0604     3.8686     3.8686    -0.0000
  6   0     0.8422     1.0000     0.1578     0.9221     0.9221    -0.0000
  7   0     0.8480     1.0000     0.1520     0.9450     0.9450    -0.0000
  8   0     0.6891     1.0000     0.3109     0.8554     0.8554     0.0000
  9   0     0.8421     1.0000     0.1579     0.9219     0.9219     0.0000
 10   0     0.8480     1.0000     0.1520     0.9451     0.9451     0.0000
 11   0     0.8218     1.0000     0.1782     0.9243     0.9243     0.0000
 12   0     0.7036     1.0000     0.2964     0.8496     0.8496     0.0000
 13   0     0.8214     1.0000     0.1786     0.9238     0.9238    -0.0000
      Bond orders larger than 0.1000000
           Atom A     A.N. of A          Atom B    A.N. of B              Bond order
                0             6               1            7                0.955714
                0             6               4            7               -0.208741
                0             6               5            6                0.861483
                0             6               6            1                1.008214
                0             6               7            1                1.008925
                1             7               2            6                0.955802
                1             7               8            1                0.882569
                2             6               3            6                0.861960
                2             6               4            7               -0.209547
                2             6               9            1                1.007725
                2             6              10            1                1.009225
                3             6               4            7                1.150735
                3             6               5            6                1.037765
                3             6              11            1                0.790058
                4             7               5            6                1.149975
                4             7              12            1                0.843838
                5             6              13            1                0.789607
# -----------------------------------------------------------
$ VdW_Correction
   description: The Van der Waals Correction
   geom. index: 1
   prop. index: 1
        Van der Waals Correction:       -0.0210008713
# -----------------------------------------------------------
$ Hessian
   description: Details about the Hessian
   geom. index: 1
   prop. index: 1
Normal modes:
Number of Rows: 42 Number of Columns: 42
                  0          1          2          3          4          5    
      0       0.000000   0.000000   0.000000   0.000000   0.000000   0.000000
      1       0.000000   0.000000   0.000000   0.000000   0.000000   0.000000
      2       0.000000   0.000000   0.000000   0.000000   0.000000   0.000000
      3       0.000000   0.000000   0.000000   0.000000   0.000000   0.000000
      4       0.000000   0.000000   0.000000   0.000000   0.000000   0.000000
      5       0.000000   0.000000   0.000000   0.000000   0.000000   0.000000
      6       0.000000   0.000000   0.000000   0.000000   0.000000   0.000000
      7       0.000000   0.000000   0.000000   0.000000   0.000000   0.000000
      8       0.000000   0.000000   0.000000   0.000000   0.000000   0.000000
      9       0.000000   0.000000   0.000000   0.000000   0.000000   0.000000
     10       0.000000   0.000000   0.000000   0.000000   0.000000   0.000000
     11       0.000000   0.000000   0.000000   0.000000   0.000000   0.000000
     12       0.000000   0.000000   0.000000   0.000000   0.000000   0.000000
     13       0.000000   0.000000   0.000000   0.000000   0.000000   0.000000
     14       0.000000   0.000000   0.000000   0.000000   0.000000   0.000000
     15       0.000000   0.000000   0.000000   0.000000   0.000000   0.000000
     16       0.000000   0.000000   0.000000   0.000000   0.000000   0.000000
     17       0.000000   0.000000   0.000000   0.000000   0.000000   0.000000
     18       0.000000   0.000000   0.000000   0.000000   0.000000   0.000000
     19       0.000000   0.000000   0.000000   0.000000   0.000000   0.000000
     20       0.000000   0.000000   0.000000   0.000000   0.000000   0.000000
     21       0.000000   0.000000   0.000000   0.000000   0.000000   0.000000
     22       0.000000   0.000000   0.000000   0.000000   0.000000   0.000000
     23       0.000000   0.000000   0.000000   0.000000   0.000000   0.000000
     24       0.000000   0.000000   0.000000   0.000000   0.000000   0.000000
     25       0.000000   0.000000   0.000000   0.000000   0.000000   0.000000
     26       0.000000   0.000000   0.000000   0.000000   0.000000   0.000000
     27       0.000000   0.000000   0.000000   0.000000   0.000000   0.000000
     28       0.000000   0.000000   0.000000   0.000000   0.000000   0.000000
     29       0.000000   0.000000   0.000000   0.000000   0.000000   0.000000
     30       0.000000   0.000000   0.000000   0.000000   0.000000   0.000000
     31       0.000000   0.000000   0.000000   0.000000   0.000000   0.000000
     32       0.000000   0.000000   0.000000   0.000000   0.000000   0.000000
     33       0.000000   0.000000   0.000000   0.000000   0.000000   0.000000
     34       0.000000   0.000000   0.000000   0.000000   0.000000   0.000000
     35       0.000000   0.000000   0.000000   0.000000   0.000000   0.000000
     36       0.000000   0.000000   0.000000   0.000000   0.000000   0.000000
     37       0.000000   0.000000   0.000000   0.000000   0.000000   0.000000
     38       0.000000   0.000000   0.000000   0.000000   0.000000   0.000000
     39       0.000000   0.000000   0.000000   0.000000   0.000000   0.000000
     40       0.000000   0.000000   0.000000   0.000000   0.000000   0.000000
     41       0.000000   0.000000   0.000000   0.000000   0.000000   0.000000
                  6          7          8          9         10         11    
      0      -0.008722  -0.038840   0.029403  -0.263611   0.155619   0.071684
      1      -0.116531   0.110148  -0.052392   0.047974  -0.044853  -0.029785
      2       0.048177  -0.029886   0.101262   0.010049  -0.153793   0.008387
      3      -0.075032  -0.010702   0.118091  -0.056092  -0.311091  -0.052545
      4       0.208623   0.001226  -0.009042   0.007244  -0.086245   0.006827
      5      -0.069110   0.016046   0.080728   0.082722  -0.202975   0.077748
      6       0.031821   0.033268   0.100204   0.085619  -0.087453  -0.032171
      7      -0.121906  -0.109290  -0.061364  -0.024911  -0.013225   0.024710
      8      -0.011566   0.038221  -0.003516   0.252935   0.204897  -0.066931
      9      -0.011171  -0.041937   0.004739   0.274688   0.131163   0.195594
     10      -0.004590   0.147218   0.119505  -0.101528   0.133988   0.160292
     11      -0.007294   0.050492  -0.009486   0.038530   0.124421  -0.060518
     12       0.084971   0.095817  -0.257472   0.123806  -0.051986  -0.087705
     13       0.048785  -0.012522  -0.005072  -0.016016  -0.033335   0.011338
     14       0.053104  -0.142005  -0.173710  -0.182920  -0.032136   0.129552
     15      -0.011367  -0.042804   0.002787  -0.130196   0.174896  -0.030378
     16      -0.004778  -0.136024   0.120041   0.082812   0.128222  -0.181747
     17      -0.007043   0.074772  -0.006608  -0.251802   0.059689  -0.183468
     18      -0.142676   0.219142  -0.248655  -0.464644   0.082126   0.258387
     19      -0.217156   0.262954  -0.211574  -0.061935  -0.089544   0.063479
     20       0.317884  -0.164006   0.199151   0.083350  -0.162376   0.084792
     21       0.156480  -0.316599   0.299302  -0.020413   0.350213   0.075245
     22      -0.328180   0.310056  -0.255300  -0.061708  -0.013892   0.065574
     23      -0.058198  -0.023442   0.088876   0.086856   0.031177   0.122766
     24      -0.345812  -0.058186   0.074213  -0.058550  -0.160827  -0.049526
     25       0.259873   0.007375   0.005387   0.007554  -0.137112   0.006440
     26      -0.256877   0.086632   0.049619   0.086415  -0.096878   0.073609
     27       0.222610   0.047815   0.073627   0.102033  -0.126686  -0.180233
     28      -0.265013  -0.297614  -0.252868   0.109024  -0.062447  -0.073651
     29      -0.221940  -0.230731  -0.276443   0.452265   0.145406  -0.200540
     30      -0.021655   0.115449   0.173348  -0.067637   0.159001  -0.147094
     31      -0.305502  -0.283793  -0.238462   0.073154   0.010973  -0.056333
     32       0.205622   0.321274   0.274205   0.042941   0.313739  -0.017091
     33      -0.048287  -0.116988   0.101881   0.200523   0.265528   0.142609
     34       0.050635   0.267035  -0.027837   0.025440  -0.092404   0.276513
     35      -0.038260   0.085508   0.051022   0.032144  -0.034150   0.214543
     36       0.084015   0.059391  -0.254175  -0.126204  -0.043474  -0.315965
     37       0.130801  -0.008066  -0.297152   0.016239  -0.320645   0.041141
     38       0.045280  -0.088191  -0.145795   0.186298  -0.001019   0.466657
     39      -0.049467  -0.056635   0.083241  -0.106877   0.060236  -0.273999
     40       0.050404  -0.244580  -0.024940  -0.037684  -0.065648  -0.259463
     41      -0.036497   0.171338   0.078475  -0.170279   0.268425  -0.020503
                 12         13         14         15         16         17    
      0      -0.127765   0.109369  -0.019252  -0.074939  -0.105336  -0.006817
      1       0.080342   0.029467   0.015420  -0.022098  -0.103354   0.019872
      2       0.007443  -0.040368   0.204618   0.005977   0.035168   0.065332
      3      -0.036729   0.025667  -0.170850   0.043078   0.002373  -0.012229
      4      -0.013594   0.013396  -0.042415  -0.029322  -0.000408  -0.035329
      5      -0.023672   0.016208  -0.111766   0.031709  -0.003605  -0.005299
      6      -0.034461   0.006124   0.183308  -0.024354   0.015596   0.059656
      7       0.068362   0.043010  -0.010969  -0.028769   0.115005   0.010587
      8      -0.130266   0.112400  -0.094237  -0.068720   0.097545  -0.032096
      9       0.043558  -0.183437  -0.008783   0.040201   0.003422  -0.044914
     10       0.047276   0.060252  -0.019699   0.062523   0.020279   0.042052
     11       0.029011   0.026006   0.006700   0.038638  -0.093305  -0.014081
     12       0.074401   0.041158  -0.017941   0.018431  -0.035165   0.019684
     13      -0.130178  -0.215940   0.022838  -0.066227   0.004657  -0.061501
     14       0.061784   0.046933  -0.014107   0.018312   0.051866   0.018989
     15       0.046957  -0.039645   0.001415   0.055849   0.083242  -0.025832
     16       0.046957   0.041566  -0.021066   0.060446  -0.031561   0.038995
     17       0.024019  -0.186264  -0.008103   0.015583  -0.034641  -0.041263
     18      -0.453306   0.047217   0.147862  -0.061005   0.176877   0.016590
     19      -0.111099  -0.014041   0.103662   0.014083   0.077795   0.044382
     20       0.127755   0.051297   0.111078  -0.176682  -0.223685  -0.025770
     21       0.112963   0.331854  -0.080777  -0.153520  -0.450118   0.095319
     22      -0.167826  -0.015996   0.178116   0.087956   0.159891   0.120926
     23      -0.077437   0.075374   0.347567   0.068334   0.055906   0.265997
     24       0.415821   0.069717   0.203631  -0.604029   0.121424  -0.305821
     25      -0.108094   0.006473  -0.146033   0.112144  -0.015796   0.023543
     26       0.290860   0.046537   0.151086  -0.418787  -0.180673  -0.208573
     27      -0.060549   0.064074   0.166187  -0.184986   0.134059  -0.014456
     28      -0.162044  -0.016320   0.101554   0.030285  -0.117812   0.049286
     29      -0.452064   0.026483   0.084245   0.006648  -0.235137   0.022092
     30      -0.042686   0.192886   0.305619   0.012823   0.104612   0.292147
     31      -0.147629   0.001998   0.128371   0.066534  -0.114548   0.096722
     32       0.153072   0.281554  -0.223177  -0.177486   0.454670  -0.025102
     33       0.141084  -0.383584  -0.170103  -0.043534   0.122650   0.196644
     34      -0.086850   0.364755   0.273222   0.229439  -0.196565  -0.376051
     35       0.096477   0.103192   0.267099   0.206462  -0.237124  -0.259194
     36       0.082593   0.049856  -0.021331   0.025052   0.093944   0.023570
     37      -0.027772   0.093362  -0.158312  -0.270438  -0.011951   0.384496
     38       0.058137   0.025223  -0.000633   0.040765  -0.138841  -0.017331
     39       0.135090  -0.018600   0.205280   0.193117   0.188872  -0.194215
     40      -0.085624   0.317445   0.224169   0.198580   0.155540  -0.326441
     41       0.105236  -0.435788  -0.286709  -0.142789  -0.222542   0.321093
                 18         19         20         21         22         23    
      0      -0.088349  -0.013207   0.017093   0.016604   0.027425  -0.008020
      1       0.093854  -0.114072  -0.005847   0.049922  -0.039783   0.028927
      2      -0.005431   0.023968   0.111394   0.098515  -0.056446   0.004271
      3       0.034712   0.004910   0.074672   0.081593  -0.058240   0.004661
      4      -0.004275   0.091789  -0.009385  -0.010662   0.007621  -0.018174
      5      -0.051144  -0.004285  -0.110462  -0.120605   0.086086   0.004642
      6       0.029777   0.008638  -0.108586  -0.101218   0.045065   0.003118
      7      -0.086445  -0.117035   0.016838  -0.038746   0.030300   0.027428
      8       0.091265  -0.007332   0.023920   0.026445  -0.050603  -0.012388
      9      -0.046017  -0.012694   0.011345   0.006271  -0.043670   0.012913
     10       0.096765   0.114990  -0.067250   0.076009  -0.005125  -0.008539
     11      -0.118365   0.001116   0.000670   0.049706   0.018564  -0.038897
     12      -0.046290   0.012679   0.014102   0.028850   0.034772   0.032480
     13       0.006303  -0.092049  -0.002221  -0.003631  -0.004558   0.003626
     14       0.068103   0.016782  -0.020666  -0.042652  -0.051291   0.021709
     15       0.119006   0.005487   0.000630  -0.054408  -0.000408  -0.031739
     16      -0.106589   0.111840   0.066626  -0.070051   0.010894  -0.002550
     17       0.011463  -0.025720  -0.018567   0.021381   0.046456   0.026965
     18      -0.354541   0.242418   0.014241   0.044522  -0.024092  -0.000714
     19      -0.073317   0.041749   0.018794   0.047329  -0.054356   0.025154
     20       0.166345  -0.128656  -0.189579   0.198081  -0.156174   0.109176
     21       0.124013  -0.424314  -0.022918   0.023997  -0.071064   0.107491
     22      -0.181862   0.074900   0.129546  -0.021230  -0.022757   0.010192
     23      -0.142608  -0.096073   0.233629   0.022732  -0.118998   0.079755
     24      -0.026119   0.417293   0.167681   0.053828  -0.046273  -0.042050
     25       0.003474  -0.001646  -0.021632  -0.007083   0.006083  -0.005740
     26       0.042386   0.283961  -0.244408  -0.080018   0.068596  -0.027667
     27      -0.014894  -0.026394   0.168229  -0.203195   0.157372   0.100881
     28       0.120517   0.076618  -0.041698  -0.026729   0.037033   0.011596
     29       0.378808   0.266442  -0.077721   0.036322  -0.040963  -0.043465
     30       0.096893  -0.240153  -0.218857  -0.027085   0.138098   0.116895
     31       0.151548   0.051909  -0.097625   0.021879   0.014040   0.009713
     32      -0.187682  -0.366892   0.118737  -0.015756   0.019393   0.069621
     33      -0.146721   0.078202  -0.270806   0.350415  -0.008997  -0.086516
     34       0.212632  -0.046796   0.374533  -0.482215  -0.102795   0.104500
     35      -0.383077  -0.217332  -0.065089  -0.087329  -0.307885  -0.482731
     36      -0.082972   0.025339  -0.253644  -0.184451  -0.453228   0.040204
     37       0.009289  -0.132183   0.032743   0.023988   0.058678  -0.646199
     38       0.122368   0.026183   0.374827   0.272332   0.669421   0.084219
     39       0.393458  -0.176489   0.130002  -0.010914   0.295745  -0.469561
     40      -0.241701  -0.009957  -0.356915   0.438499   0.065771   0.153564
     41       0.018817   0.153652   0.272642  -0.413814  -0.116109   0.083829
                 24         25         26         27         28         29    
      0       0.013017   0.000656  -0.040202   0.056507  -0.103536   0.063512
      1       0.003441   0.030397  -0.012915   0.035145  -0.048690   0.005671
      2       0.026987   0.006254  -0.029384   0.067188  -0.080538   0.033616
      3       0.012199  -0.013382   0.019535  -0.016601   0.031213  -0.005588
      4      -0.001394  -0.088598  -0.007824   0.002194   0.034862   0.000291
      5      -0.017967  -0.001336   0.014019   0.024543   0.018216   0.007549
      6      -0.030224   0.008441  -0.043400  -0.086268  -0.117932  -0.052695
      7      -0.001494   0.029368  -0.012597  -0.031400  -0.046922  -0.005688
      8      -0.001760  -0.005309  -0.024953  -0.023606  -0.061428  -0.044406
      9       0.019734   0.012092  -0.104124   0.004897   0.061583   0.083587
     10      -0.054040   0.033048   0.022232   0.015983  -0.007868   0.023634
     11      -0.007841   0.004064   0.058752  -0.042674   0.033065   0.113831
     12       0.000107  -0.014076   0.046256   0.002002  -0.034561  -0.022855
     13       0.000018  -0.032088   0.085548  -0.000396  -0.017530   0.003253
     14      -0.000272  -0.006735   0.023803  -0.003146  -0.021291   0.034543
     15       0.004361   0.010955   0.017238   0.036305   0.049775  -0.139437
     16       0.050883   0.033328   0.006425  -0.021336  -0.007041  -0.016438
     17      -0.027670   0.005699  -0.120246  -0.017701   0.045110  -0.034017
     18       0.184506   0.218673   0.201153  -0.349998   0.281463  -0.062741
     19       0.067553   0.103941   0.095184  -0.142515   0.126513  -0.049172
     20       0.354940   0.497863   0.183411  -0.357918   0.237502  -0.181257
     21      -0.343247  -0.182944   0.088517  -0.215417   0.254681  -0.052112
     22      -0.121445  -0.116729  -0.015266  -0.068748   0.099946  -0.057328
     23      -0.405581  -0.313894   0.060070  -0.268484   0.382337  -0.139580
     24      -0.078274  -0.177151   0.022072   0.034162   0.147515  -0.027396
     25       0.010284  -0.051205  -0.002916  -0.004401   0.016812   0.003147
     26       0.116646  -0.115184   0.015214  -0.050121   0.099241   0.036931
     27      -0.403968   0.548854   0.253996   0.473889   0.338251   0.187576
     28      -0.039381   0.060800   0.088899   0.126721   0.120041   0.029404
     29      -0.032710   0.008117   0.108081   0.176101   0.157530  -0.017446
     30       0.513537  -0.366711   0.088161   0.334983   0.458481   0.142910
     31       0.099618  -0.092452  -0.014955   0.053504   0.074388   0.042616
     32       0.154570  -0.040400   0.061803   0.093019   0.083528  -0.011450
     33      -0.080445   0.004332   0.128541   0.077345  -0.036345  -0.000368
     34       0.108794   0.048947  -0.346282  -0.054818   0.162052   0.112510
     35       0.017592  -0.045038   0.296063   0.287362  -0.070201  -0.549038
     36      -0.052426  -0.010741   0.042238   0.002268  -0.032255   0.244444
     37       0.007945   0.166650  -0.554653   0.000718   0.314758  -0.035167
     38       0.077186  -0.021574   0.077456  -0.003604  -0.055497  -0.359917
     39       0.007250  -0.035767   0.292581  -0.290691  -0.053231   0.499527
     40      -0.099816   0.054026  -0.367539   0.083718   0.161572  -0.180789
     41       0.093347   0.014658   0.052530   0.026423  -0.031596  -0.185609
                 30         31         32         33         34         35    
      0      -0.047708   0.038209   0.054569  -0.015299   0.041626  -0.035464
      1       0.019243  -0.012250  -0.023450  -0.037088  -0.006609   0.005228
      2       0.032674  -0.039055  -0.055582   0.020998  -0.029107   0.025868
      3      -0.012810   0.006329  -0.003003   0.044622   0.000110   0.001498
      4       0.001688   0.003531   0.000139  -0.005794  -0.000080   0.000750
      5       0.018980   0.003820  -0.002101  -0.065932  -0.000424   0.000912
      6      -0.014097  -0.022626  -0.032755  -0.010601   0.009901   0.012880
      7      -0.011309  -0.004208  -0.012056   0.040471  -0.000410  -0.001100
      8       0.058718   0.050452   0.073441   0.017263  -0.042137  -0.050420
      9      -0.002008  -0.016278   0.061430  -0.002054  -0.006391  -0.008165
     10      -0.005456  -0.007722   0.040819   0.000359  -0.003488  -0.005299
     11      -0.003435   0.047362  -0.291225  -0.009108   0.000842   0.001669
     12       0.002091  -0.006421   0.049759   0.001359  -0.000239   0.000368
     13      -0.000211   0.017018  -0.067215  -0.000180   0.000002   0.000299
     14      -0.003161  -0.005829   0.039624  -0.002027   0.000285   0.000260
     15       0.004659   0.037015  -0.242751   0.009211   0.002202  -0.001646
     16       0.005036  -0.014675   0.080207  -0.001286   0.005038  -0.005413
     17      -0.000277  -0.031343   0.157846  -0.001388   0.006989  -0.006541
     18       0.308578  -0.311249   0.051691   0.024191  -0.235774   0.195367
     19       0.228743  -0.223032  -0.054047  -0.000436   0.457644  -0.380086
     20      -0.277716   0.310108   0.222128  -0.181141   0.037571  -0.033000
     21       0.269084  -0.281315   0.031973   0.026839  -0.249312   0.214410
     22      -0.380759   0.380066   0.199404  -0.049502  -0.374669   0.320297
     23      -0.192539   0.171282   0.178431   0.049620   0.315046  -0.270997
     24       0.084099   0.012074  -0.000196  -0.533180   0.003662  -0.007296
     25      -0.010883   0.002228  -0.001663   0.069084   0.000361  -0.011068
     26      -0.124056   0.009298   0.000685   0.787421  -0.004171  -0.004528
     27       0.123775   0.150754   0.220084   0.157998   0.014293   0.014376
     28      -0.287164  -0.280487  -0.075822  -0.023005  -0.363533  -0.420452
     29      -0.361956  -0.370359  -0.026648  -0.088048   0.242418   0.280793
     30       0.108795   0.082686   0.192640  -0.052021  -0.141795  -0.170111
     31       0.334841   0.329717   0.178321   0.052425   0.363981   0.433777
     32      -0.367522  -0.364384  -0.059211  -0.012382   0.254568   0.305243
     33      -0.002705  -0.026879   0.200057   0.001069   0.073534   0.096098
     34      -0.005012  -0.016299  -0.058113  -0.001964   0.045595   0.060734
     35       0.031173  -0.040628   0.456182   0.031267  -0.008463  -0.012344
     36      -0.010094  -0.008790   0.062682  -0.011243   0.001235  -0.008431
     37       0.001347  -0.001211  -0.179114   0.001490  -0.000071   0.000055
     38       0.014818  -0.005905   0.058083   0.016580  -0.000274  -0.005818
     39      -0.027731  -0.048786   0.491998  -0.029276  -0.028112   0.025665
     40       0.008841  -0.013519  -0.095922   0.005662  -0.063064   0.060615
     41       0.013195  -0.008167   0.025441   0.010175  -0.079155   0.074983
                 36         37         38         39         40         41    
      0      -0.007052   0.000834  -0.003799   0.008624  -0.000736   0.000143
      1      -0.016996   0.069237   0.050477  -0.023149   0.004307  -0.000218
      2       0.008313  -0.023297  -0.015193   0.003211  -0.003620   0.000310
      3       0.000418   0.000355  -0.001099   0.000107   0.016597   0.000122
      4       0.000030  -0.004602   0.000937   0.002355   0.069832  -0.000157
      5      -0.000650   0.001030   0.001328  -0.000078   0.005119   0.000097
      6      -0.003089  -0.010556   0.015970   0.005079  -0.003265   0.000322
      7       0.015964   0.048774  -0.072618  -0.026044   0.004655  -0.000241
      8       0.007095   0.002441   0.002941   0.009967   0.000120   0.000046
      9      -0.048993  -0.024699  -0.007313  -0.050756  -0.000277  -0.003503
     10      -0.028972  -0.013243  -0.005593  -0.030503   0.000056  -0.004009
     11       0.000832   0.002767  -0.000320   0.005773  -0.000003   0.001688
     12      -0.000193   0.001424  -0.000147   0.003145  -0.000201  -0.060023
     13      -0.000006   0.000221  -0.000134   0.002098   0.000127   0.000477
     14       0.000129   0.000865  -0.000553   0.001935  -0.000146  -0.040686
     15       0.020537  -0.004829   0.006835  -0.015441  -0.000102  -0.000087
     16       0.034012  -0.010164   0.013050  -0.033741   0.000033  -0.004465
     17       0.043895  -0.015963   0.015939  -0.043805  -0.000262  -0.003383
     18      -0.033248   0.256412   0.205949  -0.123080   0.012022  -0.001314
     19       0.064180  -0.471875  -0.375035   0.220600  -0.022990   0.000883
     20       0.008239  -0.047107  -0.034890   0.020263  -0.000491  -0.000681
     21       0.094988  -0.255209  -0.169521   0.045696  -0.015151   0.001693
     22       0.135286  -0.357155  -0.236108   0.062204  -0.025690   0.002245
     23      -0.115089   0.309142   0.206238  -0.054930   0.018712  -0.001605
     24      -0.001282   0.006154   0.002573  -0.001313  -0.183893   0.001376
     25      -0.000998   0.058085  -0.010791  -0.024545  -0.977539   0.002158
     26       0.001727  -0.002359  -0.005073   0.001073  -0.038725   0.000744
     27      -0.000658   0.008145  -0.018174  -0.010524   0.002189  -0.001044
     28      -0.047587  -0.288647   0.475501   0.230395  -0.021790   0.000838
     29       0.032794   0.203087  -0.335927  -0.164841   0.014089  -0.001064
     30       0.053303   0.113097  -0.157056  -0.035416   0.009573  -0.000678
     31      -0.138892  -0.290256   0.398191   0.089066  -0.029026   0.002549
     32      -0.101240  -0.215154   0.296891   0.067672  -0.017812   0.001878
     33       0.559381   0.263044   0.087122   0.554209  -0.001446   0.029663
     34       0.352653   0.162462   0.055601   0.342543  -0.001071   0.017986
     35      -0.036345  -0.018316  -0.004272  -0.038963  -0.000629   0.001571
     36      -0.003474  -0.012657   0.002401  -0.041245   0.002267   0.825788
     37       0.000720  -0.003965   0.001054  -0.004555  -0.000787   0.055213
     38       0.006872  -0.007489   0.004221  -0.027373   0.001603   0.554296
     39      -0.212230   0.063969  -0.075300   0.191988  -0.001210   0.014118
     40      -0.413443   0.124946  -0.144589   0.374089  -0.001097   0.020133
     41      -0.506273   0.157612  -0.178081   0.467447  -0.000970   0.024823
# -----------------------------------------------------------
$ THERMOCHEMISTRY_Energies
   description: The Thermochemistry energies
   geom. index: 1
   prop. index: 1
        Temperature (Kelvin)           :        298.1500000000
        Pressure (atm)                 :          1.0000000000
        Total Mass (AMU)               :         84.1220000000
        Spin Degeneracy                :          1.0000000000
        Electronic Energy (Hartree)    :       -266.8278308277
        Translational Energy (Hartree) :          0.0014162714
        Rotational Energy (Hartree)    :          0.0014162714
        Vibrational Energy (Hartree)   :          0.0018487220
        Number of frequencies          :     42      
        Scaling Factor for frequencies :          1.0000000000
        Vibrational frequencies        :     
                  0    
      0       0.000000
      1       0.000000
      2       0.000000
      3       0.000000
      4       0.000000
      5       0.000000
      6     226.146794
      7     346.201459
      8     439.116884
      9     693.767527
     10     762.205656
     11     826.747897
     12     935.315167
     13     958.938149
     14     977.174333
     15     1014.024436
     16     1016.185166
     17     1042.482847
     18     1045.554714
     19     1161.775174
     20     1168.110753
     21     1197.140781
     22     1238.973607
     23     1265.899255
     24     1275.411633
     25     1334.139663
     26     1356.463673
     27     1383.828795
     28     1443.120621
     29     1447.994028
     30     1523.091873
     31     1531.880671
     32     1549.857088
     33     1563.511480
     34     2944.733323
     35     2948.404598
     36     2980.181398
     37     2989.139653
     38     2990.941221
     39     2996.674885
     40     3226.641963
     41     3247.735865
        Zero Point Energy (Hartree)    :          0.1254120186
        Inner Energy (Hartree)         :       -266.6977375442
        Enthalpy (Hartree)             :       -266.6967933352
        Electronic entropy             :          0.0000000000
        Rotational entropy             :          0.0122210146
        Vibrational entropy            :          0.0027121629
        Translational entropy          :          0.0122210146
        Entropy                        :          0.0335595434
        Gibbs Energy (Hartree)         :       -266.7303528786
        Is Linear                      :                 false
# -----------------------------------------------------------
$ PAL_Flags
   description: The PAL Flags
   geom. index: 2
   prop. index: 1
        Diskflag:     2
# -----------------------------------------------------------
$ SCF_Energy
   description: The SCF energy
   geom. index: 2
   prop. index: 1
        SCF Energy:     -266.8146124178
# -----------------------------------------------------------
$ DFT_Energy
   description: The DFT energy
   geom. index: 2
   prop. index: 1
   Number of Alpha Electrons                 23.0000186727 
   Number of Beta  Electrons                 23.0000186727 
   Total number of  Electrons                46.0000373454 
   Exchange energy                          -24.6330376321 
   Correlation energy                        -1.8963025901 
   Correlation energy NL                      0.0000000000 
   Exchange-Correlation energy              -26.5293402222 
   Embedding correction                       0.0000000000 
   Total DFT Energy (No VdW correction)    -266.8146124178 
# -----------------------------------------------------------
$ VdW_Correction
   description: The Van der Waals Correction
   geom. index: 2
   prop. index: 1
        Van der Waals Correction:       -0.0210176624
# -----------------------------------------------------------
$ PAL_Flags
   description: The PAL Flags
   geom. index: 3
   prop. index: 1
        Diskflag:     2
# -----------------------------------------------------------
$ SCF_Energy
   description: The SCF energy
   geom. index: 3
   prop. index: 1
        SCF Energy:     -266.8153339680
# -----------------------------------------------------------
$ DFT_Energy
   description: The DFT energy
   geom. index: 3
   prop. index: 1
   Number of Alpha Electrons                 23.0000416578 
   Number of Beta  Electrons                 23.0000416578 
   Total number of  Electrons                46.0000833156 
   Exchange energy                          -24.6285217826 
   Correlation energy                        -1.8961153577 
   Correlation energy NL                      0.0000000000 
   Exchange-Correlation energy              -26.5246371403 
   Embedding correction                       0.0000000000 
   Total DFT Energy (No VdW correction)    -266.8153339680 
# -----------------------------------------------------------
$ VdW_Correction
   description: The Van der Waals Correction
   geom. index: 3
   prop. index: 1
        Van der Waals Correction:       -0.0210515731
# -----------------------------------------------------------
$ PAL_Flags
   description: The PAL Flags
   geom. index: 4
   prop. index: 1
        Diskflag:     2
# -----------------------------------------------------------
$ SCF_Energy
   description: The SCF energy
   geom. index: 4
   prop. index: 1
        SCF Energy:     -266.8156994576
# -----------------------------------------------------------
$ DFT_Energy
   description: The DFT energy
   geom. index: 4
   prop. index: 1
   Number of Alpha Electrons                 23.0000468384 
   Number of Beta  Electrons                 23.0000468384 
   Total number of  Electrons                46.0000936768 
   Exchange energy                          -24.6271409032 
   Correlation energy                        -1.8961474958 
   Correlation energy NL                      0.0000000000 
   Exchange-Correlation energy              -26.5232883990 
   Embedding correction                       0.0000000000 
   Total DFT Energy (No VdW correction)    -266.8156994576 
# -----------------------------------------------------------
$ VdW_Correction
   description: The Van der Waals Correction
   geom. index: 4
   prop. index: 1
        Van der Waals Correction:       -0.0211030964
# -----------------------------------------------------------
$ PAL_Flags
   description: The PAL Flags
   geom. index: 5
   prop. index: 1
        Diskflag:     2
# -----------------------------------------------------------
$ SCF_Energy
   description: The SCF energy
   geom. index: 5
   prop. index: 1
        SCF Energy:     -266.8158802002
# -----------------------------------------------------------
$ DFT_Energy
   description: The DFT energy
   geom. index: 5
   prop. index: 1
   Number of Alpha Electrons                 23.0000606191 
   Number of Beta  Electrons                 23.0000606191 
   Total number of  Electrons                46.0001212382 
   Exchange energy                          -24.6266242325 
   Correlation energy                        -1.8962666402 
   Correlation energy NL                      0.0000000000 
   Exchange-Correlation energy              -26.5228908727 
   Embedding correction                       0.0000000000 
   Total DFT Energy (No VdW correction)    -266.8158802002 
# -----------------------------------------------------------
$ VdW_Correction
   description: The Van der Waals Correction
   geom. index: 5
   prop. index: 1
        Van der Waals Correction:       -0.0211678901
# -----------------------------------------------------------
$ PAL_Flags
   description: The PAL Flags
   geom. index: 6
   prop. index: 1
        Diskflag:     2
# -----------------------------------------------------------
$ SCF_Energy
   description: The SCF energy
   geom. index: 6
   prop. index: 1
        SCF Energy:     -266.8158840752
# -----------------------------------------------------------
$ DFT_Energy
   description: The DFT energy
   geom. index: 6
   prop. index: 1
   Number of Alpha Electrons                 23.0000640733 
   Number of Beta  Electrons                 23.0000640733 
   Total number of  Electrons                46.0001281466 
   Exchange energy                          -24.6269853990 
   Correlation energy                        -1.8963650558 
   Correlation energy NL                      0.0000000000 
   Exchange-Correlation energy              -26.5233504548 
   Embedding correction                       0.0000000000 
   Total DFT Energy (No VdW correction)    -266.8158840752 
# -----------------------------------------------------------
$ VdW_Correction
   description: The Van der Waals Correction
   geom. index: 6
   prop. index: 1
        Van der Waals Correction:       -0.0211984254
# -----------------------------------------------------------
$ PAL_Flags
   description: The PAL Flags
   geom. index: 7
   prop. index: 1
        Diskflag:     2
# -----------------------------------------------------------
$ SCF_Energy
   description: The SCF energy
   geom. index: 7
   prop. index: 1
        SCF Energy:     -266.8158877092
# -----------------------------------------------------------
$ DFT_Energy
   description: The DFT energy
   geom. index: 7
   prop. index: 1
   Number of Alpha Electrons                 23.0000637686 
   Number of Beta  Electrons                 23.0000637686 
   Total number of  Electrons                46.0001275371 
   Exchange energy                          -24.6271534164 
   Correlation energy                        -1.8963694489 
   Correlation energy NL                      0.0000000000 
   Exchange-Correlation energy              -26.5235228652 
   Embedding correction                       0.0000000000 
   Total DFT Energy (No VdW correction)    -266.8158877092 
# -----------------------------------------------------------
$ VdW_Correction
   description: The Van der Waals Correction
   geom. index: 7
   prop. index: 1
        Van der Waals Correction:       -0.0211963359
# -----------------------------------------------------------
$ PAL_Flags
   description: The PAL Flags
   geom. index: 8
   prop. index: 1
        Diskflag:     2
# -----------------------------------------------------------
$ SCF_Energy
   description: The SCF energy
   geom. index: 8
   prop. index: 1
        SCF Energy:     -266.8158878666
# -----------------------------------------------------------
$ DFT_Energy
   description: The DFT energy
   geom. index: 8
   prop. index: 1
   Number of Alpha Electrons                 23.0000637260 
   Number of Beta  Electrons                 23.0000637260 
   Total number of  Electrons                46.0001274520 
   Exchange energy                          -24.6271976898 
   Correlation energy                        -1.8963717175 
   Correlation energy NL                      0.0000000000 
   Exchange-Correlation energy              -26.5235694074 
   Embedding correction                       0.0000000000 
   Total DFT Energy (No VdW correction)    -266.8158878666 
# -----------------------------------------------------------
$ Mayer_Pop
   description: The Mayer population analysis
   geom. index: 8
   prop. index: 1
     Number of atoms                     : 14
     Threshold for printing              : 0.1000000
     Number of bond orders printed       : 17
  NA   - Mulliken gross atomic population
  ZA   - Total nuclear charge
  QA   - Mulliken gross atomic charge
  VA   - Mayer's total valence
  BVA  - Mayer's bonded valence
  FA   - Mayer's free valence
  ATOM       NA         ZA         QA         VA         BVA        FA
  0   0     6.3438     6.0000    -0.3438     3.7165     3.7165    -0.0000
  1   0     7.3769     7.0000    -0.3769     2.6246     2.6246    -0.0000
  2   0     6.3423     6.0000    -0.3423     3.7153     3.7153    -0.0000
  3   0     6.0659     6.0000    -0.0659     3.9018     3.9018     0.0000
  4   0     7.4143     7.0000    -0.4143     2.7994     2.7994     0.0000
  5   0     6.0632     6.0000    -0.0632     3.8995     3.8995     0.0000
  6   0     0.8420     1.0000     0.1580     0.9285     0.9285     0.0000
  7   0     0.8469     1.0000     0.1531     0.9485     0.9485     0.0000
  8   0     0.6700     1.0000     0.3300     0.8394     0.8394    -0.0000
  9   0     0.8418     1.0000     0.1582     0.9283     0.9283    -0.0000
 10   0     0.8468     1.0000     0.1532     0.9485     0.9485    -0.0000
 11   0     0.8273     1.0000     0.1727     0.9305     0.9305    -0.0000
 12   0     0.6920     1.0000     0.3080     0.8450     0.8450     0.0000
 13   0     0.8269     1.0000     0.1731     0.9299     0.9299     0.0000
      Bond orders larger than 0.1000000
           Atom A     A.N. of A          Atom B    A.N. of B              Bond order
                0             6               1            7                0.961583
                0             6               4            7               -0.192038
                0             6               5            6                0.875648
                0             6               6            1                1.005845
                0             6               7            1                1.010651
                1             7               2            6                0.962615
                1             7               8            1                0.866920
                2             6               3            6                0.876659
                2             6               4            7               -0.192726
                2             6               9            1                1.005274
                2             6              10            1                1.010456
                3             6               4            7                1.125910
                3             6               5            6                1.078360
                3             6              11            1                0.783435
                4             7               5            6                1.126597
                4             7              12            1                0.842941
                5             6              13            1                0.783257
# -----------------------------------------------------------
$ VdW_Correction
   description: The Van der Waals Correction
   geom. index: 8
   prop. index: 1
        Van der Waals Correction:       -0.0211963030
# -----------------------------------------------------------
$ SCF_Electric_Properties
   description: The SCF Calculated Electric Properties
   geom. index: 8
   prop. index: 1
       Filename                          : file.scfp 
       Do Dipole Moment Calculation      : true 
       Do Quadrupole Moment Calculation  : false 
       Do Polarizability Calculation     : false 
** Dipole moment part of electric properties **
        Magnitude of dipole moment (Debye) :        2.5136130614
        Electronic Contribution:
                  0    
      0      -0.610915
      1       0.703473
      2      -0.476397
        Nuclear Contribution:
                  0    
      0      -0.136299
      1      -1.153825
      2       0.010779
        Total Dipole moment:
                  0    
      0      -0.747214
      1      -0.450352
      2      -0.465618
# -------------------------------------------------------------
----------------------- !GEOMETRIES! ------------------------
# -------------------------------------------------------------
------------------------ !GEOMETRY! -------------------------
    Number of atoms:    14 
    Geometry Index:     1 
    Coordinates:
               0 C      1.218400000000   -0.175500000000   -0.579500000000
               1 N      1.248600000000    0.240300000000    0.824300000000
               2 C     -0.093100000000   -0.005400000000    1.357400000000
               3 C     -1.035000000000   -0.226100000000    0.190900000000
               4 N     -1.028200000000    0.889900000000   -0.774400000000
               5 C     -0.229700000000   -0.330600000000   -0.998300000000
               6 H      1.732600000000   -1.154700000000   -0.679600000000
               7 H      1.731000000000    0.566800000000   -1.231000000000
               8 H      1.423100000000    1.273100000000    0.851800000000
               9 H     -0.072300000000   -0.920500000000    1.986100000000
              10 H     -0.442600000000    0.848700000000    1.979000000000
              11 H     -1.974500000000   -0.818900000000    0.241400000000
              12 H     -1.895100000000    0.812300000000   -1.354500000000
              13 H     -0.583200000000   -0.999300000000   -1.813500000000
------------------------ !GEOMETRY! -------------------------
    Number of atoms:    14 
    Geometry Index:     2 
    Coordinates:
               0 C      1.224739816744   -0.185379575924   -0.606504711226
               1 N      1.208169929320    0.271327562329    0.794200376340
               2 C     -0.116428783804   -0.011415673356    1.374332160400
               3 C     -1.052152334900   -0.232168783243    0.200275187023
               4 N     -1.016878017966    0.880499520619   -0.766144606777
               5 C     -0.228009849462   -0.339341781758   -1.016916036454
               6 H      1.738280236476   -1.152429362615   -0.695404734857
               7 H      1.751921314914    0.541949557615   -1.233005357961
               8 H      1.361764493702    1.267763622850    0.810847905262
               9 H     -0.084604989009   -0.916125978528    1.996728726022
              10 H     -0.438441532039    0.825911330780    2.002435685532
              11 H     -1.967937296731   -0.806934877655    0.303774857020
              12 H     -1.858313726529    0.851273459368   -1.333114086577
              13 H     -0.522109260715   -0.994829020482   -1.831405363746
------------------------ !GEOMETRY! -------------------------
    Number of atoms:    14 
    Geometry Index:     3 
    Coordinates:
               0 C      1.224593231695   -0.194682924580   -0.601223867264
               1 N      1.194199727344    0.311450768691    0.781281880771
               2 C     -0.112351644230   -0.021273502036    1.373445526850
               3 C     -1.055958081183   -0.231345078610    0.200638773287
               4 N     -1.006666060716    0.884086952613   -0.759957323709
               5 C     -0.229133491493   -0.339279735888   -1.020576133854
               6 H      1.722600597805   -1.172537735291   -0.650304563875
               7 H      1.776430875179    0.504792600366   -1.237760818325
               8 H      1.308314329548    1.316951218552    0.770496621597
               9 H     -0.050438787485   -0.943047982666    1.967772199569
              10 H     -0.436474694093    0.791373960490    2.031776134169
              11 H     -1.976591188150   -0.797680143032    0.320230168012
              12 H     -1.849025798358    0.880415895457   -1.329567471387
              13 H     -0.509499015864   -0.989124294066   -1.846151125842
------------------------ !GEOMETRY! -------------------------
    Number of atoms:    14 
    Geometry Index:     4 
    Coordinates:
               0 C      1.224895744740   -0.200499009702   -0.593033587874
               1 N      1.187078388773    0.345796701012    0.773477677159
               2 C     -0.105140007472   -0.027994132288    1.371433442745
               3 C     -1.056654017704   -0.229256872641    0.200879574430
               4 N     -0.999234020264    0.889351809058   -0.755371828031
               5 C     -0.228995601966   -0.337090303701   -1.021666739371
               6 H      1.704089418847   -1.188963434599   -0.602313281622
               7 H      1.801242622031    0.467723033163   -1.241471063595
               8 H      1.247222919434    1.355055292109    0.725804591007
               9 H     -0.014315164309   -0.966403045423    1.935345307876
              10 H     -0.433650054426    0.757279255833    2.060313993031
              11 H     -1.981675899567   -0.787717375016    0.327214097138
              12 H     -1.840778404558    0.903177794429   -1.325820788037
              13 H     -0.504085923558   -0.980359712236   -1.854691394855
------------------------ !GEOMETRY! -------------------------
    Number of atoms:    14 
    Geometry Index:     5 
    Coordinates:
               0 C      1.226108903920   -0.205031938076   -0.583954916683
               1 N      1.184516283850    0.374670023099    0.769194241216
               2 C     -0.096630727590   -0.033624244202    1.369794403262
               3 C     -1.055075207482   -0.225469852087    0.201441773640
               4 N     -0.991591215023    0.896507887355   -0.750920980199
               5 C     -0.227548901076   -0.333122683161   -1.021032294070
               6 H      1.685630566305   -1.202213624982   -0.556185558441
               7 H      1.824298875612    0.432433042339   -1.243158367418
               8 H      1.179234968085    1.384194306697    0.677181579225
               9 H      0.020254680798   -0.986485769881    1.903440179332
              10 H     -0.429441188227    0.724430293057    2.086321704900
              11 H     -1.984144139799   -0.776791327139    0.328440807651
              12 H     -1.832600261452    0.920447725666   -1.321670016300
              13 H     -0.503012637920   -0.969843838686   -1.858792556115
------------------------ !GEOMETRY! -------------------------
    Number of atoms:    14 
    Geometry Index:     6 
    Coordinates:
               0 C      1.227252745343   -0.206523395235   -0.580424963882
               1 N      1.185132297743    0.383652327607    0.768782990091
               2 C     -0.093053954765   -0.035450075780    1.369713877222
               3 C     -1.053299578133   -0.223316820700    0.202006423711
               4 N     -0.987956506279    0.900205726446   -0.748781654800
               5 C     -0.226160558302   -0.330967071716   -1.019854474045
               6 H      1.679771515847   -1.206425359663   -0.540531635669
               7 H      1.831831979391    0.420569863450   -1.243695124616
               8 H      1.150709745058    1.390925611058    0.657235018969
               9 H      0.032041278705   -0.993033855011    1.892824211523
              10 H     -0.428054219167    0.713312114786    2.094894834045
              11 H     -1.984240410821   -0.771908453638    0.325797046192
              12 H     -1.828877585324    0.923807176684   -1.319377220614
              13 H     -0.505096749297   -0.964747788288   -1.858489328127
------------------------ !GEOMETRY! -------------------------
    Number of atoms:    14 
    Geometry Index:     7 
    Coordinates:
               0 C      1.227469682527   -0.206392990566   -0.580924784893
               1 N      1.185659968052    0.381622070761    0.769319120131
               2 C     -0.093430326031   -0.035211644843    1.370068872252
               3 C     -1.052992930669   -0.223417565548    0.202114045396
               4 N     -0.988021344738    0.900164851450   -0.748740050423
               5 C     -0.225946148631   -0.331024703892   -1.019584187267
               6 H      1.681217261397   -1.205842980926   -0.543589687464
               7 H      1.830388933223    0.422700641472   -1.243797020919
               8 H      1.153463863713    1.389118381854    0.659224111796
               9 H      0.029799287968   -0.991933058144    1.895203508911
              10 H     -0.428541768716    0.715374335414    2.093290397319
              11 H     -1.983921423371   -0.772149339435    0.324532239937
              12 H     -1.829000687009    0.921794143721   -1.319260548726
              13 H     -0.506144367714   -0.964702141317   -1.857756016049
------------------------ !GEOMETRY! -------------------------
    Number of atoms:    14 
    Geometry Index:     8 
    Coordinates:
               0 C      1.227535037183   -0.206450213978   -0.581007238448
               1 N      1.185766428666    0.381226321523    0.769427336351
               2 C     -0.093484653252   -0.035259743812    1.370170385946
               3 C     -1.052893098988   -0.223427799975    0.202156427048
               4 N     -0.987910686995    0.900240742810   -0.748673942320
               5 C     -0.225871417658   -0.331024028473   -1.019505838058
               6 H      1.681627696676   -1.205757664909   -0.544351603045
               7 H      1.830099864011    0.423202574859   -1.243654269912
               8 H      1.153625745782    1.388700542415    0.659367648242
               9 H      0.029264420740   -0.991721910757    1.895869053234
              10 H     -0.428477427421    0.715833157514    2.092909341972
              11 H     -1.983872014413   -0.772140122418    0.324143979669
              12 H     -1.828923882571    0.921305454951   -1.319176772363
              13 H     -0.506486011760   -0.964627309748   -1.857574508316
