# Supplementary material for: Novel Sulfonium Reagents for the Modular Synthesis of Spiro[2.3]Hexanes and Heteroatom‐Containing Analogues: Synthesis, Application, and Evaluation as Bioisosteres
Source: Angew Chem Int Ed Engl. 2025 Dec 9;65(5):e21633. doi: 10.1002/anie.202521633 (PMC12851011; doi:10.1002/anie.202521633)
Supplement: Supplementary file 2 — Supporting information [file ANIE-65-e21633-s001.zip › Bioisostere-Analysis/DFT/1498445061868966581926194584257159875421614386/file_trj.xyz]

14
Coordinates from ORCA-job file E -266.827830827686
  C       1.218400     -0.175500     -0.579500
  N       1.248600      0.240300      0.824300
  C      -0.093100     -0.005400      1.357400
  C      -1.035000     -0.226100      0.190900
  N      -1.028200      0.889900     -0.774400
  C      -0.229700     -0.330600     -0.998300
  H       1.732600     -1.154700     -0.679600
  H       1.731000      0.566800     -1.231000
  H       1.423100      1.273100      0.851800
  H      -0.072300     -0.920500      1.986100
  H      -0.442600      0.848700      1.979000
  H      -1.974500     -0.818900      0.241400
  H      -1.895100      0.812300     -1.354500
  H      -0.583200     -0.999300     -1.813500
14
Coordinates from ORCA-job file E -266.835630080242
  C       1.224740     -0.185380     -0.606505
  N       1.208170      0.271328      0.794200
  C      -0.116429     -0.011416      1.374332
  C      -1.052152     -0.232169      0.200275
  N      -1.016878      0.880500     -0.766145
  C      -0.228010     -0.339342     -1.016916
  H       1.738280     -1.152429     -0.695405
  H       1.751921      0.541950     -1.233005
  H       1.361764      1.267764      0.810848
  H      -0.084605     -0.916126      1.996729
  H      -0.438442      0.825911      2.002436
  H      -1.967937     -0.806935      0.303775
  H      -1.858314      0.851273     -1.333114
  H      -0.522109     -0.994829     -1.831405
14
Coordinates from ORCA-job file E -266.836385541125
  C       1.224593     -0.194683     -0.601224
  N       1.194200      0.311451      0.781282
  C      -0.112352     -0.021274      1.373446
  C      -1.055958     -0.231345      0.200639
  N      -1.006666      0.884087     -0.759957
  C      -0.229133     -0.339280     -1.020576
  H       1.722601     -1.172538     -0.650305
  H       1.776431      0.504793     -1.237761
  H       1.308314      1.316951      0.770497
  H      -0.050439     -0.943048      1.967772
  H      -0.436475      0.791374      2.031776
  H      -1.976591     -0.797680      0.320230
  H      -1.849026      0.880416     -1.329567
  H      -0.509499     -0.989124     -1.846151
14
Coordinates from ORCA-job file E -266.836802553957
  C       1.224896     -0.200499     -0.593034
  N       1.187078      0.345797      0.773478
  C      -0.105140     -0.027994      1.371433
  C      -1.056654     -0.229257      0.200880
  N      -0.999234      0.889352     -0.755372
  C      -0.228996     -0.337090     -1.021667
  H       1.704089     -1.188963     -0.602313
  H       1.801243      0.467723     -1.241471
  H       1.247223      1.355055      0.725805
  H      -0.014315     -0.966403      1.935345
  H      -0.433650      0.757279      2.060314
  H      -1.981676     -0.787717      0.327214
  H      -1.840778      0.903178     -1.325821
  H      -0.504086     -0.980360     -1.854691
14
Coordinates from ORCA-job file E -266.837048090228
  C       1.226109     -0.205032     -0.583955
  N       1.184516      0.374670      0.769194
  C      -0.096631     -0.033624      1.369794
  C      -1.055075     -0.225470      0.201442
  N      -0.991591      0.896508     -0.750921
  C      -0.227549     -0.333123     -1.021032
  H       1.685631     -1.202214     -0.556186
  H       1.824299      0.432433     -1.243158
  H       1.179235      1.384194      0.677182
  H       0.020255     -0.986486      1.903440
  H      -0.429441      0.724430      2.086322
  H      -1.984144     -0.776791      0.328441
  H      -1.832600      0.920448     -1.321670
  H      -0.503013     -0.969844     -1.858793
14
Coordinates from ORCA-job file E -266.837082500570
  C       1.227253     -0.206523     -0.580425
  N       1.185132      0.383652      0.768783
  C      -0.093054     -0.035450      1.369714
  C      -1.053300     -0.223317      0.202006
  N      -0.987957      0.900206     -0.748782
  C      -0.226161     -0.330967     -1.019854
  H       1.679772     -1.206425     -0.540532
  H       1.831832      0.420570     -1.243695
  H       1.150710      1.390926      0.657235
  H       0.032041     -0.993034      1.892824
  H      -0.428054      0.713312      2.094895
  H      -1.984240     -0.771908      0.325797
  H      -1.828878      0.923807     -1.319377
  H      -0.505097     -0.964748     -1.858489
14
Coordinates from ORCA-job file E -266.837084045126
  C       1.227470     -0.206393     -0.580925
  N       1.185660      0.381622      0.769319
  C      -0.093430     -0.035212      1.370069
  C      -1.052993     -0.223418      0.202114
  N      -0.988021      0.900165     -0.748740
  C      -0.225946     -0.331025     -1.019584
  H       1.681217     -1.205843     -0.543590
  H       1.830389      0.422701     -1.243797
  H       1.153464      1.389118      0.659224
  H       0.029799     -0.991933      1.895204
  H      -0.428542      0.715374      2.093290
  H      -1.983921     -0.772149      0.324532
  H      -1.829001      0.921794     -1.319261
  H      -0.506144     -0.964702     -1.857756
14
Coordinates from ORCA-job file E -266.837084169665
  C       1.227535     -0.206450     -0.581007
  N       1.185766      0.381226      0.769427
  C      -0.093485     -0.035260      1.370170
  C      -1.052893     -0.223428      0.202156
  N      -0.987911      0.900241     -0.748674
  C      -0.225871     -0.331024     -1.019506
  H       1.681628     -1.205758     -0.544352
  H       1.830100      0.423203     -1.243654
  H       1.153626      1.388701      0.659368
  H       0.029264     -0.991722      1.895869
  H      -0.428477      0.715833      2.092909
  H      -1.983872     -0.772140      0.324144
  H      -1.828924      0.921305     -1.319177
  H      -0.506486     -0.964627     -1.857575
