# Supplementary material for: Novel Sulfonium Reagents for the Modular Synthesis of Spiro[2.3]Hexanes and Heteroatom‐Containing Analogues: Synthesis, Application, and Evaluation as Bioisosteres
Source: Angew Chem Int Ed Engl. 2025 Dec 9;65(5):e21633. doi: 10.1002/anie.202521633 (PMC12851011; doi:10.1002/anie.202521633)
Supplement: Supplementary file 2 — Supporting information [file ANIE-65-e21633-s001.zip › Bioisostere-Analysis/DFT/1647553669596363759379981483170934616433764985654555591473/CPs.txt]

    55
     1   -2.692984   -4.169917    1.068976      1
     2    0.866170   -4.191070   -1.418831      1
     3    4.951548   -3.575819   -0.031603      1
     4   -3.335381   -1.590103    2.962783      1
     5   -2.692182   -2.132251    1.105663      1
     6   -6.416662   -1.664101   -0.458090      1
     7    0.990272   -1.558844    2.561931      1
     8    1.323756   -2.389412   -1.313981      1
     9   -4.016851   -1.674085   -2.718692      1
    10    0.022750   -1.170481    0.792349      1
    11   -4.518954   -1.045375   -0.853875      1
    12    4.083132   -2.098346   -1.154145      1
    13    4.846724   -2.235076   -3.035624      1
    14    4.926908    0.338102    2.022258      1
    15    4.767204    0.488108   -0.001322      1
    16   -4.359202    1.834450   -0.776388      1
    17   -4.944161    2.492768    1.084613      1
    18    0.139795    1.720074    0.386173      1
    19   -0.134878    2.582953    2.234140      1
    20    6.592206    1.069749   -0.679436      1
    21   -5.614417    2.662480   -2.142601      1
    22   -1.782770    2.571938   -1.408750      1
    23    2.758025    2.456870   -0.671611      1
    24    2.579977    2.560534   -2.692835      1
    25   -1.649788    4.417413   -1.633039      1
    26    3.305508    4.298992   -0.002727      1
    27   -2.687924   -3.410421    1.077860      2
    28    0.980576   -3.758318   -1.384286      2
    29   -3.095581   -1.786051    2.271766      2
    30    4.623976   -3.028677   -0.444521      2
    31   -1.350228   -1.654127    0.932215      2
    32   -3.609282   -1.585156    0.115378      2
    33   -5.709085   -1.431436   -0.599934      2
    34    0.634072   -1.413985    1.902215      2
    35    0.549759   -1.671018   -0.031514      2
    36    2.969293   -2.223650   -1.192701      2
    37   -4.199694   -1.444471   -2.037892      2
    38    4.566786   -2.183207   -2.346081      2
    39    4.417132   -0.789962   -0.570336      2
    40   -4.441598    0.379158   -0.812173      2
    41   -2.192321    0.315901   -0.096488      3
    42    0.072058    0.271390    0.578910      2
    43    2.208650   -0.188755   -0.234900      3
    44    4.861488    0.390853    1.269892      2
    45   -4.721139    2.246666    0.395869      2
    46    5.914711    0.853290   -0.432923      2
    47   -0.034722    2.263579    1.545776      2
    48    3.756546    1.475247   -0.334559      2
    49   -3.333596    2.139149   -0.999450      2
    50   -0.641047    2.065860   -0.311046      2
    51   -5.151195    2.359436   -1.642470      2
    52    1.465238    2.089470   -0.143312      2
    53    2.645556    2.520697   -1.958363      2
    54    3.100020    3.610176   -0.246273      2
    55   -1.683744    3.972741   -1.569467      2
