# Supplementary material for: Novel Sulfonium Reagents for the Modular Synthesis of Spiro[2.3]Hexanes and Heteroatom‐Containing Analogues: Synthesis, Application, and Evaluation as Bioisosteres
Source: Angew Chem Int Ed Engl. 2025 Dec 9;65(5):e21633. doi: 10.1002/anie.202521633 (PMC12851011; doi:10.1002/anie.202521633)
Supplement: Supplementary file 2 — Supporting information [file ANIE-65-e21633-s001.zip › Bioisostere-Analysis/DFT/1647553669596363759379981483170934616433764985654555591473/file.001.hess]

$orca_hessian_file

$act_atom
  0

$act_coord
  0

$act_energy
        0.000000

$hessian
78
                    0                  1                  2                  3                  4        
    0      5.5148929906E-01   1.9880773248E-02  -2.0715234571E-02  -8.9370749620E-02  -1.8373384053E-02
    1      1.9860665384E-02   4.7667312000E-01  -2.3575819007E-02  -2.3232985287E-02  -1.6249174158E-01
    2     -2.0743503399E-02  -2.3575435885E-02   5.6054706145E-01  -1.2726504722E-02  -4.8177128050E-02
    3     -8.9309269800E-02  -2.3239510648E-02  -1.2739528074E-02   4.9041413050E-01  -3.3297831318E-02
    4     -1.8361873248E-02  -1.6248653956E-01  -4.8181953759E-02  -3.3308088925E-02   5.2998504785E-01
    5     -1.1916534129E-02  -4.3703271060E-02  -1.0578012034E-01  -2.2139241496E-02  -1.7686878739E-02
    6     -1.0024731300E-02  -7.2914646344E-03   8.2666413612E-04  -2.1064339763E-01  -2.5904385948E-03
    7     -3.1874416034E-02  -5.1839880380E-03   4.8798859372E-03  -2.7009357053E-02  -9.6829947332E-02
    8     -1.2454670754E-02   3.5417766183E-04   1.3512485622E-03   2.9703899521E-02  -1.0060750456E-02
    9      3.0863695908E-04  -2.0279789631E-03   1.0951702482E-03  -2.5216241435E-02   1.4352007156E-02
   10     -2.7179387249E-03   8.2976943215E-04  -2.3430638247E-04   4.7613339921E-03   6.8053124949E-03
   11      1.2145117523E-03   4.3035496206E-04   5.1332777512E-03   3.6232497471E-03   8.2053666714E-03
   12      3.0574227695E-05   1.8230498553E-04  -1.2899348624E-04   4.1802771265E-04   5.3784104035E-04
   13      5.9871590712E-04  -5.0819625253E-04   1.4957206410E-04   1.1305183120E-03  -2.0275121209E-03
   14     -5.8202417117E-04  -3.9302554197E-04  -6.7467651681E-04   1.0167968939E-03  -2.6732332448E-03
   15     -5.4071186328E-05   5.2391542828E-05  -1.9950496845E-04   9.0723411737E-05  -1.9220133848E-04
   16      2.2292768102E-05   1.7381473556E-04  -1.3055040497E-04   2.0284887405E-04   1.7887154497E-04
   17     -1.3362711318E-05   2.0958880359E-05   5.1109753223E-05   2.9215563769E-04   2.2178384168E-05
   18     -6.3804362735E-04  -4.4939140703E-04   2.8822944041E-04  -2.9275831802E-04   2.1764197420E-05
   19      6.0673639987E-04   5.1166074786E-04  -1.9555951862E-04   2.5213518035E-04   4.6611037182E-04
   20     -9.3954088007E-04  -7.1420684526E-04   7.8761369319E-04   8.5372549859E-05  -1.3004349008E-04
   21     -3.7044922570E-03  -3.4711559583E-03   2.8348356257E-04  -2.5462280843E-04  -9.6064174090E-04
   22     -1.6423599877E-03  -1.3781841751E-03  -6.2523552152E-05  -1.0747922867E-03  -6.2446990585E-04
   23      1.5947682117E-03   4.0505139419E-04  -7.2595878777E-04   1.8126333703E-04   4.1293694364E-04
   24     -2.2431964672E-02  -9.7863101206E-04   6.1409651666E-03   7.6798342726E-04   9.9008605214E-05
   25      1.9259733963E-02   1.0385337210E-02  -7.1666530510E-03   5.7754977410E-04   3.4169215609E-04
   26     -4.7026215828E-03  -4.0204503822E-03   1.6001641378E-03   7.4438998399E-04  -7.3169743371E-04
   27     -1.3859924956E-01   6.1491666666E-02  -1.4337958321E-02   1.0263130564E-02  -2.2246400905E-03
   28      6.1399002418E-02  -1.4548000111E-01   1.6447297143E-02   1.9976759640E-02  -2.8360320535E-02
   29     -1.5446531222E-02   1.5777787959E-02  -8.4786569480E-02   1.1549490719E-02  -1.0131572821E-02
   30     -2.3107570453E-01  -6.2805601991E-02   8.0260055074E-02  -7.1708617824E-03  -5.0817343303E-04
   31     -6.3651041690E-02  -7.2212265858E-02   2.8113900882E-02  -2.4361858570E-02  -5.4613424043E-03
   32      8.4147587720E-02   2.9072018267E-02  -8.8963578968E-02  -1.4584000289E-02  -4.4530370019E-03
   33     -5.8707414618E-02   2.0503504189E-03  -2.7351891687E-02  -1.1896861348E-03   2.3478483003E-03
   34      2.5155630350E-03  -5.5074884104E-02   3.3131471017E-02  -1.9316208468E-03   1.4134919396E-03
   35     -2.8663279662E-02   3.1540760014E-02  -2.7687896315E-01  -2.5699588734E-04   2.0448030706E-03
   36      6.3011186955E-03  -6.2869855143E-03   3.2204701732E-03  -9.5508470728E-02   7.5797670372E-02
   37      1.3995293563E-02  -2.0427428078E-02   1.2858415454E-02   7.7602450375E-02  -1.8211219790E-01
   38      7.7365310295E-03  -1.3840605114E-02   5.7006180956E-03  -4.5986766944E-02   8.3828580614E-02
   39      1.2927239931E-03  -1.4550041291E-03  -8.8614832490E-03  -6.2092992929E-02   2.4883794779E-03
   40      5.3485742932E-03  -2.6820210051E-04  -2.9797425320E-02   2.1370916265E-03  -5.6068681803E-02
   41      1.4918208815E-03   3.1415218570E-04  -1.3423581096E-02   6.0232936192E-02   2.7429628098E-03
   42     -6.4834553416E-03   3.4681120147E-04   1.9103447794E-03  -1.0237761360E-02  -3.8730945657E-02
   43     -7.1052609788E-04   1.0014039163E-03   6.5653944563E-04   5.1584237450E-03  -5.2268389706E-03
   44     -1.5024756076E-03  -5.0565769086E-04  -2.9663201720E-04  -6.8699503315E-03  -2.3930388745E-03
   45     -1.5236213254E-03  -1.0537882844E-03  -1.0105354706E-04   2.3697365254E-03  -9.3429088319E-04
   46     -1.3499036939E-04  -1.1462203619E-04   6.3844832064E-04  -2.3146207049E-03   6.6771559169E-04
   47     -4.5607746510E-04  -9.9756549657E-06  -8.9335842921E-04  -3.0243455023E-03  -1.4409637124E-03
   48      9.5819426179E-05   1.7549429262E-04   1.2615223218E-04   2.0806970199E-04   8.6201200765E-04
   49      1.2485059687E-04   9.6207195868E-05  -5.3636566253E-05  -4.1849568973E-04   5.7175994515E-04
   50     -7.3356763359E-06  -5.8549763093E-05  -3.0203364381E-05  -3.5577580101E-04  -3.5351563217E-04
   51      3.0169681368E-04  -1.8813197267E-04  -1.6444742445E-05   1.0030959857E-05  -8.2561934068E-06
   52      2.2520023215E-04  -4.1717263112E-05  -3.5217523582E-05  -3.0011608761E-04   3.0346930047E-04
   53     -5.1069142821E-05   9.9039452408E-05   5.1662665825E-05   5.4221788748E-05  -6.6016091820E-05
   54      5.8798621459E-05  -2.8003064634E-05  -4.4436037401E-05  -2.2652065619E-04  -8.0973285254E-05
   55     -3.8874127688E-05  -2.3876121657E-05   1.7512866977E-05  -7.5610645772E-05  -1.0721472306E-04
   56      5.8510858626E-05  -5.1498250320E-05  -5.6757907197E-05  -2.4773162596E-04  -5.5501716310E-05
   57     -2.3515678018E-05   2.6107219030E-05  -7.7998600261E-06   2.3748868374E-04   4.0675811671E-05
   58      1.8624642883E-05  -7.3789835321E-05  -1.2425229967E-05  -1.3842075133E-04  -5.5007686673E-05
   59      6.7242782602E-06   1.0710296279E-05  -6.8315601100E-05  -8.4455646892E-05  -1.5533857194E-06
   60     -3.8800108568E-04  -3.6270903564E-04   2.1519694948E-04   4.6706647400E-05  -1.1645155836E-04
   61     -1.2890992204E-04  -1.2598567722E-04   8.1692232235E-05  -9.0352995118E-05  -6.6222639307E-05
   62     -1.0023228078E-05  -9.1260942686E-07   1.8683494465E-05   8.3629307863E-05   1.7830090012E-05
   63      1.0759719347E-04  -1.9108632609E-05  -1.5474833601E-04   1.7297753630E-05  -8.0975005809E-05
   64      2.8238385187E-05  -1.9925717537E-05  -2.8352464099E-05  -9.3323687801E-05  -3.2950385427E-05
   65     -3.2533598676E-06   5.2890796481E-05   6.4776407754E-05  -1.6801246341E-04   4.8206945663E-05
   66     -7.8515230282E-05  -2.9245672834E-05   3.5993608877E-04   5.3019225423E-04   1.3412903940E-04
   67      8.7533504976E-05  -1.7436940258E-04  -2.6035771646E-04  -2.5170850951E-04  -5.5723339817E-05
   68      6.0038276121E-05   5.9550040339E-05  -5.4599925319E-04  -1.3227024260E-04  -1.9363185341E-04
   69     -1.0183688768E-03  -1.3181073366E-03   1.1695766502E-03   2.3169510228E-04  -4.5051482126E-04
   70     -4.0614682085E-04  -1.2538211251E-04   3.1722010675E-04  -1.2510139916E-03  -1.1509258115E-04
   71      9.5184540747E-04   9.7308303296E-04  -6.4375738667E-04  -1.1721724564E-04   2.1503113853E-04
   72     -2.5105847386E-03   6.2133781668E-03  -2.4273347171E-02   6.1990495575E-04  -8.7495708362E-04
   73      2.5438934545E-03  -6.0474702533E-03   2.5761785964E-02  -6.6416723994E-04   8.2805448533E-04
   74     -9.9938615973E-04   1.1800414300E-03  -4.3892443388E-03  -1.8806585112E-04   3.6610315340E-05
   75      6.7294698843E-03   2.0611566085E-02   1.3062629081E-02  -4.1152236833E-03   2.7080919287E-03
   76     -6.9057226543E-03  -1.9862458612E-02  -1.3293061614E-02   4.6794636524E-03  -2.0061161733E-03
   77      1.2160812439E-03   6.5871150995E-03   2.8326478904E-03  -6.6592774298E-04   9.7985346718E-04
                    5                  6                  7                  8                  9        
    0     -1.1901367787E-02  -1.0039997614E-02  -3.1923329365E-02  -1.2474125407E-02   2.4656957928E-04
    1     -4.3701711466E-02  -7.3021187405E-03  -5.2100561574E-03   3.4569606186E-04  -2.0484295340E-03
    2     -1.0578199951E-01   8.2775965103E-04   4.8737999153E-03   1.3511956715E-03   1.1033673217E-03
    3     -2.2136734509E-02  -2.1065306937E-01  -2.6977979367E-02   2.9709486896E-02  -2.5194845981E-02
    4     -1.7677695754E-02  -2.5568606246E-03  -9.6782072484E-02  -1.0048194543E-02   1.4371432072E-02
    5      5.6761788620E-01  -1.2994317403E-02  -1.9865346523E-02  -6.7619336936E-02   3.1133880925E-02
    6     -1.3004906036E-02   4.5454068741E-01   4.1539689297E-02  -1.0980258679E-01  -1.0391496141E-01
    7     -1.9869934557E-02   4.1490766530E-02   5.7339698146E-01   6.4373836245E-02   1.0923480605E-02
    8     -6.7643353212E-02  -1.0986327246E-01   6.4393064405E-02   2.8750414132E-01   2.9672454292E-02
    9      3.1128965639E-02  -1.0388878182E-01   1.0906855526E-02   2.9627265987E-02   5.4209567824E-01
   10      6.8180653795E-03   7.8172562862E-03  -1.1584981529E-01  -3.8003250562E-02   6.5952210980E-04
   11     -8.0262604066E-03   6.1373075732E-02  -7.2848518444E-02  -1.5591759046E-01   3.1142746055E-02
   12      1.6645705444E-03  -1.8627715972E-02  -2.8531767915E-03   7.1325850092E-03  -1.7881562117E-01
   13     -3.4657853948E-03   1.7315759185E-02   4.1332580976E-03  -2.9271024954E-03  -3.8122300428E-02
   14     -4.3694764737E-03   3.1591342738E-02   8.9352214873E-03  -5.2747565396E-03   6.5950506137E-03
   15     -5.7940418928E-05   7.3834140001E-04   1.4299511942E-04  -4.2437219235E-04  -2.5178658439E-02
   16     -5.8796576552E-05  -2.3320410622E-04   7.3108416544E-05   1.9138681932E-04  -4.2261361890E-03
   17     -3.4877987852E-04  -6.4414512584E-04   2.3351061383E-04  -2.1251836387E-04  -3.1178059231E-03
   18     -6.7792000452E-06  -5.6025916003E-04  -1.3142984695E-03   2.5861477778E-04   1.1459210372E-03
   19     -8.9360821828E-05  -9.7158121568E-04  -7.8530828896E-04  -2.7602453070E-04   5.2604983073E-04
   20     -6.3345390946E-05   3.7318580446E-04   3.9440963109E-05  -1.1220252767E-04   1.0911297110E-03
   21     -7.7764007050E-05   9.1635969213E-04   1.1895643382E-03  -2.2066042155E-04   1.4555059681E-03
   22      3.2158994296E-04   1.3373456191E-03   1.1269466047E-03   5.8005614138E-04   2.4871624676E-02
   23     -2.9500695795E-04   1.3424414262E-04   6.6916356673E-07   2.1033096795E-03  -5.6391130863E-03
   24     -5.9067497867E-04   1.5392084905E-03   1.5197924949E-02   1.1611369129E-03  -8.2553806740E-02
   25     -3.7266942621E-04   2.8500435474E-03  -2.4547819606E-02  -7.2429002911E-03  -5.2689865209E-03
   26      7.9579775351E-04  -2.1403628239E-03  -3.2842910914E-02   9.9215420445E-05   6.7838270436E-04
   27      3.7341006292E-03  -1.1788712618E-03   7.4660240789E-04   1.5827265116E-03  -3.0594395319E-03
   28      3.6695016175E-03   1.1266295021E-03   3.8856652875E-03   1.3942327203E-03  -3.0026943704E-02
   29      4.2534844920E-03  -5.3352788605E-04   1.4583383003E-03   4.6202897649E-04   4.3840156648E-03
   30      3.6395701607E-03   8.8042906675E-04  -2.0155629997E-03  -5.7592696655E-04   6.2703534015E-04
   31      1.0403514743E-02  -4.5035200330E-05  -5.0263706092E-03  -1.5855397350E-03   6.4154627411E-04
   32      3.8457271622E-03  -8.7930048331E-04  -3.4723011079E-03  -6.0703788935E-04   3.9601549440E-04
   33     -7.9981955329E-03   4.5006361071E-04   2.5479905747E-04   2.6980617426E-04  -7.0659308288E-04
   34     -3.0190270478E-02   1.8796221386E-04   4.4440857567E-04   3.6429308279E-04  -7.8732866586E-05
   35     -1.3640204249E-02  -1.3746102131E-04   2.6961610522E-05   8.4969858132E-04   3.1902745769E-04
   36     -4.4312978752E-02  -3.3612400349E-02   2.0819987099E-02  -1.3702599518E-02  -2.5686883578E-04
   37      8.0435155214E-02  -4.3124445156E-03   7.0616595290E-03  -1.5627161498E-03  -2.6500953072E-05
   38     -1.0657699820E-01  -8.3150472114E-04  -5.4231116798E-03   3.8608604789E-03   2.0397396384E-04
   39      5.7313259657E-02  -2.3950092746E-02   2.4431347033E-03   3.0753340107E-02  -4.1594274990E-03
   40      5.3531274336E-03  -4.2374777854E-03   4.6326593024E-03   2.6128203691E-03   2.0526414158E-04
   41     -2.7075302592E-01   4.7404554498E-03   3.8704872146E-04   5.9549985224E-03  -4.5153877568E-04
   42      1.0664717018E-03  -6.1125838701E-02  -2.4128514540E-02   1.9505563345E-02   2.4371362762E-03
   43      4.0811190836E-03  -4.8044723998E-02  -3.4499656184E-01   1.3520923575E-02  -2.0141843835E-03
   44     -1.8172215931E-03   2.8092322147E-02   5.9476788304E-02  -3.8719272455E-02  -2.3071616906E-03
   45      1.4149847131E-03   7.7336730448E-03  -3.2286542852E-04   1.8262675215E-02  -1.0603171743E-01
   46      5.1143841813E-04  -4.1417612838E-03   3.6023577366E-03  -2.3001727083E-02   2.4341759605E-02
   47      8.5745716831E-04  -1.5208834572E-03  -7.5515715717E-03  -3.8323432137E-02  -9.3545565037E-02
   48      1.5726749813E-03  -6.7609200516E-03  -3.5243052165E-03   4.9569269027E-05  -8.3564977460E-03
   49      2.0887085981E-04  -1.1075897843E-03  -7.4536582612E-04  -4.7538339909E-05  -3.0411968871E-03
   50     -8.0510954639E-06   1.2508641773E-03   8.9446567191E-04   1.4050177159E-03  -1.2113158847E-03
   51     -2.3964770975E-04   2.2399002754E-03  -7.9619366155E-04  -1.1749289438E-03  -5.8582106595E-04
   52     -5.3358680347E-05   1.4354660254E-03   1.4466164308E-03  -3.2377869673E-04   1.0352591376E-03
   53     -7.8226163006E-05  -3.3591142924E-04   8.1238237746E-04   2.4842272974E-04   1.1570427458E-03
   54      2.6172386668E-04  -6.5828456441E-05   4.2358687338E-04   5.8578475150E-04   6.9333303933E-04
   55     -3.2008021524E-05   4.1518286636E-04   9.7783401015E-05   2.2956015132E-05  -1.0273398459E-04
   56      4.2859031235E-04   6.9576917755E-04   2.4570797450E-04   7.7952607193E-04   8.9979422525E-04
   57     -3.0711284148E-05  -1.0670102548E-05  -1.2264876721E-04  -7.2450854836E-05  -4.4397795622E-04
   58      7.0813633749E-05   1.1549350128E-04   2.0713684950E-04   1.7273400046E-04   1.1519863873E-03
   59      2.3475741253E-04   3.3598538710E-04  -2.2950206546E-06   3.3017065359E-04  -1.9831605118E-03
   60     -8.0152426303E-05   1.0039299597E-04   1.8837298056E-04   8.4556671428E-05   1.7011153537E-04
   61      7.2023661903E-07   1.9821726134E-04   1.2067380906E-04  -1.0156855775E-04  -7.5387120773E-04
   62      4.4103237199E-07  -1.6916153907E-04  -2.8356156944E-06   4.3898431621E-05   4.6508757037E-04
   63      5.9999703906E-05   1.8813752112E-04   1.4646754504E-04  -1.7119295764E-04  -3.5463868016E-04
   64      1.2731396806E-04   1.7743476849E-04   1.6456584338E-04   1.8277581388E-04   8.6937421575E-05
   65      1.3130646009E-05   5.1014063580E-06  -2.3041310393E-04   1.2215146733E-04   3.2095526244E-04
   66      1.1484905976E-05  -2.2407202314E-05  -1.3145766117E-04   2.4155557621E-05  -3.4367273543E-03
   67      8.3293739012E-05   8.8206838840E-05   3.8573020458E-04   5.2862508729E-05   1.6395372513E-03
   68      1.4815995168E-04   3.9239568760E-04  -3.2418632480E-04   4.9110290759E-04  -3.3740920097E-03
   69     -9.1648339081E-05   7.1089389696E-04   2.2903843657E-05   6.9390203358E-06   4.5871885423E-04
   70      2.1532187136E-04  -1.6889294909E-03  -7.4870633461E-03   1.2826877659E-03   8.2533499269E-03
   71     -1.1149263753E-04   7.6185361005E-05   9.9967887239E-04   9.6774626720E-04  -4.5401534110E-04
   72      2.7333652507E-04   1.8766893320E-04   6.4526206886E-05  -1.8264386561E-04  -2.1989118333E-03
   73      1.1198638488E-03  -1.0196570748E-04  -3.4386754890E-04  -3.0381370011E-04  -1.2446271285E-03
   74      5.2942474323E-04   1.9850074274E-04  -3.6072932401E-05   2.3291584538E-04   4.9624391015E-04
   75     -1.6156087369E-03   3.2197380041E-04   2.5481078826E-05  -2.0559453383E-04  -4.2558413051E-03
   76      2.0948261696E-03   1.5261874178E-04   1.0161240439E-03   3.0602293741E-04  -1.7909544410E-03
   77      7.1929600526E-04  -8.4389883265E-05  -2.0132501857E-04  -3.6184089850E-05   2.0754190973E-03
                   10                 11                 12                 13                 14        
    0     -2.7417799165E-03   1.2294402065E-03   2.8429319998E-05   5.9807147172E-04  -5.8178014819E-04
    1      8.2229961075E-04   4.3748948925E-04   1.8159148737E-04  -5.0845454345E-04  -3.9280835369E-04
    2     -2.3203608580E-04   5.1323383951E-03  -1.2875530653E-04   1.4980305593E-04  -6.7464367008E-04
    3      4.7727945438E-03   3.6016925578E-03   4.1861102673E-04   1.1306122078E-03   1.0164027889E-03
    4      6.8137972011E-03   8.1929821822E-03   5.3838038326E-04  -2.0272888118E-03  -2.6736346090E-03
    5      6.8203835045E-03  -8.0243904070E-03   1.6648369427E-03  -3.4657295738E-03  -4.3694757362E-03
    6      7.7857239701E-03   6.1364022405E-02  -1.8639847094E-02   1.7317433661E-02   3.1588687390E-02
    7     -1.1586449613E-01  -7.2839423743E-02  -2.8519464182E-03   4.1345066990E-03   8.9341415338E-03
    8     -3.7996952833E-02  -1.5585210929E-01   7.1338450136E-03  -2.9259793450E-03  -5.2767987220E-03
    9      6.4885229086E-04   3.1177127457E-02  -1.7882475063E-01  -3.8116166818E-02   6.5751678808E-03
   10      4.9377460562E-01  -1.6300330069E-02  -3.0438870034E-02  -9.4239147024E-02   2.1125937075E-04
   11     -1.6313746120E-02   5.3662293480E-01   9.6796575161E-03   5.9234122652E-03  -8.2606290802E-02
   12     -3.0447759811E-02   9.6930102476E-03   4.8298185358E-01  -1.2612302372E-02  -1.5325400239E-02
   13     -9.4241383490E-02   5.9183177155E-03  -1.2603334608E-02   5.7709014854E-01   1.8306791711E-02
   14      2.0244096109E-04  -8.2608570936E-02  -1.5330345733E-02   1.8305499833E-02   5.4251568435E-01
   15      9.9537269226E-03  -2.5285787518E-02  -1.3011132277E-01   2.7131038342E-02  -5.7719686327E-02
   16      5.9990282175E-03  -9.1807654821E-03   2.8825130241E-02  -9.7369325425E-02   3.5281913025E-02
   17     -3.8152888419E-03   6.1170480398E-03  -5.5982894660E-02   3.2342530142E-02  -1.5193070515E-01
   18      1.4860306380E-03   4.8134238035E-04   2.9719619882E-03   2.5406579608E-02  -1.9773129506E-03
   19      2.4079919243E-04  -1.1854208952E-04   5.5454676998E-03  -1.9604863526E-02   6.7974302721E-03
   20     -3.9753884600E-04   1.8064127541E-03  -4.8094234213E-04   2.8657944747E-02  -1.9659960957E-03
   21      4.6813374308E-03   1.1148586703E-03  -1.3640550618E-03   6.9830868454E-04  -6.5080101661E-04
   22     -1.1873418837E-02   2.9351881422E-02   3.4276443255E-04   4.7667333742E-03  -1.2501344882E-03
   23      7.1000805759E-03  -7.1154628932E-03  -4.3888956205E-04  -1.0994019265E-03  -1.9571336187E-05
   24     -4.3010918539E-03  -8.5115875536E-04   5.0743985437E-04  -3.3795491857E-02   5.3369298334E-03
   25     -1.6779267538E-01   1.1157024381E-02  -8.3363128114E-03  -1.1519127570E-02   4.0989903597E-03
   26      1.9438777118E-02  -8.2403487137E-02   1.7369474471E-03   4.4210659360E-03   1.2196236226E-03
   27     -9.9092366174E-03   3.6975041245E-04   3.9965074234E-04   1.2616597069E-03  -3.0545157253E-04
   28     -9.6324829914E-03   8.9905575256E-03   1.7693874046E-03  -5.3565689404E-03   7.3380886469E-04
   29      9.4890182714E-04  -9.6601243101E-04  -4.0098566269E-04   5.8700747439E-04   3.6217096736E-04
   30      6.6929583536E-04  -6.5735926308E-04   9.4396373349E-05  -6.3365685191E-05  -4.7999284132E-05
   31     -1.0043363180E-03  -2.9980338452E-04  -6.7789244953E-05   1.2474334057E-04   1.5668182680E-05
   32      2.2492190715E-05  -1.2632841399E-03   2.1084434014E-05  -8.6374645993E-05   3.5745665936E-04
   33     -3.5168404454E-04  -6.7685522399E-04   2.6879933090E-05  -7.3217414075E-05   2.6499983393E-04
   34     -4.4924133290E-04   6.1141697461E-05   4.4090323555E-05   4.6879144281E-05   9.0982215614E-05
   35      1.9752774013E-04  -2.1375157935E-03   6.3969442659E-05  -2.2770293129E-04   5.7613392859E-04
   36     -1.7706483131E-03  -6.1356837885E-03   3.7123612487E-05   4.2563631855E-04   5.9724161161E-04
   37     -5.0247730780E-04  -1.3681924652E-03  -7.2595487617E-05   3.6279780797E-05  -3.7138827106E-05
   38     -7.8551091330E-05   1.3029567413E-03   1.5302309055E-05   1.6339008215E-04  -1.5118929200E-04
   39     -4.7063302741E-03   6.4987410627E-04  -3.1419343363E-04   1.0403555038E-03   1.4096535950E-03
   40     -1.0457526887E-03  -4.9989862492E-04  -5.7046001939E-05   8.8820908278E-05   8.4020835344E-05
   41      1.5398797258E-03   1.4107590016E-03  -7.1860934437E-05  -2.2380331285E-04  -3.8445239840E-05
   42      1.6761116413E-02  -5.1032648562E-03   7.1496654476E-04   3.0356681518E-03   3.2173791027E-05
   43     -1.8347145684E-02   8.2782121831E-03  -5.9099160708E-04   1.2748150806E-03   7.5049885557E-04
   44     -3.1858829691E-02  -2.0393846910E-03  -8.1225518660E-04  -7.6643605841E-04   1.3651190674E-03
   45      2.5393277503E-02  -9.1445487682E-02  -1.9286851755E-02   7.7207140346E-03  -2.6537870696E-02
   46     -6.8038197403E-02   4.3548507950E-02  -7.0992572216E-03   3.5446584472E-03  -9.0171411327E-03
   47      4.6829430750E-02  -1.9850285520E-01   2.6898719288E-03  -1.9292041044E-04   2.7391621994E-03
   48      1.2532044404E-02   2.7541342665E-02  -7.5847353972E-02   2.2563651594E-02   6.8780243353E-02
   49      2.6618983069E-03   9.7983488221E-03   2.3711524504E-02  -7.6979014641E-02  -6.6264808008E-02
   50     -1.7228997094E-03  -4.0250297847E-03   6.9596593335E-02  -6.4799592862E-02  -2.3555503897E-01
   51     -3.2225605318E-02   1.0581026282E-03  -5.1592761815E-02  -7.4324288032E-03   6.4606306538E-04
   52     -1.1043315873E-02  -3.1914079961E-04  -7.0537452893E-03  -2.8666251835E-01  -5.1316492872E-04
   53      4.6176517443E-03  -1.1714247546E-03   1.7084197513E-04  -2.8859683199E-03  -5.1072744486E-02
   54     -8.2595472643E-04  -5.3899990464E-04   5.8654971804E-03  -8.0855534369E-03  -1.9169666881E-02
   55     -1.0751190187E-05  -7.9390121482E-04  -3.6508418426E-03   4.8421220270E-03   1.2463376463E-02
   56     -3.5549640564E-04  -5.1714686891E-04   5.8317467809E-03  -8.5732646698E-03  -2.1088032192E-02
   57      2.4107785917E-03  -4.1413909357E-03  -1.8682899303E-02  -5.8602026377E-03   5.3929604548E-03
   58     -7.1501315425E-04   2.0655965731E-03   1.2418907388E-02   3.4929658668E-03  -3.3219664588E-03
   59      2.2172467212E-03  -4.1350228443E-03  -2.4692096281E-02  -7.1635788718E-03   4.7196191295E-03
   60     -6.6062651479E-04   2.2672696375E-04   7.9582949675E-04  -7.8565273369E-04   2.6816804141E-04
   61     -1.1194524810E-04  -9.7860445714E-05  -1.5400539461E-03  -7.1339718054E-03  -1.3247361234E-03
   62     -1.1985290553E-04   1.0198577309E-04   3.7146683254E-04   9.7333333731E-04   7.5641517955E-04
   63     -1.0637112959E-04  -1.5965946614E-04  -3.3332456672E-04   3.0705598449E-04   5.6878152108E-04
   64     -2.2963034224E-04  -7.6792691896E-05  -3.1485583539E-04   1.5559047951E-03  -1.8207915269E-03
   65      7.4536802363E-05  -6.4671292339E-05  -1.7073122204E-04   6.4189900485E-04   6.1371255978E-04
   66      1.3783537669E-04  -3.8038182872E-03  -4.7083836547E-04   7.1259909409E-05  -9.2795502378E-05
   67      1.4085792928E-03   2.1576189707E-03   1.3927529706E-04   7.3875332839E-04  -3.8676066245E-04
   68     -4.5927131343E-04  -4.0702103643E-03  -1.9857046819E-04  -2.6154380574E-04  -1.0014369596E-05
   69     -9.0214638636E-04  -8.0922281193E-04  -4.8359531690E-05   9.0888837059E-05  -2.1409152227E-04
   70     -1.2116531031E-02  -2.8737721405E-02   7.5884830541E-04   6.6386117654E-04  -6.7564250921E-04
   71      3.4009496186E-03   3.0746118661E-03   3.7438339623E-06  -1.7214448612E-04  -4.1347040091E-04
   72      1.0545270333E-03   3.6292005356E-04   2.6049267291E-04  -7.5184466381E-04   5.5917345555E-05
   73      6.4062274020E-04   5.6335453110E-04   1.5618459474E-04  -4.1870662271E-04  -1.0159371720E-04
   74     -5.6882714845E-04  -3.8127456238E-04  -1.5608997748E-04   2.5060567888E-04  -2.8972616268E-05
   75      5.9267124020E-04   7.4106006851E-04   3.7759653747E-04  -1.1860341852E-03   3.6451445711E-05
   76      5.2394337016E-04   1.5930694677E-04   2.6545343658E-04  -5.2628731718E-04  -1.0955487366E-05
   77      5.4065017087E-04  -2.1658031650E-04  -1.2088580627E-04   4.4092508401E-04  -3.4495135910E-05
                   15                 16                 17                 18                 19        
    0     -5.6116050438E-05   2.2156029704E-05  -1.4050878415E-05  -6.3605467902E-04   6.0615579578E-04
    1      5.1795927366E-05   1.7381034904E-04   2.0797497358E-05  -4.4895278773E-04   5.1152717322E-04
    2     -1.9895514586E-04  -1.3054761535E-04   5.1200139496E-05   2.8795178663E-04  -1.9549976341E-04
    3      9.1246534011E-05   2.0294590966E-04   2.9222612238E-04  -2.9343412004E-04   2.5237609978E-04
    4     -1.9185630269E-04   1.7871907130E-04   2.2221451807E-05   2.1481378419E-05   4.6617878852E-04
    5     -5.7667322043E-05  -5.8840144653E-05  -3.4876087086E-04  -6.8044549372E-06  -8.9286677067E-05
    6      7.3279233012E-04  -2.2819925152E-04  -6.3951315152E-04  -5.5996353067E-04  -9.7080627870E-04
    7      1.4348587902E-04   7.1122660301E-05   2.3329485643E-04  -1.3144510377E-03  -7.8633141283E-04
    8     -4.2556530779E-04   1.9300478582E-04  -2.1186303769E-04   2.5931919274E-04  -2.7674131549E-04
    9     -2.5165963052E-02  -4.2243412069E-03  -3.1086562019E-03   1.1853715458E-03   4.9207114132E-04
   10      9.9307436099E-03   5.9968661994E-03  -3.8154396264E-03   1.4621806904E-03   2.6477296799E-04
   11     -2.5273381611E-02  -9.1797630943E-03   6.1179356577E-03   4.9686353629E-04  -1.3517726880E-04
   12     -1.3010193472E-01   2.8832118791E-02  -5.5983840953E-02   2.9750158381E-03   5.5422202595E-03
   13      2.7119586567E-02  -9.7372054205E-02   3.2342326683E-02   2.5364893241E-02  -1.9619050580E-02
   14     -5.7711673511E-02   3.5289145866E-02  -1.5193159990E-01  -1.9562804346E-03   6.7977563431E-03
   15      5.6858513146E-01   1.7568491444E-02  -3.0888353591E-02  -8.0693946324E-02   1.8073261129E-03
   16      1.7579531747E-02   5.1061470151E-01   2.2138051941E-02  -8.1162102145E-03  -2.1621888769E-01
   17     -3.0900759845E-02   2.2131840838E-02   5.5288462364E-01  -4.2822668266E-04   2.0384332111E-03
   18     -8.0679727964E-02  -8.1249776334E-03  -4.2496876005E-04   5.2659022533E-01  -3.0649081759E-02
   19      1.8320251909E-03  -2.1619881063E-01   2.0448838647E-03  -3.0647527305E-02   5.3094958507E-01
   20     -6.0329836512E-05   1.3103014792E-03  -8.2152495241E-02   4.1338816909E-02  -7.8907752442E-03
   21     -6.6403696387E-03  -8.5705594414E-03   2.6253776634E-03  -2.1140089396E-01  -1.8588255019E-02
   22     -4.1648230363E-02  -1.3588673911E-02   1.1331419841E-02  -4.0899968615E-02  -1.0251591954E-01
   23      5.5267139340E-03   2.7120885372E-03   9.7731408996E-04   1.0997419523E-02   1.7491836305E-02
   24      2.3749722376E-03  -3.6753238148E-06  -3.1766049477E-04  -3.3707378797E-02   7.3374382793E-03
   25     -3.3593650841E-04   1.2720566769E-04  -6.2019863375E-04   1.9746137196E-05   7.4243499272E-03
   26     -9.0535306608E-04  -1.0487834024E-03   3.7904329916E-05   6.1061222377E-03  -8.1034487155E-03
   27     -4.6672961184E-05   1.6064187034E-04  -1.1773483816E-04  -1.7182155304E-03   2.2629830864E-03
   28      5.8647125157E-04  -3.3435820031E-05   1.2146158012E-04   1.5272495260E-03  -1.9644898319E-04
   29      6.8113418118E-05   2.6589036770E-04   1.1302897438E-05  -1.9401014113E-03   2.3806562970E-03
   30      1.4876628635E-05   5.6732054881E-05   3.3746575391E-05  -4.5347948503E-05   2.1212176119E-04
   31     -2.8454739909E-05  -1.0766853868E-04  -1.5449032438E-06   9.5733991883E-05  -2.7877646553E-04
   32      1.1049723456E-04   4.8894641271E-05  -5.8660383713E-05  -8.4197138722E-05   2.5103678826E-05
   33      4.7330574321E-05   4.8768269698E-05  -5.0395380953E-05   4.1041935577E-05   1.0143231999E-05
   34      4.5896353118E-05  -1.2092579113E-05  -5.6703420891E-05  -1.1656169842E-04  -5.2588717078E-05
   35      1.5408439078E-04   1.0973709493E-04  -7.2614243180E-05   6.1130488565E-05   7.3474591459E-05
   36      1.1024813597E-04  -1.1074862582E-04  -1.2965352332E-04   6.6600941580E-05  -1.6328472112E-04
   37     -1.4705082083E-05  -2.5601250648E-05   2.2053781980E-05  -1.1355640279E-04  -8.3398960179E-05
   38     -2.5421652057E-05  -5.6818827898E-05  -2.4014796033E-05   6.3636770455E-05  -1.6323981594E-06
   39      7.9191936754E-06  -5.5688069332E-05   1.3183204494E-04  -4.8149619551E-05  -1.2067593946E-04
   40      6.5578909678E-06   2.4672395573E-08   1.6391466749E-05   5.1406741969E-05  -2.4741938430E-06
   41      6.6812505544E-05   4.4169105733E-05  -3.4643249588E-05  -3.7477565780E-05   3.4903042673E-05
   42     -2.8597709995E-04  -1.7391397207E-04   6.9745499458E-05   6.4670820861E-04   2.1366650176E-04
   43      2.4555408335E-04  -1.1762066357E-04   7.6582918946E-05  -4.1984230206E-04  -1.6011282915E-04
   44      2.2548660110E-05   3.1613634984E-04   4.9205487998E-04   7.4198440714E-05   1.3354009252E-04
   45     -5.1106165626E-03  -3.6093201231E-03   2.6038393532E-03   3.0414559913E-04  -7.7956569620E-04
   46     -1.8625774488E-03  -5.2543078893E-04   5.3206999349E-04  -1.2042727891E-03  -3.1923172869E-04
   47      4.9870843788E-04   8.0037900170E-05   9.8808374642E-04   3.9569714396E-04  -6.4452627094E-05
   48      5.8893418514E-03  -6.4852903916E-03  -2.0770350782E-02   4.7061269372E-04  -9.6409452066E-04
   49     -3.6895682440E-03   3.2067843099E-03   1.0612666754E-02  -7.7793618121E-04   1.1100592444E-03
   50      6.8743917075E-03  -8.0131126081E-03  -2.3068060729E-02   1.1508100057E-03  -1.5888328003E-03
   51      1.1041463125E-03   2.1693584774E-02   1.2362623628E-03  -3.3792478334E-03   7.2640066414E-04
   52     -6.4027697040E-04  -1.1078359703E-02  -1.2108719647E-03   2.5625492047E-03   7.2631491257E-04
   53      7.1172333965E-04   2.5653081656E-02   2.4653973323E-05  -3.8876392895E-03   4.4512561714E-04
   54     -6.8051504323E-02   2.2939198432E-02   5.3483122656E-02  -2.2798101602E-04  -7.2973452726E-04
   55      2.0649064129E-02  -8.8439844140E-02  -8.1261221427E-02   9.3268971426E-03  -1.4521400493E-02
   56      5.0325354154E-02  -8.2742055721E-02  -2.3930043907E-01  -3.1983758592E-04   1.4777354248E-03
   57     -2.5964170757E-01  -5.7661842690E-02   4.9768434882E-02  -1.5802615513E-03   1.7752775770E-03
   58     -5.5462261709E-02  -6.8417701363E-02   1.1504285150E-02  -3.2413724256E-02  -4.2986740226E-03
   59      5.2122068311E-02   1.3061263574E-02  -6.3922210213E-02   1.0060947639E-03  -1.3670526336E-03
   60      2.5020597142E-03  -8.0415400988E-04   2.4270119720E-03  -1.3496535868E-01   4.6917101704E-02
   61      2.0889552143E-02  -1.1498129404E-02   2.5367375269E-02   4.9742772043E-02  -7.9309513943E-02
   62     -6.0719587944E-06  -9.2556013146E-04  -6.7266306235E-04  -1.0447269113E-01   5.8431373834E-02
   63      1.5224008132E-03  -1.0347670610E-03  -2.5969935777E-03  -6.3884890178E-02   2.4322340186E-02
   64      8.4118060604E-03  -1.3812938616E-02  -3.0324054563E-02   2.3456665084E-02  -9.2256834456E-02
   65     -9.7236866337E-04   1.1799254409E-03   1.7513631115E-04   4.1739388715E-02  -8.0764691122E-02
   66     -7.3458758416E-03  -3.4059820912E-04   1.9872475429E-03  -3.0821952312E-03  -3.9954188103E-02
   67     -3.7416748818E-03   9.1943592055E-04   7.2062820930E-04   4.1946053485E-03  -1.0534817336E-02
   68      4.3668265719E-04  -5.3089953463E-04   3.4018659817E-05   6.0691779268E-03   9.8891622174E-03
   69     -2.7636291527E-04  -1.4157758420E-04   2.5055458982E-04   4.8645145387E-03  -1.9749805016E-04
   70      6.7646350793E-05  -6.6581420982E-05   4.3230614147E-05  -1.3866513590E-03  -2.0546326908E-04
   71     -2.9930750588E-04   2.4881818760E-04   1.1581469641E-04   3.4730757183E-03   8.9003700237E-04
   72      2.3110631247E-04  -3.8492353072E-05   6.3189957354E-05  -4.3543755614E-04  -1.4376317009E-04
   73      3.1531487906E-06   1.7180841286E-05   8.1741636571E-05   5.5082608588E-06  -2.3582369344E-04
   74     -7.6299518433E-05   2.2263639203E-05  -3.8471486997E-05  -3.0952911314E-04   1.7429350889E-05
   75      2.3066608633E-04   7.2720812663E-05   9.5879413269E-05  -3.7316006892E-04   7.1890483343E-04
   76      6.2024157779E-05  -2.8762276571E-06   6.4794018615E-05  -1.1512905338E-05   8.7000739314E-05
   77     -7.7135691253E-06   9.6158158794E-06  -6.5527484361E-05  -3.3869438568E-05   3.1452377208E-04
                   20                 21                 22                 23                 24        
    0     -9.3895477259E-04  -3.7039722917E-03  -1.6427522139E-03   1.5953917683E-03  -2.2438108880E-02
    1     -7.1405896409E-04  -3.4709714994E-03  -1.3784834551E-03   4.0515562272E-04  -9.7880162583E-04
    2      7.8754782033E-04   2.8314274477E-04  -6.2297869785E-05  -7.2609974085E-04   6.1464049871E-03
    3      8.5196510005E-05  -2.5553147392E-04  -1.0744486185E-03   1.8096367314E-04   7.8963328539E-04
    4     -1.3001976712E-04  -9.6035308978E-04  -6.2429018275E-04   4.1290957653E-04   8.4607944640E-05
    5     -6.3342332099E-05  -7.7522429321E-05   3.2129828342E-04  -2.9476714233E-04  -5.9786296264E-04
    6      3.7243589347E-04   9.2175619117E-04   1.3312240369E-03   1.3401868166E-04   1.5253446597E-03
    7      4.0111321210E-05   1.1841247431E-03   1.1363816689E-03   2.1124726841E-06   1.5192940435E-02
    8     -1.1196726063E-04  -2.1907290066E-04   5.7714420721E-04   2.1030362678E-03   1.1647740764E-03
    9      1.1114134060E-03   1.4549640974E-03   2.4877504133E-02  -5.6379615205E-03  -8.2560777120E-02
   10     -4.0823083714E-04   4.6850618218E-03  -1.1836586032E-02   7.0823491545E-03  -4.2899928984E-03
   11      1.8155505408E-03   1.1139267679E-03   2.9339363074E-02  -7.1091757399E-03  -8.5221119566E-04
   12     -4.8173002802E-04  -1.3669357898E-03   3.3909622965E-04  -4.3845865741E-04   5.2313690905E-04
   13      2.8649142437E-02   7.0066620026E-04   4.7777433113E-03  -1.1130056111E-03  -3.3781520827E-02
   14     -1.9597469853E-03  -6.5081967835E-04  -1.2495376565E-03  -1.5759433528E-05   5.3406185406E-03
   15     -5.2899012860E-05  -6.6338008706E-03  -4.1659487062E-02   5.5291317387E-03   2.3566289834E-03
   16      1.3214698170E-03  -8.5693430744E-03  -1.3594435970E-02   2.7150492787E-03  -1.6358713068E-06
   17     -8.2148800441E-02   2.6239215499E-03   1.1334595503E-02   9.7913000607E-04  -3.2485156598E-04
   18      4.1330939278E-02  -2.1146179271E-01  -4.0896636806E-02   1.0990171897E-02  -3.3721081534E-02
   19     -7.8989264988E-03  -1.8600326618E-02  -1.0248732653E-01   1.7512845126E-02   7.3575040815E-03
   20      5.7502002569E-01   4.8329876736E-02   3.0940056701E-02  -8.4630153857E-02  -2.7217401090E-02
   21      4.8364605358E-02   5.0360891921E-01   3.7244615879E-02   5.3242882250E-02  -1.3140652017E-01
   22      3.0917138029E-02   3.7214944383E-02   5.6335843449E-01  -9.1211966321E-02   1.5697400547E-02
   23     -8.4640876024E-02   5.3283029509E-02  -9.1181820510E-02   2.8301511203E-01  -4.0439556940E-02
   24     -2.7210759632E-02  -1.3140369889E-01   1.5675320402E-02  -4.0418197259E-02   5.0209943592E-01
   25     -1.0672292444E-02   3.8559734331E-04  -1.0121217387E-01   1.8766885885E-02  -6.4209849098E-03
   26      3.3216267094E-04  -7.7589478648E-02   4.5960315215E-02  -1.4026148007E-01  -2.5746518123E-02
   27     -1.6181583321E-03  -3.4397241463E-02  -7.6196533361E-03   1.5819311568E-03  -1.5866393493E-01
   28      2.7398105796E-03   9.8040807760E-03   4.4432247385E-03  -2.5164985769E-03  -3.2520711289E-02
   29     -3.4896468350E-03  -2.4449062735E-02  -7.1560051305E-03   6.2367233178E-03   3.5561584742E-02
   30     -3.6493204208E-04  -1.1537885804E-03  -3.6388474951E-04   2.7666094605E-04  -4.1753022358E-04
   31      3.3161755014E-04   1.1786202518E-03   5.4298576395E-04  -2.9858540287E-04   1.7424547474E-03
   32      2.1315364409E-06  -3.4038055616E-05  -1.9515631547E-05   3.6230297643E-07  -8.5381463577E-04
   33      1.2370633905E-04  -2.4609711327E-04  -2.7481262265E-04   2.9229837259E-04   9.0692878381E-04
   34     -8.3337710361E-05   3.7878294872E-04   1.7175152815E-04  -2.2937777415E-04  -7.1306897107E-04
   35     -6.2808050565E-05  -2.6691400617E-04  -1.9242197915E-04   2.0852156869E-04   2.8759745448E-04
   36      2.2491827260E-07   1.9290385222E-04   2.7902402873E-04  -2.0238610498E-05  -2.8971876975E-04
   37      5.4989091065E-05   3.4740161915E-04   1.2545870794E-04  -4.6643169732E-05  -8.3672008503E-04
   38      1.1578859703E-06   7.3967115017E-06   7.3398117525E-05   2.1841893770E-05  -5.3539406951E-04
   39     -2.8416827683E-05   1.6845626646E-04   1.8164094157E-04  -1.9709799218E-04  -1.4496797072E-07
   40     -3.6595858463E-06   2.9469916520E-06   9.4610374914E-05   7.3010296971E-05  -7.6579025980E-05
   41      2.6374911401E-05   4.3495355580E-05  -1.3327671280E-04   1.0782305983E-04  -1.3452180576E-04
   42     -7.0556514241E-05  -7.6646676713E-05  -4.1923555932E-06  -4.8274106749E-05  -1.8779058106E-03
   43      4.1852329499E-05   1.2935482920E-04   3.1402097642E-04   2.2667094040E-05   1.3372331707E-03
   44     -2.1033915689E-04  -9.7776159306E-05   2.6401033686E-04   3.0265287311E-04   1.9109393541E-03
   45      1.5417777131E-04   6.7670434943E-04  -7.5722777204E-05   5.8349237521E-04   2.8302509941E-04
   46      7.7738418339E-05  -1.8319363322E-03  -7.1392055363E-03   5.8923268847E-04   1.7756635081E-02
   47     -1.3645533331E-04   4.5700354468E-04   1.4564590961E-03   1.3915047481E-03  -3.5693473169E-03
   48      1.7893798238E-04  -1.9954853249E-04  -4.4163484879E-05  -1.2307429575E-04   6.5717926211E-04
   49      1.3968989290E-03   9.9481952566E-05  -1.2154607818E-04  -4.1938183505E-04   2.7344897537E-04
   50      5.6894421583E-05  -2.4865460721E-04   3.0361452803E-04   3.9129398320E-04  -3.7584886826E-05
   51     -3.7964469844E-03   5.0414076152E-04   1.4178380001E-04   7.4967603069E-05  -6.4971513180E-03
   52      2.6516512046E-03   2.9841627238E-05   4.3928841325E-04  -1.3523119310E-04  -2.5247674356E-03
   53     -3.6316293335E-03   9.1014526442E-05  -4.4821073073E-04   3.0322768483E-04   6.2401951282E-04
   54     -1.6054046704E-03   7.0561968336E-04  -2.8244657598E-04  -6.7375568232E-04  -4.0665406975E-04
   55     -3.1154356672E-02   4.3549490711E-04   2.8946180477E-03   4.6323084036E-04  -7.0344838472E-05
   56      2.1551748857E-03  -4.8914843715E-04   2.3405850474E-04   2.8411311933E-04  -1.2557484970E-04
   57      4.9316227790E-04   1.2292925810E-03  -1.1311716780E-03  -2.7916977268E-05   5.9189755254E-04
   58      8.0624933179E-03   4.4232634337E-04  -7.9279314080E-03   3.9307858537E-04   8.0586619304E-04
   59     -1.7590761318E-03   5.4809152313E-04   1.3752009086E-03   4.3627480342E-04  -1.6884778471E-05
   60     -9.7429039966E-02  -2.6071460260E-02   1.2447307384E-02  -2.2901550698E-02  -4.1219122117E-03
   61      5.6593363876E-02  -8.0379614372E-03   4.0629627264E-03  -7.3134413466E-03  -2.2288183458E-03
   62     -1.7843817749E-01   7.5613069723E-03  -4.6029900827E-03   8.4636384335E-03   1.2524391775E-03
   63      4.2296044373E-02  -2.5901034801E-02   8.2646592092E-03   3.3242986084E-02   3.4398211852E-03
   64     -7.8197215001E-02  -5.8879191664E-03   7.2325425242E-03   8.7011069306E-03   1.0567824262E-03
   65     -2.2134982855E-01   1.3873915537E-02   7.2533658740E-04  -8.5209161408E-03  -1.8222639155E-03
   66      3.1169073340E-03  -6.4488100015E-02   3.6421828721E-03  -1.1386647530E-02   1.3440351583E-03
   67     -4.1485392293E-03  -1.1662667984E-02  -3.5167631276E-01   3.4627757421E-02  -2.0758278042E-03
   68     -3.3253401781E-03  -1.1261165045E-02  -1.2844090037E-02  -2.9118691511E-02  -2.9247122055E-03
   69     -3.9504347909E-03  -2.8030315936E-03  -8.2756055906E-03  -2.7498976335E-02  -6.3331009327E-02
   70      7.2106946786E-04   9.5262028005E-04   7.6487167400E-03   1.1253018639E-02   2.5003203086E-02
   71      3.5998574491E-05  -9.0804456977E-03  -4.5558655003E-03  -3.4782512784E-02   4.6722934302E-02
   72      1.0742273644E-04   2.2728126427E-03  -7.5541074551E-05   4.2195786196E-04  -1.4217497321E-03
   73      4.0083625426E-06   1.7751097362E-03   9.6802011444E-04  -1.2740244839E-04   8.0821205772E-04
   74      7.9753523037E-04  -2.7164985889E-03  -6.9197450600E-04   1.2510492648E-03   6.9571190740E-05
   75     -1.1732107308E-04  -1.6096942779E-03  -9.8990661641E-04   1.1995453590E-03  -7.3881490815E-03
   76     -2.2339613879E-04  -7.5083600387E-04  -1.1634301566E-04   3.9396991971E-04  -5.7894346348E-04
   77      3.2758835139E-04  -1.0156660951E-03   2.8616665691E-04  -2.1326839479E-05   6.1050086802E-03
                   25                 26                 27                 28                 29        
    0      1.9287870959E-02  -4.7113999702E-03  -1.3859975394E-01   6.1359508951E-02  -1.5453441453E-02
    1      1.0390733614E-02  -4.0219845591E-03   6.1486984374E-02  -1.4549853951E-01   1.5794698127E-02
    2     -7.1696447611E-03   1.6018053868E-03  -1.4324654829E-02   1.6439114425E-02  -8.4788811120E-02
    3      5.6788951139E-04   7.4163493686E-04   1.0263703502E-02   1.9989137017E-02   1.1546044746E-02
    4      3.3790856658E-04  -7.3073072689E-04  -2.2213154054E-03  -2.8338702404E-02  -1.0136120535E-02
    5     -3.6747673466E-04   7.9704916602E-04   3.7367041515E-03   3.6718252297E-03   4.2541381667E-03
    6      2.8554464404E-03  -2.1363317193E-03  -1.1748753033E-03   1.1410879525E-03  -5.3405593629E-04
    7     -2.4565349019E-02  -3.2840531168E-02   7.5529639361E-04   3.9167896461E-03   1.4630674298E-03
    8     -7.2507276835E-03   9.6814874077E-05   1.5846982912E-03   1.3985957984E-03   4.6380256058E-04
    9     -5.2264179299E-03   6.8502971993E-04  -3.0364325890E-03  -3.0008719225E-02   4.3776169611E-03
   10     -1.6777144471E-01   1.9451541063E-02  -9.8955457991E-03  -9.6165622923E-03   9.4566447283E-04
   11      1.1159555375E-02  -8.2405283365E-02   3.5899325814E-04   8.9836142447E-03  -9.6315755640E-04
   12     -8.3294436067E-03   1.7392312471E-03   4.0010374870E-04   1.7696090322E-03  -4.0104219809E-04
   13     -1.1523214421E-02   4.4236743858E-03   1.2634273361E-03  -5.3561237313E-03   5.8653936497E-04
   14      4.1059212615E-03   1.2224711545E-03  -3.0572226340E-04   7.3401937412E-04   3.6226408484E-04
   15     -3.4288561212E-04  -9.1166094999E-04  -4.6355241254E-05   5.8702145090E-04   6.8217228424E-05
   16      1.3167484413E-04  -1.0499110696E-03   1.6039031168E-04  -3.3444347570E-05   2.6572961331E-04
   17     -6.2382663704E-04   3.7612618481E-05  -1.1819901757E-04   1.2121969058E-04   1.1210604583E-05
   18      2.0194737515E-05   6.1096032380E-03  -1.7175346293E-03   1.5267200796E-03  -1.9401729148E-03
   19      7.4369850255E-03  -8.0947963545E-03   2.2628119960E-03  -1.9653244554E-04   2.3809438306E-03
   20     -1.0679115362E-02   3.3201209635E-04  -1.6179852544E-03   2.7400337324E-03  -3.4895177116E-03
   21      3.7583370475E-04  -7.7598975551E-02  -3.4398537043E-02   9.8041670014E-03  -2.4447903447E-02
   22     -1.0117521620E-01   4.5945861970E-02  -7.6186535478E-03   4.4443838538E-03  -7.1559512337E-03
   23      1.8723990346E-02  -1.4026471574E-01   1.5806802385E-03  -2.5173051200E-03   6.2364122042E-03
   24     -6.3994720878E-03  -2.5755674640E-02  -1.5866052920E-01  -3.2531164356E-02   3.5558588970E-02
   25      5.1206673209E-01   3.1305262364E-02  -2.4072591575E-02  -9.0177842242E-02   9.5417461873E-03
   26      3.1313488619E-02   5.3522850853E-01   3.0123995217E-02   1.1167103738E-02  -9.0818237386E-02
   27     -2.4068271505E-02   3.0119870409E-02   4.7476119865E-01   1.4091998382E-02   1.7635817397E-02
   28     -9.0173517284E-02   1.1161422479E-02   1.4092588139E-02   5.3841733742E-01   1.4601252192E-02
   29      9.5421085221E-03  -9.0814075243E-02   1.7622275934E-02   1.4601286725E-02   5.6471706660E-01
   30      3.8153244179E-03  -1.2674386252E-03  -1.9195203041E-02  -7.3044803035E-03   8.7871760001E-03
   31     -3.8509360486E-03   1.4053636526E-03   2.2918379404E-02   7.6286144413E-03  -9.9838440335E-03
   32      1.0431362305E-03   6.7254308908E-04  -6.0724227660E-03  -1.3061597290E-03   1.6107728087E-03
   33     -1.9364535029E-04  -8.8525331320E-04  -2.7042546622E-03   4.6502113079E-03  -2.3731122670E-02
   34      2.6780966561E-04   2.5711768015E-04   3.3581580875E-03  -5.4089053450E-03   2.5270358322E-02
   35      5.2940159024E-04  -1.2839945105E-04  -8.0925961557E-04   1.2376430946E-03  -4.0709542854E-03
   36     -3.7111217432E-04   2.2923229599E-04  -6.3777900696E-04  -1.2065431377E-03  -6.8794102777E-04
   37      4.4539502923E-04   3.1324024270E-04  -3.5251077763E-03  -4.0784854566E-03  -3.0704933647E-03
   38      1.5995230632E-05  -1.1924148448E-04  -8.3619251546E-04  -2.6022454348E-03  -6.0592065902E-04
   39     -6.8767363476E-04   3.5085671278E-05  -3.4552693725E-04  -1.0744856819E-04   3.1376603271E-04
   40     -2.8013260157E-05  -1.6773830759E-04  -5.5527784580E-04   1.2205436184E-03  -6.8483971872E-04
   41      2.1662025848E-04  -1.0717798915E-04  -7.6115536102E-05   2.8252475498E-05   3.5121502769E-04
   42      1.6997942206E-03   3.9585918430E-03  -2.9444394885E-04   2.9492616416E-04   1.4976520737E-04
   43     -1.5065873311E-04  -4.6146375110E-03   6.3054183088E-04   8.6672258005E-04   5.3142844775E-05
   44     -1.1488371783E-03  -4.2050050707E-03  -5.2148871509E-05   1.4884124496E-04  -3.6633438623E-04
   45     -1.3702035192E-03   6.4588024264E-04   1.3025979718E-04   4.1492060821E-04  -2.9953524244E-05
   46     -4.5721134473E-03   2.6174380059E-02   6.0598384313E-04   6.6415528961E-04  -4.0471539907E-04
   47     -5.2307736910E-04  -4.8543797258E-03  -3.9160572032E-04   1.2293073203E-05   1.2725462497E-04
   48      7.2968784694E-04   4.6724738142E-04  -1.0043825779E-04   2.7318423505E-06  -4.1815952500E-04
   49      2.9790806811E-04   3.6121998231E-04   1.9084837789E-05   5.7193635973E-05  -1.3104326472E-04
   50     -5.6976121486E-04  -8.0222757750E-04   7.0373576502E-05   1.7390420935E-04   1.8188615672E-04
   51      7.4847424865E-04   6.4009624272E-04   3.3056195692E-04  -1.5619580296E-03   1.9446884871E-04
   52      1.5748647748E-03  -2.9356954949E-04   4.6239166195E-04  -5.6941086391E-04   1.3141434085E-04
   53     -1.4304199465E-04  -1.1449041021E-04   1.0571926987E-04   1.3877924550E-04   2.2789894926E-04
   54      4.6081338319E-05  -4.5276470018E-04   2.9225477934E-05  -3.5314475819E-05   1.9552900123E-05
   55     -1.7147085809E-04  -3.2758976261E-05  -5.1037006448E-05   4.7138733106E-05  -5.7074927955E-05
   56      3.0134624423E-05  -6.9015630097E-05   2.1807133020E-05  -6.8809763550E-05  -1.3504296416E-05
   57      6.4780163082E-04   2.6535031100E-04   7.6272440735E-05   2.6078273971E-05   1.7158393966E-05
   58     -5.8692330196E-04   6.3830527073E-04  -8.6382234563E-05   1.7295376203E-04  -8.0140477105E-05
   59      5.3165989077E-04  -2.5512128585E-04   3.2727239017E-05  -2.0361287915E-05   1.6474757568E-05
   60     -3.7250508884E-03   3.6776643280E-03  -6.4705230972E-04   9.5022412085E-04  -1.3856596280E-03
   61     -4.0992918370E-04   3.2396222246E-04  -3.1704298227E-04   4.1031799507E-04  -2.4766150744E-04
   62      2.0650094442E-04   4.4491877687E-04   1.7927350692E-04   1.3940220262E-04   3.2123272464E-04
   63     -1.7839587954E-04   5.9334679053E-03  -2.9551410874E-04  -6.0127139930E-04  -2.5687069655E-04
   64     -2.3545066863E-04   1.0764408482E-03  -8.3111720948E-06  -1.3096107028E-04   1.2125716682E-04
   65      1.5421785106E-03   1.7377112208E-03  -7.2341065176E-05  -2.0101267147E-05   4.1653496952E-04
   66      2.6373630926E-02   1.8203213312E-04   1.1787322344E-03   3.4500661733E-04  -7.2011669779E-04
   67     -1.1395626894E-02  -5.5533643656E-03   1.4867501450E-04   9.7979641195E-04   2.0369094313E-04
   68      3.0233590731E-02  -7.8981247259E-03   4.1397896090E-04  -1.1288049385E-04   1.1246738478E-03
   69      2.4303872200E-02   4.3788787645E-02  -7.6211692635E-03   1.0683816239E-02   2.4532695340E-02
   70     -1.0651449178E-01  -8.9814691774E-02  -5.1052058863E-03   3.5318283524E-03   8.3825513911E-03
   71     -9.0853252435E-02  -2.0438919466E-01   1.9498713114E-03  -5.5966462882E-03  -6.4805793736E-03
   72     -5.8009898900E-03   2.8521801717E-02  -4.9399241493E-02  -1.0275193667E-03  -5.6523389167E-04
   73     -2.9542832025E-03   8.4341237389E-03  -2.0018015872E-03  -6.4714589327E-02   4.8539357794E-02
   74      3.8575206674E-04  -8.6762745092E-03   6.4803020517E-04   5.0709200348E-02  -2.7514142170E-01
   75     -2.4709800269E-02  -1.4040253841E-02  -6.8252937454E-02  -5.3258343818E-02  -3.2629361784E-02
   76     -6.8170202598E-03  -4.0574876490E-03  -5.2676511039E-02  -2.0817333162E-01  -9.6327357603E-02
   77      9.7035477497E-03   2.9548419567E-03  -3.3762036529E-02  -1.0019708482E-01  -1.1368506722E-01
                   30                 31                 32                 33                 34        
    0     -2.3108742063E-01  -6.3650328527E-02   8.4147772984E-02  -5.8722429039E-02   2.5123789382E-03
    1     -6.2800826685E-02  -7.2205691753E-02   2.9068955424E-02   2.0475516601E-03  -5.5079049087E-02
    2      8.0263074212E-02   2.8113665240E-02  -8.8955122733E-02  -2.7359305992E-02   3.3124987355E-02
    3     -7.1702927924E-03  -2.4359138029E-02  -1.4582528443E-02  -1.1896957888E-03  -1.9312563548E-03
    4     -5.0794608737E-04  -5.4598341841E-03  -4.4522967278E-03   2.3497644268E-03   1.4147904225E-03
    5      3.6389366962E-03   1.0402705694E-02   3.8450666191E-03  -7.9967984131E-03  -3.0188937363E-02
    6      8.8031174372E-04  -4.5269591127E-05  -8.7938653143E-04   4.5024173649E-04   1.8817900815E-04
    7     -2.0158107263E-03  -5.0265498381E-03  -3.4722970861E-03   2.5438339658E-04   4.4422841759E-04
    8     -5.7600372510E-04  -1.5855362767E-03  -6.0701501290E-04   2.6906268522E-04   3.6373241500E-04
    9      6.2793850250E-04   6.4182037701E-04   3.9580383467E-04  -6.9984859578E-04  -7.3621659907E-05
   10      6.6970452063E-04  -1.0042424800E-03   2.2354319037E-05  -3.5361167488E-04  -4.4723484788E-04
   11     -6.5755731225E-04  -2.9988696136E-04  -1.2632556923E-03  -6.7164669238E-04   6.2759927102E-05
   12      9.4429096113E-05  -6.7774995252E-05   2.1090016831E-05   2.7299480592E-05   4.4302711483E-05
   13     -6.3365472637E-05   1.2474328135E-04  -8.6375864599E-05  -7.3071675902E-05   4.7016335004E-05
   14     -4.7998910749E-05   1.5666893626E-05   3.5745770874E-04   2.6518462522E-04   9.1062071621E-05
   15      1.4857770697E-05  -2.8462738816E-05   1.1049121337E-04   4.7577838073E-05   4.5998891665E-05
   16      5.6726570122E-05  -1.0766829692E-04   4.8893579444E-05   4.8761909333E-05  -1.2088629925E-05
   17      3.3752830190E-05  -1.5451666920E-06  -5.8660693739E-05  -5.0305201751E-05  -5.6666001208E-05
   18     -4.5349243150E-05   9.5735347206E-05  -8.4201100107E-05   4.0858051201E-05  -1.1663882974E-04
   19      2.1212091227E-04  -2.7877782269E-04   2.5102015045E-05   1.0175963399E-05  -5.2571066465E-05
   20     -3.6492829287E-04   3.3161788551E-04   2.1313675121E-06   1.2363969801E-04  -8.3367920659E-05
   21     -1.1537953496E-03   1.1786192105E-03  -3.4033913452E-05  -2.4595649379E-04   3.7883181213E-04
   22     -3.6384976791E-04   5.4299969405E-04  -1.9501266576E-05  -2.7493192699E-04   1.7171247811E-04
   23      2.7665963764E-04  -2.9858415099E-04   3.6167036287E-07   2.9239107137E-04  -2.2934386686E-04
   24     -4.1732341132E-04   1.7423132553E-03  -8.5395991878E-04   9.0576947138E-04  -7.1309925909E-04
   25      3.8153474624E-03  -3.8509284053E-03   1.0431498702E-03  -1.9272347013E-04   2.6752273055E-04
   26     -1.2674820966E-03   1.4054175166E-03   6.7259573122E-04  -8.8557501269E-04   2.5730664394E-04
   27     -1.9195533023E-02   2.2918782570E-02  -6.0721366537E-03  -2.7041906801E-03   3.3579346124E-03
   28     -7.3042937180E-03   7.6284890783E-03  -1.3061230639E-03   4.6505031584E-03  -5.4092431880E-03
   29      8.7871188153E-03  -9.9839378953E-03   1.6105933112E-03  -2.3731905603E-02   2.5270761311E-02
   30      2.5204463713E-01   6.7183912163E-02  -8.7937692400E-02   4.8712547349E-03   1.7078953730E-03
   31      6.7184030319E-02   7.8511491309E-02  -2.8628020170E-02  -3.7704129242E-03  -1.7897820624E-03
   32     -8.7937153898E-02  -2.8627833390E-02   9.3483624311E-02   2.7221882465E-02   8.7524891369E-03
   33      4.8714280295E-03  -3.7702715139E-03   2.7221613656E-02   5.8954105077E-02  -6.1386359608E-03
   34      1.7079606784E-03  -1.7897731553E-03   8.7523838478E-03  -6.1396289863E-03   6.6045624845E-02
   35     -1.5621038384E-03   1.6733847418E-03  -1.1422221816E-02   3.2067195874E-02  -3.4675793621E-02
   36     -2.3778993666E-04   7.2568257949E-04   3.2228345022E-04   7.1003987703E-04   1.7667794510E-04
   37     -4.7821348819E-04  -5.1650026510E-04  -6.9599878602E-06   3.7581018354E-04   1.3309764784E-03
   38     -2.5019178274E-04   2.1136029825E-04   4.3170859441E-05   6.8964468419E-04  -1.5964000493E-04
   39      7.8152430232E-04  -3.0609864787E-04  -7.9851531685E-04   4.7000741585E-04  -1.9123254783E-03
   40      2.5872881604E-04   1.4276336510E-03   1.2493086625E-04  -1.0037111625E-03  -4.7033858389E-03
   41     -6.1190316037E-04  -1.9325544414E-04   9.8656174536E-04  -7.1974734208E-04  -2.9998216847E-03
   42     -4.6493769858E-04  -1.5602289818E-03  -8.7528996560E-04  -1.0149333315E-04  -1.2242001204E-04
   43      4.5727090965E-05  -1.1850035883E-04  -2.1250773147E-04  -6.6001165683E-05  -5.4007645145E-05
   44     -1.6560338394E-05  -1.6117125814E-04   1.0854506378E-05  -6.2665201775E-05  -2.1740265003E-04
   45      9.9846610633E-05  -9.3798229074E-06   1.7949609567E-04  -1.2357246986E-03  -9.9964642499E-04
   46     -4.6420114141E-06   1.0294681626E-04  -2.2037816600E-04  -8.7150336309E-04   2.3542094295E-04
   47      4.7192175406E-05  -7.3034932971E-05   6.7664572752E-04   6.0165776193E-04   2.9548808866E-04
   48     -8.2331137066E-06  -7.9225470107E-05  -4.4909360088E-05  -2.4507660068E-05  -4.2018901325E-05
   49      3.2756088862E-05   1.2356392486E-05   2.0516967456E-05  -6.3796145686E-06   1.4353841663E-07
   50      6.4455555008E-06   4.1582929615E-05   8.3583242946E-06   2.1804965421E-07   8.3846663994E-06
   51     -4.1080181763E-05   5.5889427203E-05   3.9648552570E-05   2.2289746271E-05   2.0463799529E-05
   52     -4.2170501495E-05   8.7351344459E-05   4.7382777725E-05   2.3222555157E-05   3.2057146778E-05
   53     -2.1216962994E-06  -3.3031050031E-05  -1.8393412619E-05   6.5629546454E-07  -2.0739574102E-05
   54      1.8364348121E-05   3.6304473547E-05   1.1181701024E-05   8.4223899778E-06   4.0081707975E-06
   55     -7.6944407160E-06   8.1621278229E-06  -7.4363400070E-06   4.9628211733E-07   1.9722550051E-06
   56      2.1074191940E-07   3.8396635636E-05   2.5619059569E-05   1.5417097911E-05   1.0012584708E-05
   57     -3.8765250000E-05  -2.9042515711E-05   3.8097693705E-05   3.5374810373E-05   1.1899707167E-05
   58     -1.7844491181E-05   4.3712344349E-05  -1.2340414056E-05  -3.6780217011E-05   2.4181356720E-05
   59      6.1292611282E-06  -8.0114489786E-06   2.9184371934E-05   2.1721603840E-05   2.8630273806E-06
   60     -1.7143093522E-04   1.5172754114E-04  -3.3578770654E-06   1.7230508873E-05   1.8562964091E-05
   61     -3.8082579158E-05   6.3672276768E-05  -6.9301561963E-06  -3.4400208849E-06  -3.3656586358E-07
   62     -1.3632133296E-05  -3.9716420706E-06  -6.3674069624E-06   5.3574430804E-06   3.8930394775E-06
   63      1.2059052625E-05  -7.1662933134E-06   1.9687953304E-05  -5.3881544198E-05   7.6318176282E-05
   64      1.5799000436E-06   1.4241462607E-05   7.2677629652E-06  -4.5940066210E-06   1.0567762990E-05
   65      4.4161767683E-05  -1.7581920761E-05  -2.0753918116E-05   2.2471835075E-05  -4.3100459651E-05
   66     -2.2536707590E-05  -2.1320216568E-05   1.4141819480E-06   2.4547837015E-04  -2.1767504266E-04
   67     -1.0030249371E-05   4.3518890529E-05  -2.8069202776E-06  -1.2090661667E-04   1.1778343309E-04
   68      8.4559550482E-05  -4.4144666818E-05   3.7912013948E-05  -9.5098509433E-05   1.4273056913E-04
   69     -5.2079721166E-04   4.3946300754E-04  -3.3555509258E-04  -1.1553818595E-04   2.1797293792E-04
   70     -1.0044588351E-05   1.3226801646E-04  -1.2334743935E-05   1.1535375549E-04  -3.9761612681E-05
   71      3.1224331403E-04  -3.9242993986E-04   7.3061242338E-05   2.0503469700E-04  -2.1048496738E-04
   72      5.7232724325E-04  -5.6153591837E-04  -3.9275746418E-04  -2.7569873391E-03   4.2571504370E-03
   73     -5.4880212997E-04   1.0304095166E-03  -4.9660228186E-04   3.7542225445E-03  -3.2418529399E-03
   74     -5.2958018130E-04  -8.0787990995E-05   6.6840461926E-04  -8.1570220201E-04   4.3385039861E-04
   75      5.5043525343E-04  -6.6857910188E-04   3.8578242710E-04   1.0143992608E-03  -7.6076192612E-04
   76      2.3595727499E-04   5.9312055299E-04  -2.2130341724E-04  -7.2317121694E-04   6.8001549053E-04
   77      3.4093901512E-04  -4.3040282795E-04  -1.6976732640E-04   5.9307238168E-04   6.5507160744E-05
                   35                 36                 37                 38                 39        
    0     -2.8661892059E-02   6.3011445817E-03   1.3995422430E-02   7.7367569059E-03   1.2934179890E-03
    1      3.1535520374E-02  -6.2875190532E-03  -2.0427481564E-02  -1.3839941751E-02  -1.4539682063E-03
    2     -2.7688111678E-01   3.2205575644E-03   1.2858059222E-02   5.7006126491E-03  -8.8605192860E-03
    3     -2.5707475641E-04  -9.5495550016E-02   7.7598013029E-02  -4.5979502663E-02  -6.2100067032E-02
    4      2.0449410135E-03   7.5792905372E-02  -1.8211271263E-01   8.3822586116E-02   2.4885293545E-03
    5     -1.3639392088E-02  -4.4306152285E-02   8.0430597951E-02  -1.0656409818E-01   5.7316012237E-02
    6     -1.3739999984E-04  -3.3615006462E-02  -4.3129964769E-03  -8.3091123142E-04  -2.3949230573E-02
    7      2.6843660866E-05   2.0821219487E-02   7.0617812822E-03  -5.4239210191E-03   2.4429393999E-03
    8      8.4991900271E-04  -1.3704265696E-02  -1.5632318919E-03   3.8611047880E-03   3.0753096547E-02
    9      3.1466264126E-04  -2.5594087659E-04  -2.6465162803E-05   2.0328161850E-04  -4.1592111402E-03
   10      1.9671461466E-04  -1.7717818392E-03  -5.0228372263E-04  -7.7859546495E-05  -4.7064419194E-03
   11     -2.1392017771E-03  -6.1354545048E-03  -1.3680007479E-03   1.3029064270E-03   6.4925097946E-04
   12      6.3636536749E-05   3.7248063013E-05  -7.2643802513E-05   1.5237606462E-05  -3.1421613601E-04
   13     -2.2781129456E-04   4.2563672959E-04   3.6276023432E-05   1.6338609001E-04   1.0403649250E-03
   14      5.7602624190E-04   5.9727350328E-04  -3.7133678457E-05  -1.5120147626E-04   1.4096323432E-03
   15      1.5398714944E-04   1.1019326791E-04  -1.4742588223E-05  -2.5444055791E-05   7.8551494429E-06
   16      1.0974385647E-04  -1.1071796968E-04  -2.5585238451E-05  -5.6821176897E-05  -5.5674590116E-05
   17     -7.2647902664E-05  -1.2965593146E-04   2.2037871134E-05  -2.4021357764E-05   1.3187930294E-04
   18      6.1200894534E-05   6.6592457609E-05  -1.1353688093E-04   6.3649880156E-05  -4.8117541791E-05
   19      7.3458421141E-05  -1.6328549122E-04  -8.3410936694E-05  -1.6384571114E-06  -1.2068895732E-04
   20     -6.2782239640E-05   2.1866173715E-07   5.4995512505E-05   1.1651374267E-06  -2.8441393484E-05
   21     -2.6692543653E-04   1.9290985885E-04   3.4740158637E-04   7.3946092219E-06   1.6856229453E-04
   22     -1.9242958277E-04   2.7903521813E-04   1.2544553711E-04   7.3407756929E-05   1.8151580564E-04
   23      2.0850019589E-04  -2.0239242687E-05  -4.6640019115E-05   2.1840325784E-05  -1.9709696186E-04
   24      2.8709517861E-04  -2.8994181342E-04  -8.3678441735E-04  -5.3529777477E-04  -2.6628900362E-07
   25      5.2927876515E-04  -3.7067094321E-04   4.4543019965E-04   1.5810586453E-05  -6.8737257370E-04
   26     -1.2873409123E-04   2.2918878896E-04   3.1319500403E-04  -1.1922529802E-04   3.5542033038E-05
   27     -8.0897128155E-04  -6.3779120289E-04  -3.5250937291E-03  -8.3617917201E-04  -3.4528442148E-04
   28      1.2382285434E-03  -1.2064874165E-03  -4.0784316469E-03  -2.6023808035E-03  -1.0747138251E-04
   29     -4.0715869433E-03  -6.8798295869E-04  -3.0704134880E-03  -6.0590911153E-04   3.1322397816E-04
   30     -1.5620197654E-03  -2.3779959900E-04  -4.7819759591E-04  -2.5022827529E-04   7.8133554556E-04
   31      1.6735346453E-03   7.2562011489E-04  -5.1652426849E-04   2.1133369124E-04  -3.0663053114E-04
   32     -1.1422277907E-02   3.2227888268E-04  -6.9037610309E-06   4.3128085971E-05  -7.9871437910E-04
   33      3.2067223163E-02   7.0986027382E-04   3.7603248858E-04   6.8992895211E-04   4.7000253200E-04
   34     -3.4675657758E-02   1.7653723099E-04   1.3311668324E-03  -1.5949303488E-04  -1.9123267278E-03
   35      3.0133080263E-01   1.8304542989E-04  -5.1328350860E-04   1.6046520814E-03  -1.1211934273E-03
   36      1.8298531679E-04   1.1655801656E-01  -8.4029738252E-02   5.4094184044E-02   5.1839053789E-03
   37     -5.1320201782E-04  -8.4029637847E-02   1.9692025474E-01  -8.6598887447E-02  -4.8801344836E-06
   38      1.6048440791E-03   5.4094200815E-02  -8.6598780114E-02   1.0728847343E-01  -1.3213331812E-02
   39     -1.1211783869E-03   5.1839508027E-03  -4.8634109395E-06  -1.3213320728E-02   8.4707852965E-02
   40     -2.9875758825E-03  -5.8699790126E-03   6.9155357596E-05   2.5260010843E-02   3.6091257134E-03
   41      1.1578437156E-04   2.9104052182E-03   6.7203303546E-04  -1.4335732642E-02  -6.8009257661E-02
   42     -2.3221220855E-04   6.9891968381E-04  -6.6085455990E-04  -7.2659501655E-04  -1.0763743149E-03
   43     -5.3512399282E-05   1.4803448603E-03   3.1511917893E-03  -6.2668551328E-04  -1.1395081095E-03
   44     -1.7479458024E-04   1.5102784320E-03  -1.0410122828E-03   1.9224659402E-03   1.3143376283E-03
   45      1.0816761559E-03   5.4610763600E-04   6.5998318517E-04  -8.5957662969E-04  -6.3407036065E-05
   46     -1.6245943659E-04   3.7439339224E-05  -4.6753840722E-04   7.1721976704E-04   1.6750477715E-04
   47      1.4069004289E-03   1.5229686027E-03  -1.4003603618E-04  -2.5280109515E-04   4.5945907445E-04
   48     -7.6702612857E-05  -2.6043267404E-04   1.9123851932E-05  -1.4469726597E-05  -6.6835829614E-04
   49      4.5457155753E-06  -5.8678580099E-05  -5.2563738936E-05   3.8528115294E-05  -4.9786542333E-05
   50      1.3362584849E-05   1.7140523027E-04   4.3653126426E-06   1.4045826704E-07   7.8475673803E-05
   51     -8.0714446859E-06   4.4805524881E-05   1.9791419563E-05   2.0250507989E-05   1.0531725607E-04
   52      6.7953021098E-06  -3.0386345733E-05   3.6809376423E-05   9.1847015102E-06   4.6637273077E-05
   53     -1.8632608517E-05  -8.2080751648E-05   2.4118580797E-05  -6.8070970605E-06  -5.0174693213E-05
   54      2.0451329134E-05   1.4816901930E-04  -1.2256195008E-05   1.7459077958E-05   3.1884915541E-06
   55      2.4682597152E-06   3.8499917019E-05   5.7024293334E-06   2.1234122598E-05   1.0126897335E-05
   56      2.9449940276E-05   1.6668212827E-04   6.9276215177E-06   1.0930525290E-05  -2.5021583504E-05
   57      3.3713897683E-05  -7.6534174413E-05   1.5241824021E-05  -3.8294076071E-05  -7.9628692924E-05
   58     -3.1160365224E-05   5.0463477612E-05   2.8991429820E-05   9.2945441570E-06   3.8008198351E-05
   59      6.1887494180E-05   7.9233771033E-05  -3.4004749432E-07  -1.3719198936E-06  -5.8764050293E-05
   60     -3.0783731137E-05  -1.4497040306E-06   5.3048787823E-05  -1.0618804278E-06  -1.5197504501E-05
   61     -1.5262018759E-05   3.2648730350E-05   7.3486220963E-06   7.1333065498E-06   4.8765792309E-05
   62     -1.2163613656E-06  -2.6183879882E-05   8.1631318571E-06  -1.0539930475E-05  -2.5931938229E-05
   63     -3.8063003067E-05   9.5165893604E-06   2.9262335773E-05  -1.5912824054E-05   3.6496070921E-05
   64      3.7569397931E-06   4.5500350868E-05   1.0617006661E-06   6.0228957829E-06  -2.8662775339E-06
   65      3.9868469989E-05   2.9916578676E-05  -4.6264823001E-05   2.5996985033E-05  -1.3577482467E-05
   66      1.3424495067E-04  -9.6544745996E-05  -1.0074832758E-04  -3.1127766908E-05  -8.9549916200E-05
   67     -8.6993431363E-05   6.8539506611E-05   4.7519772094E-05   2.9718589699E-05   6.2441047989E-05
   68     -1.9748695697E-05   1.1571967600E-04  -1.5664910928E-05  -3.4263622331E-05   3.5234610716E-05
   69     -4.2735580330E-04   6.7079839290E-05   7.8931950290E-05  -4.5345444590E-05   3.9426136521E-06
   70     -3.1858140821E-06   2.3484332740E-04   6.7697048537E-05   3.3862139466E-05   1.7803173037E-04
   71      5.7656844011E-05   2.3348242233E-05  -4.1328678344E-05   4.5835567750E-05  -2.3735402448E-05
   72     -7.1366671607E-04  -6.2716513006E-05  -2.8137802203E-04   1.5285341794E-04   8.4605008797E-05
   73      9.3918302651E-04   7.8522145314E-05   3.5222132681E-04  -3.9899645019E-04   1.5512143706E-04
   74      1.4425581616E-03   2.9359875862E-05   1.6945984881E-05   9.7493229042E-05  -2.5990223618E-06
   75     -6.9232667833E-05   3.6564799597E-04   1.2737004460E-03   4.0881338415E-04   5.6057021220E-05
   76      5.5758744930E-04  -3.9964969057E-04  -1.4123241040E-03  -6.4242829676E-04   7.5163982615E-05
   77      8.9541973896E-04  -1.0739627292E-04   7.2223339642E-05   1.9562403177E-04  -6.3082603923E-05
                   40                 41                 42                 43                 44        
    0      5.3486197551E-03   1.4914476295E-03  -6.4834913151E-03  -7.1009896650E-04  -1.5021725894E-03
    1     -2.6715852901E-04   3.1474500344E-04   3.4686753126E-04   1.0020200685E-03  -5.0542860919E-04
    2     -2.9796921894E-02  -1.3423527859E-02   1.9103193768E-03   6.5657195259E-04  -2.9668334172E-04
    3      2.1368166753E-03   6.0238267909E-02  -1.0236625952E-02   5.1577078165E-03  -6.8703775641E-03
    4     -5.6075281440E-02   2.7396867688E-03  -3.8730598991E-02  -5.2282154694E-03  -2.3934715980E-03
    5      5.3525126042E-03  -2.7073582043E-01   1.0666800351E-03   4.0809791269E-03  -1.8172321249E-03
    6     -4.2371622412E-03   4.7404947075E-03  -6.1149882883E-02  -4.8024181041E-02   2.8099101366E-02
    7      4.6327289283E-03   3.8719806728E-04  -2.4117814597E-02  -3.4500234475E-01   5.9495604124E-02
    8      2.6124992291E-03   5.9549715158E-03   1.9511095052E-02   1.3524811242E-02  -3.8737512316E-02
    9      2.0509927956E-04  -4.5126296580E-04   2.4422413645E-03  -2.0146509481E-03  -2.3122136281E-03
   10     -1.0458980202E-03   1.5400339695E-03   1.6766714169E-02  -1.8349191360E-02  -3.1863351867E-02
   11     -4.9947677111E-04   1.4106014098E-03  -5.1036177050E-03   8.2783810474E-03  -2.0368472493E-03
   12     -5.7052322760E-05  -7.1856845545E-05   6.9886997272E-04  -5.8957474872E-04  -8.0277269797E-04
   13      8.8819017985E-05  -2.2381118875E-04   3.0470229779E-03   1.2738145649E-03  -7.7361626757E-04
   14      8.4034905528E-05  -3.8450252586E-05   4.0325791470E-05   7.4957137459E-04   1.3604708188E-03
   15      6.5695714325E-06   6.6796315625E-05  -2.8532122967E-04   2.4547015275E-04   2.2043947012E-05
   16      3.6658302403E-08   4.4168562776E-05  -1.7452471161E-04  -1.1762248326E-04   3.1664831306E-04
   17      1.6379106688E-05  -3.4633744855E-05   6.9953752806E-05   7.6484696104E-05   4.9192893851E-04
   18      5.1390260804E-05  -3.7456412362E-05   6.4654798938E-04  -4.1985597003E-04   7.4382060919E-05
   19     -2.4756587199E-06   3.4901558499E-05   2.1397870214E-04  -1.6020234093E-04   1.3328741548E-04
   20     -3.6435792320E-06   2.6365975152E-05  -7.0651902255E-05   4.1869656242E-05  -2.1026095061E-04
   21      2.8854791749E-06   4.3501735491E-05  -7.6574316942E-05   1.2918296809E-04  -9.7694685022E-05
   22      9.4672773731E-05  -1.3328153722E-04  -4.2261548446E-06   3.1422040734E-04   2.6383305375E-04
   23      7.3008371355E-05   1.0781723874E-04  -4.8290430474E-05   2.2685290752E-05   3.0266154270E-04
   24     -7.6596406253E-05  -1.3477429219E-04  -1.8779194650E-03   1.3370400182E-03   1.9106334839E-03
   25     -2.8162556361E-05   2.1647693948E-04   1.6999549862E-03  -1.5102037482E-04  -1.1483232357E-03
   26     -1.6812268103E-04  -1.0704418398E-04   3.9585248782E-03  -4.6147930858E-03  -4.2051064643E-03
   27     -5.5541684064E-04  -7.6119628685E-05  -2.9447207145E-04   6.3037061236E-04  -5.2113054610E-05
   28      1.2203694600E-03   2.7958429683E-05   2.9489361477E-04   8.6639739105E-04   1.4886418796E-04
   29     -6.8425021937E-04   3.5096735470E-04   1.4979495642E-04   5.3020890366E-05  -3.6629488543E-04
   30      2.5821357941E-04  -6.1224342214E-04  -4.6495054583E-04   4.5720277577E-05  -1.6570526474E-05
   31      1.4270260643E-03  -1.9377829082E-04  -1.5602473787E-03  -1.1851369670E-04  -1.6118126265E-04
   32      1.2448946210E-04   9.8625781263E-04  -8.7529051333E-04  -2.1250489246E-04   1.0858255829E-05
   33     -1.0036903101E-03  -7.1973025195E-04  -1.0147606172E-04  -6.6013675547E-05  -6.2675290345E-05
   34     -4.7033830718E-03  -2.9998096486E-03  -1.2239085465E-04  -5.4006176388E-05  -2.1738808163E-04
   35     -2.9874879494E-03   1.1581701010E-04  -2.3219652193E-04  -5.3502917020E-05  -1.7478510516E-04
   36     -5.8699869518E-03   2.9103279973E-03   6.9836044034E-04   1.4802429783E-03   1.5101970535E-03
   37      6.9211252642E-05   6.7214666562E-04  -6.6081099896E-04   3.1512073159E-03  -1.0409079328E-03
   38      2.5259870212E-02  -1.4335710196E-02  -7.2661679041E-04  -6.2676945023E-04   1.9222936708E-03
   39      3.6090051175E-03  -6.8009724448E-02  -1.0763337631E-03  -1.1394838321E-03   1.3143423943E-03
   40      5.5408740547E-02  -1.0319750323E-03  -6.5131843632E-05  -3.9786172543E-04   2.2064545946E-04
   41     -1.0316621647E-03   2.9019165308E-01   4.2669462952E-04  -6.5049889446E-04  -7.4699291101E-04
   42     -6.5162233681E-05   4.2675690301E-04   7.8337822854E-02   4.3986825899E-02  -2.0374821614E-02
   43     -3.9783879472E-04  -6.5048372523E-04   4.3986631092E-02   3.6207779123E-01  -2.1639266713E-02
   44      2.2061625442E-04  -7.4696820106E-04  -2.0374897031E-02  -2.1638984309E-02   4.3933598025E-02
   45      2.3076556534E-04  -4.1895220611E-04   1.6486668788E-04  -8.2111407849E-04  -4.1871057559E-04
   46     -2.5290959893E-04   1.3415163690E-04  -5.5319486521E-04   9.6931703916E-04  -5.0064254104E-04
   47      2.8301562369E-04   2.3911781281E-04   2.8433798092E-04   2.0886536244E-04   3.9466965913E-04
   48     -5.0648803412E-05   8.7830482344E-05   8.8977896869E-05  -4.1284465237E-04  -4.4348262476E-04
   49      5.9479713916E-06   3.4140349884E-07  -5.5554917022E-04   4.9918524497E-04   1.2898527077E-04
   50      3.7987478968E-06  -2.7785993656E-05  -2.4478950082E-04   4.4046336973E-05  -1.5454465947E-04
   51      2.0964697861E-05  -3.1954216773E-05  -5.9270832077E-04   9.4797025818E-04   5.5623694821E-04
   52      1.9378063216E-05  -2.9769582511E-06  -1.1232966296E-03   5.5758991460E-04   7.1665024968E-04
   53      1.8837998283E-05   1.2464505412E-05   6.4367548228E-04  -2.1968849980E-04   1.4284167664E-04
   54      9.1792741588E-06  -2.9530715706E-05  -2.8263712213E-04   2.3085404778E-04  -3.1931291840E-04
   55      1.1026286862E-05  -1.1049766946E-05   1.5502173870E-04  -1.5658536077E-04   1.6119260358E-04
   56     -2.9166640181E-06  -3.0115557707E-05  -3.2747641932E-04   7.8338910011E-05  -3.4519817693E-04
   57     -1.3959444711E-05   5.8541448654E-05  -4.9445186529E-06  -3.9739055610E-05  -3.3082957694E-06
   58      6.6703601733E-06  -2.9177294615E-05  -6.5081734345E-05   4.8948940653E-05  -5.4939717663E-05
   59      1.2956414821E-06   2.9895823162E-06  -9.0564806592E-05  -6.1035510831E-06  -7.3883068335E-05
   60      3.0885234512E-06   2.6979513118E-05  -7.8130062975E-05   6.3194981560E-05  -1.4882221874E-05
   61      7.7786523047E-06  -1.9042259332E-05  -9.1300637009E-05   6.6412401264E-05   7.8727363790E-05
   62     -4.5019933389E-06   1.6457161938E-05   3.5239135896E-05  -1.8898283616E-05  -1.8672071237E-05
   63     -1.7798070142E-05  -4.5292051805E-06  -5.8448856097E-05   4.8722845234E-05  -1.0214223286E-04
   64     -3.8451199092E-06  -7.3030424336E-06  -1.2679912858E-04   7.0169782705E-05  -1.7345013699E-04
   65      2.0846468692E-05  -1.5636193229E-05   4.4603278514E-05  -1.5255217662E-05   7.3476165099E-06
   66     -1.3281651665E-05   2.9086902330E-05  -1.3119516048E-04   2.3818631073E-05   2.9694624877E-05
   67      7.0657927544E-06  -2.6147515321E-05  -1.6735818625E-05   6.1765972411E-05   7.9410645120E-06
   68     -2.9189982957E-06  -4.6054213704E-05  -3.1988600096E-05   5.2183084097E-05   8.1410993112E-06
   69     -7.4219939612E-05  -3.2689588703E-05   3.8917712059E-06   4.7996148705E-05  -3.1818997566E-05
   70      1.7274912362E-06  -6.6143571336E-05   1.4600258673E-03  -1.3407558335E-03  -1.1797091381E-03
   71      4.4445236095E-05   2.9313572707E-05   1.9245451376E-05   2.2531494671E-04   3.5273402217E-04
   72      1.5344368182E-04   4.0870541964E-04   2.7887039972E-05  -4.4791109667E-05  -9.9588248448E-05
   73     -1.7938943859E-04  -5.8396510068E-04  -2.1803102865E-05   3.2703876836E-05  -1.0372237684E-04
   74      6.6956636503E-04  -2.8485110842E-05  -1.5831750668E-05   8.7302609025E-06   1.3466012345E-04
   75     -3.7445572129E-06   1.1071642406E-04   3.6660497898E-05  -7.5104645962E-05   3.0095906560E-05
   76     -4.9944515542E-05  -1.3149557577E-04   4.4144392498E-05   7.5215922799E-05   9.1150055671E-05
   77      3.9598202212E-04   1.4121177504E-04   2.2112828094E-06  -3.7916565827E-05   9.1295794972E-05
                   45                 46                 47                 48                 49        
    0     -1.5011415129E-03  -1.2790894576E-04  -4.6692688771E-04   9.5843821540E-05   1.2480940514E-04
    1     -1.0321408885E-03  -1.0758821123E-04  -2.0885384354E-05   1.7554554034E-04   9.6220578759E-05
    2     -1.3146848194E-04   6.2718465393E-04  -8.7986028176E-04   1.2620102936E-04  -5.3598502453E-05
    3      2.3659291510E-03  -2.3157172690E-03  -3.0234141846E-03   2.0806955172E-04  -4.1847887728E-04
    4     -9.3946468324E-04   6.6745801699E-04  -1.4379038673E-03   8.6196017727E-04   5.7175475233E-04
    5      1.4106112054E-03   5.1211573153E-04   8.6175713823E-04   1.5726150465E-03   2.0884199847E-04
    6      7.7353365202E-03  -4.1416460334E-03  -1.5213422029E-03  -6.7607223384E-03  -1.1073977553E-03
    7     -3.2327750525E-04   3.6021487842E-03  -7.5513472992E-03  -3.5244929559E-03  -7.4555215553E-04
    8      1.8264950022E-02  -2.3003142166E-02  -3.8325446077E-02   4.9274280259E-05  -4.7769726745E-05
    9     -1.0599193533E-01   2.4374939343E-02  -9.3575421929E-02  -8.3592387035E-03  -3.0440720295E-03
   10      2.5411856860E-02  -6.8017575432E-02   4.6809084277E-02   1.2535303922E-02   2.6623698210E-03
   11     -9.1446389593E-02   4.3542862169E-02  -1.9851460480E-01   2.7546775781E-02   9.8017070436E-03
   12     -1.9286869609E-02  -7.0983828863E-03   2.6891227725E-03  -7.5853868102E-02   2.3701893465E-02
   13      7.7224555465E-03   3.5454416595E-03  -1.9254349827E-04   2.2554473710E-02  -7.6989304609E-02
   14     -2.6537211456E-02  -9.0174626863E-03   2.7386445724E-03   6.8776557937E-02  -6.6257774767E-02
   15     -5.1093424723E-03  -1.8622105020E-03   4.9836309654E-04   5.8894875934E-03  -3.6901009854E-03
   16     -3.6094347319E-03  -5.2528716432E-04   8.0020326773E-05  -6.4854865599E-03   3.2085214421E-03
   17      2.6043415655E-03   5.3217114091E-04   9.8805477677E-04  -2.0769671043E-02   1.0611865845E-02
   18      3.0364303784E-04  -1.2047872820E-03   3.9608968191E-04   4.7053483446E-04  -7.7873559401E-04
   19     -7.7954138776E-04  -3.1901104678E-04  -6.4826741389E-05  -9.6299921636E-04   1.1088826501E-03
   20      1.5408273752E-04   7.7430380048E-05  -1.3617167572E-04   1.7720202458E-04   1.4028524572E-03
   21      6.7695927262E-04  -1.8318056715E-03   4.5687865015E-04  -1.9964350942E-04   9.9606384686E-05
   22     -7.5635070134E-05  -7.1393206141E-03   1.4567213085E-03  -4.4229152168E-05  -1.2148490028E-04
   23      5.8352114022E-04   5.8931907914E-04   1.3914659663E-03  -1.2328512266E-04  -4.1964949615E-04
   24      2.8703697645E-04   1.7762346216E-02  -3.5718824960E-03   6.5658374563E-04   2.7335628996E-04
   25     -1.3714973321E-03  -4.5734681866E-03  -5.2102816842E-04   7.2861209815E-04   2.9729462756E-04
   26      6.4815806650E-04   2.6177349413E-02  -4.8563225619E-03   4.6743203235E-04   3.5961690706E-04
   27      1.3023102518E-04   6.0656160320E-04  -3.9171743026E-04  -1.0052213086E-04   1.9266514069E-05
   28      4.1384899141E-04   6.6360910940E-04   1.2388420647E-05   2.6787211601E-06   5.7230905392E-05
   29     -2.9073937279E-05  -4.0410435155E-04   1.2690590854E-04  -4.1799969244E-04  -1.3105635529E-04
   30      9.9178857705E-05  -4.9569795621E-06   4.7487828090E-05  -8.2348201714E-06   3.2753014650E-05
   31     -9.7517614244E-06   1.0280020879E-04  -7.2872795320E-05  -7.9226532970E-05   1.2356065357E-05
   32      1.8005605455E-04  -2.2011771204E-04   6.7642643451E-04  -4.4909434420E-05   2.0517721801E-05
   33     -1.2151144364E-03  -8.6425571994E-04   5.9381442056E-04  -2.4526749152E-05  -6.3746473152E-06
   34     -9.8560452828E-04   2.3850193725E-04   2.9126533086E-04  -4.2021193825E-05   1.4287810795E-07
   35      1.0822999393E-03  -1.6206344023E-04   1.4054187090E-03  -7.6698045888E-05   4.5475460047E-06
   36      5.4520529566E-04   3.7935945422E-05   1.5231859238E-03  -2.6043315052E-04  -5.8674749050E-05
   37      6.6027979967E-04  -4.6754662697E-04  -1.4022543653E-04   1.9120752264E-05  -5.2564391696E-05
   38     -8.5887607254E-04   7.1695983978E-04  -2.5306397294E-04  -1.4471922943E-05   3.8526749855E-05
   39     -6.3452991078E-05   1.6749437915E-04   4.5952917961E-04  -6.6836019747E-04  -4.9786809077E-05
   40      2.3077651128E-04  -2.5289095522E-04   2.8300039818E-04  -5.0648469290E-05   5.9481139526E-06
   41     -4.1890357617E-04   1.3415721325E-04   2.3907018323E-04   8.7833820821E-05   3.4249097297E-07
   42      1.6505683628E-04  -5.5290214955E-04   2.8460045981E-04   8.8714230654E-05  -5.5530103069E-04
   43     -8.2118787335E-04   9.6952819082E-04   2.0900605010E-04  -4.1282169686E-04   4.9915811599E-04
   44     -4.1891248533E-04  -5.0064094542E-04   3.9461673601E-04  -4.4331556024E-04   1.2882603334E-04
   45      1.2053973194E-01  -2.6294147522E-02   9.5800484890E-02   3.8448888682E-04   7.2205262236E-04
   46     -2.6289725249E-02   7.0493875890E-02  -3.9550532508E-02   7.6836460556E-04   4.0142291205E-04
   47      9.5791849918E-02  -3.9554084034E-02   2.3196548419E-01  -2.3401166486E-04   1.8903033946E-05
   48      3.8616407628E-04   7.6785530583E-04  -2.3420089478E-04   8.5618264456E-02  -2.6621871568E-02
   49      7.2300536389E-04   4.0112220461E-04   1.8862787386E-05  -2.6623119461E-02   7.7584141761E-02
   50      2.0353884627E-04   1.0781782525E-04   1.1578487766E-03  -7.2458059379E-02   7.1660233934E-02
   51      8.6470819290E-04   5.9605715879E-04  -2.9592662711E-04  -1.8499176795E-04   1.0395799067E-02
   52     -4.9847745549E-04   2.7853899918E-04  -2.7846326527E-04  -1.7335536829E-04  -8.7695260523E-03
   53      3.5436919561E-07  -3.3179010849E-04  -1.4051101859E-04  -1.3311645237E-03  -2.8126286107E-02
   54      1.1839496215E-04   1.1489591877E-04   3.5479648404E-04  -2.0299709847E-03   1.2530953587E-03
   55     -1.2515203767E-04  -6.9323014227E-05  -4.3931185671E-05   2.1382107305E-03  -1.0568753198E-04
   56     -1.9702357975E-05   5.2940004013E-05   2.5472747328E-04  -3.3471898637E-03   1.9153422753E-03
   57     -1.3636678142E-03  -4.1158036558E-04   1.0754809966E-04   8.3651128410E-04  -4.3888314299E-04
   58      6.6976886829E-04   2.9147892862E-04   5.7728864226E-05  -5.8487501663E-04   3.3935034655E-04
   59     -1.3325549866E-03  -3.7246368489E-04  -3.3679974021E-05   2.0679555856E-04  -6.2530903587E-04
   60      4.9680055451E-05   1.6934306373E-04  -3.7196273478E-05  -7.6539542119E-05   3.0416239099E-05
   61      8.5229850667E-05   1.1567030657E-04  -4.2896453994E-05  -2.6268197554E-04   1.3473014404E-04
   62      5.2326640293E-06  -5.2951966234E-05  -2.9094315654E-05   1.6476871634E-04  -1.8936419660E-04
   63      2.3995641821E-05   1.7293981718E-04  -7.4376988906E-05   2.5385864497E-05   2.2787679908E-04
   64      1.5581222821E-04   6.3771088529E-05   4.9898462960E-05   1.6934022174E-04  -4.8835696801E-05
   65      1.1096382012E-04  -1.2069418876E-04   3.1437039210E-05   4.2719691288E-04  -2.9253003167E-04
   66      3.4290101455E-05   1.5208349293E-03  -4.2948462212E-04   3.6684005681E-05  -2.8245827915E-05
   67     -8.6200722482E-05  -7.6491217929E-04   5.6344838376E-05  -1.5321918912E-05  -3.5486787121E-05
   68      4.6594632887E-05   1.3761481584E-03  -1.6069641522E-04   3.3892392339E-05   9.8910146569E-05
   69      1.6217731082E-04   5.4621097357E-04   1.8247478740E-04   1.1568064267E-04  -1.5101461823E-04
   70      7.7460666249E-04   7.7181599137E-04   6.3708489925E-04  -6.9350841347E-04  -1.5353462446E-04
   71      1.1096636124E-04  -6.7548579001E-04   1.0076800844E-03  -3.2748665150E-04  -9.1196843282E-05
   72      4.5809786985E-05   8.3128168215E-06   7.6015161569E-05   9.7502023047E-05   5.2169380827E-05
   73      8.0875504975E-05   1.1843664424E-04  -2.1534531307E-04   4.8107055378E-05   1.7009095734E-05
   74     -2.1450874624E-05  -5.6161458431E-05   1.0972244154E-04  -5.2455349272E-05  -2.1664046060E-05
   75      8.5688345880E-05  -8.6733317318E-05   1.0959337117E-04  -7.3466946455E-06   4.6960011090E-06
   76      7.0103819895E-05  -5.7371369769E-05   1.4347525577E-04  -6.0181328495E-05   2.2140950749E-05
   77     -2.3811537742E-05   9.0440777190E-06  -3.0555365936E-05   2.0158688264E-06  -5.6800849302E-08
                   50                 51                 52                 53                 54        
    0     -7.3569939348E-06   3.0185321450E-04   2.2516252921E-04  -5.1155891942E-05   5.9158590760E-05
    1     -5.8576893706E-05  -1.8801819237E-04  -4.1760057843E-05   9.8978299697E-05  -2.7931856008E-05
    2     -3.0206997267E-05  -1.6472696124E-05  -3.5226768360E-05   5.1680062899E-05  -4.4409816594E-05
    3     -3.5574809618E-04   9.3943458320E-06  -3.0002483339E-04   5.4540978059E-05  -2.2656762294E-04
    4     -3.5349252105E-04  -8.4979200689E-06   3.0354179902E-04  -6.5887540442E-05  -8.0982223067E-05
    5     -8.0461929459E-06  -2.3950449924E-04  -5.3348830434E-05  -7.8272011538E-05   2.6169431867E-04
    6      1.2507774287E-03   2.2483644305E-03   1.4344207736E-03  -3.3988163308E-04  -7.9028607668E-05
    7      8.9451890773E-04  -7.9047610800E-04   1.4460896813E-03   8.0998793075E-04   4.2573314031E-04
    8      1.4051385996E-03  -1.1799624477E-03  -3.2363758509E-04   2.5064061500E-04   5.7594943600E-04
    9     -1.2084756279E-03  -5.8669369963E-04   1.0366967912E-03   1.1555701305E-03   6.9181264558E-04
   10     -1.7234385279E-03  -3.2225715001E-02  -1.1042944013E-02   4.6173819306E-03  -8.2673701161E-04
   11     -4.0280830406E-03   1.0588581180E-03  -3.1987597828E-04  -1.1709646628E-03  -5.3825510020E-04
   12      6.9588380407E-02  -5.1580008805E-02  -7.0523239934E-03   1.6817166734E-04   5.8584030449E-03
   13     -6.4786529773E-02  -7.4416379377E-03  -2.8668607163E-01  -2.8817178441E-03  -8.0849948534E-03
   14     -2.3556164711E-01   6.4370130414E-04  -5.1257742092E-04  -5.1071207032E-02  -1.9165349203E-02
   15      6.8746775112E-03   1.1039007695E-03  -6.4046894833E-04   7.1153946887E-04  -6.8068247050E-02
   16     -8.0137764132E-03   2.1693953874E-02  -1.1078765331E-02   2.5653688929E-02   2.2945637826E-02
   17     -2.3067374899E-02   1.2359544608E-03  -1.2107254719E-03   2.4793687175E-05   5.3488572632E-02
   18      1.1515393090E-03  -3.3792658787E-03   2.5619792722E-03  -3.8874835438E-03  -2.2876400147E-04
   19     -1.5885902532E-03   7.2623392605E-04   7.2615674672E-04   4.4514222533E-04  -7.2782287306E-04
   20      5.4801704792E-05  -3.7963900457E-03   2.6514905623E-03  -3.6316001719E-03  -1.6038755423E-03
   21     -2.4866771841E-04   5.0412315693E-04   2.9803112082E-05   9.1016397998E-05   7.0355488264E-04
   22      3.0385383989E-04   1.4170153379E-04   4.3913526634E-04  -4.4815414600E-04  -2.8002875485E-04
   23      3.9122260043E-04   7.4973866744E-05  -1.3518066713E-04   3.0322583087E-04  -6.7408385414E-04
   24     -3.7970132427E-05  -6.4971137752E-03  -2.5247739647E-03   6.2399979130E-04  -4.0589502439E-04
   25     -5.7009305723E-04   7.4908858986E-04   1.5748452809E-03  -1.4335263962E-04   4.7903824139E-05
   26     -8.0163683186E-04   6.4014647994E-04  -2.9365503599E-04  -1.1453349662E-04  -4.5075275517E-04
   27      7.0229722764E-05   3.3051664065E-04   4.6239879194E-04   1.0575136971E-04   2.8629943643E-05
   28      1.7387131067E-04  -1.5620539958E-03  -5.6941061443E-04   1.3884668635E-04  -3.5842125283E-05
   29      1.8194964856E-04   1.9447753504E-04   1.3141617650E-04   2.2788784284E-04   1.9264100823E-05
   30      6.4478897005E-06  -4.1083857428E-05  -4.2171763546E-05  -2.1193668008E-06   1.8344717480E-05
   31      4.1583496439E-05   5.5887457612E-05   8.7350826096E-05  -3.3029642471E-05   3.6294298857E-05
   32      8.3575954632E-06   3.9649046560E-05   4.7383135865E-05  -1.8393345146E-05   1.1171069092E-05
   33      2.1511619488E-07   2.2308369090E-05   2.3232895029E-05   6.5449466702E-07   8.4351160664E-06
   34      8.3873031527E-06   2.0472541404E-05   3.2060881460E-05  -2.0742062009E-05   4.0129248895E-06
   35      1.3362343082E-05  -8.0718093659E-06   6.7931808965E-06  -1.8635972500E-05   2.0482385140E-05
   36      1.7140637859E-04   4.4800972320E-05  -3.0388647057E-05  -8.2075508893E-05   1.4818116944E-04
   37      4.3656981537E-06   1.9793646639E-05   3.6808241470E-05   2.4118735430E-05  -1.2258178886E-05
   38      1.4009668762E-07   2.0246319486E-05   9.1844728109E-06  -6.8076703385E-06   1.7459043542E-05
   39      7.8474058478E-05   1.0530627912E-04   4.6636207428E-05  -5.0163545256E-05   3.2679121488E-06
   40      3.7998057504E-06   2.0966621725E-05   1.9382539686E-05   1.8835967752E-05   9.1822957828E-06
   41     -2.7786005461E-05  -3.1950974127E-05  -2.9790427759E-06   1.2462262300E-05  -2.9540257010E-05
   42     -2.4450712136E-04  -5.7551517837E-04  -1.1222460426E-03   6.3554762935E-04  -2.8287441665E-04
   43      4.4025085452E-05   9.4596070713E-04   5.5793819264E-04  -2.1812035852E-04   2.3078893710E-04
   44     -1.5472111413E-04   5.4474676415E-04   7.1606449466E-04   1.4932905132E-04  -3.1927427546E-04
   45      2.0378598933E-04   8.6497681089E-04  -4.9834037866E-04   4.8989999061E-07   1.1843409999E-04
   46      1.0751302708E-04   5.9656889154E-04   2.7867525611E-04  -3.3155397556E-04   1.1488268361E-04
   47      1.1576855115E-03  -2.9583592957E-04  -2.7847211061E-04  -1.4033650158E-04   3.5480606068E-04
   48     -7.2455847855E-02  -1.8522710851E-04  -1.7336714756E-04  -1.3311681849E-03  -2.0299952615E-03
   49      7.1661729476E-02   1.0396110466E-02  -8.7697933314E-03  -2.8126477672E-02   1.2531105489E-03
   50      2.5965902935E-01  -6.4432248756E-04   1.0329043289E-04   8.2924294816E-04  -3.6046105754E-03
   51     -6.4445916709E-04   5.6519606902E-02   6.8858754120E-03   1.0832278144E-03   7.1229289710E-04
   52      1.0327628161E-04   6.8862040134E-03   3.1248045272E-01  -9.2804075089E-04  -2.2516075212E-04
   53      8.2931544896E-04   1.0833780134E-03  -9.2763498520E-04   5.2492680825E-02   8.0280195906E-04
   54     -3.6046318283E-03   7.1232244521E-04  -2.2538648792E-04   8.0283455194E-04   6.8250482731E-02
   55      2.2438672374E-03  -6.3759694212E-04   5.4804054676E-04  -6.5898950090E-05  -2.6900222975E-02
   56     -2.5075358753E-03   2.5233416385E-04   4.0559740482E-04   6.7243945520E-04  -5.4541515217E-02
   57     -3.0533093320E-04   2.8573758575E-04   4.9680456103E-04   3.0627183295E-04  -5.7774942736E-03
   58     -2.6051217202E-04  -6.2178082148E-05   2.5033373635E-04  -6.4685828071E-04   1.2089008593E-02
   59      9.6864212024E-04   7.7827737797E-04  -1.5051662524E-04   7.1703453972E-04   2.5287872150E-02
   60     -2.0439418792E-04   2.2082759554E-04  -2.7279148146E-04   2.7652676157E-05  -1.4253513242E-04
   61     -4.4448563951E-06   1.4405387030E-03  -9.7234235173E-04   1.4474664474E-03   2.9529962657E-04
   62      5.5990308871E-04  -4.6462036501E-04   2.3363545070E-04   1.3583424750E-05   2.0741490236E-04
   63     -7.6706884264E-05   2.8746923362E-05  -6.7848804442E-05  -9.6168994750E-05   6.7034152238E-04
   64      1.1898781717E-03  -4.4228754894E-04   4.0635804047E-04   3.2371546338E-04  -4.0209722377E-04
   65      6.7041831432E-04  -7.3750850012E-05  -2.9606285271E-05   2.8203084360E-04  -3.9941018398E-04
   66      5.5656372216E-05   1.5294813283E-04   2.6543544115E-05   3.2021158392E-05   1.6790606634E-05
   67      7.2088247117E-05  -6.6025121475E-06   1.9336101365E-05  -8.3945732654E-05   5.2942756945E-05
   68     -4.2090035040E-05   1.6637107893E-05  -6.7954603252E-05   7.8484201027E-05   1.0449503643E-04
   69     -4.2009833878E-05   1.0758829000E-04   1.0285230348E-04   1.1658130843E-05  -5.8741132955E-05
   70      4.9696015172E-04   1.0572998541E-05   1.0298245829E-04   4.0175357698E-04   1.1785265393E-04
   71      2.9574798356E-04  -1.2021728571E-04  -9.6412251065E-05   1.6267137507E-04   1.6380581118E-04
   72     -5.6298046421E-05  -2.8016188205E-04  -1.7256587822E-04  -4.6533943074E-05  -2.8258037216E-05
   73     -1.5012743316E-05  -1.5333286972E-04  -1.0408706880E-04   7.8097145768E-06  -2.0102964572E-05
   74      3.7075968224E-05   1.1709856135E-04   5.0059719613E-05   2.9352087096E-05   2.4812810019E-05
   75      3.7443229089E-05  -4.0085410947E-04  -2.0897426105E-04   6.0350892577E-05   2.2674047295E-06
   76      5.1186956328E-05  -1.9030644200E-04  -7.6450766521E-05   9.9843390720E-06   1.3429761433E-05
   77     -9.0310465811E-06   1.5241970384E-04   8.3515409591E-05  -3.6161134525E-05   2.6603044554E-05
                   55                 56                 57                 58                 59        
    0     -3.8858645898E-05   5.8600995152E-05  -2.3562242055E-05   1.8620838082E-05   6.7218027002E-06
    1     -2.3885109340E-05  -5.1493789458E-05   2.6089312684E-05  -7.3792286040E-05   1.0708808797E-05
    2      1.7516237216E-05  -5.6739845626E-05  -7.7931009210E-06  -1.2425114310E-05  -6.8314939709E-05
    3     -7.5682467172E-05  -2.4775926209E-04   2.3751348009E-04  -1.3841535950E-04  -8.4452826335E-05
    4     -1.0722988890E-04  -5.5489846646E-05   4.0694210792E-05  -5.5005655655E-05  -1.5538853727E-06
    5     -3.2016208408E-05   4.2858581958E-04  -3.0711519322E-05   7.0812555433E-05   2.3475834610E-04
    6      4.1520110068E-04   6.8942680149E-04  -1.0417017310E-05   1.1546314819E-04   3.3592027377E-04
    7      9.7945685291E-05   2.4683752642E-04  -1.2266860814E-04   2.0714779657E-04  -2.2901855921E-06
    8      2.4456256393E-05   7.7768453715E-04  -7.2422447765E-05   1.7272571662E-04   3.3016464713E-04
    9     -1.0516877733E-04   8.9897268489E-04  -4.4390333456E-04   1.1518734258E-03  -1.9833631322E-03
   10     -1.1491874568E-05  -3.5611966666E-04   2.4109724767E-03  -7.1496507825E-04   2.2172379625E-03
   11     -7.9479631136E-04  -5.1675405122E-04  -4.1414185442E-03   2.0655847591E-03  -4.1349832581E-03
   12     -3.6483117525E-03   5.8316557253E-03  -1.8683157154E-02   1.2419002729E-02  -2.4691787499E-02
   13      4.8415289877E-03  -8.5732997477E-03  -5.8603806815E-03   3.4929300716E-03  -7.1637175870E-03
   14      1.2464186011E-02  -2.1086487599E-02   5.3927746733E-03  -3.3220297099E-03   4.7194743512E-03
   15      2.0652513306E-02   5.0326598086E-02  -2.5962996739E-01  -5.5463650405E-02   5.2128518435E-02
   16     -8.8437376865E-02  -8.2749538528E-02  -5.7662875991E-02  -6.8420258608E-02   1.3062700125E-02
   17     -8.1263985119E-02  -2.3932214152E-01   4.9774459236E-02   1.1505697885E-02  -6.3921871954E-02
   18      9.3247671096E-03  -3.1964054917E-04  -1.5801481650E-03  -3.2412986952E-02   1.0067825556E-03
   19     -1.4520073997E-02   1.4794849893E-03   1.7747325882E-03  -4.2986799719E-03  -1.3667067421E-03
   20     -3.1152300590E-02   2.1562249019E-03   4.9301123952E-04   8.0615243469E-03  -1.7598021103E-03
   21      4.3512111331E-04  -4.8882487446E-04   1.2294051376E-03   4.4227735914E-04   5.4796157326E-04
   22      2.8960426027E-03   2.3586210551E-04  -1.1311988402E-03  -7.9280165088E-03   1.3750896607E-03
   23      4.6367482772E-04   2.8423512495E-04  -2.7875866813E-05   3.9312173680E-04   4.3634604504E-04
   24     -6.9737048932E-05  -1.2532328266E-04   5.9165554723E-04   8.0577469637E-04  -1.6866502733E-05
   25     -1.7137386464E-04   3.0472208953E-05   6.4775233971E-04  -5.8692615133E-04   5.3168593404E-04
   26     -3.2537109973E-05  -6.8732670057E-05   2.6528372874E-04   6.3829544994E-04  -2.5512190556E-04
   27     -5.1168243691E-05   2.1628754750E-05   7.6262283480E-05  -8.6380864841E-05   3.2733559587E-05
   28      4.7097630377E-05  -6.8930857381E-05   2.6071336221E-05   1.7295264751E-04  -2.0360568368E-05
   29     -5.7102964132E-05  -1.3584823031E-05   1.7153607261E-05  -8.0145343173E-05   1.6472290444E-05
   30     -7.6945014359E-06   2.0939376783E-07  -3.8765339606E-05  -1.7844482193E-05   6.1292574900E-06
   31      8.1627277873E-06   3.8395645131E-05  -2.9042358936E-05   4.3712361807E-05  -8.0114734900E-06
   32     -7.4353442595E-06   2.5618569412E-05   3.8097819588E-05  -1.2340408615E-05   2.9184354878E-05
   33      4.9938735250E-07   1.5414374111E-05   3.5371898553E-05  -3.6780820541E-05   2.1720972556E-05
   34      1.9697891132E-06   1.0010784446E-05   1.1899344522E-05   2.4181327897E-05   2.8628647356E-06
   35      2.4698782927E-06   2.9456148554E-05   3.3713631842E-05  -3.1160464572E-05   6.1887530212E-05
   36      3.8494426900E-05   1.6668229702E-04  -7.6532547042E-05   5.0462887645E-05   7.9234293869E-05
   37      5.7046212006E-06   6.9277547437E-06   1.5242675397E-05   2.8991243850E-05  -3.3996932407E-07
   38      2.1233301302E-05   1.0930190865E-05  -3.8294862359E-05   9.2948423599E-06  -1.3719945457E-06
   39      1.0121214101E-05  -2.5009124547E-05  -7.9627206949E-05   3.8008330566E-05  -5.8764595186E-05
   40      1.1023659221E-05  -2.9167650199E-06  -1.3960635348E-05   6.6700350924E-06   1.2961200210E-06
   41     -1.1049712037E-05  -3.0117338487E-05   5.8541913679E-05  -2.9177268958E-05   2.9893335744E-06
   42      1.5533110964E-04  -3.2783555881E-04  -4.9308391767E-06  -6.5087662991E-05  -9.0565941873E-05
   43     -1.5666266064E-04   7.8335247595E-05  -3.9739424847E-05   4.8949239985E-05  -6.1054046303E-06
   44      1.6130748408E-04  -3.4523439300E-04  -3.3109759414E-06  -5.4938414640E-05  -7.3882006914E-05
   45     -1.2515974428E-04  -1.9705087098E-05  -1.3636818840E-03   6.6976833133E-04  -1.3325635433E-03
   46     -6.9322819145E-05   5.2927073056E-05  -4.1158305846E-04   2.9147875891E-04  -3.7246356897E-04
   47     -4.3920420073E-05   2.5474548426E-04   1.0755222114E-04   5.7730005457E-05  -3.3678182709E-05
   48      2.1382174380E-03  -3.3471732053E-03   8.3652686673E-04  -5.8492490347E-04   2.0674374530E-04
   49     -1.0568678418E-04   1.9153363976E-03  -4.3890219532E-04   3.3933390763E-04  -6.2532352574E-04
   50      2.2438666207E-03  -2.5075657085E-03  -3.0529448369E-04  -2.6055731368E-04   9.6861560776E-04
   51     -6.3744133163E-04   2.5237947280E-04   2.8576109148E-04  -6.2174163912E-05   7.7828092043E-04
   52      5.4812043019E-04   4.0559451092E-04   4.9681592252E-04   2.5031571763E-04  -1.5052213447E-04
   53     -6.6241924467E-05   6.7249355996E-04   3.0625808884E-04  -6.4684177528E-04   7.1705030080E-04
   54     -2.6897613907E-02  -5.4536077196E-02  -5.7775146047E-03   1.2088840925E-02   2.5287691114E-02
   55      9.7051994022E-02   8.8487490335E-02  -1.3879749736E-03   3.1476878680E-03   8.4500935680E-03
   56      8.8485756612E-02   2.6152524291E-01   9.8239833296E-04  -1.4902542116E-03  -4.2548677292E-03
   57     -1.3880012464E-03   9.8259175239E-04   2.8398718850E-01   6.2640602897E-02  -5.2435123950E-02
   58      3.1477653959E-03  -1.4903207102E-03   6.2640768056E-02   7.2810821813E-02  -1.6445051277E-02
   59      8.4501845650E-03  -4.2549945577E-03  -5.2435528348E-02  -1.6445110241E-02   6.6377242730E-02
   60      3.0911635914E-04  -3.2745965148E-05   5.0989807245E-04   2.6406991409E-04   2.0494880251E-04
   61      1.1182684818E-03  -4.5965632288E-04  -4.4220115071E-04   1.1622691759E-03   7.3316866302E-05
   62      1.6878639055E-04   7.4472004399E-04   2.7959292094E-04   4.3525999613E-04  -2.0917672506E-04
   63     -9.1332748538E-04   3.7166771045E-04   2.1225595321E-04   3.2341461089E-04  -1.8758102766E-04
   64     -6.6027759658E-03   7.1510308074E-04  -5.0066427490E-04   8.8592395259E-04   2.0910229409E-04
   65      4.3951563039E-04   1.0888326899E-03  -3.6944218928E-04  -8.0344689727E-04   1.3848773006E-04
   66      3.5488567716E-04  -1.5153082673E-04  -2.3137703501E-04  -2.1476805454E-03   2.3369274610E-04
   67      4.5837136002E-04   3.0650839016E-05   7.4483621137E-05  -9.1738423401E-04   3.4763269767E-04
   68      3.0226817274E-04   1.3042300950E-04  -2.8023705377E-04  -1.1277104888E-05   5.6332735948E-04
   69      1.6110667305E-04   6.4201735338E-05  -5.4645534010E-06  -1.1307536452E-04   6.5038607933E-05
   70     -4.2709676083E-06   9.6329001884E-05  -6.9432824233E-05   5.7238694323E-05  -7.7241875773E-05
   71      1.9560194949E-04   2.7241874975E-05  -4.3806421446E-05  -1.6073667032E-04   8.1536768578E-05
   72     -3.1164441582E-05  -2.7681168758E-05  -1.2089338358E-05   7.7828217451E-05  -3.4857262340E-05
   73     -1.8196201430E-05  -2.3115859002E-05  -1.4222298337E-05   9.1908809261E-06  -2.6187249856E-05
   74      9.2003832746E-06   1.9059824483E-05   2.5523103282E-05  -4.5341738385E-05   2.1236019083E-05
   75     -3.0859894733E-06  -3.6710186237E-05  -2.8928967567E-05   2.2592503265E-05  -1.8800460256E-05
   76      1.0440418210E-06   3.8606206911E-06  -4.1848770937E-05   1.4316093444E-05  -1.3423367521E-05
   77      1.4643631017E-05   1.4333510613E-05  -9.0579144461E-06  -2.1943115605E-06   1.4069108213E-05
                   60                 61                 62                 63                 64        
    0     -3.8801123470E-04  -1.2891110583E-04  -1.0030591750E-05   1.0747162174E-04   2.8133107506E-05
    1     -3.6271593878E-04  -1.2598131126E-04  -9.1361289873E-07  -1.9025876728E-05  -1.9914569934E-05
    2      2.1519774017E-04   8.1690619479E-05   1.8682044165E-05  -1.5470480649E-04  -2.8321853638E-05
    3      4.6710263802E-05  -9.0350555997E-05   8.3632499448E-05   1.7336053216E-05  -9.3280075605E-05
    4     -1.1643645191E-04  -6.6229871419E-05   1.7831893284E-05  -8.1037153792E-05  -3.2958255170E-05
    5     -8.0154320952E-05   7.2115891168E-07   4.4341841522E-07   5.9972600780E-05   1.2730183028E-04
    6      1.0036816820E-04   1.9823835803E-04  -1.6915747704E-04   1.8808691580E-04   1.7747329504E-04
    7      1.8837843080E-04   1.2066157227E-04  -2.8314980417E-06   1.4650259235E-04   1.6456616966E-04
    8      8.4545429919E-05  -1.0155638516E-04   4.3898945414E-05  -1.7115790703E-04   1.8275606408E-04
    9      1.6968933855E-04  -7.5366461509E-04   4.6487008449E-04  -3.5487103550E-04   8.6959522873E-05
   10     -6.6048644467E-04  -1.1201134933E-04  -1.1977572146E-04  -1.0679608858E-04  -2.2938936183E-04
   11      2.2654453331E-04  -9.7764204230E-05   1.0188997895E-04  -1.5979280818E-04  -7.6550599297E-05
   12      7.9576515029E-04  -1.5400024700E-03   3.7140353155E-04  -3.3475790625E-04  -3.1133477700E-04
   13     -7.8553211410E-04  -7.1340091492E-03   9.7337190980E-04   3.0737173690E-04   1.5535967267E-03
   14      2.6804896630E-04  -1.3246696020E-03   7.5633631454E-04   5.6934857591E-04  -1.8211107411E-03
   15      2.5021280600E-03   2.0889205214E-02  -5.9390314724E-06   1.5231740455E-03   8.4119515073E-03
   16     -8.0392098459E-04  -1.1498300122E-02  -9.2551506897E-04  -1.0351118167E-03  -1.3810774539E-02
   17      2.4268341310E-03   2.5367452426E-02  -6.7252482946E-04  -2.5973693766E-03  -3.0324899640E-02
   18     -1.3497248117E-01   4.9742948208E-02  -1.0447128666E-01  -6.3886677199E-02   2.3454333073E-02
   19      4.6918724433E-02  -7.9303723381E-02   5.8421369223E-02   2.4320200835E-02  -9.2263447139E-02
   20     -9.7432720937E-02   5.6584264854E-02  -1.7843702109E-01   4.2292880887E-02  -7.8197598768E-02
   21     -2.6071673988E-02  -8.0381377598E-03   7.5613647053E-03  -2.5894362208E-02  -5.8854458735E-03
   22      1.2447484254E-02   4.0627513345E-03  -4.6031389525E-03   8.2612617669E-03   7.2310893377E-03
   23     -2.2901616788E-02  -7.3136194187E-03   8.4636528613E-03   3.3234408757E-02   8.6983416626E-03
   24     -4.1219628264E-03  -2.2287944874E-03   1.2523998375E-03   3.4317092787E-03   1.0579274945E-03
   25     -3.7249860258E-03  -4.0992549876E-04   2.0652767251E-04  -1.7704931478E-04  -2.3488135995E-04
   26      3.6776545347E-03   3.2395612918E-04   4.4486853076E-04   5.9362841403E-03   1.0772052987E-03
   27     -6.4704769624E-04  -3.1702757869E-04   1.7927820400E-04  -2.9513199992E-04  -8.2971882758E-06
   28      9.5020653088E-04   4.1031805443E-04   1.3940250774E-04  -6.0147090419E-04  -1.3117360845E-04
   29     -1.3856604165E-03  -2.4765744191E-04   3.2123491514E-04  -2.5672319360E-04   1.2137690139E-04
   30     -1.7143085145E-04  -3.8082547003E-05  -1.3632264767E-05   1.2060744136E-05   1.5804143450E-06
   31      1.5172742269E-04   6.3672305251E-05  -3.9716155080E-06  -7.1663922019E-06   1.4241560640E-05
   32     -3.3578295033E-06  -6.9301803780E-06  -6.3674054916E-06   1.9687134849E-05   7.2674107749E-06
   33      1.7229592355E-05  -3.4397079025E-06   5.3570488307E-06  -5.3902316790E-05  -4.6001829848E-06
   34      1.8563396361E-05  -3.3660644924E-07   3.8932198276E-06   7.6319204262E-05   1.0570162449E-05
   35     -3.0784164310E-05  -1.5261942045E-05  -1.2165409153E-06  -3.8057442172E-05   3.7567682864E-06
   36     -1.4499538427E-06   3.2648922556E-05  -2.6183941305E-05   9.5164414222E-06   4.5499576544E-05
   37      5.3048992242E-05   7.3484317568E-06   8.1632457171E-06   2.9261457967E-05   1.0627627427E-06
   38     -1.0616325113E-06   7.1332078912E-06  -1.0539804084E-05  -1.5912625209E-05   6.0233807634E-06
   39     -1.5200534380E-05   4.8766607893E-05  -2.5931413299E-05   3.6492418862E-05  -2.8662634172E-06
   40      3.0916508064E-06   7.7778457957E-06  -4.5025039612E-06  -1.7795735495E-05  -3.8449504916E-06
   41      2.6979166767E-05  -1.9042173310E-05   1.6457221001E-05  -4.5286018985E-06  -7.3021092314E-06
   42     -7.8134195622E-05  -9.1294101239E-05   3.5236152394E-05  -5.8443532856E-05  -1.2679921056E-04
   43      6.3195076713E-05   6.6412007858E-05  -1.8898419218E-05   4.8713526069E-05   7.0170320189E-05
   44     -1.4878396628E-05   7.8722046374E-05  -1.8669712929E-05  -1.0215074344E-04  -1.7344674742E-04
   45      4.9677603317E-05   8.5230752141E-05   5.2299327910E-06   2.3965548909E-05   1.5586877460E-04
   46      1.6934642358E-04   1.1567051118E-04  -5.2949470164E-05   1.7296165995E-04   6.3746376800E-05
   47     -3.7200022020E-05  -4.2895869405E-05  -2.9097351491E-05  -7.4399420341E-05   4.9891309341E-05
   48     -7.6558269660E-05  -2.6265775636E-04   1.6471576173E-04   2.5872777758E-05   1.6970369477E-04
   49      3.0450285624E-05   1.3467024408E-04  -1.8923835888E-04   2.2950028925E-04  -4.6288270627E-05
   50     -2.0440666437E-04  -4.4234419493E-06   5.5985620479E-04  -7.6859644812E-05   1.1903681443E-03
   51      2.2082978210E-04   1.4405327465E-03  -4.6461823904E-04   2.8754436102E-05  -4.4230581925E-04
   52     -2.7279216830E-04  -9.7234151741E-04   2.3363572555E-04  -6.7855305104E-05   4.0647524610E-04
   53      2.7652187800E-05   1.4474685646E-03   1.3582453370E-05  -9.6167126099E-05   3.2371962950E-04
   54     -1.4252624842E-04   2.9538647869E-04   2.0741072404E-04   6.7033570168E-04  -4.0207917887E-04
   55      3.0901005649E-04   1.1183081717E-03   1.6880270259E-04  -9.1331415945E-04  -6.6027761415E-03
   56     -3.2709657263E-05  -4.5966429630E-04   7.4469080594E-04   3.7169855917E-04   7.1513292310E-04
   57      5.0990706483E-04  -4.4218190585E-04   2.7957569807E-04   2.1207613782E-04  -5.0098501906E-04
   58      2.6413269783E-04   1.1623898768E-03   4.3515275975E-04   3.2288119792E-04   8.8500059916E-04
   59      2.0492385470E-04   7.3266537551E-05  -2.0918982740E-04  -1.8793349268E-04   2.0847209520E-04
   60      1.5583388275E-01  -5.1280783156E-02   1.1067277408E-01   5.9436474045E-03  -3.1403070182E-03
   61     -5.1281065855E-02   8.6894965107E-02  -6.4123306785E-02  -7.9723737807E-03   5.0786642803E-03
   62      1.1067384355E-01  -6.4123588446E-02   1.8637138010E-01  -1.5652922226E-02   9.7522928905E-03
   63      5.9435495887E-03  -7.9723957759E-03  -1.5653008643E-02   7.7665636404E-02  -2.3225992154E-02
   64     -3.1403133539E-03   5.0785103993E-03   9.7524103162E-03  -2.3226824672E-02   9.7176015473E-02
   65      5.1417130227E-03  -9.8561975534E-03  -1.9098408599E-02  -5.9784648506E-02   8.7744215395E-02
   66      5.9171478900E-04   1.6335362422E-04  -8.2004834822E-04   4.4401217250E-04   1.6286739910E-05
   67     -2.2891880480E-04   3.8678674185E-04  -3.3477739101E-04   7.2541267361E-04   1.0843168770E-03
   68     -6.9403150649E-04  -6.1884331882E-04   1.2780142351E-04  -5.2989742756E-04   9.2430447261E-04
   69      2.9350202516E-05   2.7705100338E-04   4.3811999289E-04   3.9574661486E-04   6.0299407405E-04
   70     -1.0623514100E-04  -2.0905721601E-05   1.9433241047E-05  -5.4060025227E-04  -4.0033927718E-04
   71     -2.9036694152E-04   2.4557215592E-04   5.3876902928E-04  -2.0096147488E-03  -3.8767127680E-04
   72      7.9566313625E-05   1.2349357460E-05  -8.1978350254E-05   2.9908708910E-04  -2.5924589602E-05
   73      7.3790370003E-06   1.7191908199E-05  -2.3288977375E-06   1.2158396908E-04   2.0359688629E-05
   74      1.1286130238E-04   3.1658496413E-05  -1.1880255975E-05  -3.9928806304E-04  -5.3758407602E-05
   75     -2.0608038108E-04  -1.0706900951E-06   2.5603630485E-05  -1.5630358099E-04  -3.6110585068E-05
   76     -9.4104886829E-05   4.3696597047E-06  -1.2410454903E-05  -3.2271745469E-06   1.2263260847E-05
   77      1.5064547193E-05  -1.7778988823E-05  -2.9225309414E-05  -1.8221231296E-04  -6.3539172862E-05
                   65                 66                 67                 68                 69        
    0     -3.2578803951E-06  -7.8548196794E-05   8.7534675806E-05   6.0045005898E-05  -1.0175955468E-03
    1      5.2891463944E-05  -2.9225305727E-05  -1.7438027352E-04   5.9549873083E-05  -1.3182233182E-03
    2      6.4779728610E-05   3.5992954518E-04  -2.6035735754E-04  -5.4601044093E-04   1.1690553006E-03
    3     -1.6799921933E-04   5.3022016645E-04  -2.5172359359E-04  -1.3226628584E-04   2.3135086503E-04
    4      4.8208220165E-05   1.3408479679E-04  -5.5683359495E-05  -1.9363376862E-04  -4.5007171444E-04
    5      1.3127307742E-05   1.1479215724E-05   8.3301881629E-05   1.4815942997E-04  -9.1387107286E-05
    6      5.0841473566E-06  -2.2404715532E-05   8.8181716995E-05   3.9238237794E-04   7.1126055085E-04
    7     -2.3040293179E-04  -1.3147828113E-04   3.8574614869E-04  -3.2419850214E-04   2.3021440055E-05
    8      1.2216621553E-04   2.4160907885E-05   5.2816249307E-05   4.9110382179E-04   6.8364564685E-06
    9      3.2111319864E-04  -3.4366548569E-03   1.6394858377E-03  -3.3741337199E-03   4.6126067632E-04
   10      7.4063424375E-05   1.3786771556E-04   1.4075788432E-03  -4.5910797845E-04  -9.0131113162E-04
   11     -6.4715507950E-05  -3.8037889352E-03   2.1580483841E-03  -4.0703164598E-03  -8.1022916168E-04
   12     -1.7227363091E-04  -4.7082269005E-04   1.3933872660E-04  -1.9858291281E-04  -4.8197102081E-05
   13      6.4365577278E-04   7.1191010927E-05   7.3810265953E-04  -2.6123801738E-04   8.8333037872E-05
   14      6.1432188127E-04  -9.2756215587E-05  -3.8648978882E-04  -1.0138803829E-05  -2.1557781681E-04
   15     -9.7211674418E-04  -7.3459108797E-03  -3.7420210422E-03   4.3674018894E-04  -2.7618948489E-04
   16      1.1785139879E-03  -3.4058125000E-04   9.1932897139E-04  -5.3092379228E-04  -1.4142803189E-04
   17      1.7526516895E-04   1.9872280187E-03   7.2050850378E-04   3.4045951612E-05   2.5115315311E-04
   18      4.1740310546E-02  -3.0825497364E-03   4.1937503602E-03   6.0702919481E-03   4.8592579293E-03
   19     -8.0767456090E-02  -3.9954002707E-02  -1.0535180133E-02   9.8901522707E-03  -2.0074764573E-04
   20     -2.2137409095E-01   3.1168844835E-03  -4.1486408876E-03  -3.3254043197E-03  -3.9566592685E-03
   21      1.3873710435E-02  -6.4486692702E-02  -1.1668183679E-02  -1.1263993556E-02  -2.8094436186E-03
   22      7.2577601303E-04   3.6361524716E-03  -3.5172802382E-01  -1.2840890605E-02  -8.2764947887E-03
   23     -8.5202779487E-03  -1.1389010173E-02   3.4636783275E-02  -2.9116950784E-02  -2.7494152337E-02
   24     -1.8250434315E-03   1.3422528036E-03  -2.0752777426E-03  -2.9252058770E-03  -6.3318256105E-02
   25      1.5426189676E-03   2.6372691317E-02  -1.1396048783E-02   3.0233696809E-02   2.4317820183E-02
   26      1.7373757473E-03   1.8240254644E-04  -5.5531056925E-03  -7.8984773867E-03   4.3782072466E-02
   27     -7.2393511916E-05   1.1793483322E-03   1.4872066464E-04   4.1424834493E-04  -7.6248992316E-03
   28     -2.0019380071E-05   3.4546138611E-04   9.7980844522E-04  -1.1305257226E-04   1.0684263091E-02
   29      4.1653273851E-04  -7.2048180892E-04   2.0379541238E-04   1.1250566251E-03   2.4535962977E-02
   30      4.4162025255E-05  -2.2533261764E-05  -1.0030781913E-05   8.4559360505E-05  -5.2081045356E-04
   31     -1.7582026168E-05  -2.1321427417E-05   4.3518572473E-05  -4.4144864745E-05   4.3946854315E-04
   32     -2.0754009660E-05   1.4139121407E-06  -2.8071760955E-06   3.7911770876E-05  -3.3555000145E-04
   33      2.2468855420E-05   2.4548203777E-04  -1.2091127084E-04  -9.5094972939E-05  -1.1523871128E-04
   34     -4.3099630247E-05  -2.1767300560E-04   1.1778351121E-04   1.4272955110E-04   2.1785579386E-04
   35      3.9869094525E-05   1.3424330422E-04  -8.6992631634E-05  -1.9748532232E-05  -4.2736618245E-04
   36      2.9917226947E-05  -9.6543041537E-05   6.8537389551E-05   1.1572003454E-04   6.7085859183E-05
   37     -4.6265137328E-05  -1.0074932696E-04   4.7520413626E-05  -1.5664674154E-05   7.8928202466E-05
   38      2.5996744251E-05  -3.1128427260E-05   2.9719846427E-05  -3.4264436705E-05  -4.5348977072E-05
   39     -1.3576143021E-05  -8.9548412831E-05   6.2440357155E-05   3.5234251828E-05   3.9447012889E-06
   40      2.0845517985E-05  -1.3282837424E-05   7.0693118846E-06  -2.9182201448E-06  -7.4219081765E-05
   41     -1.5635572113E-05   2.9086992960E-05  -2.6147125473E-05  -4.6054827489E-05  -3.2693039323E-05
   42      4.4601072758E-05  -1.3119446997E-04  -1.6745665205E-05  -3.1985280013E-05   3.8904617684E-06
   43     -1.5255108767E-05   2.3819823765E-05   6.1764960172E-05   5.2181626500E-05   4.8009332445E-05
   44      7.3486194973E-06   2.9694690202E-05   7.9472063586E-06   8.1394851150E-06  -3.1812379621E-05
   45      1.1092693097E-04   3.4283177068E-05  -8.6199093604E-05   4.6596372325E-05   1.6233693225E-04
   46     -1.2067672199E-04   1.5208307755E-03  -7.6491174682E-04   1.3761406001E-03   5.4653339871E-04
   47      3.1435720172E-05  -4.2948202424E-04   5.6342153596E-05  -1.6069393331E-04   1.8257747290E-04
   48      4.2680928280E-04   3.6678218029E-05  -1.5326456373E-05   3.3901179064E-05   1.1560871981E-04
   49     -2.9220180912E-04  -2.8233498772E-05  -3.5478668801E-05   9.8914715575E-05  -1.5490524428E-04
   50      6.6987383921E-04   5.5650434333E-05   7.2075217149E-05  -4.2081798474E-05  -4.1412531148E-05
   51     -7.3732496672E-05   1.5294886195E-04  -6.5995236990E-06   1.6635722256E-05   1.0758693433E-04
   52     -2.9657633925E-05   2.6544816639E-05   1.9337002106E-05  -6.7955921624E-05   1.0278484291E-04
   53      2.8202774717E-04   3.2020620114E-05  -8.3945996647E-05   7.8483928823E-05   1.1653364070E-05
   54     -3.9939224753E-04   1.6798281821E-05   5.3052043559E-05   1.0450053108E-04  -5.8777920365E-05
   55      4.3951009461E-04   3.5489694900E-04   4.5837764127E-04   3.0227230053E-04   1.6102122820E-04
   56      1.0888387635E-03  -1.5152365188E-04   3.0705475802E-05   1.3043908123E-04   6.4071406787E-05
   57     -3.6934687117E-04  -2.3137710330E-04   7.4490947116E-05  -2.8023827402E-04  -5.4243920638E-06
   58     -8.0346221238E-04  -2.1476815976E-03  -9.1738216834E-04  -1.1276480027E-05  -1.1303313080E-04
   59      1.3856042064E-04   2.3368939629E-04   3.4762899574E-04   5.6332736215E-04   6.5062716062E-05
   60      5.1417375334E-03   5.9180569645E-04  -2.2887041066E-04  -6.9397724211E-04   2.9427205509E-05
   61     -9.8562562939E-03   1.6342817729E-04   3.8680960657E-04  -6.1880045757E-04   2.7706857815E-04
   62     -1.9098326058E-02  -8.2008087307E-04  -3.3477372999E-04   1.2778167651E-04   4.3826171663E-04
   63     -5.9785846931E-02   4.4393161105E-04   7.2532178376E-04  -5.2958214157E-04   3.9434932743E-04
   64      8.7743610905E-02   1.6237799391E-05   1.0842405299E-03   9.2442444014E-04   6.0487482140E-04
   65      2.4199324398E-01   4.7919976979E-04   4.7275803714E-04   4.5605934105E-04   1.9300933090E-03
   66      4.7920519189E-04   7.5321901913E-02   1.0607298628E-02   1.0620265297E-02   5.7849836003E-04
   67      4.7279100415E-04   1.0607575903E-02   3.6732884129E-01  -2.7669315971E-02  -7.7158243758E-04
   68      4.5594851392E-04   1.0620342468E-02  -2.7669195811E-02   4.1585285892E-02   7.0419186469E-04
   69      1.9329643401E-03   5.7846912240E-04  -7.7166816034E-04   7.0434348880E-04   7.1094692668E-02
   70     -6.6456818406E-04  -4.6024525742E-04   1.5119785665E-03   6.1653288130E-04  -2.4842685660E-02
   71      1.1599397403E-03  -4.1516257881E-04   3.3639913849E-05   9.2220212786E-04  -4.1551993453E-02
   72     -3.9602991807E-04  -6.3645996815E-04   7.5297728385E-04   7.1991825383E-04  -3.7772639053E-03
   73     -8.2939598264E-05   1.7577695529E-04   1.4779560226E-04  -3.3335376560E-04  -3.7056280783E-04
   74     -1.2605062059E-05   9.0458730006E-04  -1.7681609545E-04  -3.2496415707E-04   1.6788568140E-03
   75      7.6387368941E-05  -3.4243200319E-04   3.4029755945E-04  -3.3142939513E-04   7.5238434859E-04
   76      5.3520556540E-05  -1.4749459316E-04  -9.0595811180E-05  -2.0587386643E-04   3.1782109872E-05
   77      5.3163445020E-05  -3.5029627166E-04  -1.6330949928E-04  -1.1461827431E-04   2.0130083472E-04
                   70                 71                 72                 73                 74        
    0     -4.0655178259E-04   9.5160111199E-04  -2.5095898956E-03   2.5437219679E-03  -1.0002499723E-03
    1     -1.2557524600E-04   9.7309075635E-04   6.2126102811E-03  -6.0463387063E-03   1.1805197622E-03
    2      3.1724250214E-04  -6.4371749645E-04  -2.4273263082E-02   2.5762226838E-02  -4.3891965370E-03
    3     -1.2509059028E-03  -1.1703384111E-04   6.1979249242E-04  -6.6418066388E-04  -1.8777232712E-04
    4     -1.1524928509E-04   2.1471235711E-04  -8.7532017033E-04   8.2650073485E-04   3.6873454771E-05
    5      2.1529696792E-04  -1.1160832962E-04   2.7342287689E-04   1.1204972697E-03   5.2951260810E-04
    6     -1.6891252191E-03   7.5901588926E-05   1.8775549609E-04  -1.0235595575E-04   1.9843304492E-04
    7     -7.4871176597E-03   9.9948991775E-04   6.4494340838E-05  -3.4460269297E-04  -3.6131066137E-05
    8      1.2827529778E-03   9.6780118838E-04  -1.8264142224E-04  -3.0307123713E-04   2.3319127623E-04
    9      8.2542168028E-03  -4.5327591553E-04  -2.1994727778E-03  -1.2453014136E-03   4.9622299534E-04
   10     -1.2118352238E-02   3.4025793148E-03   1.0538202746E-03   6.4004504866E-04  -5.6879956360E-04
   11     -2.8739409316E-02   3.0741991102E-03   3.6358979542E-04   5.6437888877E-04  -3.8098311499E-04
   12      7.5834989964E-04   3.2674839735E-06   2.6040510225E-04   1.5614928953E-04  -1.5611451192E-04
   13      6.6237188054E-04  -1.7270913678E-04  -7.5184041017E-04  -4.1868852238E-04   2.5060412145E-04
   14     -6.7587887565E-04  -4.1363942813E-04   5.5899608013E-05  -1.0160414748E-04  -2.8966977420E-05
   15      6.7793138288E-05  -2.9934984818E-04   2.3133429429E-04   3.3894901232E-06  -7.6229332815E-05
   16     -6.6656382642E-05   2.4866983942E-04  -3.8398423639E-05   1.7236897397E-05   2.2289268151E-05
   17      4.3617314357E-05   1.1609201098E-04   6.3126712293E-05   8.1634066305E-05  -3.8521079540E-05
   18     -1.3889906224E-03   3.4724706909E-03  -4.3523141645E-04   5.3657746579E-06  -3.0955401014E-04
   19     -2.0672608683E-04   8.8975901359E-04  -1.4367856349E-04  -2.3579660790E-04   1.7440286653E-05
   20      7.1934291679E-04   3.5540349723E-05   1.0736587153E-04   4.0764250780E-06   7.9757244816E-04
   21      9.5234858405E-04  -9.0827406822E-03   2.2528362655E-03   1.7733715602E-03  -2.7178644615E-03
   22      7.6482406129E-03  -4.5566944009E-03  -7.9937369184E-05   9.6719165347E-04  -6.9233107502E-04
   23      1.1254675121E-02  -3.4781494118E-02   4.2941231559E-04  -1.2675019831E-04   1.2518726003E-03
   24      2.5022727062E-02   4.6721540841E-02  -1.4220649337E-03   8.0651830322E-04   6.8842611055E-05
   25     -1.0651301777E-01  -9.0860486612E-02  -5.8009661917E-03  -2.9549714292E-03   3.8539979798E-04
   26     -8.9826221555E-02  -2.0440101868E-01   2.8521026465E-02   8.4329471976E-03  -8.6765619545E-03
   27     -5.1069376806E-03   1.9517954293E-03  -4.9412402782E-02  -2.0000973378E-03   6.4900579955E-04
   28      3.5319937739E-03  -5.5974698268E-03  -1.0225334984E-03  -6.4706214267E-02   5.0712213685E-02
   29      8.3837035717E-03  -6.4828616260E-03  -5.7689107158E-04   4.8549217790E-02  -2.7514801423E-01
   30     -1.0056458969E-05   3.1224420246E-04   5.7219610969E-04  -5.4868143270E-04  -5.2959766735E-04
   31      1.3226948019E-04  -3.9243302216E-04  -5.6152642007E-04   1.0304027471E-03  -8.0718995864E-05
   32     -1.2330859869E-05   7.3058994199E-05  -3.9293785397E-04  -4.9644844484E-04   6.6843445313E-04
   33      1.1539644324E-04   2.0507199059E-04  -2.7570103965E-03   3.7541882799E-03  -8.1566303857E-04
   34     -3.9765997535E-05  -2.1049469066E-04   4.2571667046E-03  -3.2418618061E-03   4.3386727653E-04
   35     -3.2453315577E-06   5.7656708433E-05  -7.1368706367E-04   9.3917842645E-04   1.4425458014E-03
   36      2.3483892177E-04   2.3345528304E-05  -6.2711097893E-05   7.8528155298E-05   2.9362746193E-05
   37      6.7694601518E-05  -4.1325980583E-05  -2.8138260089E-04   3.5220091768E-04   1.6945652082E-05
   38      3.3865773525E-05   4.5836322699E-05   1.5285380136E-04  -3.9898906430E-04   9.7497624656E-05
   39      1.7803621147E-04  -2.3728794382E-05   8.4624854451E-05   1.5589590760E-04  -2.2373813245E-06
   40      1.7266190522E-06   4.4438716908E-05   1.5361251021E-04  -1.8037137518E-04   6.6895567861E-04
   41     -6.6145142686E-05   2.9312253496E-05   4.0878222799E-04  -5.8398265077E-04  -2.8472943097E-05
   42      1.4600072206E-03   1.9236121464E-05   2.7884912288E-05  -2.1806703161E-05  -1.5825102954E-05
   43     -1.3407562475E-03   2.2532202271E-04  -4.4743284259E-05   3.2805241510E-05   8.7647352577E-06
   44     -1.1797053949E-03   3.5274148906E-04  -9.9605922357E-05  -1.0377910021E-04   1.3464890215E-04
   45      7.7393743702E-04   1.1124972088E-04   4.5829680863E-05   8.0847726166E-05  -2.1420900913E-05
   46      7.7191998604E-04  -6.7555370982E-04   8.2650880785E-06   1.1840068395E-04  -5.6166388169E-05
   47      6.3714320818E-04   1.0076019878E-03   7.6090627401E-05  -2.1526336431E-04   1.0973914907E-04
   48     -6.9275479410E-04  -3.2897218930E-04   9.7505875840E-05   4.8106289829E-05  -5.2457047060E-05
   49     -1.5559808525E-04  -9.2827682846E-05   5.2172011956E-05   1.7008416608E-05  -2.1663424368E-05
   50      4.9724643888E-04   2.9590802001E-04  -5.6300229329E-05  -1.5009727599E-05   3.7072016564E-05
   51      1.0590835104E-05  -1.2021415224E-04  -2.8017478604E-04  -1.5334734626E-04   1.1709625685E-04
   52      1.0293545319E-04  -9.6413022833E-05  -1.7258751784E-04  -1.0410189977E-04   5.0056642173E-05
   53      4.0174483933E-04   1.6267055560E-04  -4.6519030885E-05   7.8234156027E-06   2.9357089755E-05
   54      1.1779469078E-04   1.6375082117E-04  -2.8301569069E-05  -2.0166108889E-05   2.4801194031E-05
   55     -4.3207808713E-06   1.9557757357E-04  -3.1177365695E-05  -1.8201305543E-05   9.2044409827E-06
   56      9.6239459529E-05   2.7217210253E-05  -2.7690483823E-05  -2.3123585801E-05   1.9059580689E-05
   57     -6.9415401390E-05  -4.3786860492E-05  -1.2088876400E-05  -1.4219336678E-05   2.5523640473E-05
   58      5.7251383891E-05  -1.6072407639E-04   7.7827916888E-05   9.1916827580E-06  -4.5341408075E-05
   59     -7.7233174188E-05   8.1545192104E-05  -3.4857262063E-05  -2.6188387716E-05   2.1235975215E-05
   60     -1.0623390146E-04  -2.9035738708E-04   7.9575978754E-05   7.3717597700E-06   1.1285852527E-04
   61     -2.0904978487E-05   2.4557135068E-04   1.2353978020E-05   1.7193037165E-05   3.1658336495E-05
   62      1.9432022215E-05   5.3878893409E-04  -8.1974528261E-05  -2.3288488527E-06  -1.1880113716E-05
   63     -5.4207494397E-04  -2.0099825251E-03   2.9910012985E-04   1.2158169622E-04  -3.9931059622E-04
   64     -3.9906219291E-04  -3.8762423516E-04  -2.5919779600E-05   2.0362929848E-05  -5.3763129398E-05
   65     -6.6613237961E-04   1.1595843835E-03  -3.9601657852E-04  -8.2936947476E-05  -1.2611045431E-05
   66     -4.6034770660E-04  -4.1507554906E-04  -6.3545580579E-04   1.7503220816E-04   9.0421099926E-04
   67      1.5119595485E-03   3.3671921649E-05   7.5309194839E-04   1.4788935427E-04  -1.7679281163E-04
   68      6.1656658186E-04   9.2208628307E-04   7.1981010974E-04  -3.3324203980E-04  -3.2482497748E-04
   69     -2.4841133304E-02  -4.1549107823E-02  -3.7773371444E-03  -3.7058490903E-04   1.6789551058E-03
   70      1.1272616183E-01   9.4691262040E-02  -1.2726596546E-03  -1.0609643265E-04   1.2087074189E-03
   71      9.4690264421E-02   2.3673360289E-01   8.0695911611E-04   3.7626595511E-04  -1.1828221220E-04
   72     -1.2726418626E-03   8.0681793607E-04   5.9311881261E-02  -3.8622175348E-03   2.3761546080E-03
   73     -1.0609722064E-04   3.7622050133E-04  -3.8626238050E-03   6.6892277090E-02  -5.6696788594E-02
   74      1.2086837181E-03  -1.1829634725E-04   2.3777071315E-03  -5.6696369108E-02   2.9796854837E-01
   75     -9.3440349942E-05  -8.6206845884E-05  -5.7075090447E-04  -7.0945381559E-04  -3.9783020695E-04
   76      1.4817784408E-03   6.9837144682E-04   2.3198356500E-03   7.2723331363E-03   3.4049348629E-03
   77      8.1584630618E-04   1.2619935329E-03  -7.4757818667E-03  -2.6315923990E-02  -1.4185327151E-02
                   75                 76                 77        
     0      6.7295765823E-03  -6.9047410782E-03   1.2160956580E-03
     1      2.0611881891E-02  -1.9862518957E-02   6.5869925119E-03
     2      1.3062498627E-02  -1.3293075990E-02   2.8327087603E-03
     3     -4.1152907703E-03   4.6792546835E-03  -6.6595533675E-04
     4      2.7080718484E-03  -2.0063283237E-03   9.7984057536E-04
     5     -1.6155940534E-03   2.0947806677E-03   7.1927183494E-04
     6      3.2187362483E-04   1.5236247244E-04  -8.4440852097E-05
     7      2.5244943685E-05   1.0154386265E-03  -2.0153349502E-04
     8     -2.0564052316E-04   3.0589715208E-04  -3.6202058280E-05
     9     -4.2558665954E-03  -1.7909155071E-03   2.0753979469E-03
    10      5.9275239015E-04   5.2400041076E-04   5.4049392088E-04
    11      7.4113872263E-04   1.5947505564E-04  -2.1666980348E-04
    12      3.7759888201E-04   2.6546411602E-04  -1.2086244083E-04
    13     -1.1859834764E-03  -5.2626653326E-04   4.4093411506E-04
    14      3.6437421407E-05  -1.0960047217E-05  -3.4485580182E-05
    15      2.3065511637E-04   6.2007306759E-05  -7.7432945038E-06
    16      7.2720844911E-05  -2.8726232402E-06   9.5951731831E-06
    17      9.5901150803E-05   6.4806538773E-05  -6.5529494567E-05
    18     -3.7307518269E-04  -1.1491843070E-05  -3.3866368177E-05
    19      7.1893355154E-04   8.7020535595E-05   3.1452085919E-04
    20     -1.1730937665E-04  -2.2339680439E-04   3.2758857263E-04
    21     -1.6095875976E-03  -7.5072920622E-04  -1.0158334601E-03
    22     -9.8994386986E-04  -1.1628223045E-04   2.8610269498E-04
    23      1.1997408894E-03   3.9404166021E-04  -2.1413116457E-05
    24     -7.3912312237E-03  -5.8057489908E-04   6.1071643192E-03
    25     -2.4711850249E-02  -6.8190798576E-03   9.7049144593E-03
    26     -1.4041600893E-02  -4.0590410760E-03   2.9552807064E-03
    27     -6.8247924814E-02  -5.2682936532E-02  -3.3759770029E-02
    28     -5.3262281950E-02  -2.0819537584E-01  -1.0020622377E-01
    29     -3.2625472131E-02  -9.6333517222E-02  -1.1368615053E-01
    30      5.5044812929E-04   2.3597799695E-04   3.4091399216E-04
    31     -6.6854055263E-04   5.9306923677E-04  -4.3037771043E-04
    32      3.8584589180E-04  -2.2135672440E-04  -1.6976075487E-04
    33      1.0144898702E-03  -7.2308795826E-04   5.9297295664E-04
    34     -7.6090779749E-04   6.8015916302E-04   6.5468996692E-05
    35     -6.9252639181E-05   5.5752453603E-04   8.9549610053E-04
    36      3.6564841642E-04  -3.9964214518E-04  -1.0739671806E-04
    37      1.2737004944E-03  -1.4123235108E-03   7.2222177397E-05
    38      4.0881313335E-04  -6.4243058799E-04   1.9562346885E-04
    39      5.6057865507E-05   7.5164340333E-05  -6.3084941126E-05
    40     -3.7418752068E-06  -4.9944198500E-05   3.9598500502E-04
    41      1.1071660305E-04  -1.3149618742E-04   1.4121038222E-04
    42      3.6663544099E-05   4.4153834357E-05   2.2114500135E-06
    43     -7.5101320716E-05   7.5219106913E-05  -3.7920603511E-05
    44      3.0096823775E-05   9.1153506232E-05   9.1294625937E-05
    45      8.5713530952E-05   7.0274818221E-05  -2.3845952183E-05
    46     -8.6706758014E-05  -5.7182768323E-05   8.9867223398E-06
    47      1.0957309662E-04   1.4341660982E-04  -3.0538564650E-05
    48     -7.3439281988E-06  -6.0180816009E-05   2.0148859463E-06
    49      4.6936168996E-06   2.2138130236E-05  -5.6069142190E-08
    50      3.7443768516E-05   5.1187681647E-05  -9.0311588139E-06
    51     -4.0085663676E-04  -1.9030887670E-04   1.5242135720E-04
    52     -2.0897697158E-04  -7.6452431091E-05   8.3517452449E-05
    53      6.0350271868E-05   9.9837389368E-06  -3.6161411300E-05
    54      2.2564058655E-06   1.3423945431E-05   2.6607993926E-05
    55     -3.0896045925E-06   1.0410111868E-06   1.4642583920E-05
    56     -3.6714228132E-05   3.8573672082E-06   1.4333604823E-05
    57     -2.8927898988E-05  -4.1848190927E-05  -9.0584749982E-06
    58      2.2593584260E-05   1.4316620504E-05  -2.1947820410E-06
    59     -1.8799855805E-05  -1.3423207450E-05   1.4068898038E-05
    60     -2.0607916012E-04  -9.4104958061E-05   1.5063482091E-05
    61     -1.0698367197E-06   4.3696481777E-06  -1.7779312474E-05
    62      2.5605254747E-05  -1.2410551072E-05  -2.9225516950E-05
    63     -1.5632596472E-04  -3.2326129538E-06  -1.8221337433E-04
    64     -3.6120100480E-05   1.2263431077E-05  -6.3539973189E-05
    65      7.6394153859E-05   5.3519424200E-05   5.3163346575E-05
    66     -3.4243335467E-04  -1.4747916603E-04  -3.5035583383E-04
    67      3.4031950543E-04  -9.0612949058E-05  -1.6331783394E-04
    68     -3.3142179563E-04  -2.0586876454E-04  -1.1466324030E-04
    69      7.5215700753E-04   3.1009182405E-05   2.0114546651E-04
    70     -9.3493625168E-05   1.4812802038E-03   8.1583212434E-04
    71     -8.6817018725E-05   6.9852437830E-04   1.2624201499E-03
    72     -5.7080721014E-04   2.3195429894E-03  -7.4760548997E-03
    73     -7.0964294427E-04   7.2724260560E-03  -2.6316034018E-02
    74     -3.9789717723E-04   3.4049569516E-03  -1.4185300153E-02
    75      7.7184302214E-02   5.6420970187E-02   3.3169748863E-02
    76      5.6421357273E-02   2.2740783433E-01   1.0710899773E-01
    77      3.3170442063E-02   1.0710950174E-01   1.1913448463E-01

$vibrational_frequencies
78
    0        0.000000
    1        0.000000
    2        0.000000
    3        0.000000
    4        0.000000
    5        0.000000
    6      105.249000
    7      203.052119
    8      217.134462
    9      272.362824
   10      330.600698
   11      363.277746
   12      385.298866
   13      426.976833
   14      474.648837
   15      519.442608
   16      583.347352
   17      633.512632
   18      715.093668
   19      789.150993
   20      869.309312
   21      885.511461
   22      898.141170
   23      908.544369
   24      914.389005
   25      961.662854
   26      968.104336
   27      993.287963
   28     1043.223816
   29     1062.585561
   30     1066.665349
   31     1086.670922
   32     1118.701537
   33     1126.645947
   34     1157.602403
   35     1167.157966
   36     1189.192416
   37     1197.746207
   38     1244.392207
   39     1255.812192
   40     1270.953731
   41     1295.699278
   42     1318.387441
   43     1338.077108
   44     1363.578930
   45     1366.619301
   46     1391.158776
   47     1404.536529
   48     1407.823989
   49     1426.339003
   50     1428.491897
   51     1441.327154
   52     1451.565619
   53     1458.696590
   54     1502.475820
   55     1511.521459
   56     1519.458311
   57     1525.885299
   58     1526.032736
   59     1544.459130
   60     1547.827555
   61     1562.401908
   62     2885.764395
   63     2902.578224
   64     2907.102801
   65     2917.703712
   66     2943.783299
   67     2944.153482
   68     2948.491559
   69     2954.224997
   70     2963.925325
   71     2977.600879
   72     2984.621464
   73     2985.232401
   74     2997.849161
   75     3004.546365
   76     3218.849748
   77     3222.624762

$normal_modes
78 78
                    0                  1                  2                  3                  4        
    0      0.0000000000E+00   0.0000000000E+00   0.0000000000E+00   0.0000000000E+00   0.0000000000E+00
    1      0.0000000000E+00   0.0000000000E+00   0.0000000000E+00   0.0000000000E+00   0.0000000000E+00
    2      0.0000000000E+00   0.0000000000E+00   0.0000000000E+00   0.0000000000E+00   0.0000000000E+00
    3      0.0000000000E+00   0.0000000000E+00   0.0000000000E+00   0.0000000000E+00   0.0000000000E+00
    4      0.0000000000E+00   0.0000000000E+00   0.0000000000E+00   0.0000000000E+00   0.0000000000E+00
    5      0.0000000000E+00   0.0000000000E+00   0.0000000000E+00   0.0000000000E+00   0.0000000000E+00
    6      0.0000000000E+00   0.0000000000E+00   0.0000000000E+00   0.0000000000E+00   0.0000000000E+00
    7      0.0000000000E+00   0.0000000000E+00   0.0000000000E+00   0.0000000000E+00   0.0000000000E+00
    8      0.0000000000E+00   0.0000000000E+00   0.0000000000E+00   0.0000000000E+00   0.0000000000E+00
    9      0.0000000000E+00   0.0000000000E+00   0.0000000000E+00   0.0000000000E+00   0.0000000000E+00
   10      0.0000000000E+00   0.0000000000E+00   0.0000000000E+00   0.0000000000E+00   0.0000000000E+00
   11      0.0000000000E+00   0.0000000000E+00   0.0000000000E+00   0.0000000000E+00   0.0000000000E+00
   12      0.0000000000E+00   0.0000000000E+00   0.0000000000E+00   0.0000000000E+00   0.0000000000E+00
   13      0.0000000000E+00   0.0000000000E+00   0.0000000000E+00   0.0000000000E+00   0.0000000000E+00
   14      0.0000000000E+00   0.0000000000E+00   0.0000000000E+00   0.0000000000E+00   0.0000000000E+00
   15      0.0000000000E+00   0.0000000000E+00   0.0000000000E+00   0.0000000000E+00   0.0000000000E+00
   16      0.0000000000E+00   0.0000000000E+00   0.0000000000E+00   0.0000000000E+00   0.0000000000E+00
   17      0.0000000000E+00   0.0000000000E+00   0.0000000000E+00   0.0000000000E+00   0.0000000000E+00
   18      0.0000000000E+00   0.0000000000E+00   0.0000000000E+00   0.0000000000E+00   0.0000000000E+00
   19      0.0000000000E+00   0.0000000000E+00   0.0000000000E+00   0.0000000000E+00   0.0000000000E+00
   20      0.0000000000E+00   0.0000000000E+00   0.0000000000E+00   0.0000000000E+00   0.0000000000E+00
   21      0.0000000000E+00   0.0000000000E+00   0.0000000000E+00   0.0000000000E+00   0.0000000000E+00
   22      0.0000000000E+00   0.0000000000E+00   0.0000000000E+00   0.0000000000E+00   0.0000000000E+00
   23      0.0000000000E+00   0.0000000000E+00   0.0000000000E+00   0.0000000000E+00   0.0000000000E+00
   24      0.0000000000E+00   0.0000000000E+00   0.0000000000E+00   0.0000000000E+00   0.0000000000E+00
   25      0.0000000000E+00   0.0000000000E+00   0.0000000000E+00   0.0000000000E+00   0.0000000000E+00
   26      0.0000000000E+00   0.0000000000E+00   0.0000000000E+00   0.0000000000E+00   0.0000000000E+00
   27      0.0000000000E+00   0.0000000000E+00   0.0000000000E+00   0.0000000000E+00   0.0000000000E+00
   28      0.0000000000E+00   0.0000000000E+00   0.0000000000E+00   0.0000000000E+00   0.0000000000E+00
   29      0.0000000000E+00   0.0000000000E+00   0.0000000000E+00   0.0000000000E+00   0.0000000000E+00
   30      0.0000000000E+00   0.0000000000E+00   0.0000000000E+00   0.0000000000E+00   0.0000000000E+00
   31      0.0000000000E+00   0.0000000000E+00   0.0000000000E+00   0.0000000000E+00   0.0000000000E+00
   32      0.0000000000E+00   0.0000000000E+00   0.0000000000E+00   0.0000000000E+00   0.0000000000E+00
   33      0.0000000000E+00   0.0000000000E+00   0.0000000000E+00   0.0000000000E+00   0.0000000000E+00
   34      0.0000000000E+00   0.0000000000E+00   0.0000000000E+00   0.0000000000E+00   0.0000000000E+00
   35      0.0000000000E+00   0.0000000000E+00   0.0000000000E+00   0.0000000000E+00   0.0000000000E+00
   36      0.0000000000E+00   0.0000000000E+00   0.0000000000E+00   0.0000000000E+00   0.0000000000E+00
   37      0.0000000000E+00   0.0000000000E+00   0.0000000000E+00   0.0000000000E+00   0.0000000000E+00
   38      0.0000000000E+00   0.0000000000E+00   0.0000000000E+00   0.0000000000E+00   0.0000000000E+00
   39      0.0000000000E+00   0.0000000000E+00   0.0000000000E+00   0.0000000000E+00   0.0000000000E+00
   40      0.0000000000E+00   0.0000000000E+00   0.0000000000E+00   0.0000000000E+00   0.0000000000E+00
   41      0.0000000000E+00   0.0000000000E+00   0.0000000000E+00   0.0000000000E+00   0.0000000000E+00
   42      0.0000000000E+00   0.0000000000E+00   0.0000000000E+00   0.0000000000E+00   0.0000000000E+00
   43      0.0000000000E+00   0.0000000000E+00   0.0000000000E+00   0.0000000000E+00   0.0000000000E+00
   44      0.0000000000E+00   0.0000000000E+00   0.0000000000E+00   0.0000000000E+00   0.0000000000E+00
   45      0.0000000000E+00   0.0000000000E+00   0.0000000000E+00   0.0000000000E+00   0.0000000000E+00
   46      0.0000000000E+00   0.0000000000E+00   0.0000000000E+00   0.0000000000E+00   0.0000000000E+00
   47      0.0000000000E+00   0.0000000000E+00   0.0000000000E+00   0.0000000000E+00   0.0000000000E+00
   48      0.0000000000E+00   0.0000000000E+00   0.0000000000E+00   0.0000000000E+00   0.0000000000E+00
   49      0.0000000000E+00   0.0000000000E+00   0.0000000000E+00   0.0000000000E+00   0.0000000000E+00
   50      0.0000000000E+00   0.0000000000E+00   0.0000000000E+00   0.0000000000E+00   0.0000000000E+00
   51      0.0000000000E+00   0.0000000000E+00   0.0000000000E+00   0.0000000000E+00   0.0000000000E+00
   52      0.0000000000E+00   0.0000000000E+00   0.0000000000E+00   0.0000000000E+00   0.0000000000E+00
   53      0.0000000000E+00   0.0000000000E+00   0.0000000000E+00   0.0000000000E+00   0.0000000000E+00
   54      0.0000000000E+00   0.0000000000E+00   0.0000000000E+00   0.0000000000E+00   0.0000000000E+00
   55      0.0000000000E+00   0.0000000000E+00   0.0000000000E+00   0.0000000000E+00   0.0000000000E+00
   56      0.0000000000E+00   0.0000000000E+00   0.0000000000E+00   0.0000000000E+00   0.0000000000E+00
   57      0.0000000000E+00   0.0000000000E+00   0.0000000000E+00   0.0000000000E+00   0.0000000000E+00
   58      0.0000000000E+00   0.0000000000E+00   0.0000000000E+00   0.0000000000E+00   0.0000000000E+00
   59      0.0000000000E+00   0.0000000000E+00   0.0000000000E+00   0.0000000000E+00   0.0000000000E+00
   60      0.0000000000E+00   0.0000000000E+00   0.0000000000E+00   0.0000000000E+00   0.0000000000E+00
   61      0.0000000000E+00   0.0000000000E+00   0.0000000000E+00   0.0000000000E+00   0.0000000000E+00
   62      0.0000000000E+00   0.0000000000E+00   0.0000000000E+00   0.0000000000E+00   0.0000000000E+00
   63      0.0000000000E+00   0.0000000000E+00   0.0000000000E+00   0.0000000000E+00   0.0000000000E+00
   64      0.0000000000E+00   0.0000000000E+00   0.0000000000E+00   0.0000000000E+00   0.0000000000E+00
   65      0.0000000000E+00   0.0000000000E+00   0.0000000000E+00   0.0000000000E+00   0.0000000000E+00
   66      0.0000000000E+00   0.0000000000E+00   0.0000000000E+00   0.0000000000E+00   0.0000000000E+00
   67      0.0000000000E+00   0.0000000000E+00   0.0000000000E+00   0.0000000000E+00   0.0000000000E+00
   68      0.0000000000E+00   0.0000000000E+00   0.0000000000E+00   0.0000000000E+00   0.0000000000E+00
   69      0.0000000000E+00   0.0000000000E+00   0.0000000000E+00   0.0000000000E+00   0.0000000000E+00
   70      0.0000000000E+00   0.0000000000E+00   0.0000000000E+00   0.0000000000E+00   0.0000000000E+00
   71      0.0000000000E+00   0.0000000000E+00   0.0000000000E+00   0.0000000000E+00   0.0000000000E+00
   72      0.0000000000E+00   0.0000000000E+00   0.0000000000E+00   0.0000000000E+00   0.0000000000E+00
   73      0.0000000000E+00   0.0000000000E+00   0.0000000000E+00   0.0000000000E+00   0.0000000000E+00
   74      0.0000000000E+00   0.0000000000E+00   0.0000000000E+00   0.0000000000E+00   0.0000000000E+00
   75      0.0000000000E+00   0.0000000000E+00   0.0000000000E+00   0.0000000000E+00   0.0000000000E+00
   76      0.0000000000E+00   0.0000000000E+00   0.0000000000E+00   0.0000000000E+00   0.0000000000E+00
   77      0.0000000000E+00   0.0000000000E+00   0.0000000000E+00   0.0000000000E+00   0.0000000000E+00
                    5                  6                  7                  8                  9        
    0      0.0000000000E+00  -1.5463288638E-02   1.0733894893E-02   6.3754984506E-03   6.5536296875E-02
    1      0.0000000000E+00  -3.4744622774E-02  -1.8303825707E-02   3.6216762395E-02   9.1839930361E-02
    2      0.0000000000E+00  -2.5994514667E-02  -1.2177205674E-01  -3.0751653183E-02  -1.9273140806E-01
    3      0.0000000000E+00  -8.9732983591E-02  -5.5409892209E-02   5.2869347271E-02   1.6835949607E-02
    4      0.0000000000E+00   7.8212563534E-02  -6.9801689907E-02   6.0598428732E-02  -3.6678082010E-02
    5      0.0000000000E+00  -1.9330621417E-01   2.3295762754E-02  -8.0204648506E-02   6.2374972270E-02
    6      0.0000000000E+00  -6.7191750660E-02  -6.0445094647E-02   9.9137763761E-02   1.3025935982E-02
    7      0.0000000000E+00  -1.9810605275E-02   2.7178476308E-02  -1.8473014164E-01  -7.9027964741E-03
    8      0.0000000000E+00   6.5844940607E-02   5.8122705627E-02   2.2145030633E-01   2.3165903682E-02
    9      0.0000000000E+00  -1.9302562723E-03  -7.7897447735E-03  -1.8698276557E-02  -1.7072647782E-02
   10      0.0000000000E+00   2.0248374161E-02   4.1834104450E-02  -3.2241902704E-02  -5.0732742538E-02
   11      0.0000000000E+00   7.5557483165E-02   7.6712744940E-02   5.1864949792E-02   2.7735010246E-02
   12      0.0000000000E+00  -6.0587177048E-03  -1.9528769041E-03  -5.4919932150E-02  -5.0962951473E-02
   13      0.0000000000E+00   4.1090157313E-02   2.1865764553E-02  -3.2303919224E-02  -2.1897699710E-02
   14      0.0000000000E+00   8.5438165081E-02   6.7159417726E-03  -9.8520446386E-02  -3.1504436829E-02
   15      0.0000000000E+00   4.7435674541E-02   1.4528442711E-01  -2.6337643769E-02  -6.1648126948E-02
   16      0.0000000000E+00  -4.3026897983E-02  -8.2449036226E-02   7.3175093325E-02   4.3888846182E-02
   17      0.0000000000E+00  -3.8927335807E-03  -1.6712435768E-01  -7.7389259293E-02   2.4020572547E-05
   18      0.0000000000E+00   4.7572868727E-02  -1.5410069569E-02  -1.8083963265E-02   2.2619303511E-02
   19      0.0000000000E+00  -4.7523603397E-02  -6.6098639069E-02   7.5007086672E-02   3.3961778381E-02
   20      0.0000000000E+00  -1.2108296255E-01  -4.0484809550E-02   6.7291728181E-02  -3.7756249966E-02
   21      0.0000000000E+00   6.7640106641E-02  -2.6308536796E-02  -2.1865273516E-02   5.3852338293E-02
   22      0.0000000000E+00  -5.0533253728E-02   1.2518383280E-01   3.2885970070E-02  -6.8316319213E-02
   23      0.0000000000E+00  -5.3403969196E-02   1.5971534420E-01   2.7131469849E-02  -2.9053936136E-03
   24      0.0000000000E+00  -5.2937683492E-03   2.1300673902E-02  -6.7792498528E-04  -1.2076255410E-02
   25      0.0000000000E+00   1.2465733765E-02   4.8481269316E-02  -2.9784292417E-02  -4.7404289047E-02
   26      0.0000000000E+00   4.2679309502E-02   8.5125540483E-02  -1.9151142814E-02   6.6082920938E-02
   27      0.0000000000E+00   2.4510174946E-02  -1.3429292693E-03  -2.5422574658E-02  -3.4816384652E-02
   28      0.0000000000E+00   4.0655462127E-02  -1.6387092700E-02  -1.3045985915E-02   5.6426670579E-02
   29      0.0000000000E+00   1.5139065561E-01  -7.1579044403E-02  -7.0371817621E-02   9.1657335671E-02
   30      0.0000000000E+00  -1.6562686569E-02  -2.6521318136E-02   8.9260920331E-03  -6.2235280231E-02
   31      0.0000000000E+00  -2.5631239539E-02  -4.3246325255E-02   6.0691931922E-02   1.3606235176E-01
   32      0.0000000000E+00  -2.2433017471E-02  -2.2680875138E-01  -7.1710193495E-03  -4.5342812677E-01
   33      0.0000000000E+00   1.8176211421E-02   1.0948164766E-01  -2.2964409470E-02   3.5934170315E-01
   34      0.0000000000E+00  -1.8178010353E-01   4.6058577607E-02   2.3079786389E-02   1.6362157559E-01
   35      0.0000000000E+00  -5.0970128052E-02  -1.2600784274E-01  -2.7349926558E-02  -2.2274915646E-01
   36      0.0000000000E+00   5.0382621483E-02  -9.6595542140E-02   2.8839356839E-01  -2.7796235496E-02
   37      0.0000000000E+00   1.4019523028E-02  -4.3741870998E-02   7.6636043142E-02   6.1576836361E-02
   38      0.0000000000E+00  -4.5234871293E-01   1.1287450225E-01  -3.1210488612E-01   2.7595133579E-01
   39      0.0000000000E+00  -2.8496469784E-01  -6.3795456872E-02  -1.6943580258E-01   5.9669158050E-02
   40      0.0000000000E+00   2.8999616387E-01  -2.0662290996E-01   2.4868529040E-01  -2.9673260704E-01
   41      0.0000000000E+00  -2.5477068491E-01   2.0447209937E-02  -1.5185088726E-01   7.6989652893E-02
   42      0.0000000000E+00  -1.0693384051E-02  -1.1266135466E-01   2.2495576901E-01   9.8346096330E-03
   43      0.0000000000E+00  -1.9023034636E-02   3.3077009698E-02  -1.8053376732E-01  -1.2475738749E-02
   44      0.0000000000E+00   1.3840653348E-01   4.6204412350E-02   4.0292416800E-01  -1.6299121475E-02
   45      0.0000000000E+00   1.0301252192E-02  -3.7399116229E-03  -1.4548619276E-01  -4.3576099894E-02
   46      0.0000000000E+00   3.6296978948E-02   2.4252331209E-02   6.6734032880E-02  -8.7738855577E-02
   47      0.0000000000E+00   7.1469144900E-02   7.0743061078E-02   1.4770201408E-01   3.8590630663E-02
   48      0.0000000000E+00  -3.7262228350E-02  -1.2900825785E-01  -1.0870918112E-01  -4.5204391423E-02
   49      0.0000000000E+00   1.1556063840E-01   9.5687212926E-02  -1.2553655495E-01  -6.4680482652E-02
   50      0.0000000000E+00   4.8169754775E-02  -6.5237803082E-02  -8.5384028371E-02  -1.4333125559E-02
   51      0.0000000000E+00  -9.9735463700E-03   3.3218501724E-02  -6.5163398763E-02  -8.3238162740E-02
   52      0.0000000000E+00   4.1795066696E-02   2.1253933801E-02  -3.2367131408E-02  -2.1395897616E-02
   53      0.0000000000E+00   1.6339903659E-01   9.3181298565E-02  -2.0180865040E-01  -8.6035861212E-02
   54      0.0000000000E+00   9.6447092377E-02   3.7765815203E-01  -6.7537395108E-03  -1.2715009356E-01
   55      0.0000000000E+00  -1.2044841411E-01  -2.0210328688E-02   1.6532276432E-01   1.9611289140E-02
   56      0.0000000000E+00   4.4058454770E-02  -1.3051940018E-01  -1.1242329139E-01  -7.2869328876E-03
   57      0.0000000000E+00   3.5331030620E-02   1.3268132850E-01  -2.8814923641E-02  -6.7563136821E-02
   58      0.0000000000E+00  -2.2745589636E-02  -1.9972581470E-01   4.6943851349E-02   1.0082122950E-01
   59      0.0000000000E+00  -3.2880570917E-02  -3.6536938185E-01  -1.1889325958E-01   4.3726349431E-02
   60      0.0000000000E+00   9.3097471948E-02   3.8657901792E-02  -4.3820458157E-02   6.9432600288E-02
   61      0.0000000000E+00  -1.0822035707E-01  -7.1357525485E-02   1.5981539732E-01   4.5534347149E-02
   62      0.0000000000E+00  -1.9042445023E-01  -9.0810081925E-02   1.3106111851E-01  -7.3475324002E-02
   63      0.0000000000E+00  -1.7584540658E-02  -1.9901462798E-01   4.6916529685E-02   1.8827238821E-02
   64      0.0000000000E+00   2.2539457672E-02  -1.9423340395E-01   2.2051618352E-03   8.9397577593E-02
   65      0.0000000000E+00  -1.7422862239E-01  -3.9992593942E-02   1.2159658885E-01  -6.4385273038E-02
   66      0.0000000000E+00   5.6170817112E-02  -9.7319998740E-02   2.0544887802E-02   1.0499174126E-01
   67      0.0000000000E+00  -5.1338856611E-02   1.3080158069E-01   3.3327679441E-02  -7.1642547682E-02
   68      0.0000000000E+00  -8.2117884247E-02   2.6994626718E-01   4.9806260173E-02  -4.6866284807E-02
   69      0.0000000000E+00  -1.0332287077E-01   1.3982647176E-01   4.3404745532E-02  -9.0848875208E-02
   70      0.0000000000E+00   3.1168863493E-02   4.7141737315E-02  -2.8867240098E-02  -5.9243874306E-02
   71      0.0000000000E+00   8.3861407154E-03   1.1336942775E-01  -8.8104941013E-03   5.2698020392E-02
   72      0.0000000000E+00   5.3394666202E-02  -1.0550116534E-01  -5.0078987282E-02  -1.2058285208E-01
   73      0.0000000000E+00   2.0674417623E-01  -5.8037196374E-02  -7.8197327895E-02   2.6381869693E-01
   74      0.0000000000E+00   1.8922728181E-01  -7.9052829791E-02  -8.6621850623E-02   1.4243324816E-01
   75      0.0000000000E+00   4.8443740795E-02   7.1231615087E-02  -5.4093353064E-02  -3.0249899470E-02
   76      0.0000000000E+00  -5.4291127099E-02   1.3347871015E-04   3.2211101370E-02  -3.4406163782E-02
   77      0.0000000000E+00   2.9561960076E-01  -1.3831869443E-01  -1.2982652432E-01   2.4115682756E-01
                   10                 11                 12                 13                 14        
    0      4.3942560082E-03  -2.9104105980E-03  -1.6314417610E-01   9.1263141002E-02  -2.8353029333E-02
    1      3.0268800411E-02  -7.0852934717E-02   9.0440384638E-02   1.1113692059E-02   7.8870109678E-02
    2      2.3117729714E-02  -3.1486467275E-02   1.0675604386E-02   8.2939381586E-03   1.9886597751E-02
    3      7.1018416769E-02   6.3124957357E-02  -6.7607008933E-02   5.3725841937E-02  -1.0813243074E-01
    4      3.2756069766E-02  -1.2208851545E-01   1.6609283067E-02   2.9790150503E-02   4.1265334866E-02
    5     -2.8041125725E-02   3.0703286729E-03   3.9474164340E-02  -9.4636433074E-03   5.9351408821E-02
    6      6.3314651870E-02   7.3250617988E-02  -5.1780989747E-02   2.8756231651E-02  -8.6075590652E-02
    7     -5.2114855518E-02  -1.4637419803E-01  -1.4001819951E-01   1.8986515762E-02  -1.5950730779E-01
    8     -5.4795473424E-02   6.4828862581E-03  -7.5256734633E-02  -3.3596108022E-02  -1.5861779586E-02
    9      3.0680981871E-02   4.5527259522E-02   2.8244794448E-02  -1.9886968472E-02  -3.7515348768E-02
   10     -8.5009288568E-02   3.5916566358E-02  -1.1813200048E-01  -1.1014210491E-02  -1.9922784039E-02
   11     -3.3208195272E-02  -1.0875887098E-01  -4.4919680514E-02  -2.5034710217E-02  -1.0147938327E-01
   12     -1.7773370949E-02   8.2371556627E-02   2.6162245915E-02  -1.0205352877E-01  -5.7753539702E-02
   13      8.7434312094E-02   6.3306857990E-02   4.0569714154E-02   1.7102398675E-01  -2.2408071673E-02
   14      5.8481904630E-02   1.5257807684E-02   9.0805702091E-02   2.8806868131E-02  -3.4948658421E-02
   15     -5.1303652312E-02   3.1976366467E-02   1.8509555385E-01  -5.7694323577E-02  -1.2887223434E-01
   16      3.4147083852E-02  -4.2557718822E-03   5.8383712089E-02  -3.6222499491E-02  -1.0628674880E-01
   17      5.1059286858E-02   2.9572621356E-02  -2.7138817576E-02  -1.0643855568E-01   6.4962482542E-03
   18     -6.0549568410E-02  -1.1374088172E-01   1.0636869487E-01  -5.2893130195E-02   7.3391018182E-02
   19      2.6535284404E-02   1.0981848977E-02   6.3490203423E-02  -4.5908916180E-02  -1.1063453840E-01
   20     -1.5998322066E-01  -4.4137928477E-03   6.2749140184E-02   1.0009946196E-01  -3.0007513525E-03
   21     -2.8116729963E-04  -1.3640322570E-01   6.4326293042E-02  -4.0443031798E-02   6.4985686901E-02
   22      3.7369689667E-02   1.4784584326E-01  -2.7224681829E-03  -1.1290620960E-01   6.6914489848E-02
   23      1.2775832968E-01  -3.3499601439E-02  -3.8311872811E-02   7.9239216218E-03   9.0372796634E-02
   24      1.1827753617E-02  -6.9337976339E-02  -2.0926526424E-02   3.4181237691E-02   1.6068627395E-01
   25     -8.0004254199E-02   4.2666785820E-02  -9.3135858358E-02  -3.9459107201E-02   4.0471426684E-02
   26      6.5817312073E-02  -9.8899505355E-02  -2.9887185276E-02  -1.5401250334E-02  -5.7784969930E-02
   27     -4.4181713300E-02   1.5769947316E-02  -1.3131255895E-01   5.6319208141E-02   1.5678578409E-01
   28     -4.2601526302E-02   4.1729662857E-02   6.8177581527E-02  -8.1283090841E-03   2.0828285455E-01
   29     -4.0307693103E-02   1.5035251543E-01  -1.0342411807E-02   2.1772303293E-02  -4.8922200774E-02
   30      7.4599663429E-03  -3.5939243451E-02  -1.4106274616E-01   7.6189706651E-02   7.2953762538E-02
   31      7.0548879912E-02  -2.8721768324E-02   6.8725532648E-02   2.3080845354E-02  -1.3459591661E-01
   32      6.1245115900E-02  -7.5706495725E-02   4.5907052353E-02  -1.8517031725E-02   8.5017975359E-02
   33     -3.6992988329E-02   8.9906565681E-02  -2.0531462763E-01   1.1871687767E-01  -1.4610966744E-01
   34      3.0194969878E-02  -1.0725776826E-01   1.2528985746E-01   5.7143594044E-04   1.1969897373E-01
   35      2.9167879611E-02  -5.0027234055E-02   2.1062509731E-02   3.1978278784E-03   4.2611293400E-02
   36      1.0676287204E-01   7.8804610070E-02  -4.0597362844E-02   4.3828175512E-02  -6.9736349172E-02
   37      3.4086150797E-02  -6.7345467968E-02   1.0270173415E-01   5.7191487004E-03   1.0539054987E-01
   38     -6.6585766151E-02   7.6639782889E-02   1.5143842251E-01  -4.1252108434E-02   1.1990263795E-01
   39      7.3227595076E-02   9.5259343149E-02   3.1954292878E-02   4.2835275364E-02  -5.2435345220E-02
   40      1.0115313564E-01  -1.8997949498E-01  -2.8461375508E-02   5.5040618247E-02   1.2890989279E-02
   41     -2.6841833167E-02   1.3339167119E-02   7.2537815020E-02  -1.2305285730E-02   7.8524653552E-02
   42      1.1433786607E-01   6.2063768706E-02   3.2450943034E-02   4.7089716148E-02   3.7645550619E-02
   43     -6.1199998698E-02  -1.2973099775E-01  -1.5015423467E-01   1.2186208979E-02  -1.6046697069E-01
   44     -5.7424171361E-02   1.5267234717E-01  -1.2886032952E-02  -6.1832782904E-02   1.8573568448E-01
   45      3.1451316669E-02   7.2267113498E-02   1.1259939087E-01  -6.2729564628E-02  -7.0869971837E-02
   46     -1.3420503998E-01   1.7163956845E-01  -1.0883553033E-01  -6.7951269367E-02  -5.8922693369E-02
   47     -4.6312337699E-02  -9.2107484128E-02  -9.1079962750E-02  -1.4335298160E-02  -8.9186671269E-02
   48      9.1508056191E-02   1.5046764574E-01   6.3280670953E-02  -8.3342078041E-02  -3.0160149554E-02
   49      2.5041636692E-01   1.5233412627E-01   2.2146697664E-01   5.3758304109E-01   2.3911616185E-02
   50      4.3484897538E-02   9.1818816106E-03   4.1393571348E-02  -8.8466600626E-02  -4.1111018221E-02
   51     -1.5551785349E-01   5.5148178230E-02  -1.1641148373E-01  -2.0573591560E-01   1.1183661374E-02
   52      9.3203437719E-02   6.5599600479E-02   4.6583745828E-02   1.7820571835E-01  -2.4008005021E-02
   53      1.9522516039E-01   1.0264491077E-01   2.2143865986E-01   4.0417856962E-01   4.9018540327E-02
   54     -1.0942693904E-01   4.8903940553E-02   4.0758793436E-01   1.0162230271E-01  -3.3047009970E-01
   55     -1.0041334489E-01  -2.6941324816E-03   1.4422162405E-01   3.0668515653E-02  -2.4739479915E-01
   56      9.3174298416E-02   3.2698968742E-02  -4.7185566178E-03  -9.1508092053E-02   1.4837854330E-02
   57     -4.7211097757E-02   5.7064582933E-02   1.6026254263E-01  -5.3346049246E-02  -1.4437282504E-01
   58      8.2514453734E-02  -8.1324230510E-02  -2.4491321119E-02  -1.3457137183E-01   9.0017791228E-02
   59      1.2796221124E-01   4.6493147477E-02  -2.4320345453E-01  -2.0758932658E-01   1.8135211787E-01
   60      1.2785903517E-01  -1.6596732216E-01   2.1710232832E-02  -9.9476437740E-02   1.1528912728E-01
   61     -1.1835216200E-01  -6.7558231253E-02   9.7658076638E-02   1.5290510115E-01  -4.0954784373E-02
   62     -3.9790377956E-01   2.8710725429E-03   1.5455183385E-01   2.3924554355E-01  -4.9096399893E-03
   63     -3.4725536841E-01  -1.3892757522E-01   2.2114997770E-01   9.4351580605E-02   1.5262959701E-02
   64      1.6670424922E-01  -7.8128635785E-03   8.3684496858E-03  -2.0128670132E-01  -1.7297177046E-01
   65     -3.1704845100E-01  -4.7958766722E-03   1.2625857165E-01   2.1914446988E-01   8.3797307361E-03
   66      2.8092248883E-02  -1.9370534282E-01   1.4947822195E-01  -2.9734244193E-02  -6.9795715078E-02
   67      3.7748873904E-02   1.5667351027E-01  -1.1380132092E-03  -1.1764811509E-01   7.2384579650E-02
   68      1.9665279201E-01   9.1976947904E-02  -3.8366450811E-03  -6.6048030108E-02   1.7870520297E-01
   69      9.1676048966E-02  -1.3002757708E-01  -8.7870829821E-02   3.0344997093E-02   2.4357260028E-01
   70     -1.5781328227E-01  -7.3048052612E-02  -1.7917991396E-01  -2.6670287342E-02  -5.6488286020E-02
   71      1.2667838538E-01  -5.2865934325E-02   1.6469583145E-03  -2.3503581274E-02   1.8018191726E-02
   72     -1.1164783162E-01   1.5037125153E-01  -1.4935575434E-01   8.8706110558E-02   2.1836681587E-01
   73     -1.6836671185E-01   3.6224768384E-01   8.1089038367E-02   2.5398076795E-02   3.0849501454E-01
   74     -6.8725049646E-02   2.2443812503E-01  -6.0145950338E-03   2.8281905600E-02  -2.6100101040E-02
   75     -7.4295647026E-02   5.2949111910E-02  -1.9189114336E-01   1.7789368880E-02   1.3244921719E-01
   76      3.6655983562E-02  -1.4254408444E-01   7.3478625585E-02  -1.6472466799E-02   1.4326231544E-01
   77     -1.5517892113E-01   4.3781041206E-01   1.4344837311E-02   5.6655448386E-02   7.5105442734E-02
                   15                 16                 17                 18                 19        
    0      1.9383682298E-01  -1.0743171205E-01  -8.4889128617E-02   2.5694472898E-02  -3.7922617059E-02
    1      5.2627298099E-02  -3.3720530710E-02  -3.4205449139E-02   1.1752834044E-03  -1.1718418711E-02
    2      2.3642585558E-02  -4.0061307093E-02  -6.0487078156E-02   2.2387809360E-02  -3.8389892223E-02
    3      2.9257543713E-02   8.9530518031E-02   1.0711108282E-01   6.0202612621E-02  -6.9515268168E-04
    4      9.4913677899E-02  -5.9127132400E-02  -5.3821801104E-02  -3.8746754298E-02   5.0679309393E-02
    5      2.6626376324E-02  -4.4091025872E-02  -5.3578930363E-02  -2.5753600518E-02   2.6631995929E-02
    6     -2.5238894263E-02   9.1281327656E-02   9.1811743918E-02   4.0680481293E-05   1.9346016483E-02
    7      1.3258259007E-02   2.4730109642E-02   5.5520738016E-02  -1.1923941367E-01   7.0849861389E-02
    8     -3.0568168368E-02   1.6777504334E-02  -3.6312788494E-03  -9.9270240605E-02   6.1030679513E-02
    9     -1.5636703835E-01  -3.1381979007E-02  -3.0674481698E-02  -7.8922434527E-02  -1.0908165711E-01
   10     -6.6752062751E-02   6.4173183294E-02  -4.7803318923E-02   1.0715876846E-01   1.4472130947E-01
   11     -3.1607662474E-02  -3.7384227073E-02   7.1778660972E-02  -1.2054827188E-01  -1.4785553744E-01
   12     -1.5984240383E-01  -2.6231661043E-02  -1.3630747032E-01  -7.1035650611E-02  -1.0732142237E-02
   13     -1.4150056918E-01   3.3884560810E-02  -8.2434936523E-02  -3.0335041816E-02   4.0434610861E-02
   14      1.6290311969E-01  -1.5892319564E-02   9.9917436705E-02   4.6786713693E-02  -8.1848760375E-03
   15      4.0156871990E-02  -6.9711551453E-02  -3.8207626274E-03   1.3748477170E-04   2.0455482765E-02
   16     -4.2304856140E-02  -8.0640503648E-02   1.2183294677E-02  -5.1261841992E-04   7.5266020115E-03
   17      5.8436907988E-02  -2.0889941570E-02   1.7660785017E-02   3.4787074655E-02   5.3811884393E-02
   18      7.9079238374E-02   1.7475581722E-01  -1.0553437739E-02   7.1273509313E-03   6.3639156854E-02
   19     -9.7003346223E-03  -7.8749624362E-02   1.9584460092E-02   1.3052377355E-03  -2.6009678620E-02
   20     -8.9553689055E-03   8.4684157933E-03  -1.2583633880E-03   2.9875321790E-02   3.4739492919E-02
   21      3.9104581774E-03   9.5614050902E-02  -7.0962392826E-03   3.0776600190E-02   3.9070453872E-02
   22      2.1520324120E-01   9.1351527877E-02   2.2072583988E-03  -7.5171785524E-02  -7.2053764785E-02
   23     -9.6006126642E-02  -1.0105624659E-02  -9.9034381710E-04   3.9889646809E-02   1.3425589168E-01
   24     -5.4452970916E-02  -6.2145449130E-02   2.2570034469E-02  -2.9891713179E-02   1.0842255260E-02
   25     -5.0080980079E-02   6.5081766535E-02   2.9465404720E-02   1.7653679652E-01  -1.1561627677E-01
   26     -1.1125897878E-01   5.9285244927E-02  -1.5459006292E-02   1.2072994725E-01  -1.3916936907E-01
   27      3.3540272275E-02  -1.3182805599E-01   4.6943500433E-02  -3.1714627345E-03  -4.2362887757E-02
   28     -1.0658225344E-01  -5.5481654316E-02   9.6332891308E-02   2.3582113683E-02  -1.0235561641E-01
   29      2.3126039171E-02   1.9107778415E-02  -6.4306010367E-02   3.1811733721E-02  -2.2334920413E-02
   30      7.4588079112E-02  -1.2015721095E-01   8.7342007013E-02  -3.3323912084E-02  -3.0368310848E-02
   31      1.0838035319E-01   1.0320855903E-01  -6.5385588586E-02   6.3030915095E-02   3.7873349198E-02
   32     -2.1248619887E-01   4.0645025164E-02   3.1443449037E-01  -7.1466749534E-02   2.5962587683E-02
   33      4.2720762545E-01  -1.4717329728E-01  -4.5919491419E-01   1.4322255689E-01  -1.1222746993E-01
   34      9.0044200469E-02  -7.3080537609E-02  -1.0821446947E-01   4.2697581355E-03   5.6191118532E-03
   35     -3.9014300880E-03  -3.9594343311E-02  -1.7614479007E-02   6.5542524528E-03  -2.6610254947E-02
   36      8.2897721505E-03   1.1178650251E-01   1.0856111176E-01   6.0122389394E-02  -7.1661177822E-03
   37      2.0200256697E-02  -2.3739207892E-02   1.5759307778E-02  -3.9203676000E-02   5.2647123617E-02
   38     -8.4572220380E-02  -5.0935294557E-03   7.1952055407E-02  -3.6696744464E-02   3.3024904238E-02
   39     -2.5145387866E-02   8.7445655388E-02   1.3220690450E-01   1.1140815906E-01  -2.7911544193E-02
   40      1.7294784519E-01  -9.1371142435E-02  -1.7363510734E-01   6.5711412319E-03   1.7246218497E-02
   41      1.2217174260E-02  -4.7247471891E-02  -4.8723013628E-02  -9.0913544773E-03   1.7793314736E-02
   42      8.5936551070E-02   2.7957217903E-03   5.7329506772E-03   1.0102284475E-01   3.5632550653E-02
   43     -7.5382688354E-03   3.8256954108E-02   4.6388705268E-02  -1.0074103194E-01   8.5971568845E-02
   44     -5.5191003283E-02  -1.2049980761E-02  -2.3647762509E-01   3.0087249754E-01   1.7799303915E-01
   45     -6.9501492044E-02  -8.7884323596E-02  -6.0035263933E-02  -2.3946557424E-02  -1.5848101566E-01
   46      4.6281051384E-02   9.7758678197E-02  -7.3088708854E-02   7.8143359189E-02   3.0828771987E-01
   47     -5.2575095507E-02   1.0349933220E-03   7.8242609914E-02  -1.6820109224E-01  -8.0132424714E-02
   48     -1.2060226380E-01  -5.2470137129E-03  -1.4374793233E-01  -3.5009340260E-02   5.6572900171E-02
   49     -9.0314804758E-02   2.5412970189E-01  -1.1482184902E-01  -1.7497837367E-01  -9.5583901250E-02
   50      1.5808443437E-01  -8.2724397718E-02   1.0904974329E-01   1.0952392253E-01   5.9668899977E-02
   51     -1.9676116457E-01  -1.7390924183E-02  -1.7942674446E-01   3.9972309717E-02   1.6662858827E-01
   52     -1.4034945457E-01   3.7630551984E-02  -8.2832154691E-02  -3.4973592662E-02   3.6626323506E-02
   53      1.7070518665E-01   2.3979806642E-01   3.7096895647E-02  -9.8943741582E-02  -1.2785574502E-01
   54      1.7544167418E-01  -3.4338321196E-01   2.1175770914E-01   3.1547858560E-01   2.2185804590E-01
   55     -9.8625096216E-02  -2.6912650360E-01   6.6934267515E-02   1.1881669412E-01   7.9611338983E-02
   56      1.1772412164E-01  -1.0507433175E-02   4.9588926701E-02   6.5165139235E-02   7.4728907203E-02
   57     -4.1799749064E-02  -9.3980302085E-02  -5.3397350166E-02  -4.1363027451E-02  -6.5364072456E-03
   58      8.1538232227E-02   1.9572441918E-01  -1.4613665558E-02  -1.0539402057E-01  -4.3190611891E-02
   59     -1.5177733144E-01   2.1434158150E-01  -2.3311177124E-01  -2.8390450059E-01  -1.4802728621E-01
   60     -4.6228949217E-02   6.7476584925E-02   1.7984077735E-02   9.7893548210E-02   2.3761033066E-01
   61     -8.7392896692E-02   8.5559959862E-02  -3.9910268074E-02  -7.1990425057E-02  -1.2625966606E-01
   62      6.3461901132E-02   1.8657203937E-01  -5.6739163832E-02  -8.4487024501E-02  -1.6335452317E-01
   63      1.2040024910E-01   3.1388290250E-01  -5.7728584877E-02  -6.7954906624E-02  -1.2961474319E-01
   64     -3.8079118060E-02  -2.4901939375E-01   8.2106107688E-02   1.3435547809E-01   1.1473854152E-01
   65      1.8432546849E-02   1.3685080601E-01  -4.5666472527E-02  -5.7818235695E-02  -9.0458538154E-02
   66     -8.6503643382E-02  -1.9940134651E-02   1.9994593621E-03   3.2815637333E-02   9.5287887969E-02
   67      2.3926273380E-01   1.0314689173E-01  -3.0786030610E-04  -1.0165318579E-01  -8.8298647426E-02
   68      2.2019190753E-01   1.1006456225E-01  -3.4421890479E-02  -3.7010830798E-01   6.1627538473E-02
   69     -4.9997544346E-02  -1.2259440291E-01   6.4510527123E-02  -5.8490335413E-02   1.5321751504E-01
   70     -5.6586796915E-02   4.2548314019E-02   9.3417043241E-02   1.6154865789E-01  -2.0074503720E-01
   71     -1.0833508054E-01   5.8105630848E-02  -3.7290389508E-02   1.2433860307E-01  -4.9282058781E-02
   72      8.0284952076E-02  -2.2879153737E-01   9.1465785870E-02  -1.1599131555E-01   1.0716187621E-01
   73     -1.8104225199E-01  -9.2536162866E-02   3.6404477449E-01  -2.4384589100E-01   2.5755167843E-01
   74      4.3091362788E-03   1.3786200233E-02  -8.4671824884E-04  -3.1983718607E-02   6.2890756647E-02
   75     -1.0129315548E-01  -3.4449970294E-02   1.2266838501E-01   1.1664622133E-01  -1.5204535929E-01
   76     -2.3543534521E-02  -4.9374712670E-02  -7.4744197841E-02   1.4583629837E-01  -2.7834838447E-01
   77     -4.0337766726E-02  -4.5230164429E-02   1.8305477517E-01  -2.3771882178E-01   3.2707445835E-01
                   20                 21                 22                 23                 24        
    0      6.1280514641E-02  -1.5956615835E-01   2.2909765164E-02  -9.1795849148E-02  -9.6054714259E-03
    1      5.3849484983E-02  -4.3947286524E-02  -9.6810493823E-03  -3.2934879995E-02  -2.6096164437E-03
    2      9.7954251074E-03  -4.9185049292E-02  -7.7719611366E-02   3.9943638400E-03  -1.6454823961E-02
    3      6.9060539085E-02  -4.8584854826E-02  -7.8383306027E-03   1.6837241084E-02  -3.3114003692E-02
    4     -2.9141433644E-02   1.3437359168E-01   1.2773303570E-01   3.7327297662E-02  -1.8708958911E-02
    5     -6.6092463732E-02   5.1346604132E-02  -9.1574859197E-03   5.4667195448E-02  -1.5021435233E-02
    6     -8.7691160883E-02   5.7915208486E-02  -2.4594708309E-02   3.0297644608E-02   4.9023210905E-02
    7     -3.3022773360E-02  -1.4334792024E-03  -6.0464364423E-03  -3.1932222402E-02   2.4009278376E-02
    8     -6.8212174163E-02  -3.1675310607E-02  -1.7161608376E-02  -6.3937823153E-02   7.0462182458E-02
    9      4.1333376901E-02   8.0718266200E-02  -7.0136692391E-02   9.7692923473E-03  -4.0563364322E-02
   10      7.3820643488E-02   1.8350945634E-02  -3.4438254208E-02  -2.0683609383E-02  -1.6359350056E-02
   11      8.3861835192E-02   1.0788927534E-02  -5.3897754157E-03   6.4914950582E-02  -7.1314137348E-02
   12     -1.3703425694E-02   1.3316672962E-02   1.4455205594E-02  -6.6575675360E-02  -1.8434652377E-02
   13      7.5263414130E-02  -2.4191678596E-02   6.2489066424E-03   1.0368686302E-01   9.8587153501E-02
   14      5.6386139504E-02   7.2372518636E-02  -6.4325094595E-02  -1.4834169327E-02  -5.3633966812E-02
   15     -4.4854191418E-02  -1.4454970761E-01   8.3150957014E-02   6.9974632638E-02  -1.4635650630E-02
   16      1.1795459166E-02  -8.6572048673E-02   2.0215815616E-02   1.0034573181E-01   5.0042924953E-03
   17     -2.9985293582E-02  -3.6773056317E-02   3.4225755736E-02   2.8983416033E-02   9.5143181611E-02
   18     -1.1151660826E-02  -9.7520586128E-02  -8.7067479962E-03   4.5406470168E-02  -3.2569486434E-02
   19     -2.2725667047E-02   7.5473810872E-02  -2.0393359999E-02  -1.2712855133E-01  -7.0881848306E-02
   20     -3.8975600820E-02  -1.5139661938E-02   1.3763643151E-02  -1.2291705208E-02   1.2816860557E-02
   21      9.1589974738E-03   7.1298410966E-02  -2.4478094180E-02  -5.8098956340E-02   4.4535000874E-02
   22      1.6406710203E-04   4.6278208371E-02   7.5250490135E-03  -2.1466652293E-02   1.7975344792E-02
   23     -1.6066861966E-02  -6.1099231019E-02  -3.6012839171E-02   6.1446491597E-04  -9.7285199878E-02
   24      1.7066929051E-02   1.0262744171E-01  -2.9603722574E-02   3.4050917271E-02   4.9580947090E-02
   25     -7.0344871741E-02   1.2252639695E-02   1.7359500149E-02   5.4743125810E-02  -4.8432594472E-02
   26     -1.2785062412E-02   2.0130220264E-02   7.8170030130E-02  -1.0379695563E-02   5.2563298543E-02
   27     -3.3400910918E-02   3.0063659672E-02   5.8081229971E-02   8.1246317270E-03   2.0697473285E-02
   28     -1.5090293679E-02  -1.3021587678E-01  -8.2171021037E-02  -5.3334312236E-02   6.1727684163E-02
   29      9.1104487162E-03   3.9362102495E-02   6.0593753543E-04  -1.0033698386E-02   4.3940551306E-02
   30      1.3270615236E-01  -2.5683045286E-01   1.7191654281E-01  -2.2732275716E-01   3.3535900315E-02
   31      1.7096775418E-01  -2.7710217472E-02  -3.3643653992E-02  -7.8238555254E-03  -8.0269381198E-02
   32      2.6422253936E-01  -2.4782830424E-01   2.5316484347E-01  -2.8727633127E-01   2.3935757869E-02
   33     -1.6134073103E-01   5.7057572986E-02  -3.1301382909E-01   1.9430947583E-01  -4.4184078767E-02
   34     -6.3708765130E-02  -4.4015690561E-03  -1.7713342787E-01   1.4013584038E-01  -1.1032513772E-01
   35      2.6437653092E-02  -7.6892033203E-02  -5.3050217126E-02  -1.3703372189E-02  -2.5650514940E-02
   36     -7.1026180346E-02  -4.6128058996E-04  -1.1589935842E-01   1.1685886708E-01   4.3264199782E-03
   37      9.9810694215E-04   2.5044487355E-01   2.6589898912E-01   2.0344170677E-02   2.9655870962E-02
   38      1.2240675354E-01   1.8869786961E-01   3.2887345256E-01  -8.5075018502E-02   3.6369075542E-02
   39      1.5273367535E-01   8.3310948864E-02   1.1854481958E-01   3.9883968679E-02  -7.3168221216E-02
   40     -2.3545367547E-01   8.4034404557E-02  -2.4414519932E-01   2.7153808481E-01  -1.0389079405E-01
   41     -3.5609587288E-02   9.3541886767E-02   3.3582098442E-02   6.1997555713E-02  -3.0692287933E-02
   42      7.4799191740E-02   2.2203611236E-01   2.7634377827E-01   6.2511580748E-02  -9.8935959167E-02
   43     -3.0895869405E-02  -9.9593909621E-03  -2.0880044024E-02  -4.4668789482E-02   2.6875523806E-02
   44      3.3787797095E-01   1.3865569398E-01   3.6451112992E-01  -1.0933995668E-01  -2.2442622064E-01
   45      1.3775137950E-01   1.4077856867E-01  -1.2468191293E-01   4.5242034237E-03  -2.2003068822E-01
   46      5.8178602694E-02  -2.4191737840E-02  -1.3888388881E-01  -1.3384252928E-01  -1.1549321283E-01
   47      1.5610779033E-02  -3.2104645271E-02   2.3880881418E-03   3.0741834163E-02   1.4036582081E-02
   48     -1.5238738830E-01   3.7272149393E-02   3.6439238606E-02  -1.5788276409E-01   1.2563746349E-01
   49     -3.3943367033E-01  -1.2893572743E-01   1.5772925001E-01  -2.1207718849E-01  -9.4359405810E-02
   50      1.4630421741E-01   1.1795825420E-01  -1.0677233507E-01   5.8685509389E-02   6.1880123934E-02
   51      1.7599611647E-01   1.6495187300E-01  -1.0648868202E-01  -1.2858133247E-01   2.9567096728E-02
   52      6.4898516002E-02  -3.2730604887E-02   1.3206997925E-02   1.0270475437E-01   9.5736161996E-02
   53     -3.3593359907E-01   3.3792302625E-02   4.9455208780E-02  -4.0582502763E-01  -2.5551348133E-01
   54      2.7244671065E-02   1.4884877139E-01  -7.2599266146E-02   4.6426437434E-03   3.0323261611E-01
   55     -9.7241989325E-02   1.5257681098E-03   3.8491301614E-03  -4.3647901232E-02   9.8458565962E-02
   56      3.8574561744E-02  -1.7469631387E-03   2.6401686201E-03   7.8380792173E-02   1.3543063092E-01
   57     -4.5710686798E-02  -1.3547828717E-01   1.1055918966E-01   5.0752822430E-02  -2.7190419337E-03
   58      5.4043380388E-03  -3.2154459363E-01   5.3180924221E-02   2.4150143943E-01  -2.2846163095E-01
   59     -4.3585862529E-02  -2.7473743800E-01   1.9490450175E-01   1.0610147473E-01  -1.5972695713E-01
   60     -5.9873578943E-02  -8.7258977539E-02  -7.8296934451E-02  -1.8831247192E-02  -9.4496218509E-02
   61      1.6333727934E-01   2.5307504010E-01  -1.4788761149E-01  -1.6805475873E-01  -1.6080924959E-01
   62      9.4897932508E-02   5.8841823948E-02   1.3110213675E-02   2.6401231327E-02   2.3505900205E-02
   63      1.1726591383E-01   4.5962299172E-02  -1.8423394323E-02   1.5834665700E-02   6.2120429929E-02
   64     -1.6808791087E-01   6.2153583732E-02   8.3230142581E-03  -2.2080691212E-01   3.9355740617E-02
   65      7.0833033084E-02   2.8189575764E-02  -3.7998665018E-03   2.5894412400E-02  -1.8151742441E-02
   66     -4.6787880683E-02   7.5678118709E-02  -3.9409235523E-02  -2.0786959307E-01  -1.4394049021E-01
   67      2.5271539124E-02   6.1724970959E-02   7.7377723151E-03  -1.4192680991E-02   6.6937997082E-02
   68      3.1693258115E-01   6.3995944248E-02  -7.3001007317E-02   7.8687156406E-02   4.1877646712E-01
   69     -5.0038871878E-03   1.3907042207E-01  -3.5784631473E-02   8.6856154912E-02  -9.8355615544E-02
   70     -4.2304979030E-02   5.1247161451E-02   7.8332876729E-02   1.6672802567E-01  -1.4181842006E-01
   71     -3.4943234986E-02  -3.0252184157E-04   3.8605852519E-02  -5.9192086987E-02   5.5845253516E-02
   72     -5.6037573483E-02   3.2042584576E-02  -2.5423712218E-02   1.0806146815E-01  -1.7579264208E-01
   73      1.3481477478E-02  -1.1182505244E-01  -9.4702288202E-03   6.9161658803E-02  -2.2752448839E-01
   74      1.8020054603E-02   4.5556550996E-02   1.8628372557E-02   1.9679441370E-02  -2.3184904282E-02
   75     -1.4941250690E-01   2.0058552605E-01   1.5563935792E-01   1.3524920087E-01   3.0232509224E-02
   76      8.5965638070E-03  -1.9610140690E-01  -1.3314686213E-01  -1.6400747798E-01   2.2330154793E-01
   77      3.4250689226E-02   4.6564354487E-02   3.1066825261E-02   1.0238123737E-01  -2.3212889453E-01
                   25                 26                 27                 28                 29        
    0     -5.0164957600E-02  -2.3637150699E-02   1.3410804929E-02   8.0984043498E-02   2.9465296556E-02
    1      4.4586935543E-03   8.2568102073E-02  -5.4239193958E-02   6.3208717233E-02  -5.4741798727E-02
    2      2.2150813985E-02   3.1413664648E-02   1.5304163638E-03  -1.4178026563E-02  -1.9703975467E-02
    3     -3.8480817008E-02   7.0350656663E-02  -8.9000807326E-03  -5.8736017627E-02  -4.8269070558E-04
    4      2.2914792379E-02  -5.8451667998E-02   1.0938263536E-03   2.8761484109E-02   7.1169169944E-02
    5     -8.6640046933E-02  -3.4531858128E-02   3.5931967996E-02  -1.2275949588E-03   1.3748942849E-02
    6      3.0102787994E-02  -7.7750969427E-02   6.0979133389E-04  -1.4104306587E-02   1.8911505097E-02
    7      1.0264383861E-02  -2.5239940100E-02   2.9043085098E-02  -4.8170438906E-02  -8.0666918735E-02
    8      1.9323412472E-02  -2.7915397491E-02  -3.3803312098E-02   5.4335070565E-02  -5.8796022531E-02
    9      6.7967488814E-02  -2.0555869939E-02   7.4516563482E-02   8.4522729950E-02  -4.8023261438E-02
   10      1.3265360523E-02  -3.2278135559E-03   2.5460464835E-02  -6.2263234121E-02   7.7821737824E-03
   11      2.1721413170E-02   8.3027328295E-02   9.8202425526E-03  -2.3471927508E-02   1.1146321703E-01
   12     -4.2282017824E-02  -9.7386455977E-04  -3.0769445083E-03   5.0519191793E-02   3.0304548932E-02
   13     -3.9763681780E-02   5.3045905553E-03  -5.7004631820E-02   1.6763908851E-02   7.9222262475E-02
   14      6.8930975952E-03  -9.7089764571E-02  -1.2351279980E-02   1.1446524928E-02  -1.4559676189E-02
   15     -9.6076857149E-04  -9.7754655055E-03  -4.9727169698E-02  -1.2016453823E-01  -3.0429578383E-02
   16      4.4867071808E-02  -5.2402099833E-02   5.0752694526E-02   5.0051676640E-02  -7.6046216669E-02
   17     -2.0966387201E-02   4.8229373612E-02  -3.9549234611E-03  -6.5821179771E-03  -6.2898086861E-03
   18      4.2195658271E-02  -2.1271614217E-02   3.9571305006E-02   8.3513657915E-02   6.1773677599E-02
   19     -3.8030485578E-02  -7.3671781691E-03  -4.1399430227E-02  -7.3780213240E-02   4.2408551117E-02
   20      3.4262528667E-02   9.6982822214E-02   3.2029607941E-02  -5.3077173079E-03   5.4837882974E-02
   21     -4.1535957721E-02   5.2043025967E-02   1.0770829571E-03  -3.8012410685E-02   1.5120607783E-02
   22     -1.4325589736E-02   3.8707254669E-02  -3.1381806627E-02   1.6711001807E-02  -5.3672134670E-03
   23      3.6963204458E-02  -5.6508917660E-02  -3.7247122286E-02   1.3421245400E-02   3.3011260083E-02
   24      3.6755821526E-02   1.0106478091E-01  -4.5981382561E-02  -3.7306135351E-02  -1.3251564098E-01
   25      2.1055081851E-04   3.5988860792E-02  -7.8654970139E-03   9.7008359471E-02   5.0722135615E-03
   26     -1.0787379990E-01  -2.8537043713E-02   2.2230318801E-02   1.1530710035E-02  -4.7920512204E-02
   27      1.3515985584E-02  -4.5932744732E-02  -1.0475298380E-02  -2.4568546742E-02   1.7208997338E-02
   28      1.5111498777E-02  -6.8736185279E-02   3.6012743191E-02  -1.0315149281E-01   2.9338615299E-02
   29      1.0109271774E-01   1.7303103435E-02  -4.1309998706E-02  -1.2212756447E-02  -1.7650794333E-02
   30     -1.2755976561E-01  -1.2152488339E-01   3.3608404311E-02   1.6034310123E-01   1.0242997344E-01
   31      1.1738374713E-01   3.6608870295E-01  -1.8362936706E-01   1.4047349256E-01  -2.9617354043E-01
   32     -6.4499798723E-02   2.5032668779E-02  -5.3113236599E-02   2.3097087797E-01  -4.3977016634E-02
   33      1.4971622841E-01   1.9630380615E-02   2.7992092582E-02  -1.9010776454E-01   3.7750866754E-02
   34     -2.9234719262E-01   1.2928667546E-01   6.5035818523E-02   1.8143183471E-02  -1.3251978041E-01
   35     -4.9921310380E-02   3.3009024098E-02   1.6185614156E-02   1.8952479393E-02  -3.1898427816E-02
   36     -1.2150860414E-01   5.1856895374E-02  -5.4998274615E-02  -5.8786016991E-02   9.7763756761E-02
   37      1.9499344238E-01  -8.6219593148E-02  -9.9015162357E-02   6.8390593278E-02   2.0019809119E-01
   38      2.9441166311E-01  -6.9425527523E-02  -8.7107946481E-02   7.1732955641E-02   1.2743766476E-01
   39      1.1795883957E-01   4.9119587043E-02  -2.8767590418E-03  -9.8328641280E-02   1.1807631318E-01
   40     -3.6334246927E-01  -9.9330730308E-03   1.2964890363E-01  -8.6560737954E-02   4.5073242480E-02
   41     -3.9250116503E-02  -3.9200570633E-02   3.9768963661E-02  -1.3097645025E-02   4.8866073642E-02
   42      4.8592925101E-02  -1.1374284504E-01   1.6093121091E-01  -1.8458493016E-01   3.4264254070E-03
   43      6.7642684383E-03  -2.5869566599E-02   4.1627577702E-02  -5.6282723196E-02  -1.1551211545E-01
   44     -1.7776264412E-02  -1.3040073314E-02   4.0154416596E-01  -3.8467409124E-01  -4.1570336294E-01
   45      1.0712371125E-01  -1.0794040912E-01   1.5220484508E-01   9.6952374184E-02  -6.4406773436E-02
   46      1.4489648594E-01  -1.3411669936E-01   3.3036297718E-02  -5.8849623478E-02   7.5897359155E-02
   47      3.3079333406E-02   9.7034480925E-02  -3.4399974723E-02  -2.0944044853E-02   1.2325227036E-01
   48     -1.0188969684E-01  -1.1077305293E-01   2.0696921394E-02   2.9120744497E-01  -2.0579959852E-01
   49      5.2211267251E-02   1.8718201629E-01   1.5626527051E-01  -3.1982447954E-02  -7.1021527143E-02
   50     -4.4751330077E-02  -1.9615940406E-01  -7.2498577570E-02   1.1485542622E-01  -5.0122616308E-02
   51     -1.2202878955E-01   1.4537369725E-02  -9.9914090849E-02   3.6554649679E-02   2.9586456793E-01
   52     -3.6324059118E-02   7.4333654247E-03  -5.0860942064E-02   1.4891026811E-02   7.1526822364E-02
   53      7.5609078282E-02   1.3713459852E-01   1.9512133524E-01  -2.4901986424E-02  -5.8543360390E-02
   54     -7.5019958685E-02  -3.9135518228E-04   1.3302475040E-02   1.8740265595E-01  -2.7904053163E-02
   55      1.0565595074E-01   2.2467319163E-01   2.7625866108E-01   1.8662240947E-01   3.3640974368E-02
   56     -6.6307260426E-02  -7.0855911373E-02  -8.8034947856E-02   9.8671214605E-03  -5.3399312635E-02
   57     -4.6997924494E-02   4.0472855962E-02  -9.7716644537E-02  -2.0939855130E-01   3.4106684704E-02
   58      1.9354045743E-01  -2.4639114654E-01   8.3366036567E-02   7.7357797574E-02  -2.4412153435E-01
   59     -4.0825325411E-02   3.0617747966E-02  -1.8528014554E-01  -3.8731845328E-01   6.3829034818E-02
   60      1.2856911134E-01   8.0339173795E-02   1.0431695324E-01   1.4072886624E-01   2.5703652497E-01
   61     -1.5901207363E-01  -3.3411036674E-01  -1.7192058448E-01  -3.9855688945E-02   1.0181904494E-02
   62     -1.0079985881E-01  -1.5326188910E-01  -9.0279813452E-02  -3.8883787138E-02  -1.2939308905E-01
   63     -1.3017553617E-01  -1.8522437745E-01   3.0059102603E-03   4.2563581363E-02  -3.7033286958E-02
   64      3.5813580609E-02   3.4031260520E-01   1.7546655907E-01  -4.2713574675E-02   2.6407440217E-01
   65     -5.3375326228E-02  -1.3060415116E-01  -8.4906816603E-02  -2.9444618471E-02  -7.8009057546E-02
   66     -6.5319267900E-02  -1.6156172113E-02  -1.9905114266E-01  -1.8079252248E-01   2.2169319950E-02
   67     -2.3549167018E-02   5.4093036460E-02   1.8081848647E-02   4.7400126688E-03   1.0526965610E-03
   68     -3.7603651798E-02   5.2478315721E-02   5.2957434397E-01  -1.7392481994E-01   1.6412335866E-01
   69      2.9424167657E-02   2.1007718193E-01  -1.5862928482E-01  -1.1678442982E-02  -2.7218370563E-01
   70     -3.6894576864E-02   2.0093263458E-01   1.7232660901E-02   1.4046757332E-01   6.7370323297E-02
   71     -8.7047826447E-02  -9.6322746850E-02  -2.2087891297E-02  -4.9130132598E-03  -1.0347686989E-01
   72      1.0530367468E-01   3.9444818951E-02  -7.2404726364E-02   4.7641551708E-03   5.3951508911E-02
   73     -3.9839902717E-01   5.3172255305E-02   1.1844502065E-01   9.8016754231E-02  -2.0286808273E-02
   74     -2.0216868287E-03   4.8099323172E-02  -1.9834454128E-02   3.7588227618E-02  -3.3097796016E-02
   75     -7.7465225952E-02  -7.9562000502E-02   3.4825429087E-02  -2.8520342923E-03  -2.1899622493E-02
   76      2.4057993409E-01  -1.2338564590E-01  -1.4251058285E-02  -1.9349369140E-01   6.4462928145E-02
   77     -2.3122957715E-01   1.2688782409E-01   1.9242264648E-02   1.2926650607E-01  -5.2456264984E-02
                   30                 31                 32                 33                 34        
    0     -4.8884380263E-02  -4.5671294299E-02  -4.2186170186E-02  -5.8601162462E-02  -1.9676505239E-02
    1      7.4033631176E-02   1.5943781289E-02  -3.7178030025E-02   5.2299608460E-02   2.2379562349E-02
    2     -2.8766960770E-02   5.5583594094E-02  -3.0850089172E-02  -4.1012809421E-02   9.5158741815E-02
    3      3.8823636373E-02   3.4087520780E-02   9.1857844600E-02   5.3852614137E-02  -4.6026644775E-02
    4     -5.1665864835E-03  -1.5914413858E-02  -4.3784061046E-03  -2.4790969158E-02  -1.0383502886E-02
    5      5.8240411340E-03  -5.8579724004E-02   3.0752527622E-02   2.5724642081E-02  -9.6130494297E-02
    6     -3.0351475455E-02  -2.6579665756E-02  -5.6449836629E-02  -6.6050690833E-02   5.0744464937E-02
    7     -5.3185990368E-02   2.2958528299E-02   3.8205533357E-02   3.3922540708E-02  -1.2339057671E-02
    8      1.4399719436E-02   1.5919359631E-02  -1.3468404220E-02   1.2244539899E-02   3.0791379238E-03
    9     -6.9773531552E-02  -6.0057846717E-02  -8.3028034840E-02   9.2463936438E-02  -1.4249444858E-02
   10      7.2953704789E-02  -5.9463165384E-02  -4.5038068311E-02  -1.9727477326E-02   2.5825080811E-02
   11     -3.3956796425E-02   1.5773254738E-02   3.6398756524E-02  -1.6676816010E-03   1.8157143180E-02
   12      4.3201475090E-02   5.3514868583E-02   8.0306917636E-02  -3.9181962394E-02   9.0553055605E-03
   13     -6.1547690262E-02  -1.1057786399E-02   2.3659323583E-02   3.5301013957E-02   2.2916709636E-02
   14      6.1724243963E-02  -3.6773903539E-02   2.8236229092E-02  -3.7836415953E-02   1.2183808332E-02
   15      3.8298657716E-02  -1.7603205099E-02  -5.2209112618E-02  -2.5444391722E-02  -1.9477968530E-02
   16      5.9835906094E-02   1.4309503812E-03   1.6401869843E-02  -3.9726068093E-02   2.0565749948E-02
   17     -5.6344121061E-02   3.8912214635E-02  -4.2805017311E-02   2.6053374260E-02  -7.6877408364E-03
   18     -3.8514953663E-02   2.5478588730E-02   7.1836542058E-02   3.9096605546E-02  -2.7646280691E-02
   19      7.4895511199E-03   2.9980403827E-02  -8.9864817085E-03  -7.7924794853E-03  -5.0711739305E-02
   20     -1.4366437283E-02  -6.7927548412E-02   1.1596103014E-02   2.5574440662E-02   1.7053124165E-02
   21     -8.7401763382E-03  -8.4922521112E-03  -9.0605703356E-02  -4.2814821884E-03   5.1722912234E-02
   22     -6.9925938363E-02  -4.5889486214E-02   3.5833997911E-02   4.1040296666E-02   4.6076454558E-02
   23     -2.5955953779E-02   4.9145016786E-02  -1.3553695979E-02   2.2492909883E-02  -2.6058683214E-02
   24      1.8603767936E-03  -7.1864863619E-02   4.7505845432E-02  -1.0159113557E-01  -7.8498198761E-02
   25     -1.7315346707E-02   3.8896741018E-02  -6.4505249061E-02  -5.6253740178E-02  -6.7605849778E-02
   26      3.8985437892E-02  -2.9533358554E-02  -5.9199510049E-03  -1.7086778945E-02   9.7016378851E-02
   27      9.9796746568E-02   4.4783456683E-02   1.4717674215E-02   1.1849604791E-01   4.5901123982E-02
   28     -4.8146519572E-02   1.2790149573E-02   4.9212334223E-02  -1.6394067538E-02   4.7156148121E-03
   29      2.4787174917E-02  -3.4893523690E-02   3.7439263616E-02   1.9031368209E-02  -1.0717177546E-01
   30     -4.7242332865E-02  -2.0138987230E-01  -5.1722563238E-02  -6.2016725285E-02  -1.3078017611E-01
   31      1.7722603381E-01   2.4732377549E-01  -4.0313801415E-02   1.8488824180E-01   2.7113453412E-02
   32      5.4209023284E-02  -1.2941499077E-01  -5.6591187605E-02   5.1319660597E-02  -1.6384509095E-01
   33     -1.1925325338E-01   2.0548301996E-01   5.6727485159E-03  -1.3772371679E-01   2.2082600162E-01
   34      1.1454073592E-01  -2.1685968277E-02  -4.8634462314E-02   1.9224072817E-01   1.3054292555E-01
   35     -1.2113678970E-02   1.2598177232E-02  -3.8585859186E-02  -9.4788602926E-03   7.3799675728E-02
   36      1.9324825495E-01  -6.8358046196E-02   1.4029939368E-01   9.2342691854E-02  -1.9815070632E-01
   37      9.3632436646E-02  -5.9707297362E-03  -3.2869065086E-02  -6.6771264331E-02   2.0296392924E-02
   38      3.2581114489E-03   6.3479113472E-02  -7.8143764323E-02  -9.6959891164E-02   1.2450134642E-01
   39     -7.2303947684E-03   8.7215726761E-02   3.0638668112E-03  -6.0968658263E-02   1.8786927522E-01
   40      5.5855376101E-02  -1.5539915236E-01   9.3992244846E-02   9.5101080208E-02  -1.7458098289E-01
   41     -9.1741549093E-03  -4.1266020876E-02   6.4897302864E-03  -6.4698398751E-03  -2.8345697126E-02
   42     -2.8135596294E-01   4.5160739362E-02   7.6282339152E-02  -9.3560490578E-02   4.5711354327E-02
   43     -4.7042207262E-02   2.2340025705E-02   2.9769392455E-02   4.6086840229E-02  -1.2105154271E-02
   44     -3.6613154249E-01   1.6018172552E-01   2.1379763954E-01   1.3888834271E-01  -4.4213612774E-02
   45     -3.7238187365E-04  -1.7676495875E-01  -2.3688615479E-01   1.9299731051E-01  -4.6722902352E-02
   46      2.0790779687E-01  -1.6041738743E-01  -2.9358817584E-01   1.3722243976E-01   6.7493495328E-02
   47     -4.2891206812E-02   6.0385157537E-02   6.6273943295E-02  -1.9662615122E-02   4.8207168812E-02
   48     -3.9495417499E-02   3.3448679383E-01   2.2922683473E-01  -9.4783627809E-02  -5.9173868787E-02
   49      3.0057903349E-02   8.5018394684E-02  -4.7988254521E-02  -1.5752325575E-02  -2.4286920944E-02
   50      1.2032700871E-04   3.2833772771E-02   1.0521487616E-01  -4.1375470039E-02   3.9584424515E-03
   51      2.0490650534E-01  -9.0287632689E-02   5.2625300968E-01  -2.2690179610E-01   2.5942017526E-01
   52     -6.1881778936E-02  -6.1424004483E-03   1.1392075924E-02   3.7796247199E-02   1.8128133470E-02
   53      2.0825305110E-01   2.7759288414E-02   1.2748449094E-01  -1.5743145947E-01   5.4185773618E-02
   54     -2.0173418167E-01   1.8263222159E-01   6.2977720333E-03   7.7464885205E-02  -4.7905519926E-02
   55      1.1065301326E-01  -6.8655655966E-02   8.7491130124E-02  -3.3245578422E-02   1.6223886076E-01
   56     -1.4075916292E-01   1.1983265221E-01  -5.8713495807E-02   4.9681089117E-02  -7.6589079192E-02
   57      1.4154616998E-02   1.2553221495E-02  -1.5809399397E-01  -5.0847497810E-04  -8.7525200287E-02
   58      2.3745898343E-01  -1.6879250700E-01   2.6198395452E-01  -1.5884397891E-01   1.7803693456E-01
   59      6.0166584797E-02  -5.5454529795E-02  -2.2261959167E-01  -1.1062546975E-02  -1.1304180016E-01
   60     -5.0243294158E-02   7.1417563430E-02   5.6325227098E-02   6.3483077100E-02  -2.4522587200E-01
   61      3.3260527895E-02   3.2669717176E-01  -1.2426380177E-01  -8.2807039783E-02  -3.3974707655E-01
   62      5.3464306139E-03   3.9186017619E-02  -3.4659531244E-02  -2.9326249197E-02   6.6401548387E-02
   63     -1.8522599564E-03   1.9994270890E-01  -5.4369043653E-02  -1.6178717952E-02  -1.3721682095E-02
   64     -4.4749164812E-03  -5.0605299766E-02   7.4186054990E-03   5.1451590223E-02  -3.1232428095E-02
   65      8.8344757694E-04   3.4942931349E-02  -3.0911452856E-02  -1.6835430241E-02   3.7866919182E-03
   66     -1.3155351930E-01  -8.5065762836E-02  -4.3459093072E-02   1.2432883319E-01   2.0184879377E-01
   67     -2.8132113840E-02  -2.9103521068E-02   1.0471023542E-02   1.2983227917E-02   2.9790989758E-02
   68      4.5433338660E-01   3.1129332646E-01  -3.0077869043E-01  -2.4317516606E-01  -2.0326981131E-01
   69     -6.3844501087E-02  -4.3417779182E-02   2.4056996728E-02  -3.5940998860E-01  -3.8682594249E-02
   70     -1.0828489200E-02   1.8699166923E-01  -1.0981416636E-01  -3.2309663749E-01  -2.0449199187E-01
   71      1.6884760163E-02  -9.2875067369E-02   7.5470803685E-03   6.9722150919E-02   1.8326585168E-01
   72      1.4936128541E-02   3.5564500655E-01  -7.6914666530E-02   7.3483347240E-02   3.4227023264E-01
   73     -1.1515597914E-01  -1.1255721290E-02  -1.0486067186E-01  -1.5891547387E-01   1.7259672629E-01
   74      1.0076589945E-02  -4.5349731414E-02  -8.1964234147E-04  -1.8791383988E-02  -6.8877005429E-02
   75      2.8791170955E-01   1.0294577385E-01   6.2669763751E-02   4.6285892516E-01  -1.9204520580E-02
   76     -6.1048075662E-02  -2.1914787871E-02   1.1475416675E-01  -4.1499193141E-02  -1.0374568195E-01
   77     -5.6695663215E-02  -2.8907060225E-03  -1.0219549466E-01  -1.2721268024E-01   1.1885525149E-01
                   35                 36                 37                 38                 39        
    0      5.8655726849E-03   6.8066847857E-03   3.3841498491E-03   2.5061085340E-04   2.3599996032E-02
    1      7.1176638279E-02  -1.0637542549E-02  -1.0040914685E-01   5.3773130607E-03  -5.3397519671E-02
    2      2.5662082947E-02  -1.4276077488E-02   5.9173841604E-02  -3.1297687404E-02   1.9513906160E-02
    3     -1.2486017835E-01   1.1479740790E-02   1.4167248258E-01  -9.0641731535E-03   7.7931193201E-04
    4     -6.5187330019E-02  -3.9398056715E-03   1.0062728100E-01  -1.4096506405E-02   3.0622893944E-02
    5     -2.9829249621E-02   2.3448349176E-02  -2.8235268366E-02   6.4468170742E-02  -3.0069568265E-02
    6      1.1936684524E-01  -2.2351649654E-03  -1.3734695461E-01   1.7005513000E-02   2.6832601255E-03
    7      2.3554802443E-02   3.7781150954E-02   1.0002394358E-02   1.8729826765E-02  -5.9509061059E-04
    8      1.8520507693E-03   2.6693096031E-02   1.1924455433E-01  -1.2214185849E-02   2.5524655963E-02
    9      5.0507067053E-03  -2.8228562209E-02   7.6411353174E-02  -6.5334845707E-03  -4.4772713522E-02
   10     -1.7951760182E-02  -1.0621884534E-01  -4.3004768177E-02  -2.9808762925E-02  -4.6161341768E-02
   11     -4.5282464845E-02  -4.3471177975E-02  -1.2962197177E-01  -2.3989902378E-02   1.2800090169E-03
   12     -4.3101172324E-02   3.4214906666E-02  -4.2049699821E-02   7.3659609667E-03   2.7005721192E-02
   13      5.0381405339E-02   4.6518497917E-02   2.4204290818E-02   1.5599019852E-02   3.3834943707E-03
   14      4.5659358967E-02   9.1003024550E-02   3.9052493355E-02   3.5444354233E-02   3.9259858650E-02
   15      3.5721862808E-02   7.2744720306E-03   2.6004341607E-02  -5.9902089315E-03  -1.0147812224E-02
   16     -8.1921702008E-02   2.3850941610E-02  -5.3365091903E-02   1.0058071076E-02   3.1525324089E-02
   17     -5.3778236739E-02  -1.0883365137E-01  -4.7101656506E-02   7.9750267246E-03  -4.6842189693E-03
   18      8.7520981037E-02  -1.0637770956E-01   3.9088584553E-02   3.7867540373E-03  -4.6282414156E-03
   19      9.7124001223E-02  -4.6071515647E-02   4.8927364865E-02  -2.9142343088E-02  -3.9550796343E-02
   20      5.6979133789E-02   1.1456675801E-01   4.5131652679E-02  -4.8793736048E-02  -3.3408231898E-02
   21     -1.1610240953E-01   1.5807164607E-01  -4.9321418220E-02   7.6629579782E-03   8.6019381534E-03
   22     -2.5713995756E-02  -1.0897151090E-03  -1.7739749252E-02   2.4426603973E-03   4.1683443268E-03
   23     -4.5116198118E-02  -6.6355393809E-03  -5.9097517630E-02   2.6152782138E-02   2.4393501273E-02
   24      2.1575625697E-02  -6.5488248553E-02   3.2902859612E-02  -2.8628811092E-02   3.9089649833E-02
   25     -4.3729296142E-03   7.2474461116E-02   2.6436555925E-02   1.8914731771E-02   2.4529474111E-02
   26      4.5075760068E-02  -6.9083392510E-02   7.9697787395E-02   4.0987586534E-03  -5.0473179590E-02
   27      3.1269753131E-02  -1.9198858256E-02  -6.6651969251E-02  -1.0857586488E-02  -2.9723612518E-02
   28     -3.6462930397E-02   1.2663107862E-02   3.3492669065E-02   9.1528909157E-03   2.4641138959E-02
   29     -1.8985473114E-03  -3.7126804766E-04  -8.5816219090E-02  -4.8517756085E-03   9.5622092150E-04
   30     -3.3816759837E-02  -2.1973887338E-02  -1.1552084259E-01  -2.1112398088E-02  -6.1889405096E-02
   31      2.2145970687E-01   1.5533842781E-01   2.0440890133E-02   2.1797414881E-01   1.9454812149E-01
   32      5.4947221795E-02   4.7376642540E-02  -1.2622525338E-01   8.5756072671E-02   1.6580704651E-02
   33     -7.1684965172E-02  -1.5011571147E-02   2.7923657631E-01  -4.1985252874E-03   1.4678221216E-02
   34      2.0223137541E-01  -9.3974858145E-02  -2.6639690954E-01  -3.1510561683E-01   1.4531640939E-01
   35      5.6064744062E-02  -2.3619658233E-02  -8.5096272904E-03  -7.5444641146E-02   4.7988313233E-02
   36     -2.6536113623E-01  -3.9231980681E-02   8.5699484741E-02   1.4890940123E-01  -3.7634225233E-01
   37     -1.9521708090E-01  -9.0748635097E-02   2.0913607133E-01  -8.5989714843E-03  -1.8893855946E-01
   38     -8.3441091305E-02  -6.6026094202E-02   2.0084948895E-01  -8.9700729408E-02   8.9020985349E-04
   39     -1.3190281705E-01  -1.4755012537E-01   1.4979014054E-01  -3.5153400126E-01   2.4394247333E-01
   40     -1.1096018433E-01  -4.7242263157E-02  -1.0199532314E-01  -5.9837461806E-02   3.3929436046E-02
   41     -3.9136859516E-02  -2.3934117581E-02  -1.3234315862E-02  -3.9200940734E-02   4.3749439773E-02
   42      2.0631971450E-01   1.1327233803E-01  -3.3562314801E-01   9.4915485973E-02   1.5021467849E-01
   43      2.8331510932E-02   2.8747302305E-02   2.7543059425E-02   1.0706472472E-02  -2.8095385277E-02
   44      1.2616874332E-01   1.2214141308E-01  -7.6215095626E-02   5.8813508418E-02  -7.6596437984E-02
   45     -5.5287549861E-02   3.2813220349E-02   1.5188280113E-01   1.0945287533E-01  -3.2383570639E-02
   46     -2.7837839125E-01  -1.8593810195E-01  -1.0608943557E-01  -1.1068885692E-01   1.4115288639E-01
   47     -7.0873620476E-02  -9.0818816019E-02  -1.6754091241E-01  -1.1266995871E-01   4.7020620919E-02
   48     -1.8240214817E-01   1.9409601418E-01  -1.3477848730E-01  -3.0993860810E-01  -1.3240469822E-01
   49     -1.4746135289E-01  -1.6771752010E-01  -1.1783921209E-01  -3.9094756839E-02  -3.1213594067E-02
   50      5.8851294457E-02   2.1809018195E-01   4.9170458107E-02  -6.1401086555E-02  -6.5189404422E-03
   51      2.4600985417E-01  -1.3306949693E-02  -4.3298723331E-02   1.4241191563E-01   3.6995436942E-02
   52      3.6831552527E-02   4.1809259156E-02   1.7143565815E-02   1.1229798448E-02   3.4773655441E-03
   53     -7.7441720401E-02  -1.7824885398E-01  -1.3258466037E-01   1.0982385564E-02   2.0542221429E-03
   54     -1.0006405531E-01  -2.0985373905E-01  -1.1341625503E-01  -1.1081316799E-01  -9.8174815895E-02
   55     -2.5327991478E-01  -5.5803232413E-02  -1.3366421392E-01   3.2402993853E-01   3.0253471573E-01
   56     -1.3291767436E-02  -1.2715534012E-01  -4.9125804310E-02  -1.5860613789E-01  -1.4647768238E-01
   57      3.8099732009E-02   1.5225410223E-02   4.8334509871E-02   6.8318581516E-02   1.0195540141E-01
   58      4.3191192890E-02   1.4452554456E-01  -2.0920995216E-02  -1.8658735021E-01  -2.4814483921E-01
   59      1.1779616744E-01   9.5107734515E-02   1.0565795480E-01   8.9496941860E-02   1.4067804501E-01
   60      2.7302077486E-01   1.2182476471E-01   1.2646422826E-01  -1.4191903652E-01   2.7735428548E-02
   61      6.9530322211E-02  -1.1937068317E-01  -1.2081677482E-02  -5.1107137193E-02   9.4330663983E-02
   62     -1.2416646507E-01  -1.1723182863E-01  -6.7067309646E-02   6.7466676514E-02   4.1038084374E-03
   63     -7.5114301842E-02  -4.8201696403E-01  -9.4879430566E-03   3.0957128106E-01   1.4165964740E-01
   64      2.8983768986E-01  -1.5954167948E-01   2.4291194340E-01   1.4232770096E-01   1.4293139949E-02
   65     -7.6870585108E-02   2.8327252918E-02  -6.2653216807E-02  -3.2909948767E-02  -1.3087317367E-02
   66     -2.0218553755E-01   2.2971095470E-01  -1.8275706418E-01  -5.7184075836E-02  -1.1482973483E-01
   67     -5.3963874442E-03   1.4177009949E-02   4.3756120379E-03  -3.0704871069E-03  -2.9981398088E-03
   68      1.4540783610E-01   1.4871225023E-01   8.8338265822E-02  -1.8975551111E-02  -8.6524917263E-02
   69     -6.6575449169E-02  -2.1939816079E-01   5.0765643454E-02   1.4345641429E-01  -5.6228486850E-02
   70      4.1258153725E-02   1.8339917144E-01  -1.9321235347E-01  -4.3589317739E-02  -1.8492355621E-01
   71     -1.1349760145E-02  -1.6248986959E-01   1.9304639693E-01   8.7032720573E-02   4.2178809796E-02
   72      9.7825311700E-03   9.2501657761E-02   1.0014669858E-01   3.3029408966E-01  -3.8231491075E-01
   73      1.8399462794E-02  -3.1970763967E-02   1.9434959352E-01  -6.2339566528E-02   7.6064615332E-02
   74      1.2208975394E-02  -1.6596493580E-02  -4.6254950940E-02  -2.6848632752E-02   1.7444849726E-02
   75      1.3888806358E-01   8.4180758403E-02   2.5102348370E-02  -1.0155645394E-01   3.6624314551E-01
   76     -8.2720443363E-02   9.8233577925E-03  -9.5981098908E-02   4.5713172429E-02  -8.0156788217E-02
   77      1.8855456972E-02  -4.8733387785E-02   8.3477012630E-02  -1.3860133374E-02  -4.0494941865E-02
                   40                 41                 42                 43                 44        
    0      3.6686787730E-02  -1.6431736211E-02   4.5018904957E-03   1.3609135306E-02  -9.2436596898E-03
    1     -4.5706815840E-02   3.5498316438E-02  -4.7695673226E-03  -9.4961063968E-03   1.2109318176E-02
    2     -1.1649958527E-02   2.1978633630E-02   2.8190322387E-02   7.9704221696E-02   5.8441375234E-03
    3     -7.9845486134E-03   2.3859890350E-02  -7.6048643333E-03  -9.8968100551E-03   2.5631724000E-02
    4      3.4907971161E-02  -1.1548577705E-02  -2.6373315699E-03  -6.7717247020E-03   1.2729236779E-02
    5      3.2936107118E-02  -6.0467302600E-02   3.0051046949E-03  -8.1423864627E-03  -6.5586801102E-03
    6     -9.9140603646E-03  -1.3106214636E-02   4.2755037899E-03   4.9080250659E-03  -1.1167278412E-03
    7     -2.0091925858E-02   2.4541335643E-02   3.0262088560E-03   1.2466641415E-02   5.7566541287E-03
    8      5.6572068797E-03   4.5206738693E-02  -1.0738672361E-02  -3.6301568357E-02   2.3748980499E-02
    9      7.0539528395E-02   3.3521132671E-02   6.4690798945E-03  -2.7877929082E-02  -2.3879962379E-02
   10      1.4656864262E-02  -2.3353961981E-02   2.4492770663E-02  -4.9861000666E-03  -5.2250024347E-02
   11     -6.5730101138E-03  -5.1776093953E-02  -7.4545712332E-05   2.3040066105E-02  -2.3757571775E-02
   12     -5.0396614140E-02  -2.1351935913E-02  -2.9843576812E-03   9.1847716153E-03   1.2084659549E-02
   13     -6.3168315817E-03   7.4390809630E-03  -2.8817249915E-02   6.3486826018E-03   1.2217709190E-02
   14     -5.3269419151E-02   1.8572785758E-02  -1.4290421224E-02  -5.1134507843E-03  -2.5881303313E-02
   15      3.1307026094E-02   1.4548522810E-02  -5.1128568951E-03  -4.3483099336E-03  -2.1063182798E-02
   16     -2.8993115616E-02  -5.2648269019E-03   4.6813148811E-02  -1.1480223861E-02   1.3395555519E-02
   17      5.6039542632E-02   2.0562445890E-02   5.6273935790E-02  -1.8131779504E-02   3.6015498747E-02
   18     -3.2485674336E-02  -1.5355786579E-02  -1.1030466046E-03   2.1863478512E-03   2.0006437821E-02
   19      4.1021421340E-02  -8.0674113752E-03  -1.8120443530E-02   7.9846506359E-03   8.7206970442E-03
   20     -2.3495989528E-02  -3.7935286480E-02  -4.8439429290E-03  -7.3397648908E-05   3.8584530570E-03
   21      1.6033750948E-02   1.2923991419E-02   3.4857011311E-03  -4.1671680537E-03  -2.6585318941E-03
   22     -2.3396301038E-02  -1.6983253722E-03   1.4533252839E-02  -2.6132770679E-03   2.0508516167E-03
   23      3.7035202802E-02   5.3987793292E-02  -3.0304423852E-02   1.8273833277E-02  -2.9796309910E-02
   24      6.4638825891E-04  -1.5620789427E-02   3.9820117049E-02   1.8517159113E-02  -6.5921279545E-02
   25      2.8408309495E-02   2.9965415079E-02   8.8574480513E-04  -7.9002551590E-03  -5.8383291419E-02
   26     -4.8196881468E-02  -5.1712799683E-02   1.4197573168E-02  -2.1740203881E-02   2.0794284431E-02
   27     -4.4913499886E-02   2.1065959501E-02  -3.4006838660E-03  -1.4487011184E-02  -2.2636339123E-02
   28      2.0975420680E-02  -4.0358672739E-02  -8.7064735256E-03   9.4577130531E-03   3.2847278020E-02
   29     -8.4779193530E-03   3.4417983398E-02  -3.6768314754E-02  -2.1553490730E-02   2.5747039311E-02
   30     -5.0665612609E-02   8.9163690749E-02  -3.3876380354E-02  -2.8034542865E-02   4.0211324875E-02
   31      3.3494296185E-01  -4.5161882462E-01   4.7738633732E-02  -8.9800169157E-03  -1.1988506771E-01
   32      8.4201438215E-02  -1.1440029832E-01  -1.9730191812E-02  -2.2246770105E-02   1.2539127993E-02
   33      8.3131024926E-03  -5.4660727715E-02   5.6478385665E-02   1.4213851000E-01   4.2521828908E-02
   34     -1.7419868427E-01   3.7879980782E-01  -5.0038163259E-02   5.6571077085E-02   1.6484850062E-02
   35     -2.6466108719E-02   7.5284582747E-02   1.4172625524E-02   7.6142980316E-02   2.2305004929E-03
   36     -1.3693365933E-01   8.5674876569E-02   1.5912520534E-01   3.5134643748E-01  -1.1303774404E-01
   37     -7.7700496957E-02   1.0989238912E-01   1.1426377385E-01   2.6149764296E-01  -8.7246204260E-02
   38     -2.2677609179E-02   8.0329797709E-02   2.6466212573E-02   6.9759606667E-02  -2.3260490204E-02
   39     -9.0411213735E-03   8.8860857221E-02  -1.9408403845E-01  -4.7360819571E-01  -3.6154882719E-02
   40      5.2241413703E-02  -7.2311541652E-02  -1.2623951868E-01  -3.5623085166E-01  -7.0291543985E-02
   41      3.5143794005E-02  -4.0883527956E-02  -5.2997628985E-02  -1.4782386264E-01  -2.5201097445E-02
   42      1.0242133979E-02  -1.4416485302E-01   1.5782130359E-02   1.1546919836E-01   1.8919552055E-02
   43     -3.1006555835E-02   5.4068557599E-02   1.0130835243E-03  -8.6027404995E-03   1.5776250170E-03
   44     -9.2602291588E-02   1.2267288586E-01   1.0337492938E-02  -1.8946951439E-03  -1.1523126951E-02
   45     -1.2926565094E-01   8.1610812834E-03  -2.9094710835E-02   7.2639852839E-02   3.2257236732E-01
   46     -2.0004744072E-01  -4.2106232471E-01  -1.5627699618E-01   1.3239949910E-01   1.8060747137E-01
   47      5.6781727173E-02  -1.3015387405E-01  -2.3857267231E-02  -6.8907083585E-03  -1.6980286032E-01
   48     -1.7497364059E-01  -2.3679141501E-01  -2.5592892143E-01   1.2052663718E-01  -2.6830378331E-01
   49      4.2815535341E-02  -3.4283705570E-02   3.9018181178E-02   1.0681255887E-02   5.1136752866E-02
   50     -1.1496721783E-01  -4.6342761128E-02  -1.2357007456E-01   3.1938605637E-02  -1.4471528229E-01
   51      3.3560539522E-01   2.0027074096E-01   1.6227255608E-01  -7.5996676029E-02   2.0290763642E-01
   52     -1.6263350999E-02  -1.4865294086E-03  -3.0088268672E-02   9.4141631066E-03   9.8196684856E-03
   53      1.5462577827E-01   4.5669860855E-02   1.5475826244E-01  -5.4670544130E-02   3.1511583715E-02
   54      1.1292375738E-01  -6.3876877983E-02   9.0197667721E-02  -7.5315851755E-03   1.2313795039E-01
   55     -1.8453119960E-01   1.8098851159E-01   1.2379145414E-01  -6.5791180831E-02  -3.2176175439E-02
   56      1.4728303126E-01  -8.1629087810E-02   5.2988406613E-02   2.8219303607E-03   9.7031799638E-02
   57     -1.3563134132E-01   1.5367174071E-02   4.2168850323E-02  -2.0313576719E-02  -3.3321917413E-02
   58      3.5900779837E-01  -1.0207428464E-02  -1.1230590566E-01   3.2516517453E-02   6.5123584879E-03
   59     -2.0146126159E-01   1.7788869428E-02   6.1769734331E-02  -3.3707620187E-02  -3.7158716827E-02
   60     -2.5129680173E-01  -1.3600202095E-01   3.0298760912E-01  -1.1605053494E-01   8.3123495465E-02
   61     -1.2785256983E-01  -3.6883766474E-02   3.3779366492E-01  -1.2936057674E-01   4.8377307198E-02
   62      8.6923865641E-02   5.5209656583E-02  -9.1945933015E-02   3.4600405625E-02  -2.8630703201E-02
   63      4.9724569490E-02   1.6422528095E-01  -3.4479558590E-01   9.9630710965E-02  -1.7926461917E-01
   64     -7.7135308242E-03   4.1478605577E-02  -4.1358682717E-01   1.2022236678E-01  -2.1597145602E-01
   65      3.1180381665E-02  -7.6456807410E-05   7.6923743108E-02  -2.1927008900E-02   4.4180333736E-02
   66      2.1591045198E-01   8.1132906387E-02  -6.2800263913E-02   4.1514096159E-02   7.6649933132E-02
   67     -2.3311185523E-02  -1.1470866820E-02   1.5739244935E-02  -6.6127866268E-03   4.4245911967E-03
   68      1.3937084103E-01   1.9485206153E-02  -8.1261567593E-02   9.8806117622E-04   2.6572156713E-02
   69     -1.7947060585E-01  -1.5539097344E-01  -3.4706094661E-01  -1.3683621063E-02   5.1971997349E-01
   70     -1.6644934501E-03   1.8445073790E-01  -1.6346638264E-01   2.3370585608E-02   3.7290791214E-01
   71     -7.3683659624E-02  -1.6704239734E-01  -1.0792731614E-03  -4.4944314069E-02  -7.4771153012E-02
   72     -5.8914055051E-02  -1.4641006010E-01  -3.1848660391E-03  -3.6863161925E-01  -2.4924498290E-02
   73      2.0075377385E-02  -4.3289592431E-02   6.6938557276E-02   1.1500010504E-01  -3.3141550766E-02
   74     -1.0824717466E-02   3.7867456027E-02  -1.7755189507E-02   9.8284321486E-03   8.1857222859E-03
   75      2.6792881103E-01  -8.1806975270E-02  -3.0479322125E-02   3.0653611053E-01   2.9079350861E-01
   76     -6.2955858548E-02   2.4778463706E-03  -4.7214280829E-02  -1.2231572509E-01  -1.9835677331E-02
   77     -3.9110410833E-02   1.5176194132E-02   4.0684938802E-02   2.5021190522E-02  -5.2856476695E-02
                   45                 46                 47                 48                 49        
    0     -3.9633347694E-03   3.1595843832E-02   2.1428537103E-02  -2.8734397678E-02  -1.7947982131E-02
    1      2.7512237858E-02   3.4506572564E-02  -8.1277883352E-02   4.6059227406E-02   1.1872281079E-01
    2     -3.0278564196E-03   1.0498360078E-02  -7.4916893012E-03   1.7039888652E-02   1.7418270181E-02
    3      2.5449894280E-02  -3.4154872924E-02  -4.6042622553E-02   2.9179045755E-02  -4.9629799272E-03
    4     -3.8233486995E-03  -1.0502709557E-02  -1.8658729695E-02   1.2306347653E-02  -2.2605812847E-02
    5     -8.7692110672E-03  -2.3518018505E-03  -1.6856520994E-02   1.4877022645E-02  -1.3017825799E-03
    6     -2.2004687701E-02   1.8580457510E-02   1.7756629321E-02  -3.8163996865E-03   2.5894311199E-02
    7      1.9016272426E-02  -1.5228283970E-02   2.0699821075E-03  -3.2635579984E-03  -2.0022941310E-03
    8     -1.2693481718E-02  -2.1365373782E-02   1.8146499269E-02  -1.2965337120E-02   1.5777962429E-02
    9      1.3757680251E-02   5.7936679742E-02  -5.1237137401E-02   1.7028830456E-02  -7.9919196889E-02
   10     -5.6754462397E-02   8.4222432551E-02   3.9621979420E-02  -1.4520156628E-02   2.3891753566E-02
   11      1.4393678483E-02   4.2106829493E-03   2.9390931799E-02  -3.7479487945E-02   3.9130538530E-02
   12      7.8388513627E-03  -2.3848848172E-02   7.4639861352E-02   8.3014026321E-02   6.2859673393E-02
   13      5.0121207035E-03  -1.4281055064E-02   9.6293548523E-04   2.2903073910E-02  -1.5753478430E-02
   14     -1.5568292165E-02   2.5174263303E-02   4.6545355679E-03   3.6909293514E-02  -8.9521465052E-04
   15      2.2856878090E-02   1.6751659574E-02  -2.5670977921E-03   2.2482756223E-02  -2.5868219401E-02
   16     -5.0354488897E-04  -1.0017639226E-02  -2.2120305572E-02  -9.3540443281E-02   3.6136580053E-02
   17      1.0751908833E-02  -1.2072094380E-03   1.4513850833E-02   4.8489254453E-02  -2.4543520705E-02
   18     -5.7869717541E-02  -1.8092650187E-04  -3.1531346393E-02  -2.6678328991E-02  -1.5868468543E-02
   19     -1.9714467116E-02  -1.9954579564E-02  -3.0200295858E-02  -1.6719590835E-02  -2.0992404871E-02
   20      2.0531884458E-02   1.6668955237E-03   1.8776120822E-02  -7.0758111932E-03   1.4185586476E-02
   21      3.9709655026E-02  -4.1792545108E-03   1.3669633381E-02  -9.6309355007E-03   7.7288286764E-03
   22     -2.1833424502E-02   1.0213939125E-02   5.2690256801E-03   1.2724017070E-02   3.4863818880E-03
   23     -1.8391011761E-02  -2.1940524425E-02  -1.3762798997E-02   5.2267092001E-04   1.4160839461E-02
   24     -2.6520455745E-02  -6.0962019999E-02  -5.5635213550E-02   6.9179608943E-03   4.5119174400E-02
   25      9.3684237124E-02  -3.5596422917E-02   6.6092312927E-04  -2.7630348244E-02   9.9542982448E-03
   26     -3.9475097767E-02  -2.7635662690E-02  -2.9157035519E-02   2.5656836708E-02  -2.4286362650E-02
   27     -3.2807716468E-02  -7.3368794861E-02   5.2431928397E-02   3.9086199833E-02  -4.0140135706E-02
   28     -2.4714608316E-02   2.1192736826E-02   1.5410670682E-02  -9.1818336638E-03  -1.6264206333E-02
   29      2.7067350714E-02   1.2953644455E-02   2.9147577451E-03  -1.9338170753E-02  -2.2270924667E-02
   30      8.5505354975E-02   8.0412514960E-02  -9.0244045754E-02  -2.2490077974E-02   1.0959585488E-01
   31     -2.8333061566E-01  -1.0247846899E-01   3.4813246536E-01  -7.7455910756E-02  -3.0026702928E-01
   32     -4.0770276502E-02   6.3889913412E-03   6.8081090337E-02  -6.1021079209E-02  -1.9434014151E-02
   33     -6.1223926544E-02   3.0365596044E-02  -2.6936872411E-02   6.5607363776E-02   1.4121065558E-01
   34      2.0927824252E-01  -1.1780087928E-01   1.9215543405E-01  -2.5089642189E-01  -4.8389317043E-01
   35      3.2195995629E-02  -5.6406783760E-03   3.9452471723E-02  -4.0822625760E-02  -8.8615607133E-02
   36     -2.2897188080E-04   1.0387576986E-01   1.8675226438E-01  -1.3795265178E-01  -7.2288725073E-02
   37     -3.3437548991E-02   9.9452969291E-02   1.9506850852E-01  -1.3177334141E-01  -1.1264610158E-01
   38     -2.8778704378E-02   3.6569759278E-02   9.6043247628E-02  -5.4964881375E-02  -6.5204928885E-02
   39     -1.2226978267E-01   5.9905331550E-02   1.4828276346E-01  -9.2055849098E-02   1.7123500083E-01
   40     -1.2860447706E-01   6.1123990753E-02   1.2353696957E-01  -5.3115248781E-02   8.5305311638E-02
   41     -5.6016560855E-02   2.4532662577E-02   4.4899294888E-02  -2.1415527263E-02   4.6458288472E-02
   42      1.8807615187E-01  -2.0869843727E-01  -4.7473828486E-02  -2.3186490540E-02  -8.0948380445E-02
   43     -1.9625188042E-02   2.8683315346E-02   1.3935699767E-02   1.9758694726E-03   1.7843162661E-02
   44     -1.2779424316E-02   7.5212672254E-02   8.0618699807E-03   1.6798942877E-02   3.0040969435E-02
   45     -1.4730329811E-01  -3.6331368538E-01   2.2349611574E-01  -2.9637621869E-01   2.9040277290E-01
   46      1.6482878521E-01  -3.5194783309E-01  -3.6739275665E-01   1.4523532599E-01  -2.2289054285E-01
   47      1.6656341075E-01   1.3586607743E-01  -2.3747471090E-01   1.8379040878E-01  -2.3844543703E-01
   48     -1.2150332694E-01   1.4880471673E-01  -1.8497545853E-01  -2.7536939978E-01  -1.1632399681E-01
   49      7.1867160978E-03  -5.1470913203E-02   6.7018756183E-02  -4.9189015843E-04   6.7984085573E-02
   50     -6.4124006057E-02   1.0660063878E-01  -1.1610406762E-01  -9.0607202549E-02  -9.6622895485E-02
   51      1.3024364477E-01  -1.3625235804E-01  -2.1181632506E-01  -3.1593306209E-01  -1.1402151817E-01
   52      1.8811133955E-03  -1.3383227863E-02   1.2477065634E-02   3.3821362135E-02  -7.5976709135E-03
   53      4.4326600578E-02   6.5925170827E-03  -1.1205134080E-01  -1.9447080786E-01  -3.0496515822E-02
   54      6.4297985532E-02  -1.1119117706E-01   4.2426913267E-02  -9.3764814845E-02   1.1242918010E-01
   55     -1.6103066131E-01   1.9126030127E-01  -5.5985983314E-02   2.4330756807E-01  -2.4249100381E-01
   56      9.5735238605E-02  -1.2420762930E-01   4.1211350308E-02  -1.3236912094E-01   1.3472121224E-01
   57     -6.4524794377E-02   4.8873490456E-02  -1.0484870735E-01  -1.6743270459E-01  -2.1705357847E-02
   58      2.3613633576E-01  -7.4567343263E-02   2.2004589902E-01   3.5611193098E-01   2.3061763763E-02
   59     -8.6647510863E-02   6.5800441680E-02  -1.4231172591E-01  -2.2790566884E-01  -2.7122740126E-02
   60      1.2082186935E-01   1.3567991296E-01   1.2828751193E-01   1.0497794036E-01  -3.5444660315E-02
   61      1.9846256288E-01   9.8796252192E-02   1.5859305605E-01   2.4645401530E-01  -3.3407665483E-02
   62     -2.9871499972E-02  -5.5603496481E-02  -2.9142719469E-02   7.7499704288E-04   2.3887914238E-02
   63      6.2516275392E-02  -1.1335370690E-02   4.8208078776E-02   1.1328846657E-02   7.9365997869E-02
   64      1.3979833361E-01  -7.0440728106E-02   1.1068170195E-01   7.0419727422E-02   1.6281167641E-01
   65     -2.3042873649E-02   1.3001409710E-02  -2.5532888190E-02  -2.5833263712E-02  -4.0287742734E-02
   66     -2.1513633540E-01   1.2685224108E-01   9.1355797117E-03   4.3911106439E-02  -6.1756808910E-02
   67     -4.3128368178E-03   6.1311344724E-03   6.3696895619E-03   9.5209450700E-03   8.9752939862E-06
   68      3.8900543057E-02   4.4399609749E-03  -1.5836389318E-02  -4.2551492817E-02  -4.6898803436E-02
   69      2.4001437189E-01   3.6955447489E-01   2.5097020467E-01  -7.6498504221E-02  -2.0899779988E-01
   70     -4.5804422829E-01  -7.1140464087E-02  -1.4276876409E-01   1.9777254066E-01  -1.7054581969E-01
   71      3.3254340070E-01   9.2517117960E-02   1.2832192883E-01  -1.2039379695E-01   9.9781575192E-03
   72      1.7475636033E-01   7.8750860579E-02  -2.0440976442E-01  -1.7326059832E-01   1.1712303503E-03
   73     -6.3717316429E-02  -3.7198760996E-02   5.6768441552E-02   5.1552294576E-02   1.9978502237E-03
   74      1.9223061159E-02  -3.2115417430E-03   1.1045361327E-02  -2.4136452791E-03  -1.4156437848E-02
   75      3.0705848676E-02   4.7510326752E-01  -1.4463908034E-01  -6.0196896042E-02   2.5312249435E-01
   76     -1.2955131441E-02  -1.1599291767E-01   9.8529089483E-02  -1.6788374893E-02  -1.5343461939E-01
   77     -2.5866946156E-02  -5.4831872094E-02  -1.9105327978E-02   4.4028419998E-02   3.6718739687E-02
                   50                 51                 52                 53                 54        
    0     -3.3845971493E-02  -6.6490116807E-03  -3.0378208211E-02  -2.6131878540E-02   1.8168219994E-03
    1      5.1779414859E-02   2.8281012829E-03  -2.1547841448E-02   4.2122895866E-02  -5.3095425508E-03
    2      2.6231179281E-02   8.9633157504E-03   2.0734504168E-04   9.3438221908E-03  -4.0567528718E-04
    3     -8.7784141799E-03   1.2230681203E-02   8.9302056444E-02   1.7662735982E-02   1.6687914079E-03
    4     -2.5597943803E-02   9.6678284336E-03   1.0213071321E-01   2.3402044978E-03   9.8502472031E-03
    5      1.0185084913E-02   5.8015033779E-03   3.1304210628E-02   6.4908939083E-03   1.2124886175E-03
    6     -1.9753902099E-03  -3.0916475503E-03   1.9945216389E-03  -1.4263219414E-03   1.3115491907E-02
    7      9.0713029397E-03  -2.1445526641E-03  -4.9945024536E-02  -2.6190086278E-03  -2.5562711100E-03
    8     -3.3975102269E-03  -1.1813301965E-02   4.6958701542E-03   1.0924160749E-02  -5.2957519960E-03
    9      5.5191032717E-02   3.3189780189E-02   9.1818454474E-03  -2.9350250843E-02  -1.0339369878E-02
   10     -3.0071871837E-02   4.6083745603E-03   1.1034520290E-01   4.9509293734E-03  -7.0433254351E-03
   11     -5.2419199172E-03  -3.6412835961E-02   2.7928388489E-02   4.0478282771E-02   6.8839813001E-04
   12     -9.0608823334E-02   9.9057850211E-02  -1.9211334275E-02  -2.1138196440E-02   2.2083572907E-02
   13      3.5942251524E-06  -2.2866808667E-02  -2.8086270750E-02   2.8773527112E-02   3.2630986300E-02
   14     -2.5841379796E-02   5.0602570082E-02  -5.9720530987E-03  -2.0892958778E-02  -4.2342977486E-02
   15      2.4884853794E-02  -6.9412908928E-02   3.1129439089E-03   1.1542995810E-02  -3.7116289816E-02
   16      3.9003950496E-02   8.5338761545E-02   2.4874267310E-02  -8.7045746295E-02  -3.9323910063E-02
   17     -1.3162105395E-02  -4.6713894552E-02  -1.9294053614E-02   4.6210970024E-02  -3.7321325834E-02
   18     -4.2075313143E-02   5.5122434493E-02  -2.0083775893E-02   5.6447924946E-02  -5.0505536782E-03
   19     -4.4474489599E-02   4.4798475439E-02  -4.1921845848E-02   1.0890788013E-01  -4.5715220809E-04
   20      1.5859910488E-02   9.7650861205E-03   1.3810499052E-02  -3.3314910220E-02  -2.0947377958E-03
   21      3.2891846212E-02  -1.0089315643E-03  -7.3227899070E-04  -1.6355047976E-02  -2.5139262548E-03
   22      1.0337116069E-02  -2.0035422805E-02   1.6978436191E-02  -4.4548803519E-02  -3.4067280902E-05
   23      3.0929243381E-03  -2.6412702929E-03  -1.8575719286E-03  -1.7638214244E-02   4.2562929923E-04
   24     -7.8732907154E-02  -3.9684209202E-02  -2.8537173097E-02  -2.1429672052E-02   4.3845082384E-03
   25     -1.6311981765E-03   2.6911597486E-02  -3.3144268362E-02   8.2767587990E-02   3.9515158891E-03
   26     -1.6294666279E-02  -1.7842506719E-02  -2.8452539717E-03  -4.0180308523E-02  -9.2173692304E-04
   27      1.1529343343E-01   4.7674174236E-02   3.4977059707E-02   4.7161634973E-02  -4.3316397327E-04
   28     -2.9444669436E-02  -1.4669048677E-02   1.0150277930E-02  -3.3807365633E-02   7.4605033168E-04
   29     -2.8354511532E-02   1.6451330358E-03   4.4598811123E-03  -2.8533713240E-03   1.0673291637E-03
   30     -5.6332922400E-02  -4.6798069918E-02  -5.8626513685E-02   7.2369557167E-03  -6.3051253927E-03
   31      6.4835532688E-02   2.4786183954E-02  -5.3746281205E-02  -9.5899769549E-02   1.0582250568E-02
   32     -1.5673339156E-02  -6.1568898371E-02  -7.6658596154E-02  -1.7662407033E-02  -4.9075197510E-03
   33      1.4503127028E-01  -2.5290199618E-02  -5.7609625578E-02   6.0101093413E-02  -1.2515989115E-02
   34     -4.1287807773E-01  -3.9577667448E-02   1.1784507481E-01  -1.6345862518E-01   1.4443905145E-02
   35     -6.5579605232E-02   2.3656468561E-03   1.7508836188E-02  -3.3190141881E-02   3.8683075273E-03
   36      2.3695330433E-02  -4.4416363845E-02  -4.0268319969E-01  -7.9010796804E-02  -2.3149594523E-02
   37     -4.0809794056E-03  -2.8735656392E-02  -3.4051192413E-01  -1.1115934852E-01  -5.0503144403E-03
   38      7.5317804203E-03  -6.0080454918E-03  -1.7865954930E-01  -7.0374081035E-02   7.9118492322E-05
   39      6.3406288429E-02  -7.2104994579E-02  -3.5923092859E-01  -3.2177993332E-04  -2.6018920371E-02
   40      1.2093106486E-01  -3.2541431070E-02  -3.9409063026E-01  -4.9610861230E-02  -1.8659124975E-02
   41      3.5729023954E-02  -1.8461466368E-02  -1.1044050449E-01  -2.1250883282E-03  -6.7182727813E-03
   42     -7.0446111343E-02  -4.9343605702E-02   3.0757439798E-02   1.0534970450E-01  -1.1628721118E-01
   43      2.4568764855E-02   7.7668610793E-03  -7.1049253919E-02  -2.5130920219E-02   2.2525374220E-02
   44      8.0089265455E-02   2.8405040330E-02  -2.1252797999E-01  -5.3378139831E-02   4.8409081184E-02
   45     -3.3633767748E-02  -4.0819064476E-01   7.2061020751E-02   2.1731360791E-01   2.0881989462E-02
   46      4.7821883341E-02  -9.1318541052E-02  -3.6073290830E-01  -1.1207231281E-01   2.4079295583E-02
   47      6.8038674954E-02   1.9825311989E-01  -1.2473646830E-01  -1.2990011702E-01  -1.2277970110E-02
   48      1.5835440527E-01  -4.0017037202E-01   1.5790083688E-01   1.7664043187E-01  -5.4397953796E-02
   49     -2.6641231708E-02  -5.7500124771E-02   5.7644560872E-02  -4.6397827161E-02  -4.5188951076E-01
   50      7.4814244172E-02  -1.1157282230E-01   3.2707800475E-02   7.9171531699E-02   1.0721109453E-01
   51      3.4877459381E-01  -1.9026186562E-01  -5.5792323376E-02  -6.8829719633E-02  -1.8556913854E-01
   52     -1.4566194164E-02  -2.1280994521E-02  -2.2905693108E-02   3.0518048579E-02   2.8351354015E-02
   53      1.4578262597E-01   4.4223881197E-02   1.5167432598E-03  -3.1319588714E-02   4.1892915247E-01
   54      3.0816673187E-02   8.9538922890E-02   2.2041045385E-02  -1.3337465361E-01   4.8344214982E-01
   55     -8.0643657730E-02  -3.1173366714E-01  -6.6850852059E-02   3.1964767274E-01   1.8474747259E-01
   56      4.6283246269E-02   1.6449151560E-01   2.7465470901E-02  -1.7482456735E-01   1.1035092216E-02
   57      8.1246892604E-02   4.3552633254E-02   4.0034428958E-02  -4.9741231792E-02  -5.2921381608E-04
   58     -4.0416581919E-02  -2.8878228865E-01  -3.5997849991E-02   2.1858535375E-02   2.7224667534E-01
   59      1.2565072742E-01   1.4807656201E-02   6.5307969414E-02  -7.9339782807E-02   4.4380133567E-01
   60      1.3175846195E-01  -1.7829833303E-01   9.5700884371E-02  -1.2675379810E-01  -1.1908268294E-02
   61      1.3794099581E-01  -3.5868923267E-01   7.5719240968E-02  -2.1449459725E-01  -7.8000686796E-03
   62     -4.3977215781E-02   1.9645479793E-02  -2.8345599750E-02  -2.7000822464E-02  -4.0355958867E-03
   63      1.1413988496E-01  -1.0417775214E-01   9.8792689626E-02  -1.9915797750E-01   2.7074575047E-02
   64      1.2441374108E-01  -1.4499807649E-01   1.2192381063E-01  -4.1418405374E-01   2.4373541674E-02
   65     -2.2926158065E-02   4.2606316734E-02  -2.9959863063E-02   1.2797222393E-01  -5.8555420633E-03
   66     -1.4772830692E-01   2.3314999024E-02   5.0700862635E-02   9.9656939578E-02   3.8504900556E-02
   67      9.7421089905E-03  -1.5645989858E-02   9.7308767108E-03  -2.9406046175E-02   1.8749270874E-04
   68     -9.2037490595E-02   7.5657500899E-02  -5.3475657578E-02   1.8348710907E-01   2.0912453633E-02
   69      1.9954546169E-01   1.5712294670E-01   5.1573248415E-02   1.5055480791E-01  -7.0266384754E-04
   70      4.4480581706E-02  -6.2449367285E-02  -5.9431162870E-03  -3.3228120145E-01  -6.0051808603E-03
   71      3.1582249480E-02   7.6276072016E-02   3.9142991930E-03   2.2930064606E-01   2.2344972819E-03
   72     -5.3802344107E-01  -1.9403210181E-01  -5.0268835902E-02  -2.1498956322E-01  -7.1226572882E-05
   73      1.8625687025E-01   6.0643746510E-02  -6.5132222215E-02   8.5113756928E-02  -8.6652670023E-04
   74      2.5919168108E-02   2.0548567266E-02  -1.0157942272E-02   2.8275237624E-02   5.2519142643E-04
   75     -1.8109686954E-01  -1.1071850369E-01  -1.1001690174E-01  -1.1183899630E-01  -5.8759821293E-03
   76      3.0328035767E-02   4.0378417898E-02   2.8947743975E-02   1.6839969481E-02   3.7719981681E-03
   77      3.9338314406E-02  -5.5165958383E-04   4.6095410990E-02   1.2617580125E-03  -8.7316371083E-04
                   55                 56                 57                 58                 59        
    0      1.8966145008E-03  -2.8078867856E-02  -6.1881810447E-03  -6.0043700017E-02  -2.7279763360E-02
    1      7.4445094310E-03  -3.1842475235E-03  -6.8729090611E-03  -6.7716483792E-03   8.9814987946E-03
    2      4.2988657384E-03  -2.3806022918E-02  -4.5429123576E-03  -3.1167457153E-02  -8.6424202648E-03
    3      3.4022934803E-05  -6.3474773169E-03   3.6382951466E-03   3.0018589286E-02  -4.0297670821E-02
    4     -1.2719310670E-02  -9.5634432484E-03   1.2501151908E-02  -2.1690310559E-02   5.0118966731E-03
    5     -1.1423742493E-03  -1.2694047649E-03   1.1355029870E-03  -1.6861196144E-02   1.9490899903E-02
    6     -1.5339079577E-02  -9.3143782339E-03   1.5811601695E-02   2.3993396607E-04  -4.9757527393E-02
    7      3.3484175232E-03   3.4919502670E-03  -6.0763131492E-03  -4.2276974149E-03   1.4686313238E-02
    8      6.4052858566E-03   5.0591961570E-03  -7.9865467367E-03   1.7190809232E-03   2.8406183107E-02
    9      1.5829636823E-02   1.0659816216E-02  -3.9813103359E-03   1.7450371719E-03   1.8263839121E-02
   10      9.5663538066E-03  -3.5448693424E-04   9.3935468904E-04   1.5711502740E-02   1.6073279676E-02
   11     -5.1044735822E-03  -6.8818209618E-03   1.0438176949E-02  -1.8795270073E-03  -2.6057955604E-02
   12     -1.7055219805E-02  -1.5003999884E-03  -1.5286682970E-03   4.3564993801E-03   4.1556280914E-03
   13     -4.0585279356E-02  -4.4795237449E-03   1.7108343662E-02  -3.4418112662E-03   3.2878653074E-03
   14      4.8440210193E-02   8.6040794475E-03  -1.9754201846E-02   2.2380979536E-03  -6.7984265640E-03
   15     -4.1209724889E-02  -7.0268053211E-03   1.8674848131E-02  -1.3702701282E-03   3.7559115042E-04
   16     -2.6403969162E-02  -4.0769544662E-03   3.3087363741E-03   3.2601179954E-03   1.9551274340E-02
   17     -3.5094098278E-02  -5.9756790056E-03   1.5165624805E-02  -3.0823844942E-03  -1.5491266371E-03
   18      3.4214579585E-02   5.5588146990E-03   6.2273330945E-02  -6.2375033726E-03   1.0931163119E-02
   19     -1.0880737305E-02   4.9084823866E-03  -2.4661155573E-02  -7.1371602876E-04  -4.1065672001E-02
   20     -9.2831651369E-03  -5.7129696033E-04  -1.3559700433E-02   1.4467764383E-03   1.9408240007E-03
   21     -2.7948722281E-03   3.0949068968E-04   3.0642942901E-02  -4.0604086737E-03  -3.5242650676E-02
   22     -4.7159798530E-03  -3.4137132610E-03  -8.6913407383E-03   2.4407980048E-03   5.4893361001E-03
   23     -2.9852700875E-03  -2.2809882791E-03   6.6305630994E-03   8.0063805422E-04  -1.0520630839E-02
   24     -6.1622846994E-03  -7.3761289932E-03  -1.5517503917E-02   5.2179943903E-03   3.6598012747E-03
   25      9.6040360280E-03   1.2301322780E-02  -6.4760300771E-03  -4.1220655475E-03   6.8633676142E-03
   26     -3.8033632227E-03  -1.4248731408E-03  -1.2416169836E-02   2.5419876115E-03   1.2095736730E-02
   27      1.9949998202E-03   1.5554103927E-02   1.5409578237E-03  -5.5438882656E-03   3.8883463508E-03
   28     -1.4511717785E-02   6.3534061471E-02   2.5589977037E-03  -3.3844465204E-02  -2.1059104651E-02
   29      4.7068379027E-03  -2.9632452450E-02   1.9388949577E-03   1.0609208256E-02   3.7153413310E-03
   30     -1.0615226689E-02   1.1962830567E-01   2.0294058221E-02   1.9429074188E-01   7.0962660015E-02
   31     -1.2577771381E-02   1.6340565185E-03   7.3576351519E-03  -4.7637751377E-02  -2.7645088245E-02
   32     -3.7776476549E-02   2.9118539906E-01   6.4212494880E-02   4.8969319026E-01   1.8203483533E-01
   33     -2.8605257674E-02   2.9435247492E-01   6.0778342593E-02   5.2020493561E-01   2.0354383943E-01
   34     -3.0809295349E-02   8.5956023848E-02   3.2556508633E-02   1.4173882103E-01   2.2380765281E-02
   35      1.9305132252E-03  -4.6707241604E-02  -6.3513623957E-03  -7.5681286312E-02  -3.2277990893E-02
   36      2.4131521330E-02   1.7254271057E-02  -4.6759738797E-02  -1.9801683434E-01   2.9913435475E-01
   37      1.2198009377E-02   1.3072405856E-02  -1.1000126538E-02   3.6331005245E-02  -6.0463840812E-02
   38      1.5470341756E-02   7.0033570005E-03   1.0591355393E-02   2.8412677946E-01  -3.9914157434E-01
   39      1.1317742193E-02   2.4498283116E-02  -4.2930282460E-02  -2.3518572696E-01   3.5710647601E-01
   40      3.2340120740E-02   3.3747581132E-02  -1.3463667556E-02   2.4772867188E-01  -3.0532232999E-01
   41      2.9472430401E-03   6.6030025261E-03  -1.2248150118E-02  -8.5722428984E-02   1.2497394814E-01
   42      1.2591771509E-01   8.5769737488E-02  -1.3603552265E-01   6.1565339500E-02   4.0067046021E-01
   43     -2.5084349250E-02  -1.3732987707E-02   2.2813831932E-02  -1.6862531013E-02  -6.8114200532E-02
   44     -6.1116786707E-02  -3.1873153271E-02   5.7089894098E-02  -3.9138062953E-02  -1.8175452909E-01
   45     -5.9191557023E-02  -5.1312774265E-02   1.9996066967E-02  -3.7856476121E-02  -4.4261726350E-02
   46     -3.0668178156E-02  -1.5996608309E-02  -3.1454966508E-02  -4.6500655337E-02  -1.8102185545E-02
   47      3.1815639448E-02   2.4973340279E-02  -1.4017238179E-02   5.4744419237E-03  -3.0478746743E-03
   48      5.2043150366E-02  -6.1209645449E-03   1.2502851017E-02  -2.5914256535E-03  -3.0931097651E-02
   49      4.4116847460E-01   4.4852677459E-02  -1.6435504708E-01  -9.0916121669E-03  -1.2444331754E-01
   50     -1.0245953481E-01  -1.0467116101E-02   4.9361875891E-02   3.1905464261E-03   2.7839022714E-02
   51      1.3920158842E-01   1.6322698738E-02  -4.8554620205E-02  -2.9445674332E-02  -6.0346404106E-02
   52     -4.1671774629E-02  -5.3676903018E-03   1.5942746315E-02  -1.9423425842E-03   6.4780945965E-03
   53     -4.2469321719E-01  -4.7202019242E-02   1.5264244247E-01   1.0454721373E-02   1.2629334077E-01
   54      3.9932703385E-01   6.1574951049E-02  -1.5099677884E-01   3.1687437320E-03  -3.5146202002E-02
   55      1.7115647977E-01   2.7555930963E-02  -2.4213379647E-02  -7.6322913661E-03  -3.0835857456E-02
   56      1.5617063604E-03  -1.0050541253E-03  -2.0315963036E-02   2.8545990549E-03   1.1232693512E-02
   57      1.6165136267E-02   3.8149556360E-03   6.3380389641E-03   2.6677358291E-03   1.9423746432E-02
   58      1.5486208567E-01   1.8356803852E-02  -7.2242373730E-02  -5.0485280877E-03  -5.8704035163E-02
   59      4.0650836860E-01   6.6082078628E-02  -1.3604876907E-01   6.5334758036E-03  -2.2019072016E-02
   60     -1.6360966901E-01  -1.5909775958E-02  -3.5096602178E-01   3.2120728718E-02   1.6804866877E-02
   61      8.6836839923E-02  -1.0012538058E-02   2.6979260936E-01  -2.4551617001E-02   9.4783407262E-02
   62      1.9911146889E-01   9.9141983823E-03   4.6838630201E-01  -4.1589054962E-02   6.2889396860E-02
   63     -2.1679946265E-01  -2.7517373155E-02  -5.0497149004E-01   5.3517208176E-02  -2.5028441600E-02
   64      8.7126488004E-02  -1.5014327790E-02   2.1639909789E-01  -9.3342801318E-03   9.4962328521E-02
   65     -1.2361850700E-01  -1.9250879194E-03  -2.8619827162E-01   2.2880826990E-02  -7.3161790419E-02
   66      6.3861489383E-02   7.2298731510E-04  -2.1916826333E-01   3.0313826518E-02   3.2238135772E-01
   67     -4.9371455079E-03  -9.3008272067E-04  -8.2195040019E-03   8.8607185861E-04   2.5947202252E-04
   68      4.1697905739E-02   1.8061773879E-02  -4.4315705475E-02  -3.0525280591E-03   7.5716077075E-02
   69      2.2521486962E-02   2.4662794381E-02   3.1220810802E-02  -3.1026773453E-02   6.2178835729E-03
   70     -2.5950172947E-02  -1.1736943557E-02  -1.9348252041E-02   1.7902916673E-03   3.5453985851E-02
   71      2.0734424998E-02   1.9905348091E-02  -8.1938812834E-04  -1.1147391428E-02  -5.5964957364E-03
   72     -5.1432317306E-04  -1.2917436400E-01  -1.1187741917E-02   6.4331778489E-02   6.0969810295E-03
   73      9.7174701820E-02  -5.7849010341E-01  -8.8635915145E-05   2.5789680092E-01   1.3059512373E-01
   74      2.8798012340E-02  -1.6770203928E-01   1.3456677406E-03   7.2483360300E-02   3.7310577745E-02
   75      1.4416907189E-03  -7.2317277056E-02   1.2942219011E-02   4.6310763166E-03  -1.2061682121E-02
   76      4.3053912876E-02  -2.7902151098E-01   3.7201319766E-03   1.2205692205E-01   5.6428711968E-02
   77     -8.4401812560E-02   5.5089708620E-01  -7.1562333403E-03  -2.4556959149E-01  -1.1065321274E-01
                   60                 61                 62                 63                 64        
    0      2.2065429735E-02   6.0891572285E-03  -1.9319792558E-03  -1.8952577320E-03   5.8260135751E-04
    1      2.0919109821E-02   1.2651471332E-02   1.0599507581E-03   4.8604871508E-04  -4.2465202961E-05
    2      1.7253052628E-02   8.2605524609E-03  -7.5455753931E-03  -6.4007597991E-03   1.5585556874E-03
    3      3.3494428386E-02   3.8743431862E-03   1.0552831028E-03   5.6534143220E-04   9.1734423742E-04
    4     -6.2474306308E-02  -4.3875640596E-02  -1.2098477639E-03  -2.5059395225E-04  -1.5130472434E-03
    5     -2.4365603840E-02  -8.0685512733E-03   1.7907229969E-03   1.4340670818E-03  -4.5197783854E-05
    6     -3.3454779035E-02  -5.7779429629E-02  -7.2984382021E-04  -1.3545584554E-04   7.9053251849E-05
    7      9.8841901893E-03   1.0224383465E-02   1.8228423198E-03   1.0229807399E-03  -1.9377164301E-04
    8      2.2121457717E-02   3.5434290384E-02   2.4350050436E-03   9.1982538837E-04  -9.8760397334E-05
    9      1.0141570952E-03   2.9859298085E-02   3.5197241175E-02   2.0810009278E-02  -4.1005596951E-03
   10      1.3246212527E-02   6.0611858872E-02  -1.6364384591E-02  -1.1051005801E-02   2.4186841093E-03
   11     -1.2274277501E-02  -1.9399534376E-02   5.5351593786E-02   3.5754446525E-02  -7.3756567987E-03
   12      1.1911349577E-03   5.1974542761E-03   2.2608577451E-03   3.4360629549E-03  -2.4525732738E-03
   13      5.3916581713E-03   8.6645768273E-04   2.2374172175E-03   2.8783017381E-03  -7.3373186795E-04
   14     -1.3621726829E-02  -5.0813531469E-03  -5.1035336546E-03  -9.0107831699E-03   5.5965287900E-03
   15      2.2289600152E-03   3.9487425821E-03  -6.2302590265E-04  -2.0864059601E-03  -6.9435952951E-03
   16      2.2802203087E-02  -2.1588083915E-02   1.0636595336E-04   1.6816296073E-04   7.7040028734E-04
   17      2.0036013545E-03  -1.8923253990E-03  -1.3507500874E-04   8.0895354068E-04   3.0400417815E-03
   18      1.6721627190E-02  -1.0568965116E-02  -1.5136093639E-04   7.3508320319E-03   3.1684905789E-02
   19     -5.3522088807E-02   5.4910056947E-02   4.9309494353E-04  -1.0030000699E-02  -4.0051907731E-02
   20      1.9380655622E-03  -2.1647351901E-03   8.6685980683E-04  -1.1728355227E-02  -4.8459165943E-02
   21     -5.1006244082E-02   6.8781588603E-02  -7.6048515032E-04   9.7423273176E-04   2.1684478541E-03
   22      4.1423013421E-03   2.3119348484E-04   1.1440443614E-03  -1.2123761848E-03   2.2123644754E-03
   23     -1.6980595401E-02   2.2054220614E-02  -2.0704916286E-03   1.5098041640E-03  -2.4060651392E-03
   24      6.5778811082E-03  -2.7770128252E-02   1.1854557857E-02  -1.5449841865E-02   2.8499749212E-03
   25      2.3504007137E-02  -6.2349160185E-02  -2.1330028172E-02   3.3179179112E-02  -6.8748199876E-03
   26      8.5403914311E-03   3.7069192972E-03  -3.7215777483E-02   5.5279791002E-02  -1.2780098759E-02
   27      4.9507656990E-03  -5.6033275493E-03   1.4055156816E-03  -2.4459501146E-03   7.8149509702E-04
   28      6.0102782715E-03   8.5197572348E-03   4.7071143686E-03  -9.8783269324E-03   3.0042957029E-03
   29     -3.6691594882E-03  -3.2075764025E-05   3.1960370929E-03  -4.7048023960E-03   1.0822161485E-03
   30     -7.4180739549E-02  -2.3786585800E-02   1.2665305760E-02   1.0450734331E-02  -3.3862444507E-03
   31     -3.0953490044E-02  -2.3637622941E-02   4.4107352776E-03   4.7707100628E-03  -1.7289758986E-03
   32     -2.3851886717E-01  -8.9489227505E-02  -1.0027930782E-02  -8.1627126036E-03   2.2060353123E-03
   33     -2.2168684666E-01  -7.2330655061E-02   1.2734988696E-02   9.5375598240E-03  -2.3631669203E-03
   34     -1.1035649960E-01  -5.2265766604E-02  -1.4708249115E-02  -1.1116053128E-02   2.5360304485E-03
   35      2.5560698353E-02   9.6776558098E-03   9.7179327368E-02   8.1401227107E-02  -2.0065418496E-02
   36     -1.3092122543E-01   5.8005190639E-02  -2.1262206051E-02  -1.0958388260E-02  -9.0162190256E-03
   37      7.8118696823E-02   2.9157686056E-02   2.2196373642E-02   9.0381534414E-03   1.6284712352E-02
   38      3.5825789777E-01   6.5310172866E-02  -1.1642794319E-02  -4.6078430226E-03  -1.0443822391E-02
   39     -1.9458767827E-01   3.1851057998E-02   2.4107416945E-03   2.9193385722E-03  -2.9932035871E-03
   40      3.6196662701E-01   1.0905499486E-01  -1.4981487932E-03  -9.5631243170E-04  -3.1651682295E-04
   41     -8.2202650425E-02   1.0403321743E-03  -9.0572789495E-03  -1.2041621059E-02   1.1060367302E-02
   42      3.7812732344E-01   5.5177106643E-01  -3.7604302322E-03  -4.2955896155E-03   1.0269260994E-03
   43     -6.8386542425E-02  -1.0470538574E-01  -6.5811911412E-03  -5.7536850087E-03   2.3069906362E-04
   44     -1.5955969896E-01  -2.6776891062E-01   1.1960310244E-03   5.3789876439E-04  -1.7080125088E-04
   45      3.3935969936E-02  -3.7467597243E-02  -4.0367611615E-01  -2.4879290352E-01   5.1762315268E-02
   46     -7.2362365539E-03  -1.6378737079E-01   1.6810977754E-01   1.1034166281E-01  -2.3701163913E-02
   47     -3.3438080958E-02  -4.3482793303E-02  -6.9431893042E-01  -4.3216484396E-01   8.9579154815E-02
   48     -1.5571482053E-03  -4.5818503702E-03  -2.3065936428E-02  -3.7080945647E-02   2.6176468160E-02
   49     -1.2318530734E-01  -9.1192438514E-02   2.6597904597E-02   4.2835352234E-02  -2.7205095923E-02
   50      3.3394353133E-02   2.7851324183E-02   6.8784551867E-02   1.1326521226E-01  -6.6111641448E-02
   51     -4.5297347195E-02  -1.2284142958E-01   1.8162554862E-04   9.7073236355E-04   1.2352192115E-04
   52      8.8081069809E-03   7.5920839722E-03  -5.7099846439E-02  -7.6070485440E-02   3.5064527080E-02
   53      1.3450467151E-01   6.9991451480E-02  -6.8638650440E-04  -2.7709721807E-03   3.6614666238E-03
   54     -6.2810696573E-02   2.3092976193E-02  -3.5540069438E-04   8.4533617864E-04   6.9010567241E-03
   55     -3.3033213061E-02   2.3876608789E-02  -3.8363968034E-04  -5.2996041560E-03  -1.4198537094E-02
   56      9.7051902492E-03  -1.8228568304E-02  -1.6999283598E-03  -1.1513244457E-02  -3.2933431862E-02
   57      2.2232294385E-02  -1.8199453336E-02   4.3986037614E-03   2.1817807936E-02   7.3398988017E-02
   58     -7.9688274195E-02   6.5064506703E-02   8.5179400438E-04   5.0206588736E-03   1.4241450304E-02
   59     -4.6992186015E-02   2.0308066478E-02  -5.0875333905E-04  -4.8338568976E-03  -1.5458318096E-02
   60      2.4982752107E-02  -7.2511112744E-02  -1.2660661366E-03  -3.8897989262E-02  -1.6380824919E-01
   61      1.2987781439E-01  -1.0612752980E-01   7.6784490685E-04   2.0305196768E-02   8.3055174442E-02
   62      8.4297484260E-02  -3.0752549098E-02   3.4956403374E-04  -5.2535740782E-02  -2.0842758337E-01
   63     -4.3480626699E-02  -1.5331211961E-02  -2.7922790431E-03  -5.1258602313E-02  -2.4918333283E-01
   64      1.1503667267E-01  -8.7694751679E-02  -5.0792892866E-03   9.1223391940E-02   3.7111141344E-01
   65     -9.6789143057E-02   6.5500557771E-02  -7.7601238983E-03   1.9316972111E-01   8.0902151358E-01
   66      4.6657752393E-01  -6.1812399578E-01  -2.8543815916E-03   7.8387516016E-03   4.7579737562E-03
   67     -1.4718029700E-03   3.7528058006E-03  -7.5740606025E-03   9.4304562714E-03  -1.8280480465E-02
   68      1.2252467417E-01  -1.8765126310E-01   1.1283515525E-03  -7.3489905729E-04   5.0463708760E-03
   69      2.4926684884E-02   3.7251694038E-03  -1.1578138577E-01   1.6704761923E-01  -3.0276234878E-02
   70     -1.5108506193E-02   1.3456669519E-01   2.4985496495E-01  -3.7521499508E-01   8.3936689622E-02
   71      3.4969685733E-02  -1.0520019281E-01   4.6663052562E-01  -6.7832366562E-01   1.6251509623E-01
   72     -3.3479577486E-02   2.9788057590E-02  -1.9745557917E-03   1.2985335222E-03  -2.0016011346E-03
   73     -8.6074223829E-02   3.3158822128E-04   1.8937005723E-03   2.1839919572E-03  -2.1121958138E-03
   74     -2.5377960892E-02  -8.7262719454E-04  -1.2195124236E-04  -1.9576760261E-02   1.0648051247E-02
   75     -2.0615729729E-02   7.4161180798E-02  -1.9560616401E-02   3.4352289944E-02  -1.0218582430E-02
   76     -4.5782672334E-02  -5.4137708834E-03  -6.1937312123E-02   1.1633612524E-01  -3.4324554332E-02
   77      9.6534938200E-02  -2.1111356138E-02  -3.8027629698E-02   7.3120007442E-02  -2.1565903781E-02
                   65                 66                 67                 68                 69        
    0      1.1902742644E-02  -1.7329787828E-02   1.9903567368E-02   3.1681697201E-02   2.8851877550E-03
    1      1.4783174718E-04  -4.7673493280E-03   2.5070607141E-03   1.4661705745E-04  -1.2748926453E-04
    2      1.1665464775E-02  -3.2777831486E-03   1.8544413724E-02   4.8088285477E-02   5.1409951373E-03
    3     -4.0709461851E-02  -2.7665545742E-03   4.7493415175E-03   1.0538871417E-02   1.3574472595E-03
    4      5.7559013678E-02   3.7769516068E-03  -5.0546811899E-03  -8.8815699835E-03  -1.0189962247E-03
    5     -1.1082982931E-02  -1.1890875591E-03  -5.6156280241E-03  -1.8293421480E-02  -1.9841099071E-03
    6     -2.0685958816E-03   5.7257502979E-05   1.5281272716E-04   5.1898534893E-04   1.5089248887E-04
    7     -3.1947322907E-03  -3.7133617943E-04   3.9445737956E-05   7.9179115777E-04   7.0306095312E-05
    8     -7.4699043890E-04  -2.1533403869E-05   1.6386477924E-04   3.3827958582E-04   3.8888044552E-05
    9      2.6994868169E-03  -3.6913213593E-03  -4.7410001793E-03   5.4718804047E-03   4.4170808796E-03
   10     -1.6125297280E-03   9.9978099285E-04   2.1778770103E-03  -2.8528451441E-03  -1.2113509234E-03
   11      3.5680624376E-03  -5.1100507725E-03  -6.1298940838E-03   9.9746457427E-03   5.6072534999E-03
   12     -6.3760398777E-05   9.4909869179E-03   1.6595243964E-02  -3.5332830727E-03  -1.1341767082E-02
   13      4.4265545857E-04   1.5156878873E-02   2.6433813635E-02  -8.1972025024E-03  -3.2793059902E-03
   14      2.7091060388E-04  -2.3654104324E-02  -4.1171955875E-02   8.2009255034E-03   3.1512105817E-02
   15     -6.4683790691E-04  -1.0921061806E-02  -2.0824557497E-02   1.1181794645E-02  -3.3774660231E-02
   16     -4.2005729430E-05  -6.6327657923E-03  -1.2922340328E-02   7.8907779072E-03  -3.2716365008E-02
   17      2.5419983941E-04  -3.0335924030E-03  -6.5069301866E-03   5.6565145063E-03  -3.5139906067E-02
   18      6.6341368285E-04   1.7750878956E-03   3.3123427892E-03  -2.0147737919E-03   9.0118370362E-03
   19     -8.8684500253E-04  -9.5176065769E-04  -1.6255423289E-03   7.5371429156E-04  -9.4501389470E-04
   20     -1.3229004281E-03   3.0684554670E-03   4.3597566547E-03  -2.3268730085E-03   2.0447123638E-02
   21      1.5311263059E-05   2.2412916516E-05   1.6402917148E-04  -5.3418565185E-05  -2.3877183752E-06
   22      1.4720599214E-04  -7.9311561026E-05   4.6278933590E-04  -1.6754036542E-04  -8.1027414385E-05
   23     -1.1710764574E-04   2.8960881719E-04  -2.0626691275E-04   5.1927964070E-05   3.1554386381E-04
   24      1.8626166087E-04  -2.6719091198E-03   2.4255875453E-03  -1.8015068728E-03  -9.2491380396E-04
   25     -4.7414316541E-04   2.1544358536E-03  -4.6640598401E-03   2.0885115417E-03   2.0198826208E-03
   26     -5.9455281409E-04   4.4592508878E-03  -6.9393046685E-03   3.6055547914E-03   2.9219474250E-03
   27     -8.3277777143E-05   1.3536801488E-02  -6.5620489921E-03   1.7041271726E-03   7.4678046908E-05
   28     -8.9841785018E-04   5.1056009695E-02  -2.2154197144E-02   1.4853606848E-02   1.5010567815E-03
   29     -1.1769000763E-03  -2.4317004556E-02   7.0727635818E-03  -2.8530484545E-02  -5.2554264100E-03
   30     -1.1480213919E-01   1.9283523490E-01  -1.9583343606E-01  -2.7778278523E-01  -2.4008194032E-02
   31     -3.5333136216E-02   7.0966538043E-02  -7.0636167420E-02  -9.6694124741E-02  -8.2180190974E-03
   32      5.6886805102E-02  -8.9375537911E-02   9.3965857688E-02   1.3616910543E-01   1.1827778284E-02
   33     -2.1556162364E-02   1.2587271006E-02  -3.7078451633E-02  -8.7646179067E-02  -9.0887150196E-03
   34      3.1436579801E-02  -2.0252770295E-02   4.6372673656E-02   1.0293752047E-01   1.0683724943E-02
   35     -2.0207075904E-01   1.2837912535E-01  -3.1316574374E-01  -7.0743766994E-01  -7.3237719319E-02
   36      4.2806456129E-01   2.9124635641E-02  -3.0378786102E-02  -5.5807429048E-02  -8.0655079261E-03
   37     -6.8474528829E-01  -4.5860861172E-02   5.3883799461E-02   9.6209532036E-02   1.2558133667E-02
   38      4.3191287914E-01   2.9144917801E-02  -3.5146853529E-02  -6.2391329867E-02  -7.9887909474E-03
   39      7.6428989112E-02   4.0272490414E-03  -2.8493653256E-02  -8.0983560458E-02  -9.8310621216E-03
   40      2.0937976118E-02   2.2903944158E-03  -2.1007911915E-03  -3.2247195045E-03  -5.0570186748E-04
   41     -2.9113077689E-01  -1.4609138522E-02   9.8750928776E-02   2.7314394422E-01   3.1648255647E-02
   42     -7.1767034521E-04   8.4035956353E-04   3.1286434499E-03  -6.0774566174E-05  -5.4587721184E-04
   43      3.1144059896E-02   2.2985070670E-03  -1.4235649878E-03  -6.0393310323E-03  -7.9005464183E-05
   44      6.5499406074E-03  -5.3855478016E-04  -2.7200534182E-03  -5.5108421417E-04  -6.6945866192E-05
   45     -2.9857001502E-02   3.7917816387E-02   4.5467275628E-02  -6.9079335260E-02  -4.3700479917E-02
   46      1.4293304547E-02  -1.3681321936E-02  -1.7827413537E-02   2.8146894554E-02   1.5712139474E-02
   47     -4.3188149415E-02   6.1854972999E-02   7.3248397038E-02  -1.1694388790E-01  -6.8586999043E-02
   48      4.9371167398E-04  -1.0405192622E-01  -1.8060500482E-01   3.7544831071E-02   1.3545810390E-01
   49     -4.0742310293E-04   1.0445210823E-01   1.8139967293E-01  -3.7179859647E-02  -1.3066988696E-01
   50     -2.2774126268E-03   2.8525693906E-01   4.9534583070E-01  -1.0010889156E-01  -3.7176042547E-01
   51      3.3671449118E-04  -6.1195269747E-03  -1.2130834485E-02   4.4104482907E-03  -5.4708002587E-04
   52     -3.7210657327E-03  -2.8012945361E-01  -4.9099987950E-01   1.3482155768E-01   1.6043778882E-01
   53     -2.6087390741E-04  -4.7214275558E-03  -8.0465954827E-03   2.1366731349E-03   2.5072679609E-03
   54      8.3372829836E-04  -2.3365956552E-02  -4.6600351207E-02   3.1347059619E-02  -1.5505264687E-01
   55     -9.9917536598E-04   3.2072182525E-02   6.4722825030E-02  -4.6206687101E-02   2.3708296425E-01
   56     -2.2466077067E-03   7.5773638727E-02   1.5206419490E-01  -1.0764374120E-01   5.4723077847E-01
   57      6.4672494967E-03   1.5477171696E-01   2.9664648609E-01  -1.6468965576E-01   5.4546917143E-01
   58      1.8416302064E-03   4.3487593514E-02   8.3335796397E-02  -4.5317517164E-02   1.4505835233E-01
   59     -1.4110294443E-03  -3.8405776325E-02  -7.3803689661E-02   4.0255842858E-02  -1.3139891782E-01
   60     -2.5216395721E-03  -2.3460620633E-02  -4.3389026873E-02   2.5560456108E-02  -1.3482893491E-01
   61      1.2593019262E-03   1.3754555747E-02   2.3789847145E-02  -1.3012629251E-02   7.0683728194E-02
   62     -3.3628930086E-03  -2.7990042879E-02  -4.9489776471E-02   2.8636003163E-02  -1.5496798290E-01
   63     -6.1654447164E-03   2.3702468577E-03   1.1673599876E-03  -9.3301168122E-04   3.2087286018E-02
   64      9.0572755975E-03  -2.6712238131E-03  -1.2545791308E-03   1.1267804885E-03  -4.7920227932E-02
   65      1.9791327793E-02  -5.9565793166E-03  -1.6220168044E-03   6.7884997166E-04  -9.2053514193E-02
   66     -3.5136521121E-05   3.4061730669E-03  -2.5232408743E-03   1.8287471247E-03  -1.9677403886E-04
   67     -7.7157780580E-04   2.7323943809E-04  -3.7011088975E-03   1.5250509676E-03   1.2360260434E-04
   68      3.1467971782E-04  -7.4923185000E-05  -1.0898196478E-04  -4.3052934228E-04  -8.0981559420E-04
   69     -1.5553699390E-03   1.5463918359E-02  -2.1484537587E-02   1.3010645311E-02   8.1158098101E-03
   70      4.2096347943E-03  -2.9385453062E-02   4.8490642327E-02  -2.5527985137E-02  -2.0512708817E-02
   71      7.7440431341E-03  -5.7091598123E-02   8.6488774526E-02  -4.5914354028E-02  -3.6721905501E-02
   72     -4.6987027199E-05   9.1637011568E-03  -3.6626433074E-03   4.7499133035E-03   9.4160779295E-04
   73     -3.1182117103E-03  -1.2547456376E-01   4.5468657971E-02  -9.0732669123E-02  -1.5046367582E-02
   74      9.3851842923E-03   5.8695614679E-01  -2.1848289059E-01   3.9395945201E-01   6.4757807024E-02
   75      3.5850977770E-03  -1.5674490327E-01   7.4318647580E-02  -2.2195953137E-02  -1.1149791287E-03
   76      1.1010755036E-02  -4.7025719556E-01   2.1583509545E-01  -7.8636395591E-02  -2.9255108625E-03
   77      6.5287322069E-03  -3.0015408905E-01   1.3688484797E-01  -5.3258310935E-02  -2.3432310007E-03
                   70                 71                 72                 73                 74        
    0     -3.0989271029E-02   1.4316399688E-03  -3.1073178535E-02   4.7324671937E-03   4.1061246298E-02
    1     -9.2143341768E-03   6.7610548512E-04  -1.1795249772E-02   1.9423780329E-03   2.2142733134E-02
    2      1.0033221691E-02  -1.4152843209E-03   1.8389642178E-02  -3.5195629491E-03  -6.3989702899E-02
    3      6.8236759415E-03  -2.1739519823E-04  -3.2981247744E-03   7.5696055600E-04   2.6938135082E-03
    4      2.1013721757E-02   3.0571886002E-04  -1.2548812962E-03   1.8883253649E-04   6.6549727838E-03
    5     -7.9206142908E-02  -2.5705123831E-04   1.7136405295E-02  -3.3150632938E-03  -2.6394601935E-02
    6      1.0623936377E-03   3.4250497023E-05  -3.2393591688E-05  -2.7645832237E-05  -6.0018410222E-05
    7     -1.6626765213E-03   4.3945438229E-05   2.0846429894E-04  -5.4185238667E-04  -1.0150295491E-03
    8      3.9914445750E-04  -6.5166715688E-06  -7.4678096934E-05  -1.4082494848E-04   1.5360007443E-04
    9     -1.6893093066E-05  -7.5431897338E-04  -3.3686295729E-04  -4.8217311549E-04  -2.2234754212E-03
   10      4.2903197663E-04  -4.6835967313E-05   6.3711152423E-04   1.2188029561E-03   1.1458150424E-03
   11      1.0444142608E-03  -8.7519381303E-04  -1.0728080722E-03   1.1786054179E-03  -3.5807374453E-03
   12      9.6992733474E-05   3.2160088597E-03  -1.1237593376E-03  -1.1780019827E-02   1.7807230492E-04
   13     -7.7060189964E-04  -1.4261504468E-02   1.0358450071E-02   7.4476986506E-02  -4.1729289630E-04
   14     -2.8853892487E-04  -1.1252904404E-02   3.6206629018E-03   3.6193051706E-02  -3.9543237062E-04
   15      1.8473619933E-04   1.4378019155E-02   3.9112045854E-03   3.1548036962E-02  -2.0819295546E-03
   16      1.0986548654E-04   8.5172692026E-03   1.4795575359E-03   4.3241079436E-03   2.3896172851E-04
   17      2.6272127499E-05   5.3185964761E-03  -2.2644751062E-04  -1.6375414980E-02   1.9779529460E-03
   18      2.3783922378E-04   4.2284806139E-02   2.8448590042E-03   6.0038658325E-03  -6.3996740638E-05
   19     -1.2209116972E-04  -1.8603039588E-02  -1.4748041558E-03  -3.9164387772E-03   9.8112296231E-05
   20      1.4534731010E-05   7.1405956621E-02   4.2626548558E-03   7.0442985011E-03   2.4311053596E-04
   21     -6.1914011668E-05  -5.6927745798E-04  -3.3373611511E-04  -1.4906395406E-04  -1.1178363481E-04
   22     -3.8453113494E-05   5.5099229451E-04   1.2349327772E-04   6.0441511781E-05  -1.1066123567E-04
   23      9.3241729946E-07   4.7125650925E-04  -6.2594936033E-05   8.6629789825E-05   7.8045344039E-05
   24      7.7698116416E-04  -5.8330413267E-04   2.7417269371E-03  -7.5616082553E-04   4.1839660733E-04
   25     -3.8309342508E-04   2.0127974901E-04  -4.7425953407E-03   5.9331559660E-04  -1.8545403002E-03
   26     -9.7963651923E-04  -6.8926119469E-04  -8.1537573904E-03   1.9447543860E-03  -3.4554175992E-03
   27     -1.4734606957E-03   6.4338113131E-04  -1.5570859007E-02   1.8456215421E-03  -5.5733427302E-03
   28     -7.4530780084E-03   1.2941306995E-03  -3.7555707267E-02   4.6095437550E-03  -1.0082144515E-02
   29      5.3582935948E-03   3.6875534505E-03  -6.9366871440E-02   8.6207768407E-03  -4.0545023348E-02
   30      3.5975623259E-01  -1.7535807664E-02   3.7459936429E-01  -5.8693257457E-02  -5.6664401905E-01
   31      1.1973358933E-01  -6.0565037564E-03   1.2747017505E-01  -2.0382362326E-02  -1.9143254894E-01
   32     -1.6068382341E-01   7.7582650561E-03  -1.6444193115E-01   2.5513310100E-02   2.4466817768E-01
   33     -1.0941881208E-03   1.3467179770E-03  -1.1826518486E-02   2.7875400634E-03   7.5538059019E-02
   34     -4.4611557421E-03  -1.1865466218E-03   6.2979151129E-03  -2.2832693346E-03  -7.4371150734E-02
   35      3.4890324118E-02   9.3086955188E-03  -6.6020078779E-02   1.7783206774E-02   5.1873929031E-01
   36      1.5326895567E-01   2.6019890584E-03  -1.5908359089E-02   3.1142896747E-03   4.9758768522E-02
   37     -2.4743519332E-01  -3.7381095754E-03   2.2929825274E-02  -4.8939935839E-03  -8.0934834470E-02
   38      1.3647166789E-01   2.3459925518E-03  -1.2046042552E-02   2.4717533420E-03   4.6277021753E-02
   39     -2.4082067874E-01   3.4407396174E-05   5.5320463085E-02  -1.0786314717E-02  -7.9008602441E-02
   40     -4.1038141254E-03   8.1285231228E-05   1.9280133786E-03  -3.3387104191E-04   2.0348976721E-03
   41      8.0221846044E-01   6.5101646508E-04  -1.8498760532E-01   3.5410984705E-02   2.6447340076E-01
   42      2.6515133136E-03  -9.3282547306E-04   4.3426724085E-04   5.2803235864E-03   1.3253443432E-03
   43      1.9523190631E-02   6.3978933299E-05  -1.4954274704E-03   1.3760570404E-03   1.0104270527E-02
   44     -2.3364386776E-03   6.8352937198E-04   1.0581053099E-03  -2.9112801212E-03  -1.1265723133E-03
   45     -6.4018876856E-03   6.1881962443E-03   6.7722161040E-03  -2.7248588036E-03   2.4197428890E-02
   46      2.8274636711E-03  -2.0906289812E-03  -3.4046407997E-03   6.0433192949E-04  -1.1032714787E-02
   47     -7.2766864691E-03   9.7618973469E-03   1.0537751668E-02  -6.8720843693E-03   4.4187714766E-02
   48     -9.9301677883E-04  -4.8057341990E-02   1.6437372016E-02   1.6486070922E-01  -2.6522841350E-03
   49      1.2957211875E-03   4.4499993123E-02  -1.5008788956E-02  -1.4878588258E-01   2.0306616732E-03
   50      3.5595972261E-03   1.2896739782E-01  -4.6314349882E-02  -4.5091411928E-01   6.1310658035E-03
   51     -1.4077622549E-05   6.1154780779E-03  -3.2836523228E-03  -2.2099150699E-02   1.0491885832E-04
   52      7.2512700893E-03   1.3141985784E-01  -1.0897257442E-01  -7.4251775227E-01   2.8113515124E-03
   53     -4.6358563406E-05  -1.6395950451E-03   1.1275718650E-03   8.3018879187E-03  -6.2597207123E-05
   54      2.9205009072E-04   2.8665350920E-02   2.0430029810E-03  -3.2742544308E-02   5.0536432630E-03
   55     -5.0178757020E-04  -4.4503065565E-02  -2.0750237262E-03   5.9582531401E-02  -8.4831553051E-03
   56     -1.1985087590E-03  -9.7330082833E-02  -5.4877335584E-03   1.2896894487E-01  -1.9026391480E-02
   57     -2.2194474238E-03  -1.9531782912E-01  -4.8323424452E-02  -3.4446660298E-01   2.0948427332E-02
   58     -7.8171056137E-04  -5.4933035205E-02  -1.3431745966E-02  -9.6714584606E-02   5.6807716052E-03
   59      5.9552619464E-04   4.5594267695E-02   1.1008977593E-02   7.7679268491E-02  -4.4681704613E-03
   60     -2.2815279653E-03  -5.6069440236E-01  -3.5823144364E-02  -6.9285194095E-02   3.3348745693E-04
   61      1.0319043746E-03   3.1598600955E-01   2.0468731884E-02   4.0189124034E-02  -3.0882887423E-05
   62     -2.4104421795E-03  -6.5160930963E-01  -4.1820541972E-02  -8.2466173774E-02   1.8829378955E-04
   63     -6.3524064409E-04   7.1779834272E-02   1.0131216560E-03   3.7139188769E-03  -7.0338240135E-04
   64      7.9208899917E-04  -1.0374916785E-01  -4.6801667169E-03  -4.9745220371E-03  -8.9143856488E-04
   65      1.9682905590E-03  -2.0261882971E-01  -7.0788428089E-03  -5.6640025255E-03  -1.2442414494E-03
   66     -2.6590623495E-04   3.9013071946E-03   1.0803663829E-04   8.6149493096E-04   9.1134329927E-04
   67      1.0856044135E-05  -8.8363352562E-03  -1.0573825359E-03  -1.2471392337E-03   7.3761066498E-04
   68     -6.0623389993E-05   2.2626310247E-04  -1.1142761300E-03   9.4717474095E-04  -8.6231002609E-04
   69     -3.2779655763E-03  -2.8279188099E-03  -2.4770798962E-02   5.2586014439E-03  -1.1029421375E-02
   70      5.3912701424E-03   1.7724190741E-03   5.1821118158E-02  -1.2892900432E-02   2.1533605145E-02
   71      1.1236186046E-02   5.2316362851E-04   9.2016671612E-02  -2.1141190802E-02   3.8428355294E-02
   72     -4.1893625721E-04  -1.9378634419E-05   3.1017774707E-03   1.3754456855E-04   5.1332832027E-03
   73      1.9796793513E-02   7.4627455639E-03  -1.2303035890E-01   1.5652681563E-02  -8.7894672447E-02
   74     -9.8321169333E-02  -3.0547470256E-02   4.9693591136E-01  -6.2865081637E-02   3.5536313040E-01
   75      1.8810301877E-02  -7.5060191183E-03   1.8452022733E-01  -2.2496817192E-02   6.9116460927E-02
   76      6.0259446557E-02  -2.3305689022E-02   5.6606525518E-01  -6.9903283120E-02   2.1217290269E-01
   77      3.8408958615E-02  -1.4043153809E-02   3.4047416003E-01  -4.2067719338E-02   1.2731310458E-01
                   75                 76                 77        
     0     -3.6372264520E-04  -5.6841803974E-05   1.4669354733E-04
     1     -3.3703125276E-04  -2.1360801403E-07   2.7317987761E-04
     2      1.5869032488E-03  -2.3370045732E-05   4.8383888523E-04
     3      4.9071408692E-04   5.4646329105E-05   2.9682611082E-03
     4     -4.7094163614E-04  -4.6184822658E-05  -2.8337240296E-03
     5     -5.4260695244E-05  -1.1163437302E-05   3.0150336194E-03
     6     -1.5040067465E-04  -5.5359893534E-05  -1.2293918576E-02
     7     -1.0150099957E-04  -3.6746739404E-04  -7.0457671969E-02
     8     -1.8826777173E-04   2.7912910475E-05   2.9852889654E-03
     9      9.8783169978E-04   8.6583442554E-06   8.3396717173E-05
    10      2.6932088881E-04  -6.2134141449E-04  -1.3734309238E-03
    11      1.6840825822E-03   3.0959068524E-05   3.1549111493E-03
    12     -8.0062478138E-03  -6.5753268263E-05   2.2833333574E-05
    13      2.4164253152E-02  -7.5396671351E-05   1.2472822989E-04
    14      2.1601849340E-02   1.5937072495E-04  -2.1958505730E-04
    15     -5.7436105038E-02   2.1300417665E-04   2.0303651154E-05
    16      1.1946035869E-02  -5.1090047226E-04   1.7013753320E-05
    17      6.3998917573E-02   5.2621541326E-05   7.5411291205E-05
    18      1.1547582509E-03  -2.4558995457E-03  -4.8087634147E-05
    19      1.4885423238E-03   1.8821085147E-03  -5.8988170465E-06
    20      1.3488375722E-02   1.6999812199E-03  -4.8893607189E-06
    21      1.6516199349E-04   3.0042356073E-03   8.3610839019E-06
    22     -1.6355942771E-04   7.0851167395E-02  -2.5224795424E-04
    23      4.1604606705E-05  -8.2684698006E-03   3.6313774721E-05
    24     -2.6030919628E-04   4.5253218700E-04  -7.4379233625E-05
    25      5.6321829343E-04   1.8694936363E-03   5.8002676426E-04
    26      1.1905508139E-03   2.9836786848E-03  -2.3896864974E-04
    27      3.8932764548E-04  -1.6058890638E-04   1.6636269046E-04
    28      9.3387059667E-04  -2.1300138544E-04   2.1863449013E-04
    29      2.0090861920E-03  -3.8435674392E-04   1.0644111698E-04
    30      6.4462258452E-03  -8.0373929358E-05   1.0295892887E-03
    31      1.8946949702E-03  -4.8831387712E-05   8.0957384117E-05
    32     -2.8222367883E-03   1.0408653604E-05  -7.3983701236E-04
    33     -2.2488825873E-03   3.6942415276E-04  -8.3279949948E-04
    34      2.3051703771E-03  -4.0977060327E-04   3.0855716515E-05
    35     -1.5939782370E-02   1.0639942611E-03  -3.4208746620E-03
    36     -4.1470480269E-03  -2.4609508481E-04  -1.3342123084E-02
    37      5.4363727559E-03   5.2159320105E-05   3.0383410134E-02
    38     -3.5027297073E-03  -1.4597402251E-04  -1.5365180646E-02
    39     -1.0370022427E-03  -2.6503840332E-04  -1.5055332486E-03
    40     -3.1638180599E-04  -7.6992167177E-05  -2.4001915363E-03
    41      3.1626975468E-03   4.0361405160E-04  -8.7268677874E-03
    42      2.0114566509E-03   6.0394993941E-04   1.4908741929E-01
    43     -8.4433667644E-04   4.0091555204E-03   9.8197798673E-01
    44     -1.6091500824E-04  -2.5577072503E-04  -8.2329788374E-02
    45     -8.8950650351E-03  -2.0534062845E-04  -5.8272899844E-03
    46      3.1050623500E-03   1.4436875584E-03   3.5933054781E-03
    47     -1.4865691976E-02  -6.3222542921E-04  -4.7760134730E-03
    48      9.1818013023E-02   3.6340682033E-04  -2.2181795180E-04
    49     -8.6763705794E-02  -1.1281476162E-04   1.8205435760E-03
    50     -2.6193352425E-01  -1.1310142310E-03   7.8958200574E-04
    51     -4.9112640501E-03   8.9829751215E-05   2.6314404955E-03
    52     -2.0436836737E-01   6.9289290651E-04   2.2516719133E-03
    53      3.5074154294E-03   8.8725432303E-05  -6.9129553559E-04
    54      1.6855603735E-01  -1.2774488628E-04   7.5888809672E-04
    55     -2.8642355761E-01  -9.6543423383E-04  -8.1340068951E-04
    56     -6.4829162029E-01  -2.8254342947E-04  -7.3593410971E-04
    57      5.2657301511E-01  -1.3775266928E-04  -3.9570193530E-04
    58      1.4752810991E-01   1.6744075326E-03   7.8100505787E-05
    59     -1.1668589549E-01  -7.5729938969E-04   1.5553668157E-06
    60     -5.0579323763E-02   1.0008005958E-02   1.8677118642E-04
    61      3.0460133479E-02  -3.8621547724E-03   1.0185449276E-04
    62     -6.0443571669E-02   7.2587982932E-03   4.6001704764E-05
    63      2.9956010059E-02   1.7070300114E-03   1.0466094787E-04
    64     -4.9907061612E-02  -6.2237668529E-03   2.4268776489E-04
    65     -9.6339671229E-02  -1.0561683391E-02   1.3402016057E-04
    66      1.4165504148E-04  -2.9963589116E-02   2.2684347887E-04
    67      1.2854611554E-03  -9.9387452944E-01   4.2373567230E-03
    68     -1.7965141612E-03   7.4831371081E-02  -9.0299263689E-05
    69      1.9527354246E-03   3.8822326442E-03   4.5816608742E-04
    70     -7.8818245165E-03  -9.2486217147E-03  -2.3340818876E-03
    71     -1.4089033003E-02  -1.1604252145E-02  -8.0778555244E-04
    72      2.9113825653E-04  -1.7833892780E-03  -1.8829837885E-04
    73      4.0361967326E-03  -5.9435716556E-04   3.3158127366E-04
    74     -1.5697668881E-02   1.3814940259E-03  -3.9770251479E-04
    75     -4.9239752535E-03  -1.2382453675E-03  -5.9972431237E-04
    76     -1.5298592701E-02   8.9310376170E-04  -1.2686590111E-03
    77     -9.2325150215E-03   1.1292252964E-03  -8.0624661384E-04

#
# The atoms: label  mass x y z (in bohrs)
#
$atoms
26
 C     12.01100      4.799715407547     0.471486670413    -0.070297812182
 C     12.01100      3.997904608924    -2.046006485197    -1.311658909555
 N     14.00700      1.240983152146    -2.503131236992    -1.268762126315
 C     12.01100     -0.003968424881    -1.184669313355     0.839416348688
 C     12.01100     -2.742181592933    -2.106855666709     1.217172602859
 C     12.01100     -4.510398336443    -1.089427116206    -0.819952169508
 C     12.01100     -4.300260790351     1.782200716901    -0.933902655384
 N     14.00700     -1.708123452451     2.513146785502    -1.577165431371
 C     12.01100      0.120564527344     1.715871329600     0.374354747130
 C     12.01100      2.807944062394     2.530910211161    -0.480746328470
 H      1.00800      6.639174826306     1.096986020741    -0.868896076377
 H      1.00800      5.079205902754     0.185949051578     1.992905180833
 H      1.00800      5.011175761932    -3.619203491686    -0.349977280002
 H      1.00800      4.621892178345    -2.035801964073    -3.316091419805
 H      1.00800      0.961114711712    -4.452761689359    -1.076388005882
 H      1.00800      1.009491700741    -1.636124886749     2.631065696259
 H      1.00800     -3.427018343866    -1.455089123119     3.095560379976
 H      1.00800     -2.815313994316    -4.205774483655     1.229266850116
 H      1.00800     -4.006597349140    -1.916182299796    -2.685111863689
 H      1.00800     -6.487996735592    -1.632534407095    -0.366984815208
 H      1.00800     -5.603226959690     2.493682606322    -2.419794314486
 H      1.00800     -4.880784658692     2.638246655567     0.899509639747
 H      1.00800     -1.670328929773     4.489611348970    -1.682612149643
 H      1.00800     -0.325599812875     2.687001589823     2.190192589215
 H      1.00800      2.810400706368     3.015058046671    -2.527886649346
 H      1.00800      3.382231834492     4.263411130740     0.559358935641

$actual_temperature
  0.000000

$frequency_scale_factor
  1.000000

$dipole_derivatives
78
    6.7403314332E-02    3.1027646528E-02   -1.0061950095E-02
   -1.0423378731E-02    3.2326187246E-02   -2.7889108719E-02
    1.8364060332E-02   -1.8430251781E-02    1.5226264673E-01
    5.9058191366E-01   -6.9719065570E-02   -5.6925127177E-02
    3.8706237028E-02    2.2522736221E-01   -9.0600794479E-02
   -9.0834704298E-02   -5.9044931867E-02    2.9333384829E-01
   -7.2496245467E-01    5.9084803119E-02    1.1063858551E-01
    2.0948032646E-02   -3.0386141644E-01   -1.2913191452E-01
    3.0125745772E-02   -1.0991838353E-01   -5.4889492752E-01
    2.8306271144E-01   -1.2599658135E-01   -6.5276599759E-02
   -1.6322892666E-01    2.3304421038E-01    1.3255650777E-01
   -9.7689220749E-02    5.9897235517E-02    3.8384682925E-01
    4.5673910003E-02    1.2861680162E-02   -2.3415489476E-02
   -3.2789433339E-02    1.2456565302E-01    2.6663428835E-02
   -2.4069211524E-02   -2.2995724881E-02    1.3970312323E-01
    1.1336045902E-01    2.4605398551E-02   -3.4270241266E-02
   -5.7566831392E-03    1.7482948141E-02    3.2167375879E-02
    1.3844653404E-03    9.6221402050E-03    6.8439127595E-02
    5.0884930026E-01    5.9263628248E-03   -1.0638873537E-01
    1.1011247725E-01    2.2717817194E-01    4.0109554139E-02
   -1.1463371838E-01    7.3699325248E-02    3.6229088929E-01
   -7.1474899798E-01    6.5818902546E-03    7.7317006634E-03
   -1.4148971402E-02   -2.5984577439E-01    6.5711203726E-02
   -3.9754877262E-03    4.3422597380E-02   -6.0110292173E-01
    3.5368667111E-01   -1.0215402630E-01    1.1112948492E-01
   -1.3216145461E-01    2.1327997873E-01   -1.4597153088E-02
    1.4109878279E-01    8.4440075331E-02    4.0225793794E-01
    1.4016701986E-02    4.8513566183E-02    4.6778687402E-03
    3.1301819536E-02    9.8948578200E-02    3.4214938297E-02
   -9.6309573099E-03    1.9468969824E-02    1.1447442300E-01
   -1.6246506314E-01   -4.8277054063E-02    4.3699694595E-02
   -5.4611907545E-02    1.9071260961E-02    7.8247191289E-03
    9.3244091316E-02    1.6795231078E-02    3.7762816385E-02
    5.1734241047E-02    1.0677700972E-02   -5.3475194043E-03
    2.9257643344E-02   -9.8023498211E-03    2.2111878880E-02
   -5.8455803372E-02    9.4146888719E-03   -1.6235840971E-01
   -1.3163743338E-01    6.7513136268E-02   -1.5879310994E-02
    1.4162131996E-01   -1.4776569644E-01    5.4161570719E-02
   -9.4255855911E-02    1.0742439693E-01   -1.7655202847E-02
   -6.0513677312E-02    4.4778448571E-03    6.3174353268E-02
   -2.0751168004E-02    2.4974164067E-02    2.3998601584E-02
    1.1931802303E-01   -3.9705186302E-02   -1.6546650103E-01
    1.3209280687E-01   -9.0190910116E-03    4.1770250189E-02
   -3.2279763387E-02   -7.2728240328E-03   -1.0594211207E-03
    7.7125265862E-02    8.3165211834E-02    2.1128279420E-01
   -8.3849509259E-02    4.4799583536E-02   -1.2196271532E-01
    6.6288625403E-02   -3.6113867041E-02    2.7166396332E-02
   -5.3972489768E-02   -5.5222886938E-03   -2.1515913238E-01
   -3.2518020129E-02    1.6389941858E-02    4.7248593884E-02
    3.9921104083E-02    3.7398858345E-02   -9.4754304639E-02
    5.1850375631E-02   -3.1819906814E-02   -1.3161781204E-01
    8.5346226199E-03    2.0096947737E-02   -5.1420849800E-03
   -1.6844296382E-02   -2.2113939319E-01    5.0599702479E-02
   -2.0476304280E-02   -2.1321204397E-03    4.6948399855E-02
    7.5838494105E-02    3.8578840670E-02    4.2193243142E-02
    1.5890021130E-02   -8.9541447142E-03   -4.3810054817E-02
    9.9408620663E-04   -5.4841866570E-02   -9.0320722733E-02
   -2.1109565850E-01   -7.2175747573E-02    1.4504031850E-02
   -4.8649482926E-02    1.5605417668E-02    1.4082883168E-02
    5.0439553411E-02    3.1093657430E-02    4.9353387969E-02
   -1.0077117325E-01    4.9785529767E-02   -7.8095112317E-02
    6.0216299959E-02   -8.4284301223E-03    5.5819678402E-02
   -1.2338178045E-01    9.1084219131E-02   -5.6813062870E-02
   -7.5217515520E-02   -1.2100655380E-02    3.5349318973E-02
    1.8808932485E-02   -4.6991136326E-02   -8.5504014963E-02
    1.7728454432E-01   -1.0963146094E-01   -1.9199196229E-01
    1.1209473658E-01   -9.7410333142E-03   -4.0749748137E-02
   -2.9410307545E-02   -3.5536756496E-02    3.4527253663E-02
   -4.5179153589E-02   -7.0272276557E-02    2.4508395759E-01
   -6.5737613090E-02    4.2030527868E-02    5.6022623770E-02
    4.7979333652E-02   -5.8800405611E-02   -9.0924921723E-02
   -1.1823637463E-02   -6.2221588315E-02   -2.2601389416E-01
    2.5408620610E-02    3.8467745981E-03   -1.0312110581E-02
    6.4208007747E-03    3.2493877446E-02    2.2990839579E-02
    2.0869245698E-02    7.4509666934E-02   -1.0694390885E-01
   -1.8766537279E-02   -3.7424871829E-02   -4.0261631516E-03
   -6.6361506024E-02   -1.5726314588E-01   -6.7031711243E-02
   -3.4119012876E-02   -1.1784941674E-01    7.4194532611E-03

#
# The IR spectrum
#  wavenumber eps Int TX TY TZ
#
$ir_spectrum
78
      0.00   0.00000000   0.00000000     0.000000     0.000000     0.000000
      0.00   0.00000000   0.00000000     0.000000     0.000000     0.000000
      0.00   0.00000000   0.00000000     0.000000     0.000000     0.000000
      0.00   0.00000000   0.00000000     0.000000     0.000000     0.000000
      0.00   0.00000000   0.00000000     0.000000     0.000000     0.000000
      0.00   0.00000000   0.00000000     0.000000     0.000000     0.000000
    105.25   0.00008051   0.40688680     0.010151     0.009437    -0.006828
    203.05   0.00027026   1.36579691    -0.005604    -0.016533    -0.010517
    217.13   0.00037291   1.88455034     0.012206     0.019666     0.000466
    272.36   0.00014687   0.74221555    -0.005949     0.005496    -0.010133
    330.60   0.00009290   0.46949864    -0.000763    -0.009273    -0.001057
    363.28   0.00056882   2.87458927     0.001002     0.000581     0.022075
    385.30   0.00024958   1.26126291     0.011488     0.005285     0.006498
    426.98   0.00012145   0.61378111     0.007704     0.005152    -0.001693
    474.65   0.00021074   1.06496966     0.000784     0.003226     0.011293
    519.44   0.00101662   5.13755746     0.002849    -0.015550     0.018995
    583.35   0.00081716   4.12960743    -0.020338    -0.002653     0.004060
    633.51   0.00042814   2.16362872    -0.009428    -0.008541    -0.007004
    715.09   0.00228970  11.57118903     0.009421     0.030170     0.000486
    789.15   0.00050800   2.56721521     0.001726     0.004698    -0.013260
    869.31   0.00657757  33.24032966     0.018126    -0.000511     0.045082
    885.51   0.00137777   6.96269018     0.001407     0.002876     0.021801
    898.14   0.00296083  14.96281324     0.014742     0.010065     0.026648
    908.54   0.00030585   1.54565006     0.000508    -0.001240     0.010162
    914.39   0.00464898  23.49402875    -0.026343    -0.025777     0.015107
    961.66   0.00129366   6.53762632     0.002770    -0.001139    -0.020269
    968.10   0.00088206   4.45755775     0.000945     0.002141     0.016699
    993.29   0.00839420  42.42085847     0.000969     0.000900     0.051337
   1043.22   0.00448312  22.65583358    -0.001886    -0.000486    -0.036569
   1062.59   0.00096769   4.89028758    -0.016250    -0.000861    -0.004403
   1066.67   0.00165582   8.36785278    -0.016877     0.000632     0.014114
   1086.67   0.00065101   3.28994561     0.012791     0.002308     0.004246
   1118.70   0.00416208  21.03346845     0.033910     0.003313     0.000362
   1126.65   0.00297443  15.03157478     0.018236    -0.003570    -0.021876
   1157.60   0.00062500   3.15849246    -0.011165     0.002068    -0.006289
   1167.16   0.00138116   6.97980651    -0.000065     0.003560     0.018884
   1189.19   0.00173566   8.77129093    -0.020170    -0.004481     0.005345
   1197.75   0.00342870  17.32726226     0.027368    -0.002401    -0.011772
   1244.39   0.00066237   3.34734761    -0.012349    -0.001833    -0.003202
   1255.81   0.00077836   3.93353300    -0.000430    -0.001602    -0.013808
   1270.95   0.00050658   2.56003544     0.006991     0.005615    -0.006632
   1295.70   0.00096588   4.88117232    -0.000835    -0.005828    -0.014070
   1318.39   0.00085627   4.32725128     0.011569     0.004753     0.006801
   1338.08   0.00006478   0.32736617     0.002072    -0.002091     0.002538
   1363.58   0.00035645   1.80135837     0.008895     0.001363     0.000767
   1366.62   0.00076979   3.89021253    -0.012651    -0.001225    -0.003771
   1391.16   0.00220958  11.16633647    -0.019778     0.003604     0.009565
   1404.54   0.00523412  26.45111986    -0.032573     0.009727     0.002699
   1407.82   0.00146376   7.39722823     0.016758    -0.005836    -0.003095
   1426.34   0.00189380   9.57050726    -0.018454     0.007194     0.004695
   1428.49   0.00212118  10.71959288    -0.021388     0.001570    -0.001864
   1441.33   0.00025207   1.27386023     0.007289    -0.000993    -0.000681
   1451.57   0.00046417   2.34574072     0.000828     0.005300    -0.008427
   1458.70   0.00066213   3.34614816     0.004393     0.011052    -0.000460
   1502.48   0.00143348   7.24424044     0.001412     0.001923     0.017089
   1511.52   0.00230569  11.65202979     0.017175     0.012916    -0.003772
   1519.46   0.00090335   4.56518435     0.007576    -0.007779     0.008223
   1525.89   0.00175934   8.89097494    -0.014878     0.009442     0.007021
   1526.03   0.00144808   7.31798736     0.016003     0.005034     0.003834
   1544.46   0.00264411  13.36225171     0.019773    -0.011798    -0.002020
   1547.83   0.00179077   9.04982893     0.017778    -0.006565    -0.001373
   1562.40   0.00070958   3.58591614    -0.002315    -0.002384    -0.011432
   2885.76   0.00340418  17.20333838     0.015787    -0.008469     0.006867
   2902.58   0.01363342  68.89773257     0.010462     0.002080     0.036769
   2907.10   0.02380288 120.28998416     0.029785    -0.023027    -0.033730
   2917.70   0.01527517  77.19442924    -0.028615     0.028115     0.004950
   2943.78   0.01123465  56.77529722    -0.003669     0.029361    -0.017761
   2944.15   0.00398811  20.15427974     0.006709    -0.004265    -0.018961
   2948.49   0.01192249  60.25139285     0.031961     0.001618     0.015418
   2954.22   0.00701448  35.44828787    -0.017287    -0.015775     0.013902
   2963.93   0.00584805  29.55365543    -0.004830    -0.000956    -0.024320
   2977.60   0.01133437  57.27928086     0.025197    -0.009210     0.021637
   2984.62   0.00559604  28.28007531    -0.017043    -0.015475    -0.007429
   2985.23   0.00996120  50.33981683     0.013407     0.028370     0.007531
   2997.85   0.01347005  68.07209398     0.012719     0.002215    -0.035150
   3004.55   0.01016400  51.36467256    -0.019303     0.008927     0.024563
   3218.85   0.00008199   0.41436529     0.001807     0.002151     0.000242
   3222.62   0.00000328   0.01657941    -0.000266    -0.000407     0.000285


$end
