# Supplementary material for: Novel Sulfonium Reagents for the Modular Synthesis of Spiro[2.3]Hexanes and Heteroatom‐Containing Analogues: Synthesis, Application, and Evaluation as Bioisosteres
Source: Angew Chem Int Ed Engl. 2025 Dec 9;65(5):e21633. doi: 10.1002/anie.202521633 (PMC12851011; doi:10.1002/anie.202521633)
Supplement: Supplementary file 2 — Supporting information [file ANIE-65-e21633-s001.zip › Bioisostere-Analysis/DFT/1647553669596363759379981483170934616433764985654555591473/file.engrad]

#
# Number of atoms
#
 26
#
# The current total energy in Eh
#
   -424.238136184507
#
# The current gradient in Eh/bohr
#
      -0.000024651329
       0.000010592321
       0.000030037636
       0.000007140518
       0.000031068832
      -0.000022692044
       0.000006088272
      -0.000018031949
       0.000036960827
       0.000012686627
       0.000048078852
      -0.000016523427
       0.000002872861
      -0.000014306271
       0.000026987182
       0.000022230840
      -0.000008986116
      -0.000023787356
      -0.000004364235
      -0.000028572330
      -0.000012296977
      -0.000013089536
       0.000040902082
       0.000115208771
       0.000020327552
      -0.000076519239
       0.000018255813
      -0.000011307299
      -0.000034080490
      -0.000060391355
      -0.000006337623
       0.000004728668
      -0.000027105629
       0.000018144094
       0.000010768120
      -0.000002283881
      -0.000001123715
       0.000004909901
       0.000005695249
       0.000010068610
      -0.000017771839
      -0.000002465883
       0.000010560943
      -0.000004680291
      -0.000021453693
       0.000018693325
      -0.000015741999
      -0.000013926488
       0.000003262289
      -0.000017039620
       0.000001825799
       0.000016955150
      -0.000007362682
      -0.000010290832
      -0.000004601301
      -0.000036597550
       0.000007747622
       0.000009860018
      -0.000006395739
       0.000015921764
      -0.000008043814
      -0.000033231630
       0.000003417941
       0.000009374411
      -0.000001859877
      -0.000010150407
      -0.000009549303
      -0.000021254583
      -0.000101895761
      -0.000001900887
       0.000001899034
      -0.000014661242
       0.000021300821
       0.000029748177
      -0.000005956825
      -0.000002001617
      -0.000010475276
       0.000009027286
#
# The atomic numbers and current coordinates in Bohr
#
   6     4.7672039    0.4881082   -0.0013216 
   6     4.0831342   -2.0983455   -1.1541451 
   7     1.3237526   -2.3894082   -1.3139889 
   6     0.0227493   -1.1704801    0.7923512 
   6    -2.6921824   -2.1322506    1.1056630 
   6    -4.5189541   -1.0453751   -0.8538754 
   6    -4.3592046    1.8344490   -0.7763876 
   7    -1.7827682    2.5719342   -1.4087580 
   6     0.1397964    1.7200736    0.3861748 
   6     2.7580248    2.4568699   -0.6716117 
   1     6.6270398    1.0809504   -0.6921324 
   1     4.9302903    0.3354199    2.0603404 
   1     4.9676908   -3.6028425   -0.0111811 
   1     4.8609655   -2.2376540   -3.0715521 
   1     0.8522800   -4.2423329   -1.4236201 
   1     1.0076199   -1.5659825    2.5940223 
   1    -3.3476069   -1.5802679    2.9976918 
   1    -2.6934421   -4.2080754    1.0686181 
   1    -4.0066165   -1.6859122   -2.7550286 
   1    -6.4524702   -1.6759346   -0.4509939 
   1    -5.6386577    2.6781022   -2.1688445 
   1    -4.9548904    2.5047576    1.1179108 
   1    -1.6456331    4.4697493   -1.6413228 
   1    -0.1397594    2.5985027    2.2672820 
   1     2.5756992    2.5622168   -2.7322435 
   1     3.3159388    4.3337277    0.0095279 
