# Supplementary material for: Novel Sulfonium Reagents for the Modular Synthesis of Spiro[2.3]Hexanes and Heteroatom‐Containing Analogues: Synthesis, Application, and Evaluation as Bioisosteres
Source: Angew Chem Int Ed Engl. 2025 Dec 9;65(5):e21633. doi: 10.1002/anie.202521633 (PMC12851011; doi:10.1002/anie.202521633)
Supplement: Supplementary file 2 — Supporting information [file ANIE-65-e21633-s001.zip › Bioisostere-Analysis/DFT/1647553669596363759379981483170934616433764985654555591473/file.inp]

! WB97X-D3BJ 6-31++G(d,p) opt
%pal
  nprocs 6
end
%maxcore 3000
%geom
  calc_hess true
  MaxIter 500
end
* xyz 0 1
C      2.539900    0.249500   -0.037200
C      2.115600   -1.082700   -0.694100
N      0.656700   -1.324600   -0.671400
C     -0.002100   -0.626900    0.444200
C     -1.451100   -1.114900    0.644100
C     -2.386800   -0.576500   -0.433900
C     -2.275600    0.943100   -0.494200
N     -0.903900    1.329900   -0.834600
C      0.063800    0.908000    0.198100
C      1.485900    1.339300   -0.254400
H      3.513300    0.580500   -0.459800
H      2.687800    0.098400    1.054600
H      2.651800   -1.915200   -0.185200
H      2.445800   -1.077300   -1.754800
H      0.508600   -2.356300   -0.569600
H      0.534200   -0.865800    1.392300
H     -1.813500   -0.770000    1.638100
H     -1.489800   -2.225600    0.650500
H     -2.120200   -1.014000   -1.420900
H     -3.433300   -0.863900   -0.194200
H     -2.965100    1.319600   -1.280500
H     -2.582800    1.396100    0.476000
H     -0.883900    2.375800   -0.890400
H     -0.172300    1.421900    1.159000
H      1.487200    1.595500   -1.337700
H      1.789800    2.256100    0.296000
*
