# Supplementary material for: Novel Sulfonium Reagents for the Modular Synthesis of Spiro[2.3]Hexanes and Heteroatom‐Containing Analogues: Synthesis, Application, and Evaluation as Bioisosteres
Source: Angew Chem Int Ed Engl. 2025 Dec 9;65(5):e21633. doi: 10.1002/anie.202521633 (PMC12851011; doi:10.1002/anie.202521633)
Supplement: Supplementary file 2 — Supporting information [file ANIE-65-e21633-s001.zip › Bioisostere-Analysis/DFT/1647553669596363759379981483170934616433764985654555591473/file.opt]

$orca_opt_file

$trust
    0.300000000000

$epredict
    0.000000000000

$ediffsc
  1000.000000000000

$ctyp
  3

$coordinates
 8 78
   4.79971541   0.47148667  -0.07029781   3.99790461  -2.04600649  -1.31165891
   1.24098315  -2.50313124  -1.26876213  -0.00396842  -1.18466931   0.83941635
  -2.74218159  -2.10685567   1.21717260  -4.51039834  -1.08942712  -0.81995217
  -4.30026079   1.78220072  -0.93390266  -1.70812345   2.51314679  -1.57716543
   0.12056453   1.71587133   0.37435475   2.80794406   2.53091021  -0.48074633
   6.63917483   1.09698602  -0.86889608   5.07920590   0.18594905   1.99290518
   5.01117576  -3.61920349  -0.34997728   4.62189218  -2.03580196  -3.31609142
   0.96111471  -4.45276169  -1.07638801   1.00949170  -1.63612489   2.63106570
  -3.42701834  -1.45508912   3.09556038  -2.81531399  -4.20577448   1.22926685
  -4.00659735  -1.91618230  -2.68511186  -6.48799674  -1.63253441  -0.36698482
  -5.60322696   2.49368261  -2.41979431  -4.88078466   2.63824666   0.89950964
  -1.67032893   4.48961135  -1.68261215  -0.32559981   2.68700159   2.19019259
   2.81040071   3.01505805  -2.52788665   3.38223183   4.26341113   0.55935894

   4.76609349   0.44133592  -0.05940435   3.99074973  -2.05279263  -1.33386415
   1.23635917  -2.47029158  -1.23219804   0.00955254  -1.15815243   0.86680136
  -2.71266011  -2.08493758   1.21642927  -4.48807520  -1.09356843  -0.83826847
  -4.30489862   1.78160990  -0.94561322  -1.70520434   2.50087193  -1.53622284
   0.12155216   1.71218227   0.39670861   2.79109925   2.51459827  -0.47685174
   6.59010923   1.04572057  -0.83082765   5.05099641   0.15130409   1.97347670
   5.02487963  -3.61236639  -0.41886604   4.57524584  -2.02012154  -3.32407408
   0.90389113  -4.34523143  -1.08175114   1.01185995  -1.52634960   2.66388748
  -3.39117603  -1.43376762   3.06787395  -2.73371320  -4.15972590   1.27105637
  -3.95696893  -1.87563194  -2.67894431  -6.43935638  -1.66027484  -0.42745027
  -5.54516718   2.52611490  -2.42676474  -4.94996301   2.58176224   0.88021898
  -1.60869068   4.40600700  -1.69621895  -0.31489199   2.62931880   2.22749044
   2.70236863   2.96297870  -2.49669581   3.37600851   4.23940731   0.51264759

   4.75461162   0.43816528  -0.02478034   4.00825272  -2.04826384  -1.32747387
   1.25597476  -2.46418051  -1.22674627   0.01624818  -1.16084728   0.86578103
  -2.70747664  -2.08634993   1.20509929  -4.48772031  -1.08706401  -0.84215922
  -4.31721625   1.79188713  -0.91436616  -1.72030309   2.50714514  -1.50186493
   0.12684950   1.71439297   0.40104156   2.78690712   2.49864988  -0.51656010
   6.60542212   1.03661477  -0.73435888   4.97641669   0.14852290   2.01595084
   5.05674535  -3.61180316  -0.43700084   4.58539927  -1.98013121  -3.31899422
   0.88720424  -4.34061950  -1.12549900   1.00752050  -1.51057958   2.67248211
  -3.38144960  -1.43410248   3.05775326  -2.72660248  -4.16081062   1.26939782
  -3.94153990  -1.83540505  -2.69240631  -6.43448646  -1.67792048  -0.44681398
  -5.55191965   2.55968151  -2.38790946  -4.96882002   2.56266402   0.92194134
  -1.59467464   4.40832783  -1.72173860  -0.27499514   2.61410012   2.24873462
   2.66892095   2.84888188  -2.55488905   3.37073115   4.26904420   0.38795430

   4.75328749   0.44855474   0.00443616   4.03711956  -2.05392744  -1.28716117
   1.28016290  -2.44359353  -1.24672425   0.02009797  -1.16551703   0.84899860
  -2.70325708  -2.09707982   1.18031136  -4.49656818  -1.07351577  -0.84342185
  -4.33338639   1.80760228  -0.86484594  -1.74193996   2.52303453  -1.46413213
   0.13320285   1.71622098   0.40061300   2.77901676   2.47933553  -0.57245128
   6.62288433   1.04559993  -0.65711096   4.91536556   0.18350659   2.05460217
   5.06229935  -3.61457573  -0.36220971   4.65401378  -1.99916404  -3.26780507
   0.87404793  -4.31448670  -1.22074274   1.00411677  -1.52623056   2.65821984
  -3.37014408  -1.46368362   3.04281534  -2.72135172  -4.17275506   1.22647145
  -3.95006772  -1.78204708  -2.71021909  -6.43876672  -1.68504509  -0.45355269
  -5.57787014   2.60205898  -2.31677025  -4.97175436   2.54534911   0.99013600
  -1.59781742   4.41606525  -1.73167454  -0.22296444   2.60918910   2.26176663
   2.63678519   2.71303460  -2.62676231   3.35348777   4.30206988   0.22978840

   4.75765962   0.46661723   0.01331065   4.06476137  -2.07198676  -1.22617052
   1.30295151  -2.41323047  -1.28205282   0.02284675  -1.16906811   0.82181199
  -2.69724261  -2.11248713   1.14641500  -4.50852341  -1.05880055  -0.84557353
  -4.34848901   1.82273410  -0.81649198  -1.76391191   2.54481357  -1.43021320
   0.13750576   1.71778265   0.39610966   2.76804973   2.46446956  -0.62574597
   6.63047654   1.06353901  -0.63842560   4.89675772   0.24722308   2.07051042
   5.03196305  -3.61498150  -0.21081525   4.75523080  -2.08962851  -3.18254941
   0.86182808  -4.27650967  -1.33241766   1.00521008  -1.54886886   2.62812898
  -3.35566201  -1.51209856   3.02286663  -2.71013329  -4.18872935   1.15878052
  -3.97583777  -1.73135851  -2.72984271  -6.44586818  -1.68295730  -0.45102104
  -5.60788480   2.64240490  -2.24122602  -4.96831647   2.52699292   1.05775446
  -1.61442122   4.43532781  -1.71118707  -0.17551884   2.60258927   2.26909207
   2.60395977   2.61303788  -2.68602040   3.33260873   4.32317331   0.09754775

   4.76350203   0.48375033   0.00978608   4.08278658  -2.09168100  -1.16688768
   1.32175780  -2.38565373  -1.31446188   0.02470146  -1.17048272   0.79625137
  -2.69113177  -2.12806200   1.11394642  -4.51813090  -1.04732878  -0.84903813
  -4.35933357   1.83338446  -0.77808485  -1.78141881   2.56599873  -1.40515313
   0.14064418   1.72054464   0.39036721   2.75917255   2.45543572  -0.66788544
   6.63243259   1.07762874  -0.65520490   4.90330757   0.31408340   2.07176133
   4.98284192  -3.60801970  -0.05217031   4.84681133  -2.19957038  -3.09209763
   0.85147797  -4.23880416  -1.42923961   1.00922306  -1.56755747   2.59763527
  -3.34396763  -1.56417979   3.00356430  -2.69619821  -4.20418631   1.08903159
  -4.00257601  -1.69115541  -2.74827267  -6.45141680  -1.67931900  -0.44671491
  -5.63412524   2.67353818  -2.17695951  -4.96088989   2.50869620   1.11267759
  -1.63498379   4.45776861  -1.67625007  -0.13883627   2.59919746   2.27162913
   2.57736572   2.55025803  -2.72938552   3.31698413   4.33571598   0.00373092

   4.76653042   0.48577632   0.00131847   4.08112809  -2.09504544  -1.16250391
   1.32155808  -2.38929287  -1.31198936   0.02314618  -1.16974510   0.79554850
  -2.69200564  -2.13038831   1.11059120  -4.51864537  -1.04727251  -0.85131834
  -4.35829667   1.83278310  -0.78015904  -1.78091695   2.56837201  -1.40892196
   0.13993413   1.72122523   0.38874194   2.75960801   2.45876978  -0.66535677
   6.62940200   1.07837961  -0.68151365   4.92294097   0.32412132   2.06279923
   4.97283355  -3.60445188  -0.03182597   4.85170098  -2.22184539  -3.08382853
   0.85092626  -4.24229936  -1.42241751   1.00847708  -1.56590417   2.59660988
  -3.34710194  -1.57403926   3.00153338  -2.69422802  -4.20629937   1.07777024
  -4.00640839  -1.69212131  -2.75106252  -6.45225371  -1.67677576  -0.44689721
  -5.63563160   2.67333816  -2.17643394  -4.95689832   2.50752045   1.11168027
  -1.64043517   4.46319869  -1.66127532  -0.14204369   2.60068118   2.26911926
   2.57861140   2.56681896  -2.72605590   3.31806831   4.33449592   0.01842253

   4.76717834   0.48819074  -0.00119205   4.08297866  -2.09825903  -1.15402180
   1.32365558  -2.38849036  -1.31478523   0.02289800  -1.17040235   0.79211626
  -2.69192666  -2.13243310   1.10585745  -4.51938216  -1.04544973  -0.85302328
  -4.35916205   1.83438500  -0.77640910  -1.78269908   2.57123879  -1.40866799
   0.13980040   1.72013771   0.38639883   2.75814165   2.45730741  -0.67095384
   6.62702071   1.08094857  -0.69206218   4.93039464   0.33528816   2.06043888
   4.96659394  -3.60271727  -0.01022351   4.86159003  -2.23839126  -3.07104261
   0.85157174  -4.24113723  -1.42642602   1.00824472  -1.56661067   2.59336782
  -3.34701242  -1.58107986   2.99817440  -2.69295412  -4.20824157   1.06809989
  -4.00832142  -1.68677938  -2.75424746  -6.45282976  -1.67539366  -0.44882836
  -5.63855476   2.67755585  -2.16919052  -4.95484681   2.50555353   1.11759121
  -1.64481784   4.46834517  -1.64587528  -0.14008084   2.59859991   2.26745734
   2.57639517   2.56418481  -2.73154366   3.31612436   4.33364981   0.01156577


# redundant internal coordinates
#  nbonds nangles ndihedrals nimpropers ncartesians
# bond  definitions A B
# angle definitions A B C
# dihedral definitions A B C D
# improper torsion definitions A B C D
# cartesian definitions A x/y/z
$redundant_internals
 27 54 87 0 0
   1   0   0
   2   1   0
   3   2   0
   4   3   0
   5   4   0
   6   5   0
   7   6   0
   8   7   0
   8   3   0
   9   8   0
   9   0   0
  10   0   0
  11   0   0
  12   1   0
  13   1   0
  14   2   0
  15   3   0
  16   4   0
  17   4   0
  18   5   0
  19   5   0
  20   6   0
  21   6   0
  22   7   0
  23   8   0
  24   9   0
  25   9   0
   1   0  11   0   0
   9   0  10   0   0
  10   0  11   0   0
   1   0  10   0   0
   1   0   9   0   0
   9   0  11   0   0
   2   1  13   0   0
   0   1  12   0   0
  12   1  13   0   0
   0   1   2   0   0
   0   1  13   0   0
   2   1  12   0   0
   1   2   3   0   0
   1   2  14   0   0
   3   2  14   0   0
   2   3   8   0   0
   2   3  15   0   0
   2   3   4   0   0
   4   3   8   0   0
   8   3  15   0   0
   4   3  15   0   0
   5   4  16   0   0
   3   4  16   0   0
   3   4   5   0   0
  16   4  17   0   0
   5   4  17   0   0
   3   4  17   0   0
  18   5  19   0   0
   4   5   6   0   0
   6   5  19   0   0
   4   5  19   0   0
   6   5  18   0   0
   4   5  18   0   0
   5   6   7   0   0
  20   6  21   0   0
   7   6  21   0   0
   5   6  21   0   0
   7   6  20   0   0
   5   6  20   0   0
   8   7  22   0   0
   6   7  22   0   0
   6   7   8   0   0
   7   8   9   0   0
   3   8   9   0   0
   9   8  23   0   0
   7   8  23   0   0
   3   8  23   0   0
   3   8   7   0   0
   0   9   8   0   0
  24   9  25   0   0
   8   9  25   0   0
   0   9  25   0   0
   8   9  24   0   0
   0   9  24   0   0
   2   1   0   9   0
  13   1   0  10   0
  13   1   0  11   0
  13   1   0   9   0
  12   1   0  10   0
  12   1   0  11   0
  12   1   0   9   0
   2   1   0  10   0
   2   1   0  11   0
  14   2   1   0   0
  14   2   1  12   0
   3   2   1  13   0
   3   2   1  12   0
  14   2   1  13   0
   3   2   1   0   0
  15   3   2  14   0
   8   3   2  14   0
   8   3   2   1   0
  15   3   2   1   0
   4   3   2  14   0
   4   3   2   1   0
  17   4   3  15   0
  17   4   3   8   0
  17   4   3   2   0
  16   4   3   8   0
  16   4   3   2   0
   5   4   3  15   0
  16   4   3  15   0
   5   4   3   8   0
   5   4   3   2   0
   6   5   4   3   0
  19   5   4  17   0
  19   5   4  16   0
  19   5   4   3   0
  18   5   4  17   0
  18   5   4  16   0
  18   5   4   3   0
   6   5   4  17   0
   6   5   4  16   0
  21   6   5  19   0
  21   6   5   4   0
  20   6   5  19   0
  20   6   5  18   0
   7   6   5   4   0
   7   6   5  18   0
  21   6   5  18   0
   7   6   5  19   0
  20   6   5   4   0
  22   7   6  21   0
  22   7   6  20   0
  22   7   6   5   0
   8   7   6  21   0
   8   7   6  20   0
   8   7   6   5   0
  23   8   3   4   0
  23   8   3   2   0
   9   8   3  15   0
   9   8   3   4   0
   9   8   3   2   0
   7   8   3  15   0
   7   8   3   4   0
  23   8   3  15   0
   7   8   3   2   0
  23   8   7  22   0
  23   8   7   6   0
   9   8   7  22   0
   9   8   7   6   0
   3   8   7  22   0
   3   8   7   6   0
  25   9   8   7   0
  25   9   8   3   0
  24   9   8  23   0
  24   9   8   7   0
  24   9   8   3   0
   0   9   8  23   0
   0   9   8   7   0
   0   9   8   3   0
  25   9   0  11   0
  25   9   0  10   0
  25   9   0   1   0
  24   9   0  11   0
  24   9   0  10   0
  24   9   0   1   0
   8   9   0  11   0
   8   9   0  10   0
  25   9   8  23   0
   8   9   0   1   0
$energies
 8
 -424.2313920941869583
 -424.2371912731634325
 -424.2377963768138898
 -424.2380075311725705
 -424.2380787635715365
 -424.2381124663776291
 -424.2381332968931247
 -424.2381358740809674

$gradients
 8 78
  -0.0007548233284065   0.0022560843305147  -0.0082206411422511  -0.0091316581334187
   0.0058299530921340   0.0072161680022946   0.0032684270937668   0.0168586365321610
  -0.0063016613959556  -0.0014917583995803   0.0052454117359607  -0.0048060878575384
   0.0000078259097378   0.0035936894067452  -0.0021850960081539   0.0067913459504867
   0.0053441473107081   0.0034160878556351   0.0065408160845444  -0.0048778011203070
   0.0072103478814479   0.0020753946111710  -0.0192630802415723  -0.0028593376704669
  -0.0015432607021461  -0.0021783095349478   0.0022070100268378  -0.0047354328173232
  -0.0091544806241177   0.0042140635192756   0.0083881591579965   0.0044801638922510
  -0.0049476091760380  -0.0001743013713989  -0.0012948350679497   0.0090467960552743
   0.0012213600503193  -0.0061093060913471   0.0039702397342689   0.0026142692875700
   0.0008581287458800  -0.0076593549217982  -0.0006851026152947  -0.0261387589704347
   0.0026491852769987   0.0023528989749189  -0.0072279043567280   0.0031143749925017
  -0.0044489340949341   0.0028030036709988   0.0073303871529528  -0.0029899876003947
  -0.0079851372125472  -0.0021091601888620   0.0025525931946437  -0.0059524063581601
  -0.0086788580460646  -0.0079267591033737  -0.0019902760643471   0.0033179245582137
  -0.0073193101493933   0.0000811834276700  -0.0069757878018614   0.0020022664726538
   0.0044321822884519   0.0026018638794412  -0.0035323550787681   0.0244369524883598
   0.0005101438962077  -0.0011827517420862   0.0065894077714134   0.0019986909795023
   0.0058121429388418   0.0026915330829621  -0.0100561712184501   0.0023038188487243
   0.0067385480220647   0.0056648286542011
   0.0010212221879789   0.0000557684583983  -0.0002668826231859  -0.0006401019340870
   0.0002229134296532   0.0005021754803687  -0.0020867518767999  -0.0025008317329394
  -0.0013033789902393  -0.0002295122343447   0.0016191545905298   0.0001439430034781
   0.0002302426018039  -0.0000094326826682   0.0010925839798341   0.0004445901568049
  -0.0000192715975795  -0.0007628477594465   0.0000954751457365   0.0001523999167745
   0.0003428113474177   0.0015928856457294   0.0022002656536077  -0.0028913012929365
   0.0001122036760956  -0.0013873661675023   0.0005115854752810  -0.0013923774015195
  -0.0005293569384304  -0.0005631939492316  -0.0005366094507902   0.0000462205250434
  -0.0008544909525959   0.0002873922724039   0.0002661823272386  -0.0001079282273347
  -0.0004938936022865  -0.0001244576792577   0.0002987141939840   0.0004615938302454
  -0.0002737193177370   0.0001674277240728   0.0020908002026951   0.0024502128632857
   0.0010852016833349  -0.0000497376630810  -0.0011698467809803  -0.0004634482526846
  -0.0002449153841236  -0.0001038654565190  -0.0001037258463575  -0.0001804560330335
   0.0001443170372583  -0.0006038302198305  -0.0002952233937779  -0.0004465041196220
   0.0003259477775754   0.0000501072980551   0.0004010978468712   0.0002158083050446
  -0.0002569045973231  -0.0006618854620195   0.0001972443934373   0.0004344464142999
   0.0005112536605647  -0.0002062295679948  -0.0013840335001116  -0.0022237043576663
   0.0023450146279455  -0.0000825812880145   0.0009632522160679  -0.0005888661194247
   0.0012268290150047   0.0008398947880563   0.0005499664594194  -0.0001984936680432
  -0.0004737664669139   0.0007026066059095
  -0.0004444121537329  -0.0000798204846469   0.0005642502643291   0.0000602452823323
  -0.0000186869778237  -0.0001510139650081  -0.0005630540343026   0.0004348376995028
  -0.0008110958873398   0.0001053411482586  -0.0000882333971451   0.0001744310764806
  -0.0000137132447052  -0.0000277655210009   0.0001252115528965   0.0000302445624835
  -0.0001172075425899  -0.0001948912760994   0.0000599218282728   0.0003646765853428
   0.0000605777172346   0.0003783245652136  -0.0004254952482147  -0.0013137707952759
  -0.0000009573540358  -0.0002001509947494  -0.0000537368016796  -0.0001440337310601
  -0.0001334355212180  -0.0006969477535686  -0.0004271761468303  -0.0001020843839946
  -0.0003281855834024   0.0004136790830706   0.0001569596621475  -0.0001350223268385
  -0.0001340753283879   0.0001473681129409   0.0000108555379349   0.0000052490374063
  -0.0002092543307416   0.0001736108127057   0.0005434397511704   0.0000064701184073
   0.0009193344041733  -0.0000327298386486   0.0000954808366921  -0.0001436516761342
   0.0000440229085614  -0.0000785807936291  -0.0001901783086253   0.0000958741210666
   0.0002075284135845  -0.0000166744127506  -0.0001483551564996  -0.0000814750929330
   0.0002888754954374   0.0001846443851449   0.0002385441264677   0.0000000714835658
   0.0001647803126590  -0.0001629606238826   0.0001365619558407  -0.0000111651710371
   0.0000287605087168  -0.0001511953307501  -0.0003271228690264  -0.0000927028569462
   0.0011167214586424  -0.0000599240086061  -0.0000395636573265  -0.0001795104154398
   0.0002182396452908   0.0006061351588595   0.0003462526035387  -0.0000309747283828
  -0.0005068251009357   0.0003370395065152
  -0.0004865929831156   0.0001620703598464   0.0002360767038494   0.0001572140205267
  -0.0001391028830227   0.0002431096717567  -0.0002203664296425   0.0001180867083763
  -0.0005621691204669   0.0000481766985353  -0.0003162068165282  -0.0000526545910123
  -0.0000589535411853   0.0000341273461460  -0.0001803111353616   0.0000064438268036
   0.0000124224045997   0.0000743460699596  -0.0000111036602069   0.0002084597142560
   0.0002368207902639  -0.0001015803113874  -0.0002963728252729  -0.0002882986704851
   0.0000267482876549   0.0000092620987779  -0.0000248922379918   0.0001980698443224
  -0.0000853274059361  -0.0003976348565713  -0.0000191997280214   0.0000694526135611
   0.0000327279907639   0.0001334019545058  -0.0001022197400415  -0.0000053647458714
   0.0002279505561974  -0.0000455451123488  -0.0001436124594576  -0.0002255648828782
   0.0001545747487288  -0.0000591314506467   0.0001457428722377   0.0000200923338780
   0.0004407763943314   0.0000319585518635   0.0002013546579318   0.0001753659338136
   0.0000213509519980   0.0000771797033697  -0.0000440479467541   0.0000506997590062
  -0.0000351162454509   0.0001828566270294   0.0000758394790400  -0.0000327818447777
   0.0000431489594440  -0.0000108031548101   0.0000155816920632  -0.0000525277504067
   0.0001296310400776   0.0000286732260187  -0.0000955531147879  -0.0001295321311441
  -0.0000412694886465   0.0000094169826914   0.0000752787664073  -0.0000079159168620
   0.0000980694125426  -0.0001022878372547  -0.0001485129203921   0.0000387833356015
  -0.0000565388067896   0.0001693859492981  -0.0000150169858090   0.0000945233592492
  -0.0001343531276907   0.0001324962742729
  -0.0001165529513473   0.0002471738660480  -0.0001206082101055   0.0002468176011743
  -0.0003685616942998   0.0005976400754639  -0.0002927194420999   0.0006110860273654
  -0.0003859439862290   0.0001181264422863  -0.0002359424944011  -0.0001671748961379
   0.0000183342802562   0.0000238153936316  -0.0001561419087368  -0.0000364486616257
   0.0000027075352520   0.0000766680748461  -0.0000921530555706   0.0001424571605870
   0.0001830088054363  -0.0001906368914962  -0.0002561609770324   0.0004140074466740
   0.0000086558605480  -0.0000991929407191  -0.0000404227572506   0.0000633484679621
  -0.0000004211333625  -0.0001618846985573   0.0000631945572106   0.0001116092081779
   0.0002115514668374  -0.0000387057059565  -0.0002461561770715  -0.0000757983434162
   0.0003387955836799  -0.0001208496748019  -0.0002113758162561  -0.0002307215108282
   0.0002960989034147  -0.0000599468350740   0.0000664166679783  -0.0002910216763448
   0.0001468691642534  -0.0000433241550955   0.0001311295299838   0.0002143973232745
   0.0000232157945961   0.0001089179464897  -0.0000299448246346   0.0000099167479024
  -0.0000584550986599   0.0001931694209569   0.0001182015926502  -0.0000198175618419
   0.0000324631940528  -0.0000247426843773  -0.0000347073688254  -0.0000692052946307
   0.0000964308620017   0.0000243823264834  -0.0000810791887851  -0.0001046789620682
  -0.0000476781307275   0.0000203800422072   0.0001732025934602   0.0001704630318535
  -0.0004462845426242  -0.0000717856167986  -0.0001620370896041   0.0000482512543647
  -0.0000896555598776  -0.0000397852975654  -0.0000343190896232   0.0000549531441324
  -0.0000103191512485  -0.0000646232614544
   0.0000592808119512   0.0000516599327419  -0.0002516313590878   0.0001525928822007
  -0.0003880719258378   0.0004498681434380  -0.0002749203378634   0.0006117689013845
  -0.0002104183927899   0.0001985606893537  -0.0001242074493656  -0.0000492304353488
   0.0000784713832139  -0.0000007055516502  -0.0000328802244859  -0.0000285505068892
  -0.0000260429960825   0.0000178327573010  -0.0000953479186119  -0.0000168116450017
   0.0000087358459056  -0.0001406600803572   0.0000543343766322   0.0006902119876621
  -0.0000079119072449  -0.0001296859611665  -0.0000795066023670  -0.0000609283595561
   0.0000373640090699   0.0000648841446006   0.0000933694741823   0.0000384274518367
   0.0001927963061793  -0.0001165813405687  -0.0001746640959165  -0.0000541716075640
   0.0002643811382926  -0.0000527753245288  -0.0001043153961862  -0.0000930241317816
   0.0001626443784206  -0.0000250416333869   0.0000662688926536  -0.0001361673751373
  -0.0000927718998169  -0.0000554959741134   0.0000159026165949   0.0001128565970874
   0.0000185937198430   0.0000642809754668   0.0000087369522693  -0.0000205286474984
  -0.0000509225930861   0.0000953817515197   0.0000612413902215  -0.0000199326236986
  -0.0000070017842469  -0.0000207538569063  -0.0000574216036507  -0.0000212427708925
   0.0000050334299063  -0.0000028353964383  -0.0000339578802673  -0.0000246751671012
  -0.0000279628881289   0.0000080344751188   0.0001356149695962   0.0000924321053080
  -0.0005695537149119  -0.0000168129883892  -0.0000597219141898   0.0000226695046306
  -0.0000786210849890  -0.0000927876132095  -0.0000467850663544   0.0000013366912286
   0.0000729766400659  -0.0001551489783514
   0.0001858945636463  -0.0000253201234844  -0.0001465484375202  -0.0000450980942804
  -0.0000282154261265  -0.0000640499199587   0.0000359982772274  -0.0000903723857034
   0.0001148021993595  -0.0000183299636689   0.0000291952749257   0.0000253024057259
   0.0000335887504403  -0.0000373875529410   0.0000246665695788  -0.0000208575554741
  -0.0000097732183099  -0.0000124080341992  -0.0000288934627767  -0.0001259079579910
  -0.0001022179605535  -0.0000455348728774   0.0001536011432793   0.0004038131711192
   0.0000039830323825   0.0000284863509389  -0.0000595584276423  -0.0000448206091803
   0.0000985272652597   0.0001747165133271   0.0000496437172139  -0.0000112096391659
   0.0000423387337327  -0.0000756733607082  -0.0000192653313144  -0.0000131538658683
  -0.0000142404624499   0.0000043977932914  -0.0000053945704054   0.0000332982318440
   0.0000172429376326  -0.0000007888535150   0.0000378087936152  -0.0000166968812269
  -0.0000706724943297  -0.0000020071949231  -0.0000388126695925  -0.0000448069229363
   0.0000110725940634   0.0000043696016492   0.0000190660876263  -0.0000115967758604
  -0.0000149410455610  -0.0000058379580873  -0.0000031332181519  -0.0000278625270150
  -0.0000087378285049  -0.0000020863812505  -0.0000344209493777   0.0000163469544720
  -0.0000355537959046  -0.0000349034066536   0.0000058080193831   0.0000352054948070
  -0.0000068947456427  -0.0000089717047028   0.0000265192307299  -0.0000008470308603
  -0.0003018379988724   0.0000363339194305   0.0000299667593551  -0.0000123672539050
  -0.0000172697355465  -0.0000471288887061   0.0000109974838256  -0.0000248537170818
   0.0000445574592178  -0.0000452918328855
  -0.0000246513287463   0.0000105923214692   0.0000300376357964   0.0000071405176372
   0.0000310688324915  -0.0000226920436063   0.0000060882719963  -0.0000180319489756
   0.0000369608266673   0.0000126866273360   0.0000480788515132  -0.0000165234272135
   0.0000028728605138  -0.0000143062709951   0.0000269871824486   0.0000222308396225
  -0.0000089861164091  -0.0000237873555548  -0.0000043642349338  -0.0000285723298724
  -0.0000122969773508  -0.0000130895358730   0.0000409020816031   0.0001152087707985
   0.0000203275524027  -0.0000765192390484   0.0000182558125381  -0.0000113072987763
  -0.0000340804896892  -0.0000603913554715  -0.0000063376228071   0.0000047286678555
  -0.0000271056288121   0.0000181440942104   0.0000107681203556  -0.0000022838811575
  -0.0000011237146143   0.0000049099008731   0.0000056952488120   0.0000100686099123
  -0.0000177718387043  -0.0000024658828350   0.0000105609425221  -0.0000046802909161
  -0.0000214536934311   0.0000186933250934  -0.0000157419994277  -0.0000139264882659
   0.0000032622893073  -0.0000170396202123   0.0000018257987054   0.0000169551504361
  -0.0000073626818277  -0.0000102908319096  -0.0000046013012347  -0.0000365975501293
   0.0000077476222715   0.0000098600175701  -0.0000063957387655   0.0000159217639377
  -0.0000080438140735  -0.0000332316298016   0.0000034179410875   0.0000093744112160
  -0.0000018598771077  -0.0000101504068825  -0.0000095493028257  -0.0000212545826120
  -0.0001018957612392  -0.0000019008865856   0.0000018990342588  -0.0000146612417090
   0.0000213008211117   0.0000297481774898  -0.0000059568246709  -0.0000020016172689
  -0.0000104752757529   0.0000090272860569

$redundant_coords
 8 168
   2.9191864824641707   2.7948916064058440   2.7807665769868364   2.9139215520616788
   2.8829895326900354   2.8815601526572565   2.7689790776940293   2.7907308876217667
   2.9402256326465355   2.9355570158572197   2.8942782167718142   2.1006236164761005
   2.1015359285694473   2.1039246201718989   2.0993366350328935   1.9789878844900168
   2.1073492699656269   2.1028888805631984   2.1002273255721926   2.1014662150975414
   2.1002476953431466   2.1004288466895229   2.1050470908641374   1.9796362309739342
   2.1069939889685605   2.1036132380000794   2.1007581588450424   1.9143553736843586
   1.9143401946281184   1.8725936612537011   1.9130909017064248   1.9436898241459644
   1.9043774131346232   1.8845615818543329   1.8946200746997011   1.8722526763563292
   1.9882805218403947   1.8967223577407326   1.9238370493353119   1.9559549730550212
   1.8777138396475850   1.9071976489562146   1.9058919855561189   1.9046361999050194
   1.9486587553729251   1.9525091626569837   1.9022785268738758   1.8482442689797940
   1.8986872664654029   1.9004734576867581   1.9530954417922775   1.8684331441889943
   1.9128259126979605   1.9280972255539985   1.8916998709616775   1.9123023792813671
   1.9122908780928465   1.9111882351262337   1.9171617877671989   1.9190610768410239
   1.9182673362396778   1.8831651308567992   1.9317300924562533   1.9291243499191741
   1.9038776609476273   1.8968437970290517   1.8859546676523067   1.8689965596257840
   1.9557936374039115   1.8932125193900080   1.9377188239362668   1.8932792041548023
   1.9094560808307404   1.8853616440458867   1.9440903636163838   1.9726547966054460
   1.8667925143988027   1.9124152810495199   1.9054860649894660   1.9267025726849027
   1.8765024842754303  -0.5887059623781189  -0.6085705629980197  -2.6602913401478907
   1.5130003066124962   1.4223194225024949  -0.6294013546473770  -2.7392950150665762
  -2.7102768319886348   1.5211876980410803  -2.5526919891007935  -0.4180841358105274
  -2.5643441689470681   1.6787769945069817   1.6219800079150068  -0.4558308587832857
   1.1871130103724272  -3.0183146737374673   1.1852725607290093  -0.8924850623406831
  -0.8499750620114372  -2.9295731347245466  -1.2336623654530789   2.9792744285483974
   0.8373399717998453  -1.2567100986674176   2.8845407517636166   2.9130669754366818
   0.8135384145106918   0.8428184622585722  -1.2991159944899791  -0.9423103586655096
   1.0979366483656461  -0.9395343410964410  -3.0401047458430259  -0.9787474319683084
  -3.0162184214303949   1.1663964810026060  -3.0874542716364237   1.1582600460810752
   1.0226786023737817  -1.0744429463627676  -1.0408434927266212   1.0353625185925879
   1.0628720927907225  -1.0469856543331066   3.0988846136929902  -3.1231916656523153
  -3.1379650414631701  -1.0329731545243332   1.0363990090094151   3.1144400027514823
   1.0321519639001633   3.1015241274339114  -1.1036201860036077   1.2478138139518085
  -2.8692958336005669   1.2837610994229955  -2.9615363716243372  -0.7954607119971263
  -2.8875196511623424  -0.8496318150300892  -0.7900740221804446   1.3164438445971212
   0.9614988668482191  -1.0935408168959520  -1.1007783492066674   3.1273672742287473
   3.0446729778862736   0.9896332941421019   1.7777131861231996  -2.3638717432458116
  -2.3463669855151830  -0.2738454719414661   1.8677549058691092   1.8344778852702397
  -2.3761859083356294  -0.2345855305250546   0.9516337753637937  -1.0949790288441514
   3.0673622290441149   2.9709156214813457   0.9243028172734008  -1.1965412320179198
  -1.1815353849108128   3.0550371180608291  -0.2948083274505165   0.9341930687695086

   2.9062145348270576   2.7877067173823322   2.7627092070534198   2.8968279400469781
   2.8907947521624462   2.8830065891645886   2.7612620172380762   2.7740394144147791
   2.9107305618156185   2.9212087900076793   2.8936622768425262   2.0706057349568532
   2.0731361507409254   2.0830066025415550   2.0745213160468583   1.9101226874762054
   2.0903846051947843   2.0765966242396168   2.0756141094496869   2.0692473913791209
   2.0730233924446240   2.0703535025086341   2.0952362783573042   1.9142761660341521
   2.0936535112533901   2.0709148169650593   2.0727262182338846   1.9247560048934411
   1.9159725077318071   1.8599074125392716   1.8987831135000048   1.9493075190157299
   1.9129260555527505   1.8920206781098816   1.8938542019797846   1.8685037112968124
   1.9564181738464903   1.9092443300714068   1.9416129279434113   1.9772237487735724
   1.8984832668069536   1.9061109251548147   1.9055796379770569   1.9354057215045783
   1.9358936742563362   1.9510350155522651   1.8692968483283390   1.8655153717385990
   1.9023334103223979   1.8905508049933859   1.9623645435223094   1.8615471803816437
   1.9340105218297889   1.9097620828166413   1.8907855746128384   1.9065190927720286
   1.9175151244601609   1.9214239975290845   1.9044434140773407   1.9230483482339433
   1.9045148985200335   1.8772293226558134   1.9571038450411122   1.9058787180646550
   1.8936968040440316   1.9253814858404950   1.8838764323938118   1.9013683273212221
   1.9789235606430329   1.8915917456897207   1.9329975454066697   1.9088675124824455
   1.9256862009663318   1.8574346888911690   1.9471813885778859   1.9646783401671504
   1.8729089617406107   1.9216525931456834   1.9121312709514602   1.8880772715157070
   1.9018891794840800  -0.6198670983443955  -0.6382985378674635  -2.6722768045416010
   1.4793086065143246   1.3945394690408977  -0.6394387976332397  -2.7710386937569007
  -2.7374742427261833   1.5117327977792627  -2.5604222605569307  -0.4363843980720008
  -2.5464351162979222   1.6867647502268530   1.6136010425828089  -0.4372731122580774
   1.2544142230281881  -2.9731428573348420   1.1911735056913324  -0.8644547211252237
  -0.8155969532260384  -2.9344658973794502  -1.2431524372786624   2.9998851492107308
   0.8686250410811140  -1.2603090408267816   2.8916161582231870   2.8831105874634897
   0.7798386798634122   0.8429628667732959  -1.2882972413563212  -0.9480914280488904
   1.0847883991137586  -0.9585834554064577  -3.0550504818739386  -0.9995728001971599
  -3.0429446547173762   1.1437736259947284  -3.0914378542407794   1.1483755984185906
   1.0133982208973398  -1.0959456620437888  -1.0461619161427662   1.0243921986939497
   1.0488268432603098  -1.0544604661414319   3.0839523357340557  -3.1250145809781480
   3.1276795080956914  -1.0786414415603927   0.9922485793381159   3.0906966600420080
   1.0193887988310779   3.0902788197295861  -1.0944584067461076   1.2672654407789516
  -2.8673645582040108   1.3025131062599447  -2.9428097945817115  -0.7942544863850882
  -2.8719699234067084  -0.8341075170687777  -0.7705969655589786   1.3144477911278449
   1.0298453407867874  -1.0780891668717143  -1.0597730932819622   3.1154777062391226
   3.0906994937206558   0.9827649860621540   1.7667433599084776  -2.3750927867004994
  -2.3750568320040961  -0.2749322657460195   1.8664168948245916   1.8056317175139438
  -2.3774290234075668  -0.2360798628369557   0.9686666809907511  -1.0685216411705858
   3.1070492074650740   3.0129592985177935   0.9757709763564569  -1.1318434821874699
  -1.1756925085641059   3.0703044764541438  -0.3333812063496003   0.9626900179102170

   2.9045467445487123   2.7853485837104794   2.7593966681777244   2.8966133564010028
   2.8912120789783851   2.8848995049920738   2.7569379400167073   2.7679381873868105
   2.9146563947423454   2.9211227730936011   2.8912463015294523   2.0705417213597759
   2.0730831940234737   2.0825307198237253   2.0745827300525046   1.9150107035567301
   2.0902397657089926   2.0765338965595097   2.0755450446295840   2.0692369694581769
   2.0725124078608039   2.0701039921239399   2.0954020410000100   1.9179735576754740
   2.0940204611590567   2.0715617453264055   2.0720262661934448   1.9277185957909051
   1.9220514511539342   1.8567758980322551   1.9001316265247739   1.9378906349749814
   1.9175270913332605   1.8907422752505003   1.8981745608998888   1.8703188369974444
   1.9449872550302407   1.9080998420059014   1.9497187834278524   1.9832242745044368
   1.9161286168312430   1.9136784581502595   1.9049553301009887   1.9426791693305401
   1.9394695794272101   1.9493222597991318   1.8596759333363992   1.8662986729228646
   1.9000546113724888   1.8853031769469271   1.9666655458299427   1.8580399696124767
   1.9408981607612470   1.9088365751513994   1.8916771158315440   1.9031273802949387
   1.9228165766160472   1.9227941125146613   1.8996141826010076   1.9237110663782384
   1.8964305483624959   1.8774792642445948   1.9651749885301011   1.9036804654165012
   1.8901067033070216   1.9312479676345204   1.8954691788676021   1.9212202228823478
   1.9908370171765635   1.8910929972437853   1.9278226258284390   1.9140705205516995
   1.9342367123766095   1.8502914775338697   1.9463925166190215   1.9551762518126692
   1.8766695782717269   1.9271402503200408   1.9208041770671562   1.8782289936748064
   1.9035148755293043  -0.6509824238047843  -0.6802536267138828  -2.7129161611774717
   1.4385619468541335   1.3565480474446907  -0.6761144870188986  -2.8078216861668799
  -2.7697979973728000   1.4807247753431971  -2.5789619986531100  -0.4516866303697876
  -2.5287071625278146   1.6983578658939771   1.6044336483880104  -0.4289175023893446
   1.2931555763086808  -2.9422577207136174   1.1895426605464139  -0.8582293496108738
  -0.7849051099728639  -2.9362900358924193  -1.2480927920541165   3.0069830197339815
   0.8751855935790582  -1.2607464472868855   2.8906414337377773   2.8669336146286213
   0.7673630481046030   0.8388241192371323  -1.2929733069177902  -0.9558611543938413
   1.0647213812574956  -0.9769967687249498  -3.0680648972772206  -1.0220232915752447
  -3.0637414415576907   1.1283757370696250  -3.1062601830387107   1.1352069741584299
   1.0163351947854862  -1.0958548265970738  -1.0456684789803636   1.0261917887853875
   1.0523413289368373  -1.0467936890944383   3.0881954625512371  -3.1186539568601894
   3.1253268068166626  -1.1226845887516801   0.9510582260474700   3.0497486757029315
   1.0128781711408579   3.0866209859400082  -1.0978738715841172   1.2888726400494768
  -2.8428088383832693   1.3290809656995832  -2.9219671796194171  -0.7704633508725777
  -2.8500939824139868  -0.8179568205534009  -0.7432645218111086   1.3335470081934391
   1.0696705419080357  -1.0799381092505618  -1.0311485979469377   3.1024280580740502
   3.1266321988400212   0.9770235476814236   1.7215563990365081  -2.4248686415139620
  -2.4352841307110915  -0.3219508441854264   1.8148094224436897   1.7557188556435985
  -2.4141331650103219  -0.2773728983812061   1.0270980729732182  -1.0125498914634923
  -3.1184635253183055   3.0818749378380565   1.0422269734013467  -1.0636866604534669
  -1.1239744692165552   3.1195628735263212  -0.3917768874891572   1.0136492396715080

   2.9057765264985704   2.7846516505451575   2.7592204382030596   2.8972814943691505
   2.8912184627180282   2.8858150560835880   2.7543750366284154   2.7648477479885036
   2.9186052068928956   2.9205357640432652   2.8904350252921591   2.0711107921726404
   2.0735719140456750   2.0837830734525919   2.0752127076486229   1.9146398282063612
   2.0908583739422335   2.0772217307257428   2.0762672903487820   2.0701718040751884
   2.0731862480505137   2.0707451419156260   2.0958869383603522   1.9172677395986739
   2.0947887753667249   2.0724475632828003   2.0726712108964280   1.9269359080779862
   1.9286777809485438   1.8567787900087778   1.9057952739675452   1.9262509689324481
   1.9182734254449472   1.8879503648691669   1.9033367082088206   1.8725208531454509
   1.9369960440232230   1.9052410879996424   1.9560974250881416   1.9805074154315663
   1.9250965172331440   1.9235107408382477   1.8996581859120387   1.9416274118242856
   1.9467732328588812   1.9513808110148678   1.8598424376493501   1.8628890759152101
   1.8970758074809830   1.8820632651337228   1.9705098583744300   1.8567845435074779
   1.9434414491240621   1.9094021609907859   1.8922346660670255   1.9002984457924599
   1.9271509803764073   1.9230517768937418   1.8966082254910910   1.9244046697367376
   1.8903446367270273   1.8780823698883999   1.9689345055023766   1.9045914157503065
   1.8893837196761343   1.9329136118394346   1.9084304032615491   1.9364351978614600
   1.9993444195019594   1.8896220203201688   1.9222748110144852   1.9162969825884588
   1.9385490297458061   1.8523115728947510   1.9449210286978249   1.9484142223378915
   1.8791848869937193   1.9304155107570853   1.9297555536827888   1.8729268077905228
   1.9006894992190264  -0.6446792256830979  -0.6887433580693199  -2.7242959745246362
   1.4346169953024037   1.3520081353282969  -0.6835444811270194  -2.8078168184795653
  -2.7680395790548213   1.4795931116694476  -2.6299263456244395  -0.4971954647286536
  -2.5517306423474548   1.6706502385397433   1.5636089615637241  -0.4620806423560418
   1.3334154150461006  -2.9056698484855081   1.2088097791389538  -0.8352902645090244
  -0.7444852696482699  -2.9131909492033952  -1.2518225587568741   3.0039782147006182
   0.8723196710869495  -1.2666988710914964   2.8848278924744211   2.8567301781039109
   0.7606856626305984   0.8293456443818162  -1.3023128992318527  -0.9585467769173693
   1.0527945987468272  -0.9870500021322393  -3.0744597287358153  -1.0352423836632307
  -3.0750869845422972   1.1206885960337138  -3.1144777566143134   1.1288629496862064
   1.0215495131999732  -1.0918557880949262  -1.0427441274439468   1.0305256915840808
   1.0576869852722066  -1.0388232015844523   3.0948193322280009  -3.1120930206124799
   3.1270358784407399  -1.1650653402189695   0.9112357396037835   3.0080006450791528
   1.0060196019424945   3.0823206817652480  -1.1040997199389693   1.3128119170841241
  -2.8119295003050477   1.3567973280207744  -2.8971530634337874  -0.7387091736433733
  -2.8289339319470561  -0.7996990162220310  -0.7164229986409009   1.3587448735683825
   1.0950829830415558  -1.0907762488389714  -1.0101673896276155   3.0871586856714437
  -3.1267584697842046   0.9705676055148541   1.6632852675447289  -2.4893736912440181
  -2.5009780469979366  -0.3819394558548383   1.7485868925360017   1.7008636324675290
  -2.4632830835689594  -0.3327567351781188   1.0843019434276895  -0.9597365291483091
  -3.0694941444820034  -3.1375048665398455   1.1016419680637415  -1.0081156472699520
  -1.0726884363109388  -3.1167269088869376  -0.4557533235983701   1.0567007829589550

   2.9087680846567032   2.7833727474387362   2.7591403135726988   2.8972905708032517
   2.8911955776043952   2.8861217394617502   2.7528333098372473   2.7631186197509932
   2.9203213011429270   2.9191594398515859   2.8910819432498371   2.0708739627340491
   2.0735363412564509   2.0850079640734309   2.0747235059923765   1.9154466507289916
   2.0909489249813338   2.0772706354778530   2.0763190521442056   2.0704005732448270
   2.0732940207909087   2.0707015836827933   2.0959404313764121   1.9171170730093556
   2.0949773897749138   2.0721314612903647   2.0728387107109172   1.9245265345255067
   1.9322294361466321   1.8567448929187591   1.9101591565110778   1.9230081332069586
   1.9162086797695554   1.8862502412931841   1.9048267660540348   1.8739458891706797
   1.9304166980071180   1.9070545520925761   1.9598765628851231   1.9711713242108919
   1.9265569668731495   1.9303382486002296   1.8927151244301776   1.9378132664537520
   1.9543015799661305   1.9552816709976073   1.8619331842470155   1.8599601894821209
   1.8949114376560077   1.8803883119822209   1.9739294702193193   1.8563297458077919
   1.9440499560331450   1.9093307224312883   1.8921132547018149   1.8988348959856416
   1.9288624185432559   1.9225788538788273   1.8957154158275600   1.9256682950398487
   1.8877792954301456   1.8780053553663005   1.9702073812263199   1.9050766326391226
   1.8899880636149020   1.9332351046278804   1.9159800074421531   1.9439452917632243
   2.0044785664778679   1.8882769833232598   1.9169318958889670   1.9172567080753335
   1.9408787587050405   1.8559593849017864   1.9446573154502764   1.9455155369834567
   1.8799142566423468   1.9311976699545037   1.9338019228422196   1.8702814238617507
   1.9005633279276393  -0.6022908479166039  -0.6565001023975294  -2.6931960400157049
   1.4720443242763497   1.3878362155830910  -0.6488597220350826  -2.7668046649226135
  -2.7308352745904845   1.5156540949709278  -2.6979051525496902  -0.5653294192955288
  -2.6137720383520686   1.6057119201171055   1.4983719294148810  -0.5268638131370542
   1.3726022225454564  -2.8703415523434672   1.2438715233111328  -0.7963700089795299
  -0.7040306222051413  -2.8730028537301275  -1.2575846072136156   2.9953743368877421
   0.8644449747855674  -1.2767829865629943   2.8754729585144170   2.8477595333563115
   0.7534433765152342   0.8175331702780827  -1.3133961918240922  -0.9557688875712923
   1.0517420250733278  -0.9865806652329457  -3.0725670029658181  -1.0366443300240538
  -3.0749670203303268   1.1222319491163872  -3.1146451667117323   1.1302174501615811
   1.0235790329510039  -1.0893697104073270  -1.0411119726849001   1.0324739316350053
   1.0604198748898110  -1.0362307846115391   3.0971649372709096  -3.1098166889314451
   3.1291245911363559  -1.1898106120626328   0.8875739509235036   2.9836007489891068
   1.0018526862272599   3.0792372492133961  -1.1079212599005863   1.3342852877530640
  -2.7831739097144301   1.3788678845058231  -2.8752835565722887  -0.7095574468601973
  -2.8122651367879996  -0.7832312706865253  -0.6947485783484099   1.3824948390255671
   1.1022390248204517  -1.1038831809178751  -1.0047552008839493   3.0723079005573100
  -3.1136707339186218   0.9633923675226373   1.6153335711111565  -2.5417872040687999
  -2.5512812931678592  -0.4296482603889877   1.6964162716106461   1.6540367337730333
  -2.5075155406276810  -0.3814510086280486   1.1116774955539888  -0.9331903014018116
  -3.0486130038402122  -3.1069248362327531   1.1313926739910329  -0.9840300284473680
  -1.0471832822659586  -3.0920510792217586  -0.5062994616677181   1.0757115255194267

   2.9121780771373218   2.7805535498886327   2.7593669864758854   2.8971776473524389
   2.8912313083522188   2.8859590582631127   2.7523776631624806   2.7627906303267231
   2.9216816845925448   2.9183307556986939   2.8920786000018537   2.0707018207027024
   2.0736620755656028   2.0861393759232558   2.0740798651283829   1.9153337942613149
   2.0909172856419809   2.0772129261160277   2.0762799863377182   2.0706041145039529
   2.0733716522509522   2.0707009374506198   2.0959242786565722   1.9166976932597186
   2.0950624125691051   2.0716726465550983   2.0730837308735581   1.9232226924454587
   1.9334248477190712   1.8566209361863149   1.9122415692748223   1.9243622245411289
   1.9129375063688128   1.8870598635296401   1.9029296704286014   1.8747035356541004
   1.9252203873913927   1.9123474684269257   1.9605150032365481   1.9601587080433289
   1.9276016728809520   1.9353228465880852   1.8868748015434385   1.9326909564382559
   1.9594658975984411   1.9600379569238062   1.8638860171880660   1.8589097244481116
   1.8939484967642095   1.8803591102251831   1.9761657331069715   1.8562468198288866
   1.9434408556326708   1.9086556552028224   1.8916438357190808   1.8982729810764798
   1.9292157231639482   1.9214730734094843   1.8957047419439415   1.9275003176955177
   1.8877003624868309   1.8775923410765600   1.9698908998619871   1.9049853559232954
   1.8909405950494342   1.9331893098111732   1.9185687031862677   1.9460344806719270
   2.0065362665140700   1.8875678971694438   1.9125711348385992   1.9173958154610002
   1.9416665074671395   1.8597543745787823   1.9449450589969075   1.9446399616715704
   1.8801870452644973   1.9308788849507139   1.9347342605259359   1.8688131190106088
   1.9020132142956694  -0.5530013926537786  -0.6098299144525391  -2.6468467442407246
   1.5224512495775622   1.4373476580841422  -0.5996691717040431  -2.7135564850653493
  -2.6852825566838732   1.5608859207075365  -2.7614429071105380  -0.6345893243103234
  -2.6819831619639016   1.5356693304528435   1.4309434904525136  -0.5911842523473659
   1.4067238823922563  -2.8402096124229321   1.2769982831404232  -0.7592535292239742
  -0.6685317267860470  -2.8345091384022778  -1.2646959925839889   2.9840022503319403
   0.8534063633548682  -1.2886191383563808   2.8639702818461332   2.8403387348942637
   0.7458679259072765   0.8058516706306064  -1.3247442163464662  -0.9506817553953310
   1.0571128957603666  -0.9801750943844071  -3.0668725154085337  -1.0311476285496874
  -3.0684356186944606   1.1280522674609987  -3.1098816514060172   1.1360156656287956
   1.0246008923531975  -1.0868407875832735  -1.0395002244379266   1.0337149501788456
   1.0624546203288348  -1.0360738322975089   3.0978160669699695  -3.1092890069142807
   3.1322434028051891  -1.1996825982809203   0.8776278623422192   2.9740985484872611
   0.9990067674903982   3.0763172281135382  -1.1103973929210069   1.3513748048894334
  -2.7604747889038306   1.3934961571902338  -2.8581894148754747  -0.6868537014891526
  -2.8012040145415300  -0.7697042794276532  -0.6801249302244436   1.4016314339586691
   1.0964002581645018  -1.1163867700547843  -1.0107897286066834   3.0596085503536177
  -3.1140239611901439   0.9563743177701566   1.5825219157819554  -2.5773382439418606
  -2.5839994713975289  -0.4617610768890139   1.6615640705667509   1.6209655097712528
  -2.5399814028998167  -0.4166562554440518   1.1175348826254610  -0.9259021280854578
  -3.0456383570222854  -3.0992838480060256   1.1404644484626418  -0.9792717804741862
  -1.0409608037222433  -3.0843978144331627  -0.5397164787265545   1.0790512638095959

   2.9128851496373711   2.7792362358451346   2.7595083070503037   2.8972636510492191
   2.8911661266061697   2.8853935056962907   2.7530564960489130   2.7638599849809515
   2.9217872047732563   2.9185248472994036   2.8922130939812085   2.0706831937404746
   2.0737163571777244   2.0861157736442779   2.0739694059163063   1.9150252588384566
   2.0908469702666945   2.0770983997393175   2.0761716945477056   2.0705662583936282
   2.0733239029936974   2.0706764478789261   2.0958650717892020   1.9167121650515917
   2.0949398867296982   2.0714524596482624   2.0731089186862652   1.9239572298138445
   1.9315973516466118   1.8569557664257788   1.9108039141580304   1.9273366871014281
   1.9120441907472949   1.8887411741565892   1.9006813043186828   1.8745007220747294
   1.9272246490340534   1.9143984441474382   1.9573199691582415   1.9598625155220926
   1.9279028573242802   1.9348198665803740   1.8882394247997334   1.9309416556491501
   1.9578479305570249   1.9613178852056139   1.8635320149770620   1.8599559976497542
   1.8945871519634527   1.8815201196201414   1.9758670596338559   1.8565384193008263
   1.9424735906442343   1.9079598757391834   1.8913873097459084   1.8987329603532739
   1.9284483162534567   1.9210276887949986   1.8962503719261661   1.9279724687874782
   1.8892407127032305   1.8773739839478141   1.9687378631735979   1.9046970993253844
   1.8912957091619973   1.9329306495454959   1.9152734925705484   1.9420935569055744
   2.0044588964489782   1.8875150430891159   1.9136877510132941   1.9165568720242481
   1.9407636876781311   1.8598238149580220   1.9455626850745795   1.9467979066125545
   1.8801715511828014   1.9297788812505707   1.9329282855999794   1.8692603219009232
   1.9023626493096129  -0.5450554883973536  -0.5960112480755164  -2.6330132222963805
   1.5349743613227529   1.4507914414193701  -0.5862105328014936  -2.7014082563619493
  -2.6760410977956202   1.5701422351635284  -2.7640845381806369  -0.6408917407719301
  -2.6899992092730831   1.5287199955729505   1.4235743615616252  -0.5944728018357595
   1.4061692495199709  -2.8413628905624657   1.2760483624320269  -0.7596048046651231
  -0.6681663089096609  -2.8339403630947544  -1.2680711094099988   2.9797299637944734
   0.8475983526071605  -1.2922831494049298   2.8587705465873441   2.8389770552965312
   0.7431010845701856   0.8035928213214164  -1.3285387898658965  -0.9483545112060031
   1.0622662635023110  -0.9752101374914657  -3.0636157673637983  -1.0256910048710195
  -3.0631674058647964   1.1316122714424572  -3.1056577875194797   1.1400511186663294
   1.0249694208794500  -1.0857402062590258  -1.0385318672704842   1.0342514367417253
   1.0629316634131767  -1.0367607126157232   3.0977527248916594  -3.1095440166279329
   3.1339438127706258  -1.1902308301201283   0.8863373424085736   2.9835862412443990
   0.9988813479588340   3.0754495204875356  -1.1104868878562253   1.3512387027506485
  -2.7608216404082802   1.3912576918266837  -2.8586857258238760  -0.6875607618032179
  -2.8023846087766962  -0.7691427192476716  -0.6820031867783761   1.4019822447729871
   1.0858649792829453  -1.1171426830290869  -1.0197027031644847   3.0604749417030694
  -3.1246620584974942   0.9555155863700600   1.5876596880902434  -2.5708026249453955
  -2.5768644948524329  -0.4562723641197657   1.6684506300241821   1.6261644832046893
  -2.5364286932422293  -0.4117056990982820   1.1044325215098196  -0.9377893383212822
  -3.0564910399667631  -3.1132660711215676   1.1276973762269160  -0.9910043254185643
  -1.0528809366192264  -3.0951027964503282  -0.5329324426424237   1.0693808090837773

   2.9132229601824768   2.7791982575905094   2.7594822984997815   2.8972762405015668
   2.8910794142693477   2.8853055810673762   2.7533372879777014   2.7645329128290808
   2.9212145760709491   2.9184113441484589   2.8917520115593645   2.0706706728588151
   2.0737263237574894   2.0862514404486538   2.0738470293906084   1.9151050157398517
   2.0910275889843422   2.0770149715384632   2.0761520872587425   2.0705410377814673
   2.0732637355725565   2.0706575937565574   2.0958398597039976   1.9168440563699574
   2.0948533232280933   2.0713485867994499   2.0731228922965577   1.9245669938408294
   1.9302954656688733   1.8567927672254003   1.9103538852911868   1.9280894693915980
   1.9125603009998475   1.8883365199538349   1.9005511645541631   1.8744955567720130
   1.9270731175331635   1.9151765903092630   1.9572647038163744   1.9581542668569241
   1.9274481752508499   1.9340683839988007   1.8879656817514419   1.9304388356821072
   1.9582164528071941   1.9617799941983378   1.8632184584330400   1.8601714771821078
   1.8945631262059042   1.8818390831465333   1.9758647004601595   1.8564906626383988
   1.9425834238386652   1.9076147974944313   1.8913383114624949   1.8988210266679173
   1.9282326557793592   1.9210559984165889   1.8963448926210518   1.9280253157308100
   1.8891249194523949   1.8774156992008160   1.9690181921127845   1.9048173836953255
   1.8909816868465099   1.9329157698767407   1.9124277563089240   1.9397007480250790
   2.0034100291343386   1.8869335468962944   1.9136365201978649   1.9169397350683643
   1.9401803774494335   1.8596784954485179   1.9465610103853721   1.9470069142537967
   1.8801349690211213   1.9292372780320248   1.9316403613787989   1.8699737556875500
   1.9033973140973217  -0.5378484596394741  -0.5874743780739667  -2.6243670224807287
   1.5420761076302942   1.4596901494043650  -0.5772024950023971  -2.6939446720709590
  -2.6673989453437361   1.5788937174290893  -2.7693026762358883  -0.6464217027672488
  -2.6983925279997392   1.5206243578737477   1.4177467185388555  -0.6022566155948975
   1.4078000744820431  -2.8405494373068221   1.2792758198557945  -0.7555599755349267
  -0.6667103294268706  -2.8300703794438404  -1.2701756186411870   2.9776237354354644
   0.8452347421171107  -1.2944534606603246   2.8563428532009074   2.8369943673217746
   0.7409324924426096   0.8016084142188398  -1.3307805790995149  -0.9479757303407016
   1.0632107264209656  -0.9742558822408706  -3.0630446777422908  -1.0247372139089230
  -3.0622038225707593   1.1321926891074068  -3.1049056333570308   1.1408130651607191
   1.0260249651260764  -1.0846420981380971  -1.0375926597510237   1.0350614242860823
   1.0643753287263849  -1.0354888311519210   3.0986790491631826  -3.1081429151890276
   3.1349255841643888  -1.1837707590487985   0.8928123235332622   2.9897965361072942
   0.9986128981966885   3.0751959807787483  -1.1110051138268056   1.3527001958190743
  -2.7587732090634010   1.3927443848313534  -2.8568793159160415  -0.6851674136189296
  -2.8010229493490848  -0.7674613429168945  -0.6808614106131172   1.4042505593802173
   1.0785580984111061  -1.1180388612123258  -1.0267515258667315   3.0598368216894229
  -3.1318811550000283   0.9547071925561259   1.5856652729479610  -2.5719695369036630
  -2.5780926125083661  -0.4583446608049968   1.6672058365229721   1.6231094538956301
  -2.5403279015805893  -0.4147774042526212   1.0996924752775972  -0.9418729089622662
  -3.0596436224385557  -3.1181812307661034   1.1234386921736201  -0.9943320213026701
  -1.0561375954350356  -3.0977029796748985  -0.5340826787554147   1.0677116140283982


$redundant_gradients
 8 168
   0.0037549343491118   0.0007350791419550   0.0054608742491691   0.0055745981564105
  -0.0026727543469577   0.0013667938601717   0.0008419900137230   0.0035183878826799
   0.0093859200824615   0.0060002859974135   0.0002332078329073   0.0105514901879574
   0.0090527464437991   0.0069777192331592   0.0080829891487572   0.0261071915053970
   0.0053364998404175   0.0088700176335080   0.0080768935314545   0.0106505488814736
   0.0086958746383903   0.0094933370483189   0.0035277686130147   0.0243034089077444
   0.0050226393607930   0.0103914899809462   0.0089995658740249  -0.0007869743685618
  -0.0003756668455077   0.0005128384089736   0.0021717323699600  -0.0013004614135382
  -0.0001663396835351  -0.0008815911102850   0.0002888049484318   0.0011533982598498
   0.0048236518111819  -0.0024623017101235  -0.0031002697548021  -0.0034072801917316
   0.0002706718837635   0.0017894045219672  -0.0000993808313587  -0.0023158535925129
   0.0028086603037002  -0.0013288842090578   0.0024914079836381  -0.0016166994467026
  -0.0004964105625057   0.0000545032636832   0.0000255489884508   0.0002832305948205
  -0.0026475847073640   0.0027672913929732   0.0003514681048548   0.0009051509836916
   0.0002132648670558  -0.0018337640555723   0.0004931166667764  -0.0001469509004442
   0.0027312581957146   0.0008581024120799  -0.0035500169888584   0.0027328049314991
   0.0010437817701209  -0.0038971705395448   0.0025460103178422  -0.0019008604699786
  -0.0022336898091889   0.0022682124750626  -0.0008948156617524  -0.0016225631414556
  -0.0014376502406919   0.0027844453562119  -0.0011713779049292   0.0004806226314285
  -0.0001234263528040  -0.0007394709179548  -0.0004104033666025   0.0038346798365375
  -0.0031242948388984   0.0006175257902324   0.0007434200535639  -0.0006962087170625
   0.0008862645030187   0.0009342779068035  -0.0005053508638229   0.0010771223562583
   0.0004746813407776  -0.0009649474298488  -0.0012390566269496   0.0002450181409676
  -0.0002509683648741   0.0005818613658180  -0.0005878115897245  -0.0009022134020992
  -0.0030953787640440  -0.0015024080333636  -0.0008850177535437  -0.0024779884842241
  -0.0013313940400396  -0.0007140037602198   0.0001113723239491  -0.0011827289902715
  -0.0021401081649728   0.0007921951252059  -0.0001651840494954   0.0015186703114819
   0.0020862964394265   0.0002245689972614  -0.0007328101774400   0.0008546567534088
  -0.0005056221507177   0.0009207274109560   0.0011667988696102   0.0002740049692391
   0.0017003545309128   0.0019464259895669  -0.0008177642669190   0.0006085852947546
   0.0002479608053706   0.0018089309072083  -0.0000310096701470   0.0008277738996182
   0.0010039254605068   0.0003017389284343   0.0011067443751358  -0.0005570446413309
   0.0015299604316906   0.0013505402248331   0.0009193251386117  -0.0015701065240423
   0.0019968456639940   0.0015656305777726  -0.0009238010848814  -0.0021099489514388
   0.0004957499620908  -0.0016771280473552  -0.0028904076960020  -0.0002847087824725
  -0.0002058212656501  -0.0014191009142970  -0.0008966693027919   0.0011865979992325
  -0.0030481419984887  -0.0010216134658668  -0.0015929409787019   0.0004335875539200
  -0.0012513317889912   0.0007751967436308   0.0002157261553079  -0.0003018929625541
  -0.0001128242489631  -0.0014676187805729  -0.0019852378984349   0.0008376930876225
  -0.0005171014439872  -0.0010347205618492   0.0003272422212585   0.0000204185895449
  -0.0016038449918797  -0.0017108891550940  -0.0020177127868077  -0.0036419763682323
   0.0012444895589102   0.0009376659271966   0.0015705206869177  -0.0006865976542280

  -0.0001004761989455  -0.0002089720333885  -0.0001265904664823  -0.0000187855527925
  -0.0002370059140167  -0.0002026576580032  -0.0001516752206591   0.0000364107140102
  -0.0000198368846772  -0.0000798280797730  -0.0001087113540069  -0.0001468919766438
  -0.0000861945829029  -0.0000173357543575  -0.0000444187521931  -0.0026869199812631
  -0.0002113067194234  -0.0000443649834699  -0.0001581037848431  -0.0001982380683302
  -0.0001168606413162  -0.0002295524007177  -0.0001112843052551  -0.0024739421882961
  -0.0000641669014356  -0.0004257756508623  -0.0001039916845164  -0.0001681171018586
  -0.0000507197034268   0.0001860545681752   0.0001382138232089   0.0001063467579007
  -0.0002057920845447   0.0000359927842643  -0.0000156572375371   0.0000079033038622
   0.0002474531948253  -0.0000076195626534  -0.0002758981171715  -0.0003026920540356
  -0.0005983214303581   0.0000800302069237   0.0001670797119432  -0.0004844984008291
   0.0003190079875914  -0.0001655780571043   0.0003477992338623  -0.0002036762786613
  -0.0001036454472147  -0.0000653435600153   0.0001222959546272   0.0001298921126582
  -0.0004119670562982   0.0003337237963190  -0.0000341111794746  -0.0001620546331159
  -0.0000623805649838  -0.0000964509269362   0.0002670983596444   0.0000928456004963
   0.0003396668170444   0.0000586943391920  -0.0005159473983173   0.0002821543912661
   0.0002871683083951  -0.0004710830747105   0.0001002152661250  -0.0007031680294962
  -0.0004517176715511   0.0001198463720423   0.0000209977666185  -0.0002334144965747
  -0.0002495995343522   0.0002248787407981   0.0001044236649421  -0.0000871941748433
  -0.0001213030787552  -0.0001393766173175  -0.0000542212031768   0.0006967865078054
  -0.0002906636082231   0.0002711388421889   0.0003731618244805   0.0001630786857878
   0.0004707312194046   0.0003696457541434   0.0001595626154507   0.0004672151490675
   0.0001735694472648  -0.0000365136914279   0.0003662864539556   0.0003233117856371
  -0.0003312050051339  -0.0002036335408704   0.0001957403213735  -0.0001606588725519
  -0.0011286295997371  -0.0008880512574384   0.0000228483487839  -0.0002177299935148
  -0.0007676614681666   0.0001432381380557   0.0000429334996404  -0.0001639927285527
  -0.0004895929705889   0.0001344145024395  -0.0001911857395967   0.0002443968667334
   0.0003413407306326   0.0000374706385403  -0.0002881296034959   0.0001475285028964
   0.0001692072289821   0.0003128841772380   0.0003871469432001   0.0002137456663955
   0.0003574226146514   0.0004316853806135  -0.0000704112113216   0.0000732657369343
   0.0000843232641524   0.0003439642760989   0.0001207346341695   0.0002027795709504
   0.0001031310376401  -0.0000744650375255   0.0001663682009333  -0.0001565099743064
   0.0003803756461160   0.0007479347016654   0.0006947329913778   0.0004954629259940
   0.0000896013546694   0.0000363996443818  -0.0001628704210021  -0.0003675933688612
   0.0000437100132176  -0.0003759105075777  -0.0005026275325696  -0.0000913241504908
  -0.0001385211830367  -0.0002652382080286  -0.0002408763438692   0.0001460651740502
  -0.0011076819515526  -0.0000044409854810  -0.0007482845659736   0.0003549564000980
  -0.0009226082627041   0.0001806327033674   0.0000640087089169   0.0002869506770165
   0.0002529650362463  -0.0001156596113668   0.0001072823567328   0.0002004376613712
  -0.0001681869862419   0.0000547549818577  -0.0002723153483451  -0.0003483945670225
  -0.0005578697719441  -0.0006163634809503  -0.0006924426996277  -0.0009019179045493
   0.0000063145522339  -0.0000697646664436   0.0004326333565300  -0.0002792398713652

  -0.0001155487634137  -0.0002557912372949  -0.0003915406719688  -0.0001529809368250
   0.0000463798733298  -0.0000185513995475  -0.0003356035718604  -0.0003081170354332
  -0.0003838415406382  -0.0002330496920507  -0.0002520696980422  -0.0003016587712827
  -0.0001002647149161  -0.0001724110062683  -0.0001758575502153  -0.0000658921208015
  -0.0001546151451381  -0.0002094399332681  -0.0002116699842247  -0.0002688685006094
  -0.0002451287027702  -0.0002575856779589  -0.0001130852292513  -0.0002345724976619
  -0.0001566636883028  -0.0002628874873931  -0.0002876045771173  -0.0001164179806741
  -0.0001649491327165   0.0000486631908140  -0.0000871578251619   0.0003077834860569
  -0.0000031295443747  -0.0000274705516147  -0.0001133600324593  -0.0000572599520887
  -0.0001986327426492   0.0003047944105056   0.0001063780802784   0.0000358446518954
  -0.0001582523533856  -0.0002250606225218   0.0001974062151986  -0.0000551040726956
  -0.0000163218314590  -0.0001116173819828  -0.0001444809518925   0.0001190791612726
  -0.0000480018808308  -0.0000078605793600   0.0000030881076544   0.0000092898790428
   0.0000718201384107  -0.0000303401616137  -0.0000252568750224  -0.0001307019298220
  -0.0000912409210447   0.0000866575419396   0.0001626220059518  -0.0000001818548960
   0.0000439336907207  -0.0000008135560933   0.0000141741720423  -0.0001024859542823
  -0.0000452238368285   0.0000937008664805  -0.0001675257290815  -0.0002198703937949
  -0.0000564130766238  -0.0001400640603859   0.0000563899755654   0.0000757221391450
   0.0000239239596438  -0.0002118921332484   0.0001995959029884  -0.0002039400413444
  -0.0000769194883194   0.0000943068498107  -0.0001072891045181   0.0001096801652233
   0.0001962842962895  -0.0000251847149311   0.0000821394417592   0.0001405079160111
   0.0000147318157226   0.0001193624306987   0.0001777309049505   0.0000519548046621
   0.0000422229111055   0.0001005913853573   0.0004385219225446   0.0002262240527961
  -0.0001869987734649  -0.0001618838135404   0.0002011090928716   0.0000504140562081
  -0.0003031224196237  -0.0003908082433296  -0.0000395219690435   0.0000481638546624
  -0.0004060027124618  -0.0000547164381756  -0.0000495104453531   0.0001132241304094
  -0.0000504248029172   0.0001039304479313  -0.0000597184853953  -0.0001221444039105
  -0.0000588041278312   0.0000405901718520  -0.0001230587614746  -0.0000273739816156
   0.0000977378272739   0.0000739299272047   0.0001143593493243   0.0000743860297703
   0.0000505781297011   0.0000910075518207  -0.0000439955036660  -0.0000678034037352
  -0.0000004003951484   0.0000326717860042   0.0000077241301263   0.0000216094063084
   0.0000135223128437  -0.0000056645921267   0.0000134848810337  -0.0000195498683088
   0.0000407963112788   0.0003608187034726   0.0003386955965041   0.0004505942358563
  -0.0000659017074930  -0.0000880248144615   0.0000238738248907  -0.0000485634311342
  -0.0000059119336536  -0.0000499616680960  -0.0000517611933523  -0.0000091096958716
  -0.0000559259603204  -0.0000577254855767  -0.0000467639058780  -0.0000150739880960
  -0.0002885762440430   0.0001618671582255  -0.0003072956441997   0.0001431477580688
  -0.0004105714495816   0.0000398719526869   0.0001410397771953   0.0003325198918326
   0.0001296311273087   0.0001180247980958   0.0003095049127331  -0.0000616182622185
  -0.0000732245914313   0.0001182555232059  -0.0002473398526127  -0.0002073183881217
  -0.0001896270574474  -0.0002865430005802  -0.0002465215360892  -0.0002288302054149
  -0.0001480330820671  -0.0001080116175761   0.0001526461064082  -0.0000903202869018

  -0.0000033819415114   0.0000575344443079  -0.0000065395329248   0.0000016303719374
   0.0000610183280131   0.0000542598855746  -0.0001333650352284  -0.0001202137528835
  -0.0001798532604348  -0.0000021334250490  -0.0002306404125712  -0.0000088330825591
   0.0000196461087993   0.0000791309087448  -0.0000026714375397  -0.0000476029075554
   0.0001276193367058  -0.0000252909552675   0.0000330506480051  -0.0000093044271548
  -0.0000073051921469   0.0000011948796035   0.0000394643474760  -0.0000062739823636
  -0.0000082280226403   0.0000323081545965  -0.0000376855473447  -0.0001250815922374
  -0.0001622285839011  -0.0000245803185758   0.0000621911670967   0.0000580902094402
   0.0001858798130869  -0.0001110237665239  -0.0000414226623146  -0.0000022048054095
  -0.0001017550048629   0.0000874575790439   0.0001722140327468   0.0000956555772462
  -0.0000253503703798  -0.0001069966670698  -0.0000327573689660   0.0000936481079999
   0.0000424617349700  -0.0000443973431019  -0.0001277496342013   0.0000644769080853
  -0.0000131485963424   0.0000307381083041  -0.0000739916653097  -0.0000255066901769
   0.0001229820035627  -0.0000407728259067   0.0000108551167439   0.0000258099175399
  -0.0000818809146372   0.0000755289627056   0.0000613172829027  -0.0000930910252230
  -0.0000790849648381   0.0000015260254821   0.0001484678950698  -0.0000776896146546
  -0.0001189501120599   0.0001314557687507  -0.0000598078509019  -0.0000199854772806
   0.0000305634946150  -0.0001195328824052   0.0000558131576370   0.0000665059948615
   0.0000482588613308  -0.0001425640064534   0.0000960911174606   0.0000069451029200
   0.0000074338384017   0.0000402729610589  -0.0001072412390870  -0.0000268305608788
   0.0000834824558687  -0.0000663818893886  -0.0000861065249742  -0.0000209990122271
  -0.0002102060598039  -0.0000628481568414   0.0000022593559058  -0.0001869476916711
   0.0000577176454411   0.0001228251581883   0.0001622243798235   0.0001574339472312
   0.0000957763981354   0.0000676371431995   0.0001855732021671   0.0000724275757918
  -0.0000093310567654  -0.0001307785960563  -0.0000852090235396   0.0000362385157512
  -0.0001815272947406  -0.0001359577222239  -0.0000432317261814   0.0000955411986764
   0.0001391982510407   0.0000607446470326   0.0001044016993969  -0.0001193340042659
  -0.0000780282778252   0.0000194389205919   0.0000630959729562  -0.0000591720805495
  -0.0000066089262337  -0.0000385114557037  -0.0000216114486846  -0.0000090182464673
  -0.0000409207759373  -0.0000240207689182  -0.0000441695580986  -0.0000760720875687
  -0.0000070624428311  -0.0000658807139952  -0.0000395699070051  -0.0000372203105436
   0.0000182069392947   0.0000793748069203  -0.0000047128463697   0.0000770252104589
  -0.0000983881781692   0.0000580317203756   0.0000715643977004   0.0001155831361504
  -0.0000150402036761  -0.0000015075263513   0.0000425112120986  -0.0000123484554060
  -0.0000115718593462   0.0000360371023516   0.0000141752324600   0.0000149518285198
  -0.0000142622735056  -0.0000361241433972   0.0000095134144856  -0.0000353475473374
   0.0000807090295765   0.0001326233477240   0.0000460014709748   0.0000979157891223
  -0.0000045099275861   0.0000474043905614   0.0000841781459733   0.0001606851258331
   0.0000441275067980   0.0000690159329449   0.0001455229128046  -0.0000450213657950
  -0.0000201329396482   0.0000563740402116  -0.0000242159794215  -0.0000096274328310
  -0.0000193205286354  -0.0000274925118379  -0.0000129039652474  -0.0000225970610518
  -0.0000033856164088   0.0000112029301816   0.0000592897198265   0.0000015098343772

  -0.0000683977879691   0.0002648317554418   0.0000523092528106   0.0000002277319860
   0.0000223477464153   0.0000458248097507  -0.0000281691035355  -0.0000438533601000
  -0.0001958059519606   0.0000109877800823  -0.0000387613144907   0.0000193349438824
  -0.0000513120048974   0.0001392305936515  -0.0000193966149299   0.0002622605562055
   0.0001346143562302  -0.0000038509718970   0.0000516615252375   0.0000038473824686
   0.0000194068789436   0.0000101098250395   0.0000409331503747   0.0002581478776405
  -0.0000111612581572   0.0000335499752828  -0.0000154133431364  -0.0001545691978983
  -0.0000922270664876  -0.0000445569797287   0.0001390460172403  -0.0000844294681820
   0.0002372926403727  -0.0000836890527316   0.0000702197152234  -0.0000046835196893
  -0.0001156113997944  -0.0000767697961851   0.0002054196906018   0.0001794248783959
  -0.0001401512438498   0.0000150995979125  -0.0001636453729237   0.0001329821392612
   0.0001181749958132  -0.0000136620258548  -0.0000341196392697  -0.0000393702725800
   0.0000098688906543   0.0000162276774583  -0.0000664491348119  -0.0000232346000107
   0.0000727572454139  -0.0000082964075956   0.0000202234128858   0.0000762178801744
  -0.0000690007875172   0.0000682387202154   0.0000301140916092  -0.0001283945262277
  -0.0001174949797120  -0.0000051660475351   0.0001256064271657  -0.0000087813349983
  -0.0000659555004100   0.0000755471369693   0.0000689804392922   0.0000154631306237
   0.0000397078289033  -0.0000833162334984   0.0000381763509265   0.0000280332424032
   0.0000287877486063  -0.0000668459439694   0.0000581455084119   0.0001472988475162
   0.0000257413750022  -0.0000463203785463  -0.0000647336962879  -0.0000426009272774
  -0.0000222385564899   0.0000074204185218  -0.0001346835347151  -0.0000729695557316
  -0.0002131963861013  -0.0001439355820252  -0.0000822216030417  -0.0002224484334114
   0.0000859332699081   0.0001476472488916  -0.0000513242445787   0.0001000844901522
   0.0002071171702121   0.0001451694761461   0.0001620321842182  -0.0000062392585848
   0.0000299843886562  -0.0000339683181735   0.0000054926952260   0.0000694454020557
  -0.0000881798088007  -0.0000487187954011  -0.0000213591492886   0.0000505192031215
   0.0001873052128782   0.0000275401223613   0.0001643261321180  -0.0000619230698540
  -0.0000443382300487   0.0000099552825561   0.0001467412923127  -0.0000396424547045
  -0.0000405835097221  -0.0000600598667105  -0.0000454438686267  -0.0000277065454511
  -0.0000471829024395  -0.0000325669043557  -0.0000347820957999  -0.0000542584527883
   0.0000000249585439  -0.0000902731688276  -0.0000334430041055  -0.0000310573079161
  -0.0000156313787092   0.0000770524448518   0.0000024106547334   0.0000746667486624
  -0.0001237411314771  -0.0000952968743462  -0.0000687746739145  -0.0000831361027880
   0.0000445464670985   0.0000710686675301   0.0000567072386566  -0.0000185656795678
   0.0000057832113953   0.0000719362677654  -0.0000031764908196   0.0000211724001435
   0.0000301654890600  -0.0000449472695249   0.0000565470790172  -0.0000205983785618
   0.0002017923885671   0.0000915688249078   0.0002033910166445   0.0000931674529852
   0.0001746416642191   0.0000644181005598  -0.0000036159229418   0.0000386203987886
   0.0000152304838997   0.0000153896799660   0.0000576260016965  -0.0000154384544286
  -0.0000152792583623   0.0000269570633681   0.0001155683779147   0.0000807102488357
   0.0000229723596118   0.0000949673346796   0.0000601092056006   0.0000023713163767
   0.0001165724976797   0.0000817143686007  -0.0000037751190081   0.0000239764793768

  -0.0001203580553344   0.0001973559744420   0.0000515902515566  -0.0000039482445763
  -0.0000044482455991   0.0000291019556995   0.0000685044073272   0.0000491914960487
  -0.0000925815259533  -0.0000316721008697   0.0001394138739922   0.0000272592801168
  -0.0000407189022890   0.0000948104679702  -0.0000235772398361   0.0001180518165730
   0.0000641852455701   0.0000219408133754   0.0000405510751978   0.0000237130164601
   0.0000323647248709   0.0000232647326348   0.0000128560487070   0.0001933446768657
   0.0000046091317322   0.0000403786282521   0.0000204728239503  -0.0000702347148056
   0.0000083436199986  -0.0000245169841536   0.0000428774610447  -0.0000593368037021
   0.0001039879835076   0.0000003033077031   0.0000700263937101  -0.0000205438641853
  -0.0001164729053817  -0.0000976839080629   0.0001602432677038   0.0000934484528380
  -0.0001727588841124   0.0000722210327898  -0.0001376823018094   0.0000926391701729
   0.0000802354012458   0.0000088089520353   0.0000515309494304  -0.0000905331237077
   0.0000273982211539  -0.0000117964244166  -0.0000141639244526  -0.0000089366271154
  -0.0000117349621106   0.0000194682373712   0.0000114193581720   0.0000580147439910
  -0.0000204509980814   0.0000218850315517   0.0000000658702493  -0.0000724405840922
  -0.0000640320200719  -0.0000054621602458   0.0000230228503447   0.0000387348760698
   0.0000168890918432  -0.0000089806190768   0.0001217856668485   0.0000462256478521
   0.0000193192413531   0.0000070124088103  -0.0000204092561687  -0.0000165287239137
  -0.0000004294353501   0.0000202458299095   0.0000091224717047   0.0000894470435688
  -0.0000000820441590  -0.0000680319348047   0.0000235069149268  -0.0000064856479060
  -0.0000424016646528   0.0000343049067139  -0.0000969261695299  -0.0000515317306865
  -0.0000969070552772  -0.0001370471024538  -0.0000916526636104  -0.0001370279882011
   0.0000342857924612   0.0000796802313046  -0.0001261929239484  -0.0000087395938360
   0.0000940172827372   0.0000240666697085   0.0000612110191927  -0.0000933866604039
   0.0000117532065105   0.0000444351224250   0.0001471364231983   0.0001144545072838
   0.0000107847402971   0.0001134860410704   0.0000109442580538  -0.0000010270855716
   0.0001133970444279  -0.0000078286714249   0.0001065954585747   0.0000216525118513
   0.0000041426722005   0.0000096811682259   0.0001241052982255  -0.0000070561096627
  -0.0000381716826721  -0.0000372024584138  -0.0000321994177434  -0.0000204256867034
  -0.0000194564624451  -0.0000144534217747  -0.0000130283745914  -0.0000120591503331
  -0.0000010482207831  -0.0000525601673267  -0.0000128890937336  -0.0000109855733043
  -0.0000406466713435   0.0000127687956296   0.0000008552996463   0.0000108652752002
  -0.0000644010402773  -0.0001502104395564  -0.0001316512634258  -0.0001694890049274
   0.0000732673828298   0.0000918265589605   0.0000539888174588  -0.0000106366774790
  -0.0000016164086804   0.0000436593244023  -0.0000296697560702  -0.0000206494872716
   0.0000448210593763  -0.0000285080210962   0.0000626924029935  -0.0000194877522977
   0.0001764360365651  -0.0000058451864791   0.0001925811719661   0.0000102999489220
   0.0002076821128530   0.0000254008898088  -0.0000386870262864  -0.0000355329912583
   0.0000079507382068   0.0000017792127061   0.0000049332477341   0.0000125784174279
   0.0000064068919271   0.0000095609269552   0.0001195871282761   0.0000813784071672
   0.0000616227581878   0.0001072740463243   0.0000690653252154   0.0000493096762359
   0.0001261649248177   0.0000879562037088  -0.0000325155007857   0.0000682005547294

   0.0000369379682031  -0.0000118403434705   0.0000757198804320   0.0000200143792227
  -0.0000103514555868  -0.0000012957710583   0.0000648464576788   0.0000756119109094
   0.0001188349731896  -0.0000010941544766   0.0001289103953853   0.0000213205450853
  -0.0000102977834733  -0.0000136189479683   0.0000072855050405   0.0000079299478168
  -0.0000358082193083   0.0000177098633472   0.0000056725714986   0.0000119137994885
   0.0000152377191717   0.0000086674060635  -0.0000134190496828   0.0000518462443884
   0.0000035560417554  -0.0000205269472121   0.0000229665564664  -0.0000092890701685
   0.0000455646921598   0.0000017360871795   0.0000032699484671  -0.0000228857675819
  -0.0000173357751423   0.0000335798730389   0.0000092554766301   0.0000059600956208
   0.0000249931316392  -0.0000320983088264  -0.0000428179295969   0.0000127858584771
  -0.0000371858500815   0.0000547854579639  -0.0000129088019635  -0.0000080943284643
   0.0000116269892026   0.0000183162234898   0.0000152428028812  -0.0000240873537717
   0.0000168719211085  -0.0000197438772050   0.0000080869658885   0.0000042090182000
  -0.0000359879537387   0.0000265994203906   0.0000004404801301   0.0000186948026841
   0.0000073692612081  -0.0000075218529148  -0.0000093568611078  -0.0000098348268579
   0.0000388837269091   0.0000062603830566  -0.0000575503483826   0.0000312161124727
   0.0000350613776185  -0.0000564614021939   0.0000850723217673   0.0000338989150759
   0.0000004469466974   0.0000513250456846  -0.0000147956521437  -0.0000452967081160
   0.0000156131988690   0.0000357016768174  -0.0000449356310236   0.0000298643881211
   0.0000045477308843  -0.0000296210658813   0.0000506204255958  -0.0000086865690096
  -0.0000503817582624  -0.0000035809446216  -0.0000110623415151  -0.0000096999830067
   0.0000331586911261  -0.0000168053567173  -0.0000154429982089   0.0000274156759239
  -0.0000478019772628  -0.0000464396187544  -0.0000276093345222  -0.0000275432445735
   0.0000288094076236   0.0000253817200252  -0.0000241155569750   0.0000253156300764
  -0.0000037672301590   0.0000025274552868   0.0000005056259734  -0.0000057890594723
   0.0000244851158595   0.0000224632865461   0.0000107010535362  -0.0000029084803588
  -0.0000081853579405   0.0000052578167721  -0.0000000190608096   0.0000315452293466
   0.0000188673506671   0.0000179356954516   0.0000126588178699   0.0000197070289888
  -0.0000099826795441  -0.0000047276682795   0.0000034527891464   0.0000004836772538
   0.0000057386885185   0.0000139191459443   0.0000062715602984   0.0000115265715630
   0.0000008160884740  -0.0000064263064597   0.0000076261185062   0.0000067897065954
  -0.0000332058254164  -0.0000267998423934  -0.0000000203234368  -0.0000259634304826
   0.0000003837235724  -0.0000872825756112  -0.0000914265981417  -0.0001166671837257
   0.0000579428843656   0.0000537988618351   0.0000285582762511   0.0000026716578947
   0.0000206359551997  -0.0000288324028784  -0.0000387406860281  -0.0000207763887230
  -0.0000030327497868  -0.0000129410329365   0.0000125799410444   0.0000050232643686
   0.0000617838671828  -0.0000556010477029   0.0000750563887765  -0.0000423285261092
   0.0000875239209497  -0.0000298609939360   0.0000070960383199  -0.0000248650674091
  -0.0000010627642651   0.0000226154711257  -0.0000093456346034   0.0000486248483338
   0.0000723030837246   0.0000403419779956   0.0000388615953109   0.0000202945449190
   0.0000011207189042   0.0000435309350643   0.0000249638846725   0.0000057900586576
   0.0000189865975920   0.0000004195472002  -0.0000165821970708  -0.0000187542788147

  -0.0000067254311242  -0.0000088344264209  -0.0000092342647058   0.0000040548639308
  -0.0000137836554247  -0.0000066807418898  -0.0000022887939674   0.0000253537006086
  -0.0000181923403096   0.0000003696858694  -0.0000238650479494  -0.0000016541590132
   0.0000061023411714  -0.0000022612066517   0.0000015704744107  -0.0000004544154073
  -0.0000035313841675  -0.0000009767110657  -0.0000019673231532  -0.0000007328414205
  -0.0000045086118700  -0.0000057474849666  -0.0000057421742330   0.0000019619058870
  -0.0000046596004719  -0.0000034445239420  -0.0000020095838196   0.0000021194975577
  -0.0000067352808458   0.0000009426271654  -0.0000005022865187  -0.0000027061421194
   0.0000070238273283   0.0000013635865669   0.0000004985669621  -0.0000007772234434
   0.0000057365284617   0.0000053155078269  -0.0000120083926325  -0.0000157011464456
   0.0000011335930876   0.0000127205697289   0.0000001261743760  -0.0000055449245721
  -0.0000007284902715   0.0000053972315320   0.0000054118774136  -0.0000045813400786
   0.0000046012967293   0.0000008480825955  -0.0000039144589580   0.0000012815950734
  -0.0000079730039475   0.0000057306072443   0.0000014884295808   0.0000108170448237
  -0.0000064175492086  -0.0000026330393542   0.0000047979915524  -0.0000081529971113
  -0.0000011366331265  -0.0000014549333375  -0.0000147237624378   0.0000211468719596
   0.0000142910396600  -0.0000188968781552   0.0000412051034642  -0.0000068955315535
   0.0000002784053922   0.0000040560942553   0.0000041931661205  -0.0000116285256781
   0.0000026443185368   0.0000069110670219  -0.0000064301900749  -0.0000151403616749
  -0.0000072135005815  -0.0000020043730854  -0.0000035315469577   0.0000237402030117
   0.0000054132607549  -0.0000127771205903   0.0000062909933337   0.0000042115369404
  -0.0000042174584043   0.0000086740777509   0.0000065946213576  -0.0000018343739872
  -0.0000022686688523  -0.0000043481252455  -0.0000044119678537  -0.0000079758675661
  -0.0000091800473022  -0.0000019853082314  -0.0000151706066369   0.0000015785914810
  -0.0000007853903276   0.0000027256047738   0.0000032422018790  -0.0000002687932223
   0.0000092086545412   0.0000097252516465   0.0000027297373423  -0.0000039284206585
  -0.0000075537697212   0.0000010230862216  -0.0000026022628412   0.0000115946666170
   0.0000076812442224   0.0000049365086162   0.0000013111595535   0.0000033741797640
   0.0000075920272969   0.0000078084279348   0.0000060595576769   0.0000125803925812
   0.0000127967932191   0.0000110479229612   0.0000049066493840   0.0000051230500219
  -0.0000001690716720   0.0000001486939954  -0.0000001331387382   0.0000008287521457
  -0.0000055177709541  -0.0000048736457375   0.0000007928192120  -0.0000058355366214
   0.0000001846269291  -0.0000241354340625  -0.0000254622075470  -0.0000405860239880
   0.0000263258590097   0.0000249990855253   0.0000098752690842  -0.0000021846607235
   0.0000006488075040  -0.0000105116716378  -0.0000098228528892  -0.0000069893846618
  -0.0000067766764401  -0.0000060878576915  -0.0000028734794720  -0.0000032543894641
   0.0000194189924969  -0.0000055849732653   0.0000295395203655   0.0000045355546033
   0.0000256500659766   0.0000006461002144   0.0000117429498005   0.0000089481046723
   0.0000089723645265   0.0000077076865083   0.0000049128413800  -0.0000037792520830
  -0.0000050439301012  -0.0000078387752295  -0.0000091954170702  -0.0000106029359187
  -0.0000036793058581  -0.0000167983043401  -0.0000182058231886  -0.0000112821931280
   0.0000067628295216   0.0000053553106731   0.0000130076278187   0.0000122789407337


$hessian_approx
 78 78
                  0          1          2          3          4          5    
      0       0.555350   0.020386  -0.023047  -0.090338  -0.018927  -0.012253
      1       0.020386   0.471036  -0.023185  -0.020392  -0.163435  -0.048808
      2      -0.023047  -0.023185   0.563619  -0.013500  -0.047406  -0.107133
      3      -0.090338  -0.020392  -0.013500   0.489234  -0.036727  -0.017395
      4      -0.018927  -0.163435  -0.047406  -0.036727   0.521352  -0.022862
      5      -0.012253  -0.048808  -0.107133  -0.017395  -0.022862   0.565825
      6      -0.009131  -0.004097  -0.000374  -0.214073   0.008444  -0.010004
      7      -0.032903  -0.004947  -0.000523  -0.031507  -0.110061  -0.022119
      8      -0.013612  -0.000493   0.003205   0.030316  -0.007620  -0.068237
      9      -0.000003  -0.002549   0.001049  -0.024096   0.015552   0.032228
     10      -0.000429   0.001451  -0.000984   0.005385   0.008466   0.008372
     11       0.001993   0.002140   0.004614   0.001451   0.008392  -0.007358
     12       0.000555  -0.000204  -0.000550   0.000779  -0.000571   0.001452
     13       0.000168  -0.001907   0.000477   0.002664  -0.001974  -0.003503
     14       0.000952   0.000441  -0.000889   0.001424  -0.001048  -0.003021
     15      -0.000508   0.000274   0.000035   0.000513   0.000985   0.000789
     16      -0.000196  -0.000144  -0.000493   0.000347  -0.000251   0.000010
     17      -0.001921   0.000504   0.000361  -0.000470  -0.001368  -0.000744
     18      -0.001505   0.000404   0.000843  -0.001350  -0.000416  -0.000457
     19      -0.000252   0.000997   0.000529   0.000400  -0.000318   0.000439
     20      -0.001021  -0.001633  -0.000031   0.000844  -0.000363   0.001080
     21      -0.000740  -0.004666   0.000229   0.001679   0.002121  -0.000051
     22      -0.000686  -0.002827   0.003947  -0.000977   0.002079  -0.004272
     23      -0.002176  -0.003045  -0.000153   0.003724   0.001385  -0.001882
     24      -0.022736  -0.001175   0.006612   0.000740   0.000132  -0.001179
     25       0.020036   0.009215  -0.008035  -0.000465   0.000948  -0.001586
     26      -0.005054  -0.003819   0.001827   0.000949  -0.000537   0.001988
     27      -0.139394   0.057800  -0.013478   0.010590  -0.001884   0.000225
     28       0.062451  -0.152310   0.017884   0.023656  -0.024943  -0.001266
     29      -0.014295   0.019340  -0.087302   0.008734  -0.012904   0.005004
     30      -0.232506  -0.061370   0.079394  -0.006282  -0.000910   0.006477
     31      -0.063984  -0.072678   0.027820  -0.023254  -0.005805   0.010804
     32       0.084182   0.026848  -0.089238  -0.013796  -0.005551   0.001912
     33      -0.059969   0.003471  -0.026198  -0.002044   0.002014  -0.007297
     34       0.003071  -0.054599   0.033588  -0.002741   0.002803  -0.030162
     35      -0.031393   0.034380  -0.276413  -0.001642  -0.000939  -0.011620
     36       0.002972  -0.011078   0.004272  -0.093850   0.064710  -0.050255
     37       0.016745  -0.014803   0.011265   0.076364  -0.169893   0.089324
     38       0.006034  -0.016138   0.007043  -0.046384   0.076420  -0.111224
     39       0.001114  -0.002622  -0.008408  -0.062821  -0.002371   0.054255
     40       0.005565  -0.001755  -0.030785   0.003012  -0.058177   0.004314
     41       0.005977   0.006634  -0.015885   0.059650   0.018696  -0.259792
     42      -0.003692  -0.000413   0.002555  -0.006992  -0.032719   0.000657
     43      -0.001135  -0.002178   0.007611   0.015023   0.011664   0.007008
     44      -0.000074   0.001161  -0.000667  -0.009449  -0.004264  -0.004409
     45      -0.002310  -0.001146   0.000501   0.002309  -0.000885   0.001129
     46      -0.001970  -0.000021   0.001737  -0.002702  -0.000322  -0.000233
     47      -0.002157  -0.001473  -0.000592  -0.001513  -0.003687   0.000633
     48      -0.000073   0.000362   0.000453   0.000440   0.001129   0.001694
     49      -0.000015  -0.000443  -0.000438  -0.000522  -0.000541  -0.000604
     50      -0.000254  -0.000630  -0.000501  -0.001167  -0.001802  -0.001045
     51      -0.000287  -0.000063   0.000488  -0.000137  -0.000163  -0.000257
     52       0.000708   0.001353   0.000309  -0.000442   0.002314   0.001211
     53      -0.000904  -0.000368   0.000106   0.000071  -0.001321  -0.000796
     54      -0.000657  -0.000120  -0.000381  -0.000361  -0.001399   0.000192
     55       0.000786  -0.000827  -0.000386   0.000404   0.000468   0.000164
     56       0.002131  -0.000985  -0.000255   0.000992   0.002165   0.000539
     57       0.001030  -0.000024   0.000118   0.000058   0.000779  -0.000315
     58       0.000530   0.000068   0.000265  -0.000135   0.000257  -0.000047
     59      -0.000344   0.000534   0.000262  -0.000293   0.000277   0.000365
     60      -0.000336  -0.000662   0.000508   0.000531   0.000434  -0.000129
     61      -0.001308  -0.000223   0.000216  -0.000664  -0.001593  -0.000317
     62       0.001307  -0.000100   0.000026   0.000995   0.001990   0.000779
     63       0.001141   0.000257  -0.000600   0.000100   0.001243   0.000653
     64       0.000049   0.000439   0.000071  -0.000488  -0.000609  -0.000180
     65      -0.001277   0.000252   0.000623  -0.000680  -0.002498  -0.001160
     66      -0.001645  -0.000520   0.000094   0.000243  -0.001030  -0.000156
     67      -0.000728   0.000966  -0.004842  -0.000177  -0.002636   0.004311
     68       0.004616   0.002307  -0.001344  -0.002094   0.001307   0.001415
     69      -0.000469  -0.001629   0.001076   0.000387   0.000206  -0.000372
     70       0.001013   0.001031  -0.000843  -0.002492  -0.000186   0.000939
     71      -0.000701   0.002310  -0.000571  -0.001632  -0.003157  -0.000153
     72      -0.000899   0.006408  -0.024634   0.000820   0.000484   0.000556
     73       0.001209  -0.002384   0.026905  -0.002965   0.000216   0.001719
     74       0.003503  -0.009823  -0.003390   0.006536   0.009311  -0.005132
     75       0.005366   0.023366   0.012839  -0.006062   0.000256  -0.000210
     76      -0.009899  -0.010889  -0.015010  -0.000851  -0.010060   0.007553
     77      -0.000683   0.013387   0.003007  -0.005162  -0.002748   0.003335
                  6          7          8          9         10         11    
      0      -0.009131  -0.032903  -0.013612  -0.000003  -0.000429   0.001993
      1      -0.004097  -0.004947  -0.000493  -0.002549   0.001451   0.002140
      2      -0.000374  -0.000523   0.003205   0.001049  -0.000984   0.004614
      3      -0.214073  -0.031507   0.030316  -0.024096   0.005385   0.001451
      4       0.008444  -0.110061  -0.007620   0.015552   0.008466   0.008392
      5      -0.010004  -0.022119  -0.068237   0.032228   0.008372  -0.007358
      6       0.450411   0.055199  -0.109135  -0.106908   0.005576   0.060585
      7       0.055199   0.552432   0.077935   0.012295  -0.113672  -0.075837
      8      -0.109135   0.077935   0.283054   0.029492  -0.039083  -0.155509
      9      -0.106908   0.012295   0.029492   0.542109   0.000983   0.030955
     10       0.005576  -0.113672  -0.039083   0.000983   0.494477  -0.015670
     11       0.060585  -0.075837  -0.155509   0.030955  -0.015670   0.536108
     12      -0.018278  -0.003450   0.007019  -0.178505  -0.030098   0.009936
     13       0.016953   0.008644  -0.004281  -0.037778  -0.095021   0.006540
     14       0.028367   0.009542  -0.005973   0.006772   0.000662  -0.082376
     15       0.000199   0.002353  -0.000836  -0.025026   0.009770  -0.025127
     16       0.001112   0.002150  -0.000112  -0.004057   0.005565  -0.008992
     17       0.002661  -0.000741   0.000575  -0.003053  -0.004127   0.005546
     18       0.001503  -0.003595   0.001472   0.001250   0.001484   0.000426
     19      -0.002355  -0.006288   0.000771   0.000634   0.000827  -0.001051
     20      -0.000274   0.000635  -0.000545   0.001212  -0.000104   0.001712
     21      -0.003744   0.004702  -0.001609   0.001291   0.004384   0.002755
     22      -0.002638  -0.014838  -0.003101   0.023701  -0.005147   0.031069
     23       0.004481   0.019180  -0.003093  -0.005838   0.005930  -0.006697
     24       0.001761   0.013460   0.001266  -0.082619  -0.003935  -0.000847
     25       0.004385  -0.016919  -0.008781  -0.006049  -0.169556   0.011720
     26      -0.003004  -0.033205  -0.000796   0.000938   0.020349  -0.082793
     27       0.000328   0.003051   0.000812  -0.003872  -0.010386   0.001138
     28      -0.000284   0.019075  -0.005398  -0.031075  -0.010228   0.011914
     29       0.004986  -0.000757   0.002821   0.004541   0.000510  -0.001552
     30       0.002417   0.006088  -0.001743   0.001286  -0.001410  -0.001213
     31       0.000678  -0.002860  -0.001911   0.000840  -0.001560  -0.000256
     32       0.000203  -0.004174  -0.001037   0.000004   0.000776  -0.000880
     33       0.000017  -0.003222   0.001219  -0.000393  -0.000400  -0.001417
     34      -0.001132   0.001246   0.000288  -0.000157  -0.000719   0.000313
     35       0.003747  -0.001422   0.001135   0.001410  -0.000121  -0.003440
     36      -0.022635   0.010198  -0.012894   0.001704  -0.000248  -0.005827
     37      -0.019614   0.019656  -0.002601  -0.001956  -0.002406  -0.002467
     38       0.007996  -0.012265   0.004148   0.001838   0.000980   0.001919
     39      -0.018088  -0.002180   0.030952  -0.003093  -0.003680   0.001195
     40      -0.002091   0.002715   0.002898   0.000116  -0.000646  -0.000405
     41      -0.015426   0.016290   0.004616  -0.003121  -0.000574   0.000376
     42      -0.067679  -0.022136   0.018367   0.001379   0.016205  -0.003217
     43      -0.069644  -0.319644  -0.000957  -0.003217  -0.020660   0.011612
     44       0.030725   0.042499  -0.032736  -0.003055  -0.031219  -0.002261
     45       0.008470   0.000618   0.018080  -0.105892   0.024921  -0.091262
     46      -0.003285   0.001462  -0.022081   0.024169  -0.068720   0.042744
     47       0.000018  -0.006289  -0.038742  -0.092863   0.046191  -0.198411
     48      -0.007596  -0.003031  -0.000000  -0.008402   0.012086   0.027387
     49       0.000709  -0.002613   0.000398  -0.003121   0.003042   0.009890
     50       0.004444  -0.000239   0.001791  -0.001102  -0.001088  -0.003766
     51       0.002093  -0.001348  -0.001103  -0.000536  -0.032329   0.000726
     52      -0.001820   0.001571  -0.000351   0.000717  -0.011257  -0.000863
     53       0.000961  -0.001385   0.000918   0.001028   0.004569  -0.001510
     54       0.001786  -0.000788   0.001042   0.000803  -0.000675  -0.000854
     55      -0.001403   0.002672  -0.000791  -0.000315  -0.000361  -0.000695
     56      -0.003767   0.001911   0.000089   0.000360  -0.000590  -0.000071
     57      -0.002173  -0.002338   0.000251  -0.000810   0.002878  -0.004220
     58      -0.001016  -0.001608   0.000491   0.001105  -0.000515   0.002113
     59       0.000758   0.000252   0.000393  -0.001849   0.002170  -0.004043
     60      -0.001575  -0.000414   0.000156  -0.000133  -0.000941  -0.000092
     61       0.002135  -0.000900   0.000147  -0.000594  -0.000043  -0.000512
     62      -0.003742   0.003481  -0.001057   0.000276  -0.000588   0.000289
     63      -0.000896   0.002792  -0.000842  -0.000438  -0.000134   0.000198
     64       0.001234  -0.002739   0.000938   0.000261   0.000297   0.000081
     65       0.003291  -0.004984   0.001564   0.000756   0.000284  -0.000162
     66       0.001932   0.001557  -0.000083  -0.003524  -0.000161  -0.004514
     67       0.006133   0.020621   0.002244   0.002935  -0.004814   0.001095
     68      -0.005401  -0.010894   0.004185  -0.003562  -0.000474  -0.003694
     69       0.000536   0.002719  -0.000762   0.000311  -0.001144  -0.000504
     70      -0.001218  -0.009339   0.001732   0.008416  -0.011315  -0.028465
     71       0.003676  -0.004716   0.002972   0.000097   0.003611   0.002223
     72      -0.001282  -0.001121   0.000175  -0.002294   0.001642   0.000953
     73       0.000839  -0.010898   0.003462  -0.001046   0.000976  -0.000599
     74      -0.008424   0.023464  -0.008932  -0.001571  -0.001321   0.004516
     75       0.002544  -0.006897   0.002268  -0.003830   0.000881  -0.000659
     76       0.007138  -0.014880   0.006116   0.000097   0.001399  -0.003850
     77       0.003693  -0.015866   0.005392   0.002864   0.001030  -0.002721
                 12         13         14         15         16         17    
      0       0.000555   0.000168   0.000952  -0.000508  -0.000196  -0.001921
      1      -0.000204  -0.001907   0.000441   0.000274  -0.000144   0.000504
      2      -0.000550   0.000477  -0.000889   0.000035  -0.000493   0.000361
      3       0.000779   0.002664   0.001424   0.000513   0.000347  -0.000470
      4      -0.000571  -0.001974  -0.001048   0.000985  -0.000251  -0.001368
      5       0.001452  -0.003503  -0.003021   0.000789   0.000010  -0.000744
      6      -0.018278   0.016953   0.028367   0.000199   0.001112   0.002661
      7      -0.003450   0.008644   0.009542   0.002353   0.002150  -0.000741
      8       0.007019  -0.004281  -0.005973  -0.000836  -0.000112   0.000575
      9      -0.178505  -0.037778   0.006772  -0.025026  -0.004057  -0.003053
     10      -0.030098  -0.095021   0.000662   0.009770   0.005565  -0.004127
     11       0.009936   0.006540  -0.082376  -0.025127  -0.008992   0.005546
     12       0.483093  -0.012629  -0.014895  -0.130202   0.028679  -0.056464
     13      -0.012629   0.576414   0.018084   0.026956  -0.097612   0.032914
     14      -0.014895   0.018084   0.542909  -0.057986   0.034932  -0.152420
     15      -0.130202   0.026956  -0.057986   0.568744   0.017635  -0.030548
     16       0.028679  -0.097612   0.034932   0.017635   0.510698   0.022573
     17      -0.056464   0.032914  -0.152420  -0.030548   0.022573   0.553048
     18       0.002620   0.025638  -0.002055  -0.080472  -0.008042  -0.000577
     19       0.005457  -0.018811   0.007089   0.002362  -0.216103   0.001812
     20      -0.000554   0.028540  -0.002031   0.000575   0.001583  -0.081388
     21      -0.000773  -0.000791  -0.000265  -0.007487  -0.009433   0.002816
     22       0.000411   0.004263   0.004001  -0.041194  -0.014765   0.006189
     23      -0.000700  -0.001471  -0.001097   0.005136   0.003473   0.001574
     24       0.000392  -0.033758   0.005585   0.002524  -0.000050  -0.000533
     25      -0.008234  -0.012434   0.002976  -0.000926   0.000266   0.000807
     26       0.001648   0.004477   0.001543  -0.000210  -0.000953   0.000055
     27       0.000114   0.000364  -0.000378   0.000116   0.000135   0.001031
     28       0.002076  -0.008183   0.001256  -0.000247  -0.000838   0.000984
     29      -0.000410   0.001498  -0.000305  -0.000671   0.000737  -0.000957
     30      -0.000046   0.000093  -0.001840  -0.000254   0.000528   0.001188
     31      -0.000195  -0.000049  -0.000448  -0.000016  -0.000015   0.000547
     32       0.000035  -0.000229   0.001067   0.000066   0.000083  -0.000453
     33      -0.000196   0.000523   0.000159   0.000468   0.000060  -0.000123
     34       0.000168  -0.000297   0.000031  -0.000110  -0.000276   0.000095
     35      -0.000542   0.000871  -0.000068   0.000869   0.000605  -0.000277
     36      -0.001124   0.001042   0.002505   0.001393  -0.000335  -0.001764
     37       0.001514   0.000007  -0.002315  -0.001395   0.000456   0.001987
     38      -0.000866   0.000184   0.001291   0.000845  -0.000541  -0.001436
     39      -0.000751   0.000973   0.002592   0.000473  -0.000454  -0.001112
     40      -0.000187   0.000115   0.000340   0.000111   0.000176  -0.000044
     41       0.002078  -0.000561  -0.002678  -0.001849   0.000548   0.002424
     42       0.001335   0.001757   0.000116  -0.001706  -0.000939  -0.000021
     43       0.000655  -0.002896   0.000486  -0.002177  -0.002365   0.001122
     44      -0.001127   0.000301   0.001793   0.000038   0.000389  -0.000423
     45      -0.019494   0.007502  -0.026766  -0.005117  -0.003703   0.002838
     46      -0.007365   0.004154  -0.009465  -0.001769  -0.000341   0.000816
     47       0.002394  -0.000275   0.002591   0.000616   0.000029   0.001320
     48      -0.075764   0.022623   0.068573   0.005638  -0.006568  -0.020708
     49       0.023546  -0.076854  -0.066059  -0.003511   0.003376   0.010443
     50       0.069317  -0.064795  -0.235225   0.007299  -0.007801  -0.023258
     51      -0.051662  -0.007246   0.000557   0.001251   0.021707   0.001327
     52      -0.006736  -0.286383  -0.000791  -0.000901  -0.011118  -0.001209
     53      -0.000016  -0.002500  -0.051138   0.000863   0.025871   0.000072
     54       0.005641  -0.007762  -0.019248  -0.067744   0.023215   0.053524
     55      -0.003339   0.004484   0.012356   0.020378  -0.088554  -0.080817
     56       0.006414  -0.009210  -0.020968   0.049730  -0.083156  -0.238965
     57      -0.018390  -0.005844   0.005827  -0.259784  -0.057857   0.049491
     58       0.012516   0.003477  -0.003071  -0.055514  -0.068606   0.011302
     59      -0.024789  -0.007159   0.004678   0.052119   0.013036  -0.064063
     60       0.000917  -0.000686   0.000092   0.002416  -0.000824   0.002737
     61      -0.001795  -0.006774  -0.001368   0.021249  -0.011264   0.025390
     62       0.000855   0.000522   0.000603  -0.000527  -0.001242  -0.000388
     63      -0.000107  -0.000042   0.000515   0.001291  -0.001118  -0.002551
     64      -0.000459   0.001670  -0.001433   0.008519  -0.013882  -0.030878
     65      -0.000610   0.001028   0.000935  -0.000838   0.001124  -0.000493
     66      -0.000667   0.000587  -0.000582  -0.007031   0.000180   0.002427
     67       0.000081   0.000960  -0.005360  -0.004349   0.002195   0.005262
     68       0.000443  -0.000655   0.000432  -0.000029  -0.001413   0.000088
     69       0.000077  -0.000258  -0.000317  -0.000529  -0.000229   0.000378
     70       0.000873   0.000654  -0.000270   0.000142  -0.000068  -0.000541
     71      -0.000437   0.000790  -0.000335   0.000063   0.000493  -0.000509
     72       0.000427  -0.001164   0.000470   0.000166  -0.000276  -0.000140
     73      -0.000248   0.001093  -0.000162   0.000388   0.000211  -0.000862
     74       0.000957  -0.004672   0.000718  -0.001306  -0.001379   0.002451
     75       0.000032   0.000173  -0.000164   0.000719   0.000524  -0.000430
     76      -0.000421   0.003344  -0.000510   0.001056   0.001190  -0.002104
     77      -0.000785   0.003016  -0.000388   0.000677   0.000581  -0.001524
                 18         19         20         21         22         23    
      0      -0.001505  -0.000252  -0.001021  -0.000740  -0.000686  -0.002176
      1       0.000404   0.000997  -0.001633  -0.004666  -0.002827  -0.003045
      2       0.000843   0.000529  -0.000031   0.000229   0.003947  -0.000153
      3      -0.001350   0.000400   0.000844   0.001679  -0.000977   0.003724
      4      -0.000416  -0.000318  -0.000363   0.002121   0.002079   0.001385
      5      -0.000457   0.000439   0.001080  -0.000051  -0.004272  -0.001882
      6       0.001503  -0.002355  -0.000274  -0.003744  -0.002638   0.004481
      7      -0.003595  -0.006288   0.000635   0.004702  -0.014838   0.019180
      8       0.001472   0.000771  -0.000545  -0.001609  -0.003101  -0.003093
      9       0.001250   0.000634   0.001212   0.001291   0.023701  -0.005838
     10       0.001484   0.000827  -0.000104   0.004384  -0.005147   0.005930
     11       0.000426  -0.001051   0.001712   0.002755   0.031069  -0.006697
     12       0.002620   0.005457  -0.000554  -0.000773   0.000411  -0.000700
     13       0.025638  -0.018811   0.028540  -0.000791   0.004263  -0.001471
     14      -0.002055   0.007089  -0.002031  -0.000265   0.004001  -0.001097
     15      -0.080472   0.002362   0.000575  -0.007487  -0.041194   0.005136
     16      -0.008042  -0.216103   0.001583  -0.009433  -0.014765   0.003473
     17      -0.000577   0.001812  -0.081388   0.002816   0.006189   0.001574
     18       0.526387  -0.030656   0.041753  -0.211078  -0.041536   0.011455
     19      -0.030656   0.531147  -0.007490  -0.017745  -0.100710   0.017850
     20       0.041753  -0.007490   0.575801   0.047141   0.031328  -0.083629
     21      -0.211078  -0.017745   0.047141   0.501977   0.046064   0.052287
     22      -0.041536  -0.100710   0.031328   0.046064   0.570876  -0.113451
     23       0.011455   0.017850  -0.083629   0.052287  -0.113451   0.275146
     24      -0.033648   0.007488  -0.027143  -0.130921   0.016069  -0.041633
     25       0.000843   0.006613  -0.012146  -0.001683  -0.104653   0.020806
     26       0.006491  -0.007518   0.001311  -0.077421   0.047983  -0.141811
     27      -0.000501   0.002316  -0.003063  -0.035845  -0.010728   0.000482
     28       0.003480   0.001083   0.000426   0.007827   0.000734  -0.012216
     29      -0.003683   0.000304  -0.003011  -0.022831  -0.011826   0.010497
     30      -0.000295   0.000345   0.000992  -0.003483  -0.005264   0.003230
     31       0.000133   0.000006   0.000793  -0.000043  -0.000465   0.000519
     32      -0.000217  -0.000201  -0.000499   0.000764  -0.004450  -0.002206
     33       0.000094   0.000322   0.000564   0.000238   0.001849   0.001087
     34       0.000241   0.000031  -0.000721   0.000090   0.003803   0.000055
     35      -0.000526   0.000145   0.002094   0.000494  -0.003473   0.001489
     36      -0.000893  -0.000114   0.000692   0.003305  -0.007281  -0.002387
     37       0.000676   0.000015  -0.000460  -0.003182   0.006096   0.003961
     38      -0.000372  -0.000007   0.000214   0.002569  -0.001250  -0.002111
     39      -0.000440  -0.000409  -0.000064   0.002327   0.000468  -0.001647
     40      -0.000265  -0.000296   0.000158   0.000113  -0.002918   0.000300
     41       0.000936   0.000247  -0.000822  -0.004706   0.008461   0.004747
     42       0.000662   0.001227  -0.001002  -0.001543   0.008121  -0.003859
     43       0.002168   0.006569  -0.000791  -0.004321   0.014367  -0.022356
     44      -0.000911  -0.001451  -0.000854   0.001793   0.005670   0.005057
     45       0.000403  -0.000390   0.000204   0.000201  -0.000377   0.000367
     46      -0.001132  -0.000493  -0.000219  -0.001713  -0.010099   0.001694
     47       0.000167   0.000649   0.000231  -0.000366  -0.002074   0.001813
     48       0.000444  -0.000921  -0.000142  -0.000322   0.000031   0.000130
     49      -0.000979   0.000849   0.001640   0.000503  -0.002256  -0.000572
     50       0.001065  -0.001934   0.000465   0.000248  -0.002297   0.000158
     51      -0.003203   0.000799  -0.003826   0.000598   0.000233   0.000159
     52       0.002727   0.000679   0.002385   0.000166   0.003297  -0.000031
     53      -0.004017   0.000195  -0.003587   0.000342  -0.003343   0.000837
     54      -0.000389  -0.000905  -0.001053   0.000864  -0.002963  -0.000115
     55       0.009664  -0.014613  -0.031972  -0.000331   0.003807   0.001141
     56       0.000112   0.001604   0.000790  -0.001426   0.005302   0.000441
     57      -0.001453   0.001547  -0.000327   0.001828   0.001978  -0.000200
     58      -0.032400  -0.004221   0.007763   0.000720  -0.005171   0.000336
     59       0.000892  -0.001194  -0.001462   0.000656   0.001315  -0.000043
     60      -0.134680   0.046894  -0.097917  -0.026401   0.013552  -0.022422
     61       0.049711  -0.079477   0.056912  -0.007648   0.000994  -0.006996
     62      -0.104114   0.058613  -0.179279   0.006755  -0.000996   0.008418
     63      -0.063784   0.024324   0.042223  -0.026265   0.009779   0.032891
     64       0.023068  -0.092202  -0.077832  -0.005097   0.008019   0.008206
     65       0.041010  -0.080739  -0.221010   0.015001  -0.001285  -0.008419
     66      -0.002910  -0.040415   0.003391  -0.064523  -0.003059  -0.010784
     67       0.004522  -0.012465  -0.003975  -0.019781  -0.363757   0.053694
     68       0.005964   0.009488  -0.005263  -0.011978   0.007055  -0.021807
     69       0.005056  -0.000277  -0.004324  -0.003134  -0.008347  -0.028031
     70      -0.001774  -0.000579   0.001138   0.001803   0.010213   0.011582
     71       0.002597   0.000493   0.000734  -0.007605  -0.007782  -0.032873
     72      -0.000449   0.000068   0.000110   0.002100   0.004836   0.000199
     73      -0.000811  -0.000595   0.000957   0.003814   0.003773   0.001887
     74       0.003539   0.002149  -0.003515  -0.008313   0.003648  -0.009752
     75      -0.001235   0.000150   0.001058  -0.000151  -0.002214   0.004128
     76      -0.003120  -0.001803   0.003489   0.004141  -0.004714   0.008488
     77      -0.001846  -0.000693   0.002487   0.002327   0.002482   0.005347
                 24         25         26         27         28         29    
      0      -0.022736   0.020036  -0.005054  -0.139394   0.062451  -0.014295
      1      -0.001175   0.009215  -0.003819   0.057800  -0.152310   0.019340
      2       0.006612  -0.008035   0.001827  -0.013478   0.017884  -0.087302
      3       0.000740  -0.000465   0.000949   0.010590   0.023656   0.008734
      4       0.000132   0.000948  -0.000537  -0.001884  -0.024943  -0.012904
      5      -0.001179  -0.001586   0.001988   0.000225  -0.001266   0.005004
      6       0.001761   0.004385  -0.003004   0.000328  -0.000284   0.004986
      7       0.013460  -0.016919  -0.033205   0.003051   0.019075  -0.000757
      8       0.001266  -0.008781  -0.000796   0.000812  -0.005398   0.002821
      9      -0.082619  -0.006049   0.000938  -0.003872  -0.031075   0.004541
     10      -0.003935  -0.169556   0.020349  -0.010386  -0.010228   0.000510
     11      -0.000847   0.011720  -0.082793   0.001138   0.011914  -0.001552
     12       0.000392  -0.008234   0.001648   0.000114   0.002076  -0.000410
     13      -0.033758  -0.012434   0.004477   0.000364  -0.008183   0.001498
     14       0.005585   0.002976   0.001543  -0.000378   0.001256  -0.000305
     15       0.002524  -0.000926  -0.000210   0.000116  -0.000247  -0.000671
     16      -0.000050   0.000266  -0.000953   0.000135  -0.000838   0.000737
     17      -0.000533   0.000807   0.000055   0.001031   0.000984  -0.000957
     18      -0.033648   0.000843   0.006491  -0.000501   0.003480  -0.003683
     19       0.007488   0.006613  -0.007518   0.002316   0.001083   0.000304
     20      -0.027143  -0.012146   0.001311  -0.003063   0.000426  -0.003011
     21      -0.130921  -0.001683  -0.077421  -0.035845   0.007827  -0.022831
     22       0.016069  -0.104653   0.047983  -0.010728   0.000734  -0.011826
     23      -0.041633   0.020806  -0.141811   0.000482  -0.012216   0.010497
     24       0.502129  -0.006631  -0.025511  -0.158802  -0.032767   0.035036
     25      -0.006631   0.513096   0.029408  -0.024782  -0.092731   0.014617
     26      -0.025511   0.029408   0.536325   0.029407   0.009531  -0.092089
     27      -0.158802  -0.024782   0.029407   0.472131   0.008635   0.021615
     28      -0.032767  -0.092731   0.009531   0.008635   0.525323   0.022159
     29       0.035036   0.014617  -0.092089   0.021615   0.022159   0.564179
     30      -0.000557   0.005062  -0.001488  -0.017190  -0.007469   0.008839
     31       0.001725  -0.003929   0.001653   0.022893   0.006444  -0.009662
     32      -0.001255   0.001385   0.000199  -0.007813  -0.003757   0.003667
     33       0.001176  -0.000622  -0.000370  -0.001597   0.006840  -0.026491
     34      -0.000455  -0.000347   0.000134   0.003474  -0.005043   0.025340
     35       0.000313   0.001593   0.000519   0.002125   0.004488  -0.008322
     36      -0.001053   0.000477   0.000449  -0.002141  -0.002424  -0.003011
     37      -0.000157  -0.000854   0.000031  -0.002261  -0.002819  -0.000476
     38      -0.000770   0.000364  -0.000016  -0.000976  -0.002112  -0.003259
     39      -0.000152  -0.000329  -0.000042  -0.000375   0.000975  -0.001290
     40      -0.000399   0.000604  -0.000217  -0.001494   0.000209   0.000552
     41       0.000717  -0.001751  -0.000318   0.000726   0.000705   0.004494
     42      -0.001416   0.001032   0.004190  -0.000549  -0.000953   0.001147
     43       0.002928  -0.009746  -0.003788  -0.003690  -0.018502   0.002300
     44       0.002020   0.002022  -0.004119   0.002439   0.009305  -0.002924
     45       0.000348  -0.001427   0.000761   0.000371  -0.000091  -0.000374
     46       0.017676  -0.003817   0.025582   0.001275   0.001411  -0.000741
     47      -0.003754  -0.000708  -0.004664  -0.000979  -0.001878   0.000048
     48       0.000671   0.000848   0.000093   0.000168   0.000232  -0.000284
     49       0.000090   0.000982   0.000443  -0.000151   0.000146   0.000009
     50      -0.000225   0.000028  -0.000532  -0.000155   0.000060   0.000185
     51      -0.006449   0.000483   0.000603   0.000418  -0.001547  -0.000222
     52      -0.002319   0.001227  -0.000537   0.001103   0.000610  -0.000280
     53       0.000431   0.000598  -0.000323   0.000106   0.000325   0.000381
     54      -0.000575   0.000601  -0.000263   0.000167   0.000109  -0.000263
     55      -0.000063  -0.000899  -0.000631  -0.001162  -0.001665   0.002116
     56       0.000095  -0.001367  -0.000572  -0.001439  -0.001622   0.002293
     57       0.000712   0.000048  -0.000025  -0.000504   0.000446   0.000528
     58       0.000954  -0.001019   0.000717  -0.000149   0.000883  -0.000543
     59       0.000036   0.000743  -0.000025   0.000665   0.000572  -0.000931
     60      -0.004056  -0.004148   0.003366  -0.001022   0.000488  -0.000708
     61      -0.002385  -0.000001   0.000275  -0.000212   0.000414  -0.000569
     62       0.001451  -0.000902  -0.000040  -0.000418  -0.000995   0.001705
     63       0.003517  -0.000428   0.005921  -0.000360  -0.000924   0.000311
     64       0.001090   0.000129   0.001554   0.000539   0.001396  -0.001363
     65      -0.001955   0.002745   0.001949   0.000939   0.002075  -0.001531
     66       0.000943   0.027268  -0.000343   0.001003  -0.000856   0.000380
     67      -0.002804  -0.007026  -0.007686   0.003291   0.003355   0.005383
     68      -0.001869   0.028551  -0.007387   0.001016   0.006836  -0.000008
     69      -0.063346   0.024293   0.043371  -0.007855   0.009764   0.025641
     70       0.025039  -0.106172  -0.089352  -0.004634   0.005691   0.007575
     71       0.046522  -0.089199  -0.204270   0.003598  -0.001922  -0.008939
     72      -0.001153  -0.006573   0.029250  -0.049649  -0.000472  -0.001033
     73       0.001061  -0.001159   0.009255   0.001630  -0.056909   0.042911
     74       0.000257  -0.006285  -0.010062  -0.009536   0.029834  -0.261989
     75      -0.007429  -0.023122  -0.013588  -0.065823  -0.048042  -0.036004
     76      -0.000878  -0.001704  -0.003247  -0.044987  -0.192374  -0.106047
     77       0.006318   0.013064   0.003982  -0.027681  -0.087335  -0.122015
                 30         31         32         33         34         35    
      0      -0.232506  -0.063984   0.084182  -0.059969   0.003071  -0.031393
      1      -0.061370  -0.072678   0.026848   0.003471  -0.054599   0.034380
      2       0.079394   0.027820  -0.089238  -0.026198   0.033588  -0.276413
      3      -0.006282  -0.023254  -0.013796  -0.002044  -0.002741  -0.001642
      4      -0.000910  -0.005805  -0.005551   0.002014   0.002803  -0.000939
      5       0.006477   0.010804   0.001912  -0.007297  -0.030162  -0.011620
      6       0.002417   0.000678   0.000203   0.000017  -0.001132   0.003747
      7       0.006088  -0.002860  -0.004174  -0.003222   0.001246  -0.001422
      8      -0.001743  -0.001911  -0.001037   0.001219   0.000288   0.001135
      9       0.001286   0.000840   0.000004  -0.000393  -0.000157   0.001410
     10      -0.001410  -0.001560   0.000776  -0.000400  -0.000719  -0.000121
     11      -0.001213  -0.000256  -0.000880  -0.001417   0.000313  -0.003440
     12      -0.000046  -0.000195   0.000035  -0.000196   0.000168  -0.000542
     13       0.000093  -0.000049  -0.000229   0.000523  -0.000297   0.000871
     14      -0.001840  -0.000448   0.001067   0.000159   0.000031  -0.000068
     15      -0.000254  -0.000016   0.000066   0.000468  -0.000110   0.000869
     16       0.000528  -0.000015   0.000083   0.000060  -0.000276   0.000605
     17       0.001188   0.000547  -0.000453  -0.000123   0.000095  -0.000277
     18      -0.000295   0.000133  -0.000217   0.000094   0.000241  -0.000526
     19       0.000345   0.000006  -0.000201   0.000322   0.000031   0.000145
     20       0.000992   0.000793  -0.000499   0.000564  -0.000721   0.002094
     21      -0.003483  -0.000043   0.000764   0.000238   0.000090   0.000494
     22      -0.005264  -0.000465  -0.004450   0.001849   0.003803  -0.003473
     23       0.003230   0.000519  -0.002206   0.001087   0.000055   0.001489
     24      -0.000557   0.001725  -0.001255   0.001176  -0.000455   0.000313
     25       0.005062  -0.003929   0.001385  -0.000622  -0.000347   0.001593
     26      -0.001488   0.001653   0.000199  -0.000370   0.000134   0.000519
     27      -0.017190   0.022893  -0.007813  -0.001597   0.003474   0.002125
     28      -0.007469   0.006444  -0.003757   0.006840  -0.005043   0.004488
     29       0.008839  -0.009662   0.003667  -0.026491   0.025340  -0.008322
     30       0.252863   0.067725  -0.086464   0.004208   0.000607  -0.001624
     31       0.067725   0.078645  -0.028430  -0.003682  -0.002206   0.002375
     32      -0.086464  -0.028430   0.092205   0.027375   0.009118  -0.010878
     33       0.004208  -0.003682   0.027375   0.059247  -0.006013   0.031595
     34       0.000607  -0.002206   0.009118  -0.006013   0.066064  -0.034711
     35      -0.001624   0.002375  -0.010878   0.031595  -0.034711   0.299325
     36       0.002125   0.000973  -0.002399   0.001297   0.001652  -0.001168
     37      -0.001725  -0.000161   0.003068  -0.000361  -0.000851   0.001787
     38      -0.000654  -0.000251  -0.001384   0.001024   0.001246  -0.000728
     39      -0.000039  -0.000790  -0.001497   0.000360  -0.000885  -0.003337
     40       0.001856   0.001769  -0.000407  -0.001220  -0.004779  -0.002529
     41      -0.002167   0.000119   0.004814  -0.001586  -0.005838   0.003510
     42      -0.003419  -0.002930   0.000029   0.000565  -0.000033   0.000348
     43      -0.007583  -0.002530  -0.000541   0.005081  -0.000682   0.004203
     44      -0.000394  -0.000457   0.000709  -0.001125   0.000654  -0.002121
     45      -0.000006  -0.000059   0.000069  -0.000910  -0.000996   0.001319
     46       0.000941   0.000439  -0.000409  -0.000747   0.000334  -0.000171
     47       0.001367   0.000231   0.000185   0.001073   0.000019   0.002281
     48      -0.000181  -0.000143   0.000277  -0.000064  -0.000120  -0.000284
     49       0.000827   0.000213  -0.000473  -0.000103   0.000185   0.000049
     50       0.000799   0.000241  -0.000775  -0.000066   0.000339   0.000035
     51      -0.000023   0.000118  -0.000027   0.000190   0.000039   0.000048
     52      -0.001070  -0.000044   0.000842  -0.000125  -0.000119  -0.000416
     53       0.001178   0.000312  -0.000421  -0.000035   0.000052   0.000187
     54       0.001041   0.000445  -0.000306  -0.000111  -0.000020   0.000160
     55       0.000339  -0.000081   0.000223  -0.000060  -0.000413   0.000776
     56      -0.000723  -0.000517   0.000586   0.000151  -0.000377   0.000936
     57      -0.000566  -0.000275   0.000135  -0.000020   0.000145  -0.000122
     58      -0.000710  -0.000203   0.000139   0.000049   0.000132  -0.000258
     59      -0.000499  -0.000079   0.000072   0.000095   0.000160  -0.000343
     60       0.000035   0.000150   0.000144   0.000143  -0.000166   0.000518
     61       0.000941   0.000462  -0.000489  -0.000011   0.000088  -0.000012
     62      -0.001026  -0.000456   0.000766   0.000024  -0.000369   0.000251
     63      -0.000703  -0.000255   0.000409  -0.000185  -0.000054  -0.000096
     64      -0.000517  -0.000068  -0.000115  -0.000048   0.000371  -0.000757
     65       0.000269   0.000117  -0.000364  -0.000073   0.000469  -0.001146
     66       0.002082   0.000709  -0.000615   0.000131  -0.000365   0.000829
     67       0.004744   0.001036   0.003932  -0.002464  -0.003104   0.002360
     68      -0.002948  -0.001288   0.002647  -0.000869  -0.000404  -0.000572
     69      -0.000833   0.000222  -0.000194  -0.000165   0.000186  -0.000465
     70      -0.000775   0.000024   0.000363  -0.000492   0.000059  -0.000952
     71       0.001128   0.000170   0.000036  -0.000371   0.000085  -0.001511
     72      -0.000619  -0.000995  -0.000138  -0.002669   0.004297  -0.000620
     73      -0.001910   0.001147   0.000220   0.003331  -0.002526  -0.001463
     74      -0.001085  -0.002327  -0.002330   0.002911   0.000076   0.009562
     75       0.001033   0.000044   0.000944   0.000158  -0.000693  -0.001797
     76       0.000729   0.002535   0.002332  -0.004124   0.000732  -0.006425
     77      -0.000795   0.000378   0.001661  -0.001157   0.000521  -0.003835
                 36         37         38         39         40         41    
      0       0.002972   0.016745   0.006034   0.001114   0.005565   0.005977
      1      -0.011078  -0.014803  -0.016138  -0.002622  -0.001755   0.006634
      2       0.004272   0.011265   0.007043  -0.008408  -0.030785  -0.015885
      3      -0.093850   0.076364  -0.046384  -0.062821   0.003012   0.059650
      4       0.064710  -0.169893   0.076420  -0.002371  -0.058177   0.018696
      5      -0.050255   0.089324  -0.111224   0.054255   0.004314  -0.259792
      6      -0.022635  -0.019614   0.007996  -0.018088  -0.002091  -0.015426
      7       0.010198   0.019656  -0.012265  -0.002180   0.002715   0.016290
      8      -0.012894  -0.002601   0.004148   0.030952   0.002898   0.004616
      9       0.001704  -0.001956   0.001838  -0.003093   0.000116  -0.003121
     10      -0.000248  -0.002406   0.000980  -0.003680  -0.000646  -0.000574
     11      -0.005827  -0.002467   0.001919   0.001195  -0.000405   0.000376
     12      -0.001124   0.001514  -0.000866  -0.000751  -0.000187   0.002078
     13       0.001042   0.000007   0.000184   0.000973   0.000115  -0.000561
     14       0.002505  -0.002315   0.001291   0.002592   0.000340  -0.002678
     15       0.001393  -0.001395   0.000845   0.000473   0.000111  -0.001849
     16      -0.000335   0.000456  -0.000541  -0.000454   0.000176   0.000548
     17      -0.001764   0.001987  -0.001436  -0.001112  -0.000044   0.002424
     18      -0.000893   0.000676  -0.000372  -0.000440  -0.000265   0.000936
     19      -0.000114   0.000015  -0.000007  -0.000409  -0.000296   0.000247
     20       0.000692  -0.000460   0.000214  -0.000064   0.000158  -0.000822
     21       0.003305  -0.003182   0.002569   0.002327   0.000113  -0.004706
     22      -0.007281   0.006096  -0.001250   0.000468  -0.002918   0.008461
     23      -0.002387   0.003961  -0.002111  -0.001647   0.000300   0.004747
     24      -0.001053  -0.000157  -0.000770  -0.000152  -0.000399   0.000717
     25       0.000477  -0.000854   0.000364  -0.000329   0.000604  -0.001751
     26       0.000449   0.000031  -0.000016  -0.000042  -0.000217  -0.000318
     27      -0.002141  -0.002261  -0.000976  -0.000375  -0.001494   0.000726
     28      -0.002424  -0.002819  -0.002112   0.000975   0.000209   0.000705
     29      -0.003011  -0.000476  -0.003259  -0.001290   0.000552   0.004494
     30       0.002125  -0.001725  -0.000654  -0.000039   0.001856  -0.002167
     31       0.000973  -0.000161  -0.000251  -0.000790   0.001769   0.000119
     32      -0.002399   0.003068  -0.001384  -0.001497  -0.000407   0.004814
     33       0.001297  -0.000361   0.001024   0.000360  -0.001220  -0.001586
     34       0.001652  -0.000851   0.001246  -0.000885  -0.004779  -0.005838
     35      -0.001168   0.001787  -0.000728  -0.003337  -0.002529   0.003510
     36       0.103096  -0.066721   0.044287  -0.001551  -0.008489   0.024839
     37      -0.066721   0.175601  -0.074630   0.007941   0.003457  -0.026308
     38       0.044287  -0.074630   0.100498  -0.017719   0.023173   0.000979
     39      -0.001551   0.007941  -0.017719   0.081911   0.002270  -0.057666
     40      -0.008489   0.003457   0.023173   0.002270   0.055345   0.003272
     41       0.024839  -0.026308   0.000979  -0.057666   0.003272   0.256000
     42       0.005215  -0.005850   0.003204   0.002000   0.000262  -0.006620
     43       0.016430  -0.012854   0.009935   0.005880   0.000774  -0.021841
     44      -0.001261   0.001067   0.001010   0.000835  -0.000539   0.001947
     45       0.000511   0.000738  -0.000956  -0.000244   0.000128  -0.000457
     46      -0.000328   0.000130   0.000235  -0.000511  -0.000429   0.000762
     47       0.000222   0.002430  -0.001954  -0.000976   0.000142   0.003286
     48       0.000521  -0.000705   0.000330  -0.000503   0.000106  -0.000832
     49      -0.001911   0.002033  -0.001123  -0.000782  -0.000219   0.002630
     50      -0.002500   0.002783  -0.001500  -0.000819  -0.000460   0.003472
     51       0.000150  -0.000077   0.000050  -0.000004  -0.000085  -0.000170
     52       0.002785  -0.003392   0.001954   0.001301   0.000477  -0.004205
     53      -0.001356   0.001651  -0.001001  -0.000853  -0.000138   0.002007
     54      -0.001189   0.001689  -0.001148  -0.000906  -0.000005   0.002155
     55       0.001403  -0.001444   0.000823   0.000628   0.000296  -0.001930
     56       0.002986  -0.003279   0.002202   0.001694   0.000253  -0.004345
     57       0.000580  -0.001138   0.000884   0.000714  -0.000178  -0.001328
     58       0.000391  -0.000506   0.000467   0.000406  -0.000154  -0.000681
     59       0.000096  -0.000076   0.000065  -0.000037  -0.000049  -0.000079
     60       0.001106  -0.001117   0.000711   0.000368   0.000094  -0.001559
     61      -0.001451   0.001783  -0.001181  -0.000913  -0.000180   0.002261
     62       0.002808  -0.003106   0.001849   0.001343   0.000431  -0.003957
     63       0.001233  -0.001530   0.000927   0.000842   0.000277  -0.001944
     64      -0.001218   0.001261  -0.000633  -0.000362  -0.000300   0.001709
     65      -0.003074   0.003665  -0.002232  -0.001637  -0.000508   0.004808
     66      -0.001092   0.001233  -0.001025  -0.000973   0.000081   0.001647
     67       0.005827  -0.003907   0.000300  -0.000619   0.003019  -0.005904
     68       0.004708  -0.006232   0.003647   0.002749   0.000205  -0.007857
     69       0.000401  -0.000355   0.000231   0.000320   0.000046  -0.000613
     70      -0.000234   0.000069  -0.000032   0.000398   0.000132   0.000255
     71      -0.002764   0.003298  -0.002364  -0.001911  -0.000144   0.004596
     72       0.000796  -0.001645   0.001240   0.001058   0.000085  -0.001326
     73      -0.000187   0.000132  -0.000316  -0.000133  -0.000499  -0.000572
     74       0.003920  -0.005026   0.005573   0.004995  -0.000613  -0.008390
     75      -0.000704   0.002529  -0.000968  -0.001264   0.000264   0.002173
     76      -0.003836   0.003124  -0.005672  -0.004244   0.001410   0.007539
     77      -0.001623   0.001425  -0.001799  -0.002072   0.000866   0.002910
                 42         43         44         45         46         47    
      0      -0.003692  -0.001135  -0.000074  -0.002310  -0.001970  -0.002157
      1      -0.000413  -0.002178   0.001161  -0.001146  -0.000021  -0.001473
      2       0.002555   0.007611  -0.000667   0.000501   0.001737  -0.000592
      3      -0.006992   0.015023  -0.009449   0.002309  -0.002702  -0.001513
      4      -0.032719   0.011664  -0.004264  -0.000885  -0.000322  -0.003687
      5       0.000657   0.007008  -0.004409   0.001129  -0.000233   0.000633
      6      -0.067679  -0.069644   0.030725   0.008470  -0.003285   0.000018
      7      -0.022136  -0.319644   0.042499   0.000618   0.001462  -0.006289
      8       0.018367  -0.000957  -0.032736   0.018080  -0.022081  -0.038742
      9       0.001379  -0.003217  -0.003055  -0.105892   0.024169  -0.092863
     10       0.016205  -0.020660  -0.031219   0.024921  -0.068720   0.046191
     11      -0.003217   0.011612  -0.002261  -0.091262   0.042744  -0.198411
     12       0.001335   0.000655  -0.001127  -0.019494  -0.007365   0.002394
     13       0.001757  -0.002896   0.000301   0.007502   0.004154  -0.000275
     14       0.000116   0.000486   0.001793  -0.026766  -0.009465   0.002591
     15      -0.001706  -0.002177   0.000038  -0.005117  -0.001769   0.000616
     16      -0.000939  -0.002365   0.000389  -0.003703  -0.000341   0.000029
     17      -0.000021   0.001122  -0.000423   0.002838   0.000816   0.001320
     18       0.000662   0.002168  -0.000911   0.000403  -0.001132   0.000167
     19       0.001227   0.006569  -0.001451  -0.000390  -0.000493   0.000649
     20      -0.001002  -0.000791  -0.000854   0.000204  -0.000219   0.000231
     21      -0.001543  -0.004321   0.001793   0.000201  -0.001713  -0.000366
     22       0.008121   0.014367   0.005670  -0.000377  -0.010099  -0.002074
     23      -0.003859  -0.022356   0.005057   0.000367   0.001694   0.001813
     24      -0.001416   0.002928   0.002020   0.000348   0.017676  -0.003754
     25       0.001032  -0.009746   0.002022  -0.001427  -0.003817  -0.000708
     26       0.004190  -0.003788  -0.004119   0.000761   0.025582  -0.004664
     27      -0.000549  -0.003690   0.002439   0.000371   0.001275  -0.000979
     28      -0.000953  -0.018502   0.009305  -0.000091   0.001411  -0.001878
     29       0.001147   0.002300  -0.002924  -0.000374  -0.000741   0.000048
     30      -0.003419  -0.007583  -0.000394  -0.000006   0.000941   0.001367
     31      -0.002930  -0.002530  -0.000457  -0.000059   0.000439   0.000231
     32       0.000029  -0.000541   0.000709   0.000069  -0.000409   0.000185
     33       0.000565   0.005081  -0.001125  -0.000910  -0.000747   0.001073
     34      -0.000033  -0.000682   0.000654  -0.000996   0.000334   0.000019
     35       0.000348   0.004203  -0.002121   0.001319  -0.000171   0.002281
     36       0.005215   0.016430  -0.001261   0.000511  -0.000328   0.000222
     37      -0.005850  -0.012854   0.001067   0.000738   0.000130   0.002430
     38       0.003204   0.009935   0.001010  -0.000956   0.000235  -0.001954
     39       0.002000   0.005880   0.000835  -0.000244  -0.000511  -0.000976
     40       0.000262   0.000774  -0.000539   0.000128  -0.000429   0.000142
     41      -0.006620  -0.021841   0.001947  -0.000457   0.000762   0.003286
     42       0.075372   0.038320  -0.018280  -0.000170  -0.000012  -0.000220
     43       0.038320   0.332449  -0.005397  -0.001527   0.003755   0.000330
     44      -0.018280  -0.005397   0.039116   0.000025  -0.000932  -0.000072
     45      -0.000170  -0.001527   0.000025   0.120511  -0.025865   0.095643
     46      -0.000012   0.003755  -0.000932  -0.025865   0.071211  -0.038854
     47      -0.000220   0.000330  -0.000072   0.095643  -0.038854   0.232152
     48       0.000054  -0.000666  -0.000175   0.000422   0.001128   0.000032
     49      -0.000217   0.001899  -0.000467   0.000721   0.000179  -0.000206
     50       0.000206   0.000938  -0.000710   0.000163  -0.000378   0.000566
     51      -0.000288   0.001987   0.000576   0.001027   0.000732  -0.000053
     52      -0.001194   0.000314   0.001089  -0.000315   0.000357   0.000358
     53       0.001044   0.001918  -0.000565   0.000176  -0.000159   0.000127
     54      -0.000182   0.001499  -0.001237   0.000188   0.000030   0.000521
     55       0.000041  -0.002984   0.001238  -0.000176   0.000090   0.000126
     56      -0.000782  -0.002536   0.001014  -0.000099   0.000199   0.000307
     57       0.000963   0.002055   0.000255  -0.001272  -0.000663   0.000058
     58       0.000370   0.002108  -0.000162   0.000700   0.000199  -0.000038
     59      -0.000355  -0.000082  -0.000154  -0.001368  -0.000326  -0.000159
     60      -0.000078   0.000414   0.000206   0.000261   0.000439   0.000446
     61       0.000570   0.001710  -0.000366   0.000225   0.000131   0.000109
     62      -0.000584  -0.003748   0.001399  -0.000075   0.000153   0.000210
     63      -0.000711  -0.003217   0.000621  -0.000142  -0.000009  -0.000255
     64       0.000369   0.003285  -0.001044   0.000073  -0.000219  -0.000377
     65       0.001214   0.006005  -0.001520   0.000065   0.000044  -0.000356
     66      -0.000151  -0.001862  -0.000041   0.000262   0.001740   0.000186
     67      -0.008491  -0.019203  -0.004221  -0.000161   0.001745   0.002884
     68       0.001274   0.012041  -0.002702   0.000053   0.000951  -0.000540
     69      -0.000301  -0.003223   0.001091   0.000075   0.000613   0.000003
     70       0.002138   0.000489  -0.001922   0.000514  -0.000083   0.000031
     71       0.001717   0.007988  -0.002136   0.000203  -0.000677   0.001160
     72      -0.000484   0.000477  -0.000451  -0.000126  -0.000466  -0.000442
     73       0.001203   0.012197  -0.003884   0.000568  -0.000016   0.000265
     74      -0.004677  -0.031277   0.012710  -0.000699   0.000715  -0.002385
     75       0.001435   0.008725  -0.003270   0.000361  -0.000331   0.000837
     76       0.004470   0.022535  -0.008977   0.000395  -0.001133   0.002113
     77       0.003036   0.019329  -0.006290   0.000483  -0.000482   0.001000
                 48         49         50         51         52         53    
      0      -0.000073  -0.000015  -0.000254  -0.000287   0.000708  -0.000904
      1       0.000362  -0.000443  -0.000630  -0.000063   0.001353  -0.000368
      2       0.000453  -0.000438  -0.000501   0.000488   0.000309   0.000106
      3       0.000440  -0.000522  -0.001167  -0.000137  -0.000442   0.000071
      4       0.001129  -0.000541  -0.001802  -0.000163   0.002314  -0.001321
      5       0.001694  -0.000604  -0.001045  -0.000257   0.001211  -0.000796
      6      -0.007596   0.000709   0.004444   0.002093  -0.001820   0.000961
      7      -0.003031  -0.002613  -0.000239  -0.001348   0.001571  -0.001385
      8      -0.000000   0.000398   0.001791  -0.001103  -0.000351   0.000918
      9      -0.008402  -0.003121  -0.001102  -0.000536   0.000717   0.001028
     10       0.012086   0.003042  -0.001088  -0.032329  -0.011257   0.004569
     11       0.027387   0.009890  -0.003766   0.000726  -0.000863  -0.001510
     12      -0.075764   0.023546   0.069317  -0.051662  -0.006736  -0.000016
     13       0.022623  -0.076854  -0.064795  -0.007246  -0.286383  -0.002500
     14       0.068573  -0.066059  -0.235225   0.000557  -0.000791  -0.051138
     15       0.005638  -0.003511   0.007299   0.001251  -0.000901   0.000863
     16      -0.006568   0.003376  -0.007801   0.021707  -0.011118   0.025871
     17      -0.020708   0.010443  -0.023258   0.001327  -0.001209   0.000072
     18       0.000444  -0.000979   0.001065  -0.003203   0.002727  -0.004017
     19      -0.000921   0.000849  -0.001934   0.000799   0.000679   0.000195
     20      -0.000142   0.001640   0.000465  -0.003826   0.002385  -0.003587
     21      -0.000322   0.000503   0.000248   0.000598   0.000166   0.000342
     22       0.000031  -0.002256  -0.002297   0.000233   0.003297  -0.003343
     23       0.000130  -0.000572   0.000158   0.000159  -0.000031   0.000837
     24       0.000671   0.000090  -0.000225  -0.006449  -0.002319   0.000431
     25       0.000848   0.000982   0.000028   0.000483   0.001227   0.000598
     26       0.000093   0.000443  -0.000532   0.000603  -0.000537  -0.000323
     27       0.000168  -0.000151  -0.000155   0.000418   0.001103   0.000106
     28       0.000232   0.000146   0.000060  -0.001547   0.000610   0.000325
     29      -0.000284   0.000009   0.000185  -0.000222  -0.000280   0.000381
     30      -0.000181   0.000827   0.000799  -0.000023  -0.001070   0.001178
     31      -0.000143   0.000213   0.000241   0.000118  -0.000044   0.000312
     32       0.000277  -0.000473  -0.000775  -0.000027   0.000842  -0.000421
     33      -0.000064  -0.000103  -0.000066   0.000190  -0.000125  -0.000035
     34      -0.000120   0.000185   0.000339   0.000039  -0.000119   0.000052
     35      -0.000284   0.000049   0.000035   0.000048  -0.000416   0.000187
     36       0.000521  -0.001911  -0.002500   0.000150   0.002785  -0.001356
     37      -0.000705   0.002033   0.002783  -0.000077  -0.003392   0.001651
     38       0.000330  -0.001123  -0.001500   0.000050   0.001954  -0.001001
     39      -0.000503  -0.000782  -0.000819  -0.000004   0.001301  -0.000853
     40       0.000106  -0.000219  -0.000460  -0.000085   0.000477  -0.000138
     41      -0.000832   0.002630   0.003472  -0.000170  -0.004205   0.002007
     42       0.000054  -0.000217   0.000206  -0.000288  -0.001194   0.001044
     43      -0.000666   0.001899   0.000938   0.001987   0.000314   0.001918
     44      -0.000175  -0.000467  -0.000710   0.000576   0.001089  -0.000565
     45       0.000422   0.000721   0.000163   0.001027  -0.000315   0.000176
     46       0.001128   0.000179  -0.000378   0.000732   0.000357  -0.000159
     47       0.000032  -0.000206   0.000566  -0.000053   0.000358   0.000127
     48       0.085766  -0.026584  -0.072557  -0.000147  -0.000223  -0.001129
     49      -0.026584   0.077370   0.071416   0.010362  -0.008496  -0.028353
     50      -0.072557   0.071416   0.259560  -0.000704   0.000430   0.000429
     51      -0.000147   0.010362  -0.000704   0.056549   0.006831   0.001104
     52      -0.000223  -0.008496   0.000430   0.006831   0.311827  -0.000732
     53      -0.001129  -0.028353   0.000429   0.001104  -0.000732   0.052444
     54      -0.002031   0.001139  -0.003747   0.000691  -0.000175   0.000731
     55       0.002219   0.000147   0.002394  -0.000770   0.000393   0.000169
     56      -0.003270   0.002227  -0.002262   0.000168   0.000224   0.000886
     57       0.000930  -0.000504  -0.000414   0.000186   0.000504   0.000091
     58      -0.000565   0.000288  -0.000322  -0.000042   0.000317  -0.000757
     59       0.000151  -0.000661   0.001010   0.000875  -0.000129   0.000715
     60       0.000040   0.000112  -0.000217   0.000206  -0.000463   0.000181
     61      -0.000187  -0.000047  -0.000272   0.001434  -0.000830   0.001354
     62       0.000157   0.000200   0.000942  -0.000542  -0.000158   0.000347
     63      -0.000158   0.000500   0.000368  -0.000051  -0.000359  -0.000007
     64       0.000140  -0.000300   0.000967  -0.000366   0.000722   0.000031
     65       0.000716  -0.000869  -0.000179   0.000119   0.000782   0.000021
     66       0.000156  -0.000085  -0.000072   0.000056  -0.000150   0.000125
     67      -0.000218   0.001996   0.002696  -0.000204  -0.002653   0.002593
     68      -0.000128   0.000620   0.000662  -0.000061  -0.000478   0.000077
     69       0.000105   0.000005   0.000142   0.000039   0.000024   0.000130
     70      -0.000992  -0.000067   0.000812  -0.000179  -0.000023   0.000077
     71      -0.000083  -0.000569  -0.000457  -0.000051   0.000334  -0.000059
     72      -0.000160   0.000145   0.000297  -0.000261  -0.000206  -0.000249
     73       0.000039  -0.000394  -0.000271   0.000087  -0.000335  -0.000355
     74      -0.000203   0.000754   0.001196   0.000122   0.000874   0.000404
     75       0.000009  -0.000203  -0.000260  -0.000412  -0.000455  -0.000079
     76      -0.000073  -0.000376  -0.000714  -0.000478  -0.000939  -0.000275
     77      -0.000051  -0.000344  -0.000422   0.000207  -0.000456  -0.000334
                 54         55         56         57         58         59    
      0      -0.000657   0.000786   0.002131   0.001030   0.000530  -0.000344
      1      -0.000120  -0.000827  -0.000985  -0.000024   0.000068   0.000534
      2      -0.000381  -0.000386  -0.000255   0.000118   0.000265   0.000262
      3      -0.000361   0.000404   0.000992   0.000058  -0.000135  -0.000293
      4      -0.001399   0.000468   0.002165   0.000779   0.000257   0.000277
      5       0.000192   0.000164   0.000539  -0.000315  -0.000047   0.000365
      6       0.001786  -0.001403  -0.003767  -0.002173  -0.001016   0.000758
      7      -0.000788   0.002672   0.001911  -0.002338  -0.001608   0.000252
      8       0.001042  -0.000791   0.000089   0.000251   0.000491   0.000393
      9       0.000803  -0.000315   0.000360  -0.000810   0.001105  -0.001849
     10      -0.000675  -0.000361  -0.000590   0.002878  -0.000515   0.002170
     11      -0.000854  -0.000695  -0.000071  -0.004220   0.002113  -0.004043
     12       0.005641  -0.003339   0.006414  -0.018390   0.012516  -0.024789
     13      -0.007762   0.004484  -0.009210  -0.005844   0.003477  -0.007159
     14      -0.019248   0.012356  -0.020968   0.005827  -0.003071   0.004678
     15      -0.067744   0.020378   0.049730  -0.259784  -0.055514   0.052119
     16       0.023215  -0.088554  -0.083156  -0.057857  -0.068606   0.013036
     17       0.053524  -0.080817  -0.238965   0.049491   0.011302  -0.064063
     18      -0.000389   0.009664   0.000112  -0.001453  -0.032400   0.000892
     19      -0.000905  -0.014613   0.001604   0.001547  -0.004221  -0.001194
     20      -0.001053  -0.031972   0.000790  -0.000327   0.007763  -0.001462
     21       0.000864  -0.000331  -0.001426   0.001828   0.000720   0.000656
     22      -0.002963   0.003807   0.005302   0.001978  -0.005171   0.001315
     23      -0.000115   0.001141   0.000441  -0.000200   0.000336  -0.000043
     24      -0.000575  -0.000063   0.000095   0.000712   0.000954   0.000036
     25       0.000601  -0.000899  -0.001367   0.000048  -0.001019   0.000743
     26      -0.000263  -0.000631  -0.000572  -0.000025   0.000717  -0.000025
     27       0.000167  -0.001162  -0.001439  -0.000504  -0.000149   0.000665
     28       0.000109  -0.001665  -0.001622   0.000446   0.000883   0.000572
     29      -0.000263   0.002116   0.002293   0.000528  -0.000543  -0.000931
     30       0.001041   0.000339  -0.000723  -0.000566  -0.000710  -0.000499
     31       0.000445  -0.000081  -0.000517  -0.000275  -0.000203  -0.000079
     32      -0.000306   0.000223   0.000586   0.000135   0.000139   0.000072
     33      -0.000111  -0.000060   0.000151  -0.000020   0.000049   0.000095
     34      -0.000020  -0.000413  -0.000377   0.000145   0.000132   0.000160
     35       0.000160   0.000776   0.000936  -0.000122  -0.000258  -0.000343
     36      -0.001189   0.001403   0.002986   0.000580   0.000391   0.000096
     37       0.001689  -0.001444  -0.003279  -0.001138  -0.000506  -0.000076
     38      -0.001148   0.000823   0.002202   0.000884   0.000467   0.000065
     39      -0.000906   0.000628   0.001694   0.000714   0.000406  -0.000037
     40      -0.000005   0.000296   0.000253  -0.000178  -0.000154  -0.000049
     41       0.002155  -0.001930  -0.004345  -0.001328  -0.000681  -0.000079
     42      -0.000182   0.000041  -0.000782   0.000963   0.000370  -0.000355
     43       0.001499  -0.002984  -0.002536   0.002055   0.002108  -0.000082
     44      -0.001237   0.001238   0.001014   0.000255  -0.000162  -0.000154
     45       0.000188  -0.000176  -0.000099  -0.001272   0.000700  -0.001368
     46       0.000030   0.000090   0.000199  -0.000663   0.000199  -0.000326
     47       0.000521   0.000126   0.000307   0.000058  -0.000038  -0.000159
     48      -0.002031   0.002219  -0.003270   0.000930  -0.000565   0.000151
     49       0.001139   0.000147   0.002227  -0.000504   0.000288  -0.000661
     50      -0.003747   0.002394  -0.002262  -0.000414  -0.000322   0.001010
     51       0.000691  -0.000770   0.000168   0.000186  -0.000042   0.000875
     52      -0.000175   0.000393   0.000224   0.000504   0.000317  -0.000129
     53       0.000731   0.000169   0.000886   0.000091  -0.000757   0.000715
     54       0.068299  -0.026688  -0.054408  -0.006027   0.011927   0.025244
     55      -0.026688   0.096559   0.087775  -0.001604   0.003056   0.008635
     56      -0.054408   0.087775   0.260616   0.001014  -0.001409  -0.004004
     57      -0.006027  -0.001604   0.001014   0.284097   0.062810  -0.052246
     58       0.011927   0.003056  -0.001409   0.062810   0.072948  -0.016374
     59       0.025244   0.008635  -0.004004  -0.052246  -0.016374   0.066258
     60      -0.000061  -0.000002  -0.000495   0.000288   0.000221   0.000373
     61       0.000244   0.001247  -0.000247  -0.000670   0.001075   0.000102
     62       0.000404  -0.000331   0.000069   0.000359   0.000494  -0.000100
     63       0.000809  -0.001080   0.000082   0.000298   0.000335  -0.000213
     64      -0.000686  -0.006195   0.001439  -0.000152   0.001034   0.000067
     65      -0.000868   0.001345   0.002497   0.000115  -0.000678  -0.000147
     66       0.000200   0.000415  -0.000350  -0.000856  -0.002436   0.000296
     67       0.002611   0.000132  -0.004209  -0.002610  -0.003522   0.000093
     68      -0.000081  -0.000547  -0.000832  -0.000062  -0.000074   0.000964
     69       0.000007   0.000023  -0.000131   0.000067  -0.000097   0.000081
     70      -0.000043   0.000245   0.000572   0.000156   0.000092  -0.000192
     71      -0.000226   0.001221   0.001496   0.000097  -0.000237  -0.000223
     72      -0.000050  -0.000256  -0.000267   0.000216   0.000193   0.000008
     73      -0.000622   0.001039   0.001471   0.000319   0.000114  -0.000323
     74       0.000922  -0.004217  -0.005171  -0.000180   0.000678   0.001569
     75      -0.000201   0.000928   0.001116  -0.000162  -0.000193  -0.000322
     76      -0.000615   0.003353   0.004308   0.000091  -0.000567  -0.001297
     77      -0.000633   0.002032   0.002773   0.000299  -0.000175  -0.000704
                 60         61         62         63         64         65    
      0      -0.000336  -0.001308   0.001307   0.001141   0.000049  -0.001277
      1      -0.000662  -0.000223  -0.000100   0.000257   0.000439   0.000252
      2       0.000508   0.000216   0.000026  -0.000600   0.000071   0.000623
      3       0.000531  -0.000664   0.000995   0.000100  -0.000488  -0.000680
      4       0.000434  -0.001593   0.001990   0.001243  -0.000609  -0.002498
      5      -0.000129  -0.000317   0.000779   0.000653  -0.000180  -0.001160
      6      -0.001575   0.002135  -0.003742  -0.000896   0.001234   0.003291
      7      -0.000414  -0.000900   0.003481   0.002792  -0.002739  -0.004984
      8       0.000156   0.000147  -0.001057  -0.000842   0.000938   0.001564
      9      -0.000133  -0.000594   0.000276  -0.000438   0.000261   0.000756
     10      -0.000941  -0.000043  -0.000588  -0.000134   0.000297   0.000284
     11      -0.000092  -0.000512   0.000289   0.000198   0.000081  -0.000162
     12       0.000917  -0.001795   0.000855  -0.000107  -0.000459  -0.000610
     13      -0.000686  -0.006774   0.000522  -0.000042   0.001670   0.001028
     14       0.000092  -0.001368   0.000603   0.000515  -0.001433   0.000935
     15       0.002416   0.021249  -0.000527   0.001291   0.008519  -0.000838
     16      -0.000824  -0.011264  -0.001242  -0.001118  -0.013882   0.001124
     17       0.002737   0.025390  -0.000388  -0.002551  -0.030878  -0.000493
     18      -0.134680   0.049711  -0.104114  -0.063784   0.023068   0.041010
     19       0.046894  -0.079477   0.058613   0.024324  -0.092202  -0.080739
     20      -0.097917   0.056912  -0.179279   0.042223  -0.077832  -0.221010
     21      -0.026401  -0.007648   0.006755  -0.026265  -0.005097   0.015001
     22       0.013552   0.000994  -0.000996   0.009779   0.008019  -0.001285
     23      -0.022422  -0.006996   0.008418   0.032891   0.008206  -0.008419
     24      -0.004056  -0.002385   0.001451   0.003517   0.001090  -0.001955
     25      -0.004148  -0.000001  -0.000902  -0.000428   0.000129   0.002745
     26       0.003366   0.000275  -0.000040   0.005921   0.001554   0.001949
     27      -0.001022  -0.000212  -0.000418  -0.000360   0.000539   0.000939
     28       0.000488   0.000414  -0.000995  -0.000924   0.001396   0.002075
     29      -0.000708  -0.000569   0.001705   0.000311  -0.001363  -0.001531
     30       0.000035   0.000941  -0.001026  -0.000703  -0.000517   0.000269
     31       0.000150   0.000462  -0.000456  -0.000255  -0.000068   0.000117
     32       0.000144  -0.000489   0.000766   0.000409  -0.000115  -0.000364
     33       0.000143  -0.000011   0.000024  -0.000185  -0.000048  -0.000073
     34      -0.000166   0.000088  -0.000369  -0.000054   0.000371   0.000469
     35       0.000518  -0.000012   0.000251  -0.000096  -0.000757  -0.001146
     36       0.001106  -0.001451   0.002808   0.001233  -0.001218  -0.003074
     37      -0.001117   0.001783  -0.003106  -0.001530   0.001261   0.003665
     38       0.000711  -0.001181   0.001849   0.000927  -0.000633  -0.002232
     39       0.000368  -0.000913   0.001343   0.000842  -0.000362  -0.001637
     40       0.000094  -0.000180   0.000431   0.000277  -0.000300  -0.000508
     41      -0.001559   0.002261  -0.003957  -0.001944   0.001709   0.004808
     42      -0.000078   0.000570  -0.000584  -0.000711   0.000369   0.001214
     43       0.000414   0.001710  -0.003748  -0.003217   0.003285   0.006005
     44       0.000206  -0.000366   0.001399   0.000621  -0.001044  -0.001520
     45       0.000261   0.000225  -0.000075  -0.000142   0.000073   0.000065
     46       0.000439   0.000131   0.000153  -0.000009  -0.000219   0.000044
     47       0.000446   0.000109   0.000210  -0.000255  -0.000377  -0.000356
     48       0.000040  -0.000187   0.000157  -0.000158   0.000140   0.000716
     49       0.000112  -0.000047   0.000200   0.000500  -0.000300  -0.000869
     50      -0.000217  -0.000272   0.000942   0.000368   0.000967  -0.000179
     51       0.000206   0.001434  -0.000542  -0.000051  -0.000366   0.000119
     52      -0.000463  -0.000830  -0.000158  -0.000359   0.000722   0.000782
     53       0.000181   0.001354   0.000347  -0.000007   0.000031   0.000021
     54      -0.000061   0.000244   0.000404   0.000809  -0.000686  -0.000868
     55      -0.000002   0.001247  -0.000331  -0.001080  -0.006195   0.001345
     56      -0.000495  -0.000247   0.000069   0.000082   0.001439   0.002497
     57       0.000288  -0.000670   0.000359   0.000298  -0.000152   0.000115
     58       0.000221   0.001075   0.000494   0.000335   0.001034  -0.000678
     59       0.000373   0.000102  -0.000100  -0.000213   0.000067  -0.000147
     60       0.155651  -0.051156   0.110347   0.005734  -0.002886   0.005883
     61      -0.051156   0.086737  -0.063866  -0.007838   0.004850  -0.010234
     62       0.110347  -0.063866   0.185679  -0.016015   0.010324  -0.017894
     63       0.005734  -0.007838  -0.016015   0.077609  -0.022991  -0.059502
     64      -0.002886   0.004850   0.010324  -0.022991   0.096892   0.086951
     65       0.005883  -0.010234  -0.017894  -0.059502   0.086951   0.240642
     66       0.000552   0.000173  -0.000833   0.000482  -0.000204   0.000473
     67      -0.001133   0.003200  -0.003459  -0.000482   0.000040   0.001688
     68      -0.001373  -0.000394  -0.000507  -0.000589   0.001633   0.001377
     69      -0.000087   0.000337   0.000198   0.000333   0.000785   0.002277
     70      -0.000213  -0.000272   0.000296  -0.000138  -0.000463  -0.001400
     71       0.000396  -0.000174   0.001757  -0.001664  -0.001331  -0.000324
     72      -0.000151   0.000070  -0.000264   0.000378   0.000242  -0.000401
     73       0.000538  -0.000201   0.001017   0.000301  -0.000793  -0.001411
     74      -0.001918   0.000907  -0.003517  -0.001246   0.003409   0.004991
     75       0.000235  -0.000240   0.000841   0.000083  -0.000858  -0.001149
     76       0.001389  -0.000901   0.002704   0.000816  -0.002591  -0.003946
     77       0.001015  -0.000519   0.001681   0.000243  -0.001661  -0.002506
                 66         67         68         69         70         71    
      0      -0.001645  -0.000728   0.004616  -0.000469   0.001013  -0.000701
      1      -0.000520   0.000966   0.002307  -0.001629   0.001031   0.002310
      2       0.000094  -0.004842  -0.001344   0.001076  -0.000843  -0.000571
      3       0.000243  -0.000177  -0.002094   0.000387  -0.002492  -0.001632
      4      -0.001030  -0.002636   0.001307   0.000206  -0.000186  -0.003157
      5      -0.000156   0.004311   0.001415  -0.000372   0.000939  -0.000153
      6       0.001932   0.006133  -0.005401   0.000536  -0.001218   0.003676
      7       0.001557   0.020621  -0.010894   0.002719  -0.009339  -0.004716
      8      -0.000083   0.002244   0.004185  -0.000762   0.001732   0.002972
      9      -0.003524   0.002935  -0.003562   0.000311   0.008416   0.000097
     10      -0.000161  -0.004814  -0.000474  -0.001144  -0.011315   0.003611
     11      -0.004514   0.001095  -0.003694  -0.000504  -0.028465   0.002223
     12      -0.000667   0.000081   0.000443   0.000077   0.000873  -0.000437
     13       0.000587   0.000960  -0.000655  -0.000258   0.000654   0.000790
     14      -0.000582  -0.005360   0.000432  -0.000317  -0.000270  -0.000335
     15      -0.007031  -0.004349  -0.000029  -0.000529   0.000142   0.000063
     16       0.000180   0.002195  -0.001413  -0.000229  -0.000068   0.000493
     17       0.002427   0.005262   0.000088   0.000378  -0.000541  -0.000509
     18      -0.002910   0.004522   0.005964   0.005056  -0.001774   0.002597
     19      -0.040415  -0.012465   0.009488  -0.000277  -0.000579   0.000493
     20       0.003391  -0.003975  -0.005263  -0.004324   0.001138   0.000734
     21      -0.064523  -0.019781  -0.011978  -0.003134   0.001803  -0.007605
     22      -0.003059  -0.363757   0.007055  -0.008347   0.010213  -0.007782
     23      -0.010784   0.053694  -0.021807  -0.028031   0.011582  -0.032873
     24       0.000943  -0.002804  -0.001869  -0.063346   0.025039   0.046522
     25       0.027268  -0.007026   0.028551   0.024293  -0.106172  -0.089199
     26      -0.000343  -0.007686  -0.007387   0.043371  -0.089352  -0.204270
     27       0.001003   0.003291   0.001016  -0.007855  -0.004634   0.003598
     28      -0.000856   0.003355   0.006836   0.009764   0.005691  -0.001922
     29       0.000380   0.005383  -0.000008   0.025641   0.007575  -0.008939
     30       0.002082   0.004744  -0.002948  -0.000833  -0.000775   0.001128
     31       0.000709   0.001036  -0.001288   0.000222   0.000024   0.000170
     32      -0.000615   0.003932   0.002647  -0.000194   0.000363   0.000036
     33       0.000131  -0.002464  -0.000869  -0.000165  -0.000492  -0.000371
     34      -0.000365  -0.003104  -0.000404   0.000186   0.000059   0.000085
     35       0.000829   0.002360  -0.000572  -0.000465  -0.000952  -0.001511
     36      -0.001092   0.005827   0.004708   0.000401  -0.000234  -0.002764
     37       0.001233  -0.003907  -0.006232  -0.000355   0.000069   0.003298
     38      -0.001025   0.000300   0.003647   0.000231  -0.000032  -0.002364
     39      -0.000973  -0.000619   0.002749   0.000320   0.000398  -0.001911
     40       0.000081   0.003019   0.000205   0.000046   0.000132  -0.000144
     41       0.001647  -0.005904  -0.007857  -0.000613   0.000255   0.004596
     42      -0.000151  -0.008491   0.001274  -0.000301   0.002138   0.001717
     43      -0.001862  -0.019203   0.012041  -0.003223   0.000489   0.007988
     44      -0.000041  -0.004221  -0.002702   0.001091  -0.001922  -0.002136
     45       0.000262  -0.000161   0.000053   0.000075   0.000514   0.000203
     46       0.001740   0.001745   0.000951   0.000613  -0.000083  -0.000677
     47       0.000186   0.002884  -0.000540   0.000003   0.000031   0.001160
     48       0.000156  -0.000218  -0.000128   0.000105  -0.000992  -0.000083
     49      -0.000085   0.001996   0.000620   0.000005  -0.000067  -0.000569
     50      -0.000072   0.002696   0.000662   0.000142   0.000812  -0.000457
     51       0.000056  -0.000204  -0.000061   0.000039  -0.000179  -0.000051
     52      -0.000150  -0.002653  -0.000478   0.000024  -0.000023   0.000334
     53       0.000125   0.002593   0.000077   0.000130   0.000077  -0.000059
     54       0.000200   0.002611  -0.000081   0.000007  -0.000043  -0.000226
     55       0.000415   0.000132  -0.000547   0.000023   0.000245   0.001221
     56      -0.000350  -0.004209  -0.000832  -0.000131   0.000572   0.001496
     57      -0.000856  -0.002610  -0.000062   0.000067   0.000156   0.000097
     58      -0.002436  -0.003522  -0.000074  -0.000097   0.000092  -0.000237
     59       0.000296   0.000093   0.000964   0.000081  -0.000192  -0.000223
     60       0.000552  -0.001133  -0.001373  -0.000087  -0.000213   0.000396
     61       0.000173   0.003200  -0.000394   0.000337  -0.000272  -0.000174
     62      -0.000833  -0.003459  -0.000507   0.000198   0.000296   0.001757
     63       0.000482  -0.000482  -0.000589   0.000333  -0.000138  -0.001664
     64      -0.000204   0.000040   0.001633   0.000785  -0.000463  -0.001331
     65       0.000473   0.001688   0.001377   0.002277  -0.001400  -0.000324
     66       0.075583   0.017072   0.010698   0.000603  -0.000738  -0.000243
     67       0.017072   0.383206  -0.044295  -0.000613  -0.000471   0.002795
     68       0.010698  -0.044295   0.034316   0.001077   0.000594   0.000696
     69       0.000603  -0.000613   0.001077   0.071042  -0.024572  -0.041088
     70      -0.000738  -0.000471   0.000594  -0.024572   0.113152   0.093667
     71      -0.000243   0.002795   0.000696  -0.041088   0.093667   0.234828
     72      -0.000835  -0.003640   0.000240  -0.003790  -0.000759   0.000765
     73       0.000077  -0.002996  -0.001242   0.000180  -0.001358  -0.001999
     74      -0.000547  -0.004078   0.004769  -0.000057   0.005335   0.007444
     75      -0.000055   0.001508  -0.001791   0.001173  -0.001136  -0.002006
     76       0.000789   0.004282  -0.003437   0.001354  -0.001387  -0.005366
     77       0.000007  -0.002514  -0.002770   0.001152  -0.001330  -0.003033
                 72         73         74         75         76         77    
      0      -0.000899   0.001209   0.003503   0.005366  -0.009899  -0.000683
      1       0.006408  -0.002384  -0.009823   0.023366  -0.010889   0.013387
      2      -0.024634   0.026905  -0.003390   0.012839  -0.015010   0.003007
      3       0.000820  -0.002965   0.006536  -0.006062  -0.000851  -0.005162
      4       0.000484   0.000216   0.009311   0.000256  -0.010060  -0.002748
      5       0.000556   0.001719  -0.005132  -0.000210   0.007553   0.003335
      6      -0.001282   0.000839  -0.008424   0.002544   0.007138   0.003693
      7      -0.001121  -0.010898   0.023464  -0.006897  -0.014880  -0.015866
      8       0.000175   0.003462  -0.008932   0.002268   0.006116   0.005392
      9      -0.002294  -0.001046  -0.001571  -0.003830   0.000097   0.002864
     10       0.001642   0.000976  -0.001321   0.000881   0.001399   0.001030
     11       0.000953  -0.000599   0.004516  -0.000659  -0.003850  -0.002721
     12       0.000427  -0.000248   0.000957   0.000032  -0.000421  -0.000785
     13      -0.001164   0.001093  -0.004672   0.000173   0.003344   0.003016
     14       0.000470  -0.000162   0.000718  -0.000164  -0.000510  -0.000388
     15       0.000166   0.000388  -0.001306   0.000719   0.001056   0.000677
     16      -0.000276   0.000211  -0.001379   0.000524   0.001190   0.000581
     17      -0.000140  -0.000862   0.002451  -0.000430  -0.002104  -0.001524
     18      -0.000449  -0.000811   0.003539  -0.001235  -0.003120  -0.001846
     19       0.000068  -0.000595   0.002149   0.000150  -0.001803  -0.000693
     20       0.000110   0.000957  -0.003515   0.001058   0.003489   0.002487
     21       0.002100   0.003814  -0.008313  -0.000151   0.004141   0.002327
     22       0.004836   0.003773   0.003648  -0.002214  -0.004714   0.002482
     23       0.000199   0.001887  -0.009752   0.004128   0.008488   0.005347
     24      -0.001153   0.001061   0.000257  -0.007429  -0.000878   0.006318
     25      -0.006573  -0.001159  -0.006285  -0.023122  -0.001704   0.013064
     26       0.029250   0.009255  -0.010062  -0.013588  -0.003247   0.003982
     27      -0.049649   0.001630  -0.009536  -0.065823  -0.044987  -0.027681
     28      -0.000472  -0.056909   0.029834  -0.048042  -0.192374  -0.087335
     29      -0.001033   0.042911  -0.261989  -0.036004  -0.106047  -0.122015
     30      -0.000619  -0.001910  -0.001085   0.001033   0.000729  -0.000795
     31      -0.000995   0.001147  -0.002327   0.000044   0.002535   0.000378
     32      -0.000138   0.000220  -0.002330   0.000944   0.002332   0.001661
     33      -0.002669   0.003331   0.002911   0.000158  -0.004124  -0.001157
     34       0.004297  -0.002526   0.000076  -0.000693   0.000732   0.000521
     35      -0.000620  -0.001463   0.009562  -0.001797  -0.006425  -0.003835
     36       0.000796  -0.000187   0.003920  -0.000704  -0.003836  -0.001623
     37      -0.001645   0.000132  -0.005026   0.002529   0.003124   0.001425
     38       0.001240  -0.000316   0.005573  -0.000968  -0.005672  -0.001799
     39       0.001058  -0.000133   0.004995  -0.001264  -0.004244  -0.002072
     40       0.000085  -0.000499  -0.000613   0.000264   0.001410   0.000866
     41      -0.001326  -0.000572  -0.008390   0.002173   0.007539   0.002910
     42      -0.000484   0.001203  -0.004677   0.001435   0.004470   0.003036
     43       0.000477   0.012197  -0.031277   0.008725   0.022535   0.019329
     44      -0.000451  -0.003884   0.012710  -0.003270  -0.008977  -0.006290
     45      -0.000126   0.000568  -0.000699   0.000361   0.000395   0.000483
     46      -0.000466  -0.000016   0.000715  -0.000331  -0.001133  -0.000482
     47      -0.000442   0.000265  -0.002385   0.000837   0.002113   0.001000
     48      -0.000160   0.000039  -0.000203   0.000009  -0.000073  -0.000051
     49       0.000145  -0.000394   0.000754  -0.000203  -0.000376  -0.000344
     50       0.000297  -0.000271   0.001196  -0.000260  -0.000714  -0.000422
     51      -0.000261   0.000087   0.000122  -0.000412  -0.000478   0.000207
     52      -0.000206  -0.000335   0.000874  -0.000455  -0.000939  -0.000456
     53      -0.000249  -0.000355   0.000404  -0.000079  -0.000275  -0.000334
     54      -0.000050  -0.000622   0.000922  -0.000201  -0.000615  -0.000633
     55      -0.000256   0.001039  -0.004217   0.000928   0.003353   0.002032
     56      -0.000267   0.001471  -0.005171   0.001116   0.004308   0.002773
     57       0.000216   0.000319  -0.000180  -0.000162   0.000091   0.000299
     58       0.000193   0.000114   0.000678  -0.000193  -0.000567  -0.000175
     59       0.000008  -0.000323   0.001569  -0.000322  -0.001297  -0.000704
     60      -0.000151   0.000538  -0.001918   0.000235   0.001389   0.001015
     61       0.000070  -0.000201   0.000907  -0.000240  -0.000901  -0.000519
     62      -0.000264   0.001017  -0.003517   0.000841   0.002704   0.001681
     63       0.000378   0.000301  -0.001246   0.000083   0.000816   0.000243
     64       0.000242  -0.000793   0.003409  -0.000858  -0.002591  -0.001661
     65      -0.000401  -0.001411   0.004991  -0.001149  -0.003946  -0.002506
     66      -0.000835   0.000077  -0.000547  -0.000055   0.000789   0.000007
     67      -0.003640  -0.002996  -0.004078   0.001508   0.004282  -0.002514
     68       0.000240  -0.001242   0.004769  -0.001791  -0.003437  -0.002770
     69      -0.003790   0.000180  -0.000057   0.001173   0.001354   0.001152
     70      -0.000759  -0.001358   0.005335  -0.001136  -0.001387  -0.001330
     71       0.000765  -0.001999   0.007444  -0.002006  -0.005366  -0.003033
     72       0.059558  -0.003815   0.002724  -0.000608   0.002474  -0.007388
     73      -0.003815   0.063371  -0.043467  -0.003924  -0.003304  -0.033189
     74       0.002724  -0.043467   0.259718   0.009078   0.033530   0.008443
     75      -0.000608  -0.003924   0.009078   0.074830   0.048911   0.027637
     76       0.002474  -0.003304   0.033530   0.048911   0.203609   0.089087
     77      -0.007388  -0.033189   0.008443   0.027637   0.089087   0.106570

$bmatrix
 168 78
                  0          1          2          3          4          5    
      0       0.234860   0.887831   0.395723  -0.234860  -0.887831  -0.395723
      1       0.000000   0.000000   0.000000   0.992849   0.104430   0.057845
      2       0.000000   0.000000   0.000000   0.000000   0.000000   0.000000
      3       0.000000   0.000000   0.000000   0.000000   0.000000   0.000000
      4       0.000000   0.000000   0.000000   0.000000   0.000000   0.000000
      5       0.000000   0.000000   0.000000   0.000000   0.000000   0.000000
      6       0.000000   0.000000   0.000000   0.000000   0.000000   0.000000
      7       0.000000   0.000000   0.000000   0.000000   0.000000   0.000000
      8       0.000000   0.000000   0.000000   0.000000   0.000000   0.000000
      9       0.000000   0.000000   0.000000   0.000000   0.000000   0.000000
     10       0.694747  -0.680942   0.231611   0.000000   0.000000   0.000000
     11      -0.898184  -0.286264   0.333646   0.000000   0.000000   0.000000
     12      -0.078707   0.073733  -0.994167   0.000000   0.000000   0.000000
     13       0.000000   0.000000   0.000000  -0.423542   0.721130  -0.548255
     14       0.000000   0.000000   0.000000  -0.375443   0.067571   0.924379
     15       0.000000   0.000000   0.000000   0.000000   0.000000   0.000000
     16       0.000000   0.000000   0.000000   0.000000   0.000000   0.000000
     17       0.000000   0.000000   0.000000   0.000000   0.000000   0.000000
     18       0.000000   0.000000   0.000000   0.000000   0.000000   0.000000
     19       0.000000   0.000000   0.000000   0.000000   0.000000   0.000000
     20       0.000000   0.000000   0.000000   0.000000   0.000000   0.000000
     21       0.000000   0.000000   0.000000   0.000000   0.000000   0.000000
     22       0.000000   0.000000   0.000000   0.000000   0.000000   0.000000
     23       0.000000   0.000000   0.000000   0.000000   0.000000   0.000000
     24       0.000000   0.000000   0.000000   0.000000   0.000000   0.000000
     25       0.000000   0.000000   0.000000   0.000000   0.000000   0.000000
     26       0.000000   0.000000   0.000000   0.000000   0.000000   0.000000
     27      -0.107687  -0.609058   0.287249   0.000972   0.139530  -0.313623
     28       0.046111   0.597520  -0.333409   0.000000   0.000000   0.000000
     29       0.629796   0.136969   0.426336   0.000000   0.000000   0.000000
     30       0.331437  -0.409334  -0.429045  -0.298505   0.003439   0.169446
     31      -0.461035  -0.104084  -0.311543   0.284653  -0.135727   0.135573
     32      -0.398662   0.392577   0.388400   0.000000   0.000000   0.000000
     33       0.000000   0.000000   0.000000  -0.419654  -0.101656  -0.532806
     34      -0.181257   0.157329  -0.245403   0.369725   0.174166   0.535828
     35       0.000000   0.000000   0.000000   0.522976  -0.516882  -0.244617
     36       0.333641  -0.075170  -0.029366  -0.376423   0.402047   0.173549
     37      -0.165830  -0.084667   0.288376   0.351076   0.527794  -0.245530
     38       0.000000   0.000000   0.000000  -0.412023  -0.490127   0.281514
     39       0.000000   0.000000   0.000000   0.037437  -0.186869  -0.305199
     40       0.000000   0.000000   0.000000  -0.038450   0.357456   0.014629
     41       0.000000   0.000000   0.000000   0.000000   0.000000   0.000000
     42       0.000000   0.000000   0.000000   0.000000   0.000000   0.000000
     43       0.000000   0.000000   0.000000   0.000000   0.000000   0.000000
     44       0.000000   0.000000   0.000000   0.000000   0.000000   0.000000
     45       0.000000   0.000000   0.000000   0.000000   0.000000   0.000000
     46       0.000000   0.000000   0.000000   0.000000   0.000000   0.000000
     47       0.000000   0.000000   0.000000   0.000000   0.000000   0.000000
     48       0.000000   0.000000   0.000000   0.000000   0.000000   0.000000
     49       0.000000   0.000000   0.000000   0.000000   0.000000   0.000000
     50       0.000000   0.000000   0.000000   0.000000   0.000000   0.000000
     51       0.000000   0.000000   0.000000   0.000000   0.000000   0.000000
     52       0.000000   0.000000   0.000000   0.000000   0.000000   0.000000
     53       0.000000   0.000000   0.000000   0.000000   0.000000   0.000000
     54       0.000000   0.000000   0.000000   0.000000   0.000000   0.000000
     55       0.000000   0.000000   0.000000   0.000000   0.000000   0.000000
     56       0.000000   0.000000   0.000000   0.000000   0.000000   0.000000
     57       0.000000   0.000000   0.000000   0.000000   0.000000   0.000000
     58       0.000000   0.000000   0.000000   0.000000   0.000000   0.000000
     59       0.000000   0.000000   0.000000   0.000000   0.000000   0.000000
     60       0.000000   0.000000   0.000000   0.000000   0.000000   0.000000
     61       0.000000   0.000000   0.000000   0.000000   0.000000   0.000000
     62       0.000000   0.000000   0.000000   0.000000   0.000000   0.000000
     63       0.000000   0.000000   0.000000   0.000000   0.000000   0.000000
     64       0.000000   0.000000   0.000000   0.000000   0.000000   0.000000
     65       0.000000   0.000000   0.000000   0.000000   0.000000   0.000000
     66       0.000000   0.000000   0.000000   0.000000   0.000000   0.000000
     67       0.000000   0.000000   0.000000   0.000000   0.000000   0.000000
     68       0.000000   0.000000   0.000000   0.000000   0.000000   0.000000
     69       0.000000   0.000000   0.000000   0.000000   0.000000   0.000000
     70       0.000000   0.000000   0.000000   0.000000   0.000000   0.000000
     71       0.000000   0.000000   0.000000   0.000000   0.000000   0.000000
     72       0.000000   0.000000   0.000000   0.000000   0.000000   0.000000
     73       0.000000   0.000000   0.000000   0.000000   0.000000   0.000000
     74       0.000000   0.000000   0.000000   0.000000   0.000000   0.000000
     75       0.238679   0.186937  -0.166349   0.000000   0.000000   0.000000
     76       0.000000   0.000000   0.000000   0.000000   0.000000   0.000000
     77       0.000000   0.000000   0.000000   0.000000   0.000000   0.000000
     78      -0.190145  -0.245669  -0.151910   0.000000   0.000000   0.000000
     79       0.000000   0.000000   0.000000   0.000000   0.000000   0.000000
     80      -0.050889   0.062464   0.336294   0.000000   0.000000   0.000000
     81       0.253543   0.168758  -0.529097  -0.070462  -0.237251   0.574108
     82       0.378948  -0.339247   0.536219  -0.588600   0.302622  -0.329621
     83      -0.519052   0.090398   0.105241  -0.412717   0.219494  -0.247503
     84       0.356024   0.069226  -0.366612  -0.600925   0.216673  -0.129473
     85       0.179223  -0.296241   0.558267   0.456670   0.081406  -0.453672
     86      -0.718776   0.133404   0.127289   0.632554  -0.001722  -0.371554
     87       0.156299   0.112232  -0.344564   0.444345  -0.004543  -0.253525
     88       0.276467  -0.239715   0.373735  -0.058137  -0.151302   0.373961
     89      -0.621533   0.189930  -0.057244   0.117746  -0.234431   0.456079
     90      -0.003920  -0.148235   0.334902  -0.001781   0.196191  -0.323618
     91       0.000000   0.000000   0.000000  -0.078073   0.366368   0.678627
     92       0.000000   0.000000   0.000000   0.052424  -0.494394  -0.007263
     93       0.000000   0.000000   0.000000  -0.079531   0.497113   0.467614
     94       0.000000   0.000000   0.000000   0.053883  -0.625139   0.203750
     95      -0.003920  -0.148235   0.334902  -0.003239   0.326936  -0.534632
     96       0.000000   0.000000   0.000000   0.000000   0.000000   0.000000
     97       0.000000   0.000000   0.000000   0.000000   0.000000   0.000000
     98       0.000000   0.000000   0.000000   0.022748  -0.329602   0.204601
     99       0.000000   0.000000   0.000000   0.022748  -0.329602   0.204601
    100       0.000000   0.000000   0.000000   0.000000   0.000000   0.000000
    101       0.000000   0.000000   0.000000   0.022748  -0.329602   0.204601
    102       0.000000   0.000000   0.000000   0.000000   0.000000   0.000000
    103       0.000000   0.000000   0.000000   0.000000   0.000000   0.000000
    104       0.000000   0.000000   0.000000   0.000000   0.000000   0.000000
    105       0.000000   0.000000   0.000000   0.000000   0.000000   0.000000
    106       0.000000   0.000000   0.000000   0.000000   0.000000   0.000000
    107       0.000000   0.000000   0.000000   0.000000   0.000000   0.000000
    108       0.000000   0.000000   0.000000   0.000000   0.000000   0.000000
    109       0.000000   0.000000   0.000000   0.000000   0.000000   0.000000
    110       0.000000   0.000000   0.000000   0.000000   0.000000   0.000000
    111       0.000000   0.000000   0.000000   0.000000   0.000000   0.000000
    112       0.000000   0.000000   0.000000   0.000000   0.000000   0.000000
    113       0.000000   0.000000   0.000000   0.000000   0.000000   0.000000
    114       0.000000   0.000000   0.000000   0.000000   0.000000   0.000000
    115       0.000000   0.000000   0.000000   0.000000   0.000000   0.000000
    116       0.000000   0.000000   0.000000   0.000000   0.000000   0.000000
    117       0.000000   0.000000   0.000000   0.000000   0.000000   0.000000
    118       0.000000   0.000000   0.000000   0.000000   0.000000   0.000000
    119       0.000000   0.000000   0.000000   0.000000   0.000000   0.000000
    120       0.000000   0.000000   0.000000   0.000000   0.000000   0.000000
    121       0.000000   0.000000   0.000000   0.000000   0.000000   0.000000
    122       0.000000   0.000000   0.000000   0.000000   0.000000   0.000000
    123       0.000000   0.000000   0.000000   0.000000   0.000000   0.000000
    124       0.000000   0.000000   0.000000   0.000000   0.000000   0.000000
    125       0.000000   0.000000   0.000000   0.000000   0.000000   0.000000
    126       0.000000   0.000000   0.000000   0.000000   0.000000   0.000000
    127       0.000000   0.000000   0.000000   0.000000   0.000000   0.000000
    128       0.000000   0.000000   0.000000   0.000000   0.000000   0.000000
    129       0.000000   0.000000   0.000000   0.000000   0.000000   0.000000
    130       0.000000   0.000000   0.000000   0.000000   0.000000   0.000000
    131       0.000000   0.000000   0.000000   0.000000   0.000000   0.000000
    132       0.000000   0.000000   0.000000   0.000000   0.000000   0.000000
    133       0.000000   0.000000   0.000000   0.000000   0.000000   0.000000
    134       0.000000   0.000000   0.000000   0.000000   0.000000   0.000000
    135       0.000000   0.000000   0.000000   0.000000   0.000000   0.000000
    136       0.000000   0.000000   0.000000   0.000000   0.000000   0.000000
    137       0.000000   0.000000   0.000000   0.000000   0.000000   0.000000
    138       0.000000   0.000000   0.000000   0.000000   0.000000   0.000000
    139       0.000000   0.000000   0.000000   0.000000   0.000000   0.000000
    140       0.000000   0.000000   0.000000   0.000000   0.000000   0.000000
    141       0.000000   0.000000   0.000000   0.000000   0.000000   0.000000
    142       0.000000   0.000000   0.000000   0.000000   0.000000   0.000000
    143       0.000000   0.000000   0.000000   0.000000   0.000000   0.000000
    144       0.000000   0.000000   0.000000   0.000000   0.000000   0.000000
    145       0.000000   0.000000   0.000000   0.000000   0.000000   0.000000
    146       0.000000   0.000000   0.000000   0.000000   0.000000   0.000000
    147       0.000000   0.000000   0.000000   0.000000   0.000000   0.000000
    148       0.000000   0.000000   0.000000   0.000000   0.000000   0.000000
    149       0.000000   0.000000   0.000000   0.000000   0.000000   0.000000
    150       0.000000   0.000000   0.000000   0.000000   0.000000   0.000000
    151       0.000000   0.000000   0.000000   0.000000   0.000000   0.000000
    152       0.000000   0.000000   0.000000   0.000000   0.000000   0.000000
    153       0.000000   0.000000   0.000000   0.000000   0.000000   0.000000
    154       0.000000   0.000000   0.000000   0.000000   0.000000   0.000000
    155      -0.075239  -0.183698  -0.314388   0.000000   0.000000   0.000000
    156      -0.075239  -0.183698  -0.314388   0.000000   0.000000   0.000000
    157      -0.075239  -0.183698  -0.314388   0.000000   0.000000   0.000000
    158       0.505149   0.476320  -0.114865   0.000000   0.000000   0.000000
    159      -0.050506  -0.280270  -0.672502   0.000000   0.000000   0.000000
    160      -0.190771  -0.093431   0.297551   0.185811   0.086250  -0.303786
    161       0.360540   0.368334   0.001424   0.000000   0.000000   0.000000
    162      -0.195115  -0.388257  -0.556212   0.000000   0.000000   0.000000
    163      -0.335379  -0.201417   0.413841   0.185811   0.086250  -0.303786
    164       0.472284   0.520603   0.113910   0.000000   0.000000   0.000000
    165      -0.083371  -0.235988  -0.443727   0.000000   0.000000   0.000000
    166       0.000000   0.000000   0.000000   0.000000   0.000000   0.000000
    167      -0.223636  -0.049148   0.526326   0.185811   0.086250  -0.303786
                  6          7          8          9         10         11    
      0       0.000000   0.000000   0.000000   0.000000   0.000000   0.000000
      1      -0.992849  -0.104430  -0.057845   0.000000   0.000000   0.000000
      2       0.471377  -0.441419  -0.763513  -0.471377   0.441419   0.763513
      3       0.000000   0.000000   0.000000   0.937027   0.332047  -0.108288
      4       0.000000   0.000000   0.000000   0.000000   0.000000   0.000000
      5       0.000000   0.000000   0.000000   0.000000   0.000000   0.000000
      6       0.000000   0.000000   0.000000   0.000000   0.000000   0.000000
      7       0.000000   0.000000   0.000000   0.000000   0.000000   0.000000
      8       0.000000   0.000000   0.000000  -0.040018  -0.989499   0.138887
      9       0.000000   0.000000   0.000000   0.000000   0.000000   0.000000
     10       0.000000   0.000000   0.000000   0.000000   0.000000   0.000000
     11       0.000000   0.000000   0.000000   0.000000   0.000000   0.000000
     12       0.000000   0.000000   0.000000   0.000000   0.000000   0.000000
     13       0.000000   0.000000   0.000000   0.000000   0.000000   0.000000
     14       0.000000   0.000000   0.000000   0.000000   0.000000   0.000000
     15       0.246505   0.967387   0.058295   0.000000   0.000000   0.000000
     16       0.000000   0.000000   0.000000  -0.471226   0.189480  -0.861419
     17       0.000000   0.000000   0.000000   0.000000   0.000000   0.000000
     18       0.000000   0.000000   0.000000   0.000000   0.000000   0.000000
     19       0.000000   0.000000   0.000000   0.000000   0.000000   0.000000
     20       0.000000   0.000000   0.000000   0.000000   0.000000   0.000000
     21       0.000000   0.000000   0.000000   0.000000   0.000000   0.000000
     22       0.000000   0.000000   0.000000   0.000000   0.000000   0.000000
     23       0.000000   0.000000   0.000000   0.000000   0.000000   0.000000
     24       0.000000   0.000000   0.000000   0.000000   0.000000   0.000000
     25       0.000000   0.000000   0.000000   0.000000   0.000000   0.000000
     26       0.000000   0.000000   0.000000   0.000000   0.000000   0.000000
     27       0.000000   0.000000   0.000000   0.000000   0.000000   0.000000
     28       0.000000   0.000000   0.000000   0.000000   0.000000   0.000000
     29       0.000000   0.000000   0.000000   0.000000   0.000000   0.000000
     30       0.000000   0.000000   0.000000   0.000000   0.000000   0.000000
     31       0.000000   0.000000   0.000000   0.000000   0.000000   0.000000
     32       0.000000   0.000000   0.000000   0.000000   0.000000   0.000000
     33      -0.024787   0.037942   0.356950   0.000000   0.000000   0.000000
     34       0.000000   0.000000   0.000000   0.000000   0.000000   0.000000
     35       0.000000   0.000000   0.000000   0.000000   0.000000   0.000000
     36       0.042782  -0.326877  -0.144182   0.000000   0.000000   0.000000
     37       0.000000   0.000000   0.000000   0.000000   0.000000   0.000000
     38      -0.019158   0.295426  -0.204509   0.000000   0.000000   0.000000
     39       0.281459   0.293001   0.440718  -0.318896  -0.106133  -0.135520
     40       0.543738  -0.487471   0.006263   0.000000   0.000000   0.000000
     41      -0.472755  -0.259672   0.497523   0.160504   0.314234  -0.082581
     42      -0.071336  -0.324897   0.143796   0.245667   0.277045  -0.434491
     43      -0.246666   0.133504  -0.229471   0.572235  -0.393106  -0.005730
     44       0.297045   0.195233   0.070517  -0.253292  -0.406550  -0.339888
     45       0.000000   0.000000   0.000000  -0.459676   0.338844  -0.015946
     46       0.000000   0.000000   0.000000   0.260418   0.501147   0.348301
     47       0.000000   0.000000   0.000000  -0.327053  -0.295023   0.498034
     48       0.000000   0.000000   0.000000   0.000000   0.000000   0.000000
     49       0.000000   0.000000   0.000000   0.010376  -0.133084  -0.318294
     50       0.000000   0.000000   0.000000   0.098706  -0.190337   0.270479
     51       0.000000   0.000000   0.000000   0.000000   0.000000   0.000000
     52       0.000000   0.000000   0.000000   0.000000   0.000000   0.000000
     53       0.000000   0.000000   0.000000  -0.113067   0.325509   0.019738
     54       0.000000   0.000000   0.000000   0.000000   0.000000   0.000000
     55       0.000000   0.000000   0.000000   0.000000   0.000000   0.000000
     56       0.000000   0.000000   0.000000   0.000000   0.000000   0.000000
     57       0.000000   0.000000   0.000000   0.000000   0.000000   0.000000
     58       0.000000   0.000000   0.000000   0.000000   0.000000   0.000000
     59       0.000000   0.000000   0.000000   0.000000   0.000000   0.000000
     60       0.000000   0.000000   0.000000   0.000000   0.000000   0.000000
     61       0.000000   0.000000   0.000000   0.000000   0.000000   0.000000
     62       0.000000   0.000000   0.000000   0.000000   0.000000   0.000000
     63       0.000000   0.000000   0.000000   0.000000   0.000000   0.000000
     64       0.000000   0.000000   0.000000   0.000000   0.000000   0.000000
     65       0.000000   0.000000   0.000000   0.000000   0.000000   0.000000
     66       0.000000   0.000000   0.000000   0.000000   0.000000   0.000000
     67       0.000000   0.000000   0.000000   0.000000   0.000000   0.000000
     68       0.000000   0.000000   0.000000   0.000000   0.000000   0.000000
     69       0.000000   0.000000   0.000000   0.000000   0.000000   0.000000
     70       0.000000   0.000000   0.000000  -0.321214   0.029093   0.114719
     71       0.000000   0.000000   0.000000   0.000000   0.000000   0.000000
     72       0.000000   0.000000   0.000000   0.000000   0.000000   0.000000
     73       0.000000   0.000000   0.000000   0.051784  -0.049088  -0.334805
     74       0.000000   0.000000   0.000000   0.261317   0.020338   0.220193
     75       0.000000   0.000000   0.000000   0.000000   0.000000   0.000000
     76       0.000000   0.000000   0.000000   0.000000   0.000000   0.000000
     77       0.000000   0.000000   0.000000   0.000000   0.000000   0.000000
     78       0.000000   0.000000   0.000000   0.000000   0.000000   0.000000
     79       0.000000   0.000000   0.000000   0.000000   0.000000   0.000000
     80       0.000000   0.000000   0.000000   0.000000   0.000000   0.000000
     81       0.004109   0.155384  -0.351053   0.000000   0.000000   0.000000
     82       0.000000   0.000000   0.000000   0.000000   0.000000   0.000000
     83       0.000000   0.000000   0.000000   0.000000   0.000000   0.000000
     84       0.000000   0.000000   0.000000   0.000000   0.000000   0.000000
     85       0.000000   0.000000   0.000000   0.000000   0.000000   0.000000
     86       0.000000   0.000000   0.000000   0.000000   0.000000   0.000000
     87       0.000000   0.000000   0.000000   0.000000   0.000000   0.000000
     88       0.004109   0.155384  -0.351053   0.000000   0.000000   0.000000
     89       0.004109   0.155384  -0.351053   0.000000   0.000000   0.000000
     90       0.035357  -0.022018  -0.567120   0.000000   0.000000   0.000000
     91       0.052436  -0.049997  -0.809735   0.000000   0.000000   0.000000
     92       0.019973  -0.339513   0.270117  -0.022910   0.331957  -0.206062
     93       0.047148  -0.538637   0.163176  -0.022910   0.331957  -0.206062
     94       0.025261   0.149126  -0.702794   0.000000   0.000000   0.000000
     95       0.030070  -0.510657   0.405792  -0.022910   0.331957  -0.206062
     96       0.607506  -0.049206   0.403510  -0.467996  -0.497724  -0.001176
     97       0.428832  -0.165059   0.360180   0.306939   0.049398   0.160939
     98      -0.133664   0.450625  -0.343047   0.420655  -0.107784   0.322018
     99       0.045010   0.566478  -0.299717  -0.354280  -0.654906   0.159903
    100       0.579218  -0.266794   0.511842  -0.274503   0.405389  -0.403845
    101       0.016721   0.348890  -0.191385  -0.160787   0.248207  -0.242765
    102       0.000000   0.000000   0.000000  -0.152064   0.536630   0.329661
    103       0.000000   0.000000   0.000000  -0.019198  -0.071933  -0.386694
    104      -0.127376   0.280852  -0.241012   0.187848  -0.384101   0.447685
    105       0.000000   0.000000   0.000000  -0.072445   0.025775  -0.547840
    106      -0.127376   0.280852  -0.241012   0.134601  -0.286393   0.286539
    107       0.000000   0.000000   0.000000  -0.137030   0.425564   0.119185
    108       0.000000   0.000000   0.000000  -0.205311   0.634339   0.168515
    109       0.000000   0.000000   0.000000  -0.004164  -0.183000  -0.597170
    110      -0.127376   0.280852  -0.241012   0.202882  -0.495168   0.237209
    111       0.000000   0.000000   0.000000  -0.075293   0.287391   0.229715
    112       0.000000   0.000000   0.000000   0.000000   0.000000   0.000000
    113       0.000000   0.000000   0.000000   0.000000   0.000000   0.000000
    114       0.000000   0.000000   0.000000  -0.075293   0.287391   0.229715
    115       0.000000   0.000000   0.000000   0.000000   0.000000   0.000000
    116       0.000000   0.000000   0.000000   0.000000   0.000000   0.000000
    117       0.000000   0.000000   0.000000  -0.075293   0.287391   0.229715
    118       0.000000   0.000000   0.000000   0.000000   0.000000   0.000000
    119       0.000000   0.000000   0.000000   0.000000   0.000000   0.000000
    120       0.000000   0.000000   0.000000   0.000000   0.000000   0.000000
    121       0.000000   0.000000   0.000000   0.000000   0.000000   0.000000
    122       0.000000   0.000000   0.000000   0.000000   0.000000   0.000000
    123       0.000000   0.000000   0.000000   0.000000   0.000000   0.000000
    124       0.000000   0.000000   0.000000   0.000000   0.000000   0.000000
    125       0.000000   0.000000   0.000000   0.000000   0.000000   0.000000
    126       0.000000   0.000000   0.000000   0.000000   0.000000   0.000000
    127       0.000000   0.000000   0.000000   0.000000   0.000000   0.000000
    128       0.000000   0.000000   0.000000   0.000000   0.000000   0.000000
    129       0.000000   0.000000   0.000000   0.000000   0.000000   0.000000
    130       0.000000   0.000000   0.000000   0.000000   0.000000   0.000000
    131       0.000000   0.000000   0.000000   0.000000   0.000000   0.000000
    132       0.000000   0.000000   0.000000   0.000000   0.000000   0.000000
    133       0.000000   0.000000   0.000000   0.000000   0.000000   0.000000
    134       0.000000   0.000000   0.000000   0.000000   0.000000   0.000000
    135       0.000000   0.000000   0.000000   0.134445   0.068157   0.524327
    136       0.327892   0.014015   0.194331  -0.324009  -0.019989  -0.235771
    137       0.000000   0.000000   0.000000   0.477799  -0.077155  -0.412019
    138       0.000000   0.000000   0.000000  -0.007999   0.055717   0.394650
    139       0.327892   0.014015   0.194331  -0.466452  -0.032430  -0.365447
    140       0.000000   0.000000   0.000000   0.432688  -0.045075  -0.196466
    141       0.000000   0.000000   0.000000  -0.053110   0.087796   0.610203
    142       0.000000   0.000000   0.000000   0.620242  -0.064714  -0.282343
    143       0.327892   0.014015   0.194331  -0.511563  -0.000350  -0.149894
    144       0.000000   0.000000   0.000000   0.000000   0.000000   0.000000
    145       0.000000   0.000000   0.000000   0.000000   0.000000   0.000000
    146       0.000000   0.000000   0.000000   0.000000   0.000000   0.000000
    147       0.000000   0.000000   0.000000   0.000000   0.000000   0.000000
    148       0.000000   0.000000   0.000000   0.237260  -0.048488  -0.277093
    149       0.000000   0.000000   0.000000   0.237260  -0.048488  -0.277093
    150       0.000000   0.000000   0.000000   0.000000   0.000000   0.000000
    151       0.000000   0.000000   0.000000   0.124819   0.042494   0.338717
    152       0.000000   0.000000   0.000000   0.000000   0.000000   0.000000
    153       0.000000   0.000000   0.000000   0.000000   0.000000   0.000000
    154       0.000000   0.000000   0.000000   0.124819   0.042494   0.338717
    155       0.000000   0.000000   0.000000   0.000000   0.000000   0.000000
    156       0.000000   0.000000   0.000000   0.000000   0.000000   0.000000
    157       0.000000   0.000000   0.000000   0.124819   0.042494   0.338717
    158       0.000000   0.000000   0.000000   0.000000   0.000000   0.000000
    159       0.000000   0.000000   0.000000   0.000000   0.000000   0.000000
    160       0.000000   0.000000   0.000000   0.000000   0.000000   0.000000
    161       0.000000   0.000000   0.000000   0.000000   0.000000   0.000000
    162       0.000000   0.000000   0.000000   0.000000   0.000000   0.000000
    163       0.000000   0.000000   0.000000   0.000000   0.000000   0.000000
    164       0.000000   0.000000   0.000000   0.000000   0.000000   0.000000
    165       0.000000   0.000000   0.000000   0.000000   0.000000   0.000000
    166       0.000000   0.000000   0.000000   0.000000   0.000000   0.000000
    167       0.000000   0.000000   0.000000   0.000000   0.000000   0.000000
                 12         13         14         15         16         17    
      0       0.000000   0.000000   0.000000   0.000000   0.000000   0.000000
      1       0.000000   0.000000   0.000000   0.000000   0.000000   0.000000
      2       0.000000   0.000000   0.000000   0.000000   0.000000   0.000000
      3      -0.937027  -0.332047   0.108288   0.000000   0.000000   0.000000
      4       0.632101  -0.375978   0.677560  -0.632101   0.375978  -0.677560
      5       0.000000   0.000000   0.000000  -0.055530  -0.998104  -0.026553
      6       0.000000   0.000000   0.000000   0.000000   0.000000   0.000000
      7       0.000000   0.000000   0.000000   0.000000   0.000000   0.000000
      8       0.000000   0.000000   0.000000   0.000000   0.000000   0.000000
      9       0.000000   0.000000   0.000000   0.000000   0.000000   0.000000
     10       0.000000   0.000000   0.000000   0.000000   0.000000   0.000000
     11       0.000000   0.000000   0.000000   0.000000   0.000000   0.000000
     12       0.000000   0.000000   0.000000   0.000000   0.000000   0.000000
     13       0.000000   0.000000   0.000000   0.000000   0.000000   0.000000
     14       0.000000   0.000000   0.000000   0.000000   0.000000   0.000000
     15       0.000000   0.000000   0.000000   0.000000   0.000000   0.000000
     16       0.000000   0.000000   0.000000   0.000000   0.000000   0.000000
     17       0.315398  -0.265455  -0.911075   0.000000   0.000000   0.000000
     18       0.000495   0.999834   0.018186   0.000000   0.000000   0.000000
     19       0.000000   0.000000   0.000000  -0.246825   0.309740   0.918226
     20       0.000000   0.000000   0.000000   0.932562   0.303842  -0.194956
     21       0.000000   0.000000   0.000000   0.000000   0.000000   0.000000
     22       0.000000   0.000000   0.000000   0.000000   0.000000   0.000000
     23       0.000000   0.000000   0.000000   0.000000   0.000000   0.000000
     24       0.000000   0.000000   0.000000   0.000000   0.000000   0.000000
     25       0.000000   0.000000   0.000000   0.000000   0.000000   0.000000
     26       0.000000   0.000000   0.000000   0.000000   0.000000   0.000000
     27       0.000000   0.000000   0.000000   0.000000   0.000000   0.000000
     28       0.000000   0.000000   0.000000   0.000000   0.000000   0.000000
     29       0.000000   0.000000   0.000000   0.000000   0.000000   0.000000
     30       0.000000   0.000000   0.000000   0.000000   0.000000   0.000000
     31       0.000000   0.000000   0.000000   0.000000   0.000000   0.000000
     32       0.000000   0.000000   0.000000   0.000000   0.000000   0.000000
     33       0.000000   0.000000   0.000000   0.000000   0.000000   0.000000
     34       0.000000   0.000000   0.000000   0.000000   0.000000   0.000000
     35       0.000000   0.000000   0.000000   0.000000   0.000000   0.000000
     36       0.000000   0.000000   0.000000   0.000000   0.000000   0.000000
     37       0.000000   0.000000   0.000000   0.000000   0.000000   0.000000
     38       0.000000   0.000000   0.000000   0.000000   0.000000   0.000000
     39       0.000000   0.000000   0.000000   0.000000   0.000000   0.000000
     40       0.000000   0.000000   0.000000   0.000000   0.000000   0.000000
     41       0.000000   0.000000   0.000000   0.000000   0.000000   0.000000
     42       0.000000   0.000000   0.000000   0.000000   0.000000   0.000000
     43       0.000000   0.000000   0.000000   0.000000   0.000000   0.000000
     44      -0.043752   0.211316   0.269371   0.000000   0.000000   0.000000
     45       0.118374  -0.322163   0.036443   0.000000   0.000000   0.000000
     46       0.000000   0.000000   0.000000   0.000000   0.000000   0.000000
     47      -0.073409   0.102359  -0.321347   0.000000   0.000000   0.000000
     48      -0.560410   0.374319   0.056860   0.188442  -0.140491  -0.253758
     49       0.414687   0.342095   0.404544   0.000000   0.000000   0.000000
     50       0.160193   0.371064  -0.411723  -0.258899  -0.180727   0.141244
     51      -0.203254  -0.472371   0.574512   0.000000   0.000000   0.000000
     52      -0.412313  -0.313891  -0.451836   0.085435   0.320486   0.098134
     53       0.591181  -0.324685  -0.078069   0.000000   0.000000   0.000000
     54       0.000000   0.000000   0.000000  -0.458882  -0.410354  -0.483458
     55      -0.094696  -0.320423  -0.089460   0.332661   0.300501   0.340650
     56       0.000000   0.000000   0.000000  -0.477231   0.475947   0.124355
     57       0.263543   0.159399  -0.157411  -0.103276  -0.406007   0.539697
     58       0.000000   0.000000   0.000000   0.165330   0.461745  -0.468940
     59      -0.172733   0.162895   0.251534   0.543081  -0.412551  -0.067768
     60       0.000000   0.000000   0.000000  -0.335133   0.016335   0.086830
     61       0.000000   0.000000   0.000000   0.000000   0.000000   0.000000
     62       0.000000   0.000000   0.000000   0.000000   0.000000   0.000000
     63       0.000000   0.000000   0.000000   0.110948   0.002562  -0.328335
     64       0.000000   0.000000   0.000000   0.000000   0.000000   0.000000
     65       0.000000   0.000000   0.000000   0.236284  -0.019870   0.252775
     66       0.000000   0.000000   0.000000   0.000000   0.000000   0.000000
     67       0.000000   0.000000   0.000000   0.000000   0.000000   0.000000
     68       0.000000   0.000000   0.000000   0.000000   0.000000   0.000000
     69       0.000000   0.000000   0.000000   0.000000   0.000000   0.000000
     70       0.000000   0.000000   0.000000   0.000000   0.000000   0.000000
     71       0.000000   0.000000   0.000000   0.000000   0.000000   0.000000
     72       0.000000   0.000000   0.000000   0.000000   0.000000   0.000000
     73       0.000000   0.000000   0.000000   0.000000   0.000000   0.000000
     74       0.000000   0.000000   0.000000   0.000000   0.000000   0.000000
     75       0.000000   0.000000   0.000000   0.000000   0.000000   0.000000
     76       0.000000   0.000000   0.000000   0.000000   0.000000   0.000000
     77       0.000000   0.000000   0.000000   0.000000   0.000000   0.000000
     78       0.000000   0.000000   0.000000   0.000000   0.000000   0.000000
     79       0.000000   0.000000   0.000000   0.000000   0.000000   0.000000
     80       0.000000   0.000000   0.000000   0.000000   0.000000   0.000000
     81       0.000000   0.000000   0.000000   0.000000   0.000000   0.000000
     82       0.000000   0.000000   0.000000   0.000000   0.000000   0.000000
     83       0.000000   0.000000   0.000000   0.000000   0.000000   0.000000
     84       0.000000   0.000000   0.000000   0.000000   0.000000   0.000000
     85       0.000000   0.000000   0.000000   0.000000   0.000000   0.000000
     86       0.000000   0.000000   0.000000   0.000000   0.000000   0.000000
     87       0.000000   0.000000   0.000000   0.000000   0.000000   0.000000
     88       0.000000   0.000000   0.000000   0.000000   0.000000   0.000000
     89       0.000000   0.000000   0.000000   0.000000   0.000000   0.000000
     90       0.000000   0.000000   0.000000   0.000000   0.000000   0.000000
     91       0.000000   0.000000   0.000000   0.000000   0.000000   0.000000
     92       0.000000   0.000000   0.000000   0.000000   0.000000   0.000000
     93       0.000000   0.000000   0.000000   0.000000   0.000000   0.000000
     94       0.000000   0.000000   0.000000   0.000000   0.000000   0.000000
     95       0.000000   0.000000   0.000000   0.000000   0.000000   0.000000
     96       0.000000   0.000000   0.000000   0.000000   0.000000   0.000000
     97       0.000000   0.000000   0.000000   0.000000   0.000000   0.000000
     98       0.000000   0.000000   0.000000   0.000000   0.000000   0.000000
     99       0.000000   0.000000   0.000000   0.000000   0.000000   0.000000
    100       0.121318  -0.267495   0.229549   0.000000   0.000000   0.000000
    101       0.121318  -0.267495   0.229549   0.000000   0.000000   0.000000
    102      -0.047978  -0.080585  -0.662257   0.000000   0.000000   0.000000
    103      -0.067054   0.030792  -0.485807   0.000000   0.000000   0.000000
    104      -0.122281   0.112492  -0.713168   0.000000   0.000000   0.000000
    105       0.223976  -0.511518   0.369600   0.000000   0.000000   0.000000
    106       0.168749  -0.429818   0.142240   0.000000   0.000000   0.000000
    107      -0.076658   0.309246   0.284921   0.075455  -0.288007  -0.230208
    108       0.243052  -0.622895   0.193150   0.000000   0.000000   0.000000
    109      -0.095734   0.420623   0.461371   0.075455  -0.288007  -0.230208
    110      -0.150961   0.502323   0.234010   0.075455  -0.288007  -0.230208
    111       0.190361  -0.403481  -0.401481  -0.380460   0.124149   0.423825
    112      -0.496596   0.093775   0.515315   0.189370  -0.512784  -0.461208
    113       0.325967   0.621224   0.040620   0.026352  -0.611072  -0.363668
    114       0.087194  -0.299306  -0.247429   0.060577  -0.400901  -0.278973
    115      -0.555255  -0.110835   0.456499   0.480994   0.516035  -0.162375
    116       0.267308   0.416613  -0.018195   0.317976   0.417747  -0.064834
    117       0.028535  -0.503917  -0.306244   0.352201   0.627918   0.019861
    118      -0.393430  -0.010400   0.361263  -0.251667   0.012266   0.241589
    119       0.429133   0.517049  -0.113431  -0.414685  -0.086022   0.339129
    120       0.000000   0.000000   0.000000   0.253130  -0.031827   0.666961
    121      -0.264863   0.008043   0.251556   0.464113  -0.017989  -0.294384
    122       0.000000   0.000000   0.000000   0.043607  -0.021537   0.718340
    123       0.000000   0.000000   0.000000  -0.696567   0.041004  -0.084578
    124      -0.264863   0.008043   0.251556   0.321949  -0.006119  -0.443291
    125       0.000000   0.000000   0.000000  -0.629208   0.042585  -0.284864
    126       0.000000   0.000000   0.000000  -0.487044   0.030714  -0.135957
    127       0.000000   0.000000   0.000000   0.110966  -0.019956   0.518054
    128      -0.264863   0.008043   0.251556   0.254590  -0.007699  -0.243004
    129       0.000000   0.000000   0.000000   0.000000   0.000000   0.000000
    130       0.000000   0.000000   0.000000   0.000000   0.000000   0.000000
    131       0.000000   0.000000   0.000000   0.090793  -0.014446   0.353147
    132       0.000000   0.000000   0.000000   0.000000   0.000000   0.000000
    133       0.000000   0.000000   0.000000   0.000000   0.000000   0.000000
    134       0.000000   0.000000   0.000000   0.090793  -0.014446   0.353147
    135      -0.024646  -0.050801  -0.369030   0.000000   0.000000   0.000000
    136       0.000000   0.000000   0.000000   0.000000   0.000000   0.000000
    137       0.000000   0.000000   0.000000   0.000000   0.000000   0.000000
    138      -0.024646  -0.050801  -0.369030   0.000000   0.000000   0.000000
    139       0.000000   0.000000   0.000000   0.000000   0.000000   0.000000
    140       0.000000   0.000000   0.000000   0.000000   0.000000   0.000000
    141      -0.024646  -0.050801  -0.369030   0.000000   0.000000   0.000000
    142       0.000000   0.000000   0.000000   0.000000   0.000000   0.000000
    143       0.000000   0.000000   0.000000   0.000000   0.000000   0.000000
    144       0.000000   0.000000   0.000000   0.000000   0.000000   0.000000
    145       0.000000   0.000000   0.000000   0.000000   0.000000   0.000000
    146       0.000000   0.000000   0.000000   0.000000   0.000000   0.000000
    147       0.000000   0.000000   0.000000   0.000000   0.000000   0.000000
    148       0.000000   0.000000   0.000000   0.000000   0.000000   0.000000
    149       0.000000   0.000000   0.000000   0.000000   0.000000   0.000000
    150       0.000000   0.000000   0.000000   0.000000   0.000000   0.000000
    151       0.000000   0.000000   0.000000   0.000000   0.000000   0.000000
    152       0.000000   0.000000   0.000000   0.000000   0.000000   0.000000
    153       0.000000   0.000000   0.000000   0.000000   0.000000   0.000000
    154       0.000000   0.000000   0.000000   0.000000   0.000000   0.000000
    155       0.000000   0.000000   0.000000   0.000000   0.000000   0.000000
    156       0.000000   0.000000   0.000000   0.000000   0.000000   0.000000
    157       0.000000   0.000000   0.000000   0.000000   0.000000   0.000000
    158       0.000000   0.000000   0.000000   0.000000   0.000000   0.000000
    159       0.000000   0.000000   0.000000   0.000000   0.000000   0.000000
    160       0.000000   0.000000   0.000000   0.000000   0.000000   0.000000
    161       0.000000   0.000000   0.000000   0.000000   0.000000   0.000000
    162       0.000000   0.000000   0.000000   0.000000   0.000000   0.000000
    163       0.000000   0.000000   0.000000   0.000000   0.000000   0.000000
    164       0.000000   0.000000   0.000000   0.000000   0.000000   0.000000
    165       0.000000   0.000000   0.000000   0.000000   0.000000   0.000000
    166       0.000000   0.000000   0.000000   0.000000   0.000000   0.000000
    167       0.000000   0.000000   0.000000   0.000000   0.000000   0.000000
                 18         19         20         21         22         23    
      0       0.000000   0.000000   0.000000   0.000000   0.000000   0.000000
      1       0.000000   0.000000   0.000000   0.000000   0.000000   0.000000
      2       0.000000   0.000000   0.000000   0.000000   0.000000   0.000000
      3       0.000000   0.000000   0.000000   0.000000   0.000000   0.000000
      4       0.000000   0.000000   0.000000   0.000000   0.000000   0.000000
      5       0.055530   0.998104   0.026553   0.000000   0.000000   0.000000
      6      -0.935760  -0.267622   0.229634   0.935760   0.267622  -0.229634
      7       0.000000   0.000000   0.000000  -0.695416   0.307864  -0.649320
      8       0.000000   0.000000   0.000000   0.000000   0.000000   0.000000
      9       0.000000   0.000000   0.000000   0.000000   0.000000   0.000000
     10       0.000000   0.000000   0.000000   0.000000   0.000000   0.000000
     11       0.000000   0.000000   0.000000   0.000000   0.000000   0.000000
     12       0.000000   0.000000   0.000000   0.000000   0.000000   0.000000
     13       0.000000   0.000000   0.000000   0.000000   0.000000   0.000000
     14       0.000000   0.000000   0.000000   0.000000   0.000000   0.000000
     15       0.000000   0.000000   0.000000   0.000000   0.000000   0.000000
     16       0.000000   0.000000   0.000000   0.000000   0.000000   0.000000
     17       0.000000   0.000000   0.000000   0.000000   0.000000   0.000000
     18       0.000000   0.000000   0.000000   0.000000   0.000000   0.000000
     19       0.000000   0.000000   0.000000   0.000000   0.000000   0.000000
     20       0.000000   0.000000   0.000000   0.000000   0.000000   0.000000
     21       0.617868  -0.407200   0.672628   0.000000   0.000000   0.000000
     22       0.284222  -0.320238  -0.903695   0.000000   0.000000   0.000000
     23       0.000000   0.000000   0.000000  -0.071931  -0.989703   0.123749
     24       0.000000   0.000000   0.000000   0.000000   0.000000   0.000000
     25       0.000000   0.000000   0.000000   0.000000   0.000000   0.000000
     26       0.000000   0.000000   0.000000   0.000000   0.000000   0.000000
     27       0.000000   0.000000   0.000000   0.000000   0.000000   0.000000
     28       0.000000   0.000000   0.000000   0.000000   0.000000   0.000000
     29       0.000000   0.000000   0.000000   0.000000   0.000000   0.000000
     30       0.000000   0.000000   0.000000   0.000000   0.000000   0.000000
     31       0.000000   0.000000   0.000000   0.000000   0.000000   0.000000
     32       0.000000   0.000000   0.000000   0.000000   0.000000   0.000000
     33       0.000000   0.000000   0.000000   0.000000   0.000000   0.000000
     34       0.000000   0.000000   0.000000   0.000000   0.000000   0.000000
     35       0.000000   0.000000   0.000000   0.000000   0.000000   0.000000
     36       0.000000   0.000000   0.000000   0.000000   0.000000   0.000000
     37       0.000000   0.000000   0.000000   0.000000   0.000000   0.000000
     38       0.000000   0.000000   0.000000   0.000000   0.000000   0.000000
     39       0.000000   0.000000   0.000000   0.000000   0.000000   0.000000
     40       0.000000   0.000000   0.000000   0.000000   0.000000   0.000000
     41       0.000000   0.000000   0.000000   0.000000   0.000000   0.000000
     42       0.000000   0.000000   0.000000   0.000000   0.000000   0.000000
     43       0.000000   0.000000   0.000000   0.000000   0.000000   0.000000
     44       0.000000   0.000000   0.000000   0.000000   0.000000   0.000000
     45       0.000000   0.000000   0.000000   0.000000   0.000000   0.000000
     46       0.000000   0.000000   0.000000   0.000000   0.000000   0.000000
     47       0.000000   0.000000   0.000000   0.000000   0.000000   0.000000
     48       0.000000   0.000000   0.000000   0.000000   0.000000   0.000000
     49       0.000000   0.000000   0.000000   0.000000   0.000000   0.000000
     50       0.000000   0.000000   0.000000   0.000000   0.000000   0.000000
     51       0.000000   0.000000   0.000000   0.000000   0.000000   0.000000
     52       0.000000   0.000000   0.000000   0.000000   0.000000   0.000000
     53       0.000000   0.000000   0.000000   0.000000   0.000000   0.000000
     54       0.000000   0.000000   0.000000   0.000000   0.000000   0.000000
     55      -0.237965   0.019922  -0.251190   0.000000   0.000000   0.000000
     56       0.337829  -0.016785  -0.075564   0.000000   0.000000   0.000000
     57       0.000000   0.000000   0.000000   0.000000   0.000000   0.000000
     58      -0.096784  -0.003468   0.332778   0.000000   0.000000   0.000000
     59       0.000000   0.000000   0.000000   0.000000   0.000000   0.000000
     60       0.425895  -0.365987  -0.124468  -0.090762   0.349652   0.037638
     61      -0.590614   0.476653   0.154815   0.000000   0.000000   0.000000
     62       0.458324   0.369888   0.383525  -0.030989  -0.167074  -0.320994
     63      -0.186054  -0.453629   0.464556   0.000000   0.000000   0.000000
     64       0.253441   0.389417  -0.509583   0.123725  -0.188043   0.285032
     65      -0.378000  -0.421083  -0.389544   0.000000   0.000000   0.000000
     66       0.000000   0.000000   0.000000   0.515447   0.353489   0.372573
     67       0.103383  -0.347806   0.015943  -0.612265   0.397730   0.087537
     68      -0.121257   0.168047  -0.298275  -0.135417  -0.326102   0.498231
     69       0.000000   0.000000   0.000000  -0.259170  -0.132561   0.214717
     70       0.000000   0.000000   0.000000   0.000000   0.000000   0.000000
     71       0.000000   0.000000   0.000000   0.000000   0.000000   0.000000
     72       0.000000   0.000000   0.000000   0.149212  -0.205772  -0.257368
     73       0.000000   0.000000   0.000000   0.000000   0.000000   0.000000
     74       0.000000   0.000000   0.000000   0.114800   0.340840   0.038654
     75       0.000000   0.000000   0.000000   0.000000   0.000000   0.000000
     76       0.000000   0.000000   0.000000   0.000000   0.000000   0.000000
     77       0.000000   0.000000   0.000000   0.000000   0.000000   0.000000
     78       0.000000   0.000000   0.000000   0.000000   0.000000   0.000000
     79       0.000000   0.000000   0.000000   0.000000   0.000000   0.000000
     80       0.000000   0.000000   0.000000   0.000000   0.000000   0.000000
     81       0.000000   0.000000   0.000000   0.000000   0.000000   0.000000
     82       0.000000   0.000000   0.000000   0.000000   0.000000   0.000000
     83       0.000000   0.000000   0.000000   0.000000   0.000000   0.000000
     84       0.000000   0.000000   0.000000   0.000000   0.000000   0.000000
     85       0.000000   0.000000   0.000000   0.000000   0.000000   0.000000
     86       0.000000   0.000000   0.000000   0.000000   0.000000   0.000000
     87       0.000000   0.000000   0.000000   0.000000   0.000000   0.000000
     88       0.000000   0.000000   0.000000   0.000000   0.000000   0.000000
     89       0.000000   0.000000   0.000000   0.000000   0.000000   0.000000
     90       0.000000   0.000000   0.000000   0.000000   0.000000   0.000000
     91       0.000000   0.000000   0.000000   0.000000   0.000000   0.000000
     92       0.000000   0.000000   0.000000   0.000000   0.000000   0.000000
     93       0.000000   0.000000   0.000000   0.000000   0.000000   0.000000
     94       0.000000   0.000000   0.000000   0.000000   0.000000   0.000000
     95       0.000000   0.000000   0.000000   0.000000   0.000000   0.000000
     96       0.000000   0.000000   0.000000   0.000000   0.000000   0.000000
     97       0.000000   0.000000   0.000000   0.000000   0.000000   0.000000
     98       0.000000   0.000000   0.000000   0.000000   0.000000   0.000000
     99       0.000000   0.000000   0.000000   0.000000   0.000000   0.000000
    100       0.000000   0.000000   0.000000   0.000000   0.000000   0.000000
    101       0.000000   0.000000   0.000000   0.000000   0.000000   0.000000
    102       0.000000   0.000000   0.000000   0.000000   0.000000   0.000000
    103       0.000000   0.000000   0.000000   0.000000   0.000000   0.000000
    104       0.000000   0.000000   0.000000   0.000000   0.000000   0.000000
    105       0.000000   0.000000   0.000000   0.000000   0.000000   0.000000
    106       0.000000   0.000000   0.000000   0.000000   0.000000   0.000000
    107       0.000000   0.000000   0.000000   0.000000   0.000000   0.000000
    108       0.000000   0.000000   0.000000   0.000000   0.000000   0.000000
    109       0.000000   0.000000   0.000000   0.000000   0.000000   0.000000
    110       0.000000   0.000000   0.000000   0.000000   0.000000   0.000000
    111       0.265393  -0.008059  -0.252059   0.000000   0.000000   0.000000
    112       0.000000   0.000000   0.000000   0.000000   0.000000   0.000000
    113       0.000000   0.000000   0.000000   0.000000   0.000000   0.000000
    114       0.000000   0.000000   0.000000   0.000000   0.000000   0.000000
    115       0.000000   0.000000   0.000000   0.000000   0.000000   0.000000
    116       0.000000   0.000000   0.000000   0.000000   0.000000   0.000000
    117       0.000000   0.000000   0.000000   0.000000   0.000000   0.000000
    118       0.265393  -0.008059  -0.252059   0.000000   0.000000   0.000000
    119       0.265393  -0.008059  -0.252059   0.000000   0.000000   0.000000
    120      -0.619399   0.043128  -0.325823   0.000000   0.000000   0.000000
    121      -0.676899   0.040808  -0.118335   0.000000   0.000000   0.000000
    122       0.444495  -0.009590  -0.569093   0.000000   0.000000   0.000000
    123       0.584647  -0.021612  -0.410269   0.000000   0.000000   0.000000
    124       0.038059  -0.017064   0.561808  -0.095145   0.015139  -0.370073
    125       0.235711  -0.026765   0.513144  -0.095145   0.015139  -0.370073
    126      -0.479247   0.031106  -0.166998   0.000000   0.000000   0.000000
    127       0.095559  -0.014743   0.354320  -0.095145   0.015139  -0.370073
    128       0.386994  -0.011910  -0.361606   0.000000   0.000000   0.000000
    129       0.258624  -0.552659   0.409809  -0.197934   0.054879  -0.742625
    130      -0.028117   0.526259   0.498740  -0.134677  -0.172346  -0.749669
    131      -0.091344   0.034130  -0.332451  -0.115875  -0.079219  -0.564516
    132       0.248438  -0.709355   0.185685  -0.116559   0.607848   0.233425
    133      -0.038303   0.369563   0.274616  -0.053303   0.380624   0.226381
    134      -0.101529  -0.122566  -0.556574  -0.034500   0.473750   0.411534
    135       0.000000   0.000000   0.000000   0.000000   0.000000   0.000000
    136       0.000000   0.000000   0.000000   0.000000   0.000000   0.000000
    137       0.000000   0.000000   0.000000   0.000000   0.000000   0.000000
    138       0.000000   0.000000   0.000000   0.000000   0.000000   0.000000
    139       0.000000   0.000000   0.000000   0.000000   0.000000   0.000000
    140       0.000000   0.000000   0.000000  -0.250707   0.051237   0.292797
    141       0.000000   0.000000   0.000000  -0.250707   0.051237   0.292797
    142       0.000000   0.000000   0.000000   0.000000   0.000000   0.000000
    143       0.000000   0.000000   0.000000  -0.250707   0.051237   0.292797
    144       0.000000   0.000000   0.000000  -0.520184  -0.010660   0.552058
    145      -0.045420   0.338107   0.208953  -0.018019  -0.586085  -0.258584
    146       0.000000   0.000000   0.000000  -0.444312   0.200032   0.570696
    147      -0.045420   0.338107   0.208953   0.057853  -0.375393  -0.239946
    148       0.000000   0.000000   0.000000  -0.345775   0.077339   0.406990
    149      -0.045420   0.338107   0.208953   0.156391  -0.498086  -0.403652
    150       0.000000   0.000000   0.000000   0.021012  -0.334162  -0.180941
    151       0.000000   0.000000   0.000000   0.000000   0.000000   0.000000
    152       0.000000   0.000000   0.000000   0.000000   0.000000   0.000000
    153       0.000000   0.000000   0.000000   0.021012  -0.334162  -0.180941
    154       0.000000   0.000000   0.000000   0.000000   0.000000   0.000000
    155       0.000000   0.000000   0.000000   0.000000   0.000000   0.000000
    156       0.000000   0.000000   0.000000   0.021012  -0.334162  -0.180941
    157       0.000000   0.000000   0.000000   0.000000   0.000000   0.000000
    158       0.000000   0.000000   0.000000   0.000000   0.000000   0.000000
    159       0.000000   0.000000   0.000000   0.000000   0.000000   0.000000
    160       0.000000   0.000000   0.000000   0.000000   0.000000   0.000000
    161       0.000000   0.000000   0.000000   0.000000   0.000000   0.000000
    162       0.000000   0.000000   0.000000   0.000000   0.000000   0.000000
    163       0.000000   0.000000   0.000000   0.000000   0.000000   0.000000
    164       0.000000   0.000000   0.000000   0.000000   0.000000   0.000000
    165       0.000000   0.000000   0.000000   0.000000   0.000000   0.000000
    166       0.000000   0.000000   0.000000   0.000000   0.000000   0.000000
    167       0.000000   0.000000   0.000000   0.000000   0.000000   0.000000
                 24         25         26         27         28         29    
      0       0.000000   0.000000   0.000000   0.000000   0.000000   0.000000
      1       0.000000   0.000000   0.000000   0.000000   0.000000   0.000000
      2       0.000000   0.000000   0.000000   0.000000   0.000000   0.000000
      3       0.000000   0.000000   0.000000   0.000000   0.000000   0.000000
      4       0.000000   0.000000   0.000000   0.000000   0.000000   0.000000
      5       0.000000   0.000000   0.000000   0.000000   0.000000   0.000000
      6       0.000000   0.000000   0.000000   0.000000   0.000000   0.000000
      7       0.695416  -0.307864   0.649320   0.000000   0.000000   0.000000
      8       0.040018   0.989499  -0.138887   0.000000   0.000000   0.000000
      9      -0.897180  -0.252593   0.362304   0.897180   0.252593  -0.362304
     10       0.000000   0.000000   0.000000  -0.694747   0.680942  -0.231611
     11       0.000000   0.000000   0.000000   0.000000   0.000000   0.000000
     12       0.000000   0.000000   0.000000   0.000000   0.000000   0.000000
     13       0.000000   0.000000   0.000000   0.000000   0.000000   0.000000
     14       0.000000   0.000000   0.000000   0.000000   0.000000   0.000000
     15       0.000000   0.000000   0.000000   0.000000   0.000000   0.000000
     16       0.000000   0.000000   0.000000   0.000000   0.000000   0.000000
     17       0.000000   0.000000   0.000000   0.000000   0.000000   0.000000
     18       0.000000   0.000000   0.000000   0.000000   0.000000   0.000000
     19       0.000000   0.000000   0.000000   0.000000   0.000000   0.000000
     20       0.000000   0.000000   0.000000   0.000000   0.000000   0.000000
     21       0.000000   0.000000   0.000000   0.000000   0.000000   0.000000
     22       0.000000   0.000000   0.000000   0.000000   0.000000   0.000000
     23       0.000000   0.000000   0.000000   0.000000   0.000000   0.000000
     24       0.133604  -0.419343  -0.897943   0.000000   0.000000   0.000000
     25       0.000000   0.000000   0.000000   0.087743  -0.051598   0.994806
     26       0.000000   0.000000   0.000000  -0.269151  -0.905080  -0.329223
     27       0.000000   0.000000   0.000000   0.000000   0.000000   0.000000
     28       0.000000   0.000000   0.000000  -0.241520  -0.194253   0.153360
     29       0.000000   0.000000   0.000000   0.000000   0.000000   0.000000
     30       0.000000   0.000000   0.000000   0.000000   0.000000   0.000000
     31       0.000000   0.000000   0.000000   0.176382   0.239811   0.175970
     32       0.000000   0.000000   0.000000   0.056574  -0.056702  -0.336407
     33       0.000000   0.000000   0.000000   0.000000   0.000000   0.000000
     34       0.000000   0.000000   0.000000   0.000000   0.000000   0.000000
     35       0.000000   0.000000   0.000000   0.000000   0.000000   0.000000
     36       0.000000   0.000000   0.000000   0.000000   0.000000   0.000000
     37       0.000000   0.000000   0.000000   0.000000   0.000000   0.000000
     38       0.000000   0.000000   0.000000   0.000000   0.000000   0.000000
     39       0.000000   0.000000   0.000000   0.000000   0.000000   0.000000
     40       0.000000   0.000000   0.000000   0.000000   0.000000   0.000000
     41       0.000000   0.000000   0.000000   0.000000   0.000000   0.000000
     42      -0.174331   0.047853   0.290696   0.000000   0.000000   0.000000
     43       0.000000   0.000000   0.000000   0.000000   0.000000   0.000000
     44       0.000000   0.000000   0.000000   0.000000   0.000000   0.000000
     45       0.341302  -0.016680  -0.020498   0.000000   0.000000   0.000000
     46      -0.172587  -0.034236  -0.293644   0.000000   0.000000   0.000000
     47       0.000000   0.000000   0.000000   0.000000   0.000000   0.000000
     48       0.000000   0.000000   0.000000   0.000000   0.000000   0.000000
     49       0.000000   0.000000   0.000000   0.000000   0.000000   0.000000
     50       0.000000   0.000000   0.000000   0.000000   0.000000   0.000000
     51       0.000000   0.000000   0.000000   0.000000   0.000000   0.000000
     52       0.000000   0.000000   0.000000   0.000000   0.000000   0.000000
     53       0.000000   0.000000   0.000000   0.000000   0.000000   0.000000
     54       0.000000   0.000000   0.000000   0.000000   0.000000   0.000000
     55       0.000000   0.000000   0.000000   0.000000   0.000000   0.000000
     56       0.000000   0.000000   0.000000   0.000000   0.000000   0.000000
     57       0.000000   0.000000   0.000000   0.000000   0.000000   0.000000
     58       0.000000   0.000000   0.000000   0.000000   0.000000   0.000000
     59       0.000000   0.000000   0.000000   0.000000   0.000000   0.000000
     60       0.000000   0.000000   0.000000   0.000000   0.000000   0.000000
     61       0.000000   0.000000   0.000000   0.000000   0.000000   0.000000
     62       0.000000   0.000000   0.000000   0.000000   0.000000   0.000000
     63       0.000000   0.000000   0.000000   0.000000   0.000000   0.000000
     64       0.000000   0.000000   0.000000   0.000000   0.000000   0.000000
     65       0.000000   0.000000   0.000000   0.000000   0.000000   0.000000
     66      -0.117059  -0.340361  -0.036007   0.000000   0.000000   0.000000
     67       0.000000   0.000000   0.000000   0.000000   0.000000   0.000000
     68       0.256673   0.158055  -0.199956   0.000000   0.000000   0.000000
     69       0.109020   0.271863  -0.489417   0.150150  -0.139302   0.274700
     70       0.416384  -0.358205  -0.108500  -0.095170   0.329112  -0.006219
     71       0.494489   0.384342   0.253049  -0.062209  -0.183965  -0.282307
     72      -0.529878   0.440864   0.090940   0.000000   0.000000   0.000000
     73      -0.090668  -0.384187   0.531360   0.000000   0.000000   0.000000
     74      -0.376117  -0.361178  -0.258847   0.000000   0.000000   0.000000
     75      -0.134518   0.285062  -0.134370  -0.104161  -0.471999   0.300719
     76       0.000000   0.000000   0.000000   0.119936   0.632346  -0.439648
     77       0.016683  -0.298751  -0.166973  -0.430185   0.332193   0.413088
     78       0.000000   0.000000   0.000000   0.597327   0.059348   0.331249
     79       0.126282   0.008193   0.318428  -0.592621  -0.128125  -0.283517
     80       0.000000   0.000000   0.000000   0.391112  -0.401664  -0.383896
     81       0.000000   0.000000   0.000000  -0.187190  -0.086890   0.306041
     82       0.000000   0.000000   0.000000   0.000000   0.000000   0.000000
     83       0.000000   0.000000   0.000000   0.000000   0.000000   0.000000
     84       0.000000   0.000000   0.000000  -0.187190  -0.086890   0.306041
     85       0.000000   0.000000   0.000000   0.000000   0.000000   0.000000
     86       0.000000   0.000000   0.000000   0.000000   0.000000   0.000000
     87       0.000000   0.000000   0.000000  -0.187190  -0.086890   0.306041
     88       0.000000   0.000000   0.000000   0.000000   0.000000   0.000000
     89       0.000000   0.000000   0.000000   0.000000   0.000000   0.000000
     90       0.000000   0.000000   0.000000   0.000000   0.000000   0.000000
     91       0.000000   0.000000   0.000000   0.000000   0.000000   0.000000
     92       0.000000   0.000000   0.000000   0.000000   0.000000   0.000000
     93       0.000000   0.000000   0.000000   0.000000   0.000000   0.000000
     94       0.000000   0.000000   0.000000   0.000000   0.000000   0.000000
     95       0.000000   0.000000   0.000000   0.000000   0.000000   0.000000
     96       0.000000   0.000000   0.000000   0.000000   0.000000   0.000000
     97      -0.309738  -0.013239  -0.183572   0.000000   0.000000   0.000000
     98      -0.309738  -0.013239  -0.183572   0.000000   0.000000   0.000000
     99       0.000000   0.000000   0.000000   0.000000   0.000000   0.000000
    100       0.000000   0.000000   0.000000   0.000000   0.000000   0.000000
    101       0.000000   0.000000   0.000000   0.000000   0.000000   0.000000
    102       0.000000   0.000000   0.000000   0.000000   0.000000   0.000000
    103       0.024444   0.050384   0.366006   0.000000   0.000000   0.000000
    104       0.000000   0.000000   0.000000   0.000000   0.000000   0.000000
    105       0.024444   0.050384   0.366006   0.000000   0.000000   0.000000
    106       0.000000   0.000000   0.000000   0.000000   0.000000   0.000000
    107       0.000000   0.000000   0.000000   0.000000   0.000000   0.000000
    108       0.000000   0.000000   0.000000   0.000000   0.000000   0.000000
    109       0.024444   0.050384   0.366006   0.000000   0.000000   0.000000
    110       0.000000   0.000000   0.000000   0.000000   0.000000   0.000000
    111       0.000000   0.000000   0.000000   0.000000   0.000000   0.000000
    112       0.000000   0.000000   0.000000   0.000000   0.000000   0.000000
    113       0.000000   0.000000   0.000000   0.000000   0.000000   0.000000
    114       0.000000   0.000000   0.000000   0.000000   0.000000   0.000000
    115       0.000000   0.000000   0.000000   0.000000   0.000000   0.000000
    116       0.000000   0.000000   0.000000   0.000000   0.000000   0.000000
    117       0.000000   0.000000   0.000000   0.000000   0.000000   0.000000
    118       0.000000   0.000000   0.000000   0.000000   0.000000   0.000000
    119       0.000000   0.000000   0.000000   0.000000   0.000000   0.000000
    120       0.000000   0.000000   0.000000   0.000000   0.000000   0.000000
    121       0.000000   0.000000   0.000000   0.000000   0.000000   0.000000
    122       0.000000   0.000000   0.000000   0.000000   0.000000   0.000000
    123       0.000000   0.000000   0.000000   0.000000   0.000000   0.000000
    124       0.000000   0.000000   0.000000   0.000000   0.000000   0.000000
    125       0.000000   0.000000   0.000000   0.000000   0.000000   0.000000
    126       0.000000   0.000000   0.000000   0.000000   0.000000   0.000000
    127       0.000000   0.000000   0.000000   0.000000   0.000000   0.000000
    128       0.000000   0.000000   0.000000   0.000000   0.000000   0.000000
    129       0.000000   0.000000   0.000000   0.000000   0.000000   0.000000
    130       0.000000   0.000000   0.000000   0.000000   0.000000   0.000000
    131       0.000000   0.000000   0.000000   0.000000   0.000000   0.000000
    132       0.045236  -0.336738  -0.208106   0.000000   0.000000   0.000000
    133       0.045236  -0.336738  -0.208106   0.000000   0.000000   0.000000
    134       0.045236  -0.336738  -0.208106   0.000000   0.000000   0.000000
    135      -0.601661  -0.008328  -0.232697   0.000000   0.000000   0.000000
    136      -0.495744   0.015002  -0.035960   0.000000   0.000000   0.000000
    137       0.077993   0.067574   0.503907  -0.124939  -0.042535  -0.339043
    138       0.157583   0.037619   0.313423  -0.124939  -0.042535  -0.339043
    139       0.263499   0.060949   0.510159  -0.124939  -0.042535  -0.339043
    140       0.248872  -0.058277  -0.343486   0.000000   0.000000   0.000000
    141       0.328462  -0.088232  -0.533970   0.000000   0.000000   0.000000
    142      -0.681251   0.021627  -0.042212   0.000000   0.000000   0.000000
    143       0.434378  -0.064902  -0.337234   0.000000   0.000000   0.000000
    144       0.466134   0.479062  -0.272086   0.000000   0.000000   0.000000
    145       0.364645   0.638361  -0.087863   0.000000   0.000000   0.000000
    146       0.108961  -0.438556  -0.324630  -0.019904   0.316543   0.171400
    147       0.007471  -0.279257  -0.140407  -0.019904   0.316543   0.171400
    148      -0.246741   0.049168   0.287569   0.000000   0.000000   0.000000
    149      -0.348230   0.208467   0.471792   0.000000   0.000000   0.000000
    150       0.029149   0.378718   0.336219  -0.276276   0.171555  -0.564543
    151      -0.110470  -0.110649  -0.350701  -0.240465   0.284266  -0.397281
    152       0.228348  -0.405732   0.282594   0.098936  -0.491437  -0.097624
    153      -0.052924   0.534802   0.241800   0.154882  -0.689327  -0.097052
    154      -0.192542   0.045434  -0.445120   0.190693  -0.576616   0.070210
    155       0.226682  -0.574833   0.160572   0.052872   0.350051   0.374979
    156      -0.054590   0.365700   0.119778   0.108818   0.152160   0.375551
    157      -0.194209  -0.123667  -0.567142   0.144629   0.264871   0.542813
    158       0.000000   0.000000   0.000000  -0.385719  -0.202697   0.561078
    159       0.000000   0.000000   0.000000  -0.277222  -0.053830   0.673300
    160       0.000000   0.000000   0.000000  -0.234092  -0.084508   0.453734
    161       0.000000   0.000000   0.000000   0.357544   0.359477  -0.015627
    162       0.000000   0.000000   0.000000   0.466041   0.508344   0.096595
    163       0.000000   0.000000   0.000000   0.509170   0.477666  -0.122971
    164       0.074552   0.182020   0.311516  -0.188353  -0.337311  -0.426713
    165       0.074552   0.182020   0.311516  -0.079856  -0.188444  -0.314491
    166       0.310421  -0.561815   0.377013  -0.332222   0.369446  -0.565115
    167       0.074552   0.182020   0.311516  -0.036727  -0.219122  -0.534057
                 30         31         32         33         34         35    
      0       0.000000   0.000000   0.000000   0.000000   0.000000   0.000000
      1       0.000000   0.000000   0.000000   0.000000   0.000000   0.000000
      2       0.000000   0.000000   0.000000   0.000000   0.000000   0.000000
      3       0.000000   0.000000   0.000000   0.000000   0.000000   0.000000
      4       0.000000   0.000000   0.000000   0.000000   0.000000   0.000000
      5       0.000000   0.000000   0.000000   0.000000   0.000000   0.000000
      6       0.000000   0.000000   0.000000   0.000000   0.000000   0.000000
      7       0.000000   0.000000   0.000000   0.000000   0.000000   0.000000
      8       0.000000   0.000000   0.000000   0.000000   0.000000   0.000000
      9       0.000000   0.000000   0.000000   0.000000   0.000000   0.000000
     10       0.000000   0.000000   0.000000   0.000000   0.000000   0.000000
     11       0.898184   0.286264  -0.333646   0.000000   0.000000   0.000000
     12       0.000000   0.000000   0.000000   0.078707  -0.073733   0.994167
     13       0.000000   0.000000   0.000000   0.000000   0.000000   0.000000
     14       0.000000   0.000000   0.000000   0.000000   0.000000   0.000000
     15       0.000000   0.000000   0.000000   0.000000   0.000000   0.000000
     16       0.000000   0.000000   0.000000   0.000000   0.000000   0.000000
     17       0.000000   0.000000   0.000000   0.000000   0.000000   0.000000
     18       0.000000   0.000000   0.000000   0.000000   0.000000   0.000000
     19       0.000000   0.000000   0.000000   0.000000   0.000000   0.000000
     20       0.000000   0.000000   0.000000   0.000000   0.000000   0.000000
     21       0.000000   0.000000   0.000000   0.000000   0.000000   0.000000
     22       0.000000   0.000000   0.000000   0.000000   0.000000   0.000000
     23       0.000000   0.000000   0.000000   0.000000   0.000000   0.000000
     24       0.000000   0.000000   0.000000   0.000000   0.000000   0.000000
     25       0.000000   0.000000   0.000000   0.000000   0.000000   0.000000
     26       0.000000   0.000000   0.000000   0.000000   0.000000   0.000000
     27       0.000000   0.000000   0.000000   0.106715   0.469527   0.026374
     28       0.195409  -0.403267   0.180049   0.000000   0.000000   0.000000
     29      -0.167171  -0.003537  -0.453065  -0.462624  -0.133432   0.026729
     30      -0.032932   0.405895   0.259599   0.000000   0.000000   0.000000
     31       0.000000   0.000000   0.000000   0.000000   0.000000   0.000000
     32       0.000000   0.000000   0.000000   0.342088  -0.335875  -0.051993
     33       0.000000   0.000000   0.000000   0.000000   0.000000   0.000000
     34       0.000000   0.000000   0.000000   0.000000   0.000000   0.000000
     35       0.000000   0.000000   0.000000   0.000000   0.000000   0.000000
     36       0.000000   0.000000   0.000000   0.000000   0.000000   0.000000
     37       0.000000   0.000000   0.000000   0.000000   0.000000   0.000000
     38       0.000000   0.000000   0.000000   0.000000   0.000000   0.000000
     39       0.000000   0.000000   0.000000   0.000000   0.000000   0.000000
     40       0.000000   0.000000   0.000000   0.000000   0.000000   0.000000
     41       0.000000   0.000000   0.000000   0.000000   0.000000   0.000000
     42       0.000000   0.000000   0.000000   0.000000   0.000000   0.000000
     43       0.000000   0.000000   0.000000   0.000000   0.000000   0.000000
     44       0.000000   0.000000   0.000000   0.000000   0.000000   0.000000
     45       0.000000   0.000000   0.000000   0.000000   0.000000   0.000000
     46       0.000000   0.000000   0.000000   0.000000   0.000000   0.000000
     47       0.000000   0.000000   0.000000   0.000000   0.000000   0.000000
     48       0.000000   0.000000   0.000000   0.000000   0.000000   0.000000
     49       0.000000   0.000000   0.000000   0.000000   0.000000   0.000000
     50       0.000000   0.000000   0.000000   0.000000   0.000000   0.000000
     51       0.000000   0.000000   0.000000   0.000000   0.000000   0.000000
     52       0.000000   0.000000   0.000000   0.000000   0.000000   0.000000
     53       0.000000   0.000000   0.000000   0.000000   0.000000   0.000000
     54       0.000000   0.000000   0.000000   0.000000   0.000000   0.000000
     55       0.000000   0.000000   0.000000   0.000000   0.000000   0.000000
     56       0.000000   0.000000   0.000000   0.000000   0.000000   0.000000
     57       0.000000   0.000000   0.000000   0.000000   0.000000   0.000000
     58       0.000000   0.000000   0.000000   0.000000   0.000000   0.000000
     59       0.000000   0.000000   0.000000   0.000000   0.000000   0.000000
     60       0.000000   0.000000   0.000000   0.000000   0.000000   0.000000
     61       0.000000   0.000000   0.000000   0.000000   0.000000   0.000000
     62       0.000000   0.000000   0.000000   0.000000   0.000000   0.000000
     63       0.000000   0.000000   0.000000   0.000000   0.000000   0.000000
     64       0.000000   0.000000   0.000000   0.000000   0.000000   0.000000
     65       0.000000   0.000000   0.000000   0.000000   0.000000   0.000000
     66       0.000000   0.000000   0.000000   0.000000   0.000000   0.000000
     67       0.000000   0.000000   0.000000   0.000000   0.000000   0.000000
     68       0.000000   0.000000   0.000000   0.000000   0.000000   0.000000
     69       0.000000   0.000000   0.000000   0.000000   0.000000   0.000000
     70       0.000000   0.000000   0.000000   0.000000   0.000000   0.000000
     71       0.000000   0.000000   0.000000   0.000000   0.000000   0.000000
     72       0.000000   0.000000   0.000000   0.000000   0.000000   0.000000
     73       0.000000   0.000000   0.000000   0.000000   0.000000   0.000000
     74       0.000000   0.000000   0.000000   0.000000   0.000000   0.000000
     75       0.000000   0.000000   0.000000   0.000000   0.000000   0.000000
     76       0.000000   0.000000   0.000000   0.000000   0.000000   0.000000
     77       0.000000   0.000000   0.000000   0.000000   0.000000   0.000000
     78       0.000000   0.000000   0.000000   0.000000   0.000000   0.000000
     79       0.000000   0.000000   0.000000   0.000000   0.000000   0.000000
     80       0.000000   0.000000   0.000000   0.000000   0.000000   0.000000
     81       0.000000   0.000000   0.000000   0.000000   0.000000   0.000000
     82      -0.222439   0.235634  -0.396643   0.000000   0.000000   0.000000
     83       0.000000   0.000000   0.000000   0.499677  -0.110883  -0.047782
     84       0.000000   0.000000   0.000000   0.000000   0.000000   0.000000
     85      -0.222439   0.235634  -0.396643   0.000000   0.000000   0.000000
     86       0.000000   0.000000   0.000000   0.499677  -0.110883  -0.047782
     87       0.000000   0.000000   0.000000   0.000000   0.000000   0.000000
     88      -0.222439   0.235634  -0.396643   0.000000   0.000000   0.000000
     89       0.000000   0.000000   0.000000   0.499677  -0.110883  -0.047782
     90       0.000000   0.000000   0.000000   0.000000   0.000000   0.000000
     91       0.000000   0.000000   0.000000   0.000000   0.000000   0.000000
     92       0.000000   0.000000   0.000000   0.000000   0.000000   0.000000
     93       0.000000   0.000000   0.000000   0.000000   0.000000   0.000000
     94       0.000000   0.000000   0.000000   0.000000   0.000000   0.000000
     95       0.000000   0.000000   0.000000   0.000000   0.000000   0.000000
     96       0.000000   0.000000   0.000000   0.000000   0.000000   0.000000
     97       0.000000   0.000000   0.000000   0.000000   0.000000   0.000000
     98       0.000000   0.000000   0.000000   0.000000   0.000000   0.000000
     99       0.000000   0.000000   0.000000   0.000000   0.000000   0.000000
    100       0.000000   0.000000   0.000000   0.000000   0.000000   0.000000
    101       0.000000   0.000000   0.000000   0.000000   0.000000   0.000000
    102       0.000000   0.000000   0.000000   0.000000   0.000000   0.000000
    103       0.000000   0.000000   0.000000   0.000000   0.000000   0.000000
    104       0.000000   0.000000   0.000000   0.000000   0.000000   0.000000
    105       0.000000   0.000000   0.000000   0.000000   0.000000   0.000000
    106       0.000000   0.000000   0.000000   0.000000   0.000000   0.000000
    107       0.000000   0.000000   0.000000   0.000000   0.000000   0.000000
    108       0.000000   0.000000   0.000000   0.000000   0.000000   0.000000
    109       0.000000   0.000000   0.000000   0.000000   0.000000   0.000000
    110       0.000000   0.000000   0.000000   0.000000   0.000000   0.000000
    111       0.000000   0.000000   0.000000   0.000000   0.000000   0.000000
    112       0.000000   0.000000   0.000000   0.000000   0.000000   0.000000
    113       0.000000   0.000000   0.000000   0.000000   0.000000   0.000000
    114       0.000000   0.000000   0.000000   0.000000   0.000000   0.000000
    115       0.000000   0.000000   0.000000   0.000000   0.000000   0.000000
    116       0.000000   0.000000   0.000000   0.000000   0.000000   0.000000
    117       0.000000   0.000000   0.000000   0.000000   0.000000   0.000000
    118       0.000000   0.000000   0.000000   0.000000   0.000000   0.000000
    119       0.000000   0.000000   0.000000   0.000000   0.000000   0.000000
    120       0.000000   0.000000   0.000000   0.000000   0.000000   0.000000
    121       0.000000   0.000000   0.000000   0.000000   0.000000   0.000000
    122       0.000000   0.000000   0.000000   0.000000   0.000000   0.000000
    123       0.000000   0.000000   0.000000   0.000000   0.000000   0.000000
    124       0.000000   0.000000   0.000000   0.000000   0.000000   0.000000
    125       0.000000   0.000000   0.000000   0.000000   0.000000   0.000000
    126       0.000000   0.000000   0.000000   0.000000   0.000000   0.000000
    127       0.000000   0.000000   0.000000   0.000000   0.000000   0.000000
    128       0.000000   0.000000   0.000000   0.000000   0.000000   0.000000
    129       0.000000   0.000000   0.000000   0.000000   0.000000   0.000000
    130       0.000000   0.000000   0.000000   0.000000   0.000000   0.000000
    131       0.000000   0.000000   0.000000   0.000000   0.000000   0.000000
    132       0.000000   0.000000   0.000000   0.000000   0.000000   0.000000
    133       0.000000   0.000000   0.000000   0.000000   0.000000   0.000000
    134       0.000000   0.000000   0.000000   0.000000   0.000000   0.000000
    135       0.000000   0.000000   0.000000   0.000000   0.000000   0.000000
    136       0.000000   0.000000   0.000000   0.000000   0.000000   0.000000
    137       0.000000   0.000000   0.000000   0.000000   0.000000   0.000000
    138       0.000000   0.000000   0.000000   0.000000   0.000000   0.000000
    139       0.000000   0.000000   0.000000   0.000000   0.000000   0.000000
    140       0.000000   0.000000   0.000000   0.000000   0.000000   0.000000
    141       0.000000   0.000000   0.000000   0.000000   0.000000   0.000000
    142       0.000000   0.000000   0.000000   0.000000   0.000000   0.000000
    143       0.000000   0.000000   0.000000   0.000000   0.000000   0.000000
    144       0.000000   0.000000   0.000000   0.000000   0.000000   0.000000
    145       0.000000   0.000000   0.000000   0.000000   0.000000   0.000000
    146       0.000000   0.000000   0.000000   0.000000   0.000000   0.000000
    147       0.000000   0.000000   0.000000   0.000000   0.000000   0.000000
    148       0.000000   0.000000   0.000000   0.000000   0.000000   0.000000
    149       0.000000   0.000000   0.000000   0.000000   0.000000   0.000000
    150       0.000000   0.000000   0.000000   0.000000   0.000000   0.000000
    151       0.000000   0.000000   0.000000   0.000000   0.000000   0.000000
    152       0.000000   0.000000   0.000000   0.000000   0.000000   0.000000
    153       0.000000   0.000000   0.000000   0.000000   0.000000   0.000000
    154       0.000000   0.000000   0.000000   0.000000   0.000000   0.000000
    155       0.000000   0.000000   0.000000   0.000000   0.000000   0.000000
    156       0.000000   0.000000   0.000000   0.000000   0.000000   0.000000
    157       0.000000   0.000000   0.000000   0.000000   0.000000   0.000000
    158       0.000000   0.000000   0.000000  -0.358483  -0.365313   0.001287
    159       0.088675   0.242411   0.446702   0.000000   0.000000   0.000000
    160       0.000000   0.000000   0.000000   0.000000   0.000000   0.000000
    161       0.000000   0.000000   0.000000  -0.358483  -0.365313   0.001287
    162       0.088675   0.242411   0.446702   0.000000   0.000000   0.000000
    163       0.000000   0.000000   0.000000   0.000000   0.000000   0.000000
    164       0.000000   0.000000   0.000000  -0.358483  -0.365313   0.001287
    165       0.088675   0.242411   0.446702   0.000000   0.000000   0.000000
    166       0.000000   0.000000   0.000000   0.000000   0.000000   0.000000
    167       0.000000   0.000000   0.000000   0.000000   0.000000   0.000000
                 36         37         38         39         40         41    
      0       0.000000   0.000000   0.000000   0.000000   0.000000   0.000000
      1       0.000000   0.000000   0.000000   0.000000   0.000000   0.000000
      2       0.000000   0.000000   0.000000   0.000000   0.000000   0.000000
      3       0.000000   0.000000   0.000000   0.000000   0.000000   0.000000
      4       0.000000   0.000000   0.000000   0.000000   0.000000   0.000000
      5       0.000000   0.000000   0.000000   0.000000   0.000000   0.000000
      6       0.000000   0.000000   0.000000   0.000000   0.000000   0.000000
      7       0.000000   0.000000   0.000000   0.000000   0.000000   0.000000
      8       0.000000   0.000000   0.000000   0.000000   0.000000   0.000000
      9       0.000000   0.000000   0.000000   0.000000   0.000000   0.000000
     10       0.000000   0.000000   0.000000   0.000000   0.000000   0.000000
     11       0.000000   0.000000   0.000000   0.000000   0.000000   0.000000
     12       0.000000   0.000000   0.000000   0.000000   0.000000   0.000000
     13       0.423542  -0.721130   0.548255   0.000000   0.000000   0.000000
     14       0.000000   0.000000   0.000000   0.375443  -0.067571  -0.924379
     15       0.000000   0.000000   0.000000   0.000000   0.000000   0.000000
     16       0.000000   0.000000   0.000000   0.000000   0.000000   0.000000
     17       0.000000   0.000000   0.000000   0.000000   0.000000   0.000000
     18       0.000000   0.000000   0.000000   0.000000   0.000000   0.000000
     19       0.000000   0.000000   0.000000   0.000000   0.000000   0.000000
     20       0.000000   0.000000   0.000000   0.000000   0.000000   0.000000
     21       0.000000   0.000000   0.000000   0.000000   0.000000   0.000000
     22       0.000000   0.000000   0.000000   0.000000   0.000000   0.000000
     23       0.000000   0.000000   0.000000   0.000000   0.000000   0.000000
     24       0.000000   0.000000   0.000000   0.000000   0.000000   0.000000
     25       0.000000   0.000000   0.000000   0.000000   0.000000   0.000000
     26       0.000000   0.000000   0.000000   0.000000   0.000000   0.000000
     27       0.000000   0.000000   0.000000   0.000000   0.000000   0.000000
     28       0.000000   0.000000   0.000000   0.000000   0.000000   0.000000
     29       0.000000   0.000000   0.000000   0.000000   0.000000   0.000000
     30       0.000000   0.000000   0.000000   0.000000   0.000000   0.000000
     31       0.000000   0.000000   0.000000   0.000000   0.000000   0.000000
     32       0.000000   0.000000   0.000000   0.000000   0.000000   0.000000
     33       0.000000   0.000000   0.000000   0.444441   0.063714   0.175855
     34      -0.188468  -0.331495  -0.290425   0.000000   0.000000   0.000000
     35      -0.252215   0.142269   0.381972  -0.270761   0.374613  -0.137355
     36       0.000000   0.000000   0.000000   0.000000   0.000000   0.000000
     37       0.000000   0.000000   0.000000  -0.185246  -0.443126  -0.042847
     38       0.431181   0.194702  -0.077005   0.000000   0.000000   0.000000
     39       0.000000   0.000000   0.000000   0.000000   0.000000   0.000000
     40       0.000000   0.000000   0.000000   0.000000   0.000000   0.000000
     41       0.000000   0.000000   0.000000   0.000000   0.000000   0.000000
     42       0.000000   0.000000   0.000000   0.000000   0.000000   0.000000
     43       0.000000   0.000000   0.000000   0.000000   0.000000   0.000000
     44       0.000000   0.000000   0.000000   0.000000   0.000000   0.000000
     45       0.000000   0.000000   0.000000   0.000000   0.000000   0.000000
     46       0.000000   0.000000   0.000000   0.000000   0.000000   0.000000
     47       0.000000   0.000000   0.000000   0.000000   0.000000   0.000000
     48       0.000000   0.000000   0.000000   0.000000   0.000000   0.000000
     49       0.000000   0.000000   0.000000   0.000000   0.000000   0.000000
     50       0.000000   0.000000   0.000000   0.000000   0.000000   0.000000
     51       0.000000   0.000000   0.000000   0.000000   0.000000   0.000000
     52       0.000000   0.000000   0.000000   0.000000   0.000000   0.000000
     53       0.000000   0.000000   0.000000   0.000000   0.000000   0.000000
     54       0.000000   0.000000   0.000000   0.000000   0.000000   0.000000
     55       0.000000   0.000000   0.000000   0.000000   0.000000   0.000000
     56       0.000000   0.000000   0.000000   0.000000   0.000000   0.000000
     57       0.000000   0.000000   0.000000   0.000000   0.000000   0.000000
     58       0.000000   0.000000   0.000000   0.000000   0.000000   0.000000
     59       0.000000   0.000000   0.000000   0.000000   0.000000   0.000000
     60       0.000000   0.000000   0.000000   0.000000   0.000000   0.000000
     61       0.000000   0.000000   0.000000   0.000000   0.000000   0.000000
     62       0.000000   0.000000   0.000000   0.000000   0.000000   0.000000
     63       0.000000   0.000000   0.000000   0.000000   0.000000   0.000000
     64       0.000000   0.000000   0.000000   0.000000   0.000000   0.000000
     65       0.000000   0.000000   0.000000   0.000000   0.000000   0.000000
     66       0.000000   0.000000   0.000000   0.000000   0.000000   0.000000
     67       0.000000   0.000000   0.000000   0.000000   0.000000   0.000000
     68       0.000000   0.000000   0.000000   0.000000   0.000000   0.000000
     69       0.000000   0.000000   0.000000   0.000000   0.000000   0.000000
     70       0.000000   0.000000   0.000000   0.000000   0.000000   0.000000
     71       0.000000   0.000000   0.000000   0.000000   0.000000   0.000000
     72       0.000000   0.000000   0.000000   0.000000   0.000000   0.000000
     73       0.000000   0.000000   0.000000   0.000000   0.000000   0.000000
     74       0.000000   0.000000   0.000000   0.000000   0.000000   0.000000
     75       0.000000   0.000000   0.000000   0.000000   0.000000   0.000000
     76       0.000000   0.000000   0.000000   0.000000   0.000000   0.000000
     77       0.000000   0.000000   0.000000   0.000000   0.000000   0.000000
     78       0.000000   0.000000   0.000000   0.000000   0.000000   0.000000
     79       0.000000   0.000000   0.000000   0.000000   0.000000   0.000000
     80       0.000000   0.000000   0.000000   0.000000   0.000000   0.000000
     81       0.000000   0.000000   0.000000   0.000000   0.000000   0.000000
     82       0.000000   0.000000   0.000000   0.432092  -0.199009   0.190044
     83       0.000000   0.000000   0.000000   0.432092  -0.199009   0.190044
     84       0.000000   0.000000   0.000000   0.432092  -0.199009   0.190044
     85      -0.413454  -0.020799   0.292047   0.000000   0.000000   0.000000
     86      -0.413454  -0.020799   0.292047   0.000000   0.000000   0.000000
     87      -0.413454  -0.020799   0.292047   0.000000   0.000000   0.000000
     88       0.000000   0.000000   0.000000   0.000000   0.000000   0.000000
     89       0.000000   0.000000   0.000000   0.000000   0.000000   0.000000
     90       0.000000   0.000000   0.000000   0.000000   0.000000   0.000000
     91       0.055294  -0.290433  -0.424728   0.000000   0.000000   0.000000
     92       0.000000   0.000000   0.000000  -0.049487   0.501950  -0.056792
     93       0.055294  -0.290433  -0.424728   0.000000   0.000000   0.000000
     94       0.000000   0.000000   0.000000  -0.049487   0.501950  -0.056792
     95       0.000000   0.000000   0.000000   0.000000   0.000000   0.000000
     96       0.000000   0.000000   0.000000   0.000000   0.000000   0.000000
     97       0.000000   0.000000   0.000000   0.000000   0.000000   0.000000
     98       0.000000   0.000000   0.000000   0.000000   0.000000   0.000000
     99       0.000000   0.000000   0.000000   0.000000   0.000000   0.000000
    100       0.000000   0.000000   0.000000   0.000000   0.000000   0.000000
    101       0.000000   0.000000   0.000000   0.000000   0.000000   0.000000
    102       0.000000   0.000000   0.000000   0.000000   0.000000   0.000000
    103       0.000000   0.000000   0.000000   0.000000   0.000000   0.000000
    104       0.000000   0.000000   0.000000   0.000000   0.000000   0.000000
    105       0.000000   0.000000   0.000000   0.000000   0.000000   0.000000
    106       0.000000   0.000000   0.000000   0.000000   0.000000   0.000000
    107       0.000000   0.000000   0.000000   0.000000   0.000000   0.000000
    108       0.000000   0.000000   0.000000   0.000000   0.000000   0.000000
    109       0.000000   0.000000   0.000000   0.000000   0.000000   0.000000
    110       0.000000   0.000000   0.000000   0.000000   0.000000   0.000000
    111       0.000000   0.000000   0.000000   0.000000   0.000000   0.000000
    112       0.000000   0.000000   0.000000   0.000000   0.000000   0.000000
    113       0.000000   0.000000   0.000000   0.000000   0.000000   0.000000
    114       0.000000   0.000000   0.000000   0.000000   0.000000   0.000000
    115       0.000000   0.000000   0.000000   0.000000   0.000000   0.000000
    116       0.000000   0.000000   0.000000   0.000000   0.000000   0.000000
    117       0.000000   0.000000   0.000000   0.000000   0.000000   0.000000
    118       0.000000   0.000000   0.000000   0.000000   0.000000   0.000000
    119       0.000000   0.000000   0.000000   0.000000   0.000000   0.000000
    120       0.000000   0.000000   0.000000   0.000000   0.000000   0.000000
    121       0.000000   0.000000   0.000000   0.000000   0.000000   0.000000
    122       0.000000   0.000000   0.000000   0.000000   0.000000   0.000000
    123       0.000000   0.000000   0.000000   0.000000   0.000000   0.000000
    124       0.000000   0.000000   0.000000   0.000000   0.000000   0.000000
    125       0.000000   0.000000   0.000000   0.000000   0.000000   0.000000
    126       0.000000   0.000000   0.000000   0.000000   0.000000   0.000000
    127       0.000000   0.000000   0.000000   0.000000   0.000000   0.000000
    128       0.000000   0.000000   0.000000   0.000000   0.000000   0.000000
    129       0.000000   0.000000   0.000000   0.000000   0.000000   0.000000
    130       0.000000   0.000000   0.000000   0.000000   0.000000   0.000000
    131       0.000000   0.000000   0.000000   0.000000   0.000000   0.000000
    132       0.000000   0.000000   0.000000   0.000000   0.000000   0.000000
    133       0.000000   0.000000   0.000000   0.000000   0.000000   0.000000
    134       0.000000   0.000000   0.000000   0.000000   0.000000   0.000000
    135       0.000000   0.000000   0.000000   0.000000   0.000000   0.000000
    136       0.000000   0.000000   0.000000   0.000000   0.000000   0.000000
    137       0.000000   0.000000   0.000000   0.000000   0.000000   0.000000
    138       0.000000   0.000000   0.000000   0.000000   0.000000   0.000000
    139       0.000000   0.000000   0.000000   0.000000   0.000000   0.000000
    140       0.000000   0.000000   0.000000   0.000000   0.000000   0.000000
    141       0.000000   0.000000   0.000000   0.000000   0.000000   0.000000
    142       0.000000   0.000000   0.000000   0.000000   0.000000   0.000000
    143       0.000000   0.000000   0.000000   0.000000   0.000000   0.000000
    144       0.000000   0.000000   0.000000   0.000000   0.000000   0.000000
    145       0.000000   0.000000   0.000000   0.000000   0.000000   0.000000
    146       0.000000   0.000000   0.000000   0.000000   0.000000   0.000000
    147       0.000000   0.000000   0.000000   0.000000   0.000000   0.000000
    148       0.000000   0.000000   0.000000   0.000000   0.000000   0.000000
    149       0.000000   0.000000   0.000000   0.000000   0.000000   0.000000
    150       0.000000   0.000000   0.000000   0.000000   0.000000   0.000000
    151       0.000000   0.000000   0.000000   0.000000   0.000000   0.000000
    152       0.000000   0.000000   0.000000   0.000000   0.000000   0.000000
    153       0.000000   0.000000   0.000000   0.000000   0.000000   0.000000
    154       0.000000   0.000000   0.000000   0.000000   0.000000   0.000000
    155       0.000000   0.000000   0.000000   0.000000   0.000000   0.000000
    156       0.000000   0.000000   0.000000   0.000000   0.000000   0.000000
    157       0.000000   0.000000   0.000000   0.000000   0.000000   0.000000
    158       0.000000   0.000000   0.000000   0.000000   0.000000   0.000000
    159       0.000000   0.000000   0.000000   0.000000   0.000000   0.000000
    160       0.000000   0.000000   0.000000   0.000000   0.000000   0.000000
    161       0.000000   0.000000   0.000000   0.000000   0.000000   0.000000
    162       0.000000   0.000000   0.000000   0.000000   0.000000   0.000000
    163       0.000000   0.000000   0.000000   0.000000   0.000000   0.000000
    164       0.000000   0.000000   0.000000   0.000000   0.000000   0.000000
    165       0.000000   0.000000   0.000000   0.000000   0.000000   0.000000
    166       0.000000   0.000000   0.000000   0.000000   0.000000   0.000000
    167       0.000000   0.000000   0.000000   0.000000   0.000000   0.000000
                 42         43         44         45         46         47    
      0       0.000000   0.000000   0.000000   0.000000   0.000000   0.000000
      1       0.000000   0.000000   0.000000   0.000000   0.000000   0.000000
      2       0.000000   0.000000   0.000000   0.000000   0.000000   0.000000
      3       0.000000   0.000000   0.000000   0.000000   0.000000   0.000000
      4       0.000000   0.000000   0.000000   0.000000   0.000000   0.000000
      5       0.000000   0.000000   0.000000   0.000000   0.000000   0.000000
      6       0.000000   0.000000   0.000000   0.000000   0.000000   0.000000
      7       0.000000   0.000000   0.000000   0.000000   0.000000   0.000000
      8       0.000000   0.000000   0.000000   0.000000   0.000000   0.000000
      9       0.000000   0.000000   0.000000   0.000000   0.000000   0.000000
     10       0.000000   0.000000   0.000000   0.000000   0.000000   0.000000
     11       0.000000   0.000000   0.000000   0.000000   0.000000   0.000000
     12       0.000000   0.000000   0.000000   0.000000   0.000000   0.000000
     13       0.000000   0.000000   0.000000   0.000000   0.000000   0.000000
     14       0.000000   0.000000   0.000000   0.000000   0.000000   0.000000
     15      -0.246505  -0.967387  -0.058295   0.000000   0.000000   0.000000
     16       0.000000   0.000000   0.000000   0.471226  -0.189480   0.861419
     17       0.000000   0.000000   0.000000   0.000000   0.000000   0.000000
     18       0.000000   0.000000   0.000000   0.000000   0.000000   0.000000
     19       0.000000   0.000000   0.000000   0.000000   0.000000   0.000000
     20       0.000000   0.000000   0.000000   0.000000   0.000000   0.000000
     21       0.000000   0.000000   0.000000   0.000000   0.000000   0.000000
     22       0.000000   0.000000   0.000000   0.000000   0.000000   0.000000
     23       0.000000   0.000000   0.000000   0.000000   0.000000   0.000000
     24       0.000000   0.000000   0.000000   0.000000   0.000000   0.000000
     25       0.000000   0.000000   0.000000   0.000000   0.000000   0.000000
     26       0.000000   0.000000   0.000000   0.000000   0.000000   0.000000
     27       0.000000   0.000000   0.000000   0.000000   0.000000   0.000000
     28       0.000000   0.000000   0.000000   0.000000   0.000000   0.000000
     29       0.000000   0.000000   0.000000   0.000000   0.000000   0.000000
     30       0.000000   0.000000   0.000000   0.000000   0.000000   0.000000
     31       0.000000   0.000000   0.000000   0.000000   0.000000   0.000000
     32       0.000000   0.000000   0.000000   0.000000   0.000000   0.000000
     33       0.000000   0.000000   0.000000   0.000000   0.000000   0.000000
     34       0.000000   0.000000   0.000000   0.000000   0.000000   0.000000
     35       0.000000   0.000000   0.000000   0.000000   0.000000   0.000000
     36       0.000000   0.000000   0.000000   0.000000   0.000000   0.000000
     37       0.000000   0.000000   0.000000   0.000000   0.000000   0.000000
     38       0.000000   0.000000   0.000000   0.000000   0.000000   0.000000
     39       0.000000   0.000000   0.000000   0.000000   0.000000   0.000000
     40      -0.505288   0.130014  -0.020892   0.000000   0.000000   0.000000
     41       0.312252  -0.054562  -0.414943   0.000000   0.000000   0.000000
     42       0.000000   0.000000   0.000000   0.000000   0.000000   0.000000
     43       0.000000   0.000000   0.000000  -0.325569   0.259601   0.235200
     44       0.000000   0.000000   0.000000   0.000000   0.000000   0.000000
     45       0.000000   0.000000   0.000000   0.000000   0.000000   0.000000
     46       0.000000   0.000000   0.000000  -0.087831  -0.466911  -0.054657
     47       0.000000   0.000000   0.000000   0.400462   0.192664  -0.176688
     48       0.000000   0.000000   0.000000   0.000000   0.000000   0.000000
     49       0.000000   0.000000   0.000000   0.000000   0.000000   0.000000
     50       0.000000   0.000000   0.000000   0.000000   0.000000   0.000000
     51       0.000000   0.000000   0.000000   0.000000   0.000000   0.000000
     52       0.000000   0.000000   0.000000   0.000000   0.000000   0.000000
     53       0.000000   0.000000   0.000000   0.000000   0.000000   0.000000
     54       0.000000   0.000000   0.000000   0.000000   0.000000   0.000000
     55       0.000000   0.000000   0.000000   0.000000   0.000000   0.000000
     56       0.000000   0.000000   0.000000   0.000000   0.000000   0.000000
     57       0.000000   0.000000   0.000000   0.000000   0.000000   0.000000
     58       0.000000   0.000000   0.000000   0.000000   0.000000   0.000000
     59       0.000000   0.000000   0.000000   0.000000   0.000000   0.000000
     60       0.000000   0.000000   0.000000   0.000000   0.000000   0.000000
     61       0.000000   0.000000   0.000000   0.000000   0.000000   0.000000
     62       0.000000   0.000000   0.000000   0.000000   0.000000   0.000000
     63       0.000000   0.000000   0.000000   0.000000   0.000000   0.000000
     64       0.000000   0.000000   0.000000   0.000000   0.000000   0.000000
     65       0.000000   0.000000   0.000000   0.000000   0.000000   0.000000
     66       0.000000   0.000000   0.000000   0.000000   0.000000   0.000000
     67       0.000000   0.000000   0.000000   0.000000   0.000000   0.000000
     68       0.000000   0.000000   0.000000   0.000000   0.000000   0.000000
     69       0.000000   0.000000   0.000000   0.000000   0.000000   0.000000
     70       0.000000   0.000000   0.000000   0.000000   0.000000   0.000000
     71       0.000000   0.000000   0.000000   0.000000   0.000000   0.000000
     72       0.000000   0.000000   0.000000   0.000000   0.000000   0.000000
     73       0.000000   0.000000   0.000000   0.000000   0.000000   0.000000
     74       0.000000   0.000000   0.000000   0.000000   0.000000   0.000000
     75       0.000000   0.000000   0.000000   0.000000   0.000000   0.000000
     76       0.000000   0.000000   0.000000   0.000000   0.000000   0.000000
     77       0.000000   0.000000   0.000000   0.000000   0.000000   0.000000
     78       0.000000   0.000000   0.000000   0.000000   0.000000   0.000000
     79       0.000000   0.000000   0.000000   0.000000   0.000000   0.000000
     80       0.000000   0.000000   0.000000   0.000000   0.000000   0.000000
     81       0.000000   0.000000   0.000000   0.000000   0.000000   0.000000
     82       0.000000   0.000000   0.000000   0.000000   0.000000   0.000000
     83       0.000000   0.000000   0.000000   0.000000   0.000000   0.000000
     84       0.000000   0.000000   0.000000   0.000000   0.000000   0.000000
     85       0.000000   0.000000   0.000000   0.000000   0.000000   0.000000
     86       0.000000   0.000000   0.000000   0.000000   0.000000   0.000000
     87       0.000000   0.000000   0.000000   0.000000   0.000000   0.000000
     88       0.000000   0.000000   0.000000   0.000000   0.000000   0.000000
     89       0.000000   0.000000   0.000000   0.000000   0.000000   0.000000
     90      -0.029656  -0.025938   0.555836   0.000000   0.000000   0.000000
     91      -0.029656  -0.025938   0.555836   0.000000   0.000000   0.000000
     92       0.000000   0.000000   0.000000   0.000000   0.000000   0.000000
     93       0.000000   0.000000   0.000000   0.000000   0.000000   0.000000
     94      -0.029656  -0.025938   0.555836   0.000000   0.000000   0.000000
     95       0.000000   0.000000   0.000000   0.000000   0.000000   0.000000
     96      -0.426033   0.128901  -0.337547   0.286522   0.418029  -0.064787
     97      -0.426033   0.128901  -0.337547   0.000000   0.000000   0.000000
     98       0.000000   0.000000   0.000000   0.000000   0.000000   0.000000
     99       0.000000   0.000000   0.000000   0.286522   0.418029  -0.064787
    100      -0.426033   0.128901  -0.337547   0.000000   0.000000   0.000000
    101       0.000000   0.000000   0.000000   0.000000   0.000000   0.000000
    102       0.000000   0.000000   0.000000   0.138233  -0.446802  -0.173898
    103       0.000000   0.000000   0.000000   0.000000   0.000000   0.000000
    104       0.000000   0.000000   0.000000   0.000000   0.000000   0.000000
    105       0.000000   0.000000   0.000000   0.000000   0.000000   0.000000
    106       0.000000   0.000000   0.000000   0.000000   0.000000   0.000000
    107       0.000000   0.000000   0.000000   0.138233  -0.446802  -0.173898
    108       0.000000   0.000000   0.000000   0.138233  -0.446802  -0.173898
    109       0.000000   0.000000   0.000000   0.000000   0.000000   0.000000
    110       0.000000   0.000000   0.000000   0.000000   0.000000   0.000000
    111       0.000000   0.000000   0.000000   0.000000   0.000000   0.000000
    112       0.000000   0.000000   0.000000   0.000000   0.000000   0.000000
    113       0.000000   0.000000   0.000000   0.000000   0.000000   0.000000
    114       0.000000   0.000000   0.000000   0.000000   0.000000   0.000000
    115       0.000000   0.000000   0.000000   0.000000   0.000000   0.000000
    116       0.000000   0.000000   0.000000   0.000000   0.000000   0.000000
    117       0.000000   0.000000   0.000000   0.000000   0.000000   0.000000
    118       0.000000   0.000000   0.000000   0.000000   0.000000   0.000000
    119       0.000000   0.000000   0.000000   0.000000   0.000000   0.000000
    120       0.000000   0.000000   0.000000   0.000000   0.000000   0.000000
    121       0.000000   0.000000   0.000000   0.000000   0.000000   0.000000
    122       0.000000   0.000000   0.000000   0.000000   0.000000   0.000000
    123       0.000000   0.000000   0.000000   0.000000   0.000000   0.000000
    124       0.000000   0.000000   0.000000   0.000000   0.000000   0.000000
    125       0.000000   0.000000   0.000000   0.000000   0.000000   0.000000
    126       0.000000   0.000000   0.000000   0.000000   0.000000   0.000000
    127       0.000000   0.000000   0.000000   0.000000   0.000000   0.000000
    128       0.000000   0.000000   0.000000   0.000000   0.000000   0.000000
    129       0.000000   0.000000   0.000000   0.000000   0.000000   0.000000
    130       0.000000   0.000000   0.000000   0.000000   0.000000   0.000000
    131       0.000000   0.000000   0.000000   0.000000   0.000000   0.000000
    132       0.000000   0.000000   0.000000   0.000000   0.000000   0.000000
    133       0.000000   0.000000   0.000000   0.000000   0.000000   0.000000
    134       0.000000   0.000000   0.000000   0.000000   0.000000   0.000000
    135       0.000000   0.000000   0.000000   0.000000   0.000000   0.000000
    136       0.000000   0.000000   0.000000   0.000000   0.000000   0.000000
    137       0.000000   0.000000   0.000000  -0.430853   0.052116   0.247155
    138       0.000000   0.000000   0.000000   0.000000   0.000000   0.000000
    139       0.000000   0.000000   0.000000   0.000000   0.000000   0.000000
    140       0.000000   0.000000   0.000000  -0.430853   0.052116   0.247155
    141       0.000000   0.000000   0.000000   0.000000   0.000000   0.000000
    142       0.000000   0.000000   0.000000  -0.430853   0.052116   0.247155
    143       0.000000   0.000000   0.000000   0.000000   0.000000   0.000000
    144       0.000000   0.000000   0.000000   0.000000   0.000000   0.000000
    145       0.000000   0.000000   0.000000   0.000000   0.000000   0.000000
    146       0.000000   0.000000   0.000000   0.000000   0.000000   0.000000
    147       0.000000   0.000000   0.000000   0.000000   0.000000   0.000000
    148       0.000000   0.000000   0.000000   0.000000   0.000000   0.000000
    149       0.000000   0.000000   0.000000   0.000000   0.000000   0.000000
    150       0.000000   0.000000   0.000000   0.000000   0.000000   0.000000
    151       0.000000   0.000000   0.000000   0.000000   0.000000   0.000000
    152       0.000000   0.000000   0.000000   0.000000   0.000000   0.000000
    153       0.000000   0.000000   0.000000   0.000000   0.000000   0.000000
    154       0.000000   0.000000   0.000000   0.000000   0.000000   0.000000
    155       0.000000   0.000000   0.000000   0.000000   0.000000   0.000000
    156       0.000000   0.000000   0.000000   0.000000   0.000000   0.000000
    157       0.000000   0.000000   0.000000   0.000000   0.000000   0.000000
    158       0.000000   0.000000   0.000000   0.000000   0.000000   0.000000
    159       0.000000   0.000000   0.000000   0.000000   0.000000   0.000000
    160       0.000000   0.000000   0.000000   0.000000   0.000000   0.000000
    161       0.000000   0.000000   0.000000   0.000000   0.000000   0.000000
    162       0.000000   0.000000   0.000000   0.000000   0.000000   0.000000
    163       0.000000   0.000000   0.000000   0.000000   0.000000   0.000000
    164       0.000000   0.000000   0.000000   0.000000   0.000000   0.000000
    165       0.000000   0.000000   0.000000   0.000000   0.000000   0.000000
    166       0.000000   0.000000   0.000000   0.000000   0.000000   0.000000
    167       0.000000   0.000000   0.000000   0.000000   0.000000   0.000000
                 48         49         50         51         52         53    
      0       0.000000   0.000000   0.000000   0.000000   0.000000   0.000000
      1       0.000000   0.000000   0.000000   0.000000   0.000000   0.000000
      2       0.000000   0.000000   0.000000   0.000000   0.000000   0.000000
      3       0.000000   0.000000   0.000000   0.000000   0.000000   0.000000
      4       0.000000   0.000000   0.000000   0.000000   0.000000   0.000000
      5       0.000000   0.000000   0.000000   0.000000   0.000000   0.000000
      6       0.000000   0.000000   0.000000   0.000000   0.000000   0.000000
      7       0.000000   0.000000   0.000000   0.000000   0.000000   0.000000
      8       0.000000   0.000000   0.000000   0.000000   0.000000   0.000000
      9       0.000000   0.000000   0.000000   0.000000   0.000000   0.000000
     10       0.000000   0.000000   0.000000   0.000000   0.000000   0.000000
     11       0.000000   0.000000   0.000000   0.000000   0.000000   0.000000
     12       0.000000   0.000000   0.000000   0.000000   0.000000   0.000000
     13       0.000000   0.000000   0.000000   0.000000   0.000000   0.000000
     14       0.000000   0.000000   0.000000   0.000000   0.000000   0.000000
     15       0.000000   0.000000   0.000000   0.000000   0.000000   0.000000
     16       0.000000   0.000000   0.000000   0.000000   0.000000   0.000000
     17      -0.315398   0.265455   0.911075   0.000000   0.000000   0.000000
     18       0.000000   0.000000   0.000000  -0.000495  -0.999834  -0.018186
     19       0.000000   0.000000   0.000000   0.000000   0.000000   0.000000
     20       0.000000   0.000000   0.000000   0.000000   0.000000   0.000000
     21       0.000000   0.000000   0.000000   0.000000   0.000000   0.000000
     22       0.000000   0.000000   0.000000   0.000000   0.000000   0.000000
     23       0.000000   0.000000   0.000000   0.000000   0.000000   0.000000
     24       0.000000   0.000000   0.000000   0.000000   0.000000   0.000000
     25       0.000000   0.000000   0.000000   0.000000   0.000000   0.000000
     26       0.000000   0.000000   0.000000   0.000000   0.000000   0.000000
     27       0.000000   0.000000   0.000000   0.000000   0.000000   0.000000
     28       0.000000   0.000000   0.000000   0.000000   0.000000   0.000000
     29       0.000000   0.000000   0.000000   0.000000   0.000000   0.000000
     30       0.000000   0.000000   0.000000   0.000000   0.000000   0.000000
     31       0.000000   0.000000   0.000000   0.000000   0.000000   0.000000
     32       0.000000   0.000000   0.000000   0.000000   0.000000   0.000000
     33       0.000000   0.000000   0.000000   0.000000   0.000000   0.000000
     34       0.000000   0.000000   0.000000   0.000000   0.000000   0.000000
     35       0.000000   0.000000   0.000000   0.000000   0.000000   0.000000
     36       0.000000   0.000000   0.000000   0.000000   0.000000   0.000000
     37       0.000000   0.000000   0.000000   0.000000   0.000000   0.000000
     38       0.000000   0.000000   0.000000   0.000000   0.000000   0.000000
     39       0.000000   0.000000   0.000000   0.000000   0.000000   0.000000
     40       0.000000   0.000000   0.000000   0.000000   0.000000   0.000000
     41       0.000000   0.000000   0.000000   0.000000   0.000000   0.000000
     42       0.000000   0.000000   0.000000   0.000000   0.000000   0.000000
     43       0.000000   0.000000   0.000000   0.000000   0.000000   0.000000
     44       0.000000   0.000000   0.000000   0.000000   0.000000   0.000000
     45       0.000000   0.000000   0.000000   0.000000   0.000000   0.000000
     46       0.000000   0.000000   0.000000   0.000000   0.000000   0.000000
     47       0.000000   0.000000   0.000000   0.000000   0.000000   0.000000
     48       0.371968  -0.233828   0.196897   0.000000   0.000000   0.000000
     49      -0.425063  -0.209012  -0.086251   0.000000   0.000000   0.000000
     50       0.000000   0.000000   0.000000   0.000000   0.000000   0.000000
     51       0.044852   0.464177  -0.119718   0.158402   0.008194  -0.454795
     52       0.000000   0.000000   0.000000   0.326877  -0.006595   0.353701
     53       0.000000   0.000000   0.000000  -0.478115  -0.000824   0.058331
     54       0.000000   0.000000   0.000000   0.000000   0.000000   0.000000
     55       0.000000   0.000000   0.000000   0.000000   0.000000   0.000000
     56       0.000000   0.000000   0.000000   0.000000   0.000000   0.000000
     57       0.000000   0.000000   0.000000   0.000000   0.000000   0.000000
     58       0.000000   0.000000   0.000000   0.000000   0.000000   0.000000
     59       0.000000   0.000000   0.000000   0.000000   0.000000   0.000000
     60       0.000000   0.000000   0.000000   0.000000   0.000000   0.000000
     61       0.000000   0.000000   0.000000   0.000000   0.000000   0.000000
     62       0.000000   0.000000   0.000000   0.000000   0.000000   0.000000
     63       0.000000   0.000000   0.000000   0.000000   0.000000   0.000000
     64       0.000000   0.000000   0.000000   0.000000   0.000000   0.000000
     65       0.000000   0.000000   0.000000   0.000000   0.000000   0.000000
     66       0.000000   0.000000   0.000000   0.000000   0.000000   0.000000
     67       0.000000   0.000000   0.000000   0.000000   0.000000   0.000000
     68       0.000000   0.000000   0.000000   0.000000   0.000000   0.000000
     69       0.000000   0.000000   0.000000   0.000000   0.000000   0.000000
     70       0.000000   0.000000   0.000000   0.000000   0.000000   0.000000
     71       0.000000   0.000000   0.000000   0.000000   0.000000   0.000000
     72       0.000000   0.000000   0.000000   0.000000   0.000000   0.000000
     73       0.000000   0.000000   0.000000   0.000000   0.000000   0.000000
     74       0.000000   0.000000   0.000000   0.000000   0.000000   0.000000
     75       0.000000   0.000000   0.000000   0.000000   0.000000   0.000000
     76       0.000000   0.000000   0.000000   0.000000   0.000000   0.000000
     77       0.000000   0.000000   0.000000   0.000000   0.000000   0.000000
     78       0.000000   0.000000   0.000000   0.000000   0.000000   0.000000
     79       0.000000   0.000000   0.000000   0.000000   0.000000   0.000000
     80       0.000000   0.000000   0.000000   0.000000   0.000000   0.000000
     81       0.000000   0.000000   0.000000   0.000000   0.000000   0.000000
     82       0.000000   0.000000   0.000000   0.000000   0.000000   0.000000
     83       0.000000   0.000000   0.000000   0.000000   0.000000   0.000000
     84       0.000000   0.000000   0.000000   0.000000   0.000000   0.000000
     85       0.000000   0.000000   0.000000   0.000000   0.000000   0.000000
     86       0.000000   0.000000   0.000000   0.000000   0.000000   0.000000
     87       0.000000   0.000000   0.000000   0.000000   0.000000   0.000000
     88       0.000000   0.000000   0.000000   0.000000   0.000000   0.000000
     89       0.000000   0.000000   0.000000   0.000000   0.000000   0.000000
     90       0.000000   0.000000   0.000000   0.000000   0.000000   0.000000
     91       0.000000   0.000000   0.000000   0.000000   0.000000   0.000000
     92       0.000000   0.000000   0.000000   0.000000   0.000000   0.000000
     93       0.000000   0.000000   0.000000   0.000000   0.000000   0.000000
     94       0.000000   0.000000   0.000000   0.000000   0.000000   0.000000
     95       0.000000   0.000000   0.000000   0.000000   0.000000   0.000000
     96       0.000000   0.000000   0.000000   0.000000   0.000000   0.000000
     97       0.000000   0.000000   0.000000   0.000000   0.000000   0.000000
     98       0.000000   0.000000   0.000000   0.000000   0.000000   0.000000
     99       0.000000   0.000000   0.000000   0.000000   0.000000   0.000000
    100       0.000000   0.000000   0.000000   0.000000   0.000000   0.000000
    101       0.000000   0.000000   0.000000   0.000000   0.000000   0.000000
    102       0.000000   0.000000   0.000000   0.061809  -0.009243   0.506494
    103       0.000000   0.000000   0.000000   0.061809  -0.009243   0.506494
    104       0.000000   0.000000   0.000000   0.061809  -0.009243   0.506494
    105      -0.175974   0.435359  -0.187767   0.000000   0.000000   0.000000
    106      -0.175974   0.435359  -0.187767   0.000000   0.000000   0.000000
    107       0.000000   0.000000   0.000000   0.000000   0.000000   0.000000
    108      -0.175974   0.435359  -0.187767   0.000000   0.000000   0.000000
    109       0.000000   0.000000   0.000000   0.000000   0.000000   0.000000
    110       0.000000   0.000000   0.000000   0.000000   0.000000   0.000000
    111       0.000000   0.000000   0.000000   0.000000   0.000000   0.000000
    112       0.000000   0.000000   0.000000   0.379704   0.006193  -0.350793
    113      -0.279841  -0.422967   0.026362   0.000000   0.000000   0.000000
    114       0.000000   0.000000   0.000000   0.000000   0.000000   0.000000
    115       0.000000   0.000000   0.000000   0.379704   0.006193  -0.350793
    116      -0.279841  -0.422967   0.026362   0.000000   0.000000   0.000000
    117       0.000000   0.000000   0.000000   0.000000   0.000000   0.000000
    118       0.000000   0.000000   0.000000   0.379704   0.006193  -0.350793
    119      -0.279841  -0.422967   0.026362   0.000000   0.000000   0.000000
    120       0.000000   0.000000   0.000000   0.000000   0.000000   0.000000
    121       0.000000   0.000000   0.000000   0.000000   0.000000   0.000000
    122       0.000000   0.000000   0.000000   0.000000   0.000000   0.000000
    123       0.000000   0.000000   0.000000   0.000000   0.000000   0.000000
    124       0.000000   0.000000   0.000000   0.000000   0.000000   0.000000
    125       0.000000   0.000000   0.000000   0.000000   0.000000   0.000000
    126       0.000000   0.000000   0.000000   0.000000   0.000000   0.000000
    127       0.000000   0.000000   0.000000   0.000000   0.000000   0.000000
    128       0.000000   0.000000   0.000000   0.000000   0.000000   0.000000
    129       0.000000   0.000000   0.000000   0.000000   0.000000   0.000000
    130       0.000000   0.000000   0.000000   0.000000   0.000000   0.000000
    131       0.000000   0.000000   0.000000   0.000000   0.000000   0.000000
    132       0.000000   0.000000   0.000000   0.000000   0.000000   0.000000
    133       0.000000   0.000000   0.000000   0.000000   0.000000   0.000000
    134       0.000000   0.000000   0.000000   0.000000   0.000000   0.000000
    135       0.000000   0.000000   0.000000   0.000000   0.000000   0.000000
    136       0.000000   0.000000   0.000000   0.000000   0.000000   0.000000
    137       0.000000   0.000000   0.000000   0.000000   0.000000   0.000000
    138       0.000000   0.000000   0.000000   0.000000   0.000000   0.000000
    139       0.000000   0.000000   0.000000   0.000000   0.000000   0.000000
    140       0.000000   0.000000   0.000000   0.000000   0.000000   0.000000
    141       0.000000   0.000000   0.000000   0.000000   0.000000   0.000000
    142       0.000000   0.000000   0.000000   0.000000   0.000000   0.000000
    143       0.000000   0.000000   0.000000   0.000000   0.000000   0.000000
    144       0.000000   0.000000   0.000000   0.000000   0.000000   0.000000
    145       0.000000   0.000000   0.000000   0.000000   0.000000   0.000000
    146       0.000000   0.000000   0.000000   0.000000   0.000000   0.000000
    147       0.000000   0.000000   0.000000   0.000000   0.000000   0.000000
    148       0.000000   0.000000   0.000000   0.000000   0.000000   0.000000
    149       0.000000   0.000000   0.000000   0.000000   0.000000   0.000000
    150       0.000000   0.000000   0.000000   0.000000   0.000000   0.000000
    151       0.000000   0.000000   0.000000   0.000000   0.000000   0.000000
    152       0.000000   0.000000   0.000000   0.000000   0.000000   0.000000
    153       0.000000   0.000000   0.000000   0.000000   0.000000   0.000000
    154       0.000000   0.000000   0.000000   0.000000   0.000000   0.000000
    155       0.000000   0.000000   0.000000   0.000000   0.000000   0.000000
    156       0.000000   0.000000   0.000000   0.000000   0.000000   0.000000
    157       0.000000   0.000000   0.000000   0.000000   0.000000   0.000000
    158       0.000000   0.000000   0.000000   0.000000   0.000000   0.000000
    159       0.000000   0.000000   0.000000   0.000000   0.000000   0.000000
    160       0.000000   0.000000   0.000000   0.000000   0.000000   0.000000
    161       0.000000   0.000000   0.000000   0.000000   0.000000   0.000000
    162       0.000000   0.000000   0.000000   0.000000   0.000000   0.000000
    163       0.000000   0.000000   0.000000   0.000000   0.000000   0.000000
    164       0.000000   0.000000   0.000000   0.000000   0.000000   0.000000
    165       0.000000   0.000000   0.000000   0.000000   0.000000   0.000000
    166       0.000000   0.000000   0.000000   0.000000   0.000000   0.000000
    167       0.000000   0.000000   0.000000   0.000000   0.000000   0.000000
                 54         55         56         57         58         59    
      0       0.000000   0.000000   0.000000   0.000000   0.000000   0.000000
      1       0.000000   0.000000   0.000000   0.000000   0.000000   0.000000
      2       0.000000   0.000000   0.000000   0.000000   0.000000   0.000000
      3       0.000000   0.000000   0.000000   0.000000   0.000000   0.000000
      4       0.000000   0.000000   0.000000   0.000000   0.000000   0.000000
      5       0.000000   0.000000   0.000000   0.000000   0.000000   0.000000
      6       0.000000   0.000000   0.000000   0.000000   0.000000   0.000000
      7       0.000000   0.000000   0.000000   0.000000   0.000000   0.000000
      8       0.000000   0.000000   0.000000   0.000000   0.000000   0.000000
      9       0.000000   0.000000   0.000000   0.000000   0.000000   0.000000
     10       0.000000   0.000000   0.000000   0.000000   0.000000   0.000000
     11       0.000000   0.000000   0.000000   0.000000   0.000000   0.000000
     12       0.000000   0.000000   0.000000   0.000000   0.000000   0.000000
     13       0.000000   0.000000   0.000000   0.000000   0.000000   0.000000
     14       0.000000   0.000000   0.000000   0.000000   0.000000   0.000000
     15       0.000000   0.000000   0.000000   0.000000   0.000000   0.000000
     16       0.000000   0.000000   0.000000   0.000000   0.000000   0.000000
     17       0.000000   0.000000   0.000000   0.000000   0.000000   0.000000
     18       0.000000   0.000000   0.000000   0.000000   0.000000   0.000000
     19       0.246825  -0.309740  -0.918226   0.000000   0.000000   0.000000
     20       0.000000   0.000000   0.000000  -0.932562  -0.303842   0.194956
     21       0.000000   0.000000   0.000000   0.000000   0.000000   0.000000
     22       0.000000   0.000000   0.000000   0.000000   0.000000   0.000000
     23       0.000000   0.000000   0.000000   0.000000   0.000000   0.000000
     24       0.000000   0.000000   0.000000   0.000000   0.000000   0.000000
     25       0.000000   0.000000   0.000000   0.000000   0.000000   0.000000
     26       0.000000   0.000000   0.000000   0.000000   0.000000   0.000000
     27       0.000000   0.000000   0.000000   0.000000   0.000000   0.000000
     28       0.000000   0.000000   0.000000   0.000000   0.000000   0.000000
     29       0.000000   0.000000   0.000000   0.000000   0.000000   0.000000
     30       0.000000   0.000000   0.000000   0.000000   0.000000   0.000000
     31       0.000000   0.000000   0.000000   0.000000   0.000000   0.000000
     32       0.000000   0.000000   0.000000   0.000000   0.000000   0.000000
     33       0.000000   0.000000   0.000000   0.000000   0.000000   0.000000
     34       0.000000   0.000000   0.000000   0.000000   0.000000   0.000000
     35       0.000000   0.000000   0.000000   0.000000   0.000000   0.000000
     36       0.000000   0.000000   0.000000   0.000000   0.000000   0.000000
     37       0.000000   0.000000   0.000000   0.000000   0.000000   0.000000
     38       0.000000   0.000000   0.000000   0.000000   0.000000   0.000000
     39       0.000000   0.000000   0.000000   0.000000   0.000000   0.000000
     40       0.000000   0.000000   0.000000   0.000000   0.000000   0.000000
     41       0.000000   0.000000   0.000000   0.000000   0.000000   0.000000
     42       0.000000   0.000000   0.000000   0.000000   0.000000   0.000000
     43       0.000000   0.000000   0.000000   0.000000   0.000000   0.000000
     44       0.000000   0.000000   0.000000   0.000000   0.000000   0.000000
     45       0.000000   0.000000   0.000000   0.000000   0.000000   0.000000
     46       0.000000   0.000000   0.000000   0.000000   0.000000   0.000000
     47       0.000000   0.000000   0.000000   0.000000   0.000000   0.000000
     48       0.000000   0.000000   0.000000   0.000000   0.000000   0.000000
     49       0.000000   0.000000   0.000000   0.000000   0.000000   0.000000
     50       0.000000   0.000000   0.000000   0.000000   0.000000   0.000000
     51       0.000000   0.000000   0.000000   0.000000   0.000000   0.000000
     52       0.000000   0.000000   0.000000   0.000000   0.000000   0.000000
     53       0.000000   0.000000   0.000000   0.000000   0.000000   0.000000
     54       0.434992   0.204285   0.048018   0.023890   0.206069   0.435440
     55       0.000000   0.000000   0.000000   0.000000   0.000000   0.000000
     56       0.000000   0.000000   0.000000   0.139402  -0.459162  -0.048791
     57       0.000000   0.000000   0.000000  -0.160267   0.246607  -0.382286
     58      -0.068545  -0.458276   0.136162   0.000000   0.000000   0.000000
     59      -0.370348   0.249655  -0.183767   0.000000   0.000000   0.000000
     60       0.000000   0.000000   0.000000   0.000000   0.000000   0.000000
     61       0.000000   0.000000   0.000000   0.000000   0.000000   0.000000
     62       0.000000   0.000000   0.000000   0.000000   0.000000   0.000000
     63       0.000000   0.000000   0.000000   0.000000   0.000000   0.000000
     64       0.000000   0.000000   0.000000   0.000000   0.000000   0.000000
     65       0.000000   0.000000   0.000000   0.000000   0.000000   0.000000
     66       0.000000   0.000000   0.000000   0.000000   0.000000   0.000000
     67       0.000000   0.000000   0.000000   0.000000   0.000000   0.000000
     68       0.000000   0.000000   0.000000   0.000000   0.000000   0.000000
     69       0.000000   0.000000   0.000000   0.000000   0.000000   0.000000
     70       0.000000   0.000000   0.000000   0.000000   0.000000   0.000000
     71       0.000000   0.000000   0.000000   0.000000   0.000000   0.000000
     72       0.000000   0.000000   0.000000   0.000000   0.000000   0.000000
     73       0.000000   0.000000   0.000000   0.000000   0.000000   0.000000
     74       0.000000   0.000000   0.000000   0.000000   0.000000   0.000000
     75       0.000000   0.000000   0.000000   0.000000   0.000000   0.000000
     76       0.000000   0.000000   0.000000   0.000000   0.000000   0.000000
     77       0.000000   0.000000   0.000000   0.000000   0.000000   0.000000
     78       0.000000   0.000000   0.000000   0.000000   0.000000   0.000000
     79       0.000000   0.000000   0.000000   0.000000   0.000000   0.000000
     80       0.000000   0.000000   0.000000   0.000000   0.000000   0.000000
     81       0.000000   0.000000   0.000000   0.000000   0.000000   0.000000
     82       0.000000   0.000000   0.000000   0.000000   0.000000   0.000000
     83       0.000000   0.000000   0.000000   0.000000   0.000000   0.000000
     84       0.000000   0.000000   0.000000   0.000000   0.000000   0.000000
     85       0.000000   0.000000   0.000000   0.000000   0.000000   0.000000
     86       0.000000   0.000000   0.000000   0.000000   0.000000   0.000000
     87       0.000000   0.000000   0.000000   0.000000   0.000000   0.000000
     88       0.000000   0.000000   0.000000   0.000000   0.000000   0.000000
     89       0.000000   0.000000   0.000000   0.000000   0.000000   0.000000
     90       0.000000   0.000000   0.000000   0.000000   0.000000   0.000000
     91       0.000000   0.000000   0.000000   0.000000   0.000000   0.000000
     92       0.000000   0.000000   0.000000   0.000000   0.000000   0.000000
     93       0.000000   0.000000   0.000000   0.000000   0.000000   0.000000
     94       0.000000   0.000000   0.000000   0.000000   0.000000   0.000000
     95       0.000000   0.000000   0.000000   0.000000   0.000000   0.000000
     96       0.000000   0.000000   0.000000   0.000000   0.000000   0.000000
     97       0.000000   0.000000   0.000000   0.000000   0.000000   0.000000
     98       0.000000   0.000000   0.000000   0.000000   0.000000   0.000000
     99       0.000000   0.000000   0.000000   0.000000   0.000000   0.000000
    100       0.000000   0.000000   0.000000   0.000000   0.000000   0.000000
    101       0.000000   0.000000   0.000000   0.000000   0.000000   0.000000
    102       0.000000   0.000000   0.000000   0.000000   0.000000   0.000000
    103       0.000000   0.000000   0.000000   0.000000   0.000000   0.000000
    104       0.000000   0.000000   0.000000   0.000000   0.000000   0.000000
    105       0.000000   0.000000   0.000000   0.000000   0.000000   0.000000
    106       0.000000   0.000000   0.000000   0.000000   0.000000   0.000000
    107       0.000000   0.000000   0.000000   0.000000   0.000000   0.000000
    108       0.000000   0.000000   0.000000   0.000000   0.000000   0.000000
    109       0.000000   0.000000   0.000000   0.000000   0.000000   0.000000
    110       0.000000   0.000000   0.000000   0.000000   0.000000   0.000000
    111       0.000000   0.000000   0.000000   0.000000   0.000000   0.000000
    112       0.000000   0.000000   0.000000  -0.072478   0.412815   0.296686
    113       0.000000   0.000000   0.000000  -0.072478   0.412815   0.296686
    114       0.000000   0.000000   0.000000  -0.072478   0.412815   0.296686
    115      -0.305443  -0.411393   0.056668   0.000000   0.000000   0.000000
    116      -0.305443  -0.411393   0.056668   0.000000   0.000000   0.000000
    117      -0.305443  -0.411393   0.056668   0.000000   0.000000   0.000000
    118       0.000000   0.000000   0.000000   0.000000   0.000000   0.000000
    119       0.000000   0.000000   0.000000   0.000000   0.000000   0.000000
    120       0.000000   0.000000   0.000000  -0.111381   0.019560  -0.502301
    121       0.000000   0.000000   0.000000   0.000000   0.000000   0.000000
    122       0.000000   0.000000   0.000000  -0.111381   0.019560  -0.502301
    123       0.488642  -0.030958   0.141793   0.000000   0.000000   0.000000
    124       0.000000   0.000000   0.000000   0.000000   0.000000   0.000000
    125       0.488642  -0.030958   0.141793   0.000000   0.000000   0.000000
    126       0.488642  -0.030958   0.141793   0.000000   0.000000   0.000000
    127       0.000000   0.000000   0.000000  -0.111381   0.019560  -0.502301
    128       0.000000   0.000000   0.000000   0.000000   0.000000   0.000000
    129       0.000000   0.000000   0.000000   0.000000   0.000000   0.000000
    130       0.000000   0.000000   0.000000   0.000000   0.000000   0.000000
    131       0.000000   0.000000   0.000000   0.000000   0.000000   0.000000
    132       0.000000   0.000000   0.000000   0.000000   0.000000   0.000000
    133       0.000000   0.000000   0.000000   0.000000   0.000000   0.000000
    134       0.000000   0.000000   0.000000   0.000000   0.000000   0.000000
    135       0.000000   0.000000   0.000000   0.000000   0.000000   0.000000
    136       0.000000   0.000000   0.000000   0.000000   0.000000   0.000000
    137       0.000000   0.000000   0.000000   0.000000   0.000000   0.000000
    138       0.000000   0.000000   0.000000   0.000000   0.000000   0.000000
    139       0.000000   0.000000   0.000000   0.000000   0.000000   0.000000
    140       0.000000   0.000000   0.000000   0.000000   0.000000   0.000000
    141       0.000000   0.000000   0.000000   0.000000   0.000000   0.000000
    142       0.000000   0.000000   0.000000   0.000000   0.000000   0.000000
    143       0.000000   0.000000   0.000000   0.000000   0.000000   0.000000
    144       0.000000   0.000000   0.000000   0.000000   0.000000   0.000000
    145       0.000000   0.000000   0.000000   0.000000   0.000000   0.000000
    146       0.000000   0.000000   0.000000   0.000000   0.000000   0.000000
    147       0.000000   0.000000   0.000000   0.000000   0.000000   0.000000
    148       0.000000   0.000000   0.000000   0.000000   0.000000   0.000000
    149       0.000000   0.000000   0.000000   0.000000   0.000000   0.000000
    150       0.000000   0.000000   0.000000   0.000000   0.000000   0.000000
    151       0.000000   0.000000   0.000000   0.000000   0.000000   0.000000
    152       0.000000   0.000000   0.000000   0.000000   0.000000   0.000000
    153       0.000000   0.000000   0.000000   0.000000   0.000000   0.000000
    154       0.000000   0.000000   0.000000   0.000000   0.000000   0.000000
    155       0.000000   0.000000   0.000000   0.000000   0.000000   0.000000
    156       0.000000   0.000000   0.000000   0.000000   0.000000   0.000000
    157       0.000000   0.000000   0.000000   0.000000   0.000000   0.000000
    158       0.000000   0.000000   0.000000   0.000000   0.000000   0.000000
    159       0.000000   0.000000   0.000000   0.000000   0.000000   0.000000
    160       0.000000   0.000000   0.000000   0.000000   0.000000   0.000000
    161       0.000000   0.000000   0.000000   0.000000   0.000000   0.000000
    162       0.000000   0.000000   0.000000   0.000000   0.000000   0.000000
    163       0.000000   0.000000   0.000000   0.000000   0.000000   0.000000
    164       0.000000   0.000000   0.000000   0.000000   0.000000   0.000000
    165       0.000000   0.000000   0.000000   0.000000   0.000000   0.000000
    166       0.000000   0.000000   0.000000   0.000000   0.000000   0.000000
    167       0.000000   0.000000   0.000000   0.000000   0.000000   0.000000
                 60         61         62         63         64         65    
      0       0.000000   0.000000   0.000000   0.000000   0.000000   0.000000
      1       0.000000   0.000000   0.000000   0.000000   0.000000   0.000000
      2       0.000000   0.000000   0.000000   0.000000   0.000000   0.000000
      3       0.000000   0.000000   0.000000   0.000000   0.000000   0.000000
      4       0.000000   0.000000   0.000000   0.000000   0.000000   0.000000
      5       0.000000   0.000000   0.000000   0.000000   0.000000   0.000000
      6       0.000000   0.000000   0.000000   0.000000   0.000000   0.000000
      7       0.000000   0.000000   0.000000   0.000000   0.000000   0.000000
      8       0.000000   0.000000   0.000000   0.000000   0.000000   0.000000
      9       0.000000   0.000000   0.000000   0.000000   0.000000   0.000000
     10       0.000000   0.000000   0.000000   0.000000   0.000000   0.000000
     11       0.000000   0.000000   0.000000   0.000000   0.000000   0.000000
     12       0.000000   0.000000   0.000000   0.000000   0.000000   0.000000
     13       0.000000   0.000000   0.000000   0.000000   0.000000   0.000000
     14       0.000000   0.000000   0.000000   0.000000   0.000000   0.000000
     15       0.000000   0.000000   0.000000   0.000000   0.000000   0.000000
     16       0.000000   0.000000   0.000000   0.000000   0.000000   0.000000
     17       0.000000   0.000000   0.000000   0.000000   0.000000   0.000000
     18       0.000000   0.000000   0.000000   0.000000   0.000000   0.000000
     19       0.000000   0.000000   0.000000   0.000000   0.000000   0.000000
     20       0.000000   0.000000   0.000000   0.000000   0.000000   0.000000
     21      -0.617868   0.407200  -0.672628   0.000000   0.000000   0.000000
     22       0.000000   0.000000   0.000000  -0.284222   0.320238   0.903695
     23       0.000000   0.000000   0.000000   0.000000   0.000000   0.000000
     24       0.000000   0.000000   0.000000   0.000000   0.000000   0.000000
     25       0.000000   0.000000   0.000000   0.000000   0.000000   0.000000
     26       0.000000   0.000000   0.000000   0.000000   0.000000   0.000000
     27       0.000000   0.000000   0.000000   0.000000   0.000000   0.000000
     28       0.000000   0.000000   0.000000   0.000000   0.000000   0.000000
     29       0.000000   0.000000   0.000000   0.000000   0.000000   0.000000
     30       0.000000   0.000000   0.000000   0.000000   0.000000   0.000000
     31       0.000000   0.000000   0.000000   0.000000   0.000000   0.000000
     32       0.000000   0.000000   0.000000   0.000000   0.000000   0.000000
     33       0.000000   0.000000   0.000000   0.000000   0.000000   0.000000
     34       0.000000   0.000000   0.000000   0.000000   0.000000   0.000000
     35       0.000000   0.000000   0.000000   0.000000   0.000000   0.000000
     36       0.000000   0.000000   0.000000   0.000000   0.000000   0.000000
     37       0.000000   0.000000   0.000000   0.000000   0.000000   0.000000
     38       0.000000   0.000000   0.000000   0.000000   0.000000   0.000000
     39       0.000000   0.000000   0.000000   0.000000   0.000000   0.000000
     40       0.000000   0.000000   0.000000   0.000000   0.000000   0.000000
     41       0.000000   0.000000   0.000000   0.000000   0.000000   0.000000
     42       0.000000   0.000000   0.000000   0.000000   0.000000   0.000000
     43       0.000000   0.000000   0.000000   0.000000   0.000000   0.000000
     44       0.000000   0.000000   0.000000   0.000000   0.000000   0.000000
     45       0.000000   0.000000   0.000000   0.000000   0.000000   0.000000
     46       0.000000   0.000000   0.000000   0.000000   0.000000   0.000000
     47       0.000000   0.000000   0.000000   0.000000   0.000000   0.000000
     48       0.000000   0.000000   0.000000   0.000000   0.000000   0.000000
     49       0.000000   0.000000   0.000000   0.000000   0.000000   0.000000
     50       0.000000   0.000000   0.000000   0.000000   0.000000   0.000000
     51       0.000000   0.000000   0.000000   0.000000   0.000000   0.000000
     52       0.000000   0.000000   0.000000   0.000000   0.000000   0.000000
     53       0.000000   0.000000   0.000000   0.000000   0.000000   0.000000
     54       0.000000   0.000000   0.000000   0.000000   0.000000   0.000000
     55       0.000000   0.000000   0.000000   0.000000   0.000000   0.000000
     56       0.000000   0.000000   0.000000   0.000000   0.000000   0.000000
     57       0.000000   0.000000   0.000000   0.000000   0.000000   0.000000
     58       0.000000   0.000000   0.000000   0.000000   0.000000   0.000000
     59       0.000000   0.000000   0.000000   0.000000   0.000000   0.000000
     60       0.000000   0.000000   0.000000   0.000000   0.000000   0.000000
     61       0.238449  -0.224482  -0.354935   0.352165  -0.252171   0.200121
     62       0.000000   0.000000   0.000000  -0.427335  -0.202813  -0.062532
     63       0.000000   0.000000   0.000000   0.075106   0.451067  -0.136221
     64      -0.377166  -0.201374   0.224551   0.000000   0.000000   0.000000
     65       0.141715   0.440954   0.136769   0.000000   0.000000   0.000000
     66       0.000000   0.000000   0.000000   0.000000   0.000000   0.000000
     67       0.000000   0.000000   0.000000   0.000000   0.000000   0.000000
     68       0.000000   0.000000   0.000000   0.000000   0.000000   0.000000
     69       0.000000   0.000000   0.000000   0.000000   0.000000   0.000000
     70       0.000000   0.000000   0.000000   0.000000   0.000000   0.000000
     71       0.000000   0.000000   0.000000   0.000000   0.000000   0.000000
     72       0.000000   0.000000   0.000000   0.000000   0.000000   0.000000
     73       0.000000   0.000000   0.000000   0.000000   0.000000   0.000000
     74       0.000000   0.000000   0.000000   0.000000   0.000000   0.000000
     75       0.000000   0.000000   0.000000   0.000000   0.000000   0.000000
     76       0.000000   0.000000   0.000000   0.000000   0.000000   0.000000
     77       0.000000   0.000000   0.000000   0.000000   0.000000   0.000000
     78       0.000000   0.000000   0.000000   0.000000   0.000000   0.000000
     79       0.000000   0.000000   0.000000   0.000000   0.000000   0.000000
     80       0.000000   0.000000   0.000000   0.000000   0.000000   0.000000
     81       0.000000   0.000000   0.000000   0.000000   0.000000   0.000000
     82       0.000000   0.000000   0.000000   0.000000   0.000000   0.000000
     83       0.000000   0.000000   0.000000   0.000000   0.000000   0.000000
     84       0.000000   0.000000   0.000000   0.000000   0.000000   0.000000
     85       0.000000   0.000000   0.000000   0.000000   0.000000   0.000000
     86       0.000000   0.000000   0.000000   0.000000   0.000000   0.000000
     87       0.000000   0.000000   0.000000   0.000000   0.000000   0.000000
     88       0.000000   0.000000   0.000000   0.000000   0.000000   0.000000
     89       0.000000   0.000000   0.000000   0.000000   0.000000   0.000000
     90       0.000000   0.000000   0.000000   0.000000   0.000000   0.000000
     91       0.000000   0.000000   0.000000   0.000000   0.000000   0.000000
     92       0.000000   0.000000   0.000000   0.000000   0.000000   0.000000
     93       0.000000   0.000000   0.000000   0.000000   0.000000   0.000000
     94       0.000000   0.000000   0.000000   0.000000   0.000000   0.000000
     95       0.000000   0.000000   0.000000   0.000000   0.000000   0.000000
     96       0.000000   0.000000   0.000000   0.000000   0.000000   0.000000
     97       0.000000   0.000000   0.000000   0.000000   0.000000   0.000000
     98       0.000000   0.000000   0.000000   0.000000   0.000000   0.000000
     99       0.000000   0.000000   0.000000   0.000000   0.000000   0.000000
    100       0.000000   0.000000   0.000000   0.000000   0.000000   0.000000
    101       0.000000   0.000000   0.000000   0.000000   0.000000   0.000000
    102       0.000000   0.000000   0.000000   0.000000   0.000000   0.000000
    103       0.000000   0.000000   0.000000   0.000000   0.000000   0.000000
    104       0.000000   0.000000   0.000000   0.000000   0.000000   0.000000
    105       0.000000   0.000000   0.000000   0.000000   0.000000   0.000000
    106       0.000000   0.000000   0.000000   0.000000   0.000000   0.000000
    107       0.000000   0.000000   0.000000   0.000000   0.000000   0.000000
    108       0.000000   0.000000   0.000000   0.000000   0.000000   0.000000
    109       0.000000   0.000000   0.000000   0.000000   0.000000   0.000000
    110       0.000000   0.000000   0.000000   0.000000   0.000000   0.000000
    111       0.000000   0.000000   0.000000   0.000000   0.000000   0.000000
    112       0.000000   0.000000   0.000000   0.000000   0.000000   0.000000
    113       0.000000   0.000000   0.000000   0.000000   0.000000   0.000000
    114       0.000000   0.000000   0.000000   0.000000   0.000000   0.000000
    115       0.000000   0.000000   0.000000   0.000000   0.000000   0.000000
    116       0.000000   0.000000   0.000000   0.000000   0.000000   0.000000
    117       0.000000   0.000000   0.000000   0.000000   0.000000   0.000000
    118       0.000000   0.000000   0.000000   0.000000   0.000000   0.000000
    119       0.000000   0.000000   0.000000   0.000000   0.000000   0.000000
    120       0.000000   0.000000   0.000000   0.477649  -0.030862   0.161162
    121       0.000000   0.000000   0.000000   0.477649  -0.030862   0.161162
    122      -0.376721   0.011566   0.353054   0.000000   0.000000   0.000000
    123      -0.376721   0.011566   0.353054   0.000000   0.000000   0.000000
    124       0.000000   0.000000   0.000000   0.000000   0.000000   0.000000
    125       0.000000   0.000000   0.000000   0.000000   0.000000   0.000000
    126       0.000000   0.000000   0.000000   0.477649  -0.030862   0.161162
    127       0.000000   0.000000   0.000000   0.000000   0.000000   0.000000
    128      -0.376721   0.011566   0.353054   0.000000   0.000000   0.000000
    129       0.000000   0.000000   0.000000  -0.177115   0.438245  -0.211004
    130       0.046369  -0.413448  -0.292890   0.000000   0.000000   0.000000
    131       0.000000   0.000000   0.000000   0.000000   0.000000   0.000000
    132       0.000000   0.000000   0.000000  -0.177115   0.438245  -0.211004
    133       0.046369  -0.413448  -0.292890   0.000000   0.000000   0.000000
    134       0.000000   0.000000   0.000000   0.000000   0.000000   0.000000
    135       0.000000   0.000000   0.000000   0.000000   0.000000   0.000000
    136       0.000000   0.000000   0.000000   0.000000   0.000000   0.000000
    137       0.000000   0.000000   0.000000   0.000000   0.000000   0.000000
    138       0.000000   0.000000   0.000000   0.000000   0.000000   0.000000
    139       0.000000   0.000000   0.000000   0.000000   0.000000   0.000000
    140       0.000000   0.000000   0.000000   0.000000   0.000000   0.000000
    141       0.000000   0.000000   0.000000   0.000000   0.000000   0.000000
    142       0.000000   0.000000   0.000000   0.000000   0.000000   0.000000
    143       0.000000   0.000000   0.000000   0.000000   0.000000   0.000000
    144       0.000000   0.000000   0.000000   0.000000   0.000000   0.000000
    145       0.000000   0.000000   0.000000   0.000000   0.000000   0.000000
    146       0.000000   0.000000   0.000000   0.000000   0.000000   0.000000
    147       0.000000   0.000000   0.000000   0.000000   0.000000   0.000000
    148       0.000000   0.000000   0.000000   0.000000   0.000000   0.000000
    149       0.000000   0.000000   0.000000   0.000000   0.000000   0.000000
    150       0.000000   0.000000   0.000000   0.000000   0.000000   0.000000
    151       0.000000   0.000000   0.000000   0.000000   0.000000   0.000000
    152       0.000000   0.000000   0.000000   0.000000   0.000000   0.000000
    153       0.000000   0.000000   0.000000   0.000000   0.000000   0.000000
    154       0.000000   0.000000   0.000000   0.000000   0.000000   0.000000
    155       0.000000   0.000000   0.000000   0.000000   0.000000   0.000000
    156       0.000000   0.000000   0.000000   0.000000   0.000000   0.000000
    157       0.000000   0.000000   0.000000   0.000000   0.000000   0.000000
    158       0.000000   0.000000   0.000000   0.000000   0.000000   0.000000
    159       0.000000   0.000000   0.000000   0.000000   0.000000   0.000000
    160       0.000000   0.000000   0.000000   0.000000   0.000000   0.000000
    161       0.000000   0.000000   0.000000   0.000000   0.000000   0.000000
    162       0.000000   0.000000   0.000000   0.000000   0.000000   0.000000
    163       0.000000   0.000000   0.000000   0.000000   0.000000   0.000000
    164       0.000000   0.000000   0.000000   0.000000   0.000000   0.000000
    165       0.000000   0.000000   0.000000   0.000000   0.000000   0.000000
    166       0.000000   0.000000   0.000000   0.000000   0.000000   0.000000
    167       0.000000   0.000000   0.000000   0.000000   0.000000   0.000000
                 66         67         68         69         70         71    
      0       0.000000   0.000000   0.000000   0.000000   0.000000   0.000000
      1       0.000000   0.000000   0.000000   0.000000   0.000000   0.000000
      2       0.000000   0.000000   0.000000   0.000000   0.000000   0.000000
      3       0.000000   0.000000   0.000000   0.000000   0.000000   0.000000
      4       0.000000   0.000000   0.000000   0.000000   0.000000   0.000000
      5       0.000000   0.000000   0.000000   0.000000   0.000000   0.000000
      6       0.000000   0.000000   0.000000   0.000000   0.000000   0.000000
      7       0.000000   0.000000   0.000000   0.000000   0.000000   0.000000
      8       0.000000   0.000000   0.000000   0.000000   0.000000   0.000000
      9       0.000000   0.000000   0.000000   0.000000   0.000000   0.000000
     10       0.000000   0.000000   0.000000   0.000000   0.000000   0.000000
     11       0.000000   0.000000   0.000000   0.000000   0.000000   0.000000
     12       0.000000   0.000000   0.000000   0.000000   0.000000   0.000000
     13       0.000000   0.000000   0.000000   0.000000   0.000000   0.000000
     14       0.000000   0.000000   0.000000   0.000000   0.000000   0.000000
     15       0.000000   0.000000   0.000000   0.000000   0.000000   0.000000
     16       0.000000   0.000000   0.000000   0.000000   0.000000   0.000000
     17       0.000000   0.000000   0.000000   0.000000   0.000000   0.000000
     18       0.000000   0.000000   0.000000   0.000000   0.000000   0.000000
     19       0.000000   0.000000   0.000000   0.000000   0.000000   0.000000
     20       0.000000   0.000000   0.000000   0.000000   0.000000   0.000000
     21       0.000000   0.000000   0.000000   0.000000   0.000000   0.000000
     22       0.000000   0.000000   0.000000   0.000000   0.000000   0.000000
     23       0.071931   0.989703  -0.123749   0.000000   0.000000   0.000000
     24       0.000000   0.000000   0.000000  -0.133604   0.419343   0.897943
     25       0.000000   0.000000   0.000000   0.000000   0.000000   0.000000
     26       0.000000   0.000000   0.000000   0.000000   0.000000   0.000000
     27       0.000000   0.000000   0.000000   0.000000   0.000000   0.000000
     28       0.000000   0.000000   0.000000   0.000000   0.000000   0.000000
     29       0.000000   0.000000   0.000000   0.000000   0.000000   0.000000
     30       0.000000   0.000000   0.000000   0.000000   0.000000   0.000000
     31       0.000000   0.000000   0.000000   0.000000   0.000000   0.000000
     32       0.000000   0.000000   0.000000   0.000000   0.000000   0.000000
     33       0.000000   0.000000   0.000000   0.000000   0.000000   0.000000
     34       0.000000   0.000000   0.000000   0.000000   0.000000   0.000000
     35       0.000000   0.000000   0.000000   0.000000   0.000000   0.000000
     36       0.000000   0.000000   0.000000   0.000000   0.000000   0.000000
     37       0.000000   0.000000   0.000000   0.000000   0.000000   0.000000
     38       0.000000   0.000000   0.000000   0.000000   0.000000   0.000000
     39       0.000000   0.000000   0.000000   0.000000   0.000000   0.000000
     40       0.000000   0.000000   0.000000   0.000000   0.000000   0.000000
     41       0.000000   0.000000   0.000000   0.000000   0.000000   0.000000
     42       0.000000   0.000000   0.000000   0.000000   0.000000   0.000000
     43       0.000000   0.000000   0.000000   0.000000   0.000000   0.000000
     44       0.000000   0.000000   0.000000   0.000000   0.000000   0.000000
     45       0.000000   0.000000   0.000000   0.000000   0.000000   0.000000
     46       0.000000   0.000000   0.000000   0.000000   0.000000   0.000000
     47       0.000000   0.000000   0.000000   0.000000   0.000000   0.000000
     48       0.000000   0.000000   0.000000   0.000000   0.000000   0.000000
     49       0.000000   0.000000   0.000000   0.000000   0.000000   0.000000
     50       0.000000   0.000000   0.000000   0.000000   0.000000   0.000000
     51       0.000000   0.000000   0.000000   0.000000   0.000000   0.000000
     52       0.000000   0.000000   0.000000   0.000000   0.000000   0.000000
     53       0.000000   0.000000   0.000000   0.000000   0.000000   0.000000
     54       0.000000   0.000000   0.000000   0.000000   0.000000   0.000000
     55       0.000000   0.000000   0.000000   0.000000   0.000000   0.000000
     56       0.000000   0.000000   0.000000   0.000000   0.000000   0.000000
     57       0.000000   0.000000   0.000000   0.000000   0.000000   0.000000
     58       0.000000   0.000000   0.000000   0.000000   0.000000   0.000000
     59       0.000000   0.000000   0.000000   0.000000   0.000000   0.000000
     60       0.000000   0.000000   0.000000   0.000000   0.000000   0.000000
     61       0.000000   0.000000   0.000000   0.000000   0.000000   0.000000
     62       0.000000   0.000000   0.000000   0.000000   0.000000   0.000000
     63       0.000000   0.000000   0.000000   0.000000   0.000000   0.000000
     64       0.000000   0.000000   0.000000   0.000000   0.000000   0.000000
     65       0.000000   0.000000   0.000000   0.000000   0.000000   0.000000
     66      -0.398387  -0.013128  -0.336566   0.000000   0.000000   0.000000
     67       0.508882  -0.049924  -0.103480   0.000000   0.000000   0.000000
     68       0.000000   0.000000   0.000000   0.000000   0.000000   0.000000
     69       0.000000   0.000000   0.000000   0.000000   0.000000   0.000000
     70       0.000000   0.000000   0.000000   0.000000   0.000000   0.000000
     71       0.000000   0.000000   0.000000  -0.432280  -0.200377   0.029258
     72       0.000000   0.000000   0.000000   0.380666  -0.235092   0.166428
     73       0.000000   0.000000   0.000000   0.038883   0.433275  -0.196556
     74       0.000000   0.000000   0.000000   0.000000   0.000000   0.000000
     75       0.000000   0.000000   0.000000   0.000000   0.000000   0.000000
     76       0.000000   0.000000   0.000000   0.000000   0.000000   0.000000
     77       0.000000   0.000000   0.000000   0.000000   0.000000   0.000000
     78       0.000000   0.000000   0.000000   0.000000   0.000000   0.000000
     79       0.000000   0.000000   0.000000   0.000000   0.000000   0.000000
     80       0.000000   0.000000   0.000000   0.000000   0.000000   0.000000
     81       0.000000   0.000000   0.000000   0.000000   0.000000   0.000000
     82       0.000000   0.000000   0.000000   0.000000   0.000000   0.000000
     83       0.000000   0.000000   0.000000   0.000000   0.000000   0.000000
     84       0.000000   0.000000   0.000000   0.000000   0.000000   0.000000
     85       0.000000   0.000000   0.000000   0.000000   0.000000   0.000000
     86       0.000000   0.000000   0.000000   0.000000   0.000000   0.000000
     87       0.000000   0.000000   0.000000   0.000000   0.000000   0.000000
     88       0.000000   0.000000   0.000000   0.000000   0.000000   0.000000
     89       0.000000   0.000000   0.000000   0.000000   0.000000   0.000000
     90       0.000000   0.000000   0.000000   0.000000   0.000000   0.000000
     91       0.000000   0.000000   0.000000   0.000000   0.000000   0.000000
     92       0.000000   0.000000   0.000000   0.000000   0.000000   0.000000
     93       0.000000   0.000000   0.000000   0.000000   0.000000   0.000000
     94       0.000000   0.000000   0.000000   0.000000   0.000000   0.000000
     95       0.000000   0.000000   0.000000   0.000000   0.000000   0.000000
     96       0.000000   0.000000   0.000000   0.000000   0.000000   0.000000
     97       0.000000   0.000000   0.000000   0.000000   0.000000   0.000000
     98       0.000000   0.000000   0.000000   0.000000   0.000000   0.000000
     99       0.000000   0.000000   0.000000   0.000000   0.000000   0.000000
    100       0.000000   0.000000   0.000000   0.000000   0.000000   0.000000
    101       0.000000   0.000000   0.000000   0.000000   0.000000   0.000000
    102       0.000000   0.000000   0.000000   0.000000   0.000000   0.000000
    103       0.000000   0.000000   0.000000   0.000000   0.000000   0.000000
    104       0.000000   0.000000   0.000000   0.000000   0.000000   0.000000
    105       0.000000   0.000000   0.000000   0.000000   0.000000   0.000000
    106       0.000000   0.000000   0.000000   0.000000   0.000000   0.000000
    107       0.000000   0.000000   0.000000   0.000000   0.000000   0.000000
    108       0.000000   0.000000   0.000000   0.000000   0.000000   0.000000
    109       0.000000   0.000000   0.000000   0.000000   0.000000   0.000000
    110       0.000000   0.000000   0.000000   0.000000   0.000000   0.000000
    111       0.000000   0.000000   0.000000   0.000000   0.000000   0.000000
    112       0.000000   0.000000   0.000000   0.000000   0.000000   0.000000
    113       0.000000   0.000000   0.000000   0.000000   0.000000   0.000000
    114       0.000000   0.000000   0.000000   0.000000   0.000000   0.000000
    115       0.000000   0.000000   0.000000   0.000000   0.000000   0.000000
    116       0.000000   0.000000   0.000000   0.000000   0.000000   0.000000
    117       0.000000   0.000000   0.000000   0.000000   0.000000   0.000000
    118       0.000000   0.000000   0.000000   0.000000   0.000000   0.000000
    119       0.000000   0.000000   0.000000   0.000000   0.000000   0.000000
    120       0.000000   0.000000   0.000000   0.000000   0.000000   0.000000
    121       0.000000   0.000000   0.000000   0.000000   0.000000   0.000000
    122       0.000000   0.000000   0.000000   0.000000   0.000000   0.000000
    123       0.000000   0.000000   0.000000   0.000000   0.000000   0.000000
    124       0.000000   0.000000   0.000000   0.000000   0.000000   0.000000
    125       0.000000   0.000000   0.000000   0.000000   0.000000   0.000000
    126       0.000000   0.000000   0.000000   0.000000   0.000000   0.000000
    127       0.000000   0.000000   0.000000   0.000000   0.000000   0.000000
    128       0.000000   0.000000   0.000000   0.000000   0.000000   0.000000
    129       0.116425   0.059535   0.543820   0.000000   0.000000   0.000000
    130       0.116425   0.059535   0.543820   0.000000   0.000000   0.000000
    131       0.116425   0.059535   0.543820   0.000000   0.000000   0.000000
    132       0.000000   0.000000   0.000000   0.000000   0.000000   0.000000
    133       0.000000   0.000000   0.000000   0.000000   0.000000   0.000000
    134       0.000000   0.000000   0.000000   0.000000   0.000000   0.000000
    135       0.000000   0.000000   0.000000   0.491861  -0.009028   0.077400
    136       0.000000   0.000000   0.000000   0.491861  -0.009028   0.077400
    137       0.000000   0.000000   0.000000   0.000000   0.000000   0.000000
    138       0.000000   0.000000   0.000000   0.000000   0.000000   0.000000
    139       0.000000   0.000000   0.000000   0.000000   0.000000   0.000000
    140       0.000000   0.000000   0.000000   0.000000   0.000000   0.000000
    141       0.000000   0.000000   0.000000   0.000000   0.000000   0.000000
    142       0.000000   0.000000   0.000000   0.491861  -0.009028   0.077400
    143       0.000000   0.000000   0.000000   0.000000   0.000000   0.000000
    144       0.355255  -0.078018  -0.417466  -0.301205  -0.390383   0.137494
    145       0.000000   0.000000   0.000000  -0.301205  -0.390383   0.137494
    146       0.355255  -0.078018  -0.417466   0.000000   0.000000   0.000000
    147       0.000000   0.000000   0.000000   0.000000   0.000000   0.000000
    148       0.355255  -0.078018  -0.417466   0.000000   0.000000   0.000000
    149       0.000000   0.000000   0.000000   0.000000   0.000000   0.000000
    150       0.000000   0.000000   0.000000   0.000000   0.000000   0.000000
    151       0.000000   0.000000   0.000000   0.000000   0.000000   0.000000
    152       0.000000   0.000000   0.000000  -0.204315   0.408481  -0.221162
    153       0.000000   0.000000   0.000000   0.000000   0.000000   0.000000
    154       0.000000   0.000000   0.000000   0.000000   0.000000   0.000000
    155       0.000000   0.000000   0.000000  -0.204315   0.408481  -0.221162
    156       0.000000   0.000000   0.000000   0.000000   0.000000   0.000000
    157       0.000000   0.000000   0.000000   0.000000   0.000000   0.000000
    158       0.000000   0.000000   0.000000   0.000000   0.000000   0.000000
    159       0.000000   0.000000   0.000000   0.000000   0.000000   0.000000
    160       0.000000   0.000000   0.000000   0.000000   0.000000   0.000000
    161       0.000000   0.000000   0.000000   0.000000   0.000000   0.000000
    162       0.000000   0.000000   0.000000   0.000000   0.000000   0.000000
    163       0.000000   0.000000   0.000000   0.000000   0.000000   0.000000
    164       0.000000   0.000000   0.000000   0.000000   0.000000   0.000000
    165       0.000000   0.000000   0.000000   0.000000   0.000000   0.000000
    166       0.000000   0.000000   0.000000  -0.204315   0.408481  -0.221162
    167       0.000000   0.000000   0.000000   0.000000   0.000000   0.000000
                 72         73         74         75         76         77    
      0       0.000000   0.000000   0.000000   0.000000   0.000000   0.000000
      1       0.000000   0.000000   0.000000   0.000000   0.000000   0.000000
      2       0.000000   0.000000   0.000000   0.000000   0.000000   0.000000
      3       0.000000   0.000000   0.000000   0.000000   0.000000   0.000000
      4       0.000000   0.000000   0.000000   0.000000   0.000000   0.000000
      5       0.000000   0.000000   0.000000   0.000000   0.000000   0.000000
      6       0.000000   0.000000   0.000000   0.000000   0.000000   0.000000
      7       0.000000   0.000000   0.000000   0.000000   0.000000   0.000000
      8       0.000000   0.000000   0.000000   0.000000   0.000000   0.000000
      9       0.000000   0.000000   0.000000   0.000000   0.000000   0.000000
     10       0.000000   0.000000   0.000000   0.000000   0.000000   0.000000
     11       0.000000   0.000000   0.000000   0.000000   0.000000   0.000000
     12       0.000000   0.000000   0.000000   0.000000   0.000000   0.000000
     13       0.000000   0.000000   0.000000   0.000000   0.000000   0.000000
     14       0.000000   0.000000   0.000000   0.000000   0.000000   0.000000
     15       0.000000   0.000000   0.000000   0.000000   0.000000   0.000000
     16       0.000000   0.000000   0.000000   0.000000   0.000000   0.000000
     17       0.000000   0.000000   0.000000   0.000000   0.000000   0.000000
     18       0.000000   0.000000   0.000000   0.000000   0.000000   0.000000
     19       0.000000   0.000000   0.000000   0.000000   0.000000   0.000000
     20       0.000000   0.000000   0.000000   0.000000   0.000000   0.000000
     21       0.000000   0.000000   0.000000   0.000000   0.000000   0.000000
     22       0.000000   0.000000   0.000000   0.000000   0.000000   0.000000
     23       0.000000   0.000000   0.000000   0.000000   0.000000   0.000000
     24       0.000000   0.000000   0.000000   0.000000   0.000000   0.000000
     25      -0.087743   0.051598  -0.994806   0.000000   0.000000   0.000000
     26       0.000000   0.000000   0.000000   0.269151   0.905080   0.329223
     27       0.000000   0.000000   0.000000   0.000000   0.000000   0.000000
     28       0.000000   0.000000   0.000000   0.000000   0.000000   0.000000
     29       0.000000   0.000000   0.000000   0.000000   0.000000   0.000000
     30       0.000000   0.000000   0.000000   0.000000   0.000000   0.000000
     31       0.000000   0.000000   0.000000   0.000000   0.000000   0.000000
     32       0.000000   0.000000   0.000000   0.000000   0.000000   0.000000
     33       0.000000   0.000000   0.000000   0.000000   0.000000   0.000000
     34       0.000000   0.000000   0.000000   0.000000   0.000000   0.000000
     35       0.000000   0.000000   0.000000   0.000000   0.000000   0.000000
     36       0.000000   0.000000   0.000000   0.000000   0.000000   0.000000
     37       0.000000   0.000000   0.000000   0.000000   0.000000   0.000000
     38       0.000000   0.000000   0.000000   0.000000   0.000000   0.000000
     39       0.000000   0.000000   0.000000   0.000000   0.000000   0.000000
     40       0.000000   0.000000   0.000000   0.000000   0.000000   0.000000
     41       0.000000   0.000000   0.000000   0.000000   0.000000   0.000000
     42       0.000000   0.000000   0.000000   0.000000   0.000000   0.000000
     43       0.000000   0.000000   0.000000   0.000000   0.000000   0.000000
     44       0.000000   0.000000   0.000000   0.000000   0.000000   0.000000
     45       0.000000   0.000000   0.000000   0.000000   0.000000   0.000000
     46       0.000000   0.000000   0.000000   0.000000   0.000000   0.000000
     47       0.000000   0.000000   0.000000   0.000000   0.000000   0.000000
     48       0.000000   0.000000   0.000000   0.000000   0.000000   0.000000
     49       0.000000   0.000000   0.000000   0.000000   0.000000   0.000000
     50       0.000000   0.000000   0.000000   0.000000   0.000000   0.000000
     51       0.000000   0.000000   0.000000   0.000000   0.000000   0.000000
     52       0.000000   0.000000   0.000000   0.000000   0.000000   0.000000
     53       0.000000   0.000000   0.000000   0.000000   0.000000   0.000000
     54       0.000000   0.000000   0.000000   0.000000   0.000000   0.000000
     55       0.000000   0.000000   0.000000   0.000000   0.000000   0.000000
     56       0.000000   0.000000   0.000000   0.000000   0.000000   0.000000
     57       0.000000   0.000000   0.000000   0.000000   0.000000   0.000000
     58       0.000000   0.000000   0.000000   0.000000   0.000000   0.000000
     59       0.000000   0.000000   0.000000   0.000000   0.000000   0.000000
     60       0.000000   0.000000   0.000000   0.000000   0.000000   0.000000
     61       0.000000   0.000000   0.000000   0.000000   0.000000   0.000000
     62       0.000000   0.000000   0.000000   0.000000   0.000000   0.000000
     63       0.000000   0.000000   0.000000   0.000000   0.000000   0.000000
     64       0.000000   0.000000   0.000000   0.000000   0.000000   0.000000
     65       0.000000   0.000000   0.000000   0.000000   0.000000   0.000000
     66       0.000000   0.000000   0.000000   0.000000   0.000000   0.000000
     67       0.000000   0.000000   0.000000   0.000000   0.000000   0.000000
     68       0.000000   0.000000   0.000000   0.000000   0.000000   0.000000
     69       0.000000   0.000000   0.000000   0.000000   0.000000   0.000000
     70       0.000000   0.000000   0.000000   0.000000   0.000000   0.000000
     71       0.000000   0.000000   0.000000   0.000000   0.000000   0.000000
     72       0.000000   0.000000   0.000000   0.000000   0.000000   0.000000
     73       0.000000   0.000000   0.000000   0.000000   0.000000   0.000000
     74       0.000000   0.000000   0.000000   0.000000   0.000000   0.000000
     75       0.000000   0.000000   0.000000   0.000000   0.000000   0.000000
     76      -0.122876  -0.466687  -0.013368   0.002940  -0.165659   0.453016
     77       0.000000   0.000000   0.000000   0.413502  -0.033442  -0.246116
     78       0.000000   0.000000   0.000000  -0.407182   0.186321  -0.179339
     79       0.466338   0.119932  -0.034911   0.000000   0.000000   0.000000
     80      -0.340223   0.339200   0.047601   0.000000   0.000000   0.000000
     81       0.000000   0.000000   0.000000   0.000000   0.000000   0.000000
     82       0.000000   0.000000   0.000000   0.000000   0.000000   0.000000
     83       0.000000   0.000000   0.000000   0.000000   0.000000   0.000000
     84       0.000000   0.000000   0.000000   0.000000   0.000000   0.000000
     85       0.000000   0.000000   0.000000   0.000000   0.000000   0.000000
     86       0.000000   0.000000   0.000000   0.000000   0.000000   0.000000
     87       0.000000   0.000000   0.000000   0.000000   0.000000   0.000000
     88       0.000000   0.000000   0.000000   0.000000   0.000000   0.000000
     89       0.000000   0.000000   0.000000   0.000000   0.000000   0.000000
     90       0.000000   0.000000   0.000000   0.000000   0.000000   0.000000
     91       0.000000   0.000000   0.000000   0.000000   0.000000   0.000000
     92       0.000000   0.000000   0.000000   0.000000   0.000000   0.000000
     93       0.000000   0.000000   0.000000   0.000000   0.000000   0.000000
     94       0.000000   0.000000   0.000000   0.000000   0.000000   0.000000
     95       0.000000   0.000000   0.000000   0.000000   0.000000   0.000000
     96       0.000000   0.000000   0.000000   0.000000   0.000000   0.000000
     97       0.000000   0.000000   0.000000   0.000000   0.000000   0.000000
     98       0.000000   0.000000   0.000000   0.000000   0.000000   0.000000
     99       0.000000   0.000000   0.000000   0.000000   0.000000   0.000000
    100       0.000000   0.000000   0.000000   0.000000   0.000000   0.000000
    101       0.000000   0.000000   0.000000   0.000000   0.000000   0.000000
    102       0.000000   0.000000   0.000000   0.000000   0.000000   0.000000
    103       0.000000   0.000000   0.000000   0.000000   0.000000   0.000000
    104       0.000000   0.000000   0.000000   0.000000   0.000000   0.000000
    105       0.000000   0.000000   0.000000   0.000000   0.000000   0.000000
    106       0.000000   0.000000   0.000000   0.000000   0.000000   0.000000
    107       0.000000   0.000000   0.000000   0.000000   0.000000   0.000000
    108       0.000000   0.000000   0.000000   0.000000   0.000000   0.000000
    109       0.000000   0.000000   0.000000   0.000000   0.000000   0.000000
    110       0.000000   0.000000   0.000000   0.000000   0.000000   0.000000
    111       0.000000   0.000000   0.000000   0.000000   0.000000   0.000000
    112       0.000000   0.000000   0.000000   0.000000   0.000000   0.000000
    113       0.000000   0.000000   0.000000   0.000000   0.000000   0.000000
    114       0.000000   0.000000   0.000000   0.000000   0.000000   0.000000
    115       0.000000   0.000000   0.000000   0.000000   0.000000   0.000000
    116       0.000000   0.000000   0.000000   0.000000   0.000000   0.000000
    117       0.000000   0.000000   0.000000   0.000000   0.000000   0.000000
    118       0.000000   0.000000   0.000000   0.000000   0.000000   0.000000
    119       0.000000   0.000000   0.000000   0.000000   0.000000   0.000000
    120       0.000000   0.000000   0.000000   0.000000   0.000000   0.000000
    121       0.000000   0.000000   0.000000   0.000000   0.000000   0.000000
    122       0.000000   0.000000   0.000000   0.000000   0.000000   0.000000
    123       0.000000   0.000000   0.000000   0.000000   0.000000   0.000000
    124       0.000000   0.000000   0.000000   0.000000   0.000000   0.000000
    125       0.000000   0.000000   0.000000   0.000000   0.000000   0.000000
    126       0.000000   0.000000   0.000000   0.000000   0.000000   0.000000
    127       0.000000   0.000000   0.000000   0.000000   0.000000   0.000000
    128       0.000000   0.000000   0.000000   0.000000   0.000000   0.000000
    129       0.000000   0.000000   0.000000   0.000000   0.000000   0.000000
    130       0.000000   0.000000   0.000000   0.000000   0.000000   0.000000
    131       0.000000   0.000000   0.000000   0.000000   0.000000   0.000000
    132       0.000000   0.000000   0.000000   0.000000   0.000000   0.000000
    133       0.000000   0.000000   0.000000   0.000000   0.000000   0.000000
    134       0.000000   0.000000   0.000000   0.000000   0.000000   0.000000
    135       0.000000   0.000000   0.000000   0.000000   0.000000   0.000000
    136       0.000000   0.000000   0.000000   0.000000   0.000000   0.000000
    137       0.000000   0.000000   0.000000   0.000000   0.000000   0.000000
    138       0.000000   0.000000   0.000000   0.000000   0.000000   0.000000
    139       0.000000   0.000000   0.000000   0.000000   0.000000   0.000000
    140       0.000000   0.000000   0.000000   0.000000   0.000000   0.000000
    141       0.000000   0.000000   0.000000   0.000000   0.000000   0.000000
    142       0.000000   0.000000   0.000000   0.000000   0.000000   0.000000
    143       0.000000   0.000000   0.000000   0.000000   0.000000   0.000000
    144       0.000000   0.000000   0.000000   0.000000   0.000000   0.000000
    145       0.000000   0.000000   0.000000   0.000000   0.000000   0.000000
    146       0.000000   0.000000   0.000000   0.000000   0.000000   0.000000
    147       0.000000   0.000000   0.000000   0.000000   0.000000   0.000000
    148       0.000000   0.000000   0.000000   0.000000   0.000000   0.000000
    149       0.000000   0.000000   0.000000   0.000000   0.000000   0.000000
    150       0.000000   0.000000   0.000000   0.226115  -0.216112   0.409264
    151       0.000000   0.000000   0.000000   0.226115  -0.216112   0.409264
    152      -0.122970   0.488687   0.036193   0.000000   0.000000   0.000000
    153      -0.122970   0.488687   0.036193   0.000000   0.000000   0.000000
    154      -0.122970   0.488687   0.036193   0.000000   0.000000   0.000000
    155       0.000000   0.000000   0.000000   0.000000   0.000000   0.000000
    156       0.000000   0.000000   0.000000   0.000000   0.000000   0.000000
    157       0.000000   0.000000   0.000000   0.000000   0.000000   0.000000
    158       0.000000   0.000000   0.000000   0.239053   0.091689  -0.447500
    159       0.000000   0.000000   0.000000   0.239053   0.091689  -0.447500
    160       0.000000   0.000000   0.000000   0.239053   0.091689  -0.447500
    161      -0.359601  -0.362499   0.012915   0.000000   0.000000   0.000000
    162      -0.359601  -0.362499   0.012915   0.000000   0.000000   0.000000
    163      -0.359601  -0.362499   0.012915   0.000000   0.000000   0.000000
    164       0.000000   0.000000   0.000000   0.000000   0.000000   0.000000
    165       0.000000   0.000000   0.000000   0.000000   0.000000   0.000000
    166       0.000000   0.000000   0.000000   0.226115  -0.216112   0.409264
    167       0.000000   0.000000   0.000000   0.000000   0.000000   0.000000
