# Supplementary material for: Novel Sulfonium Reagents for the Modular Synthesis of Spiro[2.3]Hexanes and Heteroatom‐Containing Analogues: Synthesis, Application, and Evaluation as Bioisosteres
Source: Angew Chem Int Ed Engl. 2025 Dec 9;65(5):e21633. doi: 10.1002/anie.202521633 (PMC12851011; doi:10.1002/anie.202521633)
Supplement: Supplementary file 2 — Supporting information [file ANIE-65-e21633-s001.zip › Bioisostere-Analysis/DFT/1647553669596363759379981483170934616433764985654555591473/file.out]

                                 *****************
                                 * O   R   C   A *
                                 *****************

                                            #,                                       
                                            ###                                      
                                            ####                                     
                                            #####                                    
                                            ######                                   
                                           ########,                                 
                                     ,,################,,,,,                         
                               ,,#################################,,                 
                          ,,##########################################,,             
                       ,#########################################, ''#####,          
                    ,#############################################,,   '####,        
                  ,##################################################,,,,####,       
                ,###########''''           ''''###############################       
              ,#####''   ,,,,##########,,,,          '''####'''          '####       
            ,##' ,,,,###########################,,,                        '##       
           ' ,,###''''                  '''############,,,                           
         ,,##''                                '''############,,,,        ,,,,,,###''
      ,#''                                            '''#######################'''  
     '                                                          ''''####''''         
             ,#######,   #######,   ,#######,      ##                                
            ,#'     '#,  ##    ##  ,#'     '#,    #''#        ######   ,####,        
            ##       ##  ##   ,#'  ##            #'  '#       #        #'  '#        
            ##       ##  #######   ##           ,######,      #####,   #    #        
            '#,     ,#'  ##    ##  '#,     ,#' ,#      #,         ##   #,  ,#        
             '#######'   ##     ##  '#######'  #'      '#     #####' # '####'        


                  #######################################################
                  #                        -***-                        #
                  #          Department of theory and spectroscopy      #
                  #    Directorship and core code : Frank Neese         #
                  #        Max Planck Institute fuer Kohlenforschung    #
                  #                Kaiser Wilhelm Platz 1               #
                  #                 D-45470 Muelheim/Ruhr               #
                  #                      Germany                        #
                  #                                                     #
                  #                  All rights reserved                #
                  #                        -***-                        #
                  #######################################################


                         Program Version 5.0.4 -  RELEASE  -


 With contributions from (in alphabetic order):
   Daniel Aravena         : Magnetic Suceptibility
   Michael Atanasov       : Ab Initio Ligand Field Theory (pilot matlab implementation)
   Alexander A. Auer      : GIAO ZORA, VPT2 properties, NMR spectrum
   Ute Becker             : Parallelization
   Giovanni Bistoni       : ED, misc. LED, open-shell LED, HFLD
   Martin Brehm           : Molecular dynamics
   Dmytro Bykov           : SCF Hessian
   Vijay G. Chilkuri      : MRCI spin determinant printing, contributions to CSF-ICE
   Dipayan Datta          : RHF DLPNO-CCSD density
   Achintya Kumar Dutta   : EOM-CC, STEOM-CC
   Dmitry Ganyushin       : Spin-Orbit,Spin-Spin,Magnetic field MRCI
   Miquel Garcia          : C-PCM and meta-GGA Hessian, CC/C-PCM, Gaussian charge scheme
   Yang Guo               : DLPNO-NEVPT2, F12-NEVPT2, CIM, IAO-localization
   Andreas Hansen         : Spin unrestricted coupled pair/coupled cluster methods
   Benjamin Helmich-Paris : MC-RPA, TRAH-SCF, COSX integrals
   Lee Huntington         : MR-EOM, pCC
   Robert Izsak           : Overlap fitted RIJCOSX, COSX-SCS-MP3, EOM
   Marcus Kettner         : VPT2
   Christian Kollmar      : KDIIS, OOCD, Brueckner-CCSD(T), CCSD density, CASPT2, CASPT2-K
   Simone Kossmann        : Meta GGA functionals, TD-DFT gradient, OOMP2, MP2 Hessian
   Martin Krupicka        : Initial AUTO-CI
   Lucas Lang             : DCDCAS
   Marvin Lechner         : AUTO-CI (C++ implementation), FIC-MRCC
   Dagmar Lenk            : GEPOL surface, SMD
   Dimitrios Liakos       : Extrapolation schemes; Compound Job, initial MDCI parallelization
   Dimitrios Manganas     : Further ROCIS development; embedding schemes
   Dimitrios Pantazis     : SARC Basis sets
   Anastasios Papadopoulos: AUTO-CI, single reference methods and gradients
   Taras Petrenko         : DFT Hessian,TD-DFT gradient, ASA, ECA, R-Raman, ABS, FL, XAS/XES, NRVS
   Peter Pinski           : DLPNO-MP2, DLPNO-MP2 Gradient
   Christoph Reimann      : Effective Core Potentials
   Marius Retegan         : Local ZFS, SOC
   Christoph Riplinger    : Optimizer, TS searches, QM/MM, DLPNO-CCSD(T), (RO)-DLPNO pert. Triples
   Tobias Risthaus        : Range-separated hybrids, TD-DFT gradient, RPA, STAB
   Michael Roemelt        : Original ROCIS implementation
   Masaaki Saitow         : Open-shell DLPNO-CCSD energy and density
   Barbara Sandhoefer     : DKH picture change effects
   Avijit Sen             : IP-ROCIS
   Kantharuban Sivalingam : CASSCF convergence, NEVPT2, FIC-MRCI
   Bernardo de Souza      : ESD, SOC TD-DFT
   Georgi Stoychev        : AutoAux, RI-MP2 NMR, DLPNO-MP2 response
   Willem Van den Heuvel  : Paramagnetic NMR
   Boris Wezisla          : Elementary symmetry handling
   Frank Wennmohs         : Technical directorship


 We gratefully acknowledge several colleagues who have allowed us to
 interface, adapt or use parts of their codes:
   Stefan Grimme, W. Hujo, H. Kruse, P. Pracht,  : VdW corrections, initial TS optimization,
                  C. Bannwarth, S. Ehlert          DFT functionals, gCP, sTDA/sTD-DF
   Ed Valeev, F. Pavosevic, A. Kumar             : LibInt (2-el integral package), F12 methods
   Garnet Chan, S. Sharma, J. Yang, R. Olivares  : DMRG
   Ulf Ekstrom                                   : XCFun DFT Library
   Mihaly Kallay                                 : mrcc  (arbitrary order and MRCC methods)
   Jiri Pittner, Ondrej Demel                    : Mk-CCSD
   Frank Weinhold                                : gennbo (NPA and NBO analysis)
   Christopher J. Cramer and Donald G. Truhlar   : smd solvation model
   Lars Goerigk                                  : TD-DFT with DH, B97 family of functionals
   V. Asgeirsson, H. Jonsson                     : NEB implementation
   FAccTs GmbH                                   : IRC, NEB, NEB-TS, DLPNO-Multilevel, CI-OPT
                                                   MM, QMMM, 2- and 3-layer-ONIOM, Crystal-QMMM,
                                                   LR-CPCM, SF, NACMEs, symmetry and pop. for TD-DFT,
                                                   nearIR, NL-DFT gradient (VV10), updates on ESD,
                                                   ML-optimized integration grids
   S Lehtola, MJT Oliveira, MAL Marques          : LibXC Library
   Liviu Ungur et al                             : ANISO software


 Your calculation uses the libint2 library for the computation of 2-el integrals
 For citations please refer to: http://libint.valeyev.net

 Your ORCA version has been built with support for libXC version: 5.1.0
 For citations please refer to: https://tddft.org/programs/libxc/

 This ORCA versions uses:
   CBLAS   interface :  Fast vector & matrix operations
   LAPACKE interface :  Fast linear algebra routines
   SCALAPACK package :  Parallel linear algebra routines
   Shared memory     :  Shared parallel matrices
   BLAS/LAPACK       :  OpenBLAS 0.3.15  USE64BITINT DYNAMIC_ARCH NO_AFFINITY Sandybridge SINGLE_THREADED
        Core in use  :  Sandybridge
   Copyright (c) 2011-2014, The OpenBLAS Project


Your calculation utilizes the atom-pairwise dispersion correction
with the Becke-Johnson damping scheme (D3BJ)
Cite in your paper:
S.Grimme, S.Ehrlich, L.Goerigk, J Comput Chem, (2011), 32, 1456–1465 
S.Grimme, J.Antony, S.Ehrlich and H.Krieg, J.Chem.Phys., 132, (2010), 154104 
   

================================================================================

----- Orbital basis set information -----
Your calculation utilizes the basis: 6-31++G(d,p)
   H-He, Li-Ne : W. J. Hehre, R. Ditchfield and J.A. Pople, J. Chem. Phys. 56, 2257 (1972).
                 Note: He and Ne are unpublished basis sets taken from the Gaussian program.
                 Note: Li and B from J. D. Dill and J. A. Pople, J. Chem. Phys. 62, 2921 (1975).
   Na - Ar     : M. M. Francl, W. J. Pietro, W. J. Hehre, J. S. Binkley, M. S. Gordon, 
                 D. J. DeFrees and J. A. Pople, J. Chem. Phys. 77, 3654 (1982).
   K - Zn      : V. A. Rassolov, J. A. Pople, M. A. Ratner, and T. L. Windus, J. Chem. Phys. 109, 1223 (1998).
   Additional Pol./Diff. from the 6-311G equivalent.

----- AuxJ basis set information -----
Your calculation utilizes the auxiliary basis: def2/J
   F. Weigend, Phys. Chem. Chem. Phys. 8, 1057 (2006).

================================================================================
                                        WARNINGS
                       Please study these warnings very carefully!
================================================================================


WARNING: Geometry Optimization
  ===> : Switching off AutoStart
         For restart on a previous wavefunction, please use MOREAD

INFO   : the flag for use of the SHARK integral package has been found!

================================================================================
                                       INPUT FILE
================================================================================
NAME = file.inp
|  1> 
|  2> ! WB97X-D3BJ 6-31++G(d,p) opt
|  3> %pal
|  4>   nprocs 6
|  5> end
|  6> %maxcore 3000
|  7> %geom
|  8>   calc_hess true
|  9>   MaxIter 500
| 10> end
| 11> * xyz 0 1
| 12> C      2.539900    0.249500   -0.037200
| 13> C      2.115600   -1.082700   -0.694100
| 14> N      0.656700   -1.324600   -0.671400
| 15> C     -0.002100   -0.626900    0.444200
| 16> C     -1.451100   -1.114900    0.644100
| 17> C     -2.386800   -0.576500   -0.433900
| 18> C     -2.275600    0.943100   -0.494200
| 19> N     -0.903900    1.329900   -0.834600
| 20> C      0.063800    0.908000    0.198100
| 21> C      1.485900    1.339300   -0.254400
| 22> H      3.513300    0.580500   -0.459800
| 23> H      2.687800    0.098400    1.054600
| 24> H      2.651800   -1.915200   -0.185200
| 25> H      2.445800   -1.077300   -1.754800
| 26> H      0.508600   -2.356300   -0.569600
| 27> H      0.534200   -0.865800    1.392300
| 28> H     -1.813500   -0.770000    1.638100
| 29> H     -1.489800   -2.225600    0.650500
| 30> H     -2.120200   -1.014000   -1.420900
| 31> H     -3.433300   -0.863900   -0.194200
| 32> H     -2.965100    1.319600   -1.280500
| 33> H     -2.582800    1.396100    0.476000
| 34> H     -0.883900    2.375800   -0.890400
| 35> H     -0.172300    1.421900    1.159000
| 36> H      1.487200    1.595500   -1.337700
| 37> H      1.789800    2.256100    0.296000
| 38> *
| 39> 
| 40>                          ****END OF INPUT****
================================================================================

                       *****************************
                       * Geometry Optimization Run *
                       *****************************

Geometry optimization settings:
Update method            Update   .... BFGS
Choice of coordinates    CoordSys .... Z-matrix Internals
Initial Hessian          InHess   .... Almoef's Model

Convergence Tolerances:
Energy Change            TolE     ....  5.0000e-06 Eh
Max. Gradient            TolMAXG  ....  3.0000e-04 Eh/bohr
RMS Gradient             TolRMSG  ....  1.0000e-04 Eh/bohr
Max. Displacement        TolMAXD  ....  4.0000e-03 bohr
RMS Displacement         TolRMSD  ....  2.0000e-03 bohr
Strict Convergence                ....  False
------------------------------------------------------------------------------
                        ORCA OPTIMIZATION COORDINATE SETUP
------------------------------------------------------------------------------

The optimization will be done in new redundant internal coordinates
Making redundant internal coordinates   ...  (new redundants) done
Evaluating the initial hessian          ...  (Is done on the fly) done
Evaluating the coordinates              ...  done
Calculating the B-matrix                .... done
Calculating the G-matrix                .... done
Diagonalizing the G-matrix              .... done
The first mode is                       ....   96
The number of degrees of freedom        ....   72

    -----------------------------------------------------------------
                    Redundant Internal Coordinates


    -----------------------------------------------------------------
         Definition                    Initial Value    d2E/dq (diagonal element)
    -----------------------------------------------------------------
      1. B(C   1,C   0)                  1.5448         0.000000   
      2. B(N   2,C   1)                  1.4790         0.000000   
      3. B(C   3,N   2)                  1.4715         0.000000   
      4. B(C   4,C   3)                  1.5420         0.000000   
      5. B(C   5,C   4)                  1.5256         0.000000   
      6. B(C   6,C   5)                  1.5249         0.000000   
      7. B(N   7,C   6)                  1.4653         0.000000   
      8. B(C   8,N   7)                  1.4768         0.000000   
      9. B(C   8,C   3)                  1.5559         0.000000   
     10. B(C   9,C   8)                  1.5534         0.000000   
     11. B(C   9,C   0)                  1.5316         0.000000   
     12. B(H  10,C   0)                  1.1116         0.000000   
     13. B(H  11,C   0)                  1.1121         0.000000   
     14. B(H  12,C   1)                  1.1133         0.000000   
     15. B(H  13,C   1)                  1.1109         0.000000   
     16. B(H  14,N   2)                  1.0472         0.000000   
     17. B(H  15,C   3)                  1.1152         0.000000   
     18. B(H  16,C   4)                  1.1128         0.000000   
     19. B(H  17,C   4)                  1.1114         0.000000   
     20. B(H  18,C   5)                  1.1120         0.000000   
     21. B(H  19,C   5)                  1.1114         0.000000   
     22. B(H  20,C   6)                  1.1115         0.000000   
     23. B(H  21,C   6)                  1.1139         0.000000   
     24. B(H  22,N   7)                  1.0476         0.000000   
     25. B(H  23,C   8)                  1.1150         0.000000   
     26. B(H  24,C   9)                  1.1132         0.000000   
     27. B(H  25,C   9)                  1.1117         0.000000   
     28. A(C   1,C   0,H  11)          109.6845         0.000000   
     29. A(C   9,C   0,H  10)          109.6836         0.000000   
     30. A(H  10,C   0,H  11)          107.2917         0.000000   
     31. A(C   1,C   0,H  10)          109.6120         0.000000   
     32. A(C   1,C   0,C   9)          111.3652         0.000000   
     33. A(C   9,C   0,H  11)          109.1128         0.000000   
     34. A(N   2,C   1,H  13)          107.9774         0.000000   
     35. A(C   0,C   1,H  12)          108.5537         0.000000   
     36. A(H  12,C   1,H  13)          107.2722         0.000000   
     37. A(C   0,C   1,N   2)          113.9201         0.000000   
     38. A(C   0,C   1,H  13)          108.6742         0.000000   
     39. A(N   2,C   1,H  12)          110.2277         0.000000   
     40. A(C   1,N   2,C   3)          112.0680         0.000000   
     41. A(C   1,N   2,H  14)          107.5851         0.000000   
     42. A(C   3,N   2,H  14)          109.2744         0.000000   
     43. A(N   2,C   3,C   8)          109.1996         0.000000   
     44. A(N   2,C   3,H  15)          109.1276         0.000000   
     45. A(N   2,C   3,C   4)          111.6499         0.000000   
     46. A(C   4,C   3,C   8)          111.8705         0.000000   
     47. A(C   8,C   3,H  15)          108.9925         0.000000   
     48. A(C   4,C   3,H  15)          105.8966         0.000000   
     49. A(C   5,C   4,H  16)          108.7868         0.000000   
     50. A(C   3,C   4,H  16)          108.8891         0.000000   
     51. A(C   3,C   4,C   5)          111.9041         0.000000   
     52. A(H  16,C   4,H  17)          107.0533         0.000000   
     53. A(C   5,C   4,H  17)          109.5969         0.000000   
     54. A(C   3,C   4,H  17)          110.4718         0.000000   
     55. A(H  18,C   5,H  19)          108.3864         0.000000   
     56. A(C   4,C   5,C   6)          109.5669         0.000000   
     57. A(C   6,C   5,H  19)          109.5662         0.000000   
     58. A(C   4,C   5,H  19)          109.5030         0.000000   
     59. A(C   6,C   5,H  18)          109.8453         0.000000   
     60. A(C   4,C   5,H  18)          109.9541         0.000000   
     61. A(C   5,C   6,N   7)          109.9086         0.000000   
     62. A(H  20,C   6,H  21)          107.8974         0.000000   
     63. A(N   7,C   6,H  21)          110.6800         0.000000   
     64. A(C   5,C   6,H  21)          110.5307         0.000000   
     65. A(N   7,C   6,H  20)          109.0842         0.000000   
     66. A(C   5,C   6,H  20)          108.6811         0.000000   
     67. A(C   8,N   7,H  22)          108.0572         0.000000   
     68. A(C   6,N   7,H  22)          107.0856         0.000000   
     69. A(C   6,N   7,C   8)          112.0587         0.000000   
     70. A(N   7,C   8,C   9)          108.4731         0.000000   
     71. A(C   3,C   8,C   9)          111.0231         0.000000   
     72. A(C   9,C   8,H  23)          108.4769         0.000000   
     73. A(N   7,C   8,H  23)          109.4038         0.000000   
     74. A(C   3,C   8,H  23)          108.0233         0.000000   
     75. A(C   3,C   8,N   7)          111.3882         0.000000   
     76. A(C   0,C   9,C   8)          113.0248         0.000000   
     77. A(H  24,C   9,H  25)          106.9593         0.000000   
     78. A(C   8,C   9,H  25)          109.5733         0.000000   
     79. A(C   0,C   9,H  25)          109.1763         0.000000   
     80. A(C   8,C   9,H  24)          110.3919         0.000000   
     81. A(C   0,C   9,H  24)          107.5157         0.000000   
     82. D(N   2,C   1,C   0,C   9)    -33.7304         0.000000   
     83. D(H  13,C   1,C   0,H  10)    -34.8685         0.000000   
     84. D(H  13,C   1,C   0,H  11)   -152.4235         0.000000   
     85. D(H  13,C   1,C   0,C   9)     86.6885         0.000000   
     86. D(H  12,C   1,C   0,H  10)     81.4929         0.000000   
     87. D(H  12,C   1,C   0,H  11)    -36.0620         0.000000   
     88. D(H  12,C   1,C   0,C   9)   -156.9500         0.000000   
     89. D(N   2,C   1,C   0,H  10)   -155.2874         0.000000   
     90. D(N   2,C   1,C   0,H  11)     87.1576         0.000000   
     91. D(H  14,N   2,C   1,C   0)   -146.2585         0.000000   
     92. D(H  14,N   2,C   1,H  12)    -23.9545         0.000000   
     93. D(C   3,N   2,C   1,H  13)   -146.9261         0.000000   
     94. D(C   3,N   2,C   1,H  12)     96.1868         0.000000   
     95. D(H  14,N   2,C   1,H  13)     92.9326         0.000000   
     96. D(C   3,N   2,C   1,C   0)    -26.1172         0.000000   
     97. D(H  15,C   3,N   2,H  14)     68.0166         0.000000   
     98. D(C   8,C   3,N   2,H  14)   -172.9367         0.000000   
     99. D(C   8,C   3,N   2,C   1)     67.9111         0.000000   
    100. D(H  15,C   3,N   2,C   1)    -51.1356         0.000000   
    101. D(C   4,C   3,N   2,H  14)    -48.7000         0.000000   
    102. D(C   4,C   3,N   2,C   1)   -167.8522         0.000000   
    103. D(H  17,C   4,C   3,H  15)    -70.6836         0.000000   
    104. D(H  17,C   4,C   3,C   8)    170.6999         0.000000   
    105. D(H  17,C   4,C   3,N   2)     47.9760         0.000000   
    106. D(H  16,C   4,C   3,C   8)    -72.0042         0.000000   
    107. D(H  16,C   4,C   3,N   2)    165.2720         0.000000   
    108. D(C   5,C   4,C   3,H  15)    166.9064         0.000000   
    109. D(H  16,C   4,C   3,H  15)     46.6123         0.000000   
    110. D(C   5,C   4,C   3,C   8)     48.2899         0.000000   
    111. D(C   5,C   4,C   3,N   2)    -74.4339         0.000000   
    112. D(C   6,C   5,C   4,C   3)    -53.9904         0.000000   
    113. D(H  19,C   5,C   4,H  17)     62.9071         0.000000   
    114. D(H  19,C   5,C   4,H  16)    -53.8314         0.000000   
    115. D(H  19,C   5,C   4,C   3)   -174.1852         0.000000   
    116. D(H  18,C   5,C   4,H  17)    -56.0781         0.000000   
    117. D(H  18,C   5,C   4,H  16)   -172.8166         0.000000   
    118. D(H  18,C   5,C   4,C   3)     66.8296         0.000000   
    119. D(C   6,C   5,C   4,H  17)   -176.8981         0.000000   
    120. D(C   6,C   5,C   4,H  16)     66.3634         0.000000   
    121. D(H  21,C   6,C   5,H  19)     58.5952         0.000000   
    122. D(H  21,C   6,C   5,C   4)    -61.5610         0.000000   
    123. D(H  20,C   6,C   5,H  19)    -59.6359         0.000000   
    124. D(H  20,C   6,C   5,H  18)     59.3219         0.000000   
    125. D(N   7,C   6,C   5,C   4)     60.8981         0.000000   
    126. D(N   7,C   6,C   5,H  18)    -59.9879         0.000000   
    127. D(H  21,C   6,C   5,H  18)    177.5530         0.000000   
    128. D(N   7,C   6,C   5,H  19)   -178.9457         0.000000   
    129. D(H  20,C   6,C   5,C   4)   -179.7922         0.000000   
    130. D(H  22,N   7,C   6,H  21)    -59.1850         0.000000   
    131. D(H  22,N   7,C   6,H  20)     59.3813         0.000000   
    132. D(H  22,N   7,C   6,C   5)    178.4443         0.000000   
    133. D(C   8,N   7,C   6,H  21)     59.1380         0.000000   
    134. D(C   8,N   7,C   6,H  20)    177.7042         0.000000   
    135. D(C   8,N   7,C   6,C   5)    -63.2328         0.000000   
    136. D(H  23,C   8,C   3,C   4)     71.4945         0.000000   
    137. D(H  23,C   8,C   3,N   2)   -164.3985         0.000000   
    138. D(C   9,C   8,C   3,H  15)     73.5541         0.000000   
    139. D(C   9,C   8,C   3,C   4)   -169.6835         0.000000   
    140. D(C   9,C   8,C   3,N   2)    -45.5765         0.000000   
    141. D(N   7,C   8,C   3,H  15)   -165.4427         0.000000   
    142. D(N   7,C   8,C   3,C   4)    -48.6803         0.000000   
    143. D(H  23,C   8,C   3,H  15)    -45.2679         0.000000   
    144. D(N   7,C   8,C   3,N   2)     75.4267         0.000000   
    145. D(H  23,C   8,N   7,H  22)     55.0898         0.000000   
    146. D(H  23,C   8,N   7,C   6)    -62.6553         0.000000   
    147. D(C   9,C   8,N   7,H  22)    -63.0700         0.000000   
    148. D(C   9,C   8,N   7,C   6)    179.1849         0.000000   
    149. D(C   3,C   8,N   7,H  22)    174.4469         0.000000   
    150. D(C   3,C   8,N   7,C   6)     56.7018         0.000000   
    151. D(H  25,C   9,C   8,N   7)    101.8555         0.000000   
    152. D(H  25,C   9,C   8,C   3)   -135.4399         0.000000   
    153. D(H  24,C   9,C   8,H  23)   -134.4369         0.000000   
    154. D(H  24,C   9,C   8,N   7)    -15.6902         0.000000   
    155. D(H  24,C   9,C   8,C   3)    107.0145         0.000000   
    156. D(C   0,C   9,C   8,H  23)    105.1078         0.000000   
    157. D(C   0,C   9,C   8,N   7)   -136.1454         0.000000   
    158. D(C   0,C   9,C   8,C   3)    -13.4408         0.000000   
    159. D(H  25,C   9,C   0,H  11)     54.5246         0.000000   
    160. D(H  25,C   9,C   0,H  10)    -62.7377         0.000000   
    161. D(H  25,C   9,C   0,C   1)    175.7469         0.000000   
    162. D(H  24,C   9,C   0,H  11)    170.2209         0.000000   
    163. D(H  24,C   9,C   0,H  10)     52.9587         0.000000   
    164. D(H  24,C   9,C   0,C   1)    -68.5568         0.000000   
    165. D(C   8,C   9,C   0,H  11)    -67.6970         0.000000   
    166. D(C   8,C   9,C   0,H  10)    175.0407         0.000000   
    167. D(H  25,C   9,C   8,H  23)    -16.8913         0.000000   
    168. D(C   8,C   9,C   0,C   1)     53.5253         0.000000   
    -----------------------------------------------------------------

Number of atoms                         .... 26
Number of degrees of freedom            .... 168

         *************************************************************
         *                GEOMETRY OPTIMIZATION CYCLE   1            *
         *************************************************************
---------------------------------
CARTESIAN COORDINATES (ANGSTROEM)
---------------------------------
  C      2.539900    0.249500   -0.037200
  C      2.115600   -1.082700   -0.694100
  N      0.656700   -1.324600   -0.671400
  C     -0.002100   -0.626900    0.444200
  C     -1.451100   -1.114900    0.644100
  C     -2.386800   -0.576500   -0.433900
  C     -2.275600    0.943100   -0.494200
  N     -0.903900    1.329900   -0.834600
  C      0.063800    0.908000    0.198100
  C      1.485900    1.339300   -0.254400
  H      3.513300    0.580500   -0.459800
  H      2.687800    0.098400    1.054600
  H      2.651800   -1.915200   -0.185200
  H      2.445800   -1.077300   -1.754800
  H      0.508600   -2.356300   -0.569600
  H      0.534200   -0.865800    1.392300
  H     -1.813500   -0.770000    1.638100
  H     -1.489800   -2.225600    0.650500
  H     -2.120200   -1.014000   -1.420900
  H     -3.433300   -0.863900   -0.194200
  H     -2.965100    1.319600   -1.280500
  H     -2.582800    1.396100    0.476000
  H     -0.883900    2.375800   -0.890400
  H     -0.172300    1.421900    1.159000
  H      1.487200    1.595500   -1.337700
  H      1.789800    2.256100    0.296000

----------------------------
CARTESIAN COORDINATES (A.U.)
----------------------------
  NO LB      ZA    FRAG     MASS         X           Y           Z
   0 C     6.0000    0    12.011    4.799715    0.471487   -0.070298
   1 C     6.0000    0    12.011    3.997905   -2.046006   -1.311659
   2 N     7.0000    0    14.007    1.240983   -2.503131   -1.268762
   3 C     6.0000    0    12.011   -0.003968   -1.184669    0.839416
   4 C     6.0000    0    12.011   -2.742182   -2.106856    1.217173
   5 C     6.0000    0    12.011   -4.510398   -1.089427   -0.819952
   6 C     6.0000    0    12.011   -4.300261    1.782201   -0.933903
   7 N     7.0000    0    14.007   -1.708123    2.513147   -1.577165
   8 C     6.0000    0    12.011    0.120565    1.715871    0.374355
   9 C     6.0000    0    12.011    2.807944    2.530910   -0.480746
  10 H     1.0000    0     1.008    6.639175    1.096986   -0.868896
  11 H     1.0000    0     1.008    5.079206    0.185949    1.992905
  12 H     1.0000    0     1.008    5.011176   -3.619203   -0.349977
  13 H     1.0000    0     1.008    4.621892   -2.035802   -3.316091
  14 H     1.0000    0     1.008    0.961115   -4.452762   -1.076388
  15 H     1.0000    0     1.008    1.009492   -1.636125    2.631066
  16 H     1.0000    0     1.008   -3.427018   -1.455089    3.095560
  17 H     1.0000    0     1.008   -2.815314   -4.205774    1.229267
  18 H     1.0000    0     1.008   -4.006597   -1.916182   -2.685112
  19 H     1.0000    0     1.008   -6.487997   -1.632534   -0.366985
  20 H     1.0000    0     1.008   -5.603227    2.493683   -2.419794
  21 H     1.0000    0     1.008   -4.880785    2.638247    0.899510
  22 H     1.0000    0     1.008   -1.670329    4.489611   -1.682612
  23 H     1.0000    0     1.008   -0.325600    2.687002    2.190193
  24 H     1.0000    0     1.008    2.810401    3.015058   -2.527887
  25 H     1.0000    0     1.008    3.382232    4.263411    0.559359

--------------------------------
INTERNAL COORDINATES (ANGSTROEM)
--------------------------------
 C      0   0   0     0.000000000000     0.00000000     0.00000000
 C      1   0   0     1.544766953297     0.00000000     0.00000000
 N      2   1   0     1.478992937779   113.92008239     0.00000000
 C      3   2   1     1.471518294144   112.06796487   333.88281562
 C      4   3   2     1.541980872125   111.64992239   192.14782361
 C      5   4   3     1.525612352467   111.90412580   285.56613642
 C      6   5   4     1.524855957132   109.56685549   306.00959346
 N      7   6   5     1.465280618175   109.90862234    60.89808508
 C      8   7   6     1.476791180228   112.05872102   296.76722116
 C      1   2   3     1.531586066795   111.36522361   326.26963298
 H      1   2   3     1.111602141056   109.61203449   204.71257621
 H      1   2   3     1.112084915823   109.68448340    87.15763494
 H      2   1   3     1.113348956976   108.55373406   236.78032381
 H      2   1   3     1.110921099809   108.67418601   120.41889899
 H      3   2   1     1.047235283974   107.58507815   213.74152263
 H      4   3   2     1.115161203593   109.12761576   308.86437265
 H      5   4   3     1.112800867182   108.88910820   165.27201091
 H      5   4   3     1.111392432942   110.47183352    47.97604640
 H      6   5   4     1.112048025042   109.95410033    66.82959560
 H      6   5   4     1.111403212160   109.50301973   185.81482879
 H      7   6   5     1.111499073324   108.68114397   180.20784686
 H      7   6   5     1.113942942884   110.53068341   298.43895385
 H      8   7   6     1.047578374156   107.08561479   178.44426770
 H      9   8   7     1.114973196987   109.40377460   297.34472647
 H     10   1   2     1.113184180628   107.51567259   291.44323739
 H     10   1   2     1.111673337811   109.17630944   175.74690996

---------------------------
INTERNAL COORDINATES (A.U.)
---------------------------
 C      0   0   0     0.000000000000     0.00000000     0.00000000
 C      1   0   0     2.919186482464     0.00000000     0.00000000
 N      2   1   0     2.794891606406   113.92008239     0.00000000
 C      3   2   1     2.780766576987   112.06796487   333.88281562
 C      4   3   2     2.913921552062   111.64992239   192.14782361
 C      5   4   3     2.882989532690   111.90412580   285.56613642
 C      6   5   4     2.881560152657   109.56685549   306.00959346
 N      7   6   5     2.768979077694   109.90862234    60.89808508
 C      8   7   6     2.790730887622   112.05872102   296.76722116
 C      1   2   3     2.894278216772   111.36522361   326.26963298
 H      1   2   3     2.100623616476   109.61203449   204.71257621
 H      1   2   3     2.101535928569   109.68448340    87.15763494
 H      2   1   3     2.103924620172   108.55373406   236.78032381
 H      2   1   3     2.099336635033   108.67418601   120.41889899
 H      3   2   1     1.978987884490   107.58507815   213.74152263
 H      4   3   2     2.107349269966   109.12761576   308.86437265
 H      5   4   3     2.102888880563   108.88910820   165.27201091
 H      5   4   3     2.100227325572   110.47183352    47.97604640
 H      6   5   4     2.101466215098   109.95410033    66.82959560
 H      6   5   4     2.100247695343   109.50301973   185.81482879
 H      7   6   5     2.100428846690   108.68114397   180.20784686
 H      7   6   5     2.105047090864   110.53068341   298.43895385
 H      8   7   6     1.979636230974   107.08561479   178.44426770
 H      9   8   7     2.106993988969   109.40377460   297.34472647
 H     10   1   2     2.103613238000   107.51567259   291.44323739
 H     10   1   2     2.100758158845   109.17630944   175.74690996

---------------------
BASIS SET INFORMATION
---------------------
There are 3 groups of distinct atoms

 Group   1 Type C   : 11s5p1d contracted to 4s3p1d pattern {6311/311/1}
 Group   2 Type N   : 11s5p1d contracted to 4s3p1d pattern {6311/311/1}
 Group   3 Type H   : 5s1p contracted to 3s1p pattern {311/1}

Atom   0C    basis set group =>   1
Atom   1C    basis set group =>   1
Atom   2N    basis set group =>   2
Atom   3C    basis set group =>   1
Atom   4C    basis set group =>   1
Atom   5C    basis set group =>   1
Atom   6C    basis set group =>   1
Atom   7N    basis set group =>   2
Atom   8C    basis set group =>   1
Atom   9C    basis set group =>   1
Atom  10H    basis set group =>   3
Atom  11H    basis set group =>   3
Atom  12H    basis set group =>   3
Atom  13H    basis set group =>   3
Atom  14H    basis set group =>   3
Atom  15H    basis set group =>   3
Atom  16H    basis set group =>   3
Atom  17H    basis set group =>   3
Atom  18H    basis set group =>   3
Atom  19H    basis set group =>   3
Atom  20H    basis set group =>   3
Atom  21H    basis set group =>   3
Atom  22H    basis set group =>   3
Atom  23H    basis set group =>   3
Atom  24H    basis set group =>   3
Atom  25H    basis set group =>   3
---------------------------------
AUXILIARY/J BASIS SET INFORMATION
---------------------------------
There are 3 groups of distinct atoms

 Group   1 Type C   : 12s5p4d2f1g contracted to 6s4p3d1f1g pattern {711111/2111/211/2/1}
 Group   2 Type N   : 12s5p4d2f1g contracted to 6s4p3d1f1g pattern {711111/2111/211/2/1}
 Group   3 Type H   : 5s2p1d contracted to 3s1p1d pattern {311/2/1}

Atom   0C    basis set group =>   1
Atom   1C    basis set group =>   1
Atom   2N    basis set group =>   2
Atom   3C    basis set group =>   1
Atom   4C    basis set group =>   1
Atom   5C    basis set group =>   1
Atom   6C    basis set group =>   1
Atom   7N    basis set group =>   2
Atom   8C    basis set group =>   1
Atom   9C    basis set group =>   1
Atom  10H    basis set group =>   3
Atom  11H    basis set group =>   3
Atom  12H    basis set group =>   3
Atom  13H    basis set group =>   3
Atom  14H    basis set group =>   3
Atom  15H    basis set group =>   3
Atom  16H    basis set group =>   3
Atom  17H    basis set group =>   3
Atom  18H    basis set group =>   3
Atom  19H    basis set group =>   3
Atom  20H    basis set group =>   3
Atom  21H    basis set group =>   3
Atom  22H    basis set group =>   3
Atom  23H    basis set group =>   3
Atom  24H    basis set group =>   3
Atom  25H    basis set group =>   3


           ************************************************************
           *        Program running with 6 parallel MPI-processes     *
           *              working on a common directory               *
           ************************************************************
------------------------------------------------------------------------------
                           ORCA GTO INTEGRAL CALCULATION
                           -- RI-GTO INTEGRALS CHOSEN --
------------------------------------------------------------------------------
------------------------------------------------------------------------------
                   ___                                                        
                  /   \      - P O W E R E D   B Y -                         
                 /     \                                                     
                 |  |  |   _    _      __       _____    __    __             
                 |  |  |  | |  | |    /  \     |  _  \  |  |  /  |          
                  \  \/   | |  | |   /    \    | | | |  |  | /  /          
                 / \  \   | |__| |  /  /\  \   | |_| |  |  |/  /          
                |  |  |   |  __  | /  /__\  \  |    /   |      \           
                |  |  |   | |  | | |   __   |  |    \   |  |\   \          
                \     /   | |  | | |  |  |  |  | |\  \  |  | \   \       
                 \___/    |_|  |_| |__|  |__|  |_| \__\ |__|  \__/        
                                                                              
                      - O R C A' S   B I G   F R I E N D -                    
                                      &                                       
                       - I N T E G R A L  F E E D E R -                       
                                                                              
 v1 FN, 2020, v2 2021                                                         
------------------------------------------------------------------------------


Reading SHARK input file file.SHARKINP.tmp ... ok
----------------------
SHARK INTEGRAL PACKAGE
----------------------

Number of atoms                             ...     26
Number of basis functions                   ...    276
Number of shells                            ...    144
Maximum angular momentum                    ...      2
Integral batch strategy                     ... SHARK/LIBINT Hybrid
RI-J (if used) integral strategy            ... SPLIT-RIJ (Revised 2003 algorithm where possible)
Printlevel                                  ...      1
Contraction scheme used                     ... SEGMENTED contraction
Coulomb Range Separation                    ... NOT USED
Exchange Range Separation                   ... Long Range
   Mu parameter                             ...  0.300000
   Scaling (regular/separated)              ...  0.167000  0.833000
Finite Nucleus Model                        ... NOT USED
Auxiliary Coulomb fitting basis             ... AVAILABLE
   # of basis functions in Aux-J            ...    666
   # of shells in Aux-J                     ...    230
   Maximum angular momentum in Aux-J        ...      4
Auxiliary J/K fitting basis                 ... NOT available
Auxiliary Correlation fitting basis         ... NOT available
Auxiliary 'external' fitting basis          ... NOT available
Integral threshold                          ...     2.500000e-11
Primitive cut-off                           ...     2.500000e-12
Primitive pair pre-selection threshold      ...     2.500000e-12

Calculating pre-screening integrals         ... done (  0.0 sec) Dimension = 144
Organizing shell pair data                  ... done (  0.1 sec)
Shell pair information
Total number of shell pairs                 ...     10440
Shell pairs after pre-screening             ...      9870
Total number of primitive shell pairs       ...     35769
Primitive shell pairs kept                  ...     25230
          la=0 lb=0:   3751 shell pairs
          la=1 lb=0:   3806 shell pairs
          la=1 lb=1:    996 shell pairs
          la=2 lb=0:    837 shell pairs
          la=2 lb=1:    428 shell pairs
          la=2 lb=2:     52 shell pairs

Calculating one electron integrals          ... done (  0.0 sec)
Calculating RI/J V-Matrix + Cholesky decomp.... done (  0.0 sec)
Calculating Nuclear repulsion               ... done (  0.0 sec) ENN=    590.031545021120 Eh

SHARK setup successfully completed in   0.4 seconds

Maximum memory used throughout the entire GTOINT-calculation: 18.7 MB


           ************************************************************
           *        Program running with 6 parallel MPI-processes     *
           *              working on a common directory               *
           ************************************************************
-------------------------------------------------------------------------------
                                 ORCA SCF
-------------------------------------------------------------------------------

------------
SCF SETTINGS
------------
Hamiltonian:
 Density Functional     Method          .... DFT(GTOs)
 Exchange Functional    Exchange        .... WB97X-V
 Correlation Functional Correlation     .... WB97X-V
 Gradients option       PostSCFGGA      .... off
 Hybrid DFT is turned on
   Fraction HF Exchange ScalHFX         ....  0.167000
   Scaling of DF-GGA-X  ScalDFX         ....  0.000000
   Scaling of DF-GGA-C  ScalDFC         ....  1.000000
   Scaling of DF-LDA-C  ScalLDAC        ....  1.000000
   Perturbative correction              ....  0.000000
   Density functional embedding theory  .... OFF
 Long-range corrected/Screened/Range-Separated Hybrid DFT is turned on
   Amount of maximum screened exact exchange              ....  0.833000
   Range separation parameter mu (erf(mu*r12)/r12)        ....  0.300000
 RI-approximation to the Coulomb term is turned on
   Number of AuxJ basis functions       .... 666
   RIJ-COSX (HFX calculated with COS-X)).... on


General Settings:
 Integral files         IntName         .... file
 Hartree-Fock type      HFTyp           .... RHF
 Total Charge           Charge          ....    0
 Multiplicity           Mult            ....    1
 Number of Electrons    NEL             ....   78
 Basis Dimension        Dim             ....  276
 Nuclear Repulsion      ENuc            ....    590.0315450211 Eh

Convergence Acceleration:
 DIIS                   CNVDIIS         .... on
   Start iteration      DIISMaxIt       ....    12
   Startup error        DIISStart       ....  0.200000
   # of expansion vecs  DIISMaxEq       ....     5
   Bias factor          DIISBfac        ....   1.050
   Max. coefficient     DIISMaxC        ....  10.000
 Trust-Rad. Augm. Hess. CNVTRAH         .... auto
   Auto Start mean grad. ratio tolernc. ....  1.125000
   Auto Start start iteration           ....    20
   Auto Start num. interpolation iter.  ....    10
   Max. Number of Micro iterations      ....    16
   Max. Number of Macro iterations      .... Maxiter - #DIIS iter
   Number of Davidson start vectors     ....     2
   Converg. threshold I  (grad. norm)   ....   1.000e-05
   Converg. threshold II (energy diff.) ....   1.000e-08
   Grad. Scal. Fac. for Micro threshold ....   0.100
   Minimum threshold for Micro iter.    ....   0.010
   NR start threshold (gradient norm)   ....   0.001
   Initial trust radius                 ....   0.400
   Minimum AH scaling param. (alpha)    ....   1.000
   Maximum AH scaling param. (alpha)    .... 1000.000
   Orbital update algorithm             .... Taylor
   White noise on init. David. guess    .... on
   Maximum white noise                  ....   0.010
   Quad. conv. algorithm                .... NR
 SOSCF                  CNVSOSCF        .... on
   Start iteration      SOSCFMaxIt      ....   150
   Startup grad/error   SOSCFStart      ....  0.003300
 Level Shifting         CNVShift        .... on
   Level shift para.    LevelShift      ....    0.2500
   Turn off err/grad.   ShiftErr        ....    0.0010
 Zerner damping         CNVZerner       .... off
 Static damping         CNVDamp         .... on
   Fraction old density DampFac         ....    0.7000
   Max. Damping (<1)    DampMax         ....    0.9800
   Min. Damping (>=0)   DampMin         ....    0.0000
   Turn off err/grad.   DampErr         ....    0.1000
 Fernandez-Rico         CNVRico         .... off

SCF Procedure:
 Maximum # iterations   MaxIter         ....   125
 SCF integral mode      SCFMode         .... Direct
   Integral package                     .... SHARK and LIBINT hybrid scheme
 Reset frequency        DirectResetFreq ....    20
 Integral Threshold     Thresh          ....  2.500e-11 Eh
 Primitive CutOff       TCut            ....  2.500e-12 Eh

Convergence Tolerance:
 Convergence Check Mode ConvCheckMode   .... Total+1el-Energy
 Convergence forced     ConvForced      .... 0
 Energy Change          TolE            ....  1.000e-08 Eh
 1-El. energy change                    ....  1.000e-05 Eh
 Orbital Gradient       TolG            ....  1.000e-05
 Orbital Rotation angle TolX            ....  1.000e-05
 DIIS Error             TolErr          ....  5.000e-07


Diagonalization of the overlap matrix:
Smallest eigenvalue                        ... 3.369e-06
Time for diagonalization                   ...    0.028 sec
Threshold for overlap eigenvalues          ... 1.000e-08
Number of eigenvalues below threshold      ... 0
Time for construction of square roots      ...    0.016 sec
Total time needed                          ...    0.045 sec

Time for model grid setup =    0.236 sec

------------------------------
INITIAL GUESS: MODEL POTENTIAL
------------------------------
Loading Hartree-Fock densities                     ... done
Calculating cut-offs                               ... done
Initializing the effective Hamiltonian             ... done
Setting up the integral package (SHARK)            ... done
Starting the Coulomb interaction                   ... done (   0.2 sec)
Reading the grid                                   ... done
Mapping shells                                     ... done
Starting the XC term evaluation                    ... done (   0.2 sec)
  promolecular density results
     # of electrons  =     77.991534406
     EX              =    -39.020016064
     EC              =     -3.154518654
     EX+EC           =    -42.174534719
Transforming the Hamiltonian                       ... done (   0.0 sec)
Diagonalizing the Hamiltonian                      ... done (   0.0 sec)
Back transforming the eigenvectors                 ... done (   0.0 sec)
Now organizing SCF variables                       ... done
                      ------------------
                      INITIAL GUESS DONE (   0.6 sec)
                      ------------------
-------------------
DFT GRID GENERATION
-------------------

General Integration Accuracy     IntAcc      ... 4.388
Radial Grid Type                 RadialGrid  ... OptM3 with GC (2021)
Angular Grid (max. ang.)         AngularGrid ... 4 (Lebedev-302)
Angular grid pruning method      GridPruning ... 4 (adaptive)
Weight generation scheme         WeightScheme... Becke
Basis function cutoff            BFCut       ... 1.0000e-11
Integration weight cutoff        WCut        ... 1.0000e-14
Angular grids for H and He will be reduced by one unit
Partially contracted basis set               ... off
Rotationally invariant grid construction     ... off

Total number of grid points                  ...   115309
Total number of batches                      ...     1814
Average number of points per batch           ...       63
Average number of grid points per atom       ...     4435
Time for grid setup =    0.887 sec

--------------------
COSX GRID GENERATION
--------------------

GRIDX 1
-------
General Integration Accuracy     IntAcc      ... 3.816
Radial Grid Type                 RadialGrid  ... OptM3 with GC (2021)
Angular Grid (max. ang.)         AngularGrid ... 1 (Lebedev-50)
Angular grid pruning method      GridPruning ... 4 (adaptive)
Weight generation scheme         WeightScheme... Becke
Basis function cutoff            BFCut       ... 1.0000e-11
Integration weight cutoff        WCut        ... 1.0000e-14
Angular grids for H and He will be reduced by one unit
Partially contracted basis set               ... on
Rotationally invariant grid construction     ... off

Total number of grid points                  ...    14402
Total number of batches                      ...      240
Average number of points per batch           ...       60
Average number of grid points per atom       ...      554
UseSFitting                                  ... on

GRIDX 2
-------
General Integration Accuracy     IntAcc      ... 4.020
Radial Grid Type                 RadialGrid  ... OptM3 with GC (2021)
Angular Grid (max. ang.)         AngularGrid ... 2 (Lebedev-110)
Angular grid pruning method      GridPruning ... 4 (adaptive)
Weight generation scheme         WeightScheme... Becke
Basis function cutoff            BFCut       ... 1.0000e-11
Integration weight cutoff        WCut        ... 1.0000e-14
Angular grids for H and He will be reduced by one unit
Partially contracted basis set               ... on
Rotationally invariant grid construction     ... off

Total number of grid points                  ...    33014
Total number of batches                      ...      529
Average number of points per batch           ...       62
Average number of grid points per atom       ...     1270
UseSFitting                                  ... on

GRIDX 3
-------
General Integration Accuracy     IntAcc      ... 4.338
Radial Grid Type                 RadialGrid  ... OptM3 with GC (2021)
Angular Grid (max. ang.)         AngularGrid ... 3 (Lebedev-194)
Angular grid pruning method      GridPruning ... 4 (adaptive)
Weight generation scheme         WeightScheme... Becke
Basis function cutoff            BFCut       ... 1.0000e-11
Integration weight cutoff        WCut        ... 1.0000e-14
Angular grids for H and He will be reduced by one unit
Partially contracted basis set               ... on
Rotationally invariant grid construction     ... off

Total number of grid points                  ...    73792
Total number of batches                      ...     1167
Average number of points per batch           ...       63
Average number of grid points per atom       ...     2838
UseSFitting                                  ... on

Time for X-Grid setup             =    0.989 sec

--------------
SCF ITERATIONS
--------------
ITER       Energy         Delta-E        Max-DP      RMS-DP      [F,P]     Damp
               ***  Starting incremental Fock matrix formation  ***
  0   -424.1399218532   0.000000000000 1.09739821  0.00744015  0.0641986 0.7000
                      *** Initiating the SOSCF procedure ***
                      *** Re-Reading the Fockian *** 
                      *** Removing any level shift *** 
ITER      Energy       Delta-E        Grad      Rot      Max-DP    RMS-DP
  1   -424.15391948  -0.0139976304  0.002372  0.002372  3.647303  0.024784
               *** Restarting incremental Fock matrix formation ***
  2   -424.18067528  -0.0267557934  0.005831  0.008338  1.714157  0.012437
  3   -424.18260775  -0.0019324748  0.003687  0.001723  0.113237  0.001122
  4   -424.18444886  -0.0018411056  0.000444  0.001261  0.071095  0.000560
  5   -424.18446856  -0.0000197069  0.000390  0.000306  0.028621  0.000190
  6   -424.18448297  -0.0000144019  0.000047  0.000150  0.006922  0.000046
  7   -424.18448318  -0.0000002109  0.000013  0.000061  0.003012  0.000022
  8   -424.18448322  -0.0000000426  0.000004  0.000011  0.004774  0.000035
                  ***Gradient check signals convergence***
              ***Rediagonalizing the Fockian in SOSCF/NRSCF***

               *****************************************************
               *                     SUCCESS                       *
               *           SCF CONVERGED AFTER   9 CYCLES          *
               *****************************************************

Old exchange energy                            =    -20.215335818 Eh
New exchange energy                            =    -20.215333436 Eh
Exchange energy change after final integration =      0.000002382 Eh
Total energy after final integration           =   -424.184480846 Eh
Final COS-X integration done in                =    16.565 sec

----------------
TOTAL SCF ENERGY
----------------

Total Energy       :         -424.18448085 Eh          -11542.64654 eV

Components:
Nuclear Repulsion  :          590.03154502 Eh           16055.57459 eV
Electronic Energy  :        -1014.21602587 Eh          -27598.22113 eV
One Electron Energy:        -1742.36528842 Eh          -47412.16989 eV
Two Electron Energy:          728.14926255 Eh           19813.94876 eV
Max COSX asymmetry :            0.00000197 Eh               0.00005 eV

Virial components:
Potential Energy   :         -844.43248860 Eh          -22978.17620 eV
Kinetic Energy     :          420.24800775 Eh           11435.52966 eV
Virial Ratio       :            2.00936702


DFT components:
N(Alpha)           :       39.000038040058 electrons
N(Beta)            :       39.000038040058 electrons
N(Total)           :       78.000076080115 electrons
E(X)               :      -40.031209567970 Eh       
E(C)               :       -3.176427290693 Eh       
E(XC)              :      -43.207636858664 Eh       
DFET-embed. en.    :        0.000000000000 Eh       

---------------
SCF CONVERGENCE
---------------

  Last Energy change         ...   -7.8564e-09  Tolerance :   1.0000e-08
  Last MAX-Density change    ...    3.1086e-15  Tolerance :   1.0000e-07
  Last RMS-Density change    ...    3.4275e-17  Tolerance :   5.0000e-09
  Last Orbital Gradient      ...    2.1804e-06  Tolerance :   1.0000e-05
  Last Orbital Rotation      ...    2.8099e-06  Tolerance :   1.0000e-05

             **** THE GBW FILE WAS UPDATED (file.gbw) ****
             **** DENSITY file.scfp WAS UPDATED ****
             **** ENERGY FILE WAS UPDATED (file.en.tmp) ****
             **** THE GBW FILE WAS UPDATED (file.gbw) ****
             **** DENSITY file.scfp WAS UPDATED ****
----------------
ORBITAL ENERGIES
----------------

  NO   OCC          E(Eh)            E(eV) 
   0   2.0000     -14.409842      -392.1117 
   1   2.0000     -14.408598      -392.0779 
   2   2.0000     -10.309240      -280.5287 
   3   2.0000     -10.309112      -280.5252 
   4   2.0000     -10.302119      -280.3349 
   5   2.0000     -10.298957      -280.2489 
   6   2.0000     -10.283099      -279.8174 
   7   2.0000     -10.280954      -279.7590 
   8   2.0000     -10.277560      -279.6666 
   9   2.0000     -10.272261      -279.5224 
  10   2.0000      -1.053767       -28.6745 
  11   2.0000      -1.018468       -27.7139 
  12   2.0000      -0.924142       -25.1472 
  13   2.0000      -0.893677       -24.3182 
  14   2.0000      -0.873393       -23.7662 
  15   2.0000      -0.779569       -21.2132 
  16   2.0000      -0.750211       -20.4143 
  17   2.0000      -0.742024       -20.1915 
  18   2.0000      -0.686069       -18.6689 
  19   2.0000      -0.640413       -17.4265 
  20   2.0000      -0.621413       -16.9095 
  21   2.0000      -0.598486       -16.2856 
  22   2.0000      -0.570063       -15.5122 
  23   2.0000      -0.560790       -15.2599 
  24   2.0000      -0.553975       -15.0744 
  25   2.0000      -0.536560       -14.6005 
  26   2.0000      -0.512802       -13.9540 
  27   2.0000      -0.502377       -13.6704 
  28   2.0000      -0.491948       -13.3866 
  29   2.0000      -0.484614       -13.1870 
  30   2.0000      -0.478131       -13.0106 
  31   2.0000      -0.454526       -12.3683 
  32   2.0000      -0.437614       -11.9081 
  33   2.0000      -0.430368       -11.7109 
  34   2.0000      -0.415240       -11.2992 
  35   2.0000      -0.403194       -10.9715 
  36   2.0000      -0.395950       -10.7743 
  37   2.0000      -0.325006        -8.8439 
  38   2.0000      -0.310932        -8.4609 
  39   0.0000       0.035574         0.9680 
  40   0.0000       0.046747         1.2721 
  41   0.0000       0.048450         1.3184 
  42   0.0000       0.051679         1.4063 
  43   0.0000       0.064529         1.7559 
  44   0.0000       0.067313         1.8317 
  45   0.0000       0.070238         1.9113 
  46   0.0000       0.075212         2.0466 
  47   0.0000       0.077107         2.0982 
  48   0.0000       0.089573         2.4374 
  49   0.0000       0.096411         2.6235 
  50   0.0000       0.099106         2.6968 
  51   0.0000       0.101770         2.7693 
  52   0.0000       0.105319         2.8659 
  53   0.0000       0.113601         3.0913 
  54   0.0000       0.118079         3.2131 
  55   0.0000       0.144664         3.9365 
  56   0.0000       0.158389         4.3100 
  57   0.0000       0.161493         4.3945 
  58   0.0000       0.163259         4.4425 
  59   0.0000       0.165554         4.5050 
  60   0.0000       0.171528         4.6675 
  61   0.0000       0.175725         4.7817 
  62   0.0000       0.180209         4.9037 
  63   0.0000       0.181724         4.9449 
  64   0.0000       0.184044         5.0081 
  65   0.0000       0.187637         5.1059 
  66   0.0000       0.188539         5.1304 
  67   0.0000       0.192386         5.2351 
  68   0.0000       0.194464         5.2916 
  69   0.0000       0.202587         5.5127 
  70   0.0000       0.208213         5.6658 
  71   0.0000       0.208797         5.6817 
  72   0.0000       0.216060         5.8793 
  73   0.0000       0.223763         6.0889 
  74   0.0000       0.227023         6.1776 
  75   0.0000       0.233093         6.3428 
  76   0.0000       0.235111         6.3977 
  77   0.0000       0.238944         6.5020 
  78   0.0000       0.245373         6.6769 
  79   0.0000       0.249058         6.7772 
  80   0.0000       0.252442         6.8693 
  81   0.0000       0.256823         6.9885 
  82   0.0000       0.262483         7.1425 
  83   0.0000       0.265270         7.2184 
  84   0.0000       0.272394         7.4122 
  85   0.0000       0.278662         7.5828 
  86   0.0000       0.280584         7.6351 
  87   0.0000       0.291193         7.9238 
  88   0.0000       0.298563         8.1243 
  89   0.0000       0.311006         8.4629 
  90   0.0000       0.320972         8.7341 
  91   0.0000       0.325464         8.8563 
  92   0.0000       0.330793         9.0013 
  93   0.0000       0.341153         9.2832 
  94   0.0000       0.346705         9.4343 
  95   0.0000       0.349424         9.5083 
  96   0.0000       0.361115         9.8264 
  97   0.0000       0.363294         9.8857 
  98   0.0000       0.373894        10.1742 
  99   0.0000       0.376820        10.2538 
 100   0.0000       0.389022        10.5858 
 101   0.0000       0.393971        10.7205 
 102   0.0000       0.399675        10.8757 
 103   0.0000       0.411483        11.1970 
 104   0.0000       0.415455        11.3051 
 105   0.0000       0.423882        11.5344 
 106   0.0000       0.433843        11.8055 
 107   0.0000       0.443188        12.0598 
 108   0.0000       0.455053        12.3826 
 109   0.0000       0.465695        12.6722 
 110   0.0000       0.472321        12.8525 
 111   0.0000       0.484765        13.1911 
 112   0.0000       0.485265        13.2047 
 113   0.0000       0.493462        13.4278 
 114   0.0000       0.501379        13.6432 
 115   0.0000       0.503161        13.6917 
 116   0.0000       0.510788        13.8992 
 117   0.0000       0.514883        14.0107 
 118   0.0000       0.527230        14.3467 
 119   0.0000       0.536596        14.6015 
 120   0.0000       0.545616        14.8470 
 121   0.0000       0.564482        15.3603 
 122   0.0000       0.771833        21.0026 
 123   0.0000       0.786447        21.4003 
 124   0.0000       0.789666        21.4879 
 125   0.0000       0.817671        22.2500 
 126   0.0000       0.826469        22.4894 
 127   0.0000       0.827870        22.5275 
 128   0.0000       0.834988        22.7212 
 129   0.0000       0.840586        22.8735 
 130   0.0000       0.857706        23.3394 
 131   0.0000       0.864503        23.5243 
 132   0.0000       0.869629        23.6638 
 133   0.0000       0.880519        23.9601 
 134   0.0000       0.894899        24.3514 
 135   0.0000       0.904471        24.6119 
 136   0.0000       0.930153        25.3108 
 137   0.0000       0.931286        25.3416 
 138   0.0000       0.942158        25.6374 
 139   0.0000       0.947814        25.7913 
 140   0.0000       0.955832        26.0095 
 141   0.0000       1.003046        27.2943 
 142   0.0000       1.035571        28.1793 
 143   0.0000       1.057833        28.7851 
 144   0.0000       1.087889        29.6030 
 145   0.0000       1.106379        30.1061 
 146   0.0000       1.125222        30.6188 
 147   0.0000       1.135466        30.8976 
 148   0.0000       1.139768        31.0147 
 149   0.0000       1.153523        31.3890 
 150   0.0000       1.162614        31.6363 
 151   0.0000       1.178454        32.0674 
 152   0.0000       1.190668        32.3997 
 153   0.0000       1.199540        32.6412 
 154   0.0000       1.201151        32.6850 
 155   0.0000       1.219899        33.1951 
 156   0.0000       1.228444        33.4277 
 157   0.0000       1.229350        33.4523 
 158   0.0000       1.242990        33.8235 
 159   0.0000       1.254414        34.1343 
 160   0.0000       1.256942        34.2031 
 161   0.0000       1.266735        34.4696 
 162   0.0000       1.277570        34.7644 
 163   0.0000       1.285159        34.9710 
 164   0.0000       1.287882        35.0450 
 165   0.0000       1.310819        35.6692 
 166   0.0000       1.326901        36.1068 
 167   0.0000       1.361086        37.0370 
 168   0.0000       1.367548        37.2129 
 169   0.0000       1.425734        38.7962 
 170   0.0000       1.457494        39.6604 
 171   0.0000       1.516777        41.2736 
 172   0.0000       1.534152        41.7464 
 173   0.0000       1.558631        42.4125 
 174   0.0000       1.603061        43.6215 
 175   0.0000       1.613489        43.9053 
 176   0.0000       1.670020        45.4436 
 177   0.0000       1.692182        46.0466 
 178   0.0000       1.727690        47.0128 
 179   0.0000       1.741577        47.3907 
 180   0.0000       1.750349        47.6294 
 181   0.0000       1.760640        47.9095 
 182   0.0000       1.776326        48.3363 
 183   0.0000       1.779020        48.4096 
 184   0.0000       1.850016        50.3415 
 185   0.0000       1.880852        51.1806 
 186   0.0000       1.893254        51.5181 
 187   0.0000       1.908439        51.9313 
 188   0.0000       1.922954        52.3262 
 189   0.0000       1.957546        53.2675 
 190   0.0000       1.964068        53.4450 
 191   0.0000       1.989818        54.1457 
 192   0.0000       2.002295        54.4852 
 193   0.0000       2.017025        54.8860 
 194   0.0000       2.029959        55.2380 
 195   0.0000       2.064941        56.1899 
 196   0.0000       2.087464        56.8028 
 197   0.0000       2.103345        57.2349 
 198   0.0000       2.112187        57.4755 
 199   0.0000       2.127914        57.9035 
 200   0.0000       2.131281        57.9951 
 201   0.0000       2.163206        58.8638 
 202   0.0000       2.176539        59.2266 
 203   0.0000       2.189977        59.5923 
 204   0.0000       2.199413        59.8491 
 205   0.0000       2.215959        60.2993 
 206   0.0000       2.239557        60.9415 
 207   0.0000       2.263749        61.5997 
 208   0.0000       2.268084        61.7177 
 209   0.0000       2.272019        61.8248 
 210   0.0000       2.299828        62.5815 
 211   0.0000       2.324392        63.2499 
 212   0.0000       2.351306        63.9823 
 213   0.0000       2.374522        64.6140 
 214   0.0000       2.386253        64.9332 
 215   0.0000       2.391461        65.0750 
 216   0.0000       2.423542        65.9479 
 217   0.0000       2.451575        66.7107 
 218   0.0000       2.470443        67.2242 
 219   0.0000       2.494056        67.8667 
 220   0.0000       2.503143        68.1140 
 221   0.0000       2.530820        68.8671 
 222   0.0000       2.539383        69.1001 
 223   0.0000       2.565487        69.8104 
 224   0.0000       2.576982        70.1232 
 225   0.0000       2.588675        70.4414 
 226   0.0000       2.605415        70.8969 
 227   0.0000       2.616319        71.1937 
 228   0.0000       2.645540        71.9888 
 229   0.0000       2.660389        72.3929 
 230   0.0000       2.678550        72.8870 
 231   0.0000       2.697613        73.4058 
 232   0.0000       2.719695        74.0066 
 233   0.0000       2.725277        74.1585 
 234   0.0000       2.737304        74.4858 
 235   0.0000       2.760211        75.1092 
 236   0.0000       2.768768        75.3420 
 237   0.0000       2.779200        75.6259 
 238   0.0000       2.786626        75.8279 
 239   0.0000       2.804172        76.3054 
 240   0.0000       2.842454        77.3471 
 241   0.0000       2.845310        77.4248 
 242   0.0000       2.875281        78.2404 
 243   0.0000       2.896679        78.8226 
 244   0.0000       2.909523        79.1722 
 245   0.0000       2.920158        79.4615 
 246   0.0000       2.935817        79.8876 
 247   0.0000       2.947269        80.1993 
 248   0.0000       2.958879        80.5152 
 249   0.0000       2.966873        80.7327 
 250   0.0000       2.976413        80.9923 
 251   0.0000       2.999112        81.6100 
 252   0.0000       3.003417        81.7271 
 253   0.0000       3.042104        82.7798 
 254   0.0000       3.050428        83.0064 
 255   0.0000       3.073654        83.6384 
 256   0.0000       3.094092        84.1945 
 257   0.0000       3.105453        84.5037 
 258   0.0000       3.159168        85.9653 
 259   0.0000       3.240196        88.1702 
 260   0.0000       3.403782        92.6216 
 261   0.0000       3.419065        93.0375 
 262   0.0000       3.442965        93.6878 
 263   0.0000       3.451389        93.9171 
 264   0.0000       3.461246        94.1853 
 265   0.0000       3.464649        94.2779 
 266   0.0000       3.542883        96.4068 
 267   0.0000       3.578563        97.3776 
 268   0.0000       3.589405        97.6727 
 269   0.0000       3.612528        98.3019 
 270   0.0000       3.633415        98.8703 
 271   0.0000       3.641224        99.0827 
 272   0.0000       3.660589        99.6097 
 273   0.0000       3.685734       100.2939 
 274   0.0000       3.698158       100.6320 
 275   0.0000       3.707497       100.8861 

                    ********************************
                    * MULLIKEN POPULATION ANALYSIS *
                    ********************************

-----------------------
MULLIKEN ATOMIC CHARGES
-----------------------
   0 C :   -0.327747
   1 C :   -0.267525
   2 N :   -0.313651
   3 C :   -0.066985
   4 C :   -0.489127
   5 C :   -0.296252
   6 C :   -0.236799
   7 N :   -0.293447
   8 C :    0.016354
   9 C :   -0.436437
  10 H :    0.165727
  11 H :    0.156294
  12 H :    0.121419
  13 H :    0.159566
  14 H :    0.297523
  15 H :    0.140547
  16 H :    0.144374
  17 H :    0.146024
  18 H :    0.177598
  19 H :    0.151883
  20 H :    0.141158
  21 H :    0.124589
  22 H :    0.315839
  23 H :    0.147294
  24 H :    0.174651
  25 H :    0.147129
Sum of atomic charges:    0.0000000

--------------------------------
MULLIKEN REDUCED ORBITAL CHARGES
--------------------------------
  0 C s       :     3.240588  s :     3.240588
      pz      :     1.053528  p :     3.049462
      px      :     1.057427
      py      :     0.938506
      dz2     :     0.011007  d :     0.037697
      dxz     :     0.004499
      dyz     :     0.005932
      dx2y2   :     0.008073
      dxy     :     0.008188
  1 C s       :     3.345044  s :     3.345044
      pz      :     1.076328  p :     2.870963
      px      :     0.795197
      py      :     0.999438
      dz2     :     0.010713  d :     0.051518
      dxz     :     0.011695
      dyz     :     0.005973
      dx2y2   :     0.012195
      dxy     :     0.010942
  2 N s       :     3.428447  s :     3.428447
      pz      :     1.574256  p :     3.851486
      px      :     1.111229
      py      :     1.166002
      dz2     :     0.007980  d :     0.033717
      dxz     :     0.005844
      dyz     :     0.004454
      dx2y2   :     0.012150
      dxy     :     0.003289
  3 C s       :     3.115250  s :     3.115250
      pz      :     0.978025  p :     2.893794
      px      :     0.975292
      py      :     0.940477
      dz2     :     0.015901  d :     0.057940
      dxz     :     0.012714
      dyz     :     0.009247
      dx2y2   :     0.011500
      dxy     :     0.008578
  4 C s       :     3.418206  s :     3.418206
      pz      :     1.013922  p :     3.033060
      px      :     0.953278
      py      :     1.065860
      dz2     :     0.009854  d :     0.037861
      dxz     :     0.007958
      dyz     :     0.003945
      dx2y2   :     0.011328
      dxy     :     0.004776
  5 C s       :     3.233451  s :     3.233451
      pz      :     1.046915  p :     3.025081
      px      :     1.028670
      py      :     0.949496
      dz2     :     0.009047  d :     0.037720
      dxz     :     0.005926
      dyz     :     0.007386
      dx2y2   :     0.010556
      dxy     :     0.004806
  6 C s       :     3.317875  s :     3.317875
      pz      :     1.048823  p :     2.865427
      px      :     0.842368
      py      :     0.974236
      dz2     :     0.008881  d :     0.053497
      dxz     :     0.014083
      dyz     :     0.007571
      dx2y2   :     0.013065
      dxy     :     0.009897
  7 N s       :     3.410439  s :     3.410439
      pz      :     1.589601  p :     3.847720
      px      :     1.045202
      py      :     1.212918
      dz2     :     0.006784  d :     0.035287
      dxz     :     0.009702
      dyz     :     0.002563
      dx2y2   :     0.012915
      dxy     :     0.003324
  8 C s       :     3.072800  s :     3.072800
      pz      :     0.996595  p :     2.854310
      px      :     0.897032
      py      :     0.960682
      dz2     :     0.014318  d :     0.056536
      dxz     :     0.012394
      dyz     :     0.009674
      dx2y2   :     0.011844
      dxy     :     0.008306
  9 C s       :     3.357149  s :     3.357149
      pz      :     1.078626  p :     3.042825
      px      :     0.933790
      py      :     1.030409
      dz2     :     0.009022  d :     0.036463
      dxz     :     0.004498
      dyz     :     0.006362
      dx2y2   :     0.008089
      dxy     :     0.008493
 10 H s       :     0.823340  s :     0.823340
      pz      :     0.002742  p :     0.010933
      px      :     0.005749
      py      :     0.002442
 11 H s       :     0.832851  s :     0.832851
      pz      :     0.006647  p :     0.010855
      px      :     0.002137
      py      :     0.002071
 12 H s       :     0.867997  s :     0.867997
      pz      :     0.003121  p :     0.010584
      px      :     0.002825
      py      :     0.004638
 13 H s       :     0.829998  s :     0.829998
      pz      :     0.006667  p :     0.010436
      px      :     0.001757
      py      :     0.002012
 14 H s       :     0.679712  s :     0.679712
      pz      :     0.006462  p :     0.022764
      px      :     0.004429
      py      :     0.011873
 15 H s       :     0.849175  s :     0.849175
      pz      :     0.005278  p :     0.010278
      px      :     0.003050
      py      :     0.001950
 16 H s       :     0.844785  s :     0.844785
      pz      :     0.005839  p :     0.010841
      px      :     0.002480
      py      :     0.002522
 17 H s       :     0.842973  s :     0.842973
      pz      :     0.002110  p :     0.011003
      px      :     0.002012
      py      :     0.006881
 18 H s       :     0.811443  s :     0.811443
      pz      :     0.006007  p :     0.010960
      px      :     0.002415
      py      :     0.002537
 19 H s       :     0.837222  s :     0.837222
      pz      :     0.002265  p :     0.010895
      px      :     0.006289
      py      :     0.002342
 20 H s       :     0.848294  s :     0.848294
      pz      :     0.004531  p :     0.010548
      px      :     0.003470
      py      :     0.002548
 21 H s       :     0.865045  s :     0.865045
      pz      :     0.005760  p :     0.010366
      px      :     0.001918
      py      :     0.002687
 22 H s       :     0.661596  s :     0.661596
      pz      :     0.006646  p :     0.022565
      px      :     0.003879
      py      :     0.012040
 23 H s       :     0.842437  s :     0.842437
      pz      :     0.005454  p :     0.010268
      px      :     0.001937
      py      :     0.002878
 24 H s       :     0.814372  s :     0.814372
      pz      :     0.006920  p :     0.010977
      px      :     0.001832
      py      :     0.002224
 25 H s       :     0.841920  s :     0.841920
      pz      :     0.003222  p :     0.010951
      px      :     0.002395
      py      :     0.005334


                     *******************************
                     * LOEWDIN POPULATION ANALYSIS *
                     *******************************

----------------------
LOEWDIN ATOMIC CHARGES
----------------------
   0 C :   -0.226655
   1 C :   -0.120621
   2 N :   -0.374299
   3 C :   -0.112609
   4 C :   -0.217224
   5 C :   -0.220960
   6 C :   -0.126803
   7 N :   -0.370898
   8 C :   -0.102416
   9 C :   -0.211531
  10 H :    0.119670
  11 H :    0.120302
  12 H :    0.109528
  13 H :    0.119293
  14 H :    0.189379
  15 H :    0.122099
  16 H :    0.126749
  17 H :    0.119542
  18 H :    0.140476
  19 H :    0.113276
  20 H :    0.117807
  21 H :    0.113525
  22 H :    0.187733
  23 H :    0.125987
  24 H :    0.142389
  25 H :    0.116261

-------------------------------
LOEWDIN REDUCED ORBITAL CHARGES
-------------------------------
  0 C s       :     2.880262  s :     2.880262
      pz      :     1.101556  p :     3.266774
      px      :     1.089017
      py      :     1.076201
      dz2     :     0.021746  d :     0.079619
      dxz     :     0.008609
      dyz     :     0.013018
      dx2y2   :     0.017238
      dxy     :     0.019008
  1 C s       :     2.863549  s :     2.863549
      pz      :     1.107240  p :     3.149412
      px      :     0.962554
      py      :     1.079618
      dz2     :     0.021348  d :     0.107659
      dxz     :     0.023622
      dyz     :     0.012541
      dx2y2   :     0.027425
      dxy     :     0.022723
  2 N s       :     3.173837  s :     3.173837
      pz      :     1.599767  p :     4.127851
      px      :     1.288871
      py      :     1.239213
      dz2     :     0.015178  d :     0.072610
      dxz     :     0.013164
      dyz     :     0.008605
      dx2y2   :     0.025968
      dxy     :     0.009696
  3 C s       :     2.840035  s :     2.840035
      pz      :     1.016037  p :     3.146500
      px      :     1.073593
      py      :     1.056870
      dz2     :     0.034595  d :     0.126074
      dxz     :     0.026446
      dyz     :     0.019474
      dx2y2   :     0.027123
      dxy     :     0.018435
  4 C s       :     2.878433  s :     2.878433
      pz      :     1.090711  p :     3.258026
      px      :     1.067403
      py      :     1.099912
      dz2     :     0.019921  d :     0.080764
      dxz     :     0.017707
      dyz     :     0.007825
      dx2y2   :     0.024420
      dxy     :     0.010891
  5 C s       :     2.877791  s :     2.877791
      pz      :     1.103520  p :     3.262131
      px      :     1.084673
      py      :     1.073938
      dz2     :     0.018540  d :     0.081037
      dxz     :     0.013017
      dyz     :     0.015426
      dx2y2   :     0.023589
      dxy     :     0.010466
  6 C s       :     2.861385  s :     2.861385
      pz      :     1.088567  p :     3.152541
      px      :     0.984611
      py      :     1.079364
      dz2     :     0.018471  d :     0.112877
      dxz     :     0.028889
      dyz     :     0.014439
      dx2y2   :     0.030409
      dxy     :     0.020669
  7 N s       :     3.182925  s :     3.182925
      pz      :     1.604452  p :     4.112569
      px      :     1.242688
      py      :     1.265428
      dz2     :     0.012832  d :     0.075404
      dxz     :     0.020349
      dyz     :     0.004768
      dx2y2   :     0.027441
      dxy     :     0.010014
  8 C s       :     2.845336  s :     2.845336
      pz      :     1.025368  p :     3.134986
      px      :     1.038916
      py      :     1.070702
      dz2     :     0.030159  d :     0.122094
      dxz     :     0.027073
      dyz     :     0.019579
      dx2y2   :     0.027758
      dxy     :     0.017525
  9 C s       :     2.879329  s :     2.879329
      pz      :     1.110624  p :     3.254872
      px      :     1.060850
      py      :     1.083398
      dz2     :     0.018066  d :     0.077330
      dxz     :     0.009522
      dyz     :     0.012192
      dx2y2   :     0.017839
      dxy     :     0.019711
 10 H s       :     0.842554  s :     0.842554
      pz      :     0.009012  p :     0.037776
      px      :     0.020704
      py      :     0.008060
 11 H s       :     0.841815  s :     0.841815
      pz      :     0.024497  p :     0.037883
      px      :     0.006688
      py      :     0.006699
 12 H s       :     0.853059  s :     0.853059
      pz      :     0.010615  p :     0.037413
      px      :     0.010282
      py      :     0.016516
 13 H s       :     0.843565  s :     0.843565
      pz      :     0.024633  p :     0.037142
      px      :     0.006116
      py      :     0.006393
 14 H s       :     0.737334  s :     0.737334
      pz      :     0.019217  p :     0.073287
      px      :     0.012148
      py      :     0.041922
 15 H s       :     0.839853  s :     0.839853
      pz      :     0.020438  p :     0.038048
      px      :     0.010564
      py      :     0.007046
 16 H s       :     0.835580  s :     0.835580
      pz      :     0.021303  p :     0.037671
      px      :     0.008302
      py      :     0.008066
 17 H s       :     0.842716  s :     0.842716
      pz      :     0.006374  p :     0.037741
      px      :     0.006451
      py      :     0.024916
 18 H s       :     0.820845  s :     0.820845
      pz      :     0.022085  p :     0.038679
      px      :     0.007572
      py      :     0.009022
 19 H s       :     0.849044  s :     0.849044
      pz      :     0.007439  p :     0.037681
      px      :     0.022624
      py      :     0.007618
 20 H s       :     0.845444  s :     0.845444
      pz      :     0.016040  p :     0.036749
      px      :     0.012325
      py      :     0.008384
 21 H s       :     0.848737  s :     0.848737
      pz      :     0.021215  p :     0.037738
      px      :     0.007225
      py      :     0.009298
 22 H s       :     0.739316  s :     0.739316
      pz      :     0.019542  p :     0.072952
      px      :     0.010487
      py      :     0.042922
 23 H s       :     0.836032  s :     0.836032
      pz      :     0.020991  p :     0.037981
      px      :     0.006694
      py      :     0.010297
 24 H s       :     0.819041  s :     0.819041
      pz      :     0.025662  p :     0.038570
      px      :     0.005714
      py      :     0.007194
 25 H s       :     0.845822  s :     0.845822
      pz      :     0.011127  p :     0.037917
      px      :     0.007833
      py      :     0.018957


                      *****************************
                      * MAYER POPULATION ANALYSIS *
                      *****************************

  NA   - Mulliken gross atomic population
  ZA   - Total nuclear charge
  QA   - Mulliken gross atomic charge
  VA   - Mayer's total valence
  BVA  - Mayer's bonded valence
  FA   - Mayer's free valence

  ATOM       NA         ZA         QA         VA         BVA        FA
  0 C      6.3277     6.0000    -0.3277     3.7926     3.7926     0.0000
  1 C      6.2675     6.0000    -0.2675     3.7460     3.7460    -0.0000
  2 N      7.3137     7.0000    -0.3137     2.7413     2.7413    -0.0000
  3 C      6.0670     6.0000    -0.0670     4.0657     4.0657     0.0000
  4 C      6.4891     6.0000    -0.4891     3.8779     3.8779    -0.0000
  5 C      6.2963     6.0000    -0.2963     3.6218     3.6218    -0.0000
  6 C      6.2368     6.0000    -0.2368     3.7131     3.7131     0.0000
  7 N      7.2934     7.0000    -0.2934     2.7908     2.7908    -0.0000
  8 C      5.9836     6.0000     0.0164     3.7004     3.7004    -0.0000
  9 C      6.4364     6.0000    -0.4364     3.6935     3.6935     0.0000
 10 H      0.8343     1.0000     0.1657     0.9346     0.9346     0.0000
 11 H      0.8437     1.0000     0.1563     0.9239     0.9239     0.0000
 12 H      0.8786     1.0000     0.1214     0.9499     0.9499     0.0000
 13 H      0.8404     1.0000     0.1596     0.9308     0.9308    -0.0000
 14 H      0.7025     1.0000     0.2975     0.8416     0.8416    -0.0000
 15 H      0.8595     1.0000     0.1405     0.9025     0.9025     0.0000
 16 H      0.8556     1.0000     0.1444     0.9596     0.9596     0.0000
 17 H      0.8540     1.0000     0.1460     0.9259     0.9259    -0.0000
 18 H      0.8224     1.0000     0.1776     0.9315     0.9315     0.0000
 19 H      0.8481     1.0000     0.1519     0.9356     0.9356     0.0000
 20 H      0.8588     1.0000     0.1412     0.9402     0.9402    -0.0000
 21 H      0.8754     1.0000     0.1246     0.9266     0.9266     0.0000
 22 H      0.6842     1.0000     0.3158     0.8218     0.8218    -0.0000
 23 H      0.8527     1.0000     0.1473     0.9282     0.9282     0.0000
 24 H      0.8253     1.0000     0.1747     0.9435     0.9435     0.0000
 25 H      0.8529     1.0000     0.1471     0.9302     0.9302     0.0000

  Mayer bond orders larger than 0.100000
B(  0-C ,  1-C ) :   0.9614 B(  0-C ,  8-C ) :  -0.1650 B(  0-C ,  9-C ) :   1.0008 
B(  0-C , 10-H ) :   0.9396 B(  0-C , 11-H ) :   0.9845 B(  1-C ,  2-N ) :   0.8809 
B(  1-C , 12-H ) :   0.9867 B(  1-C , 13-H ) :   0.9865 B(  2-N ,  3-C ) :   1.2494 
B(  2-N ,  5-C ) :  -0.1345 B(  2-N ,  8-C ) :  -0.1493 B(  2-N , 14-H ) :   0.8397 
B(  3-C ,  4-C ) :   0.9387 B(  3-C ,  5-C ) :  -0.1167 B(  3-C ,  8-C ) :   0.9912 
B(  3-C , 15-H ) :   0.8818 B(  4-C ,  5-C ) :   0.9862 B(  4-C ,  7-N ) :  -0.1038 
B(  4-C , 16-H ) :   1.0134 B(  4-C , 17-H ) :   0.9788 B(  5-C ,  6-C ) :   0.9553 
B(  5-C , 18-H ) :   0.9999 B(  5-C , 19-H ) :   0.9388 B(  6-C ,  7-N ) :   0.8895 
B(  6-C , 20-H ) :   0.9874 B(  6-C , 21-H ) :   0.9789 B(  7-N ,  8-C ) :   1.3501 
B(  7-N ,  9-C ) :  -0.2441 B(  7-N , 22-H ) :   0.8438 B(  8-C ,  9-C ) :   0.8851 
B(  8-C , 23-H ) :   0.8677 B(  8-C , 24-H ) :  -0.1008 B(  9-C , 24-H ) :   1.0321 
B(  9-C , 25-H ) :   0.9386 

-------
TIMINGS
-------

Total SCF time: 0 days 0 hours 1 min 34 sec 

Total time                  ....      94.947 sec
Sum of individual times     ....      94.512 sec  ( 99.5%)

Fock matrix formation       ....      91.791 sec  ( 96.7%)
  Split-RI-J                ....       3.533 sec  (  3.8% of F)
  Chain of spheres X        ....      82.850 sec  ( 90.3% of F)
  XC integration            ....       5.382 sec  (  5.9% of F)
    Basis function eval.    ....       1.476 sec  ( 27.4% of XC)
    Density eval.           ....       1.563 sec  ( 29.0% of XC)
    XC-Functional eval.     ....       0.532 sec  (  9.9% of XC)
    XC-Potential eval.      ....       1.531 sec  ( 28.4% of XC)
Diagonalization             ....       0.061 sec  (  0.1%)
Density matrix formation    ....       0.011 sec  (  0.0%)
Population analysis         ....       0.021 sec  (  0.0%)
Initial guess               ....       0.350 sec  (  0.4%)
Orbital Transformation      ....       0.000 sec  (  0.0%)
Orbital Orthonormalization  ....       0.000 sec  (  0.0%)
DIIS solution               ....       0.020 sec  (  0.0%)
SOSCF solution              ....       0.147 sec  (  0.2%)
Grid generation             ....       2.112 sec  (  2.2%)

Maximum memory used throughout the entire SCF-calculation: 71.0 MB


-------------------------------------------------------------------------------
                          DFT DISPERSION CORRECTION                            
                                                                               
                              DFTD3 V3.1  Rev 1                                
                          USING Becke-Johnson damping                          
-------------------------------------------------------------------------------
The WB97X-D3BJ functional is recognized
Active option DFTDOPT                   ...         4   

molecular C6(AA) [au] = 4909.023919 


            DFT-D V3
 parameters
 s6 scaling factor         :     1.0000 
 a1 scaling factor         :     0.0000 
 s8 scaling factor         :     0.2641 
 a2 scaling factor         :     5.4959 
 ad hoc parameters k1-k3   :    16.0000     1.3333    -4.0000 

 Edisp/kcal,au: -29.437256076552  -0.046911248600 
 E6   /kcal   : -24.788072573 
 E8   /kcal   :  -4.649183504 
 % E8         :  15.793535550 

-------------------------   ----------------
Dispersion correction           -0.046911249
-------------------------   ----------------


-------------------------   --------------------
FINAL SINGLE POINT ENERGY      -424.231392094187
-------------------------   --------------------


           ************************************************************
           *        Program running with 6 parallel MPI-processes     *
           *              working on a common directory               *
           ************************************************************
------------------------------------------------------------------------------
                         ORCA SCF GRADIENT CALCULATION
------------------------------------------------------------------------------

 ... reading COSX grid (gridx3)
Gradient of the Kohn-Sham DFT energy:
Kohn-Sham wavefunction type      ... RKS
Hartree-Fock exchange scaling    ...    0.167
Number of operators              ...    1
Number of atoms                  ...   26
Basis set dimensions             ...  276
Integral neglect threshold       ... 2.5e-11
Integral primitive cutoff        ... 2.5e-12
SHARK Integral package           ... ON

Nuc. rep. gradient       (SHARK) ... done (  0.0 sec)
HCore & Overlap gradient (SHARK) ... done (  0.2 sec)
RI-J gradient            (SHARK) ... done (  1.0 sec)
COSX-gradient                    ... done ( 19.0 sec)
Exchange-correlation gradient    ... done
Dispersion correction            ... done

------------------
CARTESIAN GRADIENT
------------------

   1   C   :   -0.000754823    0.002256084   -0.008220641
   2   C   :   -0.009131658    0.005829953    0.007216168
   3   N   :    0.003268427    0.016858637   -0.006301661
   4   C   :   -0.001491758    0.005245412   -0.004806088
   5   C   :    0.000007826    0.003593689   -0.002185096
   6   C   :    0.006791346    0.005344147    0.003416088
   7   C   :    0.006540816   -0.004877801    0.007210348
   8   N   :    0.002075395   -0.019263080   -0.002859338
   9   C   :   -0.001543261   -0.002178310    0.002207010
  10   C   :   -0.004735433   -0.009154481    0.004214064
  11   H   :    0.008388159    0.004480164   -0.004947609
  12   H   :   -0.000174301   -0.001294835    0.009046796
  13   H   :    0.001221360   -0.006109306    0.003970240
  14   H   :    0.002614269    0.000858129   -0.007659355
  15   H   :   -0.000685103   -0.026138759    0.002649185
  16   H   :    0.002352899   -0.007227904    0.003114375
  17   H   :   -0.004448934    0.002803004    0.007330387
  18   H   :   -0.002989988   -0.007985137   -0.002109160
  19   H   :    0.002552593   -0.005952406   -0.008678858
  20   H   :   -0.007926759   -0.001990276    0.003317925
  21   H   :   -0.007319310    0.000081183   -0.006975788
  22   H   :    0.002002266    0.004432182    0.002601864
  23   H   :   -0.003532355    0.024436952    0.000510144
  24   H   :   -0.001182752    0.006589408    0.001998691
  25   H   :    0.005812143    0.002691533   -0.010056171
  26   H   :    0.002303819    0.006738548    0.005664829

Difference to translation invariance:
           :    0.0000148834    0.0000667302   -0.0003316530

Difference to rotation invariance:
           :   -0.0005116012    0.0003693648    0.0002275865

Norm of the cartesian gradient     ...    0.0618036940
RMS gradient                       ...    0.0069978903
MAX gradient                       ...    0.0261387590

-------
TIMINGS
-------

Total SCF gradient time            ...       25.487 sec

One electron gradient       ....       0.200 sec  (  0.8%)
RI-J Coulomb gradient       ....       0.970 sec  (  3.8%)
COSX gradient               ....      18.986 sec  ( 74.5%)
XC gradient                 ....       4.657 sec  ( 18.3%)

Maximum memory used throughout the entire SCFGRAD-calculation: 55.0 MB


           ************************************************************
           *        Program running with 6 parallel MPI-processes     *
           *              working on a common directory               *
           ************************************************************

-------------------------------------------------------------------------------
                               ORCA SCF HESSIAN
-------------------------------------------------------------------------------

                   --------- SHARK INITIALIZATION DONE ---------

Hessian of the Kohn-Sham DFT energy:
Kohn-Sham wavefunction type                      ... RKS
Hartree-Fock exchange scaling                    ...    0.167
Number of operators                              ...    1
Number of atoms                                  ...   26
Basis set dimensions                             ...  276
Integral neglect threshold                       ... 2.5e-11
Integral primitive cutoff                        ... 2.5e-12

Setting up DFT Hessian calculations              ... 

HESS GRID
---------

General Integration Accuracy     IntAcc      ... 4.629
Radial Grid Type                 RadialGrid  ... OptM3 with GC (2021)
Angular Grid (max. ang.)         AngularGrid ... 5 (Lebedev-434)
Angular grid pruning method      GridPruning ... 4 (adaptive)
Weight generation scheme         WeightScheme... Becke
Basis function cutoff            BFCut       ... 1.0000e-11
Integration weight cutoff        WCut        ... 1.0000e-14
Angular grids for H and He will be reduced by one unit
Partially contracted basis set               ... off
Rotationally invariant grid construction     ... off

Total number of grid points                  ...   180445
Total number of batches                      ...     2832
Average number of points per batch           ...       63
Average number of grid points per atom       ...     6940

Building densities                               ... done   (      0.0 sec)
Calculating rho(r) on the grid                   ... done   (      0.5 sec)
Building xc-kernel on the grid                   ... done   (      0.1 sec)
                                                     done   (      2.5 sec)

Nuclear repulsion Hessian  (SHARK)               ... done   (      0.0 sec)

----------------------------------------------
Forming right-hand sides of CP-SCF equations     ...
----------------------------------------------
One electron integral derivatives  (SHARK)       ... done   (      0.3 sec)
Transforming the overlap derivative matrices     ... done   (      0.1 sec)
Making the Q(x) pseudodensities                  ... done   (      0.1 sec)
Adding the E*S(x)*S(y) terms to the Hessian      ... done   (      0.0 sec)
Calculating energy weighted overlap derivatives  ... done   (      0.0 sec)
Two electron integral derivatives (SHARK-RI)     ... done   (     47.9 sec)
Exchange-correlation integral derivatives        ... done   (    108.4 sec)
tr(F(y)Q(x)) contribution to the Hessian         ... done   (      0.0 sec)
Response fock operator R(S(x)) (SHARK-RIJCOSX)   ... done   (     29.6 sec)
XC Response fock operator R(S(x))                ... done   (     39.3 sec)
tr(F(y)S(x)) contribution to the Hessian         ... done   (      0.0 sec)
Transforming and finalizing RHSs                 ... done   (      0.4 sec)

----------------------------------------------
Solving the CP-SCF equations (RIJCOSX)           ...
----------------------------------------------
     CP-SCF ITERATION   0:   1.0589e-01 (  19.2 sec   0/ 78 done)
     CP-SCF ITERATION   1:   2.7254e-02 (  19.4 sec   0/ 78 done)
     CP-SCF ITERATION   2:   8.9777e-03 (  18.1 sec   0/ 78 done)
     CP-SCF ITERATION   3:   2.9291e-03 (  17.8 sec   0/ 78 done)
     CP-SCF ITERATION   4:   9.7429e-04 (  18.0 sec   0/ 78 done)
     CP-SCF ITERATION   5:   3.3249e-04 (  16.9 sec  37/ 78 done)
     CP-SCF ITERATION   6:   1.1230e-04 (   9.8 sec  72/ 78 done)
     CP-SCF ITERATION   7:   3.7795e-05 (   3.5 sec  78/ 78 done)
                    *** THE CP-SCF HAS CONVERGED ***

                                                 ... done   (    123.2 sec)
Forming perturbed density Hessian contributions  ... done   (      0.1 sec)
2nd integral derivative contribs (SHARK-RI)      ... done   (    272.3 sec)
Exchange-correlation Hessian                     ... done   (     64.6 sec)
Dispersion correction in the Hessian             ... done   (      1.2 sec)
Dipole derivatives                               ... (center of mass: -0.030017,  0.006696 -0.405197)done   (      0.2 sec)

Total SCF Hessian time: 0 days 0 hours 11 min 30 sec 

Writing the Hessian file to the disk             ... done


Maximum memory used throughout the entire SCFHESS-calculation: 332.9 MB

-----------------------
VIBRATIONAL FREQUENCIES
-----------------------

Scaling factor for frequencies =  1.000000000  (already applied!)

   0:         0.00 cm**-1
   1:         0.00 cm**-1
   2:         0.00 cm**-1
   3:         0.00 cm**-1
   4:         0.00 cm**-1
   5:         0.00 cm**-1
   6:       105.25 cm**-1
   7:       203.05 cm**-1
   8:       217.13 cm**-1
   9:       272.36 cm**-1
  10:       330.60 cm**-1
  11:       363.28 cm**-1
  12:       385.30 cm**-1
  13:       426.98 cm**-1
  14:       474.65 cm**-1
  15:       519.44 cm**-1
  16:       583.35 cm**-1
  17:       633.51 cm**-1
  18:       715.09 cm**-1
  19:       789.15 cm**-1
  20:       869.31 cm**-1
  21:       885.51 cm**-1
  22:       898.14 cm**-1
  23:       908.54 cm**-1
  24:       914.39 cm**-1
  25:       961.66 cm**-1
  26:       968.10 cm**-1
  27:       993.29 cm**-1
  28:      1043.22 cm**-1
  29:      1062.59 cm**-1
  30:      1066.67 cm**-1
  31:      1086.67 cm**-1
  32:      1118.70 cm**-1
  33:      1126.65 cm**-1
  34:      1157.60 cm**-1
  35:      1167.16 cm**-1
  36:      1189.19 cm**-1
  37:      1197.75 cm**-1
  38:      1244.39 cm**-1
  39:      1255.81 cm**-1
  40:      1270.95 cm**-1
  41:      1295.70 cm**-1
  42:      1318.39 cm**-1
  43:      1338.08 cm**-1
  44:      1363.58 cm**-1
  45:      1366.62 cm**-1
  46:      1391.16 cm**-1
  47:      1404.54 cm**-1
  48:      1407.82 cm**-1
  49:      1426.34 cm**-1
  50:      1428.49 cm**-1
  51:      1441.33 cm**-1
  52:      1451.57 cm**-1
  53:      1458.70 cm**-1
  54:      1502.48 cm**-1
  55:      1511.52 cm**-1
  56:      1519.46 cm**-1
  57:      1525.89 cm**-1
  58:      1526.03 cm**-1
  59:      1544.46 cm**-1
  60:      1547.83 cm**-1
  61:      1562.40 cm**-1
  62:      2885.76 cm**-1
  63:      2902.58 cm**-1
  64:      2907.10 cm**-1
  65:      2917.70 cm**-1
  66:      2943.78 cm**-1
  67:      2944.15 cm**-1
  68:      2948.49 cm**-1
  69:      2954.22 cm**-1
  70:      2963.93 cm**-1
  71:      2977.60 cm**-1
  72:      2984.62 cm**-1
  73:      2985.23 cm**-1
  74:      2997.85 cm**-1
  75:      3004.55 cm**-1
  76:      3218.85 cm**-1
  77:      3222.62 cm**-1


------------
NORMAL MODES
------------

These modes are the Cartesian displacements weighted by the diagonal matrix
M(i,i)=1/sqrt(m[i]) where m[i] is the mass of the displaced atom
Thus, these vectors are normalized but *not* orthogonal

                  0          1          2          3          4          5    
      0       0.000000   0.000000   0.000000   0.000000   0.000000   0.000000
      1       0.000000   0.000000   0.000000   0.000000   0.000000   0.000000
      2       0.000000   0.000000   0.000000   0.000000   0.000000   0.000000
      3       0.000000   0.000000   0.000000   0.000000   0.000000   0.000000
      4       0.000000   0.000000   0.000000   0.000000   0.000000   0.000000
      5       0.000000   0.000000   0.000000   0.000000   0.000000   0.000000
      6       0.000000   0.000000   0.000000   0.000000   0.000000   0.000000
      7       0.000000   0.000000   0.000000   0.000000   0.000000   0.000000
      8       0.000000   0.000000   0.000000   0.000000   0.000000   0.000000
      9       0.000000   0.000000   0.000000   0.000000   0.000000   0.000000
     10       0.000000   0.000000   0.000000   0.000000   0.000000   0.000000
     11       0.000000   0.000000   0.000000   0.000000   0.000000   0.000000
     12       0.000000   0.000000   0.000000   0.000000   0.000000   0.000000
     13       0.000000   0.000000   0.000000   0.000000   0.000000   0.000000
     14       0.000000   0.000000   0.000000   0.000000   0.000000   0.000000
     15       0.000000   0.000000   0.000000   0.000000   0.000000   0.000000
     16       0.000000   0.000000   0.000000   0.000000   0.000000   0.000000
     17       0.000000   0.000000   0.000000   0.000000   0.000000   0.000000
     18       0.000000   0.000000   0.000000   0.000000   0.000000   0.000000
     19       0.000000   0.000000   0.000000   0.000000   0.000000   0.000000
     20       0.000000   0.000000   0.000000   0.000000   0.000000   0.000000
     21       0.000000   0.000000   0.000000   0.000000   0.000000   0.000000
     22       0.000000   0.000000   0.000000   0.000000   0.000000   0.000000
     23       0.000000   0.000000   0.000000   0.000000   0.000000   0.000000
     24       0.000000   0.000000   0.000000   0.000000   0.000000   0.000000
     25       0.000000   0.000000   0.000000   0.000000   0.000000   0.000000
     26       0.000000   0.000000   0.000000   0.000000   0.000000   0.000000
     27       0.000000   0.000000   0.000000   0.000000   0.000000   0.000000
     28       0.000000   0.000000   0.000000   0.000000   0.000000   0.000000
     29       0.000000   0.000000   0.000000   0.000000   0.000000   0.000000
     30       0.000000   0.000000   0.000000   0.000000   0.000000   0.000000
     31       0.000000   0.000000   0.000000   0.000000   0.000000   0.000000
     32       0.000000   0.000000   0.000000   0.000000   0.000000   0.000000
     33       0.000000   0.000000   0.000000   0.000000   0.000000   0.000000
     34       0.000000   0.000000   0.000000   0.000000   0.000000   0.000000
     35       0.000000   0.000000   0.000000   0.000000   0.000000   0.000000
     36       0.000000   0.000000   0.000000   0.000000   0.000000   0.000000
     37       0.000000   0.000000   0.000000   0.000000   0.000000   0.000000
     38       0.000000   0.000000   0.000000   0.000000   0.000000   0.000000
     39       0.000000   0.000000   0.000000   0.000000   0.000000   0.000000
     40       0.000000   0.000000   0.000000   0.000000   0.000000   0.000000
     41       0.000000   0.000000   0.000000   0.000000   0.000000   0.000000
     42       0.000000   0.000000   0.000000   0.000000   0.000000   0.000000
     43       0.000000   0.000000   0.000000   0.000000   0.000000   0.000000
     44       0.000000   0.000000   0.000000   0.000000   0.000000   0.000000
     45       0.000000   0.000000   0.000000   0.000000   0.000000   0.000000
     46       0.000000   0.000000   0.000000   0.000000   0.000000   0.000000
     47       0.000000   0.000000   0.000000   0.000000   0.000000   0.000000
     48       0.000000   0.000000   0.000000   0.000000   0.000000   0.000000
     49       0.000000   0.000000   0.000000   0.000000   0.000000   0.000000
     50       0.000000   0.000000   0.000000   0.000000   0.000000   0.000000
     51       0.000000   0.000000   0.000000   0.000000   0.000000   0.000000
     52       0.000000   0.000000   0.000000   0.000000   0.000000   0.000000
     53       0.000000   0.000000   0.000000   0.000000   0.000000   0.000000
     54       0.000000   0.000000   0.000000   0.000000   0.000000   0.000000
     55       0.000000   0.000000   0.000000   0.000000   0.000000   0.000000
     56       0.000000   0.000000   0.000000   0.000000   0.000000   0.000000
     57       0.000000   0.000000   0.000000   0.000000   0.000000   0.000000
     58       0.000000   0.000000   0.000000   0.000000   0.000000   0.000000
     59       0.000000   0.000000   0.000000   0.000000   0.000000   0.000000
     60       0.000000   0.000000   0.000000   0.000000   0.000000   0.000000
     61       0.000000   0.000000   0.000000   0.000000   0.000000   0.000000
     62       0.000000   0.000000   0.000000   0.000000   0.000000   0.000000
     63       0.000000   0.000000   0.000000   0.000000   0.000000   0.000000
     64       0.000000   0.000000   0.000000   0.000000   0.000000   0.000000
     65       0.000000   0.000000   0.000000   0.000000   0.000000   0.000000
     66       0.000000   0.000000   0.000000   0.000000   0.000000   0.000000
     67       0.000000   0.000000   0.000000   0.000000   0.000000   0.000000
     68       0.000000   0.000000   0.000000   0.000000   0.000000   0.000000
     69       0.000000   0.000000   0.000000   0.000000   0.000000   0.000000
     70       0.000000   0.000000   0.000000   0.000000   0.000000   0.000000
     71       0.000000   0.000000   0.000000   0.000000   0.000000   0.000000
     72       0.000000   0.000000   0.000000   0.000000   0.000000   0.000000
     73       0.000000   0.000000   0.000000   0.000000   0.000000   0.000000
     74       0.000000   0.000000   0.000000   0.000000   0.000000   0.000000
     75       0.000000   0.000000   0.000000   0.000000   0.000000   0.000000
     76       0.000000   0.000000   0.000000   0.000000   0.000000   0.000000
     77       0.000000   0.000000   0.000000   0.000000   0.000000   0.000000
                  6          7          8          9         10         11    
      0      -0.015463   0.010734   0.006375   0.065536   0.004394  -0.002910
      1      -0.034745  -0.018304   0.036217   0.091840   0.030269  -0.070853
      2      -0.025995  -0.121772  -0.030752  -0.192731   0.023118  -0.031486
      3      -0.089733  -0.055410   0.052869   0.016836   0.071018   0.063125
      4       0.078213  -0.069802   0.060598  -0.036678   0.032756  -0.122089
      5      -0.193306   0.023296  -0.080205   0.062375  -0.028041   0.003070
      6      -0.067192  -0.060445   0.099138   0.013026   0.063315   0.073251
      7      -0.019811   0.027178  -0.184730  -0.007903  -0.052115  -0.146374
      8       0.065845   0.058123   0.221450   0.023166  -0.054795   0.006483
      9      -0.001930  -0.007790  -0.018698  -0.017073   0.030681   0.045527
     10       0.020248   0.041834  -0.032242  -0.050733  -0.085009   0.035917
     11       0.075557   0.076713   0.051865   0.027735  -0.033208  -0.108759
     12      -0.006059  -0.001953  -0.054920  -0.050963  -0.017773   0.082372
     13       0.041090   0.021866  -0.032304  -0.021898   0.087434   0.063307
     14       0.085438   0.006716  -0.098520  -0.031504   0.058482   0.015258
     15       0.047436   0.145284  -0.026338  -0.061648  -0.051304   0.031976
     16      -0.043027  -0.082449   0.073175   0.043889   0.034147  -0.004256
     17      -0.003893  -0.167124  -0.077389   0.000024   0.051059   0.029573
     18       0.047573  -0.015410  -0.018084   0.022619  -0.060550  -0.113741
     19      -0.047524  -0.066099   0.075007   0.033962   0.026535   0.010982
     20      -0.121083  -0.040485   0.067292  -0.037756  -0.159983  -0.004414
     21       0.067640  -0.026309  -0.021865   0.053852  -0.000281  -0.136403
     22      -0.050533   0.125184   0.032886  -0.068316   0.037370   0.147846
     23      -0.053404   0.159715   0.027131  -0.002905   0.127758  -0.033500
     24      -0.005294   0.021301  -0.000678  -0.012076   0.011828  -0.069338
     25       0.012466   0.048481  -0.029784  -0.047404  -0.080004   0.042667
     26       0.042679   0.085126  -0.019151   0.066083   0.065817  -0.098900
     27       0.024510  -0.001343  -0.025423  -0.034816  -0.044182   0.015770
     28       0.040655  -0.016387  -0.013046   0.056427  -0.042602   0.041730
     29       0.151391  -0.071579  -0.070372   0.091657  -0.040308   0.150353
     30      -0.016563  -0.026521   0.008926  -0.062235   0.007460  -0.035939
     31      -0.025631  -0.043246   0.060692   0.136062   0.070549  -0.028722
     32      -0.022433  -0.226809  -0.007171  -0.453428   0.061245  -0.075706
     33       0.018176   0.109482  -0.022964   0.359342  -0.036993   0.089907
     34      -0.181780   0.046059   0.023080   0.163622   0.030195  -0.107258
     35      -0.050970  -0.126008  -0.027350  -0.222749   0.029168  -0.050027
     36       0.050383  -0.096596   0.288394  -0.027796   0.106763   0.078805
     37       0.014020  -0.043742   0.076636   0.061577   0.034086  -0.067345
     38      -0.452349   0.112875  -0.312105   0.275951  -0.066586   0.076640
     39      -0.284965  -0.063795  -0.169436   0.059669   0.073228   0.095259
     40       0.289996  -0.206623   0.248685  -0.296733   0.101153  -0.189979
     41      -0.254771   0.020447  -0.151851   0.076990  -0.026842   0.013339
     42      -0.010693  -0.112661   0.224956   0.009835   0.114338   0.062064
     43      -0.019023   0.033077  -0.180534  -0.012476  -0.061200  -0.129731
     44       0.138407   0.046204   0.402924  -0.016299  -0.057424   0.152672
     45       0.010301  -0.003740  -0.145486  -0.043576   0.031451   0.072267
     46       0.036297   0.024252   0.066734  -0.087739  -0.134205   0.171640
     47       0.071469   0.070743   0.147702   0.038591  -0.046312  -0.092107
     48      -0.037262  -0.129008  -0.108709  -0.045204   0.091508   0.150468
     49       0.115561   0.095687  -0.125537  -0.064680   0.250416   0.152334
     50       0.048170  -0.065238  -0.085384  -0.014333   0.043485   0.009182
     51      -0.009974   0.033219  -0.065163  -0.083238  -0.155518   0.055148
     52       0.041795   0.021254  -0.032367  -0.021396   0.093203   0.065600
     53       0.163399   0.093181  -0.201809  -0.086036   0.195225   0.102645
     54       0.096447   0.377658  -0.006754  -0.127150  -0.109427   0.048904
     55      -0.120448  -0.020210   0.165323   0.019611  -0.100413  -0.002694
     56       0.044058  -0.130519  -0.112423  -0.007287   0.093174   0.032699
     57       0.035331   0.132681  -0.028815  -0.067563  -0.047211   0.057065
     58      -0.022746  -0.199726   0.046944   0.100821   0.082514  -0.081324
     59      -0.032881  -0.365369  -0.118893   0.043726   0.127962   0.046493
     60       0.093097   0.038658  -0.043820   0.069433   0.127859  -0.165967
     61      -0.108220  -0.071358   0.159815   0.045534  -0.118352  -0.067558
     62      -0.190424  -0.090810   0.131061  -0.073475  -0.397904   0.002871
     63      -0.017585  -0.199015   0.046917   0.018827  -0.347255  -0.138928
     64       0.022539  -0.194233   0.002205   0.089398   0.166704  -0.007813
     65      -0.174229  -0.039993   0.121597  -0.064385  -0.317048  -0.004796
     66       0.056171  -0.097320   0.020545   0.104992   0.028092  -0.193705
     67      -0.051339   0.130802   0.033328  -0.071643   0.037749   0.156674
     68      -0.082118   0.269946   0.049806  -0.046866   0.196653   0.091977
     69      -0.103323   0.139826   0.043405  -0.090849   0.091676  -0.130028
     70       0.031169   0.047142  -0.028867  -0.059244  -0.157813  -0.073048
     71       0.008386   0.113369  -0.008810   0.052698   0.126678  -0.052866
     72       0.053395  -0.105501  -0.050079  -0.120583  -0.111648   0.150371
     73       0.206744  -0.058037  -0.078197   0.263819  -0.168367   0.362248
     74       0.189227  -0.079053  -0.086622   0.142433  -0.068725   0.224438
     75       0.048444   0.071232  -0.054093  -0.030250  -0.074296   0.052949
     76      -0.054291   0.000133   0.032211  -0.034406   0.036656  -0.142544
     77       0.295620  -0.138319  -0.129827   0.241157  -0.155179   0.437810
                 12         13         14         15         16         17    
      0      -0.163144   0.091263  -0.028353   0.193837  -0.107432  -0.084889
      1       0.090440   0.011114   0.078870   0.052627  -0.033721  -0.034205
      2       0.010676   0.008294   0.019887   0.023643  -0.040061  -0.060487
      3      -0.067607   0.053726  -0.108132   0.029258   0.089531   0.107111
      4       0.016609   0.029790   0.041265   0.094914  -0.059127  -0.053822
      5       0.039474  -0.009464   0.059351   0.026626  -0.044091  -0.053579
      6      -0.051781   0.028756  -0.086076  -0.025239   0.091281   0.091812
      7      -0.140018   0.018987  -0.159507   0.013258   0.024730   0.055521
      8      -0.075257  -0.033596  -0.015862  -0.030568   0.016778  -0.003631
      9       0.028245  -0.019887  -0.037515  -0.156367  -0.031382  -0.030674
     10      -0.118132  -0.011014  -0.019923  -0.066752   0.064173  -0.047803
     11      -0.044920  -0.025035  -0.101479  -0.031608  -0.037384   0.071779
     12       0.026162  -0.102054  -0.057754  -0.159842  -0.026232  -0.136307
     13       0.040570   0.171024  -0.022408  -0.141501   0.033885  -0.082435
     14       0.090806   0.028807  -0.034949   0.162903  -0.015892   0.099917
     15       0.185096  -0.057694  -0.128872   0.040157  -0.069712  -0.003821
     16       0.058384  -0.036222  -0.106287  -0.042305  -0.080641   0.012183
     17      -0.027139  -0.106439   0.006496   0.058437  -0.020890   0.017661
     18       0.106369  -0.052893   0.073391   0.079079   0.174756  -0.010553
     19       0.063490  -0.045909  -0.110635  -0.009700  -0.078750   0.019584
     20       0.062749   0.100099  -0.003001  -0.008955   0.008468  -0.001258
     21       0.064326  -0.040443   0.064986   0.003910   0.095614  -0.007096
     22      -0.002722  -0.112906   0.066914   0.215203   0.091352   0.002207
     23      -0.038312   0.007924   0.090373  -0.096006  -0.010106  -0.000990
     24      -0.020927   0.034181   0.160686  -0.054453  -0.062145   0.022570
     25      -0.093136  -0.039459   0.040471  -0.050081   0.065082   0.029465
     26      -0.029887  -0.015401  -0.057785  -0.111259   0.059285  -0.015459
     27      -0.131313   0.056319   0.156786   0.033540  -0.131828   0.046944
     28       0.068178  -0.008128   0.208283  -0.106582  -0.055482   0.096333
     29      -0.010342   0.021772  -0.048922   0.023126   0.019108  -0.064306
     30      -0.141063   0.076190   0.072954   0.074588  -0.120157   0.087342
     31       0.068726   0.023081  -0.134596   0.108380   0.103209  -0.065386
     32       0.045907  -0.018517   0.085018  -0.212486   0.040645   0.314434
     33      -0.205315   0.118717  -0.146110   0.427208  -0.147173  -0.459195
     34       0.125290   0.000571   0.119699   0.090044  -0.073081  -0.108214
     35       0.021063   0.003198   0.042611  -0.003901  -0.039594  -0.017614
     36      -0.040597   0.043828  -0.069736   0.008290   0.111787   0.108561
     37       0.102702   0.005719   0.105391   0.020200  -0.023739   0.015759
     38       0.151438  -0.041252   0.119903  -0.084572  -0.005094   0.071952
     39       0.031954   0.042835  -0.052435  -0.025145   0.087446   0.132207
     40      -0.028461   0.055041   0.012891   0.172948  -0.091371  -0.173635
     41       0.072538  -0.012305   0.078525   0.012217  -0.047247  -0.048723
     42       0.032451   0.047090   0.037646   0.085937   0.002796   0.005733
     43      -0.150154   0.012186  -0.160467  -0.007538   0.038257   0.046389
     44      -0.012886  -0.061833   0.185736  -0.055191  -0.012050  -0.236478
     45       0.112599  -0.062730  -0.070870  -0.069501  -0.087884  -0.060035
     46      -0.108836  -0.067951  -0.058923   0.046281   0.097759  -0.073089
     47      -0.091080  -0.014335  -0.089187  -0.052575   0.001035   0.078243
     48       0.063281  -0.083342  -0.030160  -0.120602  -0.005247  -0.143748
     49       0.221467   0.537583   0.023912  -0.090315   0.254130  -0.114822
     50       0.041394  -0.088467  -0.041111   0.158084  -0.082724   0.109050
     51      -0.116411  -0.205736   0.011184  -0.196761  -0.017391  -0.179427
     52       0.046584   0.178206  -0.024008  -0.140349   0.037631  -0.082832
     53       0.221439   0.404179   0.049019   0.170705   0.239798   0.037097
     54       0.407588   0.101622  -0.330470   0.175442  -0.343383   0.211758
     55       0.144222   0.030669  -0.247395  -0.098625  -0.269127   0.066934
     56      -0.004719  -0.091508   0.014838   0.117724  -0.010507   0.049589
     57       0.160263  -0.053346  -0.144373  -0.041800  -0.093980  -0.053397
     58      -0.024491  -0.134571   0.090018   0.081538   0.195724  -0.014614
     59      -0.243203  -0.207589   0.181352  -0.151777   0.214342  -0.233112
     60       0.021710  -0.099476   0.115289  -0.046229   0.067477   0.017984
     61       0.097658   0.152905  -0.040955  -0.087393   0.085560  -0.039910
     62       0.154552   0.239246  -0.004910   0.063462   0.186572  -0.056739
     63       0.221150   0.094352   0.015263   0.120400   0.313883  -0.057729
     64       0.008368  -0.201287  -0.172972  -0.038079  -0.249019   0.082106
     65       0.126259   0.219144   0.008380   0.018433   0.136851  -0.045666
     66       0.149478  -0.029734  -0.069796  -0.086504  -0.019940   0.001999
     67      -0.001138  -0.117648   0.072385   0.239263   0.103147  -0.000308
     68      -0.003837  -0.066048   0.178705   0.220192   0.110065  -0.034422
     69      -0.087871   0.030345   0.243573  -0.049998  -0.122594   0.064511
     70      -0.179180  -0.026670  -0.056488  -0.056587   0.042548   0.093417
     71       0.001647  -0.023504   0.018018  -0.108335   0.058106  -0.037290
     72      -0.149356   0.088706   0.218367   0.080285  -0.228792   0.091466
     73       0.081089   0.025398   0.308495  -0.181042  -0.092536   0.364045
     74      -0.006015   0.028282  -0.026100   0.004309   0.013786  -0.000847
     75      -0.191891   0.017789   0.132449  -0.101293  -0.034450   0.122668
     76       0.073479  -0.016472   0.143262  -0.023544  -0.049375  -0.074744
     77       0.014345   0.056655   0.075105  -0.040338  -0.045230   0.183055
                 18         19         20         21         22         23    
      0       0.025694  -0.037923   0.061281  -0.159566   0.022910  -0.091796
      1       0.001175  -0.011718   0.053849  -0.043947  -0.009681  -0.032935
      2       0.022388  -0.038390   0.009795  -0.049185  -0.077720   0.003994
      3       0.060203  -0.000695   0.069061  -0.048585  -0.007838   0.016837
      4      -0.038747   0.050679  -0.029141   0.134374   0.127733   0.037327
      5      -0.025754   0.026632  -0.066092   0.051347  -0.009157   0.054667
      6       0.000041   0.019346  -0.087691   0.057915  -0.024595   0.030298
      7      -0.119239   0.070850  -0.033023  -0.001433  -0.006046  -0.031932
      8      -0.099270   0.061031  -0.068212  -0.031675  -0.017162  -0.063938
      9      -0.078922  -0.109082   0.041333   0.080718  -0.070137   0.009769
     10       0.107159   0.144721   0.073821   0.018351  -0.034438  -0.020684
     11      -0.120548  -0.147856   0.083862   0.010789  -0.005390   0.064915
     12      -0.071036  -0.010732  -0.013703   0.013317   0.014455  -0.066576
     13      -0.030335   0.040435   0.075263  -0.024192   0.006249   0.103687
     14       0.046787  -0.008185   0.056386   0.072373  -0.064325  -0.014834
     15       0.000137   0.020455  -0.044854  -0.144550   0.083151   0.069975
     16      -0.000513   0.007527   0.011795  -0.086572   0.020216   0.100346
     17       0.034787   0.053812  -0.029985  -0.036773   0.034226   0.028983
     18       0.007127   0.063639  -0.011152  -0.097521  -0.008707   0.045406
     19       0.001305  -0.026010  -0.022726   0.075474  -0.020393  -0.127129
     20       0.029875   0.034739  -0.038976  -0.015140   0.013764  -0.012292
     21       0.030777   0.039070   0.009159   0.071298  -0.024478  -0.058099
     22      -0.075172  -0.072054   0.000164   0.046278   0.007525  -0.021467
     23       0.039890   0.134256  -0.016067  -0.061099  -0.036013   0.000614
     24      -0.029892   0.010842   0.017067   0.102627  -0.029604   0.034051
     25       0.176537  -0.115616  -0.070345   0.012253   0.017360   0.054743
     26       0.120730  -0.139169  -0.012785   0.020130   0.078170  -0.010380
     27      -0.003171  -0.042363  -0.033401   0.030064   0.058081   0.008125
     28       0.023582  -0.102356  -0.015090  -0.130216  -0.082171  -0.053334
     29       0.031812  -0.022335   0.009110   0.039362   0.000606  -0.010034
     30      -0.033324  -0.030368   0.132706  -0.256830   0.171917  -0.227323
     31       0.063031   0.037873   0.170968  -0.027710  -0.033644  -0.007824
     32      -0.071467   0.025963   0.264223  -0.247828   0.253165  -0.287276
     33       0.143223  -0.112227  -0.161341   0.057058  -0.313014   0.194309
     34       0.004270   0.005619  -0.063709  -0.004402  -0.177133   0.140136
     35       0.006554  -0.026610   0.026438  -0.076892  -0.053050  -0.013703
     36       0.060122  -0.007166  -0.071026  -0.000461  -0.115899   0.116859
     37      -0.039204   0.052647   0.000998   0.250445   0.265899   0.020344
     38      -0.036697   0.033025   0.122407   0.188698   0.328873  -0.085075
     39       0.111408  -0.027912   0.152734   0.083311   0.118545   0.039884
     40       0.006571   0.017246  -0.235454   0.084034  -0.244145   0.271538
     41      -0.009091   0.017793  -0.035610   0.093542   0.033582   0.061998
     42       0.101023   0.035633   0.074799   0.222036   0.276344   0.062512
     43      -0.100741   0.085972  -0.030896  -0.009959  -0.020880  -0.044669
     44       0.300872   0.177993   0.337878   0.138656   0.364511  -0.109340
     45      -0.023947  -0.158481   0.137751   0.140779  -0.124682   0.004524
     46       0.078143   0.308288   0.058179  -0.024192  -0.138884  -0.133843
     47      -0.168201  -0.080132   0.015611  -0.032105   0.002388   0.030742
     48      -0.035009   0.056573  -0.152387   0.037272   0.036439  -0.157883
     49      -0.174978  -0.095584  -0.339434  -0.128936   0.157729  -0.212077
     50       0.109524   0.059669   0.146304   0.117958  -0.106772   0.058686
     51       0.039972   0.166629   0.175996   0.164952  -0.106489  -0.128581
     52      -0.034974   0.036626   0.064899  -0.032731   0.013207   0.102705
     53      -0.098944  -0.127856  -0.335934   0.033792   0.049455  -0.405825
     54       0.315479   0.221858   0.027245   0.148849  -0.072599   0.004643
     55       0.118817   0.079611  -0.097242   0.001526   0.003849  -0.043648
     56       0.065165   0.074729   0.038575  -0.001747   0.002640   0.078381
     57      -0.041363  -0.006536  -0.045711  -0.135478   0.110559   0.050753
     58      -0.105394  -0.043191   0.005404  -0.321545   0.053181   0.241501
     59      -0.283905  -0.148027  -0.043586  -0.274737   0.194905   0.106101
     60       0.097894   0.237610  -0.059874  -0.087259  -0.078297  -0.018831
     61      -0.071990  -0.126260   0.163337   0.253075  -0.147888  -0.168055
     62      -0.084487  -0.163355   0.094898   0.058842   0.013110   0.026401
     63      -0.067955  -0.129615   0.117266   0.045962  -0.018423   0.015835
     64       0.134355   0.114739  -0.168088   0.062154   0.008323  -0.220807
     65      -0.057818  -0.090459   0.070833   0.028190  -0.003800   0.025894
     66       0.032816   0.095288  -0.046788   0.075678  -0.039409  -0.207870
     67      -0.101653  -0.088299   0.025272   0.061725   0.007738  -0.014193
     68      -0.370108   0.061628   0.316933   0.063996  -0.073001   0.078687
     69      -0.058490   0.153218  -0.005004   0.139070  -0.035785   0.086856
     70       0.161549  -0.200745  -0.042305   0.051247   0.078333   0.166728
     71       0.124339  -0.049282  -0.034943  -0.000303   0.038606  -0.059192
     72      -0.115991   0.107162  -0.056038   0.032043  -0.025424   0.108061
     73      -0.243846   0.257552   0.013481  -0.111825  -0.009470   0.069162
     74      -0.031984   0.062891   0.018020   0.045557   0.018628   0.019679
     75       0.116646  -0.152045  -0.149413   0.200586   0.155639   0.135249
     76       0.145836  -0.278348   0.008597  -0.196101  -0.133147  -0.164007
     77      -0.237719   0.327074   0.034251   0.046564   0.031067   0.102381
                 24         25         26         27         28         29    
      0      -0.009605  -0.050165  -0.023637   0.013411   0.080984   0.029465
      1      -0.002610   0.004459   0.082568  -0.054239   0.063209  -0.054742
      2      -0.016455   0.022151   0.031414   0.001530  -0.014178  -0.019704
      3      -0.033114  -0.038481   0.070351  -0.008900  -0.058736  -0.000483
      4      -0.018709   0.022915  -0.058452   0.001094   0.028761   0.071169
      5      -0.015021  -0.086640  -0.034532   0.035932  -0.001228   0.013749
      6       0.049023   0.030103  -0.077751   0.000610  -0.014104   0.018912
      7       0.024009   0.010264  -0.025240   0.029043  -0.048170  -0.080667
      8       0.070462   0.019323  -0.027915  -0.033803   0.054335  -0.058796
      9      -0.040563   0.067967  -0.020556   0.074517   0.084523  -0.048023
     10      -0.016359   0.013265  -0.003228   0.025460  -0.062263   0.007782
     11      -0.071314   0.021721   0.083027   0.009820  -0.023472   0.111463
     12      -0.018435  -0.042282  -0.000974  -0.003077   0.050519   0.030305
     13       0.098587  -0.039764   0.005305  -0.057005   0.016764   0.079222
     14      -0.053634   0.006893  -0.097090  -0.012351   0.011447  -0.014560
     15      -0.014636  -0.000961  -0.009775  -0.049727  -0.120165  -0.030430
     16       0.005004   0.044867  -0.052402   0.050753   0.050052  -0.076046
     17       0.095143  -0.020966   0.048229  -0.003955  -0.006582  -0.006290
     18      -0.032569   0.042196  -0.021272   0.039571   0.083514   0.061774
     19      -0.070882  -0.038030  -0.007367  -0.041399  -0.073780   0.042409
     20       0.012817   0.034263   0.096983   0.032030  -0.005308   0.054838
     21       0.044535  -0.041536   0.052043   0.001077  -0.038012   0.015121
     22       0.017975  -0.014326   0.038707  -0.031382   0.016711  -0.005367
     23      -0.097285   0.036963  -0.056509  -0.037247   0.013421   0.033011
     24       0.049581   0.036756   0.101065  -0.045981  -0.037306  -0.132516
     25      -0.048433   0.000211   0.035989  -0.007865   0.097008   0.005072
     26       0.052563  -0.107874  -0.028537   0.022230   0.011531  -0.047921
     27       0.020697   0.013516  -0.045933  -0.010475  -0.024569   0.017209
     28       0.061728   0.015111  -0.068736   0.036013  -0.103151   0.029339
     29       0.043941   0.101093   0.017303  -0.041310  -0.012213  -0.017651
     30       0.033536  -0.127560  -0.121525   0.033608   0.160343   0.102430
     31      -0.080269   0.117384   0.366089  -0.183629   0.140473  -0.296174
     32       0.023936  -0.064500   0.025033  -0.053113   0.230971  -0.043977
     33      -0.044184   0.149716   0.019630   0.027992  -0.190108   0.037751
     34      -0.110325  -0.292347   0.129287   0.065036   0.018143  -0.132520
     35      -0.025651  -0.049921   0.033009   0.016186   0.018952  -0.031898
     36       0.004326  -0.121509   0.051857  -0.054998  -0.058786   0.097764
     37       0.029656   0.194993  -0.086220  -0.099015   0.068391   0.200198
     38       0.036369   0.294412  -0.069426  -0.087108   0.071733   0.127438
     39      -0.073168   0.117959   0.049120  -0.002877  -0.098329   0.118076
     40      -0.103891  -0.363342  -0.009933   0.129649  -0.086561   0.045073
     41      -0.030692  -0.039250  -0.039201   0.039769  -0.013098   0.048866
     42      -0.098936   0.048593  -0.113743   0.160931  -0.184585   0.003426
     43       0.026876   0.006764  -0.025870   0.041628  -0.056283  -0.115512
     44      -0.224426  -0.017776  -0.013040   0.401544  -0.384674  -0.415703
     45      -0.220031   0.107124  -0.107940   0.152205   0.096952  -0.064407
     46      -0.115493   0.144896  -0.134117   0.033036  -0.058850   0.075897
     47       0.014037   0.033079   0.097034  -0.034400  -0.020944   0.123252
     48       0.125637  -0.101890  -0.110773   0.020697   0.291207  -0.205800
     49      -0.094359   0.052211   0.187182   0.156265  -0.031982  -0.071022
     50       0.061880  -0.044751  -0.196159  -0.072499   0.114855  -0.050123
     51       0.029567  -0.122029   0.014537  -0.099914   0.036555   0.295865
     52       0.095736  -0.036324   0.007433  -0.050861   0.014891   0.071527
     53      -0.255513   0.075609   0.137135   0.195121  -0.024902  -0.058543
     54       0.303233  -0.075020  -0.000391   0.013302   0.187403  -0.027904
     55       0.098459   0.105656   0.224673   0.276259   0.186622   0.033641
     56       0.135431  -0.066307  -0.070856  -0.088035   0.009867  -0.053399
     57      -0.002719  -0.046998   0.040473  -0.097717  -0.209399   0.034107
     58      -0.228462   0.193540  -0.246391   0.083366   0.077358  -0.244122
     59      -0.159727  -0.040825   0.030618  -0.185280  -0.387318   0.063829
     60      -0.094496   0.128569   0.080339   0.104317   0.140729   0.257037
     61      -0.160809  -0.159012  -0.334110  -0.171921  -0.039856   0.010182
     62       0.023506  -0.100800  -0.153262  -0.090280  -0.038884  -0.129393
     63       0.062120  -0.130176  -0.185224   0.003006   0.042564  -0.037033
     64       0.039356   0.035814   0.340313   0.175467  -0.042714   0.264074
     65      -0.018152  -0.053375  -0.130604  -0.084907  -0.029445  -0.078009
     66      -0.143940  -0.065319  -0.016156  -0.199051  -0.180793   0.022169
     67       0.066938  -0.023549   0.054093   0.018082   0.004740   0.001053
     68       0.418776  -0.037604   0.052478   0.529574  -0.173925   0.164123
     69      -0.098356   0.029424   0.210077  -0.158629  -0.011678  -0.272184
     70      -0.141818  -0.036895   0.200933   0.017233   0.140468   0.067370
     71       0.055845  -0.087048  -0.096323  -0.022088  -0.004913  -0.103477
     72      -0.175793   0.105304   0.039445  -0.072405   0.004764   0.053952
     73      -0.227524  -0.398399   0.053172   0.118445   0.098017  -0.020287
     74      -0.023185  -0.002022   0.048099  -0.019834   0.037588  -0.033098
     75       0.030233  -0.077465  -0.079562   0.034825  -0.002852  -0.021900
     76       0.223302   0.240580  -0.123386  -0.014251  -0.193494   0.064463
     77      -0.232129  -0.231230   0.126888   0.019242   0.129267  -0.052456
                 30         31         32         33         34         35    
      0      -0.048884  -0.045671  -0.042186  -0.058601  -0.019677   0.005866
      1       0.074034   0.015944  -0.037178   0.052300   0.022380   0.071177
      2      -0.028767   0.055584  -0.030850  -0.041013   0.095159   0.025662
      3       0.038824   0.034088   0.091858   0.053853  -0.046027  -0.124860
      4      -0.005167  -0.015914  -0.004378  -0.024791  -0.010384  -0.065187
      5       0.005824  -0.058580   0.030753   0.025725  -0.096130  -0.029829
      6      -0.030351  -0.026580  -0.056450  -0.066051   0.050744   0.119367
      7      -0.053186   0.022959   0.038206   0.033923  -0.012339   0.023555
      8       0.014400   0.015919  -0.013468   0.012245   0.003079   0.001852
      9      -0.069774  -0.060058  -0.083028   0.092464  -0.014249   0.005051
     10       0.072954  -0.059463  -0.045038  -0.019727   0.025825  -0.017952
     11      -0.033957   0.015773   0.036399  -0.001668   0.018157  -0.045282
     12       0.043201   0.053515   0.080307  -0.039182   0.009055  -0.043101
     13      -0.061548  -0.011058   0.023659   0.035301   0.022917   0.050381
     14       0.061724  -0.036774   0.028236  -0.037836   0.012184   0.045659
     15       0.038299  -0.017603  -0.052209  -0.025444  -0.019478   0.035722
     16       0.059836   0.001431   0.016402  -0.039726   0.020566  -0.081922
     17      -0.056344   0.038912  -0.042805   0.026053  -0.007688  -0.053778
     18      -0.038515   0.025479   0.071837   0.039097  -0.027646   0.087521
     19       0.007490   0.029980  -0.008986  -0.007792  -0.050712   0.097124
     20      -0.014366  -0.067928   0.011596   0.025574   0.017053   0.056979
     21      -0.008740  -0.008492  -0.090606  -0.004281   0.051723  -0.116102
     22      -0.069926  -0.045889   0.035834   0.041040   0.046076  -0.025714
     23      -0.025956   0.049145  -0.013554   0.022493  -0.026059  -0.045116
     24       0.001860  -0.071865   0.047506  -0.101591  -0.078498   0.021576
     25      -0.017315   0.038897  -0.064505  -0.056254  -0.067606  -0.004373
     26       0.038985  -0.029533  -0.005920  -0.017087   0.097016   0.045076
     27       0.099797   0.044783   0.014718   0.118496   0.045901   0.031270
     28      -0.048147   0.012790   0.049212  -0.016394   0.004716  -0.036463
     29       0.024787  -0.034894   0.037439   0.019031  -0.107172  -0.001899
     30      -0.047242  -0.201390  -0.051723  -0.062017  -0.130780  -0.033817
     31       0.177226   0.247324  -0.040314   0.184888   0.027113   0.221460
     32       0.054209  -0.129415  -0.056591   0.051320  -0.163845   0.054947
     33      -0.119253   0.205483   0.005673  -0.137724   0.220826  -0.071685
     34       0.114541  -0.021686  -0.048634   0.192241   0.130543   0.202231
     35      -0.012114   0.012598  -0.038586  -0.009479   0.073800   0.056065
     36       0.193248  -0.068358   0.140299   0.092343  -0.198151  -0.265361
     37       0.093632  -0.005971  -0.032869  -0.066771   0.020296  -0.195217
     38       0.003258   0.063479  -0.078144  -0.096960   0.124501  -0.083441
     39      -0.007230   0.087216   0.003064  -0.060969   0.187869  -0.131903
     40       0.055855  -0.155399   0.093992   0.095101  -0.174581  -0.110960
     41      -0.009174  -0.041266   0.006490  -0.006470  -0.028346  -0.039137
     42      -0.281356   0.045161   0.076282  -0.093560   0.045711   0.206320
     43      -0.047042   0.022340   0.029769   0.046087  -0.012105   0.028332
     44      -0.366132   0.160182   0.213798   0.138888  -0.044214   0.126169
     45      -0.000372  -0.176765  -0.236886   0.192997  -0.046723  -0.055288
     46       0.207908  -0.160417  -0.293588   0.137222   0.067493  -0.278378
     47      -0.042891   0.060385   0.066274  -0.019663   0.048207  -0.070874
     48      -0.039495   0.334487   0.229227  -0.094784  -0.059174  -0.182402
     49       0.030058   0.085018  -0.047988  -0.015752  -0.024287  -0.147461
     50       0.000120   0.032834   0.105215  -0.041375   0.003958   0.058851
     51       0.204907  -0.090288   0.526253  -0.226902   0.259420   0.246010
     52      -0.061882  -0.006142   0.011392   0.037796   0.018128   0.036832
     53       0.208253   0.027759   0.127484  -0.157431   0.054186  -0.077442
     54      -0.201734   0.182632   0.006298   0.077465  -0.047906  -0.100064
     55       0.110653  -0.068656   0.087491  -0.033246   0.162239  -0.253280
     56      -0.140759   0.119833  -0.058713   0.049681  -0.076589  -0.013292
     57       0.014155   0.012553  -0.158094  -0.000508  -0.087525   0.038100
     58       0.237459  -0.168793   0.261984  -0.158844   0.178037   0.043191
     59       0.060167  -0.055455  -0.222620  -0.011063  -0.113042   0.117796
     60      -0.050243   0.071418   0.056325   0.063483  -0.245226   0.273021
     61       0.033261   0.326697  -0.124264  -0.082807  -0.339747   0.069530
     62       0.005346   0.039186  -0.034660  -0.029326   0.066402  -0.124166
     63      -0.001852   0.199943  -0.054369  -0.016179  -0.013722  -0.075114
     64      -0.004475  -0.050605   0.007419   0.051452  -0.031232   0.289838
     65       0.000883   0.034943  -0.030911  -0.016835   0.003787  -0.076871
     66      -0.131554  -0.085066  -0.043459   0.124329   0.201849  -0.202186
     67      -0.028132  -0.029104   0.010471   0.012983   0.029791  -0.005396
     68       0.454333   0.311293  -0.300779  -0.243175  -0.203270   0.145408
     69      -0.063845  -0.043418   0.024057  -0.359410  -0.038683  -0.066575
     70      -0.010828   0.186992  -0.109814  -0.323097  -0.204492   0.041258
     71       0.016885  -0.092875   0.007547   0.069722   0.183266  -0.011350
     72       0.014936   0.355645  -0.076915   0.073483   0.342270   0.009783
     73      -0.115156  -0.011256  -0.104861  -0.158915   0.172597   0.018399
     74       0.010077  -0.045350  -0.000820  -0.018791  -0.068877   0.012209
     75       0.287912   0.102946   0.062670   0.462859  -0.019205   0.138888
     76      -0.061048  -0.021915   0.114754  -0.041499  -0.103746  -0.082720
     77      -0.056696  -0.002891  -0.102195  -0.127213   0.118855   0.018855
                 36         37         38         39         40         41    
      0       0.006807   0.003384   0.000251   0.023600   0.036687  -0.016432
      1      -0.010638  -0.100409   0.005377  -0.053398  -0.045707   0.035498
      2      -0.014276   0.059174  -0.031298   0.019514  -0.011650   0.021979
      3       0.011480   0.141672  -0.009064   0.000779  -0.007985   0.023860
      4      -0.003940   0.100627  -0.014097   0.030623   0.034908  -0.011549
      5       0.023448  -0.028235   0.064468  -0.030070   0.032936  -0.060467
      6      -0.002235  -0.137347   0.017006   0.002683  -0.009914  -0.013106
      7       0.037781   0.010002   0.018730  -0.000595  -0.020092   0.024541
      8       0.026693   0.119245  -0.012214   0.025525   0.005657   0.045207
      9      -0.028229   0.076411  -0.006533  -0.044773   0.070540   0.033521
     10      -0.106219  -0.043005  -0.029809  -0.046161   0.014657  -0.023354
     11      -0.043471  -0.129622  -0.023990   0.001280  -0.006573  -0.051776
     12       0.034215  -0.042050   0.007366   0.027006  -0.050397  -0.021352
     13       0.046518   0.024204   0.015599   0.003383  -0.006317   0.007439
     14       0.091003   0.039052   0.035444   0.039260  -0.053269   0.018573
     15       0.007274   0.026004  -0.005990  -0.010148   0.031307   0.014549
     16       0.023851  -0.053365   0.010058   0.031525  -0.028993  -0.005265
     17      -0.108834  -0.047102   0.007975  -0.004684   0.056040   0.020562
     18      -0.106378   0.039089   0.003787  -0.004628  -0.032486  -0.015356
     19      -0.046072   0.048927  -0.029142  -0.039551   0.041021  -0.008067
     20       0.114567   0.045132  -0.048794  -0.033408  -0.023496  -0.037935
     21       0.158072  -0.049321   0.007663   0.008602   0.016034   0.012924
     22      -0.001090  -0.017740   0.002443   0.004168  -0.023396  -0.001698
     23      -0.006636  -0.059098   0.026153   0.024394   0.037035   0.053988
     24      -0.065488   0.032903  -0.028629   0.039090   0.000646  -0.015621
     25       0.072474   0.026437   0.018915   0.024529   0.028408   0.029965
     26      -0.069083   0.079698   0.004099  -0.050473  -0.048197  -0.051713
     27      -0.019199  -0.066652  -0.010858  -0.029724  -0.044913   0.021066
     28       0.012663   0.033493   0.009153   0.024641   0.020975  -0.040359
     29      -0.000371  -0.085816  -0.004852   0.000956  -0.008478   0.034418
     30      -0.021974  -0.115521  -0.021112  -0.061889  -0.050666   0.089164
     31       0.155338   0.020441   0.217974   0.194548   0.334943  -0.451619
     32       0.047377  -0.126225   0.085756   0.016581   0.084201  -0.114400
     33      -0.015012   0.279237  -0.004199   0.014678   0.008313  -0.054661
     34      -0.093975  -0.266397  -0.315106   0.145316  -0.174199   0.378800
     35      -0.023620  -0.008510  -0.075445   0.047988  -0.026466   0.075285
     36      -0.039232   0.085699   0.148909  -0.376342  -0.136934   0.085675
     37      -0.090749   0.209136  -0.008599  -0.188939  -0.077700   0.109892
     38      -0.066026   0.200849  -0.089701   0.000890  -0.022678   0.080330
     39      -0.147550   0.149790  -0.351534   0.243942  -0.009041   0.088861
     40      -0.047242  -0.101995  -0.059837   0.033929   0.052241  -0.072312
     41      -0.023934  -0.013234  -0.039201   0.043749   0.035144  -0.040884
     42       0.113272  -0.335623   0.094915   0.150215   0.010242  -0.144165
     43       0.028747   0.027543   0.010706  -0.028095  -0.031007   0.054069
     44       0.122141  -0.076215   0.058814  -0.076596  -0.092602   0.122673
     45       0.032813   0.151883   0.109453  -0.032384  -0.129266   0.008161
     46      -0.185938  -0.106089  -0.110689   0.141153  -0.200047  -0.421062
     47      -0.090819  -0.167541  -0.112670   0.047021   0.056782  -0.130154
     48       0.194096  -0.134778  -0.309939  -0.132405  -0.174974  -0.236791
     49      -0.167718  -0.117839  -0.039095  -0.031214   0.042816  -0.034284
     50       0.218090   0.049170  -0.061401  -0.006519  -0.114967  -0.046343
     51      -0.013307  -0.043299   0.142412   0.036995   0.335605   0.200271
     52       0.041809   0.017144   0.011230   0.003477  -0.016263  -0.001487
     53      -0.178249  -0.132585   0.010982   0.002054   0.154626   0.045670
     54      -0.209854  -0.113416  -0.110813  -0.098175   0.112924  -0.063877
     55      -0.055803  -0.133664   0.324030   0.302535  -0.184531   0.180989
     56      -0.127155  -0.049126  -0.158606  -0.146478   0.147283  -0.081629
     57       0.015225   0.048335   0.068319   0.101955  -0.135631   0.015367
     58       0.144526  -0.020921  -0.186587  -0.248145   0.359008  -0.010207
     59       0.095108   0.105658   0.089497   0.140678  -0.201461   0.017789
     60       0.121825   0.126464  -0.141919   0.027735  -0.251297  -0.136002
     61      -0.119371  -0.012082  -0.051107   0.094331  -0.127853  -0.036884
     62      -0.117232  -0.067067   0.067467   0.004104   0.086924   0.055210
     63      -0.482017  -0.009488   0.309571   0.141660   0.049725   0.164225
     64      -0.159542   0.242912   0.142328   0.014293  -0.007714   0.041479
     65       0.028327  -0.062653  -0.032910  -0.013087   0.031180  -0.000076
     66       0.229711  -0.182757  -0.057184  -0.114830   0.215910   0.081133
     67       0.014177   0.004376  -0.003070  -0.002998  -0.023311  -0.011471
     68       0.148712   0.088338  -0.018976  -0.086525   0.139371   0.019485
     69      -0.219398   0.050766   0.143456  -0.056228  -0.179471  -0.155391
     70       0.183399  -0.193212  -0.043589  -0.184924  -0.001664   0.184451
     71      -0.162490   0.193046   0.087033   0.042179  -0.073684  -0.167042
     72       0.092502   0.100147   0.330294  -0.382315  -0.058914  -0.146410
     73      -0.031971   0.194350  -0.062340   0.076065   0.020075  -0.043290
     74      -0.016596  -0.046255  -0.026849   0.017445  -0.010825   0.037867
     75       0.084181   0.025102  -0.101556   0.366243   0.267929  -0.081807
     76       0.009823  -0.095981   0.045713  -0.080157  -0.062956   0.002478
     77      -0.048733   0.083477  -0.013860  -0.040495  -0.039110   0.015176
                 42         43         44         45         46         47    
      0       0.004502   0.013609  -0.009244  -0.003963   0.031596   0.021429
      1      -0.004770  -0.009496   0.012109   0.027512   0.034507  -0.081278
      2       0.028190   0.079704   0.005844  -0.003028   0.010498  -0.007492
      3      -0.007605  -0.009897   0.025632   0.025450  -0.034155  -0.046043
      4      -0.002637  -0.006772   0.012729  -0.003823  -0.010503  -0.018659
      5       0.003005  -0.008142  -0.006559  -0.008769  -0.002352  -0.016857
      6       0.004276   0.004908  -0.001117  -0.022005   0.018580   0.017757
      7       0.003026   0.012467   0.005757   0.019016  -0.015228   0.002070
      8      -0.010739  -0.036302   0.023749  -0.012693  -0.021365   0.018146
      9       0.006469  -0.027878  -0.023880   0.013758   0.057937  -0.051237
     10       0.024493  -0.004986  -0.052250  -0.056754   0.084222   0.039622
     11      -0.000075   0.023040  -0.023758   0.014394   0.004211   0.029391
     12      -0.002984   0.009185   0.012085   0.007839  -0.023849   0.074640
     13      -0.028817   0.006349   0.012218   0.005012  -0.014281   0.000963
     14      -0.014290  -0.005113  -0.025881  -0.015568   0.025174   0.004655
     15      -0.005113  -0.004348  -0.021063   0.022857   0.016752  -0.002567
     16       0.046813  -0.011480   0.013396  -0.000504  -0.010018  -0.022120
     17       0.056274  -0.018132   0.036015   0.010752  -0.001207   0.014514
     18      -0.001103   0.002186   0.020006  -0.057870  -0.000181  -0.031531
     19      -0.018120   0.007985   0.008721  -0.019714  -0.019955  -0.030200
     20      -0.004844  -0.000073   0.003858   0.020532   0.001667   0.018776
     21       0.003486  -0.004167  -0.002659   0.039710  -0.004179   0.013670
     22       0.014533  -0.002613   0.002051  -0.021833   0.010214   0.005269
     23      -0.030304   0.018274  -0.029796  -0.018391  -0.021941  -0.013763
     24       0.039820   0.018517  -0.065921  -0.026520  -0.060962  -0.055635
     25       0.000886  -0.007900  -0.058383   0.093684  -0.035596   0.000661
     26       0.014198  -0.021740   0.020794  -0.039475  -0.027636  -0.029157
     27      -0.003401  -0.014487  -0.022636  -0.032808  -0.073369   0.052432
     28      -0.008706   0.009458   0.032847  -0.024715   0.021193   0.015411
     29      -0.036768  -0.021553   0.025747   0.027067   0.012954   0.002915
     30      -0.033876  -0.028035   0.040211   0.085505   0.080413  -0.090244
     31       0.047739  -0.008980  -0.119885  -0.283331  -0.102478   0.348132
     32      -0.019730  -0.022247   0.012539  -0.040770   0.006389   0.068081
     33       0.056478   0.142139   0.042522  -0.061224   0.030366  -0.026937
     34      -0.050038   0.056571   0.016485   0.209278  -0.117801   0.192155
     35       0.014173   0.076143   0.002231   0.032196  -0.005641   0.039452
     36       0.159125   0.351346  -0.113038  -0.000229   0.103876   0.186752
     37       0.114264   0.261498  -0.087246  -0.033438   0.099453   0.195069
     38       0.026466   0.069760  -0.023260  -0.028779   0.036570   0.096043
     39      -0.194084  -0.473608  -0.036155  -0.122270   0.059905   0.148283
     40      -0.126240  -0.356231  -0.070292  -0.128604   0.061124   0.123537
     41      -0.052998  -0.147824  -0.025201  -0.056017   0.024533   0.044899
     42       0.015782   0.115469   0.018920   0.188076  -0.208698  -0.047474
     43       0.001013  -0.008603   0.001578  -0.019625   0.028683   0.013936
     44       0.010337  -0.001895  -0.011523  -0.012779   0.075213   0.008062
     45      -0.029095   0.072640   0.322572  -0.147303  -0.363314   0.223496
     46      -0.156277   0.132399   0.180607   0.164829  -0.351948  -0.367393
     47      -0.023857  -0.006891  -0.169803   0.166563   0.135866  -0.237475
     48      -0.255929   0.120527  -0.268304  -0.121503   0.148805  -0.184975
     49       0.039018   0.010681   0.051137   0.007187  -0.051471   0.067019
     50      -0.123570   0.031939  -0.144715  -0.064124   0.106601  -0.116104
     51       0.162273  -0.075997   0.202908   0.130244  -0.136252  -0.211816
     52      -0.030088   0.009414   0.009820   0.001881  -0.013383   0.012477
     53       0.154758  -0.054671   0.031512   0.044327   0.006593  -0.112051
     54       0.090198  -0.007532   0.123138   0.064298  -0.111191   0.042427
     55       0.123791  -0.065791  -0.032176  -0.161031   0.191260  -0.055986
     56       0.052988   0.002822   0.097032   0.095735  -0.124208   0.041211
     57       0.042169  -0.020314  -0.033322  -0.064525   0.048873  -0.104849
     58      -0.112306   0.032517   0.006512   0.236136  -0.074567   0.220046
     59       0.061770  -0.033708  -0.037159  -0.086648   0.065800  -0.142312
     60       0.302988  -0.116051   0.083123   0.120822   0.135680   0.128288
     61       0.337794  -0.129361   0.048377   0.198463   0.098796   0.158593
     62      -0.091946   0.034600  -0.028631  -0.029871  -0.055603  -0.029143
     63      -0.344796   0.099631  -0.179265   0.062516  -0.011335   0.048208
     64      -0.413587   0.120222  -0.215971   0.139798  -0.070441   0.110682
     65       0.076924  -0.021927   0.044180  -0.023043   0.013001  -0.025533
     66      -0.062800   0.041514   0.076650  -0.215136   0.126852   0.009136
     67       0.015739  -0.006613   0.004425  -0.004313   0.006131   0.006370
     68      -0.081262   0.000988   0.026572   0.038901   0.004440  -0.015836
     69      -0.347061  -0.013684   0.519720   0.240014   0.369554   0.250970
     70      -0.163466   0.023371   0.372908  -0.458044  -0.071140  -0.142769
     71      -0.001079  -0.044944  -0.074771   0.332543   0.092517   0.128322
     72      -0.003185  -0.368632  -0.024924   0.174756   0.078751  -0.204410
     73       0.066939   0.115000  -0.033142  -0.063717  -0.037199   0.056768
     74      -0.017755   0.009828   0.008186   0.019223  -0.003212   0.011045
     75      -0.030479   0.306536   0.290794   0.030706   0.475103  -0.144639
     76      -0.047214  -0.122316  -0.019836  -0.012955  -0.115993   0.098529
     77       0.040685   0.025021  -0.052856  -0.025867  -0.054832  -0.019105
                 48         49         50         51         52         53    
      0      -0.028734  -0.017948  -0.033846  -0.006649  -0.030378  -0.026132
      1       0.046059   0.118723   0.051779   0.002828  -0.021548   0.042123
      2       0.017040   0.017418   0.026231   0.008963   0.000207   0.009344
      3       0.029179  -0.004963  -0.008778   0.012231   0.089302   0.017663
      4       0.012306  -0.022606  -0.025598   0.009668   0.102131   0.002340
      5       0.014877  -0.001302   0.010185   0.005802   0.031304   0.006491
      6      -0.003816   0.025894  -0.001975  -0.003092   0.001995  -0.001426
      7      -0.003264  -0.002002   0.009071  -0.002145  -0.049945  -0.002619
      8      -0.012965   0.015778  -0.003398  -0.011813   0.004696   0.010924
      9       0.017029  -0.079919   0.055191   0.033190   0.009182  -0.029350
     10      -0.014520   0.023892  -0.030072   0.004608   0.110345   0.004951
     11      -0.037479   0.039131  -0.005242  -0.036413   0.027928   0.040478
     12       0.083014   0.062860  -0.090609   0.099058  -0.019211  -0.021138
     13       0.022903  -0.015753   0.000004  -0.022867  -0.028086   0.028774
     14       0.036909  -0.000895  -0.025841   0.050603  -0.005972  -0.020893
     15       0.022483  -0.025868   0.024885  -0.069413   0.003113   0.011543
     16      -0.093540   0.036137   0.039004   0.085339   0.024874  -0.087046
     17       0.048489  -0.024544  -0.013162  -0.046714  -0.019294   0.046211
     18      -0.026678  -0.015868  -0.042075   0.055122  -0.020084   0.056448
     19      -0.016720  -0.020992  -0.044474   0.044798  -0.041922   0.108908
     20      -0.007076   0.014186   0.015860   0.009765   0.013810  -0.033315
     21      -0.009631   0.007729   0.032892  -0.001009  -0.000732  -0.016355
     22       0.012724   0.003486   0.010337  -0.020035   0.016978  -0.044549
     23       0.000523   0.014161   0.003093  -0.002641  -0.001858  -0.017638
     24       0.006918   0.045119  -0.078733  -0.039684  -0.028537  -0.021430
     25      -0.027630   0.009954  -0.001631   0.026912  -0.033144   0.082768
     26       0.025657  -0.024286  -0.016295  -0.017843  -0.002845  -0.040180
     27       0.039086  -0.040140   0.115293   0.047674   0.034977   0.047162
     28      -0.009182  -0.016264  -0.029445  -0.014669   0.010150  -0.033807
     29      -0.019338  -0.022271  -0.028355   0.001645   0.004460  -0.002853
     30      -0.022490   0.109596  -0.056333  -0.046798  -0.058627   0.007237
     31      -0.077456  -0.300267   0.064836   0.024786  -0.053746  -0.095900
     32      -0.061021  -0.019434  -0.015673  -0.061569  -0.076659  -0.017662
     33       0.065607   0.141211   0.145031  -0.025290  -0.057610   0.060101
     34      -0.250896  -0.483893  -0.412878  -0.039578   0.117845  -0.163459
     35      -0.040823  -0.088616  -0.065580   0.002366   0.017509  -0.033190
     36      -0.137953  -0.072289   0.023695  -0.044416  -0.402683  -0.079011
     37      -0.131773  -0.112646  -0.004081  -0.028736  -0.340512  -0.111159
     38      -0.054965  -0.065205   0.007532  -0.006008  -0.178660  -0.070374
     39      -0.092056   0.171235   0.063406  -0.072105  -0.359231  -0.000322
     40      -0.053115   0.085305   0.120931  -0.032541  -0.394091  -0.049611
     41      -0.021416   0.046458   0.035729  -0.018461  -0.110441  -0.002125
     42      -0.023186  -0.080948  -0.070446  -0.049344   0.030757   0.105350
     43       0.001976   0.017843   0.024569   0.007767  -0.071049  -0.025131
     44       0.016799   0.030041   0.080089   0.028405  -0.212528  -0.053378
     45      -0.296376   0.290403  -0.033634  -0.408191   0.072061   0.217314
     46       0.145235  -0.222891   0.047822  -0.091319  -0.360733  -0.112072
     47       0.183790  -0.238445   0.068039   0.198253  -0.124736  -0.129900
     48      -0.275369  -0.116324   0.158354  -0.400170   0.157901   0.176640
     49      -0.000492   0.067984  -0.026641  -0.057500   0.057645  -0.046398
     50      -0.090607  -0.096623   0.074814  -0.111573   0.032708   0.079172
     51      -0.315933  -0.114022   0.348775  -0.190262  -0.055792  -0.068830
     52       0.033821  -0.007598  -0.014566  -0.021281  -0.022906   0.030518
     53      -0.194471  -0.030497   0.145783   0.044224   0.001517  -0.031320
     54      -0.093765   0.112429   0.030817   0.089539   0.022041  -0.133375
     55       0.243308  -0.242491  -0.080644  -0.311734  -0.066851   0.319648
     56      -0.132369   0.134721   0.046283   0.164492   0.027465  -0.174825
     57      -0.167433  -0.021705   0.081247   0.043553   0.040034  -0.049741
     58       0.356112   0.023062  -0.040417  -0.288782  -0.035998   0.021859
     59      -0.227906  -0.027123   0.125651   0.014808   0.065308  -0.079340
     60       0.104978  -0.035445   0.131758  -0.178298   0.095701  -0.126754
     61       0.246454  -0.033408   0.137941  -0.358689   0.075719  -0.214495
     62       0.000775   0.023888  -0.043977   0.019645  -0.028346  -0.027001
     63       0.011329   0.079366   0.114140  -0.104178   0.098793  -0.199158
     64       0.070420   0.162812   0.124414  -0.144998   0.121924  -0.414184
     65      -0.025833  -0.040288  -0.022926   0.042606  -0.029960   0.127972
     66       0.043911  -0.061757  -0.147728   0.023315   0.050701   0.099657
     67       0.009521   0.000009   0.009742  -0.015646   0.009731  -0.029406
     68      -0.042551  -0.046899  -0.092037   0.075658  -0.053476   0.183487
     69      -0.076499  -0.208998   0.199545   0.157123   0.051573   0.150555
     70       0.197773  -0.170546   0.044481  -0.062449  -0.005943  -0.332281
     71      -0.120394   0.009978   0.031582   0.076276   0.003914   0.229301
     72      -0.173261   0.001171  -0.538023  -0.194032  -0.050269  -0.214990
     73       0.051552   0.001998   0.186257   0.060644  -0.065132   0.085114
     74      -0.002414  -0.014156   0.025919   0.020549  -0.010158   0.028275
     75      -0.060197   0.253122  -0.181097  -0.110719  -0.110017  -0.111839
     76      -0.016788  -0.153435   0.030328   0.040378   0.028948   0.016840
     77       0.044028   0.036719   0.039338  -0.000552   0.046095   0.001262
                 54         55         56         57         58         59    
      0       0.001817   0.001897  -0.028079  -0.006188  -0.060044  -0.027280
      1      -0.005310   0.007445  -0.003184  -0.006873  -0.006772   0.008981
      2      -0.000406   0.004299  -0.023806  -0.004543  -0.031167  -0.008642
      3       0.001669   0.000034  -0.006347   0.003638   0.030019  -0.040298
      4       0.009850  -0.012719  -0.009563   0.012501  -0.021690   0.005012
      5       0.001212  -0.001142  -0.001269   0.001136  -0.016861   0.019491
      6       0.013115  -0.015339  -0.009314   0.015812   0.000240  -0.049758
      7      -0.002556   0.003348   0.003492  -0.006076  -0.004228   0.014686
      8      -0.005296   0.006405   0.005059  -0.007987   0.001719   0.028406
      9      -0.010339   0.015830   0.010660  -0.003981   0.001745   0.018264
     10      -0.007043   0.009566  -0.000354   0.000939   0.015712   0.016073
     11       0.000688  -0.005104  -0.006882   0.010438  -0.001880  -0.026058
     12       0.022084  -0.017055  -0.001500  -0.001529   0.004356   0.004156
     13       0.032631  -0.040585  -0.004480   0.017108  -0.003442   0.003288
     14      -0.042343   0.048440   0.008604  -0.019754   0.002238  -0.006798
     15      -0.037116  -0.041210  -0.007027   0.018675  -0.001370   0.000376
     16      -0.039324  -0.026404  -0.004077   0.003309   0.003260   0.019551
     17      -0.037321  -0.035094  -0.005976   0.015166  -0.003082  -0.001549
     18      -0.005051   0.034215   0.005559   0.062273  -0.006238   0.010931
     19      -0.000457  -0.010881   0.004908  -0.024661  -0.000714  -0.041066
     20      -0.002095  -0.009283  -0.000571  -0.013560   0.001447   0.001941
     21      -0.002514  -0.002795   0.000309   0.030643  -0.004060  -0.035243
     22      -0.000034  -0.004716  -0.003414  -0.008691   0.002441   0.005489
     23       0.000426  -0.002985  -0.002281   0.006631   0.000801  -0.010521
     24       0.004385  -0.006162  -0.007376  -0.015518   0.005218   0.003660
     25       0.003952   0.009604   0.012301  -0.006476  -0.004122   0.006863
     26      -0.000922  -0.003803  -0.001425  -0.012416   0.002542   0.012096
     27      -0.000433   0.001995   0.015554   0.001541  -0.005544   0.003888
     28       0.000746  -0.014512   0.063534   0.002559  -0.033844  -0.021059
     29       0.001067   0.004707  -0.029632   0.001939   0.010609   0.003715
     30      -0.006305  -0.010615   0.119628   0.020294   0.194291   0.070963
     31       0.010582  -0.012578   0.001634   0.007358  -0.047638  -0.027645
     32      -0.004908  -0.037776   0.291185   0.064212   0.489693   0.182035
     33      -0.012516  -0.028605   0.294352   0.060778   0.520205   0.203544
     34       0.014444  -0.030809   0.085956   0.032557   0.141739   0.022381
     35       0.003868   0.001931  -0.046707  -0.006351  -0.075681  -0.032278
     36      -0.023150   0.024132   0.017254  -0.046760  -0.198017   0.299134
     37      -0.005050   0.012198   0.013072  -0.011000   0.036331  -0.060464
     38       0.000079   0.015470   0.007003   0.010591   0.284127  -0.399142
     39      -0.026019   0.011318   0.024498  -0.042930  -0.235186   0.357106
     40      -0.018659   0.032340   0.033748  -0.013464   0.247729  -0.305322
     41      -0.006718   0.002947   0.006603  -0.012248  -0.085722   0.124974
     42      -0.116287   0.125918   0.085770  -0.136036   0.061565   0.400670
     43       0.022525  -0.025084  -0.013733   0.022814  -0.016863  -0.068114
     44       0.048409  -0.061117  -0.031873   0.057090  -0.039138  -0.181755
     45       0.020882  -0.059192  -0.051313   0.019996  -0.037856  -0.044262
     46       0.024079  -0.030668  -0.015997  -0.031455  -0.046501  -0.018102
     47      -0.012278   0.031816   0.024973  -0.014017   0.005474  -0.003048
     48      -0.054398   0.052043  -0.006121   0.012503  -0.002591  -0.030931
     49      -0.451890   0.441168   0.044853  -0.164355  -0.009092  -0.124443
     50       0.107211  -0.102460  -0.010467   0.049362   0.003191   0.027839
     51      -0.185569   0.139202   0.016323  -0.048555  -0.029446  -0.060346
     52       0.028351  -0.041672  -0.005368   0.015943  -0.001942   0.006478
     53       0.418929  -0.424693  -0.047202   0.152642   0.010455   0.126293
     54       0.483442   0.399327   0.061575  -0.150997   0.003169  -0.035146
     55       0.184747   0.171156   0.027556  -0.024213  -0.007632  -0.030836
     56       0.011035   0.001562  -0.001005  -0.020316   0.002855   0.011233
     57      -0.000529   0.016165   0.003815   0.006338   0.002668   0.019424
     58       0.272247   0.154862   0.018357  -0.072242  -0.005049  -0.058704
     59       0.443801   0.406508   0.066082  -0.136049   0.006533  -0.022019
     60      -0.011908  -0.163610  -0.015910  -0.350966   0.032121   0.016805
     61      -0.007800   0.086837  -0.010013   0.269793  -0.024552   0.094783
     62      -0.004036   0.199111   0.009914   0.468386  -0.041589   0.062889
     63       0.027075  -0.216799  -0.027517  -0.504971   0.053517  -0.025028
     64       0.024374   0.087126  -0.015014   0.216399  -0.009334   0.094962
     65      -0.005856  -0.123619  -0.001925  -0.286198   0.022881  -0.073162
     66       0.038505   0.063861   0.000723  -0.219168   0.030314   0.322381
     67       0.000187  -0.004937  -0.000930  -0.008220   0.000886   0.000259
     68       0.020912   0.041698   0.018062  -0.044316  -0.003053   0.075716
     69      -0.000703   0.022521   0.024663   0.031221  -0.031027   0.006218
     70      -0.006005  -0.025950  -0.011737  -0.019348   0.001790   0.035454
     71       0.002234   0.020734   0.019905  -0.000819  -0.011147  -0.005596
     72      -0.000071  -0.000514  -0.129174  -0.011188   0.064332   0.006097
     73      -0.000867   0.097175  -0.578490  -0.000089   0.257897   0.130595
     74       0.000525   0.028798  -0.167702   0.001346   0.072483   0.037311
     75      -0.005876   0.001442  -0.072317   0.012942   0.004631  -0.012062
     76       0.003772   0.043054  -0.279022   0.003720   0.122057   0.056429
     77      -0.000873  -0.084402   0.550897  -0.007156  -0.245570  -0.110653
                 60         61         62         63         64         65    
      0       0.022065   0.006089  -0.001932  -0.001895   0.000583   0.011903
      1       0.020919   0.012651   0.001060   0.000486  -0.000042   0.000148
      2       0.017253   0.008261  -0.007546  -0.006401   0.001559   0.011665
      3       0.033494   0.003874   0.001055   0.000565   0.000917  -0.040709
      4      -0.062474  -0.043876  -0.001210  -0.000251  -0.001513   0.057559
      5      -0.024366  -0.008069   0.001791   0.001434  -0.000045  -0.011083
      6      -0.033455  -0.057779  -0.000730  -0.000135   0.000079  -0.002069
      7       0.009884   0.010224   0.001823   0.001023  -0.000194  -0.003195
      8       0.022121   0.035434   0.002435   0.000920  -0.000099  -0.000747
      9       0.001014   0.029859   0.035197   0.020810  -0.004101   0.002699
     10       0.013246   0.060612  -0.016364  -0.011051   0.002419  -0.001613
     11      -0.012274  -0.019400   0.055352   0.035754  -0.007376   0.003568
     12       0.001191   0.005197   0.002261   0.003436  -0.002453  -0.000064
     13       0.005392   0.000866   0.002237   0.002878  -0.000734   0.000443
     14      -0.013622  -0.005081  -0.005104  -0.009011   0.005597   0.000271
     15       0.002229   0.003949  -0.000623  -0.002086  -0.006944  -0.000647
     16       0.022802  -0.021588   0.000106   0.000168   0.000770  -0.000042
     17       0.002004  -0.001892  -0.000135   0.000809   0.003040   0.000254
     18       0.016722  -0.010569  -0.000151   0.007351   0.031685   0.000663
     19      -0.053522   0.054910   0.000493  -0.010030  -0.040052  -0.000887
     20       0.001938  -0.002165   0.000867  -0.011728  -0.048459  -0.001323
     21      -0.051006   0.068782  -0.000760   0.000974   0.002168   0.000015
     22       0.004142   0.000231   0.001144  -0.001212   0.002212   0.000147
     23      -0.016981   0.022054  -0.002070   0.001510  -0.002406  -0.000117
     24       0.006578  -0.027770   0.011855  -0.015450   0.002850   0.000186
     25       0.023504  -0.062349  -0.021330   0.033179  -0.006875  -0.000474
     26       0.008540   0.003707  -0.037216   0.055280  -0.012780  -0.000595
     27       0.004951  -0.005603   0.001406  -0.002446   0.000781  -0.000083
     28       0.006010   0.008520   0.004707  -0.009878   0.003004  -0.000898
     29      -0.003669  -0.000032   0.003196  -0.004705   0.001082  -0.001177
     30      -0.074181  -0.023787   0.012665   0.010451  -0.003386  -0.114802
     31      -0.030953  -0.023638   0.004411   0.004771  -0.001729  -0.035333
     32      -0.238519  -0.089489  -0.010028  -0.008163   0.002206   0.056887
     33      -0.221687  -0.072331   0.012735   0.009538  -0.002363  -0.021556
     34      -0.110356  -0.052266  -0.014708  -0.011116   0.002536   0.031437
     35       0.025561   0.009678   0.097179   0.081401  -0.020065  -0.202071
     36      -0.130921   0.058005  -0.021262  -0.010958  -0.009016   0.428065
     37       0.078119   0.029158   0.022196   0.009038   0.016285  -0.684745
     38       0.358258   0.065310  -0.011643  -0.004608  -0.010444   0.431913
     39      -0.194588   0.031851   0.002411   0.002919  -0.002993   0.076429
     40       0.361967   0.109055  -0.001498  -0.000956  -0.000317   0.020938
     41      -0.082203   0.001040  -0.009057  -0.012042   0.011060  -0.291131
     42       0.378127   0.551771  -0.003760  -0.004296   0.001027  -0.000718
     43      -0.068387  -0.104705  -0.006581  -0.005754   0.000231   0.031144
     44      -0.159560  -0.267769   0.001196   0.000538  -0.000171   0.006550
     45       0.033936  -0.037468  -0.403676  -0.248793   0.051762  -0.029857
     46      -0.007236  -0.163787   0.168110   0.110342  -0.023701   0.014293
     47      -0.033438  -0.043483  -0.694319  -0.432165   0.089579  -0.043188
     48      -0.001557  -0.004582  -0.023066  -0.037081   0.026176   0.000494
     49      -0.123185  -0.091192   0.026598   0.042835  -0.027205  -0.000407
     50       0.033394   0.027851   0.068785   0.113265  -0.066112  -0.002277
     51      -0.045297  -0.122841   0.000182   0.000971   0.000124   0.000337
     52       0.008808   0.007592  -0.057100  -0.076070   0.035065  -0.003721
     53       0.134505   0.069991  -0.000686  -0.002771   0.003661  -0.000261
     54      -0.062811   0.023093  -0.000355   0.000845   0.006901   0.000834
     55      -0.033033   0.023877  -0.000384  -0.005300  -0.014199  -0.000999
     56       0.009705  -0.018229  -0.001700  -0.011513  -0.032933  -0.002247
     57       0.022232  -0.018199   0.004399   0.021818   0.073399   0.006467
     58      -0.079688   0.065065   0.000852   0.005021   0.014241   0.001842
     59      -0.046992   0.020308  -0.000509  -0.004834  -0.015458  -0.001411
     60       0.024983  -0.072511  -0.001266  -0.038898  -0.163808  -0.002522
     61       0.129878  -0.106128   0.000768   0.020305   0.083055   0.001259
     62       0.084297  -0.030753   0.000350  -0.052536  -0.208428  -0.003363
     63      -0.043481  -0.015331  -0.002792  -0.051259  -0.249183  -0.006165
     64       0.115037  -0.087695  -0.005079   0.091223   0.371111   0.009057
     65      -0.096789   0.065501  -0.007760   0.193170   0.809022   0.019791
     66       0.466578  -0.618124  -0.002854   0.007839   0.004758  -0.000035
     67      -0.001472   0.003753  -0.007574   0.009430  -0.018280  -0.000772
     68       0.122525  -0.187651   0.001128  -0.000735   0.005046   0.000315
     69       0.024927   0.003725  -0.115781   0.167048  -0.030276  -0.001555
     70      -0.015109   0.134567   0.249855  -0.375215   0.083937   0.004210
     71       0.034970  -0.105200   0.466631  -0.678324   0.162515   0.007744
     72      -0.033480   0.029788  -0.001975   0.001299  -0.002002  -0.000047
     73      -0.086074   0.000332   0.001894   0.002184  -0.002112  -0.003118
     74      -0.025378  -0.000873  -0.000122  -0.019577   0.010648   0.009385
     75      -0.020616   0.074161  -0.019561   0.034352  -0.010219   0.003585
     76      -0.045783  -0.005414  -0.061937   0.116336  -0.034325   0.011011
     77       0.096535  -0.021111  -0.038028   0.073120  -0.021566   0.006529
                 66         67         68         69         70         71    
      0      -0.017330   0.019904   0.031682   0.002885  -0.030989   0.001432
      1      -0.004767   0.002507   0.000147  -0.000127  -0.009214   0.000676
      2      -0.003278   0.018544   0.048088   0.005141   0.010033  -0.001415
      3      -0.002767   0.004749   0.010539   0.001357   0.006824  -0.000217
      4       0.003777  -0.005055  -0.008882  -0.001019   0.021014   0.000306
      5      -0.001189  -0.005616  -0.018293  -0.001984  -0.079206  -0.000257
      6       0.000057   0.000153   0.000519   0.000151   0.001062   0.000034
      7      -0.000371   0.000039   0.000792   0.000070  -0.001663   0.000044
      8      -0.000022   0.000164   0.000338   0.000039   0.000399  -0.000007
      9      -0.003691  -0.004741   0.005472   0.004417  -0.000017  -0.000754
     10       0.001000   0.002178  -0.002853  -0.001211   0.000429  -0.000047
     11      -0.005110  -0.006130   0.009975   0.005607   0.001044  -0.000875
     12       0.009491   0.016595  -0.003533  -0.011342   0.000097   0.003216
     13       0.015157   0.026434  -0.008197  -0.003279  -0.000771  -0.014262
     14      -0.023654  -0.041172   0.008201   0.031512  -0.000289  -0.011253
     15      -0.010921  -0.020825   0.011182  -0.033775   0.000185   0.014378
     16      -0.006633  -0.012922   0.007891  -0.032716   0.000110   0.008517
     17      -0.003034  -0.006507   0.005657  -0.035140   0.000026   0.005319
     18       0.001775   0.003312  -0.002015   0.009012   0.000238   0.042285
     19      -0.000952  -0.001626   0.000754  -0.000945  -0.000122  -0.018603
     20       0.003068   0.004360  -0.002327   0.020447   0.000015   0.071406
     21       0.000022   0.000164  -0.000053  -0.000002  -0.000062  -0.000569
     22      -0.000079   0.000463  -0.000168  -0.000081  -0.000038   0.000551
     23       0.000290  -0.000206   0.000052   0.000316   0.000001   0.000471
     24      -0.002672   0.002426  -0.001802  -0.000925   0.000777  -0.000583
     25       0.002154  -0.004664   0.002089   0.002020  -0.000383   0.000201
     26       0.004459  -0.006939   0.003606   0.002922  -0.000980  -0.000689
     27       0.013537  -0.006562   0.001704   0.000075  -0.001473   0.000643
     28       0.051056  -0.022154   0.014854   0.001501  -0.007453   0.001294
     29      -0.024317   0.007073  -0.028530  -0.005255   0.005358   0.003688
     30       0.192835  -0.195833  -0.277783  -0.024008   0.359756  -0.017536
     31       0.070967  -0.070636  -0.096694  -0.008218   0.119734  -0.006057
     32      -0.089376   0.093966   0.136169   0.011828  -0.160684   0.007758
     33       0.012587  -0.037078  -0.087646  -0.009089  -0.001094   0.001347
     34      -0.020253   0.046373   0.102938   0.010684  -0.004461  -0.001187
     35       0.128379  -0.313166  -0.707438  -0.073238   0.034890   0.009309
     36       0.029125  -0.030379  -0.055807  -0.008066   0.153269   0.002602
     37      -0.045861   0.053884   0.096210   0.012558  -0.247435  -0.003738
     38       0.029145  -0.035147  -0.062391  -0.007989   0.136472   0.002346
     39       0.004027  -0.028494  -0.080984  -0.009831  -0.240821   0.000034
     40       0.002290  -0.002101  -0.003225  -0.000506  -0.004104   0.000081
     41      -0.014609   0.098751   0.273144   0.031648   0.802218   0.000651
     42       0.000840   0.003129  -0.000061  -0.000546   0.002652  -0.000933
     43       0.002299  -0.001424  -0.006039  -0.000079   0.019523   0.000064
     44      -0.000539  -0.002720  -0.000551  -0.000067  -0.002336   0.000684
     45       0.037918   0.045467  -0.069079  -0.043700  -0.006402   0.006188
     46      -0.013681  -0.017827   0.028147   0.015712   0.002827  -0.002091
     47       0.061855   0.073248  -0.116944  -0.068587  -0.007277   0.009762
     48      -0.104052  -0.180605   0.037545   0.135458  -0.000993  -0.048057
     49       0.104452   0.181400  -0.037180  -0.130670   0.001296   0.044500
     50       0.285257   0.495346  -0.100109  -0.371760   0.003560   0.128967
     51      -0.006120  -0.012131   0.004410  -0.000547  -0.000014   0.006115
     52      -0.280129  -0.491000   0.134822   0.160438   0.007251   0.131420
     53      -0.004721  -0.008047   0.002137   0.002507  -0.000046  -0.001640
     54      -0.023366  -0.046600   0.031347  -0.155053   0.000292   0.028665
     55       0.032072   0.064723  -0.046207   0.237083  -0.000502  -0.044503
     56       0.075774   0.152064  -0.107644   0.547231  -0.001199  -0.097330
     57       0.154772   0.296646  -0.164690   0.545469  -0.002219  -0.195318
     58       0.043488   0.083336  -0.045318   0.145058  -0.000782  -0.054933
     59      -0.038406  -0.073804   0.040256  -0.131399   0.000596   0.045594
     60      -0.023461  -0.043389   0.025560  -0.134829  -0.002282  -0.560694
     61       0.013755   0.023790  -0.013013   0.070684   0.001032   0.315986
     62      -0.027990  -0.049490   0.028636  -0.154968  -0.002410  -0.651609
     63       0.002370   0.001167  -0.000933   0.032087  -0.000635   0.071780
     64      -0.002671  -0.001255   0.001127  -0.047920   0.000792  -0.103749
     65      -0.005957  -0.001622   0.000679  -0.092054   0.001968  -0.202619
     66       0.003406  -0.002523   0.001829  -0.000197  -0.000266   0.003901
     67       0.000273  -0.003701   0.001525   0.000124   0.000011  -0.008836
     68      -0.000075  -0.000109  -0.000431  -0.000810  -0.000061   0.000226
     69       0.015464  -0.021485   0.013011   0.008116  -0.003278  -0.002828
     70      -0.029385   0.048491  -0.025528  -0.020513   0.005391   0.001772
     71      -0.057092   0.086489  -0.045914  -0.036722   0.011236   0.000523
     72       0.009164  -0.003663   0.004750   0.000942  -0.000419  -0.000019
     73      -0.125475   0.045469  -0.090733  -0.015046   0.019797   0.007463
     74       0.586956  -0.218483   0.393959   0.064758  -0.098321  -0.030547
     75      -0.156745   0.074319  -0.022196  -0.001115   0.018810  -0.007506
     76      -0.470257   0.215835  -0.078636  -0.002926   0.060259  -0.023306
     77      -0.300154   0.136885  -0.053258  -0.002343   0.038409  -0.014043
                 72         73         74         75         76         77    
      0      -0.031073   0.004732   0.041061  -0.000364  -0.000057   0.000147
      1      -0.011795   0.001942   0.022143  -0.000337  -0.000000   0.000273
      2       0.018390  -0.003520  -0.063990   0.001587  -0.000023   0.000484
      3      -0.003298   0.000757   0.002694   0.000491   0.000055   0.002968
      4      -0.001255   0.000189   0.006655  -0.000471  -0.000046  -0.002834
      5       0.017136  -0.003315  -0.026395  -0.000054  -0.000011   0.003015
      6      -0.000032  -0.000028  -0.000060  -0.000150  -0.000055  -0.012294
      7       0.000208  -0.000542  -0.001015  -0.000102  -0.000367  -0.070458
      8      -0.000075  -0.000141   0.000154  -0.000188   0.000028   0.002985
      9      -0.000337  -0.000482  -0.002223   0.000988   0.000009   0.000083
     10       0.000637   0.001219   0.001146   0.000269  -0.000621  -0.001373
     11      -0.001073   0.001179  -0.003581   0.001684   0.000031   0.003155
     12      -0.001124  -0.011780   0.000178  -0.008006  -0.000066   0.000023
     13       0.010358   0.074477  -0.000417   0.024164  -0.000075   0.000125
     14       0.003621   0.036193  -0.000395   0.021602   0.000159  -0.000220
     15       0.003911   0.031548  -0.002082  -0.057436   0.000213   0.000020
     16       0.001480   0.004324   0.000239   0.011946  -0.000511   0.000017
     17      -0.000226  -0.016375   0.001978   0.063999   0.000053   0.000075
     18       0.002845   0.006004  -0.000064   0.001155  -0.002456  -0.000048
     19      -0.001475  -0.003916   0.000098   0.001489   0.001882  -0.000006
     20       0.004263   0.007044   0.000243   0.013488   0.001700  -0.000005
     21      -0.000334  -0.000149  -0.000112   0.000165   0.003004   0.000008
     22       0.000123   0.000060  -0.000111  -0.000164   0.070851  -0.000252
     23      -0.000063   0.000087   0.000078   0.000042  -0.008268   0.000036
     24       0.002742  -0.000756   0.000418  -0.000260   0.000453  -0.000074
     25      -0.004743   0.000593  -0.001855   0.000563   0.001869   0.000580
     26      -0.008154   0.001945  -0.003455   0.001191   0.002984  -0.000239
     27      -0.015571   0.001846  -0.005573   0.000389  -0.000161   0.000166
     28      -0.037556   0.004610  -0.010082   0.000934  -0.000213   0.000219
     29      -0.069367   0.008621  -0.040545   0.002009  -0.000384   0.000106
     30       0.374599  -0.058693  -0.566644   0.006446  -0.000080   0.001030
     31       0.127470  -0.020382  -0.191433   0.001895  -0.000049   0.000081
     32      -0.164442   0.025513   0.244668  -0.002822   0.000010  -0.000740
     33      -0.011827   0.002788   0.075538  -0.002249   0.000369  -0.000833
     34       0.006298  -0.002283  -0.074371   0.002305  -0.000410   0.000031
     35      -0.066020   0.017783   0.518739  -0.015940   0.001064  -0.003421
     36      -0.015908   0.003114   0.049759  -0.004147  -0.000246  -0.013342
     37       0.022930  -0.004894  -0.080935   0.005436   0.000052   0.030383
     38      -0.012046   0.002472   0.046277  -0.003503  -0.000146  -0.015365
     39       0.055320  -0.010786  -0.079009  -0.001037  -0.000265  -0.001506
     40       0.001928  -0.000334   0.002035  -0.000316  -0.000077  -0.002400
     41      -0.184988   0.035411   0.264473   0.003163   0.000404  -0.008727
     42       0.000434   0.005280   0.001325   0.002011   0.000604   0.149087
     43      -0.001495   0.001376   0.010104  -0.000844   0.004009   0.981978
     44       0.001058  -0.002911  -0.001127  -0.000161  -0.000256  -0.082330
     45       0.006772  -0.002725   0.024197  -0.008895  -0.000205  -0.005827
     46      -0.003405   0.000604  -0.011033   0.003105   0.001444   0.003593
     47       0.010538  -0.006872   0.044188  -0.014866  -0.000632  -0.004776
     48       0.016437   0.164861  -0.002652   0.091818   0.000363  -0.000222
     49      -0.015009  -0.148786   0.002031  -0.086764  -0.000113   0.001821
     50      -0.046314  -0.450914   0.006131  -0.261934  -0.001131   0.000790
     51      -0.003284  -0.022099   0.000105  -0.004911   0.000090   0.002631
     52      -0.108973  -0.742518   0.002811  -0.204368   0.000693   0.002252
     53       0.001128   0.008302  -0.000063   0.003507   0.000089  -0.000691
     54       0.002043  -0.032743   0.005054   0.168556  -0.000128   0.000759
     55      -0.002075   0.059583  -0.008483  -0.286424  -0.000965  -0.000813
     56      -0.005488   0.128969  -0.019026  -0.648292  -0.000283  -0.000736
     57      -0.048323  -0.344467   0.020948   0.526573  -0.000138  -0.000396
     58      -0.013432  -0.096715   0.005681   0.147528   0.001674   0.000078
     59       0.011009   0.077679  -0.004468  -0.116686  -0.000757   0.000002
     60      -0.035823  -0.069285   0.000333  -0.050579   0.010008   0.000187
     61       0.020469   0.040189  -0.000031   0.030460  -0.003862   0.000102
     62      -0.041821  -0.082466   0.000188  -0.060444   0.007259   0.000046
     63       0.001013   0.003714  -0.000703   0.029956   0.001707   0.000105
     64      -0.004680  -0.004975  -0.000891  -0.049907  -0.006224   0.000243
     65      -0.007079  -0.005664  -0.001244  -0.096340  -0.010562   0.000134
     66       0.000108   0.000861   0.000911   0.000142  -0.029964   0.000227
     67      -0.001057  -0.001247   0.000738   0.001285  -0.993875   0.004237
     68      -0.001114   0.000947  -0.000862  -0.001797   0.074831  -0.000090
     69      -0.024771   0.005259  -0.011029   0.001953   0.003882   0.000458
     70       0.051821  -0.012893   0.021534  -0.007882  -0.009249  -0.002334
     71       0.092017  -0.021141   0.038428  -0.014089  -0.011604  -0.000808
     72       0.003102   0.000138   0.005133   0.000291  -0.001783  -0.000188
     73      -0.123030   0.015653  -0.087895   0.004036  -0.000594   0.000332
     74       0.496936  -0.062865   0.355363  -0.015698   0.001381  -0.000398
     75       0.184520  -0.022497   0.069116  -0.004924  -0.001238  -0.000600
     76       0.566065  -0.069903   0.212173  -0.015299   0.000893  -0.001269
     77       0.340474  -0.042068   0.127313  -0.009233   0.001129  -0.000806


-----------
IR SPECTRUM
-----------

 Mode   freq       eps      Int      T**2         TX        TY        TZ
       cm**-1   L/(mol*cm) km/mol    a.u.
----------------------------------------------------------------------------
  6:    105.25   0.000081    0.41  0.000239  ( 0.010151  0.009437 -0.006828)
  7:    203.05   0.000270    1.37  0.000415  (-0.005604 -0.016533 -0.010517)
  8:    217.13   0.000373    1.88  0.000536  ( 0.012206  0.019666  0.000466)
  9:    272.36   0.000147    0.74  0.000168  (-0.005949  0.005496 -0.010133)
 10:    330.60   0.000093    0.47  0.000088  (-0.000763 -0.009273 -0.001057)
 11:    363.28   0.000569    2.87  0.000489  ( 0.001002  0.000581  0.022075)
 12:    385.30   0.000250    1.26  0.000202  ( 0.011488  0.005285  0.006498)
 13:    426.98   0.000121    0.61  0.000089  ( 0.007704  0.005152 -0.001693)
 14:    474.65   0.000211    1.06  0.000139  ( 0.000784  0.003226  0.011293)
 15:    519.44   0.001017    5.14  0.000611  ( 0.002849 -0.015550  0.018995)
 16:    583.35   0.000817    4.13  0.000437  (-0.020338 -0.002653  0.004060)
 17:    633.51   0.000428    2.16  0.000211  (-0.009428 -0.008541 -0.007004)
 18:    715.09   0.002290   11.57  0.000999  ( 0.009421  0.030170  0.000486)
 19:    789.15   0.000508    2.57  0.000201  ( 0.001726  0.004698 -0.013260)
 20:    869.31   0.006578   33.24  0.002361  ( 0.018126 -0.000511  0.045082)
 21:    885.51   0.001378    6.96  0.000486  ( 0.001407  0.002876  0.021801)
 22:    898.14   0.002961   14.96  0.001029  ( 0.014742  0.010065  0.026648)
 23:    908.54   0.000306    1.55  0.000105  ( 0.000508 -0.001240  0.010162)
 24:    914.39   0.004649   23.49  0.001587  (-0.026343 -0.025777  0.015107)
 25:    961.66   0.001294    6.54  0.000420  ( 0.002770 -0.001139 -0.020269)
 26:    968.10   0.000882    4.46  0.000284  ( 0.000945  0.002141  0.016699)
 27:    993.29   0.008394   42.42  0.002637  ( 0.000969  0.000900  0.051337)
 28:   1043.22   0.004483   22.66  0.001341  (-0.001886 -0.000486 -0.036569)
 29:   1062.59   0.000968    4.89  0.000284  (-0.016250 -0.000861 -0.004403)
 30:   1066.67   0.001656    8.37  0.000484  (-0.016877  0.000632  0.014114)
 31:   1086.67   0.000651    3.29  0.000187  ( 0.012791  0.002308  0.004246)
 32:   1118.70   0.004162   21.03  0.001161  ( 0.033910  0.003313  0.000362)
 33:   1126.65   0.002974   15.03  0.000824  ( 0.018236 -0.003570 -0.021876)
 34:   1157.60   0.000625    3.16  0.000168  (-0.011165  0.002068 -0.006289)
 35:   1167.16   0.001381    6.98  0.000369  (-0.000065  0.003560  0.018884)
 36:   1189.19   0.001736    8.77  0.000455  (-0.020170 -0.004481  0.005345)
 37:   1197.75   0.003429   17.33  0.000893  ( 0.027368 -0.002401 -0.011772)
 38:   1244.39   0.000662    3.35  0.000166  (-0.012349 -0.001833 -0.003202)
 39:   1255.81   0.000778    3.93  0.000193  (-0.000430 -0.001602 -0.013808)
 40:   1270.95   0.000507    2.56  0.000124  ( 0.006991  0.005615 -0.006632)
 41:   1295.70   0.000966    4.88  0.000233  (-0.000835 -0.005828 -0.014070)
 42:   1318.39   0.000856    4.33  0.000203  ( 0.011569  0.004753  0.006801)
 43:   1338.08   0.000065    0.33  0.000015  ( 0.002072 -0.002091  0.002538)
 44:   1363.58   0.000356    1.80  0.000082  ( 0.008895  0.001363  0.000767)
 45:   1366.62   0.000770    3.89  0.000176  (-0.012651 -0.001225 -0.003771)
 46:   1391.16   0.002210   11.17  0.000496  (-0.019778  0.003604  0.009565)
 47:   1404.54   0.005234   26.45  0.001163  (-0.032573  0.009727  0.002699)
 48:   1407.82   0.001464    7.40  0.000324  ( 0.016758 -0.005836 -0.003095)
 49:   1426.34   0.001894    9.57  0.000414  (-0.018454  0.007194  0.004695)
 50:   1428.49   0.002121   10.72  0.000463  (-0.021388  0.001570 -0.001864)
 51:   1441.33   0.000252    1.27  0.000055  ( 0.007289 -0.000993 -0.000681)
 52:   1451.57   0.000464    2.35  0.000100  ( 0.000828  0.005300 -0.008427)
 53:   1458.70   0.000662    3.35  0.000142  ( 0.004393  0.011052 -0.000460)
 54:   1502.48   0.001433    7.24  0.000298  ( 0.001412  0.001923  0.017089)
 55:   1511.52   0.002306   11.65  0.000476  ( 0.017175  0.012916 -0.003772)
 56:   1519.46   0.000903    4.57  0.000186  ( 0.007576 -0.007779  0.008223)
 57:   1525.89   0.001759    8.89  0.000360  (-0.014878  0.009442  0.007021)
 58:   1526.03   0.001448    7.32  0.000296  ( 0.016003  0.005034  0.003834)
 59:   1544.46   0.002644   13.36  0.000534  ( 0.019773 -0.011798 -0.002020)
 60:   1547.83   0.001791    9.05  0.000361  ( 0.017778 -0.006565 -0.001373)
 61:   1562.40   0.000710    3.59  0.000142  (-0.002315 -0.002384 -0.011432)
 62:   2885.76   0.003404   17.20  0.000368  ( 0.015787 -0.008469  0.006867)
 63:   2902.58   0.013633   68.90  0.001466  ( 0.010462  0.002080  0.036769)
 64:   2907.10   0.023803  120.29  0.002555  ( 0.029785 -0.023027 -0.033730)
 65:   2917.70   0.015275   77.19  0.001634  (-0.028615  0.028115  0.004950)
 66:   2943.78   0.011235   56.78  0.001191  (-0.003669  0.029361 -0.017761)
 67:   2944.15   0.003988   20.15  0.000423  ( 0.006709 -0.004265 -0.018961)
 68:   2948.49   0.011922   60.25  0.001262  ( 0.031961  0.001618  0.015418)
 69:   2954.22   0.007014   35.45  0.000741  (-0.017287 -0.015775  0.013902)
 70:   2963.93   0.005848   29.55  0.000616  (-0.004830 -0.000956 -0.024320)
 71:   2977.60   0.011334   57.28  0.001188  ( 0.025197 -0.009210  0.021637)
 72:   2984.62   0.005596   28.28  0.000585  (-0.017043 -0.015475 -0.007429)
 73:   2985.23   0.009961   50.34  0.001041  ( 0.013407  0.028370  0.007531)
 74:   2997.85   0.013470   68.07  0.001402  ( 0.012719  0.002215 -0.035150)
 75:   3004.55   0.010164   51.36  0.001056  (-0.019303  0.008927  0.024563)
 76:   3218.85   0.000082    0.41  0.000008  ( 0.001807  0.002151  0.000242)
 77:   3222.62   0.000003    0.02  0.000000  (-0.000266 -0.000407  0.000285)

* The epsilon (eps) is given for a Dirac delta lineshape.
** The dipole moment derivative (T) already includes vibrational overlap.

The first frequency considered to be a vibration is 6
The total number of vibrations considered is 72


--------------------------
THERMOCHEMISTRY AT 298.15K
--------------------------

Temperature         ... 298.15 K
Pressure            ... 1.00 atm
Total Mass          ... 140.23 AMU

Throughout the following assumptions are being made:
  (1) The electronic state is orbitally nondegenerate
  (2) There are no thermally accessible electronically excited states
  (3) Hindered rotations indicated by low frequency modes are not
      treated as such but are treated as vibrations and this may
      cause some error
  (4) All equations used are the standard statistical mechanics
      equations for an ideal gas
  (5) All vibrations are strictly harmonic

freq.     105.25  E(vib)   ...       0.45 
freq.     203.05  E(vib)   ...       0.35 
freq.     217.13  E(vib)   ...       0.34 
freq.     272.36  E(vib)   ...       0.29 
freq.     330.60  E(vib)   ...       0.24 
freq.     363.28  E(vib)   ...       0.22 
freq.     385.30  E(vib)   ...       0.20 
freq.     426.98  E(vib)   ...       0.18 
freq.     474.65  E(vib)   ...       0.15 
freq.     519.44  E(vib)   ...       0.13 
freq.     583.35  E(vib)   ...       0.11 
freq.     633.51  E(vib)   ...       0.09 
freq.     715.09  E(vib)   ...       0.07 
freq.     789.15  E(vib)   ...       0.05 
freq.     869.31  E(vib)   ...       0.04 
freq.     885.51  E(vib)   ...       0.04 
freq.     898.14  E(vib)   ...       0.03 
freq.     908.54  E(vib)   ...       0.03 
freq.     914.39  E(vib)   ...       0.03 
freq.     961.66  E(vib)   ...       0.03 
freq.     968.10  E(vib)   ...       0.03 
freq.     993.29  E(vib)   ...       0.02 
freq.    1043.22  E(vib)   ...       0.02 
freq.    1062.59  E(vib)   ...       0.02 
freq.    1066.67  E(vib)   ...       0.02 
freq.    1086.67  E(vib)   ...       0.02 
freq.    1118.70  E(vib)   ...       0.01 
freq.    1126.65  E(vib)   ...       0.01 
freq.    1157.60  E(vib)   ...       0.01 
freq.    1167.16  E(vib)   ...       0.01 
freq.    1189.19  E(vib)   ...       0.01 
freq.    1197.75  E(vib)   ...       0.01 
freq.    1244.39  E(vib)   ...       0.01 
freq.    1255.81  E(vib)   ...       0.01 
freq.    1270.95  E(vib)   ...       0.01 
freq.    1295.70  E(vib)   ...       0.01 
freq.    1318.39  E(vib)   ...       0.01 
freq.    1338.08  E(vib)   ...       0.01 
freq.    1363.58  E(vib)   ...       0.01 
freq.    1366.62  E(vib)   ...       0.01 
freq.    1391.16  E(vib)   ...       0.00 
freq.    1404.54  E(vib)   ...       0.00 
freq.    1407.82  E(vib)   ...       0.00 
freq.    1426.34  E(vib)   ...       0.00 
freq.    1428.49  E(vib)   ...       0.00 
freq.    1441.33  E(vib)   ...       0.00 
freq.    1451.57  E(vib)   ...       0.00 
freq.    1458.70  E(vib)   ...       0.00 
freq.    1502.48  E(vib)   ...       0.00 
freq.    1511.52  E(vib)   ...       0.00 
freq.    1519.46  E(vib)   ...       0.00 
freq.    1525.89  E(vib)   ...       0.00 
freq.    1526.03  E(vib)   ...       0.00 
freq.    1544.46  E(vib)   ...       0.00 
freq.    1547.83  E(vib)   ...       0.00 
freq.    1562.40  E(vib)   ...       0.00 
freq.    2885.76  E(vib)   ...       0.00 
freq.    2902.58  E(vib)   ...       0.00 
freq.    2907.10  E(vib)   ...       0.00 
freq.    2917.70  E(vib)   ...       0.00 
freq.    2943.78  E(vib)   ...       0.00 
freq.    2944.15  E(vib)   ...       0.00 
freq.    2948.49  E(vib)   ...       0.00 
freq.    2954.22  E(vib)   ...       0.00 
freq.    2963.93  E(vib)   ...       0.00 
freq.    2977.60  E(vib)   ...       0.00 
freq.    2984.62  E(vib)   ...       0.00 
freq.    2985.23  E(vib)   ...       0.00 
freq.    2997.85  E(vib)   ...       0.00 
freq.    3004.55  E(vib)   ...       0.00 
freq.    3218.85  E(vib)   ...       0.00 
freq.    3222.62  E(vib)   ...       0.00 

------------
INNER ENERGY
------------

The inner energy is: U= E(el) + E(ZPE) + E(vib) + E(rot) + E(trans)
    E(el)   - is the total energy from the electronic structure calculation
              = E(kin-el) + E(nuc-el) + E(el-el) + E(nuc-nuc)
    E(ZPE)  - the the zero temperature vibrational energy from the frequency calculation
    E(vib)  - the the finite temperature correction to E(ZPE) due to population
              of excited vibrational states
    E(rot)  - is the rotational thermal energy
    E(trans)- is the translational thermal energy

Summary of contributions to the inner energy U:
Electronic energy                ...   -424.23139209 Eh
Zero point energy                ...      0.24261771 Eh     152.24 kcal/mol
Thermal vibrational correction   ...      0.00537131 Eh       3.37 kcal/mol
Thermal rotational correction    ...      0.00141627 Eh       0.89 kcal/mol
Thermal translational correction ...      0.00141627 Eh       0.89 kcal/mol
-----------------------------------------------------------------------
Total thermal energy                   -423.98057053 Eh


Summary of corrections to the electronic energy:
(perhaps to be used in another calculation)
Total thermal correction                  0.00820385 Eh       5.15 kcal/mol
Non-thermal (ZPE) correction              0.24261771 Eh     152.24 kcal/mol
-----------------------------------------------------------------------
Total correction                          0.25082156 Eh     157.39 kcal/mol


--------
ENTHALPY
--------

The enthalpy is H = U + kB*T
                kB is Boltzmann's constant
Total free energy                 ...   -423.98057053 Eh 
Thermal Enthalpy correction       ...      0.00094421 Eh       0.59 kcal/mol
-----------------------------------------------------------------------
Total Enthalpy                    ...   -423.97962632 Eh


Note: Only C1 symmetry has been detected, increase convergence thresholds 
      if your molecule has a higher symmetry. Symmetry factor of 1.0 is   
      used for the rotational entropy correction. 
 

Note: Rotational entropy computed according to Herzberg 
Infrared and Raman Spectra, Chapter V,1, Van Nostrand Reinhold, 1945 
Point Group:  C1, Symmetry Number:   1  
Rotational constants in cm-1:     0.078717     0.037044     0.029173 

Vibrational entropy computed according to the QRRHO of S. Grimme
Chem.Eur.J. 2012 18 9955


-------
ENTROPY
-------

The entropy contributions are T*S = T*(S(el)+S(vib)+S(rot)+S(trans))
     S(el)   - electronic entropy
     S(vib)  - vibrational entropy
     S(rot)  - rotational entropy
     S(trans)- translational entropy
The entropies will be listed as multiplied by the temperature to get
units of energy

Electronic entropy                ...      0.00000000 Eh      0.00 kcal/mol
Vibrational entropy               ...      0.00846129 Eh      5.31 kcal/mol
Rotational entropy                ...      0.01393527 Eh      8.74 kcal/mol
Translational entropy             ...      0.01935010 Eh     12.14 kcal/mol
-----------------------------------------------------------------------
Final entropy term                ...      0.04174666 Eh     26.20 kcal/mol

In case the symmetry of your molecule has not been determined correctly
or in case you have a reason to use a different symmetry number we print 
out the resulting rotational entropy values for sn=1,12 :
 --------------------------------------------------------
|  sn= 1 | S(rot)=       0.01393527 Eh      8.74 kcal/mol|
|  sn= 2 | S(rot)=       0.01328081 Eh      8.33 kcal/mol|
|  sn= 3 | S(rot)=       0.01289798 Eh      8.09 kcal/mol|
|  sn= 4 | S(rot)=       0.01262635 Eh      7.92 kcal/mol|
|  sn= 5 | S(rot)=       0.01241567 Eh      7.79 kcal/mol|
|  sn= 6 | S(rot)=       0.01224352 Eh      7.68 kcal/mol|
|  sn= 7 | S(rot)=       0.01209798 Eh      7.59 kcal/mol|
|  sn= 8 | S(rot)=       0.01197190 Eh      7.51 kcal/mol|
|  sn= 9 | S(rot)=       0.01186069 Eh      7.44 kcal/mol|
|  sn=10 | S(rot)=       0.01176121 Eh      7.38 kcal/mol|
|  sn=11 | S(rot)=       0.01167122 Eh      7.32 kcal/mol|
|  sn=12 | S(rot)=       0.01158907 Eh      7.27 kcal/mol|
 --------------------------------------------------------


-------------------
GIBBS FREE ENERGY
-------------------

The Gibbs free energy is G = H - T*S

Total enthalpy                    ...   -423.97962632 Eh 
Total entropy correction          ...     -0.04174666 Eh    -26.20 kcal/mol
-----------------------------------------------------------------------
Final Gibbs free energy         ...   -424.02137298 Eh

For completeness - the Gibbs free energy minus the electronic energy
G-E(el)                           ...      0.21001912 Eh    131.79 kcal/mol

Actual Hessian File stored as file.001.hess
------------------------------------------------------------------------------
                         ORCA GEOMETRY RELAXATION STEP
------------------------------------------------------------------------------

Reading the OPT-File                    .... done
Getting information on internals        .... done
Copying old internal coords+grads       .... done
Making the new internal coordinates     .... (new redundants).... done
Validating the new internal coordinates .... (new redundants).... done
Calculating the B-matrix                .... done
Calculating the G,G- and P matrices     .... done
Transforming gradient to internals      .... done
Projecting the internal gradient        .... done
Number of atoms                         ....  26
Number of internal coordinates          .... 168
Current Energy                          ....  -424.231392094 Eh
Current gradient norm                   ....     0.061803694 Eh/bohr
Maximum allowed component of the step   ....  0.300
Current trust radius                    ....  0.300
Evaluating the initial hessian          ....  (read) 
(Reading Exact Hessian)...  
InHessName: file.hess	The file <file.hess> is opened as a .hess file
done
done
Diagonalizing the Hessian               .... done
Dimension of the hessian                .... 168
Lowest eigenvalues of the non projected Hessian:
 -0.000016769 -0.000012299 -0.000011651 -0.000009934 -0.000006505
done
Projecting the Hessian                  .... done
Forming the augmented Hessian           .... done
Diagonalizing the augmented Hessian     .... done
Last element of RFO vector              ....  0.957897875
Lowest eigenvalues of augmented Hessian:
 -0.010789530  0.002090558  0.004455895  0.007008647  0.009273298
Length of the computed step             ....  0.299728343
The final length of the internal step   ....  0.299728343
Converting the step to cartesian space:
 Initial RMS(Int)=    0.0231245437
Transforming coordinates:
 Iter   0:  RMS(Cart)=    0.0404584613 RMS(Int)=    0.4839032835
 Iter   1:  RMS(Cart)=    0.0008890731 RMS(Int)=    0.0006665806
 Iter   2:  RMS(Cart)=    0.0000340030 RMS(Int)=    0.0000241746
 Iter   3:  RMS(Cart)=    0.0000013926 RMS(Int)=    0.0000009051
 Iter   4:  RMS(Cart)=    0.0000000559 RMS(Int)=    0.0000000395
done
Storing new coordinates                 .... done

                                .--------------------.
          ----------------------|Geometry convergence|-------------------------
          Item                value                   Tolerance       Converged
          ---------------------------------------------------------------------
          RMS gradient        0.0041111846            0.0001000000      NO
          MAX gradient        0.0261071915            0.0003000000      NO
          RMS step            0.0231245437            0.0020000000      NO
          MAX step            0.0688651904            0.0040000000      NO
          ........................................................
          Max(Bonds)      0.0364      Max(Angles)    2.23
          Max(Dihed)        3.92      Max(Improp)    0.00
          ---------------------------------------------------------------------

The optimization has not yet converged - more geometry cycles are needed


    ---------------------------------------------------------------------------
                         Redundant Internal Coordinates
                            (Angstroem and degrees)

        Definition                    Value    dE/dq     Step     New-Value
    ----------------------------------------------------------------------------
     1. B(C   1,C   0)                1.5448  0.003755 -0.0069    1.5379   
     2. B(N   2,C   1)                1.4790  0.000735 -0.0038    1.4752   
     3. B(C   3,N   2)                1.4715  0.005461 -0.0095    1.4620   
     4. B(C   4,C   3)                1.5420  0.005575 -0.0090    1.5330   
     5. B(C   5,C   4)                1.5256 -0.002673  0.0042    1.5298   
     6. B(C   6,C   5)                1.5249  0.001367  0.0007    1.5255   
     7. B(N   7,C   6)                1.4653  0.000842 -0.0041    1.4612   
     8. B(C   8,N   7)                1.4768  0.003518 -0.0089    1.4679   
     9. B(C   8,C   3)                1.5559  0.009386 -0.0155    1.5404   
    10. B(C   9,C   8)                1.5534  0.006000 -0.0076    1.5458   
    11. B(C   9,C   0)                1.5316  0.000233 -0.0003    1.5312   
    12. B(H  10,C   0)                1.1116  0.010551 -0.0159    1.0957   
    13. B(H  11,C   0)                1.1121  0.009053 -0.0150    1.0971   
    14. B(H  12,C   1)                1.1133  0.006978 -0.0111    1.1023   
    15. B(H  13,C   1)                1.1109  0.008083 -0.0131    1.0978   
    16. B(H  14,N   2)                1.0472  0.026107 -0.0364    1.0108   
    17. B(H  15,C   3)                1.1152  0.005336 -0.0090    1.1062   
    18. B(H  16,C   4)                1.1128  0.008870 -0.0139    1.0989   
    19. B(H  17,C   4)                1.1114  0.008077 -0.0130    1.0984   
    20. B(H  18,C   5)                1.1120  0.010651 -0.0170    1.0950   
    21. B(H  19,C   5)                1.1114  0.008696 -0.0144    1.0970   
    22. B(H  20,C   6)                1.1115  0.009493 -0.0159    1.0956   
    23. B(H  21,C   6)                1.1139  0.003528 -0.0052    1.1088   
    24. B(H  22,N   7)                1.0476  0.024303 -0.0346    1.0130   
    25. B(H  23,C   8)                1.1150  0.005023 -0.0071    1.1079   
    26. B(H  24,C   9)                1.1132  0.010391 -0.0173    1.0959   
    27. B(H  25,C   9)                1.1117  0.009000 -0.0148    1.0968   
    28. A(C   1,C   0,H  11)          109.68 -0.000787    0.59    110.28   
    29. A(C   9,C   0,H  10)          109.68 -0.000376    0.09    109.77   
    30. A(H  10,C   0,H  11)          107.29  0.000513   -0.73    106.56   
    31. A(C   1,C   0,H  10)          109.61  0.002172   -0.82    108.79   
    32. A(C   1,C   0,C   9)          111.37 -0.001300    0.34    111.71   
    33. A(C   9,C   0,H  11)          109.11 -0.000166    0.49    109.61   
    34. A(N   2,C   1,H  13)          107.98 -0.000882    0.43    108.41   
    35. A(C   0,C   1,H  12)          108.55  0.000289   -0.05    108.50   
    36. A(H  12,C   1,H  13)          107.27  0.001153   -0.21    107.06   
    37. A(C   0,C   1,N   2)          113.92  0.004824   -1.83    112.09   
    38. A(C   0,C   1,H  13)          108.67 -0.002462    0.72    109.40   
    39. A(N   2,C   1,H  12)          110.23 -0.003100    1.03    111.25   
    40. A(C   1,N   2,C   3)          112.07 -0.003407    1.22    113.29   
    41. A(C   1,N   2,H  14)          107.59  0.000271    1.20    108.78   
    42. A(C   3,N   2,H  14)          109.27  0.001789   -0.02    109.25   
    43. A(N   2,C   3,C   8)          109.20 -0.000099   -0.02    109.18   
    44. A(N   2,C   3,H  15)          109.13 -0.002316    1.77    110.89   
    45. A(N   2,C   3,C   4)          111.65  0.002809   -0.73    110.92   
    46. A(C   4,C   3,C   8)          111.87 -0.001329   -0.08    111.79   
    47. A(C   8,C   3,H  15)          108.99  0.002491   -1.89    107.10   
    48. A(C   4,C   3,H  15)          105.90 -0.001617    1.00    106.89   
    49. A(C   5,C   4,H  16)          108.79 -0.000496    0.21    109.00   
    50. A(C   3,C   4,H  16)          108.89  0.000055   -0.57    108.32   
    51. A(C   3,C   4,C   5)          111.90  0.000026    0.54    112.44   
    52. A(H  16,C   4,H  17)          107.05  0.000283   -0.38    106.67   
    53. A(C   5,C   4,H  17)          109.60 -0.002648    1.20    110.80   
    54. A(C   3,C   4,H  17)          110.47  0.002767   -1.04    109.43   
    55. A(H  18,C   5,H  19)          108.39  0.000351   -0.05    108.33   
    56. A(C   4,C   5,C   6)          109.57  0.000905   -0.34    109.23   
    57. A(C   6,C   5,H  19)          109.57  0.000213    0.30    109.87   
    58. A(C   4,C   5,H  19)          109.50 -0.001834    0.58    110.09   
    59. A(C   6,C   5,H  18)          109.85  0.000493   -0.73    109.12   
    60. A(C   4,C   5,H  18)          109.95 -0.000147    0.24    110.19   
    61. A(C   5,C   6,N   7)          109.91  0.002731   -0.79    109.12   
    62. A(H  20,C   6,H  21)          107.90  0.000858   -0.35    107.55   
    63. A(N   7,C   6,H  21)          110.68 -0.003550    1.47    112.15   
    64. A(C   5,C   6,H  21)          110.53  0.002733   -1.35    109.18   
    65. A(N   7,C   6,H  20)          109.08  0.001044   -0.59    108.49   
    66. A(C   5,C   6,H  20)          108.68 -0.003897    1.64    110.32   
    67. A(C   8,N   7,H  22)          108.06  0.002546   -0.06    108.00   
    68. A(C   6,N   7,H  22)          107.09 -0.001901    1.87    108.95   
    69. A(C   6,N   7,C   8)          112.06 -0.002234    1.33    113.39   
    70. A(N   7,C   8,C   9)          108.47  0.002268   -0.09    108.39   
    71. A(C   3,C   8,C   9)          111.02 -0.000895   -0.27    110.75   
    72. A(C   9,C   8,H  23)          108.48 -0.001623    0.90    109.38   
    73. A(N   7,C   8,H  23)          109.40 -0.001438    0.93    110.34   
    74. A(C   3,C   8,H  23)          108.02  0.002784   -1.59    106.43   
    75. A(C   3,C   8,N   7)          111.39 -0.001171    0.16    111.55   
    76. A(C   0,C   9,C   8)          113.02  0.000481   -0.45    112.58   
    77. A(H  24,C   9,H  25)          106.96 -0.000123    0.36    107.32   
    78. A(C   8,C   9,H  25)          109.57 -0.000739    0.53    110.10   
    79. A(C   0,C   9,H  25)          109.18 -0.000410    0.38    109.55   
    80. A(C   8,C   9,H  24)          110.39  0.003835   -2.23    108.16   
    81. A(C   0,C   9,H  24)          107.52 -0.003124    1.48    108.99   
    82. D(N   2,C   1,C   0,C   9)    -33.73  0.000618   -1.79    -35.52   
    83. D(H  13,C   1,C   0,H  10)    -34.87  0.000743   -1.70    -36.57   
    84. D(H  13,C   1,C   0,H  11)   -152.42 -0.000696   -0.69   -153.11   
    85. D(H  13,C   1,C   0,C   9)     86.69  0.000886   -1.93     84.76   
    86. D(H  12,C   1,C   0,H  10)     81.49  0.000934   -1.59     79.90   
    87. D(H  12,C   1,C   0,H  11)    -36.06 -0.000505   -0.57    -36.63   
    88. D(H  12,C   1,C   0,C   9)   -156.95  0.001077   -1.81   -158.76   
    89. D(N   2,C   1,C   0,H  10)   -155.29  0.000475   -1.57   -156.86   
    90. D(N   2,C   1,C   0,H  11)     87.16 -0.000965   -0.55     86.61   
    91. D(H  14,N   2,C   1,C   0)   -146.26 -0.001239   -0.43   -146.69   
    92. D(H  14,N   2,C   1,H  12)    -23.95  0.000245   -1.03    -24.99   
    93. D(C   3,N   2,C   1,H  13)   -146.93 -0.000251    1.02   -145.91   
    94. D(C   3,N   2,C   1,H  12)     96.19  0.000582    0.46     96.65   
    95. D(H  14,N   2,C   1,H  13)     92.93 -0.000588   -0.47     92.46   
    96. D(C   3,N   2,C   1,C   0)    -26.12 -0.000902    1.06    -25.05   
    97. D(H  15,C   3,N   2,H  14)     68.02 -0.003095    3.86     71.88   
    98. D(C   8,C   3,N   2,H  14)   -172.94 -0.001502    2.59   -170.34   
    99. D(C   8,C   3,N   2,C   1)     67.91 -0.000885    0.35     68.26   
   100. D(H  15,C   3,N   2,C   1)    -51.14 -0.002478    1.61    -49.52   
   101. D(C   4,C   3,N   2,H  14)    -48.70 -0.001331    1.98    -46.72   
   102. D(C   4,C   3,N   2,C   1)   -167.85 -0.000714   -0.27   -168.12   
   103. D(H  17,C   4,C   3,H  15)    -70.68  0.000111   -0.53    -71.22   
   104. D(H  17,C   4,C   3,C   8)    170.70 -0.001183    1.18    171.88   
   105. D(H  17,C   4,C   3,N   2)     47.98 -0.002140    1.80     49.78   
   106. D(H  16,C   4,C   3,C   8)    -72.00  0.000792   -0.22    -72.22   
   107. D(H  16,C   4,C   3,N   2)    165.27 -0.000165    0.41    165.68   
   108. D(C   5,C   4,C   3,H  15)    166.91  0.001519   -1.71    165.20   
   109. D(H  16,C   4,C   3,H  15)     46.61  0.002086   -1.93     44.68   
   110. D(C   5,C   4,C   3,C   8)     48.29  0.000225    0.01     48.30   
   111. D(C   5,C   4,C   3,N   2)    -74.43 -0.000733    0.63    -73.81   
   112. D(C   6,C   5,C   4,C   3)    -53.99  0.000855   -0.33    -54.32   
   113. D(H  19,C   5,C   4,H  17)     62.91 -0.000506   -0.75     62.16   
   114. D(H  19,C   5,C   4,H  16)    -53.83  0.000921   -1.09    -54.92   
   115. D(H  19,C   5,C   4,C   3)   -174.19  0.001167   -0.86   -175.04   
   116. D(H  18,C   5,C   4,H  17)    -56.08  0.000274   -1.19    -57.27   
   117. D(H  18,C   5,C   4,H  16)   -172.82  0.001700   -1.53   -174.34   
   118. D(H  18,C   5,C   4,C   3)     66.83  0.001946   -1.30     65.53   
   119. D(C   6,C   5,C   4,H  17)   -176.90 -0.000818   -0.22   -177.12   
   120. D(C   6,C   5,C   4,H  16)     66.36  0.000609   -0.56     65.80   
   121. D(H  21,C   6,C   5,H  19)     58.60  0.000248   -0.52     58.07   
   122. D(H  21,C   6,C   5,C   4)    -61.56  0.001809   -1.22    -62.78   
   123. D(H  20,C   6,C   5,H  19)    -59.64 -0.000031   -0.30    -59.94   
   124. D(H  20,C   6,C   5,H  18)     59.32  0.000828   -0.63     58.70   
   125. D(N   7,C   6,C   5,C   4)     60.90  0.001004   -0.81     60.09   
   126. D(N   7,C   6,C   5,H  18)    -59.99  0.000302   -0.43    -60.42   
   127. D(H  21,C   6,C   5,H  18)    177.55  0.001107   -0.84    176.71   
   128. D(N   7,C   6,C   5,H  19)   -178.95 -0.000557   -0.11   -179.05   
   129. D(H  20,C   6,C   5,C   4)   -179.79  0.001530   -1.00   -180.79   
   130. D(H  22,N   7,C   6,H  21)    -59.19  0.001351   -2.59    -61.78   
   131. D(H  22,N   7,C   6,H  20)     59.38  0.000919   -2.51     56.87   
   132. D(H  22,N   7,C   6,C   5)    178.44 -0.001570   -1.34    177.10   
   133. D(C   8,N   7,C   6,H  21)     59.14  0.001997   -0.73     58.40   
   134. D(C   8,N   7,C   6,H  20)    177.70  0.001566   -0.65    177.05   
   135. D(C   8,N   7,C   6,C   5)    -63.23 -0.000924    0.52    -62.71   
   136. D(H  23,C   8,C   3,C   4)     71.49 -0.002110    1.12     72.61   
   137. D(H  23,C   8,C   3,N   2)   -164.40  0.000496    0.11   -164.28   
   138. D(C   9,C   8,C   3,H  15)     73.55 -0.001677    1.08     74.63   
   139. D(C   9,C   8,C   3,C   4)   -169.68 -0.002890    1.08   -168.60   
   140. D(C   9,C   8,C   3,N   2)    -45.58 -0.000285    0.07    -45.50   
   141. D(N   7,C   8,C   3,H  15)   -165.44 -0.000206    0.90   -164.55   
   142. D(N   7,C   8,C   3,C   4)    -48.68 -0.001419    0.90    -47.78   
   143. D(H  23,C   8,C   3,H  15)    -45.27 -0.000897    1.12    -44.15   
   144. D(N   7,C   8,C   3,N   2)     75.43  0.001187   -0.11     75.32   
   145. D(H  23,C   8,N   7,H  22)     55.09 -0.003048    3.92     59.01   
   146. D(H  23,C   8,N   7,C   6)    -62.66 -0.001022    0.89    -61.77   
   147. D(C   9,C   8,N   7,H  22)    -63.07 -0.001593    2.36    -60.71   
   148. D(C   9,C   8,N   7,C   6)    179.18  0.000434   -0.67    178.51   
   149. D(C   3,C   8,N   7,H  22)    174.45 -0.001251    2.65    177.09   
   150. D(C   3,C   8,N   7,C   6)     56.70  0.000775   -0.38     56.32   
   151. D(H  25,C   9,C   8,N   7)    101.86  0.000216   -0.63    101.23   
   152. D(H  25,C   9,C   8,C   3)   -135.44 -0.000302   -0.66   -136.10   
   153. D(H  24,C   9,C   8,H  23)   -134.44 -0.000113   -1.64   -136.08   
   154. D(H  24,C   9,C   8,N   7)    -15.69 -0.001468   -0.07    -15.76   
   155. D(H  24,C   9,C   8,C   3)    107.01 -0.001985   -0.09    106.92   
   156. D(C   0,C   9,C   8,H  23)    105.11  0.000838   -1.65    103.46   
   157. D(C   0,C   9,C   8,N   7)   -136.15 -0.000517   -0.07   -136.22   
   158. D(C   0,C   9,C   8,C   3)    -13.44 -0.001035   -0.10    -13.54   
   159. D(H  25,C   9,C   0,H  11)     54.52  0.000327    0.98     55.50   
   160. D(H  25,C   9,C   0,H  10)    -62.74  0.000020    1.52    -61.22   
   161. D(H  25,C   9,C   0,C   1)    175.75 -0.001604    2.27    178.02   
   162. D(H  24,C   9,C   0,H  11)    170.22 -0.001711    2.40    172.62   
   163. D(H  24,C   9,C   0,H  10)     52.96 -0.002018    2.94     55.90   
   164. D(H  24,C   9,C   0,C   1)    -68.56 -0.003642    3.69    -64.87   
   165. D(C   8,C   9,C   0,H  11)    -67.70  0.001244    0.33    -67.36   
   166. D(C   8,C   9,C   0,H  10)    175.04  0.000938    0.88    175.92   
   167. D(H  25,C   9,C   8,H  23)    -16.89  0.001571   -2.21    -19.10   
   168. D(C   8,C   9,C   0,C   1)     53.53 -0.000687    1.62     55.15   
    ----------------------------------------------------------------------------

         *************************************************************
         *                GEOMETRY OPTIMIZATION CYCLE   2            *
         *************************************************************
---------------------------------
CARTESIAN COORDINATES (ANGSTROEM)
---------------------------------
  C      2.522108    0.233545   -0.031435
  C      2.111814   -1.086291   -0.705851
  N      0.654253   -1.307222   -0.652051
  C      0.005055   -0.612868    0.458692
  C     -1.435478   -1.103301    0.643707
  C     -2.374987   -0.578691   -0.443593
  C     -2.278054    0.942787   -0.500397
  N     -0.902355    1.323404   -0.812934
  C      0.064323    0.906048    0.209929
  C      1.476986    1.330668   -0.252339
  H      3.487336    0.553371   -0.439655
  H      2.672872    0.080067    1.044319
  H      2.659052   -1.911582   -0.221654
  H      2.421116   -1.069002   -1.759024
  H      0.478319   -2.299397   -0.572438
  H      0.535453   -0.807709    1.409669
  H     -1.794533   -0.758717    1.623449
  H     -1.446619   -2.201232    0.672614
  H     -2.093938   -0.992542   -1.417636
  H     -3.407561   -0.878580   -0.226197
  H     -2.934376    1.336762   -1.284189
  H     -2.619408    1.366210    0.465792
  H     -0.851282    2.331558   -0.897600
  H     -0.166634    1.391376    1.178737
  H      1.430032    1.567941   -1.321195
  H      1.786507    2.243398    0.271281

----------------------------
CARTESIAN COORDINATES (A.U.)
----------------------------
  NO LB      ZA    FRAG     MASS         X           Y           Z
   0 C     6.0000    0    12.011    4.766093    0.441336   -0.059404
   1 C     6.0000    0    12.011    3.990750   -2.052793   -1.333864
   2 N     7.0000    0    14.007    1.236359   -2.470292   -1.232198
   3 C     6.0000    0    12.011    0.009553   -1.158152    0.866801
   4 C     6.0000    0    12.011   -2.712660   -2.084938    1.216429
   5 C     6.0000    0    12.011   -4.488075   -1.093568   -0.838268
   6 C     6.0000    0    12.011   -4.304899    1.781610   -0.945613
   7 N     7.0000    0    14.007   -1.705204    2.500872   -1.536223
   8 C     6.0000    0    12.011    0.121552    1.712182    0.396709
   9 C     6.0000    0    12.011    2.791099    2.514598   -0.476852
  10 H     1.0000    0     1.008    6.590109    1.045721   -0.830828
  11 H     1.0000    0     1.008    5.050996    0.151304    1.973477
  12 H     1.0000    0     1.008    5.024880   -3.612366   -0.418866
  13 H     1.0000    0     1.008    4.575246   -2.020122   -3.324074
  14 H     1.0000    0     1.008    0.903891   -4.345231   -1.081751
  15 H     1.0000    0     1.008    1.011860   -1.526350    2.663887
  16 H     1.0000    0     1.008   -3.391176   -1.433768    3.067874
  17 H     1.0000    0     1.008   -2.733713   -4.159726    1.271056
  18 H     1.0000    0     1.008   -3.956969   -1.875632   -2.678944
  19 H     1.0000    0     1.008   -6.439356   -1.660275   -0.427450
  20 H     1.0000    0     1.008   -5.545167    2.526115   -2.426765
  21 H     1.0000    0     1.008   -4.949963    2.581762    0.880219
  22 H     1.0000    0     1.008   -1.608691    4.406007   -1.696219
  23 H     1.0000    0     1.008   -0.314892    2.629319    2.227490
  24 H     1.0000    0     1.008    2.702369    2.962979   -2.496696
  25 H     1.0000    0     1.008    3.376009    4.239407    0.512648

--------------------------------
INTERNAL COORDINATES (ANGSTROEM)
--------------------------------
 C      0   0   0     0.000000000000     0.00000000     0.00000000
 C      1   0   0     1.537902494261     0.00000000     0.00000000
 N      2   1   0     1.475190858264   112.09450432     0.00000000
 C      3   2   1     1.461962745533   113.28657596   334.94609617
 C      4   3   2     1.532935322239   110.91853712   191.86748896
 C      5   4   3     1.529742696718   112.43520621   286.18600531
 C      6   5   4     1.525621378365   109.23549758   305.67836258
 N      7   6   5     1.461196925667   109.12066570    60.09335156
 C      8   7   6     1.467958433034   113.38396800   297.29215244
 C      1   2   3     1.531260125423   111.68709381   324.48423141
 H      1   2   3     1.095717362314   108.79225861   203.15427937
 H      1   2   3     1.097056400675   110.28039567    86.61590906
 H      2   1   3     1.102279618803   108.50985279   236.74694657
 H      2   1   3     1.097789398585   109.39164217   120.27390834
 H      3   2   1     1.010793391269   108.77507866   213.29861070
 H      4   3   2     1.106183889650   110.89057949   310.47039290
 H      5   4   3     1.098887604380   108.32058208   165.67740184
 H      5   4   3     1.098367679947   109.42130722    49.76854883
 H      6   5   4     1.094998557852   110.18255415    65.53340149
 H      6   5   4     1.096996731554   110.08948571   184.95850119
 H      7   6   5     1.095583886652   110.31623309   179.20283548
 H      7   6   5     1.108751284510   109.19880681   297.20693899
 H      8   7   6     1.012991317457   108.94038046   177.08387438
 H      9   8   7     1.107913720233   110.33369198   298.23004080
 H     10   1   2     1.095880921469   108.97022309   295.15014540
 H     10   1   2     1.096839473735   109.55705170   178.02080633

---------------------------
INTERNAL COORDINATES (A.U.)
---------------------------
 C      0   0   0     0.000000000000     0.00000000     0.00000000
 C      1   0   0     2.906214534827     0.00000000     0.00000000
 N      2   1   0     2.787706717382   112.09450432     0.00000000
 C      3   2   1     2.762709207053   113.28657596   334.94609617
 C      4   3   2     2.896827940047   110.91853712   191.86748896
 C      5   4   3     2.890794752162   112.43520621   286.18600531
 C      6   5   4     2.883006589165   109.23549758   305.67836258
 N      7   6   5     2.761262017238   109.12066570    60.09335156
 C      8   7   6     2.774039414415   113.38396800   297.29215244
 C      1   2   3     2.893662276843   111.68709381   324.48423141
 H      1   2   3     2.070605734957   108.79225861   203.15427937
 H      1   2   3     2.073136150741   110.28039567    86.61590906
 H      2   1   3     2.083006602542   108.50985279   236.74694657
 H      2   1   3     2.074521316047   109.39164217   120.27390834
 H      3   2   1     1.910122687476   108.77507866   213.29861070
 H      4   3   2     2.090384605195   110.89057949   310.47039290
 H      5   4   3     2.076596624240   108.32058208   165.67740184
 H      5   4   3     2.075614109450   109.42130722    49.76854883
 H      6   5   4     2.069247391379   110.18255415    65.53340149
 H      6   5   4     2.073023392445   110.08948571   184.95850119
 H      7   6   5     2.070353502509   110.31623309   179.20283548
 H      7   6   5     2.095236278357   109.19880681   297.20693899
 H      8   7   6     1.914276166034   108.94038046   177.08387438
 H      9   8   7     2.093653511253   110.33369198   298.23004080
 H     10   1   2     2.070914816965   108.97022309   295.15014540
 H     10   1   2     2.072726218234   109.55705170   178.02080633


           ************************************************************
           *        Program running with 6 parallel MPI-processes     *
           *              working on a common directory               *
           ************************************************************
------------------------------------------------------------------------------
                   ___                                                        
                  /   \      - P O W E R E D   B Y -                         
                 /     \                                                     
                 |  |  |   _    _      __       _____    __    __             
                 |  |  |  | |  | |    /  \     |  _  \  |  |  /  |          
                  \  \/   | |  | |   /    \    | | | |  |  | /  /          
                 / \  \   | |__| |  /  /\  \   | |_| |  |  |/  /          
                |  |  |   |  __  | /  /__\  \  |    /   |      \           
                |  |  |   | |  | | |   __   |  |    \   |  |\   \          
                \     /   | |  | | |  |  |  |  | |\  \  |  | \   \       
                 \___/    |_|  |_| |__|  |__|  |_| \__\ |__|  \__/        
                                                                              
                      - O R C A' S   B I G   F R I E N D -                    
                                      &                                       
                       - I N T E G R A L  F E E D E R -                       
                                                                              
 v1 FN, 2020, v2 2021                                                         
------------------------------------------------------------------------------


Reading SHARK input file file.SHARKINP.tmp ... ok
----------------------
SHARK INTEGRAL PACKAGE
----------------------

Number of atoms                             ...     26
Number of basis functions                   ...    276
Number of shells                            ...    144
Maximum angular momentum                    ...      2
Integral batch strategy                     ... SHARK/LIBINT Hybrid
RI-J (if used) integral strategy            ... SPLIT-RIJ (Revised 2003 algorithm where possible)
Printlevel                                  ...      1
Contraction scheme used                     ... SEGMENTED contraction
Coulomb Range Separation                    ... NOT USED
Exchange Range Separation                   ... Long Range
   Mu parameter                             ...  0.300000
   Scaling (regular/separated)              ...  0.167000  0.833000
Finite Nucleus Model                        ... NOT USED
Auxiliary Coulomb fitting basis             ... AVAILABLE
   # of basis functions in Aux-J            ...    666
   # of shells in Aux-J                     ...    230
   Maximum angular momentum in Aux-J        ...      4
Auxiliary J/K fitting basis                 ... NOT available
Auxiliary Correlation fitting basis         ... NOT available
Auxiliary 'external' fitting basis          ... NOT available
Integral threshold                          ...     2.500000e-11
Primitive cut-off                           ...     2.500000e-12
Primitive pair pre-selection threshold      ...     2.500000e-12

Calculating pre-screening integrals         ... done (  0.0 sec) Dimension = 144
Organizing shell pair data                  ... done (  0.1 sec)
Shell pair information
Total number of shell pairs                 ...     10440
Shell pairs after pre-screening             ...      9880
Total number of primitive shell pairs       ...     35769
Primitive shell pairs kept                  ...     25281
          la=0 lb=0:   3755 shell pairs
          la=1 lb=0:   3811 shell pairs
          la=1 lb=1:    997 shell pairs
          la=2 lb=0:    837 shell pairs
          la=2 lb=1:    428 shell pairs
          la=2 lb=2:     52 shell pairs

Calculating one electron integrals          ... done (  0.0 sec)
Calculating RI/J V-Matrix + Cholesky decomp.... done (  0.0 sec)
Calculating Nuclear repulsion               ... done (  0.0 sec) ENN=    593.664817318972 Eh

SHARK setup successfully completed in   0.4 seconds

Maximum memory used throughout the entire GTOINT-calculation: 18.7 MB


           ************************************************************
           *        Program running with 6 parallel MPI-processes     *
           *              working on a common directory               *
           ************************************************************

Diagonalization of the overlap matrix:
Smallest eigenvalue                        ... 3.155e-06
Time for diagonalization                   ...    0.028 sec
Threshold for overlap eigenvalues          ... 1.000e-08
Number of eigenvalues below threshold      ... 0
Time for construction of square roots      ...    0.014 sec
Total time needed                          ...    0.043 sec

-------------------
DFT GRID GENERATION
-------------------

General Integration Accuracy     IntAcc      ... 4.388
Radial Grid Type                 RadialGrid  ... OptM3 with GC (2021)
Angular Grid (max. ang.)         AngularGrid ... 4 (Lebedev-302)
Angular grid pruning method      GridPruning ... 4 (adaptive)
Weight generation scheme         WeightScheme... Becke
Basis function cutoff            BFCut       ... 1.0000e-11
Integration weight cutoff        WCut        ... 1.0000e-14
Angular grids for H and He will be reduced by one unit
Partially contracted basis set               ... off
Rotationally invariant grid construction     ... off

Total number of grid points                  ...   115218
Total number of batches                      ...     1811
Average number of points per batch           ...       63
Average number of grid points per atom       ...     4431
Time for grid setup =    0.904 sec

--------------------
COSX GRID GENERATION
--------------------

GRIDX 1
-------
General Integration Accuracy     IntAcc      ... 3.816
Radial Grid Type                 RadialGrid  ... OptM3 with GC (2021)
Angular Grid (max. ang.)         AngularGrid ... 1 (Lebedev-50)
Angular grid pruning method      GridPruning ... 4 (adaptive)
Weight generation scheme         WeightScheme... Becke
Basis function cutoff            BFCut       ... 1.0000e-11
Integration weight cutoff        WCut        ... 1.0000e-14
Angular grids for H and He will be reduced by one unit
Partially contracted basis set               ... on
Rotationally invariant grid construction     ... off

Total number of grid points                  ...    14393
Total number of batches                      ...      239
Average number of points per batch           ...       60
Average number of grid points per atom       ...      554
UseSFitting                                  ... on

GRIDX 2
-------
General Integration Accuracy     IntAcc      ... 4.020
Radial Grid Type                 RadialGrid  ... OptM3 with GC (2021)
Angular Grid (max. ang.)         AngularGrid ... 2 (Lebedev-110)
Angular grid pruning method      GridPruning ... 4 (adaptive)
Weight generation scheme         WeightScheme... Becke
Basis function cutoff            BFCut       ... 1.0000e-11
Integration weight cutoff        WCut        ... 1.0000e-14
Angular grids for H and He will be reduced by one unit
Partially contracted basis set               ... on
Rotationally invariant grid construction     ... off

Total number of grid points                  ...    32963
Total number of batches                      ...      530
Average number of points per batch           ...       62
Average number of grid points per atom       ...     1268
UseSFitting                                  ... on

GRIDX 3
-------
General Integration Accuracy     IntAcc      ... 4.338
Radial Grid Type                 RadialGrid  ... OptM3 with GC (2021)
Angular Grid (max. ang.)         AngularGrid ... 3 (Lebedev-194)
Angular grid pruning method      GridPruning ... 4 (adaptive)
Weight generation scheme         WeightScheme... Becke
Basis function cutoff            BFCut       ... 1.0000e-11
Integration weight cutoff        WCut        ... 1.0000e-14
Angular grids for H and He will be reduced by one unit
Partially contracted basis set               ... on
Rotationally invariant grid construction     ... off

Total number of grid points                  ...    73685
Total number of batches                      ...     1162
Average number of points per batch           ...       63
Average number of grid points per atom       ...     2834
UseSFitting                                  ... on

Time for X-Grid setup             =    0.991 sec

--------------
SCF ITERATIONS
--------------
ITER       Energy         Delta-E        Max-DP      RMS-DP      [F,P]     Damp
               ***  Starting incremental Fock matrix formation  ***
  0   -424.1873443847   0.000000000000 0.12460655  0.00090172  0.0118153 0.7000
                      *** Initiating the SOSCF procedure ***
                      *** Re-Reading the Fockian *** 
                      *** Removing any level shift *** 
ITER      Energy       Delta-E        Grad      Rot      Max-DP    RMS-DP
  1   -424.18796656  -0.0006221740  0.000534  0.000534  0.487155  0.003272
               *** Restarting incremental Fock matrix formation ***
  2   -424.18965985  -0.0016932899  0.000724  0.001103  0.256536  0.001641
  3   -424.18977471  -0.0001148600  0.000522  0.000522  0.088765  0.000551
  4   -424.18980641  -0.0000316987  0.000099  0.000117  0.026365  0.000170
  5   -424.18980861  -0.0000022003  0.000033  0.000082  0.006812  0.000047
  6   -424.18980881  -0.0000002050  0.000016  0.000043  0.006926  0.000049
  7   -424.18980886  -0.0000000457  0.000005  0.000021  0.006765  0.000040
                  ***Gradient check signals convergence***
              ***Rediagonalizing the Fockian in SOSCF/NRSCF***

               *****************************************************
               *                     SUCCESS                       *
               *           SCF CONVERGED AFTER   8 CYCLES          *
               *****************************************************

Old exchange energy                            =    -20.244370250 Eh
New exchange energy                            =    -20.244372813 Eh
Exchange energy change after final integration =     -0.000002563 Eh
Total energy after final integration           =   -424.189811422 Eh
Final COS-X integration done in                =    16.647 sec
Total Energy       :         -424.18981142 Eh          -11542.79159 eV
  Last Energy change         ...   -1.0903e-09  Tolerance :   1.0000e-08
  Last MAX-Density change    ...    2.6645e-15  Tolerance :   1.0000e-07
             **** THE GBW FILE WAS UPDATED (file.gbw) ****
             **** DENSITY file.scfp WAS UPDATED ****
             **** ENERGY FILE WAS UPDATED (file.en.tmp) ****
             **** THE GBW FILE WAS UPDATED (file.gbw) ****
             **** DENSITY file.scfp WAS UPDATED ****
Total SCF time: 0 days 0 hours 1 min 23 sec 

Maximum memory used throughout the entire SCF-calculation: 70.7 MB


-------------------------------------------------------------------------------
                          DFT DISPERSION CORRECTION                            
                                                                               
                              DFTD3 V3.1  Rev 1                                
                          USING Becke-Johnson damping                          
-------------------------------------------------------------------------------
-------------------------   ----------------
Dispersion correction           -0.047379851
-------------------------   ----------------


-------------------------   --------------------
FINAL SINGLE POINT ENERGY      -424.237191273163
-------------------------   --------------------


           ************************************************************
           *        Program running with 6 parallel MPI-processes     *
           *              working on a common directory               *
           ************************************************************
------------------------------------------------------------------------------
                         ORCA SCF GRADIENT CALCULATION
------------------------------------------------------------------------------

 ... reading COSX grid (gridx3)
Gradient of the Kohn-Sham DFT energy:
Kohn-Sham wavefunction type      ... RKS
Hartree-Fock exchange scaling    ...    0.167
Number of operators              ...    1
Number of atoms                  ...   26
Basis set dimensions             ...  276
Integral neglect threshold       ... 2.5e-11
Integral primitive cutoff        ... 2.5e-12
SHARK Integral package           ... ON

Nuc. rep. gradient       (SHARK) ... done (  0.0 sec)
HCore & Overlap gradient (SHARK) ... done (  0.2 sec)
RI-J gradient            (SHARK) ... done (  1.0 sec)
COSX-gradient                    ... done ( 19.0 sec)
Exchange-correlation gradient    ... done
Dispersion correction            ... done

------------------
CARTESIAN GRADIENT
------------------

   1   C   :    0.001021222    0.000055768   -0.000266883
   2   C   :   -0.000640102    0.000222913    0.000502175
   3   N   :   -0.002086752   -0.002500832   -0.001303379
   4   C   :   -0.000229512    0.001619155    0.000143943
   5   C   :    0.000230243   -0.000009433    0.001092584
   6   C   :    0.000444590   -0.000019272   -0.000762848
   7   C   :    0.000095475    0.000152400    0.000342811
   8   N   :    0.001592886    0.002200266   -0.002891301
   9   C   :    0.000112204   -0.001387366    0.000511585
  10   C   :   -0.001392377   -0.000529357   -0.000563194
  11   H   :   -0.000536609    0.000046221   -0.000854491
  12   H   :    0.000287392    0.000266182   -0.000107928
  13   H   :   -0.000493894   -0.000124458    0.000298714
  14   H   :    0.000461594   -0.000273719    0.000167428
  15   H   :    0.002090800    0.002450213    0.001085202
  16   H   :   -0.000049738   -0.001169847   -0.000463448
  17   H   :   -0.000244915   -0.000103865   -0.000103726
  18   H   :   -0.000180456    0.000144317   -0.000603830
  19   H   :   -0.000295223   -0.000446504    0.000325948
  20   H   :    0.000050107    0.000401098    0.000215808
  21   H   :   -0.000256905   -0.000661885    0.000197244
  22   H   :    0.000434446    0.000511254   -0.000206230
  23   H   :   -0.001384034   -0.002223704    0.002345015
  24   H   :   -0.000082581    0.000963252   -0.000588866
  25   H   :    0.001226829    0.000839895    0.000549966
  26   H   :   -0.000198494   -0.000473766    0.000702607

Difference to translation invariance:
           :   -0.0000238036   -0.0000510754   -0.0002350927

Difference to rotation invariance:
           :   -0.0005586040    0.0006781541    0.0002527715

Norm of the cartesian gradient     ...    0.0085743317
RMS gradient                       ...    0.0009708519
MAX gradient                       ...    0.0028913013

-------
TIMINGS
-------

Total SCF gradient time            ...       25.608 sec

One electron gradient       ....       0.196 sec  (  0.8%)
RI-J Coulomb gradient       ....       0.957 sec  (  3.7%)
COSX gradient               ....      19.036 sec  ( 74.3%)
XC gradient                 ....       4.675 sec  ( 18.3%)

Maximum memory used throughout the entire SCFGRAD-calculation: 55.0 MB
------------------------------------------------------------------------------
                         ORCA GEOMETRY RELAXATION STEP
------------------------------------------------------------------------------

Reading the OPT-File                    .... done
Getting information on internals        .... done
Copying old internal coords+grads       .... done
Making the new internal coordinates     .... (new redundants).... done
Validating the new internal coordinates .... (new redundants).... done
Calculating the B-matrix                .... done
Calculating the G,G- and P matrices     .... done
Transforming gradient to internals      .... done
Projecting the internal gradient        .... done
Number of atoms                         ....  26
Number of internal coordinates          .... 168
Current Energy                          ....  -424.237191273 Eh
Current gradient norm                   ....     0.008574332 Eh/bohr
Maximum allowed component of the step   ....  0.300
Current trust radius                    ....  0.300
Updating the Hessian (BFGS)             .... done
Forming the augmented Hessian           .... done
Diagonalizing the augmented Hessian     .... done
Last element of RFO vector              ....  0.955326613
Lowest eigenvalues of augmented Hessian:
 -0.000894877  0.002093744  0.004624743  0.007012486  0.009267717
Length of the computed step             ....  0.309372865
Warning: the length of the step is outside the trust region - taking restricted step instead
The input lambda is                     ....    -0.000895
   iter:   1  x=   -0.001081  g=   30.635943 f(x)=     0.005712
   iter:   2  x=   -0.001091  g=   27.725693 f(x)=     0.000278
   iter:   3  x=   -0.001091  g=   27.580496 f(x)=     0.000001
   iter:   4  x=   -0.001091  g=   27.580115 f(x)=     0.000000
   iter:   5  x=   -0.001091  g=   27.580115 f(x)=     0.000000
The output lambda is                    ....    -0.001091 (5 iterations)
The final length of the internal step   ....  0.300000000
Converting the step to cartesian space:
 Initial RMS(Int)=    0.0231455025
Transforming coordinates:
 Iter   0:  RMS(Cart)=    0.0308762273 RMS(Int)=    0.4808744288
 Iter   1:  RMS(Cart)=    0.0006302073 RMS(Int)=    0.0003514240
 Iter   2:  RMS(Cart)=    0.0000225203 RMS(Int)=    0.0000177780
 Iter   3:  RMS(Cart)=    0.0000010165 RMS(Int)=    0.0000006786
 Iter   4:  RMS(Cart)=    0.0000000431 RMS(Int)=    0.0000000368
done
Storing new coordinates                 .... done

                                .--------------------.
          ----------------------|Geometry convergence|-------------------------
          Item                value                   Tolerance       Converged
          ---------------------------------------------------------------------
          Energy change      -0.0057991790            0.0000050000      NO
          RMS gradient        0.0004309917            0.0001000000      NO
          MAX gradient        0.0026869200            0.0003000000      NO
          RMS step            0.0231455025            0.0020000000      NO
          MAX step            0.0685581217            0.0040000000      NO
          ........................................................
          Max(Bonds)      0.0033      Max(Angles)    1.20
          Max(Dihed)        3.93      Max(Improp)    0.00
          ---------------------------------------------------------------------

The optimization has not yet converged - more geometry cycles are needed


    ---------------------------------------------------------------------------
                         Redundant Internal Coordinates
                            (Angstroem and degrees)

        Definition                    Value    dE/dq     Step     New-Value
    ----------------------------------------------------------------------------
     1. B(C   1,C   0)                1.5379 -0.000100 -0.0009    1.5370   
     2. B(N   2,C   1)                1.4752 -0.000209 -0.0013    1.4739   
     3. B(C   3,N   2)                1.4620 -0.000127 -0.0017    1.4602   
     4. B(C   4,C   3)                1.5329 -0.000019 -0.0001    1.5329   
     5. B(C   5,C   4)                1.5297 -0.000237  0.0003    1.5301   
     6. B(C   6,C   5)                1.5256 -0.000203  0.0009    1.5265   
     7. B(N   7,C   6)                1.4612 -0.000152 -0.0023    1.4589   
     8. B(C   8,N   7)                1.4680  0.000036 -0.0033    1.4646   
     9. B(C   8,C   3)                1.5403 -0.000020  0.0021    1.5424   
    10. B(C   9,C   8)                1.5458 -0.000080 -0.0000    1.5458   
    11. B(C   9,C   0)                1.5313 -0.000109 -0.0012    1.5301   
    12. B(H  10,C   0)                1.0957 -0.000147 -0.0000    1.0957   
    13. B(H  11,C   0)                1.0971 -0.000086 -0.0000    1.0970   
    14. B(H  12,C   1)                1.1023 -0.000017 -0.0003    1.1020   
    15. B(H  13,C   1)                1.0978 -0.000044  0.0000    1.0978   
    16. B(H  14,N   2)                1.0108 -0.002687  0.0026    1.0134   
    17. B(H  15,C   3)                1.1062 -0.000211 -0.0001    1.1061   
    18. B(H  16,C   4)                1.0989 -0.000044 -0.0000    1.0989   
    19. B(H  17,C   4)                1.0984 -0.000158 -0.0000    1.0983   
    20. B(H  18,C   5)                1.0950 -0.000198 -0.0000    1.0950   
    21. B(H  19,C   5)                1.0970 -0.000117 -0.0003    1.0967   
    22. B(H  20,C   6)                1.0956 -0.000230 -0.0001    1.0955   
    23. B(H  21,C   6)                1.1088 -0.000111  0.0001    1.1088   
    24. B(H  22,N   7)                1.0130 -0.002474  0.0020    1.0149   
    25. B(H  23,C   8)                1.1079 -0.000064  0.0002    1.1081   
    26. B(H  24,C   9)                1.0959 -0.000426  0.0003    1.0962   
    27. B(H  25,C   9)                1.0968 -0.000104 -0.0004    1.0965   
    28. A(C   1,C   0,H  11)          110.28 -0.000168    0.14    110.42   
    29. A(C   9,C   0,H  10)          109.78 -0.000051    0.33    110.11   
    30. A(H  10,C   0,H  11)          106.56  0.000186   -0.17    106.39   
    31. A(C   1,C   0,H  10)          108.79  0.000138    0.07    108.86   
    32. A(C   1,C   0,C   9)          111.69  0.000106   -0.60    111.08   
    33. A(C   9,C   0,H  11)          109.60 -0.000206    0.25    109.85   
    34. A(N   2,C   1,H  13)          108.40  0.000036   -0.06    108.34   
    35. A(C   0,C   1,H  12)          108.51 -0.000016    0.23    108.74   
    36. A(H  12,C   1,H  13)          107.06  0.000008    0.11    107.17   
    37. A(C   0,C   1,N   2)          112.09  0.000247   -0.64    111.45   
    38. A(C   0,C   1,H  13)          109.39 -0.000008   -0.06    109.34   
    39. A(N   2,C   1,H  12)          111.25 -0.000276    0.45    111.70   
    40. A(C   1,N   2,C   3)          113.29 -0.000303    0.37    113.66   
    41. A(C   1,N   2,H  14)          108.78 -0.000598    1.03    109.81   
    42. A(C   3,N   2,H  14)          109.21  0.000080    0.49    109.71   
    43. A(N   2,C   3,C   8)          109.18  0.000167   -0.04    109.14   
    44. A(N   2,C   3,H  15)          110.89 -0.000484    0.43    111.32   
    45. A(N   2,C   3,C   4)          110.92  0.000319    0.20    111.12   
    46. A(C   4,C   3,C   8)          111.79 -0.000166   -0.09    111.70   
    47. A(C   8,C   3,H  15)          107.10  0.000348   -0.55    106.55   
    48. A(C   4,C   3,H  15)          106.89 -0.000204    0.06    106.94   
    49. A(C   5,C   4,H  16)          109.00 -0.000104   -0.13    108.87   
    50. A(C   3,C   4,H  16)          108.32 -0.000065   -0.31    108.01   
    51. A(C   3,C   4,C   5)          112.44  0.000122    0.26    112.69   
    52. A(H  16,C   4,H  17)          106.66  0.000130   -0.19    106.46   
    53. A(C   5,C   4,H  17)          110.81 -0.000412    0.38    111.20   
    54. A(C   3,C   4,H  17)          109.42  0.000334   -0.04    109.38   
    55. A(H  18,C   5,H  19)          108.33 -0.000034    0.05    108.38   
    56. A(C   4,C   5,C   6)          109.24 -0.000162   -0.20    109.04   
    57. A(C   6,C   5,H  19)          109.87 -0.000062    0.31    110.17   
    58. A(C   4,C   5,H  19)          110.09 -0.000096    0.08    110.17   
    59. A(C   6,C   5,H  18)          109.12  0.000267   -0.28    108.84   
    60. A(C   4,C   5,H  18)          110.18  0.000093    0.05    110.23   
    61. A(C   5,C   6,N   7)          109.12  0.000340   -0.48    108.64   
    62. A(H  20,C   6,H  21)          107.56  0.000059    0.01    107.57   
    63. A(N   7,C   6,H  21)          112.13 -0.000516    0.47    112.61   
    64. A(C   5,C   6,H  21)          109.20  0.000282   -0.14    109.06   
    65. A(N   7,C   6,H  20)          108.50  0.000287   -0.21    108.29   
    66. A(C   5,C   6,H  20)          110.32 -0.000471    0.35    110.67   
    67. A(C   8,N   7,H  22)          107.94  0.000100    0.78    108.72   
    68. A(C   6,N   7,H  22)          108.94 -0.000703    1.20    110.14   
    69. A(C   6,N   7,C   8)          113.38 -0.000452    0.71    114.09   
    70. A(N   7,C   8,C   9)          108.38  0.000120   -0.02    108.36   
    71. A(C   3,C   8,C   9)          110.75  0.000021   -0.28    110.47   
    72. A(C   9,C   8,H  23)          109.37 -0.000233    0.30    109.67   
    73. A(N   7,C   8,H  23)          110.33 -0.000250    0.49    110.83   
    74. A(C   3,C   8,H  23)          106.42  0.000225   -0.40    106.02   
    75. A(C   3,C   8,N   7)          111.57  0.000104   -0.07    111.50   
    76. A(C   0,C   9,C   8)          112.57 -0.000087   -0.49    112.07   
    77. A(H  24,C   9,H  25)          107.31 -0.000121    0.23    107.54   
    78. A(C   8,C   9,H  25)          110.10 -0.000139    0.30    110.40   
    79. A(C   0,C   9,H  25)          109.56 -0.000054    0.47    110.03   
    80. A(C   8,C   9,H  24)          108.18  0.000697   -0.59    107.59   
    81. A(C   0,C   9,H  24)          108.97 -0.000291    0.12    109.09   
    82. D(N   2,C   1,C   0,C   9)    -35.52  0.000271   -1.80    -37.32   
    83. D(H  13,C   1,C   0,H  10)    -36.57  0.000373   -2.41    -38.98   
    84. D(H  13,C   1,C   0,H  11)   -153.11  0.000163   -2.32   -155.43   
    85. D(H  13,C   1,C   0,C   9)     84.76  0.000471   -2.34     82.42   
    86. D(H  12,C   1,C   0,H  10)     79.90  0.000370   -2.18     77.72   
    87. D(H  12,C   1,C   0,H  11)    -36.64  0.000160   -2.10    -38.74   
    88. D(H  12,C   1,C   0,C   9)   -158.77  0.000467   -2.11   -160.88   
    89. D(N   2,C   1,C   0,H  10)   -156.85  0.000174   -1.87   -158.71   
    90. D(N   2,C   1,C   0,H  11)     86.62 -0.000037   -1.78     84.83   
    91. D(H  14,N   2,C   1,C   0)   -146.70  0.000366   -1.04   -147.74   
    92. D(H  14,N   2,C   1,H  12)    -25.00  0.000323   -0.86    -25.86   
    93. D(C   3,N   2,C   1,H  13)   -145.90 -0.000331    1.00   -144.90   
    94. D(C   3,N   2,C   1,H  12)     96.64 -0.000204    0.66     97.30   
    95. D(H  14,N   2,C   1,H  13)     92.45  0.000196   -0.51     91.94   
    96. D(C   3,N   2,C   1,C   0)    -25.05 -0.000161    0.48    -24.58   
    97. D(H  15,C   3,N   2,H  14)     71.87 -0.001129    2.22     74.09   
    98. D(C   8,C   3,N   2,H  14)   -170.35 -0.000888    1.77   -168.57   
    99. D(C   8,C   3,N   2,C   1)     68.25  0.000023   -0.08     68.17   
   100. D(H  15,C   3,N   2,C   1)    -49.53 -0.000218    0.37    -49.16   
   101. D(C   4,C   3,N   2,H  14)    -46.73 -0.000768    1.77    -44.96   
   102. D(C   4,C   3,N   2,C   1)   -168.13  0.000143   -0.09   -168.22   
   103. D(H  17,C   4,C   3,H  15)    -71.23  0.000043   -0.27    -71.50   
   104. D(H  17,C   4,C   3,C   8)    171.88 -0.000164    0.41    172.29   
   105. D(H  17,C   4,C   3,N   2)     49.77 -0.000490    0.39     50.15   
   106. D(H  16,C   4,C   3,C   8)    -72.21  0.000134   -0.03    -72.24   
   107. D(H  16,C   4,C   3,N   2)    165.68 -0.000191   -0.05    165.62   
   108. D(C   5,C   4,C   3,H  15)    165.19  0.000244   -0.92    164.27   
   109. D(H  16,C   4,C   3,H  15)     44.68  0.000341   -0.71     43.97   
   110. D(C   5,C   4,C   3,C   8)     48.30  0.000037   -0.23     48.06   
   111. D(C   5,C   4,C   3,N   2)    -73.81 -0.000288   -0.26    -74.07   
   112. D(C   6,C   5,C   4,C   3)    -54.32  0.000148   -0.44    -54.77   
   113. D(H  19,C   5,C   4,H  17)     62.15  0.000169   -1.14     61.01   
   114. D(H  19,C   5,C   4,H  16)    -54.92  0.000313   -1.05    -55.98   
   115. D(H  19,C   5,C   4,C   3)   -175.04  0.000387   -0.75   -175.79   
   116. D(H  18,C   5,C   4,H  17)    -57.27  0.000214   -1.28    -58.55   
   117. D(H  18,C   5,C   4,H  16)   -174.35  0.000357   -1.19   -175.54   
   118. D(H  18,C   5,C   4,C   3)     65.53  0.000432   -0.88     64.65   
   119. D(C   6,C   5,C   4,H  17)   -177.13 -0.000070   -0.84   -177.97   
   120. D(C   6,C   5,C   4,H  16)     65.80  0.000073   -0.75     65.05   
   121. D(H  21,C   6,C   5,H  19)     58.06  0.000084    0.17     58.24   
   122. D(H  21,C   6,C   5,C   4)    -62.79  0.000344    0.01    -62.78   
   123. D(H  20,C   6,C   5,H  19)    -59.94  0.000121    0.03    -59.91   
   124. D(H  20,C   6,C   5,H  18)     58.69  0.000203    0.11     58.80   
   125. D(N   7,C   6,C   5,C   4)     60.09  0.000103    0.20     60.29   
   126. D(N   7,C   6,C   5,H  18)    -60.42 -0.000074    0.44    -59.98   
   127. D(H  21,C   6,C   5,H  18)    176.70  0.000166    0.25    176.95   
   128. D(N   7,C   6,C   5,H  19)   -179.05 -0.000157    0.36   -178.69   
   129. D(H  20,C   6,C   5,C   4)    179.20  0.000380   -0.13    179.07   
   130. D(H  22,N   7,C   6,H  21)    -61.80  0.000748   -2.49    -64.30   
   131. D(H  22,N   7,C   6,H  20)     56.85  0.000695   -2.33     54.52   
   132. D(H  22,N   7,C   6,C   5)    177.08  0.000495   -2.32    174.77   
   133. D(C   8,N   7,C   6,H  21)     58.41  0.000090   -0.39     58.02   
   134. D(C   8,N   7,C   6,H  20)    177.06  0.000036   -0.22    176.84   
   135. D(C   8,N   7,C   6,C   5)    -62.71 -0.000163   -0.21    -62.92   
   136. D(H  23,C   8,C   3,C   4)     72.61 -0.000368    1.24     73.85   
   137. D(H  23,C   8,C   3,N   2)   -164.29  0.000044    1.40   -162.88   
   138. D(C   9,C   8,C   3,H  15)     74.63 -0.000376    1.53     76.16   
   139. D(C   9,C   8,C   3,C   4)   -168.61 -0.000503    1.20   -167.41   
   140. D(C   9,C   8,C   3,N   2)    -45.51 -0.000091    1.36    -44.14   
   141. D(N   7,C   8,C   3,H  15)   -164.55 -0.000139    1.26   -163.29   
   142. D(N   7,C   8,C   3,C   4)    -47.79 -0.000265    0.94    -46.86   
   143. D(H  23,C   8,C   3,H  15)    -44.15 -0.000241    1.57    -42.58   
   144. D(N   7,C   8,C   3,N   2)     75.31  0.000146    1.10     76.41   
   145. D(H  23,C   8,N   7,H  22)     59.01 -0.001108    2.28     61.28   
   146. D(H  23,C   8,N   7,C   6)    -61.77 -0.000004   -0.09    -61.86   
   147. D(C   9,C   8,N   7,H  22)    -60.72 -0.000748    1.65    -59.07   
   148. D(C   9,C   8,N   7,C   6)    178.50  0.000355   -0.73    177.78   
   149. D(C   3,C   8,N   7,H  22)    177.08 -0.000923    2.06    179.14   
   150. D(C   3,C   8,N   7,C   6)     56.31  0.000181   -0.31     55.99   
   151. D(H  25,C   9,C   8,N   7)    101.23  0.000064   -2.59     98.63   
   152. D(H  25,C   9,C   8,C   3)   -136.08  0.000287   -2.87   -138.96   
   153. D(H  24,C   9,C   8,H  23)   -136.08  0.000253   -3.45   -139.53   
   154. D(H  24,C   9,C   8,N   7)    -15.75 -0.000116   -2.70    -18.46   
   155. D(H  24,C   9,C   8,C   3)    106.94  0.000107   -2.98    103.95   
   156. D(C   0,C   9,C   8,H  23)    103.46  0.000200   -2.86    100.60   
   157. D(C   0,C   9,C   8,N   7)   -136.22 -0.000168   -2.11   -138.32   
   158. D(C   0,C   9,C   8,C   3)    -13.53  0.000055   -2.39    -15.91   
   159. D(H  25,C   9,C   0,H  11)     55.50 -0.000272    3.35     58.85   
   160. D(H  25,C   9,C   0,H  10)    -61.22 -0.000348    3.22    -58.01   
   161. D(H  25,C   9,C   0,C   1)    178.02 -0.000558    3.30    181.32   
   162. D(H  24,C   9,C   0,H  11)    172.63 -0.000616    3.93    176.56   
   163. D(H  24,C   9,C   0,H  10)     55.91 -0.000692    3.80     59.71   
   164. D(H  24,C   9,C   0,C   1)    -64.85 -0.000902    3.88    -60.97   
   165. D(C   8,C   9,C   0,H  11)    -67.36  0.000006    2.95    -64.41   
   166. D(C   8,C   9,C   0,H  10)    175.92 -0.000070    2.82    178.74   
   167. D(H  25,C   9,C   8,H  23)    -19.10  0.000433   -3.34    -22.44   
   168. D(C   8,C   9,C   0,C   1)     55.16 -0.000279    2.91     58.07   
    ----------------------------------------------------------------------------

         *************************************************************
         *                GEOMETRY OPTIMIZATION CYCLE   3            *
         *************************************************************
---------------------------------
CARTESIAN COORDINATES (ANGSTROEM)
---------------------------------
  C      2.516032    0.231867   -0.013113
  C      2.121076   -1.083895   -0.702469
  N      0.664633   -1.303988   -0.649166
  C      0.008598   -0.614294    0.458152
  C     -1.432735   -1.104049    0.637711
  C     -2.374799   -0.575249   -0.445651
  C     -2.284572    0.948226   -0.483862
  N     -0.910345    1.326724   -0.794753
  C      0.067126    0.907218    0.212222
  C      1.474768    1.322229   -0.273352
  H      3.495439    0.548553   -0.388606
  H      2.633406    0.078595    1.066795
  H      2.675914   -1.911284   -0.231251
  H      2.426489   -1.047840   -1.756336
  H      0.469488   -2.296957   -0.595588
  H      0.533157   -0.799364    1.414217
  H     -1.789386   -0.758894    1.618093
  H     -1.442856   -2.201806    0.671736
  H     -2.085773   -0.971255   -1.424760
  H     -3.404984   -0.887917   -0.236444
  H     -2.937949    1.354525   -1.263627
  H     -2.629386    1.356103    0.487870
  H     -0.843865    2.332787   -0.911105
  H     -0.145521    1.383322    1.189979
  H      1.412332    1.507563   -1.351989
  H      1.783714    2.259081    0.205297

----------------------------
CARTESIAN COORDINATES (A.U.)
----------------------------
  NO LB      ZA    FRAG     MASS         X           Y           Z
   0 C     6.0000    0    12.011    4.754612    0.438165   -0.024780
   1 C     6.0000    0    12.011    4.008253   -2.048264   -1.327474
   2 N     7.0000    0    14.007    1.255975   -2.464181   -1.226746
   3 C     6.0000    0    12.011    0.016248   -1.160847    0.865781
   4 C     6.0000    0    12.011   -2.707477   -2.086350    1.205099
   5 C     6.0000    0    12.011   -4.487720   -1.087064   -0.842159
   6 C     6.0000    0    12.011   -4.317216    1.791887   -0.914366
   7 N     7.0000    0    14.007   -1.720303    2.507145   -1.501865
   8 C     6.0000    0    12.011    0.126850    1.714393    0.401042
   9 C     6.0000    0    12.011    2.786907    2.498650   -0.516560
  10 H     1.0000    0     1.008    6.605422    1.036615   -0.734359
  11 H     1.0000    0     1.008    4.976417    0.148523    2.015951
  12 H     1.0000    0     1.008    5.056745   -3.611803   -0.437001
  13 H     1.0000    0     1.008    4.585399   -1.980131   -3.318994
  14 H     1.0000    0     1.008    0.887204   -4.340619   -1.125499
  15 H     1.0000    0     1.008    1.007521   -1.510580    2.672482
  16 H     1.0000    0     1.008   -3.381450   -1.434102    3.057753
  17 H     1.0000    0     1.008   -2.726602   -4.160811    1.269398
  18 H     1.0000    0     1.008   -3.941540   -1.835405   -2.692406
  19 H     1.0000    0     1.008   -6.434486   -1.677920   -0.446814
  20 H     1.0000    0     1.008   -5.551920    2.559682   -2.387909
  21 H     1.0000    0     1.008   -4.968820    2.562664    0.921941
  22 H     1.0000    0     1.008   -1.594675    4.408328   -1.721739
  23 H     1.0000    0     1.008   -0.274995    2.614100    2.248735
  24 H     1.0000    0     1.008    2.668921    2.848882   -2.554889
  25 H     1.0000    0     1.008    3.370731    4.269044    0.387954

--------------------------------
INTERNAL COORDINATES (ANGSTROEM)
--------------------------------
 C      0   0   0     0.000000000000     0.00000000     0.00000000
 C      1   0   0     1.537019937657     0.00000000     0.00000000
 N      2   1   0     1.473942987670   111.43956092     0.00000000
 C      3   2   1     1.460209825459   113.63038076   335.42483735
 C      4   3   2     1.532821769465   111.12342140   191.76297352
 C      5   4   3     1.529963536557   112.68163549   285.91808649
 C      6   5   4     1.526623066278   109.04116677   305.23319005
 N      7   6   5     1.458908722554   108.65746656    60.29471676
 C      8   7   6     1.464729802748   114.06655878   297.09646072
 C      1   2   3     1.529981646351   111.03295454   322.70145458
 H      1   2   3     1.095683487778   108.86952272   201.30226465
 H      1   2   3     1.097028377187   110.45013963    84.83928025
 H      2   1   3     1.102027792515   108.75739112   236.42221318
 H      2   1   3     1.097821897477   109.32606784   119.72207354
 H      3   2   1     1.013380017973   109.78608275   212.23636195
 H      4   3   2     1.106107243896   111.30731735   310.82708041
 H      5   4   3     1.098854410322   108.01991514   165.62155424
 H      5   4   3     1.098331132418   109.36827954    50.14444080
 H      6   5   4     1.094993042809   110.22052511    64.65116744
 H      6   5   4     1.096726330159   110.16798752   184.21283011
 H      7   6   5     1.095451851443   110.65235774   179.06803563
 H      7   6   5     1.108839002323   109.07285621   297.21214348
 H      8   7   6     1.014947892844   110.07781029   174.73772769
 H      9   8   7     1.108107901759   110.82360020   298.12410420
 H     10   1   2     1.096223261213   109.06336861   299.05524363
 H     10   1   2     1.096469075069   110.05397262   181.32520143

---------------------------
INTERNAL COORDINATES (A.U.)
---------------------------
 C      0   0   0     0.000000000000     0.00000000     0.00000000
 C      1   0   0     2.904546744549     0.00000000     0.00000000
 N      2   1   0     2.785348583710   111.43956092     0.00000000
 C      3   2   1     2.759396668178   113.63038076   335.42483735
 C      4   3   2     2.896613356401   111.12342140   191.76297352
 C      5   4   3     2.891212078978   112.68163549   285.91808649
 C      6   5   4     2.884899504992   109.04116677   305.23319005
 N      7   6   5     2.756937940017   108.65746656    60.29471676
 C      8   7   6     2.767938187387   114.06655878   297.09646072
 C      1   2   3     2.891246301529   111.03295454   322.70145458
 H      1   2   3     2.070541721360   108.86952272   201.30226465
 H      1   2   3     2.073083194023   110.45013963    84.83928025
 H      2   1   3     2.082530719824   108.75739112   236.42221318
 H      2   1   3     2.074582730053   109.32606784   119.72207354
 H      3   2   1     1.915010703557   109.78608275   212.23636195
 H      4   3   2     2.090239765709   111.30731735   310.82708041
 H      5   4   3     2.076533896560   108.01991514   165.62155424
 H      5   4   3     2.075545044630   109.36827954    50.14444080
 H      6   5   4     2.069236969458   110.22052511    64.65116744
 H      6   5   4     2.072512407861   110.16798752   184.21283011
 H      7   6   5     2.070103992124   110.65235774   179.06803563
 H      7   6   5     2.095402041000   109.07285621   297.21214348
 H      8   7   6     1.917973557675   110.07781029   174.73772769
 H      9   8   7     2.094020461159   110.82360020   298.12410420
 H     10   1   2     2.071561745326   109.06336861   299.05524363
 H     10   1   2     2.072026266193   110.05397262   181.32520143


           ************************************************************
           *        Program running with 6 parallel MPI-processes     *
           *              working on a common directory               *
           ************************************************************
------------------------------------------------------------------------------
                   ___                                                        
                  /   \      - P O W E R E D   B Y -                         
                 /     \                                                     
                 |  |  |   _    _      __       _____    __    __             
                 |  |  |  | |  | |    /  \     |  _  \  |  |  /  |          
                  \  \/   | |  | |   /    \    | | | |  |  | /  /          
                 / \  \   | |__| |  /  /\  \   | |_| |  |  |/  /          
                |  |  |   |  __  | /  /__\  \  |    /   |      \           
                |  |  |   | |  | | |   __   |  |    \   |  |\   \          
                \     /   | |  | | |  |  |  |  | |\  \  |  | \   \       
                 \___/    |_|  |_| |__|  |__|  |_| \__\ |__|  \__/        
                                                                              
                      - O R C A' S   B I G   F R I E N D -                    
                                      &                                       
                       - I N T E G R A L  F E E D E R -                       
                                                                              
 v1 FN, 2020, v2 2021                                                         
------------------------------------------------------------------------------


Reading SHARK input file file.SHARKINP.tmp ... ok
----------------------
SHARK INTEGRAL PACKAGE
----------------------

Number of atoms                             ...     26
Number of basis functions                   ...    276
Number of shells                            ...    144
Maximum angular momentum                    ...      2
Integral batch strategy                     ... SHARK/LIBINT Hybrid
RI-J (if used) integral strategy            ... SPLIT-RIJ (Revised 2003 algorithm where possible)
Printlevel                                  ...      1
Contraction scheme used                     ... SEGMENTED contraction
Coulomb Range Separation                    ... NOT USED
Exchange Range Separation                   ... Long Range
   Mu parameter                             ...  0.300000
   Scaling (regular/separated)              ...  0.167000  0.833000
Finite Nucleus Model                        ... NOT USED
Auxiliary Coulomb fitting basis             ... AVAILABLE
   # of basis functions in Aux-J            ...    666
   # of shells in Aux-J                     ...    230
   Maximum angular momentum in Aux-J        ...      4
Auxiliary J/K fitting basis                 ... NOT available
Auxiliary Correlation fitting basis         ... NOT available
Auxiliary 'external' fitting basis          ... NOT available
Integral threshold                          ...     2.500000e-11
Primitive cut-off                           ...     2.500000e-12
Primitive pair pre-selection threshold      ...     2.500000e-12

Calculating pre-screening integrals         ... done (  0.0 sec) Dimension = 144
Organizing shell pair data                  ... done (  0.1 sec)
Shell pair information
Total number of shell pairs                 ...     10440
Shell pairs after pre-screening             ...      9885
Total number of primitive shell pairs       ...     35769
Primitive shell pairs kept                  ...     25294
          la=0 lb=0:   3757 shell pairs
          la=1 lb=0:   3812 shell pairs
          la=1 lb=1:    997 shell pairs
          la=2 lb=0:    837 shell pairs
          la=2 lb=1:    430 shell pairs
          la=2 lb=2:     52 shell pairs

Calculating one electron integrals          ... done (  0.0 sec)
Calculating RI/J V-Matrix + Cholesky decomp.... done (  0.0 sec)
Calculating Nuclear repulsion               ... done (  0.0 sec) ENN=    593.963379974918 Eh

SHARK setup successfully completed in   0.4 seconds

Maximum memory used throughout the entire GTOINT-calculation: 18.7 MB


           ************************************************************
           *        Program running with 6 parallel MPI-processes     *
           *              working on a common directory               *
           ************************************************************

Diagonalization of the overlap matrix:
Smallest eigenvalue                        ... 3.146e-06
Time for diagonalization                   ...    0.021 sec
Threshold for overlap eigenvalues          ... 1.000e-08
Number of eigenvalues below threshold      ... 0
Time for construction of square roots      ...    0.015 sec
Total time needed                          ...    0.037 sec

-------------------
DFT GRID GENERATION
-------------------

General Integration Accuracy     IntAcc      ... 4.388
Radial Grid Type                 RadialGrid  ... OptM3 with GC (2021)
Angular Grid (max. ang.)         AngularGrid ... 4 (Lebedev-302)
Angular grid pruning method      GridPruning ... 4 (adaptive)
Weight generation scheme         WeightScheme... Becke
Basis function cutoff            BFCut       ... 1.0000e-11
Integration weight cutoff        WCut        ... 1.0000e-14
Angular grids for H and He will be reduced by one unit
Partially contracted basis set               ... off
Rotationally invariant grid construction     ... off

Total number of grid points                  ...   115217
Total number of batches                      ...     1810
Average number of points per batch           ...       63
Average number of grid points per atom       ...     4431
Time for grid setup =    0.896 sec

--------------------
COSX GRID GENERATION
--------------------

GRIDX 1
-------
General Integration Accuracy     IntAcc      ... 3.816
Radial Grid Type                 RadialGrid  ... OptM3 with GC (2021)
Angular Grid (max. ang.)         AngularGrid ... 1 (Lebedev-50)
Angular grid pruning method      GridPruning ... 4 (adaptive)
Weight generation scheme         WeightScheme... Becke
Basis function cutoff            BFCut       ... 1.0000e-11
Integration weight cutoff        WCut        ... 1.0000e-14
Angular grids for H and He will be reduced by one unit
Partially contracted basis set               ... on
Rotationally invariant grid construction     ... off

Total number of grid points                  ...    14387
Total number of batches                      ...      239
Average number of points per batch           ...       60
Average number of grid points per atom       ...      553
UseSFitting                                  ... on

GRIDX 2
-------
General Integration Accuracy     IntAcc      ... 4.020
Radial Grid Type                 RadialGrid  ... OptM3 with GC (2021)
Angular Grid (max. ang.)         AngularGrid ... 2 (Lebedev-110)
Angular grid pruning method      GridPruning ... 4 (adaptive)
Weight generation scheme         WeightScheme... Becke
Basis function cutoff            BFCut       ... 1.0000e-11
Integration weight cutoff        WCut        ... 1.0000e-14
Angular grids for H and He will be reduced by one unit
Partially contracted basis set               ... on
Rotationally invariant grid construction     ... off

Total number of grid points                  ...    32974
Total number of batches                      ...      528
Average number of points per batch           ...       62
Average number of grid points per atom       ...     1268
UseSFitting                                  ... on

GRIDX 3
-------
General Integration Accuracy     IntAcc      ... 4.338
Radial Grid Type                 RadialGrid  ... OptM3 with GC (2021)
Angular Grid (max. ang.)         AngularGrid ... 3 (Lebedev-194)
Angular grid pruning method      GridPruning ... 4 (adaptive)
Weight generation scheme         WeightScheme... Becke
Basis function cutoff            BFCut       ... 1.0000e-11
Integration weight cutoff        WCut        ... 1.0000e-14
Angular grids for H and He will be reduced by one unit
Partially contracted basis set               ... on
Rotationally invariant grid construction     ... off

Total number of grid points                  ...    73683
Total number of batches                      ...     1163
Average number of points per batch           ...       63
Average number of grid points per atom       ...     2834
UseSFitting                                  ... on

Time for X-Grid setup             =    0.987 sec

--------------
SCF ITERATIONS
--------------
ITER       Energy         Delta-E        Max-DP      RMS-DP      [F,P]     Damp
               ***  Starting incremental Fock matrix formation  ***
  0   -424.1889556387   0.000000000000 0.04632102  0.00037744  0.0197643 0.7000
                      *** Initiating the SOSCF procedure ***
                      *** Re-Reading the Fockian *** 
                      *** Removing any level shift *** 
ITER      Energy       Delta-E        Grad      Rot      Max-DP    RMS-DP
  1   -424.18927653  -0.0003208869  0.000409  0.000409  0.228875  0.001590
               *** Restarting incremental Fock matrix formation ***
  2   -424.19025250  -0.0009759745  0.000453  0.000605  0.176722  0.001085
  3   -424.19033391  -0.0000814093  0.000146  0.000308  0.048273  0.000321
  4   -424.19034181  -0.0000079021  0.000114  0.000097  0.003297  0.000047
  5   -424.19034300  -0.0000011929  0.000047  0.000028  0.002415  0.000020
  6   -424.19034319  -0.0000001813  0.000007  0.000009  0.009352  0.000062
  7   -424.19034319  -0.0000000070  0.000004  0.000004  0.002117  0.000016
                  ***Gradient check signals convergence***
              ***Rediagonalizing the Fockian in SOSCF/NRSCF***

               *****************************************************
               *                     SUCCESS                       *
               *           SCF CONVERGED AFTER   8 CYCLES          *
               *****************************************************

Old exchange energy                            =    -20.244312618 Eh
New exchange energy                            =    -20.244317597 Eh
Exchange energy change after final integration =     -0.000004979 Eh
Total energy after final integration           =   -424.190348172 Eh
Final COS-X integration done in                =    16.563 sec
Total Energy       :         -424.19034817 Eh          -11542.80620 eV
  Last Energy change         ...   -1.2000e-10  Tolerance :   1.0000e-08
  Last MAX-Density change    ...    3.9968e-15  Tolerance :   1.0000e-07
             **** THE GBW FILE WAS UPDATED (file.gbw) ****
             **** DENSITY file.scfp WAS UPDATED ****
             **** ENERGY FILE WAS UPDATED (file.en.tmp) ****
             **** THE GBW FILE WAS UPDATED (file.gbw) ****
             **** DENSITY file.scfp WAS UPDATED ****
Total SCF time: 0 days 0 hours 1 min 22 sec 

Maximum memory used throughout the entire SCF-calculation: 70.7 MB


-------------------------------------------------------------------------------
                          DFT DISPERSION CORRECTION                            
                                                                               
                              DFTD3 V3.1  Rev 1                                
                          USING Becke-Johnson damping                          
-------------------------------------------------------------------------------
-------------------------   ----------------
Dispersion correction           -0.047448205
-------------------------   ----------------


-------------------------   --------------------
FINAL SINGLE POINT ENERGY      -424.237796376814
-------------------------   --------------------


           ************************************************************
           *        Program running with 6 parallel MPI-processes     *
           *              working on a common directory               *
           ************************************************************
------------------------------------------------------------------------------
                         ORCA SCF GRADIENT CALCULATION
------------------------------------------------------------------------------

 ... reading COSX grid (gridx3)
Gradient of the Kohn-Sham DFT energy:
Kohn-Sham wavefunction type      ... RKS
Hartree-Fock exchange scaling    ...    0.167
Number of operators              ...    1
Number of atoms                  ...   26
Basis set dimensions             ...  276
Integral neglect threshold       ... 2.5e-11
Integral primitive cutoff        ... 2.5e-12
SHARK Integral package           ... ON

Nuc. rep. gradient       (SHARK) ... done (  0.0 sec)
HCore & Overlap gradient (SHARK) ... done (  0.2 sec)
RI-J gradient            (SHARK) ... done (  1.0 sec)
COSX-gradient                    ... done ( 18.9 sec)
Exchange-correlation gradient    ... done
Dispersion correction            ... done

------------------
CARTESIAN GRADIENT
------------------

   1   C   :   -0.000444412   -0.000079820    0.000564250
   2   C   :    0.000060245   -0.000018687   -0.000151014
   3   N   :   -0.000563054    0.000434838   -0.000811096
   4   C   :    0.000105341   -0.000088233    0.000174431
   5   C   :   -0.000013713   -0.000027766    0.000125212
   6   C   :    0.000030245   -0.000117208   -0.000194891
   7   C   :    0.000059922    0.000364677    0.000060578
   8   N   :    0.000378325   -0.000425495   -0.001313771
   9   C   :   -0.000000957   -0.000200151   -0.000053737
  10   C   :   -0.000144034   -0.000133436   -0.000696948
  11   H   :   -0.000427176   -0.000102084   -0.000328186
  12   H   :    0.000413679    0.000156960   -0.000135022
  13   H   :   -0.000134075    0.000147368    0.000010856
  14   H   :    0.000005249   -0.000209254    0.000173611
  15   H   :    0.000543440    0.000006470    0.000919334
  16   H   :   -0.000032730    0.000095481   -0.000143652
  17   H   :    0.000044023   -0.000078581   -0.000190178
  18   H   :    0.000095874    0.000207528   -0.000016674
  19   H   :   -0.000148355   -0.000081475    0.000288875
  20   H   :    0.000184644    0.000238544    0.000000071
  21   H   :    0.000164780   -0.000162961    0.000136562
  22   H   :   -0.000011165    0.000028761   -0.000151195
  23   H   :   -0.000327123   -0.000092703    0.001116721
  24   H   :   -0.000059924   -0.000039564   -0.000179510
  25   H   :    0.000218240    0.000606135    0.000346253
  26   H   :   -0.000030975   -0.000506825    0.000337040

Difference to translation invariance:
           :   -0.0000336871   -0.0000774813   -0.0001120807

Difference to rotation invariance:
           :   -0.0005022358    0.0004399937    0.0005576123

Norm of the cartesian gradient     ...    0.0030152077
RMS gradient                       ...    0.0003414050
MAX gradient                       ...    0.0013137708

-------
TIMINGS
-------

Total SCF gradient time            ...       25.474 sec

One electron gradient       ....       0.198 sec  (  0.8%)
RI-J Coulomb gradient       ....       0.960 sec  (  3.8%)
COSX gradient               ....      18.918 sec  ( 74.3%)
XC gradient                 ....       4.650 sec  ( 18.3%)

Maximum memory used throughout the entire SCFGRAD-calculation: 55.0 MB
------------------------------------------------------------------------------
                         ORCA GEOMETRY RELAXATION STEP
------------------------------------------------------------------------------

Reading the OPT-File                    .... done
Getting information on internals        .... done
Copying old internal coords+grads       .... done
Making the new internal coordinates     .... (new redundants).... done
Validating the new internal coordinates .... (new redundants).... done
Calculating the B-matrix                .... done
Calculating the G,G- and P matrices     .... done
Transforming gradient to internals      .... done
Projecting the internal gradient        .... done
Number of atoms                         ....  26
Number of internal coordinates          .... 168
Current Energy                          ....  -424.237796377 Eh
Current gradient norm                   ....     0.003015208 Eh/bohr
Maximum allowed component of the step   ....  0.300
Current trust radius                    ....  0.300
Updating the Hessian (BFGS)             .... done
Forming the augmented Hessian           .... done
Diagonalizing the augmented Hessian     .... done
Last element of RFO vector              ....  0.952644461
Lowest eigenvalues of augmented Hessian:
 -0.000377112  0.002104471  0.003650722  0.006926968  0.009235600
Length of the computed step             ....  0.319202388
Warning: the length of the step is outside the trust region - taking restricted step instead
The input lambda is                     ....    -0.000377
   iter:   1  x=   -0.000547  g=   70.010192 f(x)=     0.011890
   iter:   2  x=   -0.000565  g=   58.257677 f(x)=     0.001041
   iter:   3  x=   -0.000565  g=   57.185584 f(x)=     0.000010
   iter:   4  x=   -0.000565  g=   57.175622 f(x)=     0.000000
   iter:   5  x=   -0.000565  g=   57.175621 f(x)=     0.000000
The output lambda is                    ....    -0.000565 (5 iterations)
The final length of the internal step   ....  0.300000000
Converting the step to cartesian space:
 Initial RMS(Int)=    0.0231455025
Transforming coordinates:
 Iter   0:  RMS(Cart)=    0.0398720747 RMS(Int)=    0.8336798831
 Iter   1:  RMS(Cart)=    0.0008567368 RMS(Int)=    0.0004657548
 Iter   2:  RMS(Cart)=    0.0000371349 RMS(Int)=    0.0000266500
 Iter   3:  RMS(Cart)=    0.0000019130 RMS(Int)=    0.0000012270
 Iter   4:  RMS(Cart)=    0.0000000929 RMS(Int)=    0.0000000752
done
Storing new coordinates                 .... done

                                .--------------------.
          ----------------------|Geometry convergence|-------------------------
          Item                value                   Tolerance       Converged
          ---------------------------------------------------------------------
          Energy change      -0.0006051037            0.0000050000      NO
          RMS gradient        0.0001700150            0.0001000000      NO
          MAX gradient        0.0004505942            0.0003000000      NO
          RMS step            0.0231455025            0.0020000000      NO
          MAX step            0.0661735625            0.0040000000      NO
          ........................................................
          Max(Bonds)      0.0022      Max(Angles)    0.92
          Max(Dihed)        3.79      Max(Improp)    0.00
          ---------------------------------------------------------------------

The optimization has not yet converged - more geometry cycles are needed


    ---------------------------------------------------------------------------
                         Redundant Internal Coordinates
                            (Angstroem and degrees)

        Definition                    Value    dE/dq     Step     New-Value
    ----------------------------------------------------------------------------
     1. B(C   1,C   0)                1.5370 -0.000116  0.0005    1.5376   
     2. B(N   2,C   1)                1.4739 -0.000256 -0.0006    1.4734   
     3. B(C   3,N   2)                1.4602 -0.000392 -0.0001    1.4601   
     4. B(C   4,C   3)                1.5328 -0.000153  0.0004    1.5332   
     5. B(C   5,C   4)                1.5300  0.000046  0.0000    1.5300   
     6. B(C   6,C   5)                1.5266 -0.000019  0.0004    1.5271   
     7. B(N   7,C   6)                1.4589 -0.000336 -0.0014    1.4575   
     8. B(C   8,N   7)                1.4647 -0.000308 -0.0017    1.4631   
     9. B(C   8,C   3)                1.5424 -0.000384  0.0022    1.5445   
    10. B(C   9,C   8)                1.5458 -0.000233 -0.0001    1.5457   
    11. B(C   9,C   0)                1.5300 -0.000252 -0.0003    1.5297   
    12. B(H  10,C   0)                1.0957 -0.000302  0.0003    1.0960   
    13. B(H  11,C   0)                1.0970 -0.000100  0.0003    1.0973   
    14. B(H  12,C   1)                1.1020 -0.000172  0.0007    1.1027   
    15. B(H  13,C   1)                1.0978 -0.000176  0.0003    1.0982   
    16. B(H  14,N   2)                1.0134 -0.000066 -0.0002    1.0132   
    17. B(H  15,C   3)                1.1061 -0.000155  0.0003    1.1064   
    18. B(H  16,C   4)                1.0989 -0.000209  0.0004    1.0992   
    19. B(H  17,C   4)                1.0983 -0.000212  0.0004    1.0987   
    20. B(H  18,C   5)                1.0950 -0.000269  0.0005    1.0955   
    21. B(H  19,C   5)                1.0967 -0.000245  0.0004    1.0971   
    22. B(H  20,C   6)                1.0955 -0.000258  0.0003    1.0958   
    23. B(H  21,C   6)                1.1088 -0.000113  0.0003    1.1091   
    24. B(H  22,N   7)                1.0149 -0.000235 -0.0004    1.0146   
    25. B(H  23,C   8)                1.1081 -0.000157  0.0004    1.1085   
    26. B(H  24,C   9)                1.0962 -0.000263  0.0005    1.0967   
    27. B(H  25,C   9)                1.0965 -0.000288  0.0003    1.0968   
    28. A(C   1,C   0,H  11)          110.45 -0.000116   -0.05    110.40   
    29. A(C   9,C   0,H  10)          110.13 -0.000165    0.37    110.50   
    30. A(H  10,C   0,H  11)          106.39  0.000049    0.01    106.39   
    31. A(C   1,C   0,H  10)          108.87 -0.000087    0.31    109.18   
    32. A(C   1,C   0,C   9)          111.03  0.000308   -0.65    110.38   
    33. A(C   9,C   0,H  11)          109.87 -0.000003    0.04    109.91   
    34. A(N   2,C   1,H  13)          108.33 -0.000027   -0.15    108.18   
    35. A(C   0,C   1,H  12)          108.76 -0.000113    0.30    109.06   
    36. A(H  12,C   1,H  13)          107.16 -0.000057    0.12    107.29   
    37. A(C   0,C   1,N   2)          111.44 -0.000199   -0.46    110.98   
    38. A(C   0,C   1,H  13)          109.33  0.000305   -0.16    109.16   
    39. A(N   2,C   1,H  12)          111.71  0.000106    0.36    112.07   
    40. A(C   1,N   2,C   3)          113.63  0.000036   -0.15    113.48   
    41. A(C   1,N   2,H  14)          109.79 -0.000158    0.52    110.31   
    42. A(C   3,N   2,H  14)          109.65 -0.000225    0.54    110.19   
    43. A(N   2,C   3,C   8)          109.15  0.000197   -0.28    108.86   
    44. A(N   2,C   3,H  15)          111.31 -0.000055   -0.05    111.26   
    45. A(N   2,C   3,C   4)          111.12 -0.000016    0.39    111.51   
    46. A(C   4,C   3,C   8)          111.69 -0.000112    0.13    111.81   
    47. A(C   8,C   3,H  15)          106.55 -0.000144   -0.00    106.55   
    48. A(C   4,C   3,H  15)          106.93  0.000119   -0.20    106.74   
    49. A(C   5,C   4,H  16)          108.87 -0.000048   -0.17    108.69   
    50. A(C   3,C   4,H  16)          108.02 -0.000008   -0.19    107.83   
    51. A(C   3,C   4,C   5)          112.68  0.000003    0.23    112.91   
    52. A(H  16,C   4,H  17)          106.46  0.000009   -0.07    106.38   
    53. A(C   5,C   4,H  17)          111.21  0.000072    0.14    111.35   
    54. A(C   3,C   4,H  17)          109.37 -0.000030    0.03    109.40   
    55. A(H  18,C   5,H  19)          108.39 -0.000025    0.03    108.42   
    56. A(C   4,C   5,C   6)          109.04 -0.000131   -0.16    108.88   
    57. A(C   6,C   5,H  19)          110.17 -0.000091    0.25    110.42   
    58. A(C   4,C   5,H  19)          110.17  0.000087    0.02    110.18   
    59. A(C   6,C   5,H  18)          108.84  0.000163   -0.17    108.67   
    60. A(C   4,C   5,H  18)          110.22 -0.000000    0.04    110.26   
    61. A(C   5,C   6,N   7)          108.66  0.000044   -0.35    108.31   
    62. A(H  20,C   6,H  21)          107.57 -0.000001    0.04    107.61   
    63. A(N   7,C   6,H  21)          112.60  0.000014    0.22    112.81   
    64. A(C   5,C   6,H  21)          109.07 -0.000102    0.05    109.12   
    65. A(N   7,C   6,H  20)          108.30 -0.000045   -0.04    108.26   
    66. A(C   5,C   6,H  20)          110.65  0.000094    0.10    110.75   
    67. A(C   8,N   7,H  22)          108.60 -0.000168    0.80    109.40   
    68. A(C   6,N   7,H  22)          110.08 -0.000220    0.92    111.00   
    69. A(C   6,N   7,C   8)          114.07 -0.000056    0.51    114.57   
    70. A(N   7,C   8,C   9)          108.35 -0.000140   -0.09    108.27   
    71. A(C   3,C   8,C   9)          110.46  0.000056   -0.28    110.17   
    72. A(C   9,C   8,H  23)          109.67  0.000076    0.11    109.77   
    73. A(N   7,C   8,H  23)          110.82  0.000024    0.25    111.07   
    74. A(C   3,C   8,H  23)          106.01 -0.000212    0.11    106.13   
    75. A(C   3,C   8,N   7)          111.52  0.000200   -0.10    111.42   
    76. A(C   0,C   9,C   8)          112.02 -0.000204   -0.32    111.70   
    77. A(H  24,C   9,H  25)          107.53 -0.000077    0.15    107.68   
    78. A(C   8,C   9,H  25)          110.42  0.000094    0.16    110.58   
    79. A(C   0,C   9,H  25)          110.05 -0.000107    0.49    110.55   
    80. A(C   8,C   9,H  24)          107.61  0.000110   -0.31    107.31   
    81. A(C   0,C   9,H  24)          109.06  0.000196   -0.17    108.89   
    82. D(N   2,C   1,C   0,C   9)    -37.30 -0.000025    0.36    -36.94   
    83. D(H  13,C   1,C   0,H  10)    -38.98  0.000082   -0.49    -39.47   
    84. D(H  13,C   1,C   0,H  11)   -155.44  0.000141   -0.65   -156.09   
    85. D(H  13,C   1,C   0,C   9)     82.42  0.000015   -0.24     82.19   
    86. D(H  12,C   1,C   0,H  10)     77.72  0.000119   -0.26     77.46   
    87. D(H  12,C   1,C   0,H  11)    -38.74  0.000178   -0.43    -39.16   
    88. D(H  12,C   1,C   0,C   9)   -160.88  0.000052   -0.01   -160.88   
    89. D(N   2,C   1,C   0,H  10)   -158.70  0.000042    0.10   -158.59   
    90. D(N   2,C   1,C   0,H  11)     84.84  0.000101   -0.06     84.78   
    91. D(H  14,N   2,C   1,C   0)   -147.76  0.000439   -2.94   -150.70   
    92. D(H  14,N   2,C   1,H  12)    -25.88  0.000226   -2.62    -28.49   
    93. D(C   3,N   2,C   1,H  13)   -144.88 -0.000187   -1.32   -146.21   
    94. D(C   3,N   2,C   1,H  12)     97.31 -0.000162   -1.59     95.72   
    95. D(H  14,N   2,C   1,H  13)     91.93  0.000201   -2.34     89.58   
    96. D(C   3,N   2,C   1,C   0)    -24.58  0.000050   -1.92    -26.49   
    97. D(H  15,C   3,N   2,H  14)     74.09 -0.000303    2.29     76.39   
    98. D(C   8,C   3,N   2,H  14)   -168.58 -0.000391    2.09   -166.49   
    99. D(C   8,C   3,N   2,C   1)     68.16 -0.000040    1.10     69.25   
   100. D(H  15,C   3,N   2,C   1)    -49.17  0.000048    1.30    -47.87   
   101. D(C   4,C   3,N   2,H  14)    -44.97 -0.000406    2.31    -42.66   
   102. D(C   4,C   3,N   2,C   1)   -168.24 -0.000055    1.32   -166.91   
   103. D(H  17,C   4,C   3,H  15)    -71.51 -0.000050   -0.22    -71.73   
   104. D(H  17,C   4,C   3,C   8)    172.29  0.000113   -0.16    172.12   
   105. D(H  17,C   4,C   3,N   2)     50.14 -0.000050   -0.17     49.97   
   106. D(H  16,C   4,C   3,C   8)    -72.24  0.000104   -0.33    -72.57   
   107. D(H  16,C   4,C   3,N   2)    165.62 -0.000060   -0.34    165.28   
   108. D(C   5,C   4,C   3,H  15)    164.26 -0.000122   -0.58    163.68   
   109. D(H  16,C   4,C   3,H  15)     43.97 -0.000059   -0.39     43.58   
   110. D(C   5,C   4,C   3,C   8)     48.06  0.000041   -0.53     47.53   
   111. D(C   5,C   4,C   3,N   2)    -74.08 -0.000123   -0.54    -74.62   
   112. D(C   6,C   5,C   4,C   3)    -54.77 -0.000027   -0.16    -54.92   
   113. D(H  19,C   5,C   4,H  17)     61.00  0.000098   -0.68     60.32   
   114. D(H  19,C   5,C   4,H  16)    -55.98  0.000074   -0.58    -56.55   
   115. D(H  19,C   5,C   4,C   3)   -175.79  0.000114   -0.37   -176.16   
   116. D(H  18,C   5,C   4,H  17)    -58.56  0.000074   -0.76    -59.31   
   117. D(H  18,C   5,C   4,H  16)   -175.54  0.000051   -0.65   -176.19   
   118. D(H  18,C   5,C   4,C   3)     64.65  0.000091   -0.44     64.21   
   119. D(C   6,C   5,C   4,H  17)   -177.98 -0.000044   -0.47   -178.45   
   120. D(C   6,C   5,C   4,H  16)     65.04 -0.000068   -0.36     64.68   
   121. D(H  21,C   6,C   5,H  19)     58.23 -0.000000    0.30     58.53   
   122. D(H  21,C   6,C   5,C   4)    -62.79  0.000033    0.23    -62.56   
   123. D(H  20,C   6,C   5,H  19)    -59.91  0.000008    0.17    -59.74   
   124. D(H  20,C   6,C   5,H  18)     58.80  0.000022    0.25     59.05   
   125. D(N   7,C   6,C   5,C   4)     60.29  0.000014    0.30     60.60   
   126. D(N   7,C   6,C   5,H  18)    -59.98 -0.000006    0.46    -59.52   
   127. D(H  21,C   6,C   5,H  18)    176.94  0.000013    0.38    177.32   
   128. D(N   7,C   6,C   5,H  19)   -178.69 -0.000020    0.37   -178.31   
   129. D(H  20,C   6,C   5,C   4)    179.07  0.000041    0.10    179.17   
   130. D(H  22,N   7,C   6,H  21)    -64.33  0.000361   -2.42    -66.74   
   131. D(H  22,N   7,C   6,H  20)     54.49  0.000339   -2.27     52.22   
   132. D(H  22,N   7,C   6,C   5)    174.74  0.000451   -2.38    172.36   
   133. D(C   8,N   7,C   6,H  21)     58.03 -0.000066   -0.40     57.63   
   134. D(C   8,N   7,C   6,H  20)    176.85 -0.000088   -0.25    176.60   
   135. D(C   8,N   7,C   6,C   5)    -62.90  0.000024   -0.36    -63.27   
   136. D(H  23,C   8,C   3,C   4)     73.85 -0.000049    1.37     75.22   
   137. D(H  23,C   8,C   3,N   2)   -162.88 -0.000006    1.76   -161.12   
   138. D(C   9,C   8,C   3,H  15)     76.15 -0.000050    1.58     77.73   
   139. D(C   9,C   8,C   3,C   4)   -167.42 -0.000052    1.42   -166.00   
   140. D(C   9,C   8,C   3,N   2)    -44.14 -0.000009    1.80    -42.34   
   141. D(N   7,C   8,C   3,H  15)   -163.30 -0.000056    1.21   -162.09   
   142. D(N   7,C   8,C   3,C   4)    -46.87 -0.000058    1.05    -45.81   
   143. D(H  23,C   8,C   3,H  15)    -42.59 -0.000047    1.53    -41.06   
   144. D(N   7,C   8,C   3,N   2)     76.41 -0.000015    1.44     77.84   
   145. D(H  23,C   8,N   7,H  22)     61.29 -0.000289    1.45     62.74   
   146. D(H  23,C   8,N   7,C   6)    -61.88  0.000162   -0.61    -62.49   
   147. D(C   9,C   8,N   7,H  22)    -59.08 -0.000307    1.21    -57.87   
   148. D(C   9,C   8,N   7,C   6)    177.76  0.000143   -0.85    176.91   
   149. D(C   3,C   8,N   7,H  22)    179.14 -0.000411    1.69    180.83   
   150. D(C   3,C   8,N   7,C   6)     55.98  0.000040   -0.37     55.61   
   151. D(H  25,C   9,C   8,N   7)     98.64  0.000141   -3.34     95.29   
   152. D(H  25,C   9,C   8,C   3)   -138.93  0.000333   -3.70   -142.64   
   153. D(H  24,C   9,C   8,H  23)   -139.53  0.000130   -3.76   -143.29   
   154. D(H  24,C   9,C   8,N   7)    -18.45  0.000118   -3.43    -21.88   
   155. D(H  24,C   9,C   8,C   3)    103.98  0.000310   -3.79    100.19   
   156. D(C   0,C   9,C   8,H  23)    100.60 -0.000062   -3.15     97.45   
   157. D(C   0,C   9,C   8,N   7)   -138.32 -0.000073   -2.82   -141.14   
   158. D(C   0,C   9,C   8,C   3)    -15.89  0.000118   -3.18    -19.07   
   159. D(H  25,C   9,C   0,H  11)     58.85 -0.000247    3.28     62.13   
   160. D(H  25,C   9,C   0,H  10)    -58.01 -0.000207    3.03    -54.98   
   161. D(H  25,C   9,C   0,C   1)   -178.67 -0.000190    2.82   -175.86   
   162. D(H  24,C   9,C   0,H  11)    176.58 -0.000287    3.65    180.23   
   163. D(H  24,C   9,C   0,H  10)     59.72 -0.000247    3.40     63.12   
   164. D(H  24,C   9,C   0,C   1)    -60.94 -0.000229    3.19    -57.76   
   165. D(C   8,C   9,C   0,H  11)    -64.40 -0.000148    2.94    -61.46   
   166. D(C   8,C   9,C   0,H  10)    178.74 -0.000108    2.70    181.43   
   167. D(H  25,C   9,C   8,H  23)    -22.45  0.000153   -3.67    -26.12   
   168. D(C   8,C   9,C   0,C   1)     58.08 -0.000090    2.48     60.56   
    ----------------------------------------------------------------------------

         *************************************************************
         *                GEOMETRY OPTIMIZATION CYCLE   4            *
         *************************************************************
---------------------------------
CARTESIAN COORDINATES (ANGSTROEM)
---------------------------------
  C      2.515331    0.237365    0.002348
  C      2.136352   -1.086892   -0.681136
  N      0.677433   -1.293094   -0.659738
  C      0.010635   -0.616765    0.449271
  C     -1.430502   -1.109727    0.624594
  C     -2.379481   -0.568080   -0.446320
  C     -2.293129    0.956542   -0.457657
  N     -0.921795    1.335132   -0.774785
  C      0.070488    0.908185    0.211995
  C      1.470592    1.312008   -0.302928
  H      3.504679    0.553308   -0.347728
  H      2.601099    0.097108    1.087249
  H      2.678853   -1.912751   -0.191673
  H      2.462798   -1.057912   -1.729248
  H      0.462526   -2.283128   -0.645989
  H      0.531356   -0.807646    1.406669
  H     -1.783403   -0.774548    1.610189
  H     -1.440077   -2.208127    0.649021
  H     -2.090286   -0.943019   -1.434186
  H     -3.407249   -0.891687   -0.240010
  H     -2.951682    1.376950   -1.225982
  H     -2.630939    1.346941    0.523957
  H     -0.845529    2.336881   -0.916363
  H     -0.117988    1.380723    1.196875
  H      1.395327    1.435676   -1.390023
  H      1.774589    2.276557    0.121599

----------------------------
CARTESIAN COORDINATES (A.U.)
----------------------------
  NO LB      ZA    FRAG     MASS         X           Y           Z
   0 C     6.0000    0    12.011    4.753287    0.448555    0.004436
   1 C     6.0000    0    12.011    4.037120   -2.053927   -1.287161
   2 N     7.0000    0    14.007    1.280163   -2.443594   -1.246724
   3 C     6.0000    0    12.011    0.020098   -1.165517    0.848999
   4 C     6.0000    0    12.011   -2.703257   -2.097080    1.180311
   5 C     6.0000    0    12.011   -4.496568   -1.073516   -0.843422
   6 C     6.0000    0    12.011   -4.333386    1.807602   -0.864846
   7 N     7.0000    0    14.007   -1.741940    2.523035   -1.464132
   8 C     6.0000    0    12.011    0.133203    1.716221    0.400613
   9 C     6.0000    0    12.011    2.779017    2.479336   -0.572451
  10 H     1.0000    0     1.008    6.622884    1.045600   -0.657111
  11 H     1.0000    0     1.008    4.915366    0.183507    2.054602
  12 H     1.0000    0     1.008    5.062299   -3.614576   -0.362210
  13 H     1.0000    0     1.008    4.654014   -1.999164   -3.267805
  14 H     1.0000    0     1.008    0.874048   -4.314487   -1.220743
  15 H     1.0000    0     1.008    1.004117   -1.526231    2.658220
  16 H     1.0000    0     1.008   -3.370144   -1.463684    3.042815
  17 H     1.0000    0     1.008   -2.721352   -4.172755    1.226471
  18 H     1.0000    0     1.008   -3.950068   -1.782047   -2.710219
  19 H     1.0000    0     1.008   -6.438767   -1.685045   -0.453553
  20 H     1.0000    0     1.008   -5.577870    2.602059   -2.316770
  21 H     1.0000    0     1.008   -4.971754    2.545349    0.990136
  22 H     1.0000    0     1.008   -1.597817    4.416065   -1.731675
  23 H     1.0000    0     1.008   -0.222964    2.609189    2.261767
  24 H     1.0000    0     1.008    2.636785    2.713035   -2.626762
  25 H     1.0000    0     1.008    3.353488    4.302070    0.229788

--------------------------------
INTERNAL COORDINATES (ANGSTROEM)
--------------------------------
 C      0   0   0     0.000000000000     0.00000000     0.00000000
 C      1   0   0     1.537670710236     0.00000000     0.00000000
 N      2   1   0     1.473574186523   110.98169826     0.00000000
 C      3   2   1     1.460116568573   113.47471620   333.52472940
 C      4   3   2     1.533175332850   111.54188991   193.08645369
 C      5   4   3     1.529966914687   112.90189837   285.38296727
 C      6   5   4     1.527107555048   108.87908076   305.07931522
 N      7   6   5     1.457552492494   108.30876951    60.60100030
 C      8   7   6     1.463094412655   114.55399703   296.73974589
 C      1   2   3     1.529552337457   110.36605080   323.06260123
 H      1   2   3     1.095984627082   109.19402581   201.40301459
 H      1   2   3     1.097286996684   110.40529493    84.77444070
 H      2   1   3     1.102690509512   109.05316037   236.06134543
 H      2   1   3     1.098155267262   109.16227330   119.13489782
 H      3   2   1     1.013183759190   110.29990559   209.31631997
 H      4   3   2     1.106434597273   111.24705608   312.14139318
 H      5   4   3     1.099218396486   107.83428187   165.28846286
 H      5   4   3     1.098713328391   109.40068522    49.98023554
 H      6   5   4     1.095487735982   110.26026565    64.21072670
 H      6   5   4     1.097082911029   110.18275060   183.84643326
 H      7   6   5     1.095791133300   110.74779212   179.16595822
 H      7   6   5     1.109095598954   109.12504982   297.44127151
 H      8   7   6     1.014574390004   110.94956414   172.34574174
 H      9   8   7     1.108514476127   111.07067778   297.50312455
 H     10   1   2     1.096692015886   108.90148647   302.23922815
 H     10   1   2     1.096810365106   110.56684872   184.13094028

---------------------------
INTERNAL COORDINATES (A.U.)
---------------------------
 C      0   0   0     0.000000000000     0.00000000     0.00000000
 C      1   0   0     2.905776526499     0.00000000     0.00000000
 N      2   1   0     2.784651650545   110.98169826     0.00000000
 C      3   2   1     2.759220438203   113.47471620   333.52472940
 C      4   3   2     2.897281494369   111.54188991   193.08645369
 C      5   4   3     2.891218462718   112.90189837   285.38296727
 C      6   5   4     2.885815056084   108.87908076   305.07931522
 N      7   6   5     2.754375036628   108.30876951    60.60100030
 C      8   7   6     2.764847747989   114.55399703   296.73974589
 C      1   2   3     2.890435025292   110.36605080   323.06260123
 H      1   2   3     2.071110792173   109.19402581   201.40301459
 H      1   2   3     2.073571914046   110.40529493    84.77444070
 H      2   1   3     2.083783073453   109.05316037   236.06134543
 H      2   1   3     2.075212707649   109.16227330   119.13489782
 H      3   2   1     1.914639828206   110.29990559   209.31631997
 H      4   3   2     2.090858373942   111.24705608   312.14139318
 H      5   4   3     2.077221730726   107.83428187   165.28846286
 H      5   4   3     2.076267290349   109.40068522    49.98023554
 H      6   5   4     2.070171804075   110.26026565    64.21072670
 H      6   5   4     2.073186248051   110.18275060   183.84643326
 H      7   6   5     2.070745141916   110.74779212   179.16595822
 H      7   6   5     2.095886938360   109.12504982   297.44127151
 H      8   7   6     1.917267739599   110.94956414   172.34574174
 H      9   8   7     2.094788775367   111.07067778   297.50312455
 H     10   1   2     2.072447563283   108.90148647   302.23922815
 H     10   1   2     2.072671210896   110.56684872   184.13094028


           ************************************************************
           *        Program running with 6 parallel MPI-processes     *
           *              working on a common directory               *
           ************************************************************
------------------------------------------------------------------------------
                   ___                                                        
                  /   \      - P O W E R E D   B Y -                         
                 /     \                                                     
                 |  |  |   _    _      __       _____    __    __             
                 |  |  |  | |  | |    /  \     |  _  \  |  |  /  |          
                  \  \/   | |  | |   /    \    | | | |  |  | /  /          
                 / \  \   | |__| |  /  /\  \   | |_| |  |  |/  /          
                |  |  |   |  __  | /  /__\  \  |    /   |      \           
                |  |  |   | |  | | |   __   |  |    \   |  |\   \          
                \     /   | |  | | |  |  |  |  | |\  \  |  | \   \       
                 \___/    |_|  |_| |__|  |__|  |_| \__\ |__|  \__/        
                                                                              
                      - O R C A' S   B I G   F R I E N D -                    
                                      &                                       
                       - I N T E G R A L  F E E D E R -                       
                                                                              
 v1 FN, 2020, v2 2021                                                         
------------------------------------------------------------------------------


Reading SHARK input file file.SHARKINP.tmp ... ok
----------------------
SHARK INTEGRAL PACKAGE
----------------------

Number of atoms                             ...     26
Number of basis functions                   ...    276
Number of shells                            ...    144
Maximum angular momentum                    ...      2
Integral batch strategy                     ... SHARK/LIBINT Hybrid
RI-J (if used) integral strategy            ... SPLIT-RIJ (Revised 2003 algorithm where possible)
Printlevel                                  ...      1
Contraction scheme used                     ... SEGMENTED contraction
Coulomb Range Separation                    ... NOT USED
Exchange Range Separation                   ... Long Range
   Mu parameter                             ...  0.300000
   Scaling (regular/separated)              ...  0.167000  0.833000
Finite Nucleus Model                        ... NOT USED
Auxiliary Coulomb fitting basis             ... AVAILABLE
   # of basis functions in Aux-J            ...    666
   # of shells in Aux-J                     ...    230
   Maximum angular momentum in Aux-J        ...      4
Auxiliary J/K fitting basis                 ... NOT available
Auxiliary Correlation fitting basis         ... NOT available
Auxiliary 'external' fitting basis          ... NOT available
Integral threshold                          ...     2.500000e-11
Primitive cut-off                           ...     2.500000e-12
Primitive pair pre-selection threshold      ...     2.500000e-12

Calculating pre-screening integrals         ... done (  0.0 sec) Dimension = 144
Organizing shell pair data                  ... done (  0.1 sec)
Shell pair information
Total number of shell pairs                 ...     10440
Shell pairs after pre-screening             ...      9885
Total number of primitive shell pairs       ...     35769
Primitive shell pairs kept                  ...     25297
          la=0 lb=0:   3754 shell pairs
          la=1 lb=0:   3813 shell pairs
          la=1 lb=1:    999 shell pairs
          la=2 lb=0:    837 shell pairs
          la=2 lb=1:    430 shell pairs
          la=2 lb=2:     52 shell pairs

Calculating one electron integrals          ... done (  0.0 sec)
Calculating RI/J V-Matrix + Cholesky decomp.... done (  0.0 sec)
Calculating Nuclear repulsion               ... done (  0.0 sec) ENN=    593.993471244351 Eh

SHARK setup successfully completed in   0.4 seconds

Maximum memory used throughout the entire GTOINT-calculation: 18.7 MB


           ************************************************************
           *        Program running with 6 parallel MPI-processes     *
           *              working on a common directory               *
           ************************************************************

Diagonalization of the overlap matrix:
Smallest eigenvalue                        ... 3.146e-06
Time for diagonalization                   ...    0.021 sec
Threshold for overlap eigenvalues          ... 1.000e-08
Number of eigenvalues below threshold      ... 0
Time for construction of square roots      ...    0.023 sec
Total time needed                          ...    0.045 sec

-------------------
DFT GRID GENERATION
-------------------

General Integration Accuracy     IntAcc      ... 4.388
Radial Grid Type                 RadialGrid  ... OptM3 with GC (2021)
Angular Grid (max. ang.)         AngularGrid ... 4 (Lebedev-302)
Angular grid pruning method      GridPruning ... 4 (adaptive)
Weight generation scheme         WeightScheme... Becke
Basis function cutoff            BFCut       ... 1.0000e-11
Integration weight cutoff        WCut        ... 1.0000e-14
Angular grids for H and He will be reduced by one unit
Partially contracted basis set               ... off
Rotationally invariant grid construction     ... off

Total number of grid points                  ...   115216
Total number of batches                      ...     1813
Average number of points per batch           ...       63
Average number of grid points per atom       ...     4431
Time for grid setup =    0.890 sec

--------------------
COSX GRID GENERATION
--------------------

GRIDX 1
-------
General Integration Accuracy     IntAcc      ... 3.816
Radial Grid Type                 RadialGrid  ... OptM3 with GC (2021)
Angular Grid (max. ang.)         AngularGrid ... 1 (Lebedev-50)
Angular grid pruning method      GridPruning ... 4 (adaptive)
Weight generation scheme         WeightScheme... Becke
Basis function cutoff            BFCut       ... 1.0000e-11
Integration weight cutoff        WCut        ... 1.0000e-14
Angular grids for H and He will be reduced by one unit
Partially contracted basis set               ... on
Rotationally invariant grid construction     ... off

Total number of grid points                  ...    14381
Total number of batches                      ...      239
Average number of points per batch           ...       60
Average number of grid points per atom       ...      553
UseSFitting                                  ... on

GRIDX 2
-------
General Integration Accuracy     IntAcc      ... 4.020
Radial Grid Type                 RadialGrid  ... OptM3 with GC (2021)
Angular Grid (max. ang.)         AngularGrid ... 2 (Lebedev-110)
Angular grid pruning method      GridPruning ... 4 (adaptive)
Weight generation scheme         WeightScheme... Becke
Basis function cutoff            BFCut       ... 1.0000e-11
Integration weight cutoff        WCut        ... 1.0000e-14
Angular grids for H and He will be reduced by one unit
Partially contracted basis set               ... on
Rotationally invariant grid construction     ... off

Total number of grid points                  ...    32970
Total number of batches                      ...      528
Average number of points per batch           ...       62
Average number of grid points per atom       ...     1268
UseSFitting                                  ... on

GRIDX 3
-------
General Integration Accuracy     IntAcc      ... 4.338
Radial Grid Type                 RadialGrid  ... OptM3 with GC (2021)
Angular Grid (max. ang.)         AngularGrid ... 3 (Lebedev-194)
Angular grid pruning method      GridPruning ... 4 (adaptive)
Weight generation scheme         WeightScheme... Becke
Basis function cutoff            BFCut       ... 1.0000e-11
Integration weight cutoff        WCut        ... 1.0000e-14
Angular grids for H and He will be reduced by one unit
Partially contracted basis set               ... on
Rotationally invariant grid construction     ... off

Total number of grid points                  ...    73670
Total number of batches                      ...     1165
Average number of points per batch           ...       63
Average number of grid points per atom       ...     2833
UseSFitting                                  ... on

Time for X-Grid setup             =    0.990 sec

--------------
SCF ITERATIONS
--------------
ITER       Energy         Delta-E        Max-DP      RMS-DP      [F,P]     Damp
               ***  Starting incremental Fock matrix formation  ***
  0   -424.1883688515   0.000000000000 0.05074482  0.00041846  0.0209660 0.7000
                      *** Initiating the SOSCF procedure ***
                      *** Re-Reading the Fockian *** 
                      *** Removing any level shift *** 
ITER      Energy       Delta-E        Grad      Rot      Max-DP    RMS-DP
  1   -424.18886248  -0.0004936253  0.000539  0.000539  0.253939  0.001816
               *** Restarting incremental Fock matrix formation ***
  2   -424.19037120  -0.0015087199  0.000584  0.000732  0.180386  0.001193
  3   -424.19049817  -0.0001269774  0.000173  0.000385  0.055532  0.000413
  4   -424.19051123  -0.0000130605  0.000093  0.000104  0.002781  0.000042
  5   -424.19051186  -0.0000006277  0.000059  0.000042  0.007756  0.000045
  6   -424.19051218  -0.0000003154  0.000008  0.000022  0.009984  0.000056
  7   -424.19051219  -0.0000000087  0.000004  0.000010  0.013225  0.000084
                  ***Gradient check signals convergence***
              ***Rediagonalizing the Fockian in SOSCF/NRSCF***

               *****************************************************
               *                     SUCCESS                       *
               *           SCF CONVERGED AFTER   8 CYCLES          *
               *****************************************************

Old exchange energy                            =    -20.243667789 Eh
New exchange energy                            =    -20.243678180 Eh
Exchange energy change after final integration =     -0.000010391 Eh
Total energy after final integration           =   -424.190522573 Eh
Final COS-X integration done in                =    16.605 sec
Total Energy       :         -424.19052257 Eh          -11542.81094 eV
  Last Energy change         ...    3.7708e-09  Tolerance :   1.0000e-08
  Last MAX-Density change    ...    4.8850e-15  Tolerance :   1.0000e-07
             **** THE GBW FILE WAS UPDATED (file.gbw) ****
             **** DENSITY file.scfp WAS UPDATED ****
             **** ENERGY FILE WAS UPDATED (file.en.tmp) ****
             **** THE GBW FILE WAS UPDATED (file.gbw) ****
             **** DENSITY file.scfp WAS UPDATED ****
Total SCF time: 0 days 0 hours 1 min 23 sec 

Maximum memory used throughout the entire SCF-calculation: 70.6 MB


-------------------------------------------------------------------------------
                          DFT DISPERSION CORRECTION                            
                                                                               
                              DFTD3 V3.1  Rev 1                                
                          USING Becke-Johnson damping                          
-------------------------------------------------------------------------------
-------------------------   ----------------
Dispersion correction           -0.047484958
-------------------------   ----------------


-------------------------   --------------------
FINAL SINGLE POINT ENERGY      -424.238007531173
-------------------------   --------------------


           ************************************************************
           *        Program running with 6 parallel MPI-processes     *
           *              working on a common directory               *
           ************************************************************
------------------------------------------------------------------------------
                         ORCA SCF GRADIENT CALCULATION
------------------------------------------------------------------------------

 ... reading COSX grid (gridx3)
Gradient of the Kohn-Sham DFT energy:
Kohn-Sham wavefunction type      ... RKS
Hartree-Fock exchange scaling    ...    0.167
Number of operators              ...    1
Number of atoms                  ...   26
Basis set dimensions             ...  276
Integral neglect threshold       ... 2.5e-11
Integral primitive cutoff        ... 2.5e-12
SHARK Integral package           ... ON

Nuc. rep. gradient       (SHARK) ... done (  0.0 sec)
HCore & Overlap gradient (SHARK) ... done (  0.2 sec)
RI-J gradient            (SHARK) ... done (  1.0 sec)
COSX-gradient                    ... done ( 18.9 sec)
Exchange-correlation gradient    ... done
Dispersion correction            ... done

------------------
CARTESIAN GRADIENT
------------------

   1   C   :   -0.000486593    0.000162070    0.000236077
   2   C   :    0.000157214   -0.000139103    0.000243110
   3   N   :   -0.000220366    0.000118087   -0.000562169
   4   C   :    0.000048177   -0.000316207   -0.000052655
   5   C   :   -0.000058954    0.000034127   -0.000180311
   6   C   :    0.000006444    0.000012422    0.000074346
   7   C   :   -0.000011104    0.000208460    0.000236821
   8   N   :   -0.000101580   -0.000296373   -0.000288299
   9   C   :    0.000026748    0.000009262   -0.000024892
  10   C   :    0.000198070   -0.000085327   -0.000397635
  11   H   :   -0.000019200    0.000069453    0.000032728
  12   H   :    0.000133402   -0.000102220   -0.000005365
  13   H   :    0.000227951   -0.000045545   -0.000143612
  14   H   :   -0.000225565    0.000154575   -0.000059131
  15   H   :    0.000145743    0.000020092    0.000440776
  16   H   :    0.000031959    0.000201355    0.000175366
  17   H   :    0.000021351    0.000077180   -0.000044048
  18   H   :    0.000050700   -0.000035116    0.000182857
  19   H   :    0.000075839   -0.000032782    0.000043149
  20   H   :   -0.000010803    0.000015582   -0.000052528
  21   H   :    0.000129631    0.000028673   -0.000095553
  22   H   :   -0.000129532   -0.000041269    0.000009417
  23   H   :    0.000075279   -0.000007916    0.000098069
  24   H   :   -0.000102288   -0.000148513    0.000038783
  25   H   :   -0.000056539    0.000169386   -0.000015017
  26   H   :    0.000094523   -0.000134353    0.000132496

Difference to translation invariance:
           :    0.0000005065   -0.0001040008    0.0000227801

Difference to rotation invariance:
           :   -0.0005695975    0.0000492023    0.0009613694

Norm of the cartesian gradient     ...    0.0014628335
RMS gradient                       ...    0.0001656333
MAX gradient                       ...    0.0005621691

-------
TIMINGS
-------

Total SCF gradient time            ...       25.487 sec

One electron gradient       ....       0.194 sec  (  0.8%)
RI-J Coulomb gradient       ....       0.966 sec  (  3.8%)
COSX gradient               ....      18.892 sec  ( 74.1%)
XC gradient                 ....       4.729 sec  ( 18.6%)

Maximum memory used throughout the entire SCFGRAD-calculation: 54.9 MB
------------------------------------------------------------------------------
                         ORCA GEOMETRY RELAXATION STEP
------------------------------------------------------------------------------

Reading the OPT-File                    .... done
Getting information on internals        .... done
Copying old internal coords+grads       .... done
Making the new internal coordinates     .... (new redundants).... done
Validating the new internal coordinates .... (new redundants).... done
Calculating the B-matrix                .... done
Calculating the G,G- and P matrices     .... done
Transforming gradient to internals      .... done
Projecting the internal gradient        .... done
Number of atoms                         ....  26
Number of internal coordinates          .... 168
Current Energy                          ....  -424.238007531 Eh
Current gradient norm                   ....     0.001462834 Eh/bohr
Maximum allowed component of the step   ....  0.300
Current trust radius                    ....  0.300
Updating the Hessian (BFGS)             .... done
Forming the augmented Hessian           .... done
Diagonalizing the augmented Hessian     .... done
Last element of RFO vector              ....  0.960970461
Lowest eigenvalues of augmented Hessian:
 -0.000131820  0.001436572  0.004298035  0.007110164  0.009198647
Length of the computed step             ....  0.287887095
The final length of the internal step   ....  0.287887095
Converting the step to cartesian space:
 Initial RMS(Int)=    0.0222109716
Transforming coordinates:
 Iter   0:  RMS(Cart)=    0.0437927995 RMS(Int)=    0.0221347136
 Iter   1:  RMS(Cart)=    0.0009590350 RMS(Int)=    0.0004807563
 Iter   2:  RMS(Cart)=    0.0000393273 RMS(Int)=    0.0000239065
 Iter   3:  RMS(Cart)=    0.0000020055 RMS(Int)=    0.0000010792
 Iter   4:  RMS(Cart)=    0.0000000856 RMS(Int)=    0.0000000584
done
Storing new coordinates                 .... done

                                .--------------------.
          ----------------------|Geometry convergence|-------------------------
          Item                value                   Tolerance       Converged
          ---------------------------------------------------------------------
          Energy change      -0.0002111544            0.0000050000      NO
          RMS gradient        0.0000811066            0.0001000000      YES
          MAX gradient        0.0002306404            0.0003000000      YES
          RMS step            0.0222109716            0.0020000000      NO
          MAX step            0.0683886527            0.0040000000      NO
          ........................................................
          Max(Bonds)      0.0014      Max(Angles)    0.48
          Max(Dihed)        3.92      Max(Improp)    0.00
          ---------------------------------------------------------------------

The optimization has not yet converged - more geometry cycles are needed


    ---------------------------------------------------------------------------
                         Redundant Internal Coordinates
                            (Angstroem and degrees)

        Definition                    Value    dE/dq     Step     New-Value
    ----------------------------------------------------------------------------
     1. B(C   1,C   0)                1.5377 -0.000003  0.0014    1.5391   
     2. B(N   2,C   1)                1.4736  0.000058 -0.0008    1.4728   
     3. B(C   3,N   2)                1.4601 -0.000007 -0.0000    1.4601   
     4. B(C   4,C   3)                1.5332  0.000002  0.0001    1.5332   
     5. B(C   5,C   4)                1.5300  0.000061 -0.0000    1.5299   
     6. B(C   6,C   5)                1.5271  0.000054  0.0001    1.5272   
     7. B(N   7,C   6)                1.4576 -0.000133 -0.0009    1.4567   
     8. B(C   8,N   7)                1.4631 -0.000120 -0.0009    1.4622   
     9. B(C   8,C   3)                1.5445 -0.000180  0.0012    1.5456   
    10. B(C   9,C   8)                1.5455 -0.000002 -0.0006    1.5449   
    11. B(C   9,C   0)                1.5296 -0.000231  0.0003    1.5299   
    12. B(H  10,C   0)                1.0960 -0.000009 -0.0001    1.0959   
    13. B(H  11,C   0)                1.0973  0.000020 -0.0000    1.0973   
    14. B(H  12,C   1)                1.1027  0.000079  0.0006    1.1033   
    15. B(H  13,C   1)                1.0982 -0.000003 -0.0003    1.0979   
    16. B(H  14,N   2)                1.0132 -0.000048  0.0004    1.0136   
    17. B(H  15,C   3)                1.1064  0.000128  0.0000    1.1065   
    18. B(H  16,C   4)                1.0992 -0.000025  0.0000    1.0992   
    19. B(H  17,C   4)                1.0987  0.000033  0.0000    1.0987   
    20. B(H  18,C   5)                1.0955 -0.000009  0.0001    1.0956   
    21. B(H  19,C   5)                1.0971 -0.000007  0.0001    1.0971   
    22. B(H  20,C   6)                1.0958  0.000001 -0.0000    1.0958   
    23. B(H  21,C   6)                1.1091  0.000039  0.0000    1.1091   
    24. B(H  22,N   7)                1.0146 -0.000006 -0.0001    1.0145   
    25. B(H  23,C   8)                1.1085 -0.000008  0.0001    1.1086   
    26. B(H  24,C   9)                1.0967  0.000032 -0.0002    1.0965   
    27. B(H  25,C   9)                1.0968 -0.000038  0.0001    1.0969   
    28. A(C   1,C   0,H  11)          110.41 -0.000125   -0.12    110.28   
    29. A(C   9,C   0,H  10)          110.51 -0.000162    0.20    110.71   
    30. A(H  10,C   0,H  11)          106.39 -0.000025   -0.00    106.38   
    31. A(C   1,C   0,H  10)          109.19  0.000062    0.23    109.42   
    32. A(C   1,C   0,C   9)          110.37  0.000058   -0.17    110.19   
    33. A(C   9,C   0,H  11)          109.91  0.000186   -0.12    109.78   
    34. A(N   2,C   1,H  13)          108.17 -0.000111   -0.11    108.06   
    35. A(C   0,C   1,H  12)          109.05 -0.000041    0.08    109.14   
    36. A(H  12,C   1,H  13)          107.29 -0.000002    0.09    107.37   
    37. A(C   0,C   1,N   2)          110.98 -0.000102   -0.34    110.64   
    38. A(C   0,C   1,H  13)          109.16  0.000087    0.09    109.25   
    39. A(N   2,C   1,H  12)          112.08  0.000172    0.21    112.29   
    40. A(C   1,N   2,C   3)          113.47  0.000096   -0.48    112.99   
    41. A(C   1,N   2,H  14)          110.30 -0.000025    0.05    110.35   
    42. A(C   3,N   2,H  14)          110.21 -0.000107    0.34    110.55   
    43. A(N   2,C   3,C   8)          108.84 -0.000033   -0.35    108.49   
    44. A(N   2,C   3,H  15)          111.25  0.000094   -0.21    111.04   
    45. A(N   2,C   3,C   4)          111.54  0.000042    0.38    111.92   
    46. A(C   4,C   3,C   8)          111.81 -0.000044    0.23    112.03   
    47. A(C   8,C   3,H  15)          106.56 -0.000128    0.10    106.66   
    48. A(C   4,C   3,H  15)          106.74  0.000064   -0.16    106.57   
    49. A(C   5,C   4,H  16)          108.69 -0.000013   -0.13    108.57   
    50. A(C   3,C   4,H  16)          107.83  0.000031   -0.09    107.74   
    51. A(C   3,C   4,C   5)          112.90 -0.000074    0.20    113.11   
    52. A(H  16,C   4,H  17)          106.39 -0.000026   -0.02    106.36   
    53. A(C   5,C   4,H  17)          111.35  0.000123    0.03    111.38   
    54. A(C   3,C   4,H  17)          109.40 -0.000041   -0.01    109.39   
    55. A(H  18,C   5,H  19)          108.42  0.000011   -0.01    108.41   
    56. A(C   4,C   5,C   6)          108.88  0.000026   -0.09    108.79   
    57. A(C   6,C   5,H  19)          110.42 -0.000082    0.10    110.51   
    58. A(C   4,C   5,H  19)          110.18  0.000076   -0.02    110.16   
    59. A(C   6,C   5,H  18)          108.67  0.000061   -0.05    108.62   
    60. A(C   4,C   5,H  18)          110.26 -0.000093    0.07    110.33   
    61. A(C   5,C   6,N   7)          108.31 -0.000079   -0.14    108.17   
    62. A(H  20,C   6,H  21)          107.61  0.000002   -0.00    107.60   
    63. A(N   7,C   6,H  21)          112.81  0.000148    0.07    112.88   
    64. A(C   5,C   6,H  21)          109.13 -0.000078    0.02    109.15   
    65. A(N   7,C   6,H  20)          108.25 -0.000119    0.03    108.29   
    66. A(C   5,C   6,H  20)          110.75  0.000131    0.02    110.77   
    67. A(C   8,N   7,H  22)          109.35 -0.000060    0.46    109.80   
    68. A(C   6,N   7,H  22)          110.95 -0.000020    0.45    111.39   
    69. A(C   6,N   7,C   8)          114.55  0.000031    0.31    114.86   
    70. A(N   7,C   8,C   9)          108.27 -0.000120   -0.09    108.18   
    71. A(C   3,C   8,C   9)          110.14  0.000056   -0.26    109.88   
    72. A(C   9,C   8,H  23)          109.80  0.000067    0.03    109.83   
    73. A(N   7,C   8,H  23)          111.07  0.000048    0.14    111.21   
    74. A(C   3,C   8,H  23)          106.13 -0.000143    0.19    106.32   
    75. A(C   3,C   8,N   7)          111.44  0.000096   -0.02    111.42   
    76. A(C   0,C   9,C   8)          111.64  0.000007   -0.12    111.52   
    77. A(H  24,C   9,H  25)          107.67  0.000007    0.05    107.72   
    78. A(C   8,C   9,H  25)          110.60  0.000040    0.01    110.62   
    79. A(C   0,C   9,H  25)          110.57 -0.000107    0.22    110.79   
    80. A(C   8,C   9,H  24)          107.31 -0.000027   -0.15    107.16   
    81. A(C   0,C   9,H  24)          108.90  0.000083   -0.02    108.88   
    82. D(N   2,C   1,C   0,C   9)    -36.94 -0.000066    2.44    -34.50   
    83. D(H  13,C   1,C   0,H  10)    -39.46 -0.000086    1.85    -37.61   
    84. D(H  13,C   1,C   0,H  11)   -156.09 -0.000021    1.79   -154.30   
    85. D(H  13,C   1,C   0,C   9)     82.20 -0.000210    2.15     84.34   
    86. D(H  12,C   1,C   0,H  10)     77.46 -0.000063    2.05     79.51   
    87. D(H  12,C   1,C   0,H  11)    -39.16  0.000002    1.99    -37.18   
    88. D(H  12,C   1,C   0,C   9)   -160.88 -0.000187    2.35   -158.53   
    89. D(N   2,C   1,C   0,H  10)   -158.60  0.000058    2.14   -156.46   
    90. D(N   2,C   1,C   0,H  11)     84.77  0.000123    2.08     86.85   
    91. D(H  14,N   2,C   1,C   0)   -150.68  0.000162   -3.92   -154.60   
    92. D(H  14,N   2,C   1,H  12)    -28.49  0.000157   -3.91    -32.40   
    93. D(C   3,N   2,C   1,H  13)   -146.20  0.000096   -3.55   -149.76   
    94. D(C   3,N   2,C   1,H  12)     95.72  0.000068   -3.71     92.01   
    95. D(H  14,N   2,C   1,H  13)     89.59  0.000186   -3.75     85.84   
    96. D(C   3,N   2,C   1,C   0)    -26.48  0.000072   -3.72    -30.20   
    97. D(H  15,C   3,N   2,H  14)     76.40 -0.000009    2.24     78.63   
    98. D(C   8,C   3,N   2,H  14)   -166.48 -0.000131    2.03   -164.46   
    99. D(C   8,C   3,N   2,C   1)     69.26 -0.000085    2.01     71.27   
   100. D(H  15,C   3,N   2,C   1)    -47.86  0.000036    2.22    -45.64   
   101. D(C   4,C   3,N   2,H  14)    -42.66 -0.000182    2.33    -40.33   
   102. D(C   4,C   3,N   2,C   1)   -166.91 -0.000136    2.31   -164.60   
   103. D(H  17,C   4,C   3,H  15)    -71.72 -0.000043   -0.33    -72.05   
   104. D(H  17,C   4,C   3,C   8)    172.12  0.000096   -0.48    171.64   
   105. D(H  17,C   4,C   3,N   2)     49.98  0.000139   -0.46     49.52   
   106. D(H  16,C   4,C   3,C   8)    -72.58  0.000061   -0.57    -73.14   
   107. D(H  16,C   4,C   3,N   2)    165.29  0.000104   -0.55    164.74   
   108. D(C   5,C   4,C   3,H  15)    163.68 -0.000119   -0.51    163.17   
   109. D(H  16,C   4,C   3,H  15)     43.58 -0.000078   -0.42     43.17   
   110. D(C   5,C   4,C   3,C   8)     47.52  0.000019   -0.66     46.86   
   111. D(C   5,C   4,C   3,N   2)    -74.62  0.000063   -0.65    -75.26   
   112. D(C   6,C   5,C   4,C   3)    -54.92 -0.000059    0.15    -54.77   
   113. D(H  19,C   5,C   4,H  17)     60.32 -0.000007   -0.06     60.26   
   114. D(H  19,C   5,C   4,H  16)    -56.55 -0.000039    0.03    -56.53   
   115. D(H  19,C   5,C   4,C   3)   -176.15 -0.000022    0.10   -176.05   
   116. D(H  18,C   5,C   4,H  17)    -59.32 -0.000009   -0.08    -59.40   
   117. D(H  18,C   5,C   4,H  16)   -176.19 -0.000041    0.01   -176.18   
   118. D(H  18,C   5,C   4,C   3)     64.21 -0.000024    0.08     64.29   
   119. D(C   6,C   5,C   4,H  17)   -178.45 -0.000044   -0.01   -178.46   
   120. D(C   6,C   5,C   4,H  16)     64.68 -0.000076    0.07     64.75   
   121. D(H  21,C   6,C   5,H  19)     58.53 -0.000007    0.12     58.65   
   122. D(H  21,C   6,C   5,C   4)    -62.56 -0.000066    0.14    -62.42   
   123. D(H  20,C   6,C   5,H  19)    -59.74 -0.000040    0.09    -59.65   
   124. D(H  20,C   6,C   5,H  18)     59.04 -0.000037    0.11     59.16   
   125. D(N   7,C   6,C   5,C   4)     60.60  0.000018    0.15     60.75   
   126. D(N   7,C   6,C   5,H  18)    -59.52  0.000079    0.15    -59.38   
   127. D(H  21,C   6,C   5,H  18)    177.32 -0.000005    0.13    177.45   
   128. D(N   7,C   6,C   5,H  19)   -178.31  0.000077    0.13   -178.18   
   129. D(H  20,C   6,C   5,C   4)    179.17 -0.000098    0.12    179.29   
   130. D(H  22,N   7,C   6,H  21)    -66.75  0.000058   -1.41    -68.16   
   131. D(H  22,N   7,C   6,H  20)     52.21  0.000072   -1.35     50.86   
   132. D(H  22,N   7,C   6,C   5)    172.35  0.000116   -1.39    170.96   
   133. D(C   8,N   7,C   6,H  21)     57.64 -0.000015   -0.24     57.40   
   134. D(C   8,N   7,C   6,H  20)    176.60 -0.000002   -0.18    176.42   
   135. D(C   8,N   7,C   6,C   5)    -63.26  0.000043   -0.22    -63.48   
   136. D(H  23,C   8,C   3,C   4)     75.22 -0.000012    1.24     76.45   
   137. D(H  23,C   8,C   3,N   2)   -161.11 -0.000012    1.63   -159.48   
   138. D(C   9,C   8,C   3,H  15)     77.74  0.000036    1.25     78.99   
   139. D(C   9,C   8,C   3,C   4)   -165.99  0.000014    1.25   -164.75   
   140. D(C   9,C   8,C   3,N   2)    -42.32  0.000015    1.64    -40.68   
   141. D(N   7,C   8,C   3,H  15)   -162.09 -0.000014    0.95   -161.13   
   142. D(N   7,C   8,C   3,C   4)    -45.82 -0.000036    0.95    -44.87   
   143. D(H  23,C   8,C   3,H  15)    -41.05  0.000010    1.24    -39.81   
   144. D(N   7,C   8,C   3,N   2)     77.85 -0.000035    1.34     79.19   
   145. D(H  23,C   8,N   7,H  22)     62.74  0.000081    0.41     63.15   
   146. D(H  23,C   8,N   7,C   6)    -62.50  0.000133   -0.74    -63.24   
   147. D(C   9,C   8,N   7,H  22)    -57.88  0.000046    0.34    -57.54   
   148. D(C   9,C   8,N   7,C   6)    176.88  0.000098   -0.81    176.07   
   149. D(C   3,C   8,N   7,H  22)   -179.15 -0.000005    0.73   -178.42   
   150. D(C   3,C   8,N   7,C   6)     55.61  0.000047   -0.42     55.19   
   151. D(H  25,C   9,C   8,N   7)     95.30  0.000084   -2.75     92.54   
   152. D(H  25,C   9,C   8,C   3)   -142.63  0.000161   -3.00   -145.63   
   153. D(H  24,C   9,C   8,H  23)   -143.30  0.000044   -2.87   -146.17   
   154. D(H  24,C   9,C   8,N   7)    -21.88  0.000069   -2.73    -24.62   
   155. D(H  24,C   9,C   8,C   3)    100.19  0.000146   -2.98     97.21   
   156. D(C   0,C   9,C   8,H  23)     97.45 -0.000045   -2.68     94.77   
   157. D(C   0,C   9,C   8,N   7)   -141.14 -0.000020   -2.55   -143.68   
   158. D(C   0,C   9,C   8,C   3)    -19.07  0.000056   -2.79    -21.86   
   159. D(H  25,C   9,C   0,H  11)     62.13 -0.000024    1.57     63.70   
   160. D(H  25,C   9,C   0,H  10)    -54.99 -0.000010    1.53    -53.46   
   161. D(H  25,C   9,C   0,C   1)   -175.87 -0.000019    1.22   -174.65   
   162. D(H  24,C   9,C   0,H  11)   -179.77 -0.000027    1.75   -178.02   
   163. D(H  24,C   9,C   0,H  10)     63.12 -0.000013    1.70     64.82   
   164. D(H  24,C   9,C   0,C   1)    -57.76 -0.000023    1.39    -56.37   
   165. D(C   8,C   9,C   0,H  11)    -61.46 -0.000003    1.48    -59.98   
   166. D(C   8,C   9,C   0,H  10)   -178.58  0.000011    1.43   -177.14   
   167. D(H  25,C   9,C   8,H  23)    -26.11  0.000059   -2.89    -29.01   
   168. D(C   8,C   9,C   0,C   1)     60.54  0.000002    1.13     61.67   
    ----------------------------------------------------------------------------

         *************************************************************
         *                GEOMETRY OPTIMIZATION CYCLE   5            *
         *************************************************************
---------------------------------
CARTESIAN COORDINATES (ANGSTROEM)
---------------------------------
  C      2.517645    0.246923    0.007044
  C      2.150979   -1.096448   -0.648861
  N      0.689492   -1.277027   -0.678433
  C      0.012090   -0.618644    0.434884
  C     -1.427319   -1.117880    0.606657
  C     -2.385808   -0.560293   -0.447458
  C     -2.301121    0.964549   -0.432069
  N     -0.933422    1.346657   -0.756836
  C      0.072765    0.909011    0.209612
  C      1.464789    1.304141   -0.331131
  H      3.508697    0.562801   -0.337840
  H      2.591253    0.130825    1.095667
  H      2.662800   -1.912966   -0.111559
  H      2.516360   -1.105784   -1.684133
  H      0.456060   -2.263031   -0.705085
  H      0.531934   -0.819626    1.390746
  H     -1.775740   -0.800168    1.599632
  H     -1.434141   -2.216580    0.613200
  H     -2.103923   -0.916195   -1.444571
  H     -3.411007   -0.890583   -0.238670
  H     -2.967565    1.398300   -1.186006
  H     -2.629120    1.337227    0.559740
  H     -0.854315    2.347074   -0.905521
  H     -0.092881    1.377231    1.200752
  H      1.377956    1.382760   -1.421381
  H      1.763541    2.287725    0.051620

----------------------------
CARTESIAN COORDINATES (A.U.)
----------------------------
  NO LB      ZA    FRAG     MASS         X           Y           Z
   0 C     6.0000    0    12.011    4.757660    0.466617    0.013311
   1 C     6.0000    0    12.011    4.064761   -2.071987   -1.226171
   2 N     7.0000    0    14.007    1.302952   -2.413230   -1.282053
   3 C     6.0000    0    12.011    0.022847   -1.169068    0.821812
   4 C     6.0000    0    12.011   -2.697243   -2.112487    1.146415
   5 C     6.0000    0    12.011   -4.508523   -1.058801   -0.845574
   6 C     6.0000    0    12.011   -4.348489    1.822734   -0.816492
   7 N     7.0000    0    14.007   -1.763912    2.544814   -1.430213
   8 C     6.0000    0    12.011    0.137506    1.717783    0.396110
   9 C     6.0000    0    12.011    2.768050    2.464470   -0.625746
  10 H     1.0000    0     1.008    6.630477    1.063539   -0.638426
  11 H     1.0000    0     1.008    4.896758    0.247223    2.070510
  12 H     1.0000    0     1.008    5.031963   -3.614982   -0.210815
  13 H     1.0000    0     1.008    4.755231   -2.089629   -3.182549
  14 H     1.0000    0     1.008    0.861828   -4.276510   -1.332418
  15 H     1.0000    0     1.008    1.005210   -1.548869    2.628129
  16 H     1.0000    0     1.008   -3.355662   -1.512099    3.022867
  17 H     1.0000    0     1.008   -2.710133   -4.188729    1.158781
  18 H     1.0000    0     1.008   -3.975838   -1.731359   -2.729843
  19 H     1.0000    0     1.008   -6.445868   -1.682957   -0.451021
  20 H     1.0000    0     1.008   -5.607885    2.642405   -2.241226
  21 H     1.0000    0     1.008   -4.968316    2.526993    1.057754
  22 H     1.0000    0     1.008   -1.614421    4.435328   -1.711187
  23 H     1.0000    0     1.008   -0.175519    2.602589    2.269092
  24 H     1.0000    0     1.008    2.603960    2.613038   -2.686020
  25 H     1.0000    0     1.008    3.332609    4.323173    0.097548

--------------------------------
INTERNAL COORDINATES (ANGSTROEM)
--------------------------------
 C      0   0   0     0.000000000000     0.00000000     0.00000000
 C      1   0   0     1.539253774631     0.00000000     0.00000000
 N      2   1   0     1.472897420148   110.60472950     0.00000000
 C      3   2   1     1.460074168444   112.93979757   329.81292713
 C      4   3   2     1.533180135892   111.97323243   195.38906195
 C      5   4   3     1.529954804406   113.09782770   284.74794138
 C      6   5   4     1.527269844902   108.79522553   305.23847655
 N      7   6   5     1.456736645815   108.16178628    60.75758334
 C      8   7   6     1.462179397402   114.84816198   296.52078777
 C      1   2   3     1.529894671695   110.18025000   325.49127638
 H      1   2   3     1.095859302341   109.44405787   203.53466422
 H      1   2   3     1.097268172375   110.26724799    86.84058284
 H      2   1   3     1.103338693712   109.13853440   235.98249359
 H      2   1   3     1.097896392895   109.26617714   118.85065066
 H      3   2   1     1.013610711280   110.38358319   205.42142123
 H      4   3   2     1.106482514820   111.02852165   314.37135955
 H      5   4   3     1.099244275766   107.73831412   164.75246463
 H      5   4   3     1.098740719554   109.39659209    49.52904868
 H      6   5   4     1.095608795412   110.33266605    64.29915432
 H      6   5   4     1.097139941907   110.15565411   183.95487846
 H      7   6   5     1.095768083276   110.76621230   179.28563264
 H      7   6   5     1.109123906239   109.15285070   297.58371326
 H      8   7   6     1.014494660679   111.37986082   170.94773067
 H      9   8   7     1.108614286573   111.20416142   296.75215266
 H     10   1   2     1.096524741916   108.89425739   303.61923246
 H     10   1   2     1.096899002190   110.79868859   185.32734151

---------------------------
INTERNAL COORDINATES (A.U.)
---------------------------
 C      0   0   0     0.000000000000     0.00000000     0.00000000
 C      1   0   0     2.908768084657     0.00000000     0.00000000
 N      2   1   0     2.783372747439   110.60472950     0.00000000
 C      3   2   1     2.759140313573   112.93979757   329.81292713
 C      4   3   2     2.897290570803   111.97323243   195.38906195
 C      5   4   3     2.891195577604   113.09782770   284.74794138
 C      6   5   4     2.886121739462   108.79522553   305.23847655
 N      7   6   5     2.752833309837   108.16178628    60.75758334
 C      8   7   6     2.763118619751   114.84816198   296.52078777
 C      1   2   3     2.891081943250   110.18025000   325.49127638
 H      1   2   3     2.070873962734   109.44405787   203.53466422
 H      1   2   3     2.073536341256   110.26724799    86.84058284
 H      2   1   3     2.085007964073   109.13853440   235.98249359
 H      2   1   3     2.074723505992   109.26617714   118.85065066
 H      3   2   1     1.915446650729   110.38358319   205.42142123
 H      4   3   2     2.090948924981   111.02852165   314.37135955
 H      5   4   3     2.077270635478   107.73831412   164.75246463
 H      5   4   3     2.076319052144   109.39659209    49.52904868
 H      6   5   4     2.070400573245   110.33266605    64.29915432
 H      6   5   4     2.073294020791   110.15565411   183.95487846
 H      7   6   5     2.070701583683   110.76621230   179.28563264
 H      7   6   5     2.095940431376   109.15285070   297.58371326
 H      8   7   6     1.917117073009   111.37986082   170.94773067
 H      9   8   7     2.094977389775   111.20416142   296.75215266
 H     10   1   2     2.072131461290   108.89425739   303.61923246
 H     10   1   2     2.072838710711   110.79868859   185.32734151


           ************************************************************
           *        Program running with 6 parallel MPI-processes     *
           *              working on a common directory               *
           ************************************************************
------------------------------------------------------------------------------
                   ___                                                        
                  /   \      - P O W E R E D   B Y -                         
                 /     \                                                     
                 |  |  |   _    _      __       _____    __    __             
                 |  |  |  | |  | |    /  \     |  _  \  |  |  /  |          
                  \  \/   | |  | |   /    \    | | | |  |  | /  /          
                 / \  \   | |__| |  /  /\  \   | |_| |  |  |/  /          
                |  |  |   |  __  | /  /__\  \  |    /   |      \           
                |  |  |   | |  | | |   __   |  |    \   |  |\   \          
                \     /   | |  | | |  |  |  |  | |\  \  |  | \   \       
                 \___/    |_|  |_| |__|  |__|  |_| \__\ |__|  \__/        
                                                                              
                      - O R C A' S   B I G   F R I E N D -                    
                                      &                                       
                       - I N T E G R A L  F E E D E R -                       
                                                                              
 v1 FN, 2020, v2 2021                                                         
------------------------------------------------------------------------------


Reading SHARK input file file.SHARKINP.tmp ... ok
----------------------
SHARK INTEGRAL PACKAGE
----------------------

Number of atoms                             ...     26
Number of basis functions                   ...    276
Number of shells                            ...    144
Maximum angular momentum                    ...      2
Integral batch strategy                     ... SHARK/LIBINT Hybrid
RI-J (if used) integral strategy            ... SPLIT-RIJ (Revised 2003 algorithm where possible)
Printlevel                                  ...      1
Contraction scheme used                     ... SEGMENTED contraction
Coulomb Range Separation                    ... NOT USED
Exchange Range Separation                   ... Long Range
   Mu parameter                             ...  0.300000
   Scaling (regular/separated)              ...  0.167000  0.833000
Finite Nucleus Model                        ... NOT USED
Auxiliary Coulomb fitting basis             ... AVAILABLE
   # of basis functions in Aux-J            ...    666
   # of shells in Aux-J                     ...    230
   Maximum angular momentum in Aux-J        ...      4
Auxiliary J/K fitting basis                 ... NOT available
Auxiliary Correlation fitting basis         ... NOT available
Auxiliary 'external' fitting basis          ... NOT available
Integral threshold                          ...     2.500000e-11
Primitive cut-off                           ...     2.500000e-12
Primitive pair pre-selection threshold      ...     2.500000e-12

Calculating pre-screening integrals         ... done (  0.0 sec) Dimension = 144
Organizing shell pair data                  ... done (  0.1 sec)
Shell pair information
Total number of shell pairs                 ...     10440
Shell pairs after pre-screening             ...      9888
Total number of primitive shell pairs       ...     35769
Primitive shell pairs kept                  ...     25301
          la=0 lb=0:   3754 shell pairs
          la=1 lb=0:   3817 shell pairs
          la=1 lb=1:    998 shell pairs
          la=2 lb=0:    837 shell pairs
          la=2 lb=1:    430 shell pairs
          la=2 lb=2:     52 shell pairs

Calculating one electron integrals          ... done (  0.0 sec)
Calculating RI/J V-Matrix + Cholesky decomp.... done (  0.0 sec)
Calculating Nuclear repulsion               ... done (  0.0 sec) ENN=    593.945593439068 Eh

SHARK setup successfully completed in   0.4 seconds

Maximum memory used throughout the entire GTOINT-calculation: 18.7 MB


           ************************************************************
           *        Program running with 6 parallel MPI-processes     *
           *              working on a common directory               *
           ************************************************************

Diagonalization of the overlap matrix:
Smallest eigenvalue                        ... 3.167e-06
Time for diagonalization                   ...    0.021 sec
Threshold for overlap eigenvalues          ... 1.000e-08
Number of eigenvalues below threshold      ... 0
Time for construction of square roots      ...    0.013 sec
Total time needed                          ...    0.034 sec

-------------------
DFT GRID GENERATION
-------------------

General Integration Accuracy     IntAcc      ... 4.388
Radial Grid Type                 RadialGrid  ... OptM3 with GC (2021)
Angular Grid (max. ang.)         AngularGrid ... 4 (Lebedev-302)
Angular grid pruning method      GridPruning ... 4 (adaptive)
Weight generation scheme         WeightScheme... Becke
Basis function cutoff            BFCut       ... 1.0000e-11
Integration weight cutoff        WCut        ... 1.0000e-14
Angular grids for H and He will be reduced by one unit
Partially contracted basis set               ... off
Rotationally invariant grid construction     ... off

Total number of grid points                  ...   115196
Total number of batches                      ...     1815
Average number of points per batch           ...       63
Average number of grid points per atom       ...     4431
Time for grid setup =    0.878 sec

--------------------
COSX GRID GENERATION
--------------------

GRIDX 1
-------
General Integration Accuracy     IntAcc      ... 3.816
Radial Grid Type                 RadialGrid  ... OptM3 with GC (2021)
Angular Grid (max. ang.)         AngularGrid ... 1 (Lebedev-50)
Angular grid pruning method      GridPruning ... 4 (adaptive)
Weight generation scheme         WeightScheme... Becke
Basis function cutoff            BFCut       ... 1.0000e-11
Integration weight cutoff        WCut        ... 1.0000e-14
Angular grids for H and He will be reduced by one unit
Partially contracted basis set               ... on
Rotationally invariant grid construction     ... off

Total number of grid points                  ...    14368
Total number of batches                      ...      238
Average number of points per batch           ...       60
Average number of grid points per atom       ...      553
UseSFitting                                  ... on

GRIDX 2
-------
General Integration Accuracy     IntAcc      ... 4.020
Radial Grid Type                 RadialGrid  ... OptM3 with GC (2021)
Angular Grid (max. ang.)         AngularGrid ... 2 (Lebedev-110)
Angular grid pruning method      GridPruning ... 4 (adaptive)
Weight generation scheme         WeightScheme... Becke
Basis function cutoff            BFCut       ... 1.0000e-11
Integration weight cutoff        WCut        ... 1.0000e-14
Angular grids for H and He will be reduced by one unit
Partially contracted basis set               ... on
Rotationally invariant grid construction     ... off

Total number of grid points                  ...    32983
Total number of batches                      ...      529
Average number of points per batch           ...       62
Average number of grid points per atom       ...     1269
UseSFitting                                  ... on

GRIDX 3
-------
General Integration Accuracy     IntAcc      ... 4.338
Radial Grid Type                 RadialGrid  ... OptM3 with GC (2021)
Angular Grid (max. ang.)         AngularGrid ... 3 (Lebedev-194)
Angular grid pruning method      GridPruning ... 4 (adaptive)
Weight generation scheme         WeightScheme... Becke
Basis function cutoff            BFCut       ... 1.0000e-11
Integration weight cutoff        WCut        ... 1.0000e-14
Angular grids for H and He will be reduced by one unit
Partially contracted basis set               ... on
Rotationally invariant grid construction     ... off

Total number of grid points                  ...    73662
Total number of batches                      ...     1163
Average number of points per batch           ...       63
Average number of grid points per atom       ...     2833
UseSFitting                                  ... on

Time for X-Grid setup             =    0.986 sec

--------------
SCF ITERATIONS
--------------
ITER       Energy         Delta-E        Max-DP      RMS-DP      [F,P]     Damp
               ***  Starting incremental Fock matrix formation  ***
  0   -424.1880002250   0.000000000000 0.04157822  0.00038063  0.0194166 0.7000
                      *** Initiating the SOSCF procedure ***
                      *** Re-Reading the Fockian *** 
                      *** Removing any level shift *** 
ITER      Energy       Delta-E        Grad      Rot      Max-DP    RMS-DP
  1   -424.18858706  -0.0005868324  0.000955  0.000955  0.198303  0.001592
               *** Restarting incremental Fock matrix formation ***
  2   -424.19039170  -0.0018046430  0.000971  0.001087  0.122429  0.000893
  3   -424.19054768  -0.0001559747  0.000305  0.000517  0.062387  0.000414
  4   -424.19056384  -0.0000161623  0.000147  0.000152  0.013882  0.000109
  5   -424.19056470  -0.0000008580  0.000095  0.000060  0.001781  0.000018
  6   -424.19056516  -0.0000004685  0.000009  0.000027  0.005431  0.000037
  7   -424.19056517  -0.0000000078  0.000004  0.000017  0.004340  0.000028
                  ***Gradient check signals convergence***
              ***Rediagonalizing the Fockian in SOSCF/NRSCF***

               *****************************************************
               *                     SUCCESS                       *
               *           SCF CONVERGED AFTER   8 CYCLES          *
               *****************************************************

Old exchange energy                            =    -20.243444232 Eh
New exchange energy                            =    -20.243459926 Eh
Exchange energy change after final integration =     -0.000015694 Eh
Total energy after final integration           =   -424.190580865 Eh
Final COS-X integration done in                =    16.821 sec
Total Energy       :         -424.19058086 Eh          -11542.81253 eV
  Last Energy change         ...    1.0115e-09  Tolerance :   1.0000e-08
  Last MAX-Density change    ...    3.5527e-15  Tolerance :   1.0000e-07
             **** THE GBW FILE WAS UPDATED (file.gbw) ****
             **** DENSITY file.scfp WAS UPDATED ****
             **** ENERGY FILE WAS UPDATED (file.en.tmp) ****
             **** THE GBW FILE WAS UPDATED (file.gbw) ****
             **** DENSITY file.scfp WAS UPDATED ****
Total SCF time: 0 days 0 hours 1 min 23 sec 

Maximum memory used throughout the entire SCF-calculation: 70.7 MB


-------------------------------------------------------------------------------
                          DFT DISPERSION CORRECTION                            
                                                                               
                              DFTD3 V3.1  Rev 1                                
                          USING Becke-Johnson damping                          
-------------------------------------------------------------------------------
-------------------------   ----------------
Dispersion correction           -0.047497899
-------------------------   ----------------


-------------------------   --------------------
FINAL SINGLE POINT ENERGY      -424.238078763572
-------------------------   --------------------


           ************************************************************
           *        Program running with 6 parallel MPI-processes     *
           *              working on a common directory               *
           ************************************************************
------------------------------------------------------------------------------
                         ORCA SCF GRADIENT CALCULATION
------------------------------------------------------------------------------

 ... reading COSX grid (gridx3)
Gradient of the Kohn-Sham DFT energy:
Kohn-Sham wavefunction type      ... RKS
Hartree-Fock exchange scaling    ...    0.167
Number of operators              ...    1
Number of atoms                  ...   26
Basis set dimensions             ...  276
Integral neglect threshold       ... 2.5e-11
Integral primitive cutoff        ... 2.5e-12
SHARK Integral package           ... ON

Nuc. rep. gradient       (SHARK) ... done (  0.0 sec)
HCore & Overlap gradient (SHARK) ... done (  0.2 sec)
RI-J gradient            (SHARK) ... done (  1.0 sec)
COSX-gradient                    ... done ( 19.2 sec)
Exchange-correlation gradient    ... done
Dispersion correction            ... done

------------------
CARTESIAN GRADIENT
------------------

   1   C   :   -0.000116553    0.000247174   -0.000120608
   2   C   :    0.000246818   -0.000368562    0.000597640
   3   N   :   -0.000292719    0.000611086   -0.000385944
   4   C   :    0.000118126   -0.000235942   -0.000167175
   5   C   :    0.000018334    0.000023815   -0.000156142
   6   C   :   -0.000036449    0.000002708    0.000076668
   7   C   :   -0.000092153    0.000142457    0.000183009
   8   N   :   -0.000190637   -0.000256161    0.000414007
   9   C   :    0.000008656   -0.000099193   -0.000040423
  10   C   :    0.000063348   -0.000000421   -0.000161885
  11   H   :    0.000063195    0.000111609    0.000211551
  12   H   :   -0.000038706   -0.000246156   -0.000075798
  13   H   :    0.000338796   -0.000120850   -0.000211376
  14   H   :   -0.000230722    0.000296099   -0.000059947
  15   H   :    0.000066417   -0.000291022    0.000146869
  16   H   :   -0.000043324    0.000131130    0.000214397
  17   H   :    0.000023216    0.000108918   -0.000029945
  18   H   :    0.000009917   -0.000058455    0.000193169
  19   H   :    0.000118202   -0.000019818    0.000032463
  20   H   :   -0.000024743   -0.000034707   -0.000069205
  21   H   :    0.000096431    0.000024382   -0.000081079
  22   H   :   -0.000104679   -0.000047678    0.000020380
  23   H   :    0.000173203    0.000170463   -0.000446285
  24   H   :   -0.000071786   -0.000162037    0.000048251
  25   H   :   -0.000089656   -0.000039785   -0.000034319
  26   H   :    0.000054953   -0.000010319   -0.000064623

Difference to translation invariance:
           :    0.0000674850   -0.0001212655    0.0000336526

Difference to rotation invariance:
           :   -0.0005752571   -0.0000222139    0.0012825382

Norm of the cartesian gradient     ...    0.0016728270
RMS gradient                       ...    0.0001894104
MAX gradient                       ...    0.0006110860

-------
TIMINGS
-------

Total SCF gradient time            ...       25.755 sec

One electron gradient       ....       0.197 sec  (  0.8%)
RI-J Coulomb gradient       ....       0.962 sec  (  3.7%)
COSX gradient               ....      19.201 sec  ( 74.6%)
XC gradient                 ....       4.684 sec  ( 18.2%)

Maximum memory used throughout the entire SCFGRAD-calculation: 55.0 MB
------------------------------------------------------------------------------
                         ORCA GEOMETRY RELAXATION STEP
------------------------------------------------------------------------------

Reading the OPT-File                    .... done
Getting information on internals        .... done
Copying old internal coords+grads       .... done
Making the new internal coordinates     .... (new redundants).... done
Validating the new internal coordinates .... (new redundants).... done
Calculating the B-matrix                .... done
Calculating the G,G- and P matrices     .... done
Transforming gradient to internals      .... done
Projecting the internal gradient        .... done
Number of atoms                         ....  26
Number of internal coordinates          .... 168
Current Energy                          ....  -424.238078764 Eh
Current gradient norm                   ....     0.001672827 Eh/bohr
Maximum allowed component of the step   ....  0.300
Current trust radius                    ....  0.300
Updating the Hessian (BFGS)             .... done
Forming the augmented Hessian           .... done
Diagonalizing the augmented Hessian     .... done
Last element of RFO vector              ....  0.966201236
Lowest eigenvalues of augmented Hessian:
 -0.000087400  0.000842946  0.004723126  0.007127592  0.009185425
Length of the computed step             ....  0.266806744
The final length of the internal step   ....  0.266806744
Converting the step to cartesian space:
 Initial RMS(Int)=    0.0205845872
Transforming coordinates:
 Iter   0:  RMS(Cart)=    0.0403150141 RMS(Int)=    0.0205205025
 Iter   1:  RMS(Cart)=    0.0009296910 RMS(Int)=    0.0004759419
 Iter   2:  RMS(Cart)=    0.0000411870 RMS(Int)=    0.0000266837
 Iter   3:  RMS(Cart)=    0.0000022590 RMS(Int)=    0.0000013212
 Iter   4:  RMS(Cart)=    0.0000001113 RMS(Int)=    0.0000000795
 Iter   5:  RMS(Cart)=    0.0000000062 RMS(Int)=    0.0000000041
done
Storing new coordinates                 .... done

                                .--------------------.
          ----------------------|Geometry convergence|-------------------------
          Item                value                   Tolerance       Converged
          ---------------------------------------------------------------------
          Energy change      -0.0000712324            0.0000050000      NO
          RMS gradient        0.0000922224            0.0001000000      YES
          MAX gradient        0.0002648318            0.0003000000      YES
          RMS step            0.0205845872            0.0020000000      NO
          MAX step            0.0699002277            0.0040000000      NO
          ........................................................
          Max(Bonds)      0.0018      Max(Angles)    0.56
          Max(Dihed)        4.00      Max(Improp)    0.00
          ---------------------------------------------------------------------

The optimization has not yet converged - more geometry cycles are needed


    ---------------------------------------------------------------------------
                         Redundant Internal Coordinates
                            (Angstroem and degrees)

        Definition                    Value    dE/dq     Step     New-Value
    ----------------------------------------------------------------------------
     1. B(C   1,C   0)                1.5393 -0.000068  0.0018    1.5411   
     2. B(N   2,C   1)                1.4729  0.000265 -0.0014    1.4715   
     3. B(C   3,N   2)                1.4601  0.000052  0.0001    1.4602   
     4. B(C   4,C   3)                1.5332  0.000000 -0.0000    1.5331   
     5. B(C   5,C   4)                1.5300  0.000022 -0.0000    1.5299   
     6. B(C   6,C   5)                1.5273  0.000046 -0.0002    1.5271   
     7. B(N   7,C   6)                1.4567 -0.000028 -0.0003    1.4565   
     8. B(C   8,N   7)                1.4622 -0.000044 -0.0001    1.4620   
     9. B(C   8,C   3)                1.5454 -0.000196  0.0009    1.5462   
    10. B(C   9,C   8)                1.5448  0.000011 -0.0004    1.5443   
    11. B(C   9,C   0)                1.5299 -0.000039  0.0004    1.5303   
    12. B(H  10,C   0)                1.0959  0.000019 -0.0001    1.0958   
    13. B(H  11,C   0)                1.0973 -0.000051  0.0001    1.0973   
    14. B(H  12,C   1)                1.1033  0.000139  0.0006    1.1039   
    15. B(H  13,C   1)                1.0979 -0.000019 -0.0003    1.0976   
    16. B(H  14,N   2)                1.0136  0.000262 -0.0001    1.0136   
    17. B(H  15,C   3)                1.1065  0.000135 -0.0000    1.1065   
    18. B(H  16,C   4)                1.0992 -0.000004 -0.0000    1.0992   
    19. B(H  17,C   4)                1.0987  0.000052 -0.0000    1.0987   
    20. B(H  18,C   5)                1.0956  0.000004  0.0001    1.0957   
    21. B(H  19,C   5)                1.0971  0.000019  0.0000    1.0972   
    22. B(H  20,C   6)                1.0958  0.000010 -0.0000    1.0958   
    23. B(H  21,C   6)                1.1091  0.000041 -0.0000    1.1091   
    24. B(H  22,N   7)                1.0145  0.000258 -0.0002    1.0143   
    25. B(H  23,C   8)                1.1086 -0.000011  0.0000    1.1087   
    26. B(H  24,C   9)                1.0965  0.000034 -0.0002    1.0963   
    27. B(H  25,C   9)                1.0969 -0.000015  0.0001    1.0970   
    28. A(C   1,C   0,H  11)          110.27 -0.000155   -0.07    110.20   
    29. A(C   9,C   0,H  10)          110.71 -0.000092    0.06    110.77   
    30. A(H  10,C   0,H  11)          106.38 -0.000045   -0.00    106.38   
    31. A(C   1,C   0,H  10)          109.44  0.000139    0.10    109.54   
    32. A(C   1,C   0,C   9)          110.18 -0.000084    0.11    110.29   
    33. A(C   9,C   0,H  11)          109.79  0.000237   -0.20    109.59   
    34. A(N   2,C   1,H  13)          108.07 -0.000084    0.02    108.09   
    35. A(C   0,C   1,H  12)          109.14  0.000070   -0.13    109.01   
    36. A(H  12,C   1,H  13)          107.37 -0.000005    0.05    107.42   
    37. A(C   0,C   1,N   2)          110.60 -0.000116   -0.23    110.37   
    38. A(C   0,C   1,H  13)          109.27 -0.000077    0.28    109.55   
    39. A(N   2,C   1,H  12)          112.29  0.000205    0.02    112.32   
    40. A(C   1,N   2,C   3)          112.94  0.000179   -0.56    112.38   
    41. A(C   1,N   2,H  14)          110.38 -0.000140    0.03    110.41   
    42. A(C   3,N   2,H  14)          110.60  0.000015    0.27    110.87   
    43. A(N   2,C   3,C   8)          108.44 -0.000164   -0.31    108.14   
    44. A(N   2,C   3,H  15)          111.03  0.000133   -0.29    110.74   
    45. A(N   2,C   3,C   4)          111.97  0.000118    0.27    112.24   
    46. A(C   4,C   3,C   8)          112.03 -0.000014    0.27    112.30   
    47. A(C   8,C   3,H  15)          106.68 -0.000034    0.11    106.79   
    48. A(C   4,C   3,H  15)          106.57 -0.000039   -0.06    106.51   
    49. A(C   5,C   4,H  16)          108.57  0.000010   -0.06    108.51   
    50. A(C   3,C   4,H  16)          107.74  0.000016   -0.00    107.74   
    51. A(C   3,C   4,C   5)          113.10 -0.000066    0.14    113.23   
    52. A(H  16,C   4,H  17)          106.36 -0.000023   -0.00    106.36   
    53. A(C   5,C   4,H  17)          111.39  0.000073   -0.04    111.35   
    54. A(C   3,C   4,H  17)          109.40 -0.000008   -0.04    109.35   
    55. A(H  18,C   5,H  19)          108.41  0.000020   -0.03    108.38   
    56. A(C   4,C   5,C   6)          108.80  0.000076   -0.03    108.76   
    57. A(C   6,C   5,H  19)          110.52 -0.000069    0.02    110.53   
    58. A(C   4,C   5,H  19)          110.16  0.000068   -0.06    110.09   
    59. A(C   6,C   5,H  18)          108.62  0.000030    0.00    108.62   
    60. A(C   4,C   5,H  18)          110.33 -0.000128    0.10    110.44   
    61. A(C   5,C   6,N   7)          108.16 -0.000117    0.00    108.17   
    62. A(H  20,C   6,H  21)          107.60 -0.000005   -0.02    107.58   
    63. A(N   7,C   6,H  21)          112.88  0.000126   -0.02    112.86   
    64. A(C   5,C   6,H  21)          109.15 -0.000009   -0.01    109.15   
    65. A(N   7,C   6,H  20)          108.29 -0.000066    0.05    108.34   
    66. A(C   5,C   6,H  20)          110.77  0.000076   -0.01    110.76   
    67. A(C   8,N   7,H  22)          109.78  0.000069    0.14    109.91   
    68. A(C   6,N   7,H  22)          111.38  0.000015    0.10    111.48   
    69. A(C   6,N   7,C   8)          114.85  0.000040    0.12    114.97   
    70. A(N   7,C   8,C   9)          108.19 -0.000083   -0.06    108.14   
    71. A(C   3,C   8,C   9)          109.83  0.000038   -0.22    109.61   
    72. A(C   9,C   8,H  23)          109.85  0.000028   -0.00    109.85   
    73. A(N   7,C   8,H  23)          111.20  0.000029    0.05    111.25   
    74. A(C   3,C   8,H  23)          106.34 -0.000067    0.21    106.55   
    75. A(C   3,C   8,N   7)          111.42  0.000058    0.02    111.44   
    76. A(C   0,C   9,C   8)          111.47  0.000147   -0.03    111.44   
    77. A(H  24,C   9,H  25)          107.71  0.000026    0.02    107.73   
    78. A(C   8,C   9,H  25)          110.65 -0.000046   -0.04    110.61   
    79. A(C   0,C   9,H  25)          110.80 -0.000065    0.05    110.85   
    80. A(C   8,C   9,H  24)          107.16 -0.000043   -0.08    107.08   
    81. A(C   0,C   9,H  24)          108.89 -0.000022    0.08    108.97   
    82. D(N   2,C   1,C   0,C   9)    -34.51  0.000007    2.82    -31.68   
    83. D(H  13,C   1,C   0,H  10)    -37.61 -0.000135    2.68    -34.93   
    84. D(H  13,C   1,C   0,H  11)   -154.31 -0.000073    2.67   -151.64   
    85. D(H  13,C   1,C   0,C   9)     84.34 -0.000213    2.89     87.24   
    86. D(H  12,C   1,C   0,H  10)     79.52 -0.000144    2.83     82.35   
    87. D(H  12,C   1,C   0,H  11)    -37.18 -0.000082    2.82    -34.36   
    88. D(H  12,C   1,C   0,C   9)   -158.53 -0.000222    3.05   -155.48   
    89. D(N   2,C   1,C   0,H  10)   -156.47  0.000086    2.61   -153.85   
    90. D(N   2,C   1,C   0,H  11)     86.84  0.000148    2.60     89.44   
    91. D(H  14,N   2,C   1,C   0)   -154.58 -0.000051   -3.64   -158.22   
    92. D(H  14,N   2,C   1,H  12)    -32.39  0.000100   -3.96    -36.35   
    93. D(C   3,N   2,C   1,H  13)   -149.76  0.000207   -3.92   -153.67   
    94. D(C   3,N   2,C   1,H  12)     92.00  0.000145   -4.00     88.00   
    95. D(H  14,N   2,C   1,H  13)     85.85  0.000162   -3.87     81.98   
    96. D(C   3,N   2,C   1,C   0)    -30.19 -0.000006   -3.69    -33.87   
    97. D(H  15,C   3,N   2,H  14)     78.64  0.000030    1.96     80.60   
    98. D(C   8,C   3,N   2,H  14)   -164.46 -0.000034    1.74   -162.72   
    99. D(C   8,C   3,N   2,C   1)     71.27  0.000005    1.91     73.18   
   100. D(H  15,C   3,N   2,C   1)    -45.63  0.000069    2.13    -43.50   
   101. D(C   4,C   3,N   2,H  14)    -40.34 -0.000088    2.04    -38.29   
   102. D(C   4,C   3,N   2,C   1)   -164.61 -0.000049    2.22   -162.39   
   103. D(H  17,C   4,C   3,H  15)    -72.05 -0.000021   -0.40    -72.46   
   104. D(H  17,C   4,C   3,C   8)    171.62  0.000051   -0.64    170.98   
   105. D(H  17,C   4,C   3,N   2)     49.53  0.000187   -0.64     48.89   
   106. D(H  16,C   4,C   3,C   8)    -73.15  0.000028   -0.67    -73.83   
   107. D(H  16,C   4,C   3,N   2)    164.75  0.000164   -0.67    164.08   
   108. D(C   5,C   4,C   3,H  15)    163.16 -0.000062   -0.42    162.74   
   109. D(H  16,C   4,C   3,H  15)     43.17 -0.000044   -0.43     42.74   
   110. D(C   5,C   4,C   3,C   8)     46.84  0.000010   -0.66     46.18   
   111. D(C   5,C   4,C   3,N   2)    -75.25  0.000147   -0.66    -75.91   
   112. D(C   6,C   5,C   4,C   3)    -54.76 -0.000040    0.29    -54.48   
   113. D(H  19,C   5,C   4,H  17)     60.26 -0.000041    0.31     60.57   
   114. D(H  19,C   5,C   4,H  16)    -56.53 -0.000060    0.37    -56.16   
   115. D(H  19,C   5,C   4,C   3)   -176.05 -0.000045    0.32   -175.72   
   116. D(H  18,C   5,C   4,H  17)    -59.40 -0.000028    0.31    -59.08   
   117. D(H  18,C   5,C   4,H  16)   -176.18 -0.000047    0.38   -175.81   
   118. D(H  18,C   5,C   4,C   3)     64.30 -0.000033    0.33     64.63   
   119. D(C   6,C   5,C   4,H  17)   -178.46 -0.000035    0.27   -178.19   
   120. D(C   6,C   5,C   4,H  16)     64.76 -0.000054    0.33     65.09   
   121. D(H  21,C   6,C   5,H  19)     58.65  0.000000    0.06     58.70   
   122. D(H  21,C   6,C   5,C   4)    -62.42 -0.000090    0.14    -62.27   
   123. D(H  20,C   6,C   5,H  19)    -59.65 -0.000033    0.09    -59.56   
   124. D(H  20,C   6,C   5,H  18)     59.16 -0.000031    0.07     59.23   
   125. D(N   7,C   6,C   5,C   4)     60.76 -0.000016    0.12     60.87   
   126. D(N   7,C   6,C   5,H  18)    -59.37  0.000077    0.01    -59.36   
   127. D(H  21,C   6,C   5,H  18)    177.45  0.000002    0.04    177.49   
   128. D(N   7,C   6,C   5,H  19)   -178.18  0.000075    0.03   -178.15   
   129. D(H  20,C   6,C   5,C   4)    179.29 -0.000124    0.18    179.46   
   130. D(H  22,N   7,C   6,H  21)    -68.17 -0.000095   -0.57    -68.74   
   131. D(H  22,N   7,C   6,H  20)     50.85 -0.000069   -0.57     50.28   
   132. D(H  22,N   7,C   6,C   5)    170.95 -0.000083   -0.54    170.40   
   133. D(C   8,N   7,C   6,H  21)     57.40  0.000045   -0.16     57.24   
   134. D(C   8,N   7,C   6,H  20)    176.43  0.000071   -0.17    176.26   
   135. D(C   8,N   7,C   6,C   5)    -63.48  0.000057   -0.14    -63.62   
   136. D(H  23,C   8,C   3,C   4)     76.45 -0.000019    0.98     77.43   
   137. D(H  23,C   8,C   3,N   2)   -159.46  0.000006    1.29   -158.17   
   138. D(C   9,C   8,C   3,H  15)     79.00  0.000072    0.84     79.84   
   139. D(C   9,C   8,C   3,C   4)   -164.74 -0.000003    0.98   -163.76   
   140. D(C   9,C   8,C   3,N   2)    -40.65  0.000021    1.29    -39.37   
   141. D(N   7,C   8,C   3,H  15)   -161.13  0.000030    0.63   -160.50   
   142. D(N   7,C   8,C   3,C   4)    -44.88 -0.000045    0.78    -44.10   
   143. D(H  23,C   8,C   3,H  15)    -39.81  0.000057    0.84    -38.97   
   144. D(N   7,C   8,C   3,N   2)     79.21 -0.000021    1.08     80.30   
   145. D(H  23,C   8,N   7,H  22)     63.15  0.000202   -0.33     62.82   
   146. D(H  23,C   8,N   7,C   6)    -63.25  0.000092   -0.71    -63.96   
   147. D(C   9,C   8,N   7,H  22)    -57.57  0.000203   -0.33    -57.89   
   148. D(C   9,C   8,N   7,C   6)    176.03  0.000093   -0.71    175.32   
   149. D(C   3,C   8,N   7,H  22)   -178.40  0.000175   -0.03   -178.43   
   150. D(C   3,C   8,N   7,C   6)     55.20  0.000064   -0.41     54.79   
   151. D(H  25,C   9,C   8,N   7)     92.55 -0.000004   -1.89     90.67   
   152. D(H  25,C   9,C   8,C   3)   -145.63  0.000039   -2.03   -147.66   
   153. D(H  24,C   9,C   8,H  23)   -146.18  0.000015   -1.87   -148.05   
   154. D(H  24,C   9,C   8,N   7)    -24.62  0.000015   -1.84    -26.46   
   155. D(H  24,C   9,C   8,C   3)     97.20  0.000058   -1.99     95.21   
   156. D(C   0,C   9,C   8,H  23)     94.77 -0.000015   -1.90     92.87   
   157. D(C   0,C   9,C   8,N   7)   -143.67 -0.000015   -1.87   -145.54   
   158. D(C   0,C   9,C   8,C   3)    -21.86  0.000027   -2.01    -23.87   
   159. D(H  25,C   9,C   0,H  11)     63.69  0.000116    0.34     64.03   
   160. D(H  25,C   9,C   0,H  10)    -53.47  0.000081    0.42    -53.05   
   161. D(H  25,C   9,C   0,C   1)   -174.67  0.000023    0.19   -174.49   
   162. D(H  24,C   9,C   0,H  11)   -178.01  0.000095    0.43   -177.58   
   163. D(H  24,C   9,C   0,H  10)     64.82  0.000060    0.52     65.34   
   164. D(H  24,C   9,C   0,C   1)    -56.38  0.000002    0.28    -56.10   
   165. D(C   8,C   9,C   0,H  11)    -60.00  0.000117    0.37    -59.63   
   166. D(C   8,C   9,C   0,H  10)   -177.16  0.000082    0.46   -176.71   
   167. D(H  25,C   9,C   8,H  23)    -29.01 -0.000004   -1.91    -30.92   
   168. D(C   8,C   9,C   0,C   1)     61.63  0.000024    0.22     61.85   
    ----------------------------------------------------------------------------

         *************************************************************
         *                GEOMETRY OPTIMIZATION CYCLE   6            *
         *************************************************************
---------------------------------
CARTESIAN COORDINATES (ANGSTROEM)
---------------------------------
  C      2.520737    0.255990    0.005179
  C      2.160518   -1.106870   -0.617490
  N      0.699444   -1.262434   -0.695583
  C      0.013071   -0.619393    0.421358
  C     -1.424086   -1.126122    0.589475
  C     -2.390892   -0.554223   -0.449292
  C     -2.306860    0.970185   -0.411745
  N     -0.942686    1.357868   -0.743575
  C      0.074426    0.910473    0.206573
  C      1.460091    1.299361   -0.353430
  H      3.509732    0.570257   -0.346720
  H      2.594719    0.166206    1.096329
  H      2.636806   -1.909282   -0.027607
  H      2.564822   -1.163963   -1.636268
  H      0.450583   -2.243079   -0.756321
  H      0.534058   -0.829516    1.374609
  H     -1.769551   -0.827728    1.589418
  H     -1.426767   -2.224760    0.576291
  H     -2.118072   -0.894921   -1.454323
  H     -3.413943   -0.888657   -0.236391
  H     -2.981451    1.414775   -1.151997
  H     -2.625190    1.327545    0.588804
  H     -0.865196    2.358950   -0.887033
  H     -0.073469    1.375436    1.202094
  H      1.363883    1.349538   -1.444329
  H      1.755272    2.294362    0.001974

----------------------------
CARTESIAN COORDINATES (A.U.)
----------------------------
  NO LB      ZA    FRAG     MASS         X           Y           Z
   0 C     6.0000    0    12.011    4.763502    0.483750    0.009786
   1 C     6.0000    0    12.011    4.082787   -2.091681   -1.166888
   2 N     7.0000    0    14.007    1.321758   -2.385654   -1.314462
   3 C     6.0000    0    12.011    0.024701   -1.170483    0.796251
   4 C     6.0000    0    12.011   -2.691132   -2.128062    1.113946
   5 C     6.0000    0    12.011   -4.518131   -1.047329   -0.849038
   6 C     6.0000    0    12.011   -4.359334    1.833384   -0.778085
   7 N     7.0000    0    14.007   -1.781419    2.565999   -1.405153
   8 C     6.0000    0    12.011    0.140644    1.720545    0.390367
   9 C     6.0000    0    12.011    2.759173    2.455436   -0.667885
  10 H     1.0000    0     1.008    6.632433    1.077629   -0.655205
  11 H     1.0000    0     1.008    4.903308    0.314083    2.071761
  12 H     1.0000    0     1.008    4.982842   -3.608020   -0.052170
  13 H     1.0000    0     1.008    4.846811   -2.199570   -3.092098
  14 H     1.0000    0     1.008    0.851478   -4.238804   -1.429240
  15 H     1.0000    0     1.008    1.009223   -1.567557    2.597635
  16 H     1.0000    0     1.008   -3.343968   -1.564180    3.003564
  17 H     1.0000    0     1.008   -2.696198   -4.204186    1.089032
  18 H     1.0000    0     1.008   -4.002576   -1.691155   -2.748273
  19 H     1.0000    0     1.008   -6.451417   -1.679319   -0.446715
  20 H     1.0000    0     1.008   -5.634125    2.673538   -2.176960
  21 H     1.0000    0     1.008   -4.960890    2.508696    1.112678
  22 H     1.0000    0     1.008   -1.634984    4.457769   -1.676250
  23 H     1.0000    0     1.008   -0.138836    2.599197    2.271629
  24 H     1.0000    0     1.008    2.577366    2.550258   -2.729386
  25 H     1.0000    0     1.008    3.316984    4.335716    0.003731

--------------------------------
INTERNAL COORDINATES (ANGSTROEM)
--------------------------------
 C      0   0   0     0.000000000000     0.00000000     0.00000000
 C      1   0   0     1.541058264932     0.00000000     0.00000000
 N      2   1   0     1.471405565059   110.30700283     0.00000000
 C      3   2   1     1.460194118578   112.30882115   326.12763743
 C      4   3   2     1.533120379375   112.26912603   197.59458938
 C      5   4   3     1.529973712303   113.22595613   284.09774747
 C      6   5   4     1.527183757720   108.76303018   305.52994776
 N      7   6   5     1.456495527980   108.15726376    60.87416567
 C      8   7   6     1.462005832874   114.96605951   296.37891580
 C      1   2   3     1.530422079733   110.25783372   328.31535414
 H      1   2   3     1.095768208701   109.56337133   206.14464270
 H      1   2   3     1.097334708105   110.19254334    89.43217556
 H      2   1   3     1.103937411076   109.02983883   236.20931180
 H      2   1   3     1.097555792820   109.56943890   118.91467698
 H      3   2   1     1.013550990210   110.44344044   201.78097606
 H      4   3   2     1.106465772002   110.73503491   316.49797720
 H      5   4   3     1.099213737287   107.73664098   164.09340980
 H      5   4   3     1.098720046819   109.35791359    48.89658283
 H      6   5   4     1.095716504808   110.43763321    64.63263400
 H      6   5   4     1.097181022707   110.09229755   184.28114856
 H      7   6   5     1.095767741304   110.76358845   179.46432739
 H      7   6   5     1.109115358588   109.14762093   297.72860987
 H      8   7   6     1.014272734474   111.49956253   170.40329468
 H      9   8   7     1.108659278698   111.24929610   296.03574977
 H     10   1   2     1.096281947615   108.97732976   303.89185998
 H     10   1   2     1.097028661276   110.85210761   185.49777622

---------------------------
INTERNAL COORDINATES (A.U.)
---------------------------
 C      0   0   0     0.000000000000     0.00000000     0.00000000
 C      1   0   0     2.912178077137     0.00000000     0.00000000
 N      2   1   0     2.780553549889   110.30700283     0.00000000
 C      3   2   1     2.759366986476   112.30882115   326.12763743
 C      4   3   2     2.897177647352   112.26912603   197.59458938
 C      5   4   3     2.891231308352   113.22595613   284.09774747
 C      6   5   4     2.885959058263   108.76303018   305.52994776
 N      7   6   5     2.752377663162   108.15726376    60.87416567
 C      8   7   6     2.762790630327   114.96605951   296.37891580
 C      1   2   3     2.892078600002   110.25783372   328.31535414
 H      1   2   3     2.070701820703   109.56337133   206.14464270
 H      1   2   3     2.073662075566   110.19254334    89.43217556
 H      2   1   3     2.086139375923   109.02983883   236.20931180
 H      2   1   3     2.074079865128   109.56943890   118.91467698
 H      3   2   1     1.915333794261   110.44344044   201.78097606
 H      4   3   2     2.090917285642   110.73503491   316.49797720
 H      5   4   3     2.077212926116   107.73664098   164.09340980
 H      5   4   3     2.076279986338   109.35791359    48.89658283
 H      6   5   4     2.070604114504   110.43763321    64.63263400
 H      6   5   4     2.073371652251   110.09229755   184.28114856
 H      7   6   5     2.070700937451   110.76358845   179.46432739
 H      7   6   5     2.095924278657   109.14762093   297.72860987
 H      8   7   6     1.916697693260   111.49956253   170.40329468
 H      9   8   7     2.095062412569   111.24929610   296.03574977
 H     10   1   2     2.071672646555   108.97732976   303.89185998
 H     10   1   2     2.073083730874   110.85210761   185.49777622


           ************************************************************
           *        Program running with 6 parallel MPI-processes     *
           *              working on a common directory               *
           ************************************************************
------------------------------------------------------------------------------
                   ___                                                        
                  /   \      - P O W E R E D   B Y -                         
                 /     \                                                     
                 |  |  |   _    _      __       _____    __    __             
                 |  |  |  | |  | |    /  \     |  _  \  |  |  /  |          
                  \  \/   | |  | |   /    \    | | | |  |  | /  /          
                 / \  \   | |__| |  /  /\  \   | |_| |  |  |/  /          
                |  |  |   |  __  | /  /__\  \  |    /   |      \           
                |  |  |   | |  | | |   __   |  |    \   |  |\   \          
                \     /   | |  | | |  |  |  |  | |\  \  |  | \   \       
                 \___/    |_|  |_| |__|  |__|  |_| \__\ |__|  \__/        
                                                                              
                      - O R C A' S   B I G   F R I E N D -                    
                                      &                                       
                       - I N T E G R A L  F E E D E R -                       
                                                                              
 v1 FN, 2020, v2 2021                                                         
------------------------------------------------------------------------------


Reading SHARK input file file.SHARKINP.tmp ... ok
----------------------
SHARK INTEGRAL PACKAGE
----------------------

Number of atoms                             ...     26
Number of basis functions                   ...    276
Number of shells                            ...    144
Maximum angular momentum                    ...      2
Integral batch strategy                     ... SHARK/LIBINT Hybrid
RI-J (if used) integral strategy            ... SPLIT-RIJ (Revised 2003 algorithm where possible)
Printlevel                                  ...      1
Contraction scheme used                     ... SEGMENTED contraction
Coulomb Range Separation                    ... NOT USED
Exchange Range Separation                   ... Long Range
   Mu parameter                             ...  0.300000
   Scaling (regular/separated)              ...  0.167000  0.833000
Finite Nucleus Model                        ... NOT USED
Auxiliary Coulomb fitting basis             ... AVAILABLE
   # of basis functions in Aux-J            ...    666
   # of shells in Aux-J                     ...    230
   Maximum angular momentum in Aux-J        ...      4
Auxiliary J/K fitting basis                 ... NOT available
Auxiliary Correlation fitting basis         ... NOT available
Auxiliary 'external' fitting basis          ... NOT available
Integral threshold                          ...     2.500000e-11
Primitive cut-off                           ...     2.500000e-12
Primitive pair pre-selection threshold      ...     2.500000e-12

Calculating pre-screening integrals         ... done (  0.0 sec) Dimension = 144
Organizing shell pair data                  ... done (  0.1 sec)
Shell pair information
Total number of shell pairs                 ...     10440
Shell pairs after pre-screening             ...      9887
Total number of primitive shell pairs       ...     35769
Primitive shell pairs kept                  ...     25301
          la=0 lb=0:   3756 shell pairs
          la=1 lb=0:   3815 shell pairs
          la=1 lb=1:    998 shell pairs
          la=2 lb=0:    837 shell pairs
          la=2 lb=1:    429 shell pairs
          la=2 lb=2:     52 shell pairs

Calculating one electron integrals          ... done (  0.0 sec)
Calculating RI/J V-Matrix + Cholesky decomp.... done (  0.0 sec)
Calculating Nuclear repulsion               ... done (  0.0 sec) ENN=    593.863085210367 Eh

SHARK setup successfully completed in   0.4 seconds

Maximum memory used throughout the entire GTOINT-calculation: 18.7 MB


           ************************************************************
           *        Program running with 6 parallel MPI-processes     *
           *              working on a common directory               *
           ************************************************************

Diagonalization of the overlap matrix:
Smallest eigenvalue                        ... 3.203e-06
Time for diagonalization                   ...    0.021 sec
Threshold for overlap eigenvalues          ... 1.000e-08
Number of eigenvalues below threshold      ... 0
Time for construction of square roots      ...    0.015 sec
Total time needed                          ...    0.037 sec

-------------------
DFT GRID GENERATION
-------------------

General Integration Accuracy     IntAcc      ... 4.388
Radial Grid Type                 RadialGrid  ... OptM3 with GC (2021)
Angular Grid (max. ang.)         AngularGrid ... 4 (Lebedev-302)
Angular grid pruning method      GridPruning ... 4 (adaptive)
Weight generation scheme         WeightScheme... Becke
Basis function cutoff            BFCut       ... 1.0000e-11
Integration weight cutoff        WCut        ... 1.0000e-14
Angular grids for H and He will be reduced by one unit
Partially contracted basis set               ... off
Rotationally invariant grid construction     ... off

Total number of grid points                  ...   115225
Total number of batches                      ...     1813
Average number of points per batch           ...       63
Average number of grid points per atom       ...     4432
Time for grid setup =    0.892 sec

--------------------
COSX GRID GENERATION
--------------------

GRIDX 1
-------
General Integration Accuracy     IntAcc      ... 3.816
Radial Grid Type                 RadialGrid  ... OptM3 with GC (2021)
Angular Grid (max. ang.)         AngularGrid ... 1 (Lebedev-50)
Angular grid pruning method      GridPruning ... 4 (adaptive)
Weight generation scheme         WeightScheme... Becke
Basis function cutoff            BFCut       ... 1.0000e-11
Integration weight cutoff        WCut        ... 1.0000e-14
Angular grids for H and He will be reduced by one unit
Partially contracted basis set               ... on
Rotationally invariant grid construction     ... off

Total number of grid points                  ...    14368
Total number of batches                      ...      239
Average number of points per batch           ...       60
Average number of grid points per atom       ...      553
UseSFitting                                  ... on

GRIDX 2
-------
General Integration Accuracy     IntAcc      ... 4.020
Radial Grid Type                 RadialGrid  ... OptM3 with GC (2021)
Angular Grid (max. ang.)         AngularGrid ... 2 (Lebedev-110)
Angular grid pruning method      GridPruning ... 4 (adaptive)
Weight generation scheme         WeightScheme... Becke
Basis function cutoff            BFCut       ... 1.0000e-11
Integration weight cutoff        WCut        ... 1.0000e-14
Angular grids for H and He will be reduced by one unit
Partially contracted basis set               ... on
Rotationally invariant grid construction     ... off

Total number of grid points                  ...    32988
Total number of batches                      ...      528
Average number of points per batch           ...       62
Average number of grid points per atom       ...     1269
UseSFitting                                  ... on

GRIDX 3
-------
General Integration Accuracy     IntAcc      ... 4.338
Radial Grid Type                 RadialGrid  ... OptM3 with GC (2021)
Angular Grid (max. ang.)         AngularGrid ... 3 (Lebedev-194)
Angular grid pruning method      GridPruning ... 4 (adaptive)
Weight generation scheme         WeightScheme... Becke
Basis function cutoff            BFCut       ... 1.0000e-11
Integration weight cutoff        WCut        ... 1.0000e-14
Angular grids for H and He will be reduced by one unit
Partially contracted basis set               ... on
Rotationally invariant grid construction     ... off

Total number of grid points                  ...    73653
Total number of batches                      ...     1163
Average number of points per batch           ...       63
Average number of grid points per atom       ...     2833
UseSFitting                                  ... on

Time for X-Grid setup             =    0.986 sec

--------------
SCF ITERATIONS
--------------
ITER       Energy         Delta-E        Max-DP      RMS-DP      [F,P]     Damp
               ***  Starting incremental Fock matrix formation  ***
  0   -424.1884509774   0.000000000000 0.02255158  0.00028818  0.0191821 0.7000
                      *** Initiating the SOSCF procedure ***
                      *** Re-Reading the Fockian *** 
                      *** Removing any level shift *** 
ITER      Energy       Delta-E        Grad      Rot      Max-DP    RMS-DP
  1   -424.18894103  -0.0004900479  0.000968  0.000968  0.134692  0.001128
               *** Restarting incremental Fock matrix formation ***
  2   -424.19045207  -0.0015110444  0.000983  0.001097  0.089365  0.000578
  3   -424.19058393  -0.0001318588  0.000307  0.000519  0.052616  0.000320
  4   -424.19059772  -0.0000137907  0.000121  0.000120  0.013196  0.000101
  5   -424.19059840  -0.0000006789  0.000082  0.000053  0.001870  0.000020
  6   -424.19059881  -0.0000004162  0.000008  0.000024  0.010363  0.000066
  7   -424.19059882  -0.0000000066  0.000004  0.000016  0.010650  0.000074
                  ***Gradient check signals convergence***
              ***Rediagonalizing the Fockian in SOSCF/NRSCF***

               *****************************************************
               *                     SUCCESS                       *
               *           SCF CONVERGED AFTER   8 CYCLES          *
               *****************************************************

Old exchange energy                            =    -20.243324137 Eh
New exchange energy                            =    -20.243341604 Eh
Exchange energy change after final integration =     -0.000017467 Eh
Total energy after final integration           =   -424.190616287 Eh
Final COS-X integration done in                =    16.617 sec
Total Energy       :         -424.19061629 Eh          -11542.81349 eV
  Last Energy change         ...    9.3837e-10  Tolerance :   1.0000e-08
  Last MAX-Density change    ...    7.1054e-15  Tolerance :   1.0000e-07
             **** THE GBW FILE WAS UPDATED (file.gbw) ****
             **** DENSITY file.scfp WAS UPDATED ****
             **** ENERGY FILE WAS UPDATED (file.en.tmp) ****
             **** THE GBW FILE WAS UPDATED (file.gbw) ****
             **** DENSITY file.scfp WAS UPDATED ****
Total SCF time: 0 days 0 hours 1 min 22 sec 

Maximum memory used throughout the entire SCF-calculation: 70.7 MB


-------------------------------------------------------------------------------
                          DFT DISPERSION CORRECTION                            
                                                                               
                              DFTD3 V3.1  Rev 1                                
                          USING Becke-Johnson damping                          
-------------------------------------------------------------------------------
-------------------------   ----------------
Dispersion correction           -0.047496179
-------------------------   ----------------


-------------------------   --------------------
FINAL SINGLE POINT ENERGY      -424.238112466378
-------------------------   --------------------


           ************************************************************
           *        Program running with 6 parallel MPI-processes     *
           *              working on a common directory               *
           ************************************************************
------------------------------------------------------------------------------
                         ORCA SCF GRADIENT CALCULATION
------------------------------------------------------------------------------

 ... reading COSX grid (gridx3)
Gradient of the Kohn-Sham DFT energy:
Kohn-Sham wavefunction type      ... RKS
Hartree-Fock exchange scaling    ...    0.167
Number of operators              ...    1
Number of atoms                  ...   26
Basis set dimensions             ...  276
Integral neglect threshold       ... 2.5e-11
Integral primitive cutoff        ... 2.5e-12
SHARK Integral package           ... ON

Nuc. rep. gradient       (SHARK) ... done (  0.0 sec)
HCore & Overlap gradient (SHARK) ... done (  0.2 sec)
RI-J gradient            (SHARK) ... done (  1.0 sec)
COSX-gradient                    ... done ( 18.9 sec)
Exchange-correlation gradient    ... done
Dispersion correction            ... done

------------------
CARTESIAN GRADIENT
------------------

   1   C   :    0.000059281    0.000051660   -0.000251631
   2   C   :    0.000152593   -0.000388072    0.000449868
   3   N   :   -0.000274920    0.000611769   -0.000210418
   4   C   :    0.000198561   -0.000124207   -0.000049230
   5   C   :    0.000078471   -0.000000706   -0.000032880
   6   C   :   -0.000028551   -0.000026043    0.000017833
   7   C   :   -0.000095348   -0.000016812    0.000008736
   8   N   :   -0.000140660    0.000054334    0.000690212
   9   C   :   -0.000007912   -0.000129686   -0.000079507
  10   C   :   -0.000060928    0.000037364    0.000064884
  11   H   :    0.000093369    0.000038427    0.000192796
  12   H   :   -0.000116581   -0.000174664   -0.000054172
  13   H   :    0.000264381   -0.000052775   -0.000104315
  14   H   :   -0.000093024    0.000162644   -0.000025042
  15   H   :    0.000066269   -0.000136167   -0.000092772
  16   H   :   -0.000055496    0.000015903    0.000112857
  17   H   :    0.000018594    0.000064281    0.000008737
  18   H   :   -0.000020529   -0.000050923    0.000095382
  19   H   :    0.000061241   -0.000019933   -0.000007002
  20   H   :   -0.000020754   -0.000057422   -0.000021243
  21   H   :    0.000005033   -0.000002835   -0.000033958
  22   H   :   -0.000024675   -0.000027963    0.000008034
  23   H   :    0.000135615    0.000092432   -0.000569554
  24   H   :   -0.000016813   -0.000059722    0.000022670
  25   H   :   -0.000078621   -0.000092788   -0.000046785
  26   H   :    0.000001337    0.000072977   -0.000155149

Difference to translation invariance:
           :    0.0000999332   -0.0001589256   -0.0000616493

Difference to rotation invariance:
           :   -0.0004509696    0.0002837884    0.0011354449

Norm of the cartesian gradient     ...    0.0014961190
RMS gradient                       ...    0.0001694021
MAX gradient                       ...    0.0006902120

-------
TIMINGS
-------

Total SCF gradient time            ...       25.504 sec

One electron gradient       ....       0.199 sec  (  0.8%)
RI-J Coulomb gradient       ....       0.961 sec  (  3.8%)
COSX gradient               ....      18.928 sec  ( 74.2%)
XC gradient                 ....       4.748 sec  ( 18.6%)

Maximum memory used throughout the entire SCFGRAD-calculation: 55.0 MB
------------------------------------------------------------------------------
                         ORCA GEOMETRY RELAXATION STEP
------------------------------------------------------------------------------

Reading the OPT-File                    .... done
Getting information on internals        .... done
Copying old internal coords+grads       .... done
Making the new internal coordinates     .... (new redundants).... done
Validating the new internal coordinates .... (new redundants).... done
Calculating the B-matrix                .... done
Calculating the G,G- and P matrices     .... done
Transforming gradient to internals      .... done
Projecting the internal gradient        .... done
Number of atoms                         ....  26
Number of internal coordinates          .... 168
Current Energy                          ....  -424.238112466 Eh
Current gradient norm                   ....     0.001496119 Eh/bohr
Maximum allowed component of the step   ....  0.300
Current trust radius                    ....  0.300
Updating the Hessian (BFGS)             .... done
Forming the augmented Hessian           .... done
Diagonalizing the augmented Hessian     .... done
Last element of RFO vector              ....  0.997960976
Lowest eigenvalues of augmented Hessian:
 -0.000033430  0.001096581  0.004332720  0.006870079  0.009176947
Length of the computed step             ....  0.063957439
The final length of the internal step   ....  0.063957439
Converting the step to cartesian space:
 Initial RMS(Int)=    0.0049344236
Transforming coordinates:
 Iter   0:  RMS(Cart)=    0.0069521041 RMS(Int)=    0.0049347315
 Iter   1:  RMS(Cart)=    0.0000300411 RMS(Int)=    0.0000181572
 Iter   2:  RMS(Cart)=    0.0000002523 RMS(Int)=    0.0000001957
 Iter   3:  RMS(Cart)=    0.0000000024 RMS(Int)=    0.0000000017
done
Storing new coordinates                 .... done

                                .--------------------.
          ----------------------|Geometry convergence|-------------------------
          Item                value                   Tolerance       Converged
          ---------------------------------------------------------------------
          Energy change      -0.0000337028            0.0000050000      NO
          RMS gradient        0.0000726010            0.0001000000      YES
          MAX gradient        0.0002076821            0.0003000000      YES
          RMS step            0.0049344236            0.0020000000      NO
          MAX step            0.0139231125            0.0040000000      NO
          ........................................................
          Max(Bonds)      0.0007      Max(Angles)    0.24
          Max(Dihed)        0.80      Max(Improp)    0.00
          ---------------------------------------------------------------------

The optimization has not yet converged - more geometry cycles are needed


    ---------------------------------------------------------------------------
                         Redundant Internal Coordinates
                            (Angstroem and degrees)

        Definition                    Value    dE/dq     Step     New-Value
    ----------------------------------------------------------------------------
     1. B(C   1,C   0)                1.5411 -0.000120  0.0004    1.5415   
     2. B(N   2,C   1)                1.4714  0.000197 -0.0007    1.4707   
     3. B(C   3,N   2)                1.4602  0.000052  0.0000    1.4602   
     4. B(C   4,C   3)                1.5331 -0.000004  0.0000    1.5331   
     5. B(C   5,C   4)                1.5300 -0.000004 -0.0000    1.5299   
     6. B(C   6,C   5)                1.5272  0.000029 -0.0003    1.5269   
     7. B(N   7,C   6)                1.4565  0.000069  0.0004    1.4569   
     8. B(C   8,N   7)                1.4620  0.000049  0.0006    1.4626   
     9. B(C   8,C   3)                1.5461 -0.000093 -0.0000    1.5461   
    10. B(C   9,C   8)                1.5443 -0.000032  0.0001    1.5444   
    11. B(C   9,C   0)                1.5304  0.000139  0.0001    1.5305   
    12. B(H  10,C   0)                1.0958  0.000027 -0.0000    1.0958   
    13. B(H  11,C   0)                1.0973 -0.000041  0.0000    1.0974   
    14. B(H  12,C   1)                1.1039  0.000095 -0.0000    1.1039   
    15. B(H  13,C   1)                1.0976 -0.000024 -0.0001    1.0975   
    16. B(H  14,N   2)                1.0136  0.000118 -0.0002    1.0134   
    17. B(H  15,C   3)                1.1065  0.000064 -0.0000    1.1064   
    18. B(H  16,C   4)                1.0992  0.000022 -0.0001    1.0992   
    19. B(H  17,C   4)                1.0987  0.000041 -0.0001    1.0987   
    20. B(H  18,C   5)                1.0957  0.000024 -0.0000    1.0957   
    21. B(H  19,C   5)                1.0972  0.000032 -0.0000    1.0972   
    22. B(H  20,C   6)                1.0958  0.000023 -0.0000    1.0958   
    23. B(H  21,C   6)                1.1091  0.000013 -0.0000    1.1091   
    24. B(H  22,N   7)                1.0143  0.000193  0.0000    1.0143   
    25. B(H  23,C   8)                1.1087  0.000005 -0.0001    1.1086   
    26. B(H  24,C   9)                1.0963  0.000040 -0.0001    1.0962   
    27. B(H  25,C   9)                1.0970  0.000020  0.0000    1.0970   
    28. A(C   1,C   0,H  11)          110.19 -0.000070    0.04    110.23   
    29. A(C   9,C   0,H  10)          110.78  0.000008   -0.10    110.68   
    30. A(H  10,C   0,H  11)          106.38 -0.000025    0.02    106.39   
    31. A(C   1,C   0,H  10)          109.56  0.000043   -0.07    109.49   
    32. A(C   1,C   0,C   9)          110.26 -0.000059    0.15    110.41   
    33. A(C   9,C   0,H  11)          109.60  0.000104   -0.05    109.56   
    34. A(N   2,C   1,H  13)          108.12  0.000000    0.10    108.22   
    35. A(C   0,C   1,H  12)          109.03  0.000070   -0.12    108.91   
    36. A(H  12,C   1,H  13)          107.41 -0.000021   -0.02    107.40   
    37. A(C   0,C   1,N   2)          110.31 -0.000116    0.08    110.39   
    38. A(C   0,C   1,H  13)          109.57 -0.000098    0.13    109.70   
    39. A(N   2,C   1,H  12)          112.33  0.000160   -0.17    112.16   
    40. A(C   1,N   2,C   3)          112.31  0.000093   -0.05    112.26   
    41. A(C   1,N   2,H  14)          110.44 -0.000173    0.04    110.48   
    42. A(C   3,N   2,H  14)          110.89  0.000072   -0.01    110.88   
    43. A(N   2,C   3,C   8)          108.11 -0.000138    0.06    108.17   
    44. A(N   2,C   3,H  15)          110.74  0.000093   -0.10    110.63   
    45. A(N   2,C   3,C   4)          112.27  0.000080   -0.08    112.19   
    46. A(C   4,C   3,C   8)          112.30  0.000009    0.08    112.38   
    47. A(C   8,C   3,H  15)          106.79  0.000052   -0.02    106.77   
    48. A(C   4,C   3,H  15)          106.51 -0.000091    0.06    106.56   
    49. A(C   5,C   4,H  16)          108.52  0.000027    0.04    108.55   
    50. A(C   3,C   4,H  16)          107.74 -0.000012    0.07    107.80   
    51. A(C   3,C   4,C   5)          113.23 -0.000014   -0.02    113.21   
    52. A(H  16,C   4,H  17)          106.36 -0.000009    0.02    106.37   
    53. A(C   5,C   4,H  17)          111.35 -0.000012   -0.06    111.30   
    54. A(C   3,C   4,H  17)          109.36  0.000019   -0.04    109.32   
    55. A(H  18,C   5,H  19)          108.38  0.000011   -0.01    108.37   
    56. A(C   4,C   5,C   6)          108.76  0.000058    0.03    108.79   
    57. A(C   6,C   5,H  19)          110.54 -0.000020   -0.04    110.49   
    58. A(C   4,C   5,H  19)          110.09  0.000022   -0.03    110.06   
    59. A(C   6,C   5,H  18)          108.62  0.000000    0.03    108.64   
    60. A(C   4,C   5,H  18)          110.44 -0.000072    0.03    110.46   
    61. A(C   5,C   6,N   7)          108.16 -0.000064    0.09    108.24   
    62. A(H  20,C   6,H  21)          107.58 -0.000005   -0.01    107.57   
    63. A(N   7,C   6,H  21)          112.87  0.000023   -0.06    112.80   
    64. A(C   5,C   6,H  21)          109.15  0.000039   -0.01    109.13   
    65. A(N   7,C   6,H  20)          108.34  0.000017    0.02    108.36   
    66. A(C   5,C   6,H  20)          110.76 -0.000009   -0.02    110.75   
    67. A(C   8,N   7,H  22)          109.93  0.000122   -0.21    109.72   
    68. A(C   6,N   7,H  22)          111.50  0.000046   -0.24    111.26   
    69. A(C   6,N   7,C   8)          114.97  0.000019   -0.12    114.84   
    70. A(N   7,C   8,C   9)          108.15  0.000007    0.00    108.15   
    71. A(C   3,C   8,C   9)          109.58 -0.000020    0.05    109.63   
    72. A(C   9,C   8,H  23)          109.86 -0.000017   -0.04    109.82   
    73. A(N   7,C   8,H  23)          111.25 -0.000000   -0.06    111.19   
    74. A(C   3,C   8,H  23)          106.56  0.000020    0.01    106.56   
    75. A(C   3,C   8,N   7)          111.44  0.000009    0.04    111.48   
    76. A(C   0,C   9,C   8)          111.42  0.000089    0.11    111.53   
    77. A(H  24,C   9,H  25)          107.73 -0.000000   -0.00    107.72   
    78. A(C   8,C   9,H  25)          110.63 -0.000068   -0.05    110.58   
    79. A(C   0,C   9,H  25)          110.85  0.000024   -0.10    110.76   
    80. A(C   8,C   9,H  24)          107.08 -0.000006    0.03    107.10   
    81. A(C   0,C   9,H  24)          108.98 -0.000042    0.02    109.00   
    82. D(N   2,C   1,C   0,C   9)    -31.68  0.000034    0.46    -31.23   
    83. D(H  13,C   1,C   0,H  10)    -34.94 -0.000097    0.79    -34.15   
    84. D(H  13,C   1,C   0,H  11)   -151.65 -0.000052    0.79   -150.86   
    85. D(H  13,C   1,C   0,C   9)     87.23 -0.000097    0.72     87.95   
    86. D(H  12,C   1,C   0,H  10)     82.35 -0.000137    0.77     83.13   
    87. D(H  12,C   1,C   0,H  11)    -34.36 -0.000092    0.77    -33.59   
    88. D(H  12,C   1,C   0,C   9)   -155.48 -0.000137    0.70   -154.77   
    89. D(N   2,C   1,C   0,H  10)   -153.86  0.000034    0.53   -153.33   
    90. D(N   2,C   1,C   0,H  11)     89.43  0.000080    0.53     89.96   
    91. D(H  14,N   2,C   1,C   0)   -158.22 -0.000126   -0.14   -158.36   
    92. D(H  14,N   2,C   1,H  12)    -36.36 -0.000009   -0.36    -36.72   
    93. D(C   3,N   2,C   1,H  13)   -153.67  0.000094   -0.46   -154.12   
    94. D(C   3,N   2,C   1,H  12)     87.99  0.000024   -0.40     87.59   
    95. D(H  14,N   2,C   1,H  13)     81.99  0.000061   -0.42     81.57   
    96. D(C   3,N   2,C   1,C   0)    -33.87 -0.000093   -0.18    -34.06   
    97. D(H  15,C   3,N   2,H  14)     80.60  0.000012   -0.03     80.57   
    98. D(C   8,C   3,N   2,H  14)   -162.73  0.000044   -0.07   -162.80   
    99. D(C   8,C   3,N   2,C   1)     73.17  0.000147   -0.06     73.11   
   100. D(H  15,C   3,N   2,C   1)    -43.50  0.000114   -0.02    -43.52   
   101. D(C   4,C   3,N   2,H  14)    -38.30  0.000011    0.02    -38.29   
   102. D(C   4,C   3,N   2,C   1)   -162.41  0.000113    0.03   -162.38   
   103. D(H  17,C   4,C   3,H  15)    -72.46  0.000011   -0.19    -72.66   
   104. D(H  17,C   4,C   3,C   8)    170.97 -0.000001   -0.25    170.72   
   105. D(H  17,C   4,C   3,N   2)     48.90  0.000113   -0.33     48.57   
   106. D(H  16,C   4,C   3,C   8)    -73.83 -0.000008   -0.21    -74.05   
   107. D(H  16,C   4,C   3,N   2)    164.09  0.000107   -0.29    163.80   
   108. D(C   5,C   4,C   3,H  15)    162.74  0.000022   -0.08    162.66   
   109. D(H  16,C   4,C   3,H  15)     42.74  0.000004   -0.16     42.58   
   110. D(C   5,C   4,C   3,C   8)     46.17  0.000010   -0.13     46.04   
   111. D(C   5,C   4,C   3,N   2)    -75.90  0.000124   -0.21    -76.12   
   112. D(C   6,C   5,C   4,C   3)    -54.47 -0.000007    0.14    -54.33   
   113. D(H  19,C   5,C   4,H  17)     60.57 -0.000038    0.30     60.86   
   114. D(H  19,C   5,C   4,H  16)    -56.16 -0.000037    0.28    -55.88   
   115. D(H  19,C   5,C   4,C   3)   -175.72 -0.000032    0.19   -175.53   
   116. D(H  18,C   5,C   4,H  17)    -59.08 -0.000020    0.31    -58.77   
   117. D(H  18,C   5,C   4,H  16)   -175.81 -0.000019    0.30   -175.51   
   118. D(H  18,C   5,C   4,C   3)     64.63 -0.000014    0.21     64.84   
   119. D(C   6,C   5,C   4,H  17)   -178.18 -0.000013    0.24   -177.94   
   120. D(C   6,C   5,C   4,H  16)     65.09 -0.000012    0.23     65.32   
   121. D(H  21,C   6,C   5,H  19)     58.71 -0.000001    0.02     58.73   
   122. D(H  21,C   6,C   5,C   4)    -62.27 -0.000053    0.06    -62.21   
   123. D(H  20,C   6,C   5,H  19)    -59.56 -0.000013    0.06    -59.50   
   124. D(H  20,C   6,C   5,H  18)     59.23 -0.000011    0.03     59.26   
   125. D(N   7,C   6,C   5,C   4)     60.87 -0.000041    0.03     60.90   
   126. D(N   7,C   6,C   5,H  18)    -59.36  0.000013   -0.04    -59.40   
   127. D(H  21,C   6,C   5,H  18)    177.49  0.000001   -0.00    177.49   
   128. D(N   7,C   6,C   5,H  19)   -178.15  0.000011   -0.01   -178.16   
   129. D(H  20,C   6,C   5,C   4)    179.46 -0.000064    0.10    179.56   
   130. D(H  22,N   7,C   6,H  21)    -68.74 -0.000150    0.54    -68.20   
   131. D(H  22,N   7,C   6,H  20)     50.28 -0.000132    0.50     50.78   
   132. D(H  22,N   7,C   6,C   5)    170.40 -0.000169    0.54    170.94   
   133. D(C   8,N   7,C   6,H  21)     57.24  0.000073   -0.01     57.23   
   134. D(C   8,N   7,C   6,H  20)    176.26  0.000092   -0.05    176.21   
   135. D(C   8,N   7,C   6,C   5)    -63.62  0.000054   -0.00    -63.63   
   136. D(H  23,C   8,C   3,C   4)     77.43 -0.000011   -0.01     77.42   
   137. D(H  23,C   8,C   3,N   2)   -158.16 -0.000002   -0.01   -158.18   
   138. D(C   9,C   8,C   3,H  15)     79.84  0.000044   -0.13     79.71   
   139. D(C   9,C   8,C   3,C   4)   -163.76 -0.000030   -0.03   -163.79   
   140. D(C   9,C   8,C   3,N   2)    -39.35 -0.000021   -0.03    -39.39   
   141. D(N   7,C   8,C   3,H  15)   -160.50  0.000045   -0.07   -160.57   
   142. D(N   7,C   8,C   3,C   4)    -44.10 -0.000029    0.03    -44.07   
   143. D(H  23,C   8,C   3,H  15)    -38.97  0.000063   -0.11    -39.08   
   144. D(N   7,C   8,C   3,N   2)     80.31 -0.000019    0.03     80.33   
   145. D(H  23,C   8,N   7,H  22)     62.82  0.000176   -0.60     62.22   
   146. D(H  23,C   8,N   7,C   6)    -63.96 -0.000006   -0.05    -64.01   
   147. D(C   9,C   8,N   7,H  22)    -57.91  0.000193   -0.52    -58.43   
   148. D(C   9,C   8,N   7,C   6)    175.30  0.000010    0.04    175.34   
   149. D(C   3,C   8,N   7,H  22)   -178.42  0.000208   -0.60   -179.02   
   150. D(C   3,C   8,N   7,C   6)     54.80  0.000025   -0.05     54.75   
   151. D(H  25,C   9,C   8,N   7)     90.67 -0.000039    0.30     90.97   
   152. D(H  25,C   9,C   8,C   3)   -147.67 -0.000036    0.38   -147.29   
   153. D(H  24,C   9,C   8,H  23)   -148.05  0.000008    0.41   -147.65   
   154. D(H  24,C   9,C   8,N   7)    -26.46  0.000002    0.31    -26.14   
   155. D(H  24,C   9,C   8,C   3)     95.20  0.000005    0.39     95.59   
   156. D(C   0,C   9,C   8,H  23)     92.87  0.000013    0.30     93.17   
   157. D(C   0,C   9,C   8,N   7)   -145.53  0.000006    0.21   -145.32   
   158. D(C   0,C   9,C   8,C   3)    -23.87  0.000010    0.29    -23.59   
   159. D(H  25,C   9,C   0,H  11)     64.03  0.000120   -0.75     63.28   
   160. D(H  25,C   9,C   0,H  10)    -53.05  0.000081   -0.68    -53.73   
   161. D(H  25,C   9,C   0,C   1)   -174.50  0.000062   -0.63   -175.13   
   162. D(H  24,C   9,C   0,H  11)   -177.58  0.000107   -0.80   -178.37   
   163. D(H  24,C   9,C   0,H  10)     65.34  0.000069   -0.73     64.61
[truncated: 137,764 more chars]
