# Supplementary material for: Novel Sulfonium Reagents for the Modular Synthesis of Spiro[2.3]Hexanes and Heteroatom‐Containing Analogues: Synthesis, Application, and Evaluation as Bioisosteres
Source: Angew Chem Int Ed Engl. 2025 Dec 9;65(5):e21633. doi: 10.1002/anie.202521633 (PMC12851011; doi:10.1002/anie.202521633)
Supplement: Supplementary file 2 — Supporting information [file ANIE-65-e21633-s001.zip › Bioisostere-Analysis/DFT/1647553669596363759379981483170934616433764985654555591473/file.wfn]

Name  ./data/DFT/1647553669596363759379981483170934616433764985654555591473/file    Run Type  GeometryOpt    Method  DFGTO    Basis Set  Gauss 
GTO                  39 MOL ORBITALS    448 PRIMITIVES       26 NUCLEI
  C 1       (CENTRE  1)   4.76720389  0.48810824 -0.00132160  CHARGE =  6.0
  C 2       (CENTRE  2)   4.08313418 -2.09834554 -1.15414511  CHARGE =  6.0
  N 3       (CENTRE  3)   1.32375263 -2.38940822 -1.31398886  CHARGE =  7.0
  C 4       (CENTRE  4)   0.02274931 -1.17048011  0.79235124  CHARGE =  6.0
  C 5       (CENTRE  5)  -2.69218242 -2.13225061  1.10566305  CHARGE =  6.0
  C 6       (CENTRE  6)  -4.51895413 -1.04537508 -0.85387541  CHARGE =  6.0
  C 7       (CENTRE  7)  -4.35920465  1.83444905 -0.77638760  CHARGE =  6.0
  N 8       (CENTRE  8)  -1.78276819  2.57193424 -1.40875803  CHARGE =  7.0
  C 9       (CENTRE  9)   0.13979643  1.72007356  0.38617482  CHARGE =  6.0
  C 10      (CENTRE 10)   2.75802478  2.45686987 -0.67161175  CHARGE =  6.0
  H 11      (CENTRE 11)   6.62703983  1.08095038 -0.69213238  CHARGE =  1.0
  H 12      (CENTRE 12)   4.93029034  0.33541992  2.06034043  CHARGE =  1.0
  H 13      (CENTRE 13)   4.96769081 -3.60284250 -0.01118106  CHARGE =  1.0
  H 14      (CENTRE 14)   4.86096549 -2.23765399 -3.07155209  CHARGE =  1.0
  H 15      (CENTRE 15)   0.85227998 -4.24233293 -1.42362013  CHARGE =  1.0
  H 16      (CENTRE 16)   1.00761995 -1.56598247  2.59402232  CHARGE =  1.0
  H 17      (CENTRE 17)  -3.34760686 -1.58026791  2.99769177  CHARGE =  1.0
  H 18      (CENTRE 18)  -2.69344208 -4.20807543  1.06861812  CHARGE =  1.0
  H 19      (CENTRE 19)  -4.00661654 -1.68591219 -2.75502865  CHARGE =  1.0
  H 20      (CENTRE 20)  -6.45247018 -1.67593459 -0.45099394  CHARGE =  1.0
  H 21      (CENTRE 21)  -5.63865771  2.67810224 -2.16884454  CHARGE =  1.0
  H 22      (CENTRE 22)  -4.95489044  2.50475756  1.11791078  CHARGE =  1.0
  H 23      (CENTRE 23)  -1.64563313  4.46974927 -1.64132281  CHARGE =  1.0
  H 24      (CENTRE 24)  -0.13975938  2.59850267  2.26728201  CHARGE =  1.0
  H 25      (CENTRE 25)   2.57569923  2.56221685 -2.73224353  CHARGE =  1.0
  H 26      (CENTRE 26)   3.31593884  4.33372774  0.00952791  CHARGE =  1.0
CENTRE ASSIGNMENTS    1  1  1  1  1  1  1  1  1  1  1  1  1  1  1  1  1  1  1  1
CENTRE ASSIGNMENTS    1  1  1  1  1  1  1  1  1  1  1  1  2  2  2  2  2  2  2  2
CENTRE ASSIGNMENTS    2  2  2  2  2  2  2  2  2  2  2  2  2  2  2  2  2  2  2  2
CENTRE ASSIGNMENTS    2  2  2  2  3  3  3  3  3  3  3  3  3  3  3  3  3  3  3  3
CENTRE ASSIGNMENTS    3  3  3  3  3  3  3  3  3  3  3  3  3  3  3  3  4  4  4  4
CENTRE ASSIGNMENTS    4  4  4  4  4  4  4  4  4  4  4  4  4  4  4  4  4  4  4  4
CENTRE ASSIGNMENTS    4  4  4  4  4  4  4  4  5  5  5  5  5  5  5  5  5  5  5  5
CENTRE ASSIGNMENTS    5  5  5  5  5  5  5  5  5  5  5  5  5  5  5  5  5  5  5  5
CENTRE ASSIGNMENTS    6  6  6  6  6  6  6  6  6  6  6  6  6  6  6  6  6  6  6  6
CENTRE ASSIGNMENTS    6  6  6  6  6  6  6  6  6  6  6  6  7  7  7  7  7  7  7  7
CENTRE ASSIGNMENTS    7  7  7  7  7  7  7  7  7  7  7  7  7  7  7  7  7  7  7  7
CENTRE ASSIGNMENTS    7  7  7  7  8  8  8  8  8  8  8  8  8  8  8  8  8  8  8  8
CENTRE ASSIGNMENTS    8  8  8  8  8  8  8  8  8  8  8  8  8  8  8  8  9  9  9  9
CENTRE ASSIGNMENTS    9  9  9  9  9  9  9  9  9  9  9  9  9  9  9  9  9  9  9  9
CENTRE ASSIGNMENTS    9  9  9  9  9  9  9  9 10 10 10 10 10 10 10 10 10 10 10 10
CENTRE ASSIGNMENTS   10 10 10 10 10 10 10 10 10 10 10 10 10 10 10 10 10 10 10 10
CENTRE ASSIGNMENTS   11 11 11 11 11 11 11 11 12 12 12 12 12 12 12 12 13 13 13 13
CENTRE ASSIGNMENTS   13 13 13 13 14 14 14 14 14 14 14 14 15 15 15 15 15 15 15 15
CENTRE ASSIGNMENTS   16 16 16 16 16 16 16 16 17 17 17 17 17 17 17 17 18 18 18 18
CENTRE ASSIGNMENTS   18 18 18 18 19 19 19 19 19 19 19 19 20 20 20 20 20 20 20 20
CENTRE ASSIGNMENTS   21 21 21 21 21 21 21 21 22 22 22 22 22 22 22 22 23 23 23 23
CENTRE ASSIGNMENTS   23 23 23 23 24 24 24 24 24 24 24 24 25 25 25 25 25 25 25 25
CENTRE ASSIGNMENTS   26 26 26 26 26 26 26 26
TYPE ASSIGNMENTS      1  1  1  1  1  1  1  1  1  4  2  3  4  2  3  4  2  3  1  4
TYPE ASSIGNMENTS      2  3  1  4  2  3  5  6  7  8  9 10  1  1  1  1  1  1  1  1
TYPE ASSIGNMENTS      1  4  2  3  4  2  3  4  2  3  1  4  2  3  1  4  2  3  5  6
TYPE ASSIGNMENTS      7  8  9 10  1  1  1  1  1  1  1  1  1  4  2  3  4  2  3  4
TYPE ASSIGNMENTS      2  3  1  4  2  3  1  4  2  3  5  6  7  8  9 10  1  1  1  1
TYPE ASSIGNMENTS      1  1  1  1  1  4  2  3  4  2  3  4  2  3  1  4  2  3  1  4
TYPE ASSIGNMENTS      2  3  5  6  7  8  9 10  1  1  1  1  1  1  1  1  1  4  2  3
TYPE ASSIGNMENTS      4  2  3  4  2  3  1  4  2  3  1  4  2  3  5  6  7  8  9 10
TYPE ASSIGNMENTS      1  1  1  1  1  1  1  1  1  4  2  3  4  2  3  4  2  3  1  4
TYPE ASSIGNMENTS      2  3  1  4  2  3  5  6  7  8  9 10  1  1  1  1  1  1  1  1
TYPE ASSIGNMENTS      1  4  2  3  4  2  3  4  2  3  1  4  2  3  1  4  2  3  5  6
TYPE ASSIGNMENTS      7  8  9 10  1  1  1  1  1  1  1  1  1  4  2  3  4  2  3  4
TYPE ASSIGNMENTS      2  3  1  4  2  3  1  4  2  3  5  6  7  8  9 10  1  1  1  1
TYPE ASSIGNMENTS      1  1  1  1  1  4  2  3  4  2  3  4  2  3  1  4  2  3  1  4
TYPE ASSIGNMENTS      2  3  5  6  7  8  9 10  1  1  1  1  1  1  1  1  1  4  2  3
TYPE ASSIGNMENTS      4  2  3  4  2  3  1  4  2  3  1  4  2  3  5  6  7  8  9 10
TYPE ASSIGNMENTS      1  1  1  1  1  4  2  3  1  1  1  1  1  4  2  3  1  1  1  1
TYPE ASSIGNMENTS      1  4  2  3  1  1  1  1  1  4  2  3  1  1  1  1  1  4  2  3
TYPE ASSIGNMENTS      1  1  1  1  1  4  2  3  1  1  1  1  1  4  2  3  1  1  1  1
TYPE ASSIGNMENTS      1  4  2  3  1  1  1  1  1  4  2  3  1  1  1  1  1  4  2  3
TYPE ASSIGNMENTS      1  1  1  1  1  4  2  3  1  1  1  1  1  4  2  3  1  1  1  1
TYPE ASSIGNMENTS      1  4  2  3  1  1  1  1  1  4  2  3  1  1  1  1  1  4  2  3
TYPE ASSIGNMENTS      1  1  1  1  1  4  2  3
EXPONENTS  3.0475249E+03 4.5736951E+02 1.0394869E+02 2.9210155E+01 9.2866630E+00
EXPONENTS  3.1639270E+00 7.8682724E+00 1.8812885E+00 5.4424930E-01 7.8682724E+00
EXPONENTS  7.8682724E+00 7.8682724E+00 1.8812885E+00 1.8812885E+00 1.8812885E+00
EXPONENTS  5.4424930E-01 5.4424930E-01 5.4424930E-01 1.6871440E-01 1.6871440E-01
EXPONENTS  1.6871440E-01 1.6871440E-01 4.3800000E-02 4.3800000E-02 4.3800000E-02
EXPONENTS  4.3800000E-02 8.0000000E-01 8.0000000E-01 8.0000000E-01 8.0000000E-01
EXPONENTS  8.0000000E-01 8.0000000E-01 3.0475249E+03 4.5736951E+02 1.0394869E+02
EXPONENTS  2.9210155E+01 9.2866630E+00 3.1639270E+00 7.8682724E+00 1.8812885E+00
EXPONENTS  5.4424930E-01 7.8682724E+00 7.8682724E+00 7.8682724E+00 1.8812885E+00
EXPONENTS  1.8812885E+00 1.8812885E+00 5.4424930E-01 5.4424930E-01 5.4424930E-01
EXPONENTS  1.6871440E-01 1.6871440E-01 1.6871440E-01 1.6871440E-01 4.3800000E-02
EXPONENTS  4.3800000E-02 4.3800000E-02 4.3800000E-02 8.0000000E-01 8.0000000E-01
EXPONENTS  8.0000000E-01 8.0000000E-01 8.0000000E-01 8.0000000E-01 4.1735110E+03
EXPONENTS  6.2745790E+02 1.4290210E+02 4.0234330E+01 1.2820210E+01 4.3904370E+00
EXPONENTS  1.1626358E+01 2.7162800E+00 7.7221800E-01 1.1626358E+01 1.1626358E+01
EXPONENTS  1.1626358E+01 2.7162800E+00 2.7162800E+00 2.7162800E+00 7.7221800E-01
EXPONENTS  7.7221800E-01 7.7221800E-01 2.1203130E-01 2.1203130E-01 2.1203130E-01
EXPONENTS  2.1203130E-01 6.3900000E-02 6.3900000E-02 6.3900000E-02 6.3900000E-02
EXPONENTS  8.0000000E-01 8.0000000E-01 8.0000000E-01 8.0000000E-01 8.0000000E-01
EXPONENTS  8.0000000E-01 3.0475249E+03 4.5736951E+02 1.0394869E+02 2.9210155E+01
EXPONENTS  9.2866630E+00 3.1639270E+00 7.8682724E+00 1.8812885E+00 5.4424930E-01
EXPONENTS  7.8682724E+00 7.8682724E+00 7.8682724E+00 1.8812885E+00 1.8812885E+00
EXPONENTS  1.8812885E+00 5.4424930E-01 5.4424930E-01 5.4424930E-01 1.6871440E-01
EXPONENTS  1.6871440E-01 1.6871440E-01 1.6871440E-01 4.3800000E-02 4.3800000E-02
EXPONENTS  4.3800000E-02 4.3800000E-02 8.0000000E-01 8.0000000E-01 8.0000000E-01
EXPONENTS  8.0000000E-01 8.0000000E-01 8.0000000E-01 3.0475249E+03 4.5736951E+02
EXPONENTS  1.0394869E+02 2.9210155E+01 9.2866630E+00 3.1639270E+00 7.8682724E+00
EXPONENTS  1.8812885E+00 5.4424930E-01 7.8682724E+00 7.8682724E+00 7.8682724E+00
EXPONENTS  1.8812885E+00 1.8812885E+00 1.8812885E+00 5.4424930E-01 5.4424930E-01
EXPONENTS  5.4424930E-01 1.6871440E-01 1.6871440E-01 1.6871440E-01 1.6871440E-01
EXPONENTS  4.3800000E-02 4.3800000E-02 4.3800000E-02 4.3800000E-02 8.0000000E-01
EXPONENTS  8.0000000E-01 8.0000000E-01 8.0000000E-01 8.0000000E-01 8.0000000E-01
EXPONENTS  3.0475249E+03 4.5736951E+02 1.0394869E+02 2.9210155E+01 9.2866630E+00
EXPONENTS  3.1639270E+00 7.8682724E+00 1.8812885E+00 5.4424930E-01 7.8682724E+00
EXPONENTS  7.8682724E+00 7.8682724E+00 1.8812885E+00 1.8812885E+00 1.8812885E+00
EXPONENTS  5.4424930E-01 5.4424930E-01 5.4424930E-01 1.6871440E-01 1.6871440E-01
EXPONENTS  1.6871440E-01 1.6871440E-01 4.3800000E-02 4.3800000E-02 4.3800000E-02
EXPONENTS  4.3800000E-02 8.0000000E-01 8.0000000E-01 8.0000000E-01 8.0000000E-01
EXPONENTS  8.0000000E-01 8.0000000E-01 3.0475249E+03 4.5736951E+02 1.0394869E+02
EXPONENTS  2.9210155E+01 9.2866630E+00 3.1639270E+00 7.8682724E+00 1.8812885E+00
EXPONENTS  5.4424930E-01 7.8682724E+00 7.8682724E+00 7.8682724E+00 1.8812885E+00
EXPONENTS  1.8812885E+00 1.8812885E+00 5.4424930E-01 5.4424930E-01 5.4424930E-01
EXPONENTS  1.6871440E-01 1.6871440E-01 1.6871440E-01 1.6871440E-01 4.3800000E-02
EXPONENTS  4.3800000E-02 4.3800000E-02 4.3800000E-02 8.0000000E-01 8.0000000E-01
EXPONENTS  8.0000000E-01 8.0000000E-01 8.0000000E-01 8.0000000E-01 4.1735110E+03
EXPONENTS  6.2745790E+02 1.4290210E+02 4.0234330E+01 1.2820210E+01 4.3904370E+00
EXPONENTS  1.1626358E+01 2.7162800E+00 7.7221800E-01 1.1626358E+01 1.1626358E+01
EXPONENTS  1.1626358E+01 2.7162800E+00 2.7162800E+00 2.7162800E+00 7.7221800E-01
EXPONENTS  7.7221800E-01 7.7221800E-01 2.1203130E-01 2.1203130E-01 2.1203130E-01
EXPONENTS  2.1203130E-01 6.3900000E-02 6.3900000E-02 6.3900000E-02 6.3900000E-02
EXPONENTS  8.0000000E-01 8.0000000E-01 8.0000000E-01 8.0000000E-01 8.0000000E-01
EXPONENTS  8.0000000E-01 3.0475249E+03 4.5736951E+02 1.0394869E+02 2.9210155E+01
EXPONENTS  9.2866630E+00 3.1639270E+00 7.8682724E+00 1.8812885E+00 5.4424930E-01
EXPONENTS  7.8682724E+00 7.8682724E+00 7.8682724E+00 1.8812885E+00 1.8812885E+00
EXPONENTS  1.8812885E+00 5.4424930E-01 5.4424930E-01 5.4424930E-01 1.6871440E-01
EXPONENTS  1.6871440E-01 1.6871440E-01 1.6871440E-01 4.3800000E-02 4.3800000E-02
EXPONENTS  4.3800000E-02 4.3800000E-02 8.0000000E-01 8.0000000E-01 8.0000000E-01
EXPONENTS  8.0000000E-01 8.0000000E-01 8.0000000E-01 3.0475249E+03 4.5736951E+02
EXPONENTS  1.0394869E+02 2.9210155E+01 9.2866630E+00 3.1639270E+00 7.8682724E+00
EXPONENTS  1.8812885E+00 5.4424930E-01 7.8682724E+00 7.8682724E+00 7.8682724E+00
EXPONENTS  1.8812885E+00 1.8812885E+00 1.8812885E+00 5.4424930E-01 5.4424930E-01
EXPONENTS  5.4424930E-01 1.6871440E-01 1.6871440E-01 1.6871440E-01 1.6871440E-01
EXPONENTS  4.3800000E-02 4.3800000E-02 4.3800000E-02 4.3800000E-02 8.0000000E-01
EXPONENTS  8.0000000E-01 8.0000000E-01 8.0000000E-01 8.0000000E-01 8.0000000E-01
EXPONENTS  1.8731137E+01 2.8253937E+00 6.4012170E-01 1.6127780E-01 3.6000000E-02
EXPONENTS  1.1000000E+00 1.1000000E+00 1.1000000E+00 1.8731137E+01 2.8253937E+00
EXPONENTS  6.4012170E-01 1.6127780E-01 3.6000000E-02 1.1000000E+00 1.1000000E+00
EXPONENTS  1.1000000E+00 1.8731137E+01 2.8253937E+00 6.4012170E-01 1.6127780E-01
EXPONENTS  3.6000000E-02 1.1000000E+00 1.1000000E+00 1.1000000E+00 1.8731137E+01
EXPONENTS  2.8253937E+00 6.4012170E-01 1.6127780E-01 3.6000000E-02 1.1000000E+00
EXPONENTS  1.1000000E+00 1.1000000E+00 1.8731137E+01 2.8253937E+00 6.4012170E-01
EXPONENTS  1.6127780E-01 3.6000000E-02 1.1000000E+00 1.1000000E+00 1.1000000E+00
EXPONENTS  1.8731137E+01 2.8253937E+00 6.4012170E-01 1.6127780E-01 3.6000000E-02
EXPONENTS  1.1000000E+00 1.1000000E+00 1.1000000E+00 1.8731137E+01 2.8253937E+00
EXPONENTS  6.4012170E-01 1.6127780E-01 3.6000000E-02 1.1000000E+00 1.1000000E+00
EXPONENTS  1.1000000E+00 1.8731137E+01 2.8253937E+00 6.4012170E-01 1.6127780E-01
EXPONENTS  3.6000000E-02 1.1000000E+00 1.1000000E+00 1.1000000E+00 1.8731137E+01
EXPONENTS  2.8253937E+00 6.4012170E-01 1.6127780E-01 3.6000000E-02 1.1000000E+00
EXPONENTS  1.1000000E+00 1.1000000E+00 1.8731137E+01 2.8253937E+00 6.4012170E-01
EXPONENTS  1.6127780E-01 3.6000000E-02 1.1000000E+00 1.1000000E+00 1.1000000E+00
EXPONENTS  1.8731137E+01 2.8253937E+00 6.4012170E-01 1.6127780E-01 3.6000000E-02
EXPONENTS  1.1000000E+00 1.1000000E+00 1.1000000E+00 1.8731137E+01 2.8253937E+00
EXPONENTS  6.4012170E-01 1.6127780E-01 3.6000000E-02 1.1000000E+00 1.1000000E+00
EXPONENTS  1.1000000E+00 1.8731137E+01 2.8253937E+00 6.4012170E-01 1.6127780E-01
EXPONENTS  3.6000000E-02 1.1000000E+00 1.1000000E+00 1.1000000E+00 1.8731137E+01
EXPONENTS  2.8253937E+00 6.4012170E-01 1.6127780E-01 3.6000000E-02 1.1000000E+00
EXPONENTS  1.1000000E+00 1.1000000E+00 1.8731137E+01 2.8253937E+00 6.4012170E-01
EXPONENTS  1.6127780E-01 3.6000000E-02 1.1000000E+00 1.1000000E+00 1.1000000E+00
EXPONENTS  1.8731137E+01 2.8253937E+00 6.4012170E-01 1.6127780E-01 3.6000000E-02
EXPONENTS  1.1000000E+00 1.1000000E+00 1.1000000E+00
MO  1                     OCC NO =   2.00000000 ORB. ENERGY = -14.40375861 
  9.87213498E-06  1.82125000E-05  2.94006618E-05  3.82709295E-05  3.26566565E-05
  1.12755604E-05 -7.24567333E-05 -3.33952570E-05  9.36437623E-05  7.59519026E-05
 -8.09807551E-05 -4.91211549E-05  5.82350785E-05 -6.20908821E-05 -3.76629711E-05
  2.90633859E-05 -3.09877022E-05 -1.87964624E-05 -1.61730418E-06 -1.22361824E-04
  1.03562196E-04  6.46918111E-05  1.11316368E-03 -4.09678108E-05 -1.69024960E-04
  2.81498956E-05 -2.82277647E-05  5.65102685E-05 -2.82825038E-05  2.74415947E-05
 -3.85656453E-05  1.81646066E-05  1.22617553E-05  2.26209649E-05  3.65173006E-05
  4.75346795E-05  4.05614319E-05  1.40048898E-05 -7.47157267E-05 -3.44364255E-05
  9.65633065E-05 -8.50556539E-05  4.10534973E-05  4.61618136E-05 -6.52152548E-05
  3.14772054E-05  3.53939367E-05 -3.25469832E-05  1.57093318E-05  1.76640552E-05
 -1.34513580E-04  9.40571143E-05  1.62964917E-05 -1.28464569E-04 -2.55446781E-04
  4.60258786E-05  5.28488686E-05 -2.63892609E-05 -2.15139613E-05  1.82165536E-05
  3.29740765E-06  1.18250071E-04  9.60126676E-05  1.35533928E-05 -8.25390805E-03
 -1.52004369E-02 -2.45592720E-02 -3.21426143E-02 -2.75330127E-02 -9.47167068E-03
  3.71393329E-04  1.83599517E-04 -4.84322076E-04 -8.45946541E-05  1.66762684E-04
 -3.46560260E-04 -6.58580126E-05  1.29826867E-04 -2.69801564E-04 -3.12717137E-05
  6.16463885E-05 -1.28111325E-04  2.04058157E-04  9.75961722E-05 -1.58508842E-04
  3.33170980E-04  8.39469328E-04  5.26987148E-06  4.18420253E-05  1.25134763E-05
  3.17936273E-05  1.67237979E-05 -4.85174252E-05 -2.59841541E-04 -1.56566558E-04
  1.28431354E-04  3.23024741E-05  5.95928653E-05  9.62014922E-05  1.25225770E-04
  1.06855387E-04  3.68946027E-05 -2.54315125E-04 -1.17213661E-04  3.28679254E-04
 -5.46637552E-05 -1.55973072E-04  5.43019151E-04 -4.19126838E-05 -1.19590212E-04
  4.16352478E-04 -2.09173669E-05 -5.96838979E-05  2.07789069E-04 -4.70653086E-04
  6.20475883E-05  8.32165045E-05 -2.47578751E-05 -2.91322253E-03  4.18410193E-04
 -1.88592638E-04 -3.34170366E-04 -1.47674857E-04  1.58404400E-04 -1.07295430E-05
 -4.04391580E-05  1.05480914E-04 -2.08465597E-04 -5.76697089E-05 -1.06391330E-04
 -1.71748827E-04 -2.23565963E-04 -1.90769259E-04 -6.58680506E-05  3.09690560E-04
  1.42736160E-04 -4.00246987E-04 -1.56290339E-04  8.09528433E-05 -1.84291490E-04
 -1.19833472E-04  6.20694811E-05 -1.41302970E-04 -5.98053017E-05  3.09770216E-05
 -7.05200860E-05  7.20643293E-04 -2.67177193E-05  1.02116397E-05  4.46244770E-04
  2.96904982E-04 -1.09600768E-04 -1.67844915E-04  7.98124929E-05 -4.77473646E-05
  3.15264835E-07  4.74320998E-05  6.09556871E-05 -9.89790216E-05 -1.42430328E-04
  3.24862921E-05  5.99319800E-05  9.67489291E-05  1.25938371E-04  1.07463450E-04
  3.71045523E-05 -2.57109200E-04 -1.18501448E-04  3.32290343E-04 -5.25608271E-05
  8.41191415E-05  3.44017242E-04 -4.03002925E-05  6.44971968E-05  2.63770497E-04
 -2.01126706E-05  3.21886219E-05  1.31639966E-04 -3.07652128E-04 -6.74723007E-05
 -4.70663769E-05  4.30331352E-05  3.69372842E-04 -9.48807121E-05  6.78368705E-05
  1.70822866E-04 -1.30327195E-04  1.40702710E-04 -1.03755150E-05 -4.75116080E-05
 -1.91880467E-05  5.42023108E-05  1.08549062E-05  2.00255547E-05  3.23274981E-05
  4.20808011E-05  3.59076272E-05  1.23980426E-05 -1.48068189E-04 -6.82445234E-05
  1.91364717E-04  1.31561200E-04 -4.49980356E-04 -2.66726362E-04  1.00872744E-04
 -3.45016260E-04 -2.04508776E-04  5.03425694E-05 -1.72187296E-04 -1.02064214E-04
 -1.22700328E-03 -1.20148672E-04 -5.13027700E-04 -1.96708952E-04 -1.74668161E-03
  1.73337698E-05 -7.46419682E-05  1.37867794E-04  3.55772730E-04 -7.30821827E-05
 -2.82690547E-04  5.01813750E-04 -5.75945496E-04 -3.26194294E-04 -6.75970521E-01
 -1.24487057E+00 -2.01133133E+00 -2.63238451E+00 -2.25487186E+00 -7.75701659E-01
  1.70931951E-02  8.45007733E-03 -2.22906850E-02 -2.85150129E-03  5.70777800E-04
 -1.88911266E-03 -2.21992997E-03  4.44357766E-04 -1.47069820E-03 -1.05410127E-03
  2.10996784E-04 -6.98339521E-04  6.85437230E-03  1.04823355E-03 -2.35763539E-05
 -5.91627508E-04 -3.41259012E-03 -2.44455862E-04 -3.62668903E-04  3.21747669E-04
  7.00705357E-04 -1.12161196E-03  4.20906600E-04 -2.76201983E-04  2.56110276E-04
  1.94337456E-05  3.34057805E-05  6.16282880E-05  9.94872999E-05  1.29502916E-04
  1.10505083E-04  3.81547554E-05 -3.05871932E-04 -1.40976157E-04  3.95311756E-04
  1.94075589E-04  5.92868323E-04 -3.98231704E-04  1.48804793E-04  4.54573646E-04
 -3.05338691E-04  7.42640217E-05  2.26864111E-04 -1.52385408E-04 -1.55176558E-03
  4.92527769E-04  3.18802172E-04 -3.08766321E-04  7.18784097E-03 -7.60988156E-04
 -5.52158569E-05 -2.08614694E-04 -8.04157271E-05 -5.90766629E-06  8.63233934E-05
 -1.57937613E-04  5.92121147E-04 -3.89340006E-04 -1.98967852E-05 -3.67063661E-05
 -5.92555362E-05 -7.71331088E-05 -6.58178277E-05 -2.27253176E-05  1.63955086E-05
  7.55667830E-06 -2.11897092E-05  9.35985213E-05 -2.33192231E-04 -8.90280367E-05
  7.17653811E-05 -1.78796941E-04 -6.82610248E-05  3.58159553E-05 -8.92322058E-05
 -3.40670359E-05  4.40270800E-04 -1.59766871E-05 -3.30176107E-04  6.06583114E-06
 -3.15551377E-03 -7.21114094E-06  1.96104273E-04  1.46504615E-04  1.53145084E-04
  1.40386185E-05 -1.67183702E-04  1.66983499E-04 -1.45201844E-04  1.03138656E-04
 -2.06192023E-05 -3.49740674E-05 -3.98167478E-05 -9.76061772E-05  1.62239319E-05
  9.83156655E-06  2.02359134E-05  2.26133383E-05  2.28503404E-05  3.87584998E-05
  4.41251912E-05  7.13518030E-05  1.36615254E-04 -2.12787529E-05 -6.11232156E-05
 -3.64269740E-05 -1.03482438E-05 -1.75525790E-05 -1.99829949E-05 -1.17388499E-04
 -1.13815391E-04  2.23245289E-05  5.12581473E-05  5.17886595E-06  2.16485201E-05
  3.67199851E-05  4.18044138E-05  3.56223650E-05  8.13057218E-05  2.00183284E-05
 -2.59774601E-05  5.72064015E-05  3.45074912E-05  5.85312327E-05  6.66357532E-05
  6.97698396E-05  1.18565894E-04 -1.11573542E-05  1.08928492E-04  7.28031894E-05
  1.28795921E-05  2.18462245E-05  2.48711596E-05 -5.26807953E-05 -1.17061363E-04
  6.08937662E-05  3.39285180E-05 -4.69163790E-05 -6.38421858E-05 -1.08288424E-04
 -1.23282568E-04 -2.42635875E-04 -9.00081224E-05  1.39082995E-04 -6.74315467E-05
 -1.44150145E-04  1.10233636E-05  1.86977098E-05  2.12866861E-05  1.96838955E-04
  4.12183171E-05  3.82394523E-06  1.42112637E-05  5.67944524E-05  1.52112101E-05
  2.58010897E-05  2.93736347E-05  1.80296471E-04 -1.38627086E-04  7.00907667E-05
  2.12484590E-04  2.52536233E-04  1.74269933E-05  2.95594771E-05  3.36524268E-05
  5.16327850E-05  2.05820211E-04  2.28512829E-05  4.79422292E-05 -1.57081747E-05
  6.57202087E-05  1.11473906E-04  1.26909128E-04  1.45376463E-04  6.33166081E-05
  1.34365052E-04  3.39852807E-04 -3.49554270E-06  1.09865007E-04  1.86351834E-04
  2.12155020E-04  4.94668085E-04 -4.57059374E-05 -2.82905146E-04  5.00023720E-04
 -8.02478826E-05  1.64288416E-04  2.78664231E-04  3.17249442E-04 -2.67341357E-04
 -3.50756286E-04  4.81169900E-05 -1.10805632E-04 -2.75207073E-03  9.94155914E-05
  1.68627649E-04  1.91976657E-04  2.49736821E-04  3.80060902E-04 -3.97072968E-04
 -2.71751861E-04  5.25097061E-05  1.07068895E-05  1.81609100E-05  2.06755584E-05
 -4.20361861E-05  2.48187700E-05  2.18364769E-05 -1.25801651E-04 -2.66002703E-05
 -3.01432173E-05 -5.11285985E-05 -5.82081142E-05  2.47696537E-05 -1.73951356E-05
  2.47127132E-05  4.42361828E-05 -1.73632934E-05
MO  2                     OCC NO =   2.00000000 ORB. ENERGY = -14.40315000 
  5.29478974E-05  9.76803482E-05  1.57686582E-04  2.05261096E-04  1.75149682E-04
  6.04749850E-05 -2.49491576E-04 -1.14990490E-04  3.22445254E-04  1.94601161E-04
  2.68539070E-06  7.15968409E-05  1.49207768E-04  2.05898645E-06  5.48958947E-05
  7.44651346E-05  1.02757856E-06  2.73968992E-05 -9.25433672E-04 -5.32049186E-05
  4.15181316E-04  1.91488528E-04 -2.71750180E-05 -3.40075322E-05 -1.61304487E-05
 -1.00169257E-06  1.45257187E-04 -5.82397191E-05 -8.70174676E-05 -8.29377559E-05
 -1.12834974E-04  2.29347598E-05 -2.96193846E-05 -5.46429971E-05 -8.82108594E-05
 -1.14824340E-04 -9.79798263E-05 -3.38300845E-05  1.68784799E-04  7.77927941E-05
 -2.18139058E-04  3.56619236E-05 -6.03747426E-04  9.87391575E-05  2.73432902E-05
 -4.62915050E-04  7.57068933E-05  1.36462184E-05 -2.31027056E-04  3.77830462E-05
  1.73976696E-03  1.71372985E-04 -5.25125082E-04 -2.26945991E-05  8.93872909E-04
  4.15389969E-05 -3.15443081E-05  4.16548095E-07 -4.82314970E-04  2.35692765E-04
  2.46622205E-04 -3.73844898E-04 -3.74273207E-04 -1.54906000E-04  6.75977142E-01
  1.24488276E+00  2.01135103E+00  2.63241029E+00  2.25489394E+00  7.75709256E-01
 -1.71127557E-02 -8.45974717E-03  2.23161934E-02  2.81942053E-03  8.07930140E-04
 -1.95661289E-03  2.19495469E-03  6.28983874E-04 -1.52324799E-03  1.04224212E-03
  2.98663790E-04 -7.23292020E-04 -6.97886233E-03 -1.10185237E-03 -3.77056665E-04
 -6.04713870E-04  2.71081268E-03  2.40415283E-04 -2.06504288E-04  3.27567964E-04
 -5.95956498E-04  1.09674774E-03 -5.00791241E-04  8.45602716E-04  2.69735478E-04
 -2.87434502E-04 -4.91370849E-05 -9.06500127E-05 -1.46337425E-04 -1.90487865E-04
 -1.62543655E-04 -5.61224265E-05  4.09787783E-04  1.88870899E-04 -5.29613578E-04
 -2.85566679E-04  4.13195828E-04 -4.71023836E-04 -2.18954331E-04  3.16812228E-04
 -3.61151059E-04 -1.09273558E-04  1.58111508E-04 -1.80239692E-04  1.82448880E-03
 -4.95955216E-04  4.78246247E-04 -3.19489353E-04 -2.35161942E-03  6.34879441E-04
 -3.84083636E-04 -7.45052543E-05  1.44842939E-04  1.30819972E-05 -1.57924936E-04
  1.15566109E-04  3.99485426E-04 -4.51054046E-04  1.30513415E-05  2.40776243E-05
  3.88688037E-05  5.05956381E-05  4.31733537E-05  1.49067238E-05  2.50513785E-06
  1.15461626E-06 -3.23766367E-06  4.04490293E-05 -3.10799085E-04 -7.52688098E-05
  3.10137378E-05 -2.38300931E-04 -5.77113265E-05  1.54780290E-05 -1.18928867E-04
 -2.88019970E-05 -1.62136742E-04  8.49956956E-05 -1.67528813E-04  1.15760159E-04
 -1.27146462E-03 -4.96176703E-05 -1.22711921E-04 -1.20639464E-04 -1.59819741E-04
  8.36870187E-05  7.61327227E-05 -5.77144813E-05  1.92080674E-04  1.55091024E-04
  2.67677113E-05  4.93821188E-05  7.97181590E-05  1.03769366E-04  8.85465965E-05
  3.05730165E-05 -1.83819359E-04 -8.47222125E-05  2.37569866E-04  4.74174954E-05
  1.26899924E-04  3.66221866E-05  3.63567136E-05  9.72987743E-05  2.80795587E-05
  1.81445484E-05  4.85589082E-05  1.40136679E-05 -3.12947153E-04 -5.14172414E-05
 -1.24213059E-04 -1.71176144E-04  7.70995257E-04  1.75261371E-05  6.23601979E-05
  9.31369805E-05  6.80949547E-07 -1.72058917E-05  1.65249422E-05  1.68726581E-05
 -4.67412807E-05  6.32680968E-06 -2.06165409E-05 -3.80341995E-05 -6.13990739E-05
 -7.99233583E-05 -6.81987528E-05 -2.35473940E-05  8.57017107E-05  3.94998577E-05
 -1.10761695E-04  2.97346512E-05  9.28423295E-05 -5.45434532E-05  2.27986355E-05
  7.11855814E-05 -4.18204438E-05  1.13781171E-05  3.55265946E-05 -2.08713327E-05
  4.17798443E-04 -3.37789642E-05  7.17778936E-05 -1.64929073E-04 -4.59398801E-04
  1.96023530E-05  1.77807897E-05  4.54266950E-05  3.89340412E-05  1.55194365E-05
 -5.44534777E-05 -1.30927838E-04 -2.20107277E-05  1.75458639E-05 -8.22320304E-03
 -1.51438904E-02 -2.44679101E-02 -3.20230419E-02 -2.74305883E-02 -9.43643552E-03
  5.71467848E-05  2.82507014E-05 -7.45232809E-05  6.15589539E-05  1.52425988E-04
 -3.21636496E-04  4.79244274E-05  1.18665567E-04 -2.50398097E-04  2.27562132E-05
  5.63466085E-05 -1.18897873E-04 -7.96014127E-05 -9.13489049E-05 -2.55381095E-05
  2.82007660E-04 -6.00170812E-04 -1.06992117E-05 -5.50812125E-05  5.66067741E-05
 -4.81376354E-05  1.14510050E-05  3.66866305E-05  1.55021395E-04 -8.57952565E-06
  8.55827239E-05  5.85831124E-06  1.08076413E-05  1.74469077E-05  2.27106919E-05
  1.93790764E-05  6.69113038E-06  9.50543535E-05  4.38104842E-05 -1.22849139E-04
  4.74589095E-05 -2.39011866E-04  5.94888765E-04  3.63884672E-05 -1.83259067E-04
  4.56122793E-04  1.81603956E-05 -9.14591190E-05  2.27637244E-04 -4.94643189E-04
  1.33036069E-05 -2.73817862E-04 -8.56310831E-06  3.39264675E-03 -3.09617460E-04
  2.23541866E-04 -1.32417431E-04  1.14044914E-05 -7.93680607E-05  6.79635693E-05
  3.99238634E-06  2.85347412E-05 -1.87415293E-05 -4.65181712E-05 -8.58185383E-05
 -1.38537917E-04 -1.80335222E-04 -1.53880386E-04 -5.31312072E-05  3.30271330E-04
  1.52221822E-04 -4.26845767E-04  1.63065354E-05  1.52964771E-04  1.54677701E-04
  1.25028121E-05  1.17283638E-04  1.18597003E-04  6.23977959E-06  5.85327560E-05
  5.91882172E-05  7.77522251E-04  9.61914003E-05 -8.66119744E-05 -1.54446051E-04
 -1.69893732E-03  3.62052098E-06  1.69529039E-04  1.32645381E-04  6.17406901E-06
 -4.80473561E-05  4.18732871E-05 -1.25942717E-04 -5.06221757E-05 -9.34344760E-05
 -1.36082760E-05 -2.30822103E-05 -2.62782860E-05 -1.16585510E-04 -7.03829487E-05
 -9.45249621E-05 -2.43496000E-06 -4.02701885E-05  7.89587706E-05  1.33929011E-04
  1.52473476E-04  1.12868127E-04  1.82105158E-04 -6.58796330E-05 -1.03213889E-04
  4.45986750E-05 -1.22264501E-04 -2.07383721E-04 -2.36099085E-04 -3.52940311E-04
 -1.11700087E-04  6.23479776E-05  4.46161729E-04 -2.35136441E-04 -8.63077557E-05
 -1.46394280E-04 -1.66664748E-04 -1.92391988E-04 -2.34883937E-05 -2.49667663E-04
  3.36603927E-04 -4.25012461E-05 -1.61633164E-04 -2.74160421E-04 -3.12122013E-04
  3.36181640E-04  2.63070365E-04  1.84530171E-04 -5.22019463E-04 -2.69745846E-03
 -1.21632469E-04 -2.06311675E-04 -2.34878598E-04 -4.67964650E-04 -3.23281227E-04
  5.48730284E-04 -1.64474264E-04  1.18031100E-04 -2.04723890E-05 -3.47250443E-05
 -3.95332437E-05  4.27129348E-05 -4.12500486E-05 -8.67590649E-06  1.34975883E-04
 -1.48608539E-05  1.22343495E-05  2.07517710E-05  2.36251626E-05  5.65035763E-05
 -3.49363565E-05  5.56440752E-05 -1.53942791E-04 -5.48000868E-05  1.81117780E-05
  3.07210016E-05  3.49747817E-05 -3.24578112E-05  4.33777959E-05 -3.34032895E-05
 -9.76823355E-06  6.08274422E-05  5.48216339E-06  9.29878613E-06  1.05863415E-05
 -9.53411389E-05  6.72521983E-06  4.63145705E-05 -5.14165437E-05  5.70629250E-05
 -1.20532256E-05 -2.04445507E-05 -2.32754031E-05 -8.91042944E-06  2.06603408E-05
  2.28245821E-05 -3.62374944E-05  7.89434175E-05 -6.69141121E-06 -1.13498992E-05
 -1.29214617E-05  2.77874269E-05  5.58612957E-05 -1.35984676E-05 -1.27261511E-05
  4.17576342E-05 -2.31367021E-05 -3.92442233E-05 -4.46781703E-05 -1.53890596E-04
 -8.13491067E-05  1.16350754E-05  3.66295386E-05  4.21591324E-05  2.30889837E-05
  3.91632839E-05  4.45860237E-05  3.46005323E-05  6.00205815E-05 -5.27296601E-05
  8.49076035E-05 -6.48393370E-05 -3.44754430E-05 -5.84768728E-05 -6.65738665E-05
 -1.57043587E-04  9.41242359E-05 -1.26740883E-04  1.01622070E-04  3.31008534E-04
 -8.49351683E-06 -1.44066112E-05 -1.64014210E-05 -9.21116464E-05 -1.40718023E-04
 -8.14783237E-05  3.94015324E-05  3.15877004E-05
MO  3                     OCC NO =   2.00000000 ORB. ENERGY = -10.30345836 
  4.73515818E-04  8.73560468E-04  1.41019936E-03  1.83566073E-03  1.56637277E-03
  5.40830957E-04 -5.08716271E-04 -2.34466969E-04  6.57469684E-04  7.68332839E-05
 -3.95044724E-04 -2.57041258E-04  5.89108655E-05 -3.02895118E-04 -1.97082855E-04
  2.94006510E-05 -1.51165894E-04 -9.83581584E-05 -8.50897789E-04 -8.73644774E-05
  5.60538761E-04  4.15303466E-05 -7.71831761E-04 -1.75246823E-04  1.37845063E-04
  4.20560718E-05 -6.97540074E-05  3.45280901E-05  3.52259173E-05  9.29941164E-05
 -1.19275398E-04 -1.38350469E-05  1.23700675E-03  2.28207835E-03  3.68398703E-03
  4.79545695E-03  4.09197248E-03  1.41285998E-03 -1.87538010E-04 -8.64361360E-05
  2.42375885E-04  1.67879904E-04 -1.91757185E-04  2.57147194E-04  1.28719611E-04
 -1.47027188E-04  1.97164080E-04  6.42401081E-05 -7.33768723E-05  9.83986955E-05
  2.64312029E-04  4.80622807E-05  2.39842199E-05  5.97180722E-05 -2.62180134E-04
  2.31620687E-05  3.50468908E-06 -8.82781086E-05 -6.46646101E-05  1.05438691E-04
 -4.07740810E-05  7.75745240E-05  1.71529311E-04 -1.71386821E-04  2.87968364E-05
  5.30323927E-05  8.56841792E-05  1.12141497E-04  9.60591828E-05  3.30454554E-05
 -2.90193779E-04 -1.43458251E-04  3.78432358E-04  2.64496098E-04 -2.75830436E-04
  1.05058113E-04  2.05913571E-04 -2.14737497E-04  8.17890753E-05  9.77750466E-05
 -1.01964959E-04  3.88363458E-05 -1.85890862E-03 -5.31346568E-04  5.84139555E-04
 -2.31305304E-04 -3.10147288E-04 -2.56049562E-04 -2.00944663E-04  2.49709553E-05
 -1.68399856E-04 -4.71430368E-04  6.39830224E-04 -6.15930764E-04 -9.99641656E-04
  8.27544242E-04 -5.33626265E-01 -9.84454566E-01 -1.58921706E+00 -2.06868861E+00
 -1.76521590E+00 -6.09486722E-01  1.59576375E-02  7.35486381E-03 -2.06238005E-02
  3.25751465E-04 -4.67050806E-04  1.81771653E-04  2.49765463E-04 -3.58104792E-04
  1.39370919E-04  1.24650472E-04 -1.78719391E-04  6.95558572E-05  9.33188219E-03
 -7.39804967E-04 -7.30443522E-05  5.58208080E-04 -2.50488868E-03  4.50196719E-04
  1.00477723E-03 -1.50608097E-05 -4.29060707E-05  5.80553074E-04 -5.37647003E-04
  1.94204630E-04 -8.40787452E-04  1.50200617E-04 -1.39377593E-03 -2.57129226E-03
 -4.15086857E-03 -5.40319805E-03 -4.61055911E-03 -1.59191550E-03 -3.35436507E-04
 -1.54602448E-04  4.33521290E-04 -7.71545814E-05 -1.51475240E-04  1.88361655E-04
 -5.91572160E-05 -1.16141560E-04  1.44423713E-04 -2.95235972E-05 -5.79627791E-05
  7.20775555E-05 -1.57906344E-03  4.47309412E-05 -5.42252406E-04 -3.28422012E-04
  1.87412818E-03 -1.32770892E-04  3.14903494E-04 -4.83659814E-05  6.77384777E-04
 -2.77044877E-04 -4.00339900E-04  5.92565002E-04  1.51729716E-04 -8.61662697E-05
  3.60842949E-04  6.65697160E-04  1.07464308E-03  1.39886611E-03  1.19365510E-03
  4.12140482E-04 -4.73279262E-04 -2.18134076E-04  6.11670561E-04  1.31293503E-04
  5.76249701E-04 -8.36723067E-05  1.00667491E-04  4.41831547E-04 -6.41545923E-05
  5.02401337E-05  2.20504910E-04 -3.20176382E-05 -5.26754629E-04  1.26562857E-04
 -3.14783893E-04 -2.45077877E-04  1.17771084E-03  5.91823776E-05  9.64491241E-05
  9.01194993E-05  1.17874493E-05 -6.01066018E-05  4.83191525E-05 -1.87203859E-04
  1.01767531E-04 -4.26955549E-05 -3.03629718E-04 -5.60147957E-04 -9.04253706E-04
 -1.17706976E-03 -1.00439585E-03 -3.46793802E-04  3.19302954E-04  1.47166505E-04
 -4.12670135E-04 -1.79759021E-04  7.25569960E-05 -6.11774070E-05 -1.37827761E-04
  5.56320805E-05 -4.69069369E-05 -6.87857135E-05  2.77643075E-05 -2.34098493E-05
  1.02658368E-03  1.11543849E-04  3.64616367E-04 -2.17584783E-04 -5.75642040E-04
  1.02999159E-04 -1.91968238E-05  5.97017813E-05  4.21418184E-05  2.12150622E-05
 -6.33568806E-05 -1.84059039E-04 -7.98387252E-05  6.95681659E-05  2.11437782E-06
  3.89384838E-06  6.29127191E-06  8.23387298E-06  7.05304578E-06  2.42632826E-06
 -1.59948426E-04 -7.90710315E-05  2.08583589E-04  3.62441584E-04  1.91205210E-04
 -4.59528090E-04  2.82165376E-04  1.48855685E-04 -3.57748454E-04  1.33982101E-04
  7.06819440E-05 -1.69871619E-04  8.48514028E-05 -6.04668731E-05  4.54761649E-04
  2.58179997E-05 -4.14148342E-04 -1.06134046E-04 -1.25294402E-04 -6.47581759E-05
  8.58894017E-05 -1.59837078E-04  7.39476765E-05 -3.48499731E-04  1.65247682E-04
  9.85549975E-05 -2.44170454E-02 -4.50455187E-02 -7.27175323E-02 -9.46566295E-02
 -8.07706811E-02 -2.78881793E-02 -1.10251967E-04 -5.08150536E-05  1.42490677E-04
 -1.47130545E-04 -5.66382021E-05  3.68444183E-05 -1.12810325E-04 -4.34265638E-05
  2.82499518E-05 -5.63002593E-05 -2.16728992E-05  1.40987060E-05 -2.81456818E-03
  2.23965624E-04 -1.26973300E-04  1.12399627E-03 -7.14210664E-04 -5.08477093E-05
 -5.23742106E-04 -1.58833323E-04 -2.53824653E-04  5.34321776E-04 -2.80497123E-04
  6.12542864E-05 -9.42545939E-06 -4.12020418E-04 -5.85479332E-05 -1.08011513E-04
 -1.74364308E-04 -2.26970541E-04 -1.93674392E-04 -6.68711235E-05  1.42836951E-04
  6.58334497E-05 -1.84603817E-04  1.60009377E-04 -2.51926131E-04 -1.16759947E-04
  1.22684993E-04 -1.93160902E-04 -8.95240863E-05  6.12284105E-05 -9.64008288E-05
 -4.46787939E-05  1.13059888E-03  1.13674451E-04 -1.15145869E-04 -4.79257732E-04
  2.45646407E-03  1.45458207E-04 -2.28585941E-04 -1.03361396E-04  1.25686802E-04
 -1.61069505E-04  3.53827023E-05  4.96207702E-05  1.88847356E-05 -1.76016923E-04
 -9.86392663E-06 -1.67310854E-05 -1.90477533E-05 -2.39666599E-04 -1.39863724E-04
 -8.47893161E-05  4.11116164E-05  4.40232501E-05  5.33624934E-05  9.05128830E-05
  1.03045739E-04  3.19671597E-04  3.93598846E-04 -1.30225341E-04 -3.93593317E-04
 -1.17934869E-04 -3.66714966E-05 -6.22017952E-05 -7.08145598E-05  2.34006631E-04
 -8.18909618E-05  7.00786774E-05 -1.45078464E-04 -1.16334819E-05 -4.23445455E-06
 -7.18243592E-06 -8.17695111E-06  1.02331364E-04  1.87741917E-05  2.81553781E-05
  1.56017052E-05  1.35501954E-05  1.14559041E-04  1.94313804E-04  2.21219444E-04
  3.49432147E-04 -1.76809313E-05  4.36674010E-05  1.05067583E-04  3.61284697E-04
  7.96440039E-05  1.35091296E-04  1.53796698E-04 -1.12365453E-03 -1.10068837E-03
 -1.52321388E-03 -1.00489843E-03  1.73965275E-04  8.00840042E-05  1.35837620E-04
  1.54646361E-04  3.77681279E-04  4.33487993E-04 -2.82503837E-04  3.49062721E-05
 -8.84315200E-07  6.90181891E-05  1.17067904E-04  1.33277699E-04  1.20198748E-04
 -1.01104617E-04 -2.51803450E-05 -8.58858946E-06  1.36881543E-04  4.89391682E-05
  8.30100868E-05  9.45040692E-05  3.22898851E-04  3.23898646E-05  1.91779093E-04
  3.38625549E-04  1.33400478E-04 -6.70221378E-06 -1.13682224E-05 -1.29423220E-05
 -2.34313615E-04  1.09179528E-04 -4.97680672E-06 -1.13702934E-04  4.61887608E-05
 -5.92507496E-06 -1.00500479E-05 -1.14416267E-05  5.85162680E-05  1.38827931E-04
  5.56013288E-05 -5.13806339E-05  1.80037251E-05 -5.72771960E-05 -9.71529591E-05
 -1.10605233E-04 -1.29519370E-04 -3.58304165E-04  3.72736815E-05 -9.20714455E-05
  5.58154827E-05 -8.70431643E-06 -1.47641672E-05 -1.68084860E-05  4.04589762E-05
 -1.81852134E-05  4.62411323E-06 -1.93806381E-04  2.65498123E-06  1.09492903E-04
  1.85720675E-04  2.11436468E-04  3.15262683E-05  1.65062562E-04 -2.20561537E-04
 -5.10120240E-06 -1.04877685E-04 -4.84384741E-05 -8.21608149E-05 -9.35372029E-05
 -1.40407095E-06 -2.28003277E-05 -1.80755373E-05 -1.16528604E-04  5.77756422E-05
  5.77860833E-06  9.80161283E-06  1.11587921E-05  3.29493745E-05  1.18830641E-05
 -1.73125448E-04  4.08254287E-05  5.16317382E-05
MO  4                     OCC NO =   2.00000000 ORB. ENERGY = -10.30229502 
  7.97242407E-05  1.47078392E-04  2.37430449E-04  3.09063926E-04  2.63724832E-04
  9.10578607E-05 -4.49546902E-05 -2.07195849E-05  5.80998636E-05  1.92464218E-05
 -2.32102790E-04  3.98991167E-04  1.47569296E-05 -1.77961628E-04  3.05920999E-04
  7.36474222E-06 -8.88153258E-05  1.52676021E-04  1.30683181E-04 -4.12730472E-05
 -1.60338795E-04  1.19777883E-04  3.49926512E-04  1.24374105E-05 -1.06979968E-04
  2.48668594E-04  6.04720080E-05 -4.84375196E-05 -1.20344884E-05 -3.14661102E-04
  2.15274270E-04 -3.71326097E-05 -2.36698907E-03 -4.36671385E-03 -7.04923964E-03
 -9.17601634E-03 -7.82991210E-03 -2.70348089E-03  5.47993383E-04  2.52569762E-04
 -7.08231791E-04 -8.44343765E-05 -2.08054646E-05 -1.94976749E-04 -6.47388989E-05
 -1.59523043E-05 -1.49495745E-04 -3.23092482E-05 -7.96131798E-06 -7.46088553E-05
  1.08053303E-03  4.48809083E-05 -3.45356907E-04  1.99771879E-04  1.83682322E-03
  1.06940930E-04 -5.02873731E-06  1.54644971E-04  1.39264712E-04 -5.02462657E-05
 -8.90184465E-05 -2.07378659E-04 -4.75613425E-05  1.38773257E-04  6.69621888E-06
  1.23317890E-05  1.99244115E-05  2.60766147E-05  2.23369437E-05  7.68416363E-06
 -1.77205799E-04 -8.76022710E-05  2.31088374E-04  1.48186347E-04 -1.12844601E-05
  5.36224356E-04  1.15364953E-04 -8.78509553E-06  4.17457471E-04  5.47793602E-05
 -4.17147408E-06  1.98223572E-04  2.46831083E-04  2.02646282E-04 -5.98723082E-04
  1.07796541E-06  1.04235858E-03 -8.06533002E-05 -8.76280124E-05  7.04874116E-05
  5.91555244E-05 -1.63955604E-04  1.04800080E-04 -1.19257405E-04 -8.14585153E-06
  9.10489276E-05  2.46352763E-02  4.54481194E-02  7.33674557E-02  9.55026367E-02
  8.14925806E-02  2.81374339E-02 -1.48344005E-03 -6.83716469E-04  1.91721185E-03
 -2.30115445E-04 -8.53574248E-05 -7.84740887E-05 -1.76437858E-04 -6.54466335E-05
 -6.01689300E-05 -8.80548580E-05 -3.26624573E-05 -3.00285134E-05 -3.12655695E-03
  6.22426865E-04 -4.98003626E-05 -1.11096604E-03 -4.50919221E-03  5.40775777E-04
 -5.41884866E-05 -4.15368207E-04 -1.35281073E-04  4.41757973E-04 -3.06476901E-04
  1.30324129E-04  2.85100506E-05 -7.16684282E-05  3.10221844E-04  5.72309370E-04
  9.23886023E-04  1.20262520E-03  1.02620236E-03  3.54323067E-04 -1.52158027E-04
 -7.01295270E-05  1.96650463E-04  1.17083097E-06  4.62858881E-04  2.38969358E-04
  8.97718568E-07  3.54890692E-04  1.83226474E-04  4.48024488E-07  1.77115330E-04
  9.14428532E-05  1.05595363E-04 -8.86991910E-05  1.03061968E-04 -6.83198671E-07
 -2.93424937E-04 -1.60848760E-04 -6.59994063E-05 -1.27362185E-04  3.86159521E-05
 -6.88035695E-05  3.01876174E-05  2.27850571E-04 -1.97863947E-04  5.77814824E-05
 -1.39848799E-04 -2.57998525E-04 -4.16490178E-04 -5.42146511E-04 -4.62614644E-04
 -1.59729743E-04  3.22722361E-04  1.48742508E-04 -4.17089409E-04  8.44315451E-05
 -1.97274161E-04  7.59688962E-05  6.47367280E-05 -1.51257254E-04  5.82481081E-05
  3.23081647E-05 -7.54879717E-05  2.90698886E-05  8.09185784E-04 -2.33318442E-05
  3.82306643E-04  2.93609429E-04  2.45043995E-03 -2.90118211E-05  1.87534876E-04
  3.31362002E-04 -4.22168368E-05  2.42623184E-05  1.79545184E-05  1.39694221E-04
  4.00554745E-05  1.19710066E-04  1.50907073E-03  2.78399260E-03  4.49423334E-03
  5.85015699E-03  4.99195003E-03  1.72360064E-03 -4.62238649E-04 -2.13045466E-04
  5.97401569E-04  1.00581015E-04  3.30795698E-04 -4.23778125E-05  7.71191126E-05
  2.53633060E-04 -3.24926059E-05  3.84878426E-05  1.26580674E-04 -1.62160878E-05
 -8.01780378E-04 -3.38087933E-05 -2.89770825E-04  2.62596153E-04 -2.45264206E-03
  7.46309301E-05 -6.80957488E-05  2.97593349E-04 -4.11178597E-06 -2.54471090E-05
  2.95588949E-05  1.25451628E-04 -9.36034097E-05  1.43536797E-04  2.89627213E-06
  5.33378873E-06  8.61777653E-06  1.12787491E-05  9.66125344E-06  3.32358147E-06
 -1.13701600E-04 -5.62087607E-05  1.48274593E-04  1.37770228E-04  1.96421395E-04
 -2.24310130E-04  1.07255872E-04  1.52916550E-04 -1.74628285E-04  5.09288818E-05
  7.26101867E-05 -8.29196863E-05 -1.26992235E-03 -3.16954489E-04 -8.03410677E-04
  2.46283373E-04 -1.00834893E-03 -2.88789681E-04 -8.59368077E-05 -6.67634218E-05
  1.95777598E-04 -5.76919310E-04  3.81141712E-04 -2.71897036E-04  1.33437980E-03
 -3.88530931E-04 -5.33652949E-01 -9.84503794E-01 -1.58929653E+00 -2.06879205E+00
 -1.76530417E+00 -6.09517199E-01  1.60953856E-02  7.41835183E-03 -2.08018275E-02
  2.64149871E-04  5.39944290E-04 -6.80990101E-05  2.02533287E-04  4.13994871E-04
 -5.22139810E-05  1.01078306E-04  2.06612458E-04 -2.60584363E-05  9.97745129E-03
 -7.90890629E-04  1.17651471E-04 -9.17808026E-04  4.45960021E-03  1.16878582E-04
 -2.96780220E-04 -1.88421671E-04  3.15538982E-04  3.50121127E-04 -6.65660108E-04
  2.19413691E-04  7.72507846E-05 -8.30128741E-04 -9.14844679E-04 -1.68774118E-03
 -2.72454125E-03 -3.54654350E-03 -3.02627228E-03 -1.04489925E-03 -5.26083051E-04
 -2.42471306E-04  6.79914674E-04 -5.13265890E-05  1.63057804E-04 -1.85838110E-04
 -3.93539574E-05  1.25022332E-04 -1.42488819E-04 -1.96403831E-05  6.23949068E-05
 -7.11119078E-05 -2.42301576E-03 -5.63099873E-05  7.79447168E-04  5.20377417E-04
 -1.52142569E-03 -6.20766120E-05 -1.82870243E-04  1.42305566E-04  4.72277793E-04
 -2.58069505E-04 -2.14208288E-04  2.23075667E-04 -8.84616321E-04 -1.83506956E-04
  1.07266325E-05  1.81943977E-05  2.07136830E-05  3.99843883E-05  1.21559779E-05
  5.50568282E-05  2.84642955E-05 -8.10180146E-05 -5.28752471E-07 -8.96864211E-07
 -1.02104841E-06  1.98114020E-04  9.03846457E-05 -2.20053921E-05 -1.14874403E-04
  3.24250036E-05 -1.41799290E-05 -2.40518418E-05 -2.73821774E-05 -7.18772511E-05
 -7.80339251E-05 -7.16828335E-05  9.25390057E-05 -4.55536616E-05 -1.61458035E-05
 -2.73863369E-05 -3.11783829E-05 -2.21192697E-04 -1.71733555E-05 -1.73337396E-05
  1.55934179E-04 -1.25840478E-04 -2.52304662E-05 -4.27956433E-05 -4.87213373E-05
 -8.76370676E-05  1.25655492E-04 -1.64576251E-05  2.18240584E-04 -8.50733626E-05
  7.30663819E-05  1.23934405E-04  1.41094969E-04  3.08733138E-04 -2.90728914E-04
 -1.10055843E-04  8.94631066E-05  4.53945159E-05 -1.88493846E-05 -3.19721219E-05
 -3.63991382E-05  3.21393518E-04  2.54841485E-04 -7.21318654E-05  1.51590395E-04
  1.32284801E-04  3.29455407E-06  5.58818690E-06  6.36195458E-06  3.19641593E-06
 -2.04074842E-04  4.42337738E-05 -3.15856309E-05 -2.92087196E-05 -5.81688932E-05
 -9.86654463E-05 -1.12327146E-04 -1.43006969E-04 -1.02274960E-04 -5.48282577E-05
 -4.14659569E-05 -6.84921814E-05  1.16612159E-05  1.97796280E-05  2.25184120E-05
  1.60016475E-04  2.18743128E-04 -2.17049873E-05  5.71809502E-05 -5.08750486E-05
  1.52317295E-05  2.58358945E-05  2.94132587E-05 -4.11525454E-05  8.53743147E-05
 -5.87404776E-05  1.02154755E-05 -7.31163192E-05  3.65131032E-05  6.19331299E-05
  7.05086938E-05  2.17823708E-04 -2.25055062E-04  6.13032574E-05  3.19782874E-04
 -1.27578365E-04  5.37716621E-05  9.12069106E-05  1.03835865E-04  2.31431510E-04
 -1.68887907E-04 -2.02772501E-05  5.31993765E-06 -2.11565473E-04  1.00916798E-04
  1.71173979E-04  1.94875565E-04 -1.03702513E-03 -4.81518906E-04 -1.68632356E-03
  2.42786298E-04 -6.44410725E-04  1.20302861E-04  2.04056408E-04  2.32311056E-04
  5.41933845E-04  5.99810794E-05  2.39079431E-04  1.28593782E-04 -1.38555980E-04
  7.19290643E-05  1.22005299E-04  1.38898749E-04  5.42251761E-05  7.66003153E-05
 -6.08236374E-06 -1.53453963E-04 -1.69494568E-04
MO  5                     OCC NO =   2.00000000 ORB. ENERGY = -10.29948013 
 -1.63929104E-03 -3.02422811E-03 -4.88204846E-03 -6.35497710E-03 -5.42271398E-03
 -1.87233310E-03 -1.30395170E-04 -6.00990413E-05  1.68523941E-04 -1.14267562E-04
 -2.44759675E-05  6.80612704E-05 -8.76130844E-05 -1.87666120E-05  5.21850446E-05
 -4.37250700E-05 -9.36585478E-06  2.60439950E-05 -1.25703206E-03  1.81687526E-04
 -3.63231926E-05  6.20297094E-04 -2.90346553E-03  3.56337904E-05  2.49373752E-04
  7.33157584E-05 -2.45632925E-04  5.17303821E-04 -2.71670897E-04  1.16402854E-04
  2.00006450E-04  8.02327838E-04 -5.34063877E-01 -9.85261890E-01 -1.59052033E+00
 -2.07038508E+00 -1.76666350E+00 -6.09986544E-01  1.54418900E-02  7.11715615E-03
 -1.99572436E-02  3.68042146E-05  7.66553518E-04  1.18028674E-04  2.82191262E-05
  5.87744385E-04  9.04968649E-05  1.40833219E-05  2.93325644E-04  4.51642786E-05
  7.69568048E-03  2.61539806E-04 -6.99535423E-04  5.09412269E-04  4.33567766E-03
  3.30626914E-05 -3.13256409E-04  1.87422732E-04  3.31851601E-04  2.18257912E-04
 -5.50109513E-04  6.76383800E-04  1.67213629E-04  8.33724672E-04 -2.42170105E-05
 -4.45981632E-05 -7.20570356E-05 -9.43066025E-05 -8.07820070E-05 -2.77899326E-05
  1.12104106E-04  5.54190341E-05 -1.46191352E-04  1.69286904E-04  1.14090558E-04
  5.02147992E-05  1.31792005E-04  8.88209482E-05  3.90928589E-05  6.25795052E-05
  4.21753277E-05  1.85626721E-05 -5.48187610E-04 -3.52936890E-05 -5.15992334E-04
  1.07101617E-04 -2.07171451E-03 -9.55534612E-05 -7.87244551E-04 -1.81936808E-04
  9.50512867E-04 -5.60241303E-04 -3.90271565E-04  5.35096776E-05  2.65953293E-04
  1.05214941E-04 -1.27768625E-03 -2.35712547E-03 -3.80513651E-03 -4.95315759E-03
 -4.22653874E-03 -1.45932248E-03 -3.05406084E-04 -1.40761447E-04  3.94709689E-04
 -1.69205022E-04  3.78662409E-04 -6.01394128E-05 -1.29735627E-04  2.90334203E-04
 -4.61110690E-05 -6.47471713E-05  1.44897117E-04 -2.30126554E-05 -4.55015907E-04
  2.11885619E-04 -5.00004848E-04 -6.00274114E-04 -5.11818877E-03  4.82623436E-04
  1.99994826E-04 -4.71085016E-04  3.09529923E-05 -6.36240530E-05  3.26710607E-05
  1.95189891E-05  3.96519609E-05  8.29333625E-05  8.60155379E-05  1.58684822E-04
  2.56166852E-04  3.33453158E-04  2.84536210E-04  9.82435304E-05 -1.53808358E-04
 -7.08901631E-05  1.98783365E-04 -8.06071943E-05  1.75525203E-05  2.84791560E-05
 -6.18044595E-05  1.34581539E-05  2.18360018E-05 -3.08447572E-05  6.71656211E-06
  1.08976954E-05 -4.84218670E-04  4.99606766E-05 -2.32503320E-04  2.48368789E-05
  1.19617374E-03 -4.53475665E-05 -2.06142450E-05  1.94403807E-04 -9.85762096E-05
  2.92228089E-05  6.93534007E-05  1.87862456E-05 -7.75282628E-05 -1.40244185E-05
 -2.65023525E-06 -4.88925746E-06 -7.89278818E-06 -1.02740660E-05 -8.76687996E-06
 -3.02699342E-06  1.35912569E-05  6.26420066E-06 -1.75654680E-05  2.35248122E-05
  5.85129090E-05  3.57978222E-05  1.80373267E-05  4.48639696E-05  2.74474886E-05
  9.00189029E-06  2.23902654E-05  1.36982207E-05  3.11637527E-05 -9.48025340E-06
  3.79050190E-06 -1.26396881E-04 -1.13834728E-03 -5.98026473E-05 -1.24543793E-04
 -1.14808386E-04  5.48438716E-05 -4.02467896E-05 -1.45970820E-05 -4.13359184E-05
  1.96569551E-05 -5.77380042E-06  3.54565924E-04  6.54117060E-04  1.05594918E-03
  1.37453221E-03  1.17289093E-03  4.04971114E-04 -3.11870059E-05 -1.43740689E-05
  4.03063792E-05 -4.58596294E-05  3.85927117E-05  4.96196951E-05 -3.51622412E-05
  2.95904318E-05  3.80452199E-05 -1.75484229E-05  1.47676995E-05  1.89872314E-05
 -7.48421607E-05  3.81727502E-05 -4.61196900E-05 -1.21471337E-04  5.01300655E-04
  4.03621131E-06 -1.94285402E-05 -7.20656003E-05  6.01185438E-07  1.23423635E-05
 -1.29435489E-05 -1.17739488E-05 -3.75946870E-05  5.34028715E-06  1.47719934E-05
  2.72041743E-05  4.39536522E-05  5.75255362E-05  4.92757468E-05  1.69514194E-05
 -8.83766863E-05 -4.36893062E-05  1.15249189E-04 -8.33624171E-05 -9.97119355E-05
  2.90810358E-06 -6.48987004E-05 -7.76270082E-05  2.26399557E-06 -3.08161984E-05
 -3.68600491E-05  1.07502517E-06 -3.16225777E-04  6.00078044E-05 -9.00046738E-05
  1.07136210E-04  4.20543871E-04  1.28024959E-04 -6.34820263E-05 -1.63697581E-04
 -2.28470430E-05 -5.69515716E-05  7.97986146E-05  1.01066357E-04  3.61678384E-05
  4.81655217E-05  2.13052311E-03  3.93047221E-03  6.34500941E-03  8.25931775E-03
  7.04769146E-03  2.43339886E-03  5.03092839E-04  2.31875133E-04 -6.50201907E-04
  2.58978912E-05 -1.21048764E-04  1.45067680E-04  1.98568525E-05 -9.28124780E-05
  1.11228652E-04  9.90996120E-06 -4.63199319E-05  5.55108934E-05  1.60473199E-03
 -1.61142657E-04  5.80561326E-04 -5.89462909E-04  6.47167787E-03 -3.08008472E-04
  3.99766299E-04 -4.66228146E-04  2.30683510E-05  8.74111440E-05 -1.10479495E-04
 -2.74749757E-04 -1.66756718E-04 -1.69397124E-05  3.46535184E-04  6.39301637E-04
  1.03203246E-03  1.34339974E-03  1.14632554E-03  3.95798721E-04 -4.70270550E-04
 -2.16747363E-04  6.07782073E-04 -1.35872747E-04  2.30255189E-04 -3.17528674E-04
 -1.04178563E-04  1.76545005E-04 -2.43460751E-04 -5.19924050E-05  8.81083316E-05
 -1.21503979E-04 -9.63189543E-04 -2.24427983E-05  3.08475414E-04  3.08607043E-04
 -1.87636478E-03 -3.65042481E-05  3.04148173E-04  1.37925607E-04 -1.25155821E-05
 -2.27491096E-06  1.47904931E-05 -2.33931897E-04  2.62930060E-05 -6.97491978E-05
  7.65005164E-05  1.29759347E-04  1.47726460E-04  2.40221937E-04 -6.95968366E-05
  8.67455942E-05 -1.47367522E-04 -1.13043686E-04  4.35000812E-05  7.37843663E-05
  8.40009104E-05  4.33281812E-04  2.45842408E-04 -2.32051752E-04 -3.85259285E-05
 -2.39856846E-06  1.24575462E-04  2.11303548E-04  2.40561670E-04 -8.34596440E-04
 -3.49092000E-05 -1.26791154E-03 -6.17995199E-04  1.26679511E-03  1.41579723E-04
  2.40145991E-04  2.73397779E-04 -8.85148761E-04 -1.85526867E-04  1.77141507E-03
 -5.36660011E-04 -1.19410470E-04  8.20410739E-05  1.39157180E-04  1.58425564E-04
  1.04782098E-04 -3.40233438E-04  1.05816717E-04  4.15213427E-05  7.57210239E-05
  6.73768801E-05  1.14283934E-04  1.30108246E-04  2.51046718E-04 -6.52121601E-04
 -1.50201347E-04  3.56221017E-04  1.77228612E-04  4.57945273E-06  7.76761809E-06
  8.84316046E-06  6.78990463E-05 -2.92412307E-05  3.69497388E-05  3.85846701E-05
 -4.46619943E-06  6.09230398E-06  1.03337000E-05  1.17645546E-05  2.23619767E-04
  2.81931614E-04 -3.12314971E-07  1.44837850E-05  5.75646586E-05 -1.10393919E-05
 -1.87248969E-05 -2.13176377E-05  4.26371652E-05  4.73420587E-05 -9.35697105E-06
 -3.36758635E-05 -7.69210726E-06 -2.39366055E-06 -4.06010108E-06 -4.62228252E-06
 -9.50141292E-06 -1.99203967E-04  1.33682790E-05 -4.56563716E-05  2.97149050E-05
  7.19198996E-06  1.21989754E-05  1.38881052E-05  3.02932847E-06 -4.24031838E-05
  1.67736558E-05  3.34838915E-05  2.91880366E-05 -3.19727054E-07 -5.42317565E-07
 -6.17409506E-07 -7.96919569E-05  2.94540256E-05 -4.37694235E-06 -3.95934263E-05
  2.26179704E-05 -2.73133303E-06 -4.63285749E-06 -5.27434558E-06 -1.86171808E-05
  2.05448674E-04 -4.72573533E-05  2.26931220E-05 -8.01206504E-05 -5.98506365E-06
 -1.01518001E-05 -1.15574680E-05 -1.90784137E-04  2.58990638E-04  4.47381894E-07
 -2.32168735E-04  1.60917273E-04  7.27495088E-05  1.23396928E-04  1.40483070E-04
  2.34847866E-04 -1.01584996E-04  6.27479168E-05  2.36615449E-05 -3.56986922E-04
  1.66925022E-05  2.83136413E-05  3.22340865E-05 -1.18792960E-04 -1.35843269E-04
  6.86521119E-05 -7.89328236E-05  1.19257291E-05
MO  6                     OCC NO =   2.00000000 ORB. ENERGY = -10.29711932 
 -2.88741118E-05 -5.32680887E-05 -8.59913278E-05 -1.11935169E-04 -9.55144913E-05
 -3.29788635E-05  1.17660120E-05  5.42294660E-06 -1.52065044E-05  4.98190984E-05
 -1.14595948E-05  3.16173272E-05  3.81981096E-05 -8.78648695E-06  2.42421515E-05
  1.90635341E-05 -4.38507284E-06  1.20985328E-05  2.79553613E-05 -5.56505585E-05
  1.44800313E-05  4.47942460E-05 -7.48307537E-04  3.94041300E-05  5.52397570E-05
  1.35736256E-04  2.78661334E-06  7.22053329E-06 -1.00071466E-05  3.90543471E-06
  1.82844106E-05 -8.31519142E-05  3.56909169E-04  6.58439969E-04  1.06292770E-03
  1.38361617E-03  1.18064230E-03  4.07647475E-04  2.41216910E-05  1.11176703E-05
 -3.11750998E-05 -2.12597413E-05  1.06219984E-05 -8.46595653E-05 -1.63006148E-05
  8.14427145E-06 -6.49115593E-05 -8.13514929E-06  4.06456230E-06 -3.23954178E-05
  1.24717890E-04  4.58058614E-05 -3.11480884E-05  6.77365128E-05  1.01905368E-03
  8.61527482E-05 -2.67150502E-05  1.35392934E-04 -2.39125595E-05  2.31435822E-05
  7.68977367E-07 -1.67809759E-05  8.34052195E-06  1.97863513E-05 -1.19250678E-05
 -2.19612623E-05 -3.54827048E-05 -4.64389537E-05 -3.97791011E-05 -1.36844649E-05
  5.52255208E-05  2.73009183E-05 -7.20178225E-05  1.07763018E-04 -7.84606718E-05
  7.39776831E-05  8.38948784E-05 -6.10826294E-05  5.75925658E-05  3.98362556E-05
 -2.90041929E-05  2.73469873E-05  2.55869300E-04 -7.21683292E-05 -9.51283687E-05
  5.67187172E-05 -1.72537480E-04 -7.85832155E-05  6.19795878E-05 -1.60818031E-04
  4.00567173E-05  3.24715015E-05 -7.25282188E-05 -6.28636099E-05 -4.55980249E-05
 -6.91381811E-06 -2.36636468E-04 -4.36556194E-04 -7.04738010E-04 -9.17359577E-04
 -7.82784662E-04 -2.70276773E-04 -3.33184235E-04 -1.53564378E-04  4.30610433E-04
 -9.60214991E-05 -9.53000644E-06 -1.39829926E-05 -7.36231661E-05 -7.30700159E-06
 -1.07212676E-05 -3.67431202E-05 -3.64670595E-06 -5.35066399E-06 -1.13814508E-03
  9.69533368E-05  5.13581010E-04 -4.49462161E-04 -4.14983065E-03  3.60787606E-04
  2.39876376E-04 -1.56956280E-04 -5.36385175E-05 -6.33899223E-05  1.17028440E-04
  2.25796129E-04  3.68967052E-05  6.75636307E-06 -5.22907065E-04 -9.64679369E-04
 -1.55729372E-03 -2.02713389E-03 -1.72975719E-03 -5.97243678E-04  4.82895435E-04
  2.22566164E-04 -6.24098593E-04  2.09644728E-04  2.64933388E-04 -3.62859631E-04
  1.60742217E-04  2.03134038E-04 -2.78217640E-04  8.02216328E-05  1.01378123E-04
 -1.38850103E-04  7.36062484E-04 -1.82104529E-05  2.02009814E-04  3.73730278E-04
  1.21476547E-03 -6.13510128E-05  1.98753653E-04  9.06892748E-05 -1.25539503E-06
  1.31967759E-04 -1.30712364E-04  1.56148711E-04 -5.68736091E-05 -2.58533950E-05
  1.32418449E-03  2.44290724E-03  3.94361507E-03  5.13341555E-03  4.38035320E-03
  1.51243092E-03  3.61177998E-04  1.66466683E-04 -4.66789834E-04 -9.76049518E-05
 -1.72070161E-04 -2.41437901E-05 -7.48372567E-05 -1.31932434E-04 -1.85119196E-05
 -3.73490365E-05 -6.58435317E-05 -9.23874539E-06  1.69149319E-03 -1.26710100E-04
  1.39820050E-04  7.30246563E-04  2.66756733E-03  7.87846938E-05  1.91681944E-04
  1.78537837E-04  3.20350379E-04 -7.03461899E-04  3.83111520E-04  2.03705163E-04
 -2.15541688E-04  5.29225851E-07  5.34071935E-01  9.85276756E-01  1.59054433E+00
  2.07041632E+00  1.76669016E+00  6.09995748E-01 -1.54963552E-02 -7.14225913E-03
  2.00276349E-02  9.10677696E-05  7.80928992E-04  3.06390998E-04  6.98249620E-05
  5.98766582E-04  2.34921091E-04  3.48475501E-05  2.98826493E-04  1.17242090E-04
 -7.84699290E-03 -5.47048978E-05 -9.12610453E-04  5.26219791E-04 -4.10397050E-03
  2.00276098E-07 -2.83548597E-04  1.42718132E-04 -1.40440464E-04 -5.00910039E-04
  6.41350502E-04 -6.67808523E-04  4.22472603E-04 -1.47137868E-04  1.26606511E-05
  2.33159162E-05  3.76714124E-05  4.93034842E-05  4.22328267E-05  1.45285745E-05
 -2.01059752E-05 -9.93945512E-06  2.62195545E-05 -1.92251670E-04  2.32359608E-04
  7.92610334E-05 -1.49670367E-04  1.80894906E-04  6.17057211E-05 -7.10687838E-05
  8.58952995E-05  2.93000589E-05  8.98762699E-04  1.06519794E-04 -6.00295327E-04
 -5.31740600E-05  1.83037855E-03  2.00904706E-04 -6.23457873E-04 -2.12837791E-04
 -8.49505324E-04  5.49453368E-04  3.00051956E-04 -4.54934175E-04  6.33747001E-04
  1.47975910E-04  1.37193075E-03  2.53099140E-03  4.08581041E-03  5.31851164E-03
  4.53829605E-03  1.56696480E-03  3.62815624E-04  1.67221464E-04 -4.68906319E-04
  2.98259384E-05  4.33307086E-04  5.15119880E-05  2.28686288E-05  3.32232259E-04
  3.94961095E-05  1.14130486E-05  1.65807184E-04  1.97113270E-05  5.39464392E-04
  1.22632496E-04 -5.38282346E-04 -5.30204601E-04  3.71863958E-03 -3.38605676E-04
  1.12937362E-04 -2.98679342E-04 -3.68624699E-05  9.47484384E-05 -5.78859685E-05
  1.32496301E-04  1.10855546E-04 -5.59833517E-05 -1.07684562E-04 -1.98660684E-04
 -3.20700374E-04 -4.17456637E-04 -3.56216538E-04 -1.22993029E-04  1.86024389E-04
  8.57385091E-05 -2.40419667E-04 -8.28315569E-06  1.30988704E-04 -5.57665609E-05
 -6.35099590E-06  1.00433791E-04 -4.27582449E-05 -3.16959210E-06  5.01235010E-05
 -2.13393612E-05  5.14003768E-04  1.17530244E-04 -3.01001058E-04  6.53751151E-05
 -7.99562067E-04 -4.72404320E-05 -1.54907179E-05  8.51872874E-05  5.98751956E-05
 -2.85137073E-05 -3.13614884E-05  1.62093760E-05 -1.30719651E-04  4.31395417E-05
 -1.22365962E-05 -2.07555818E-05 -2.36295011E-05  7.68594409E-06 -1.15393487E-05
  1.60161663E-05 -1.09194582E-05  2.33617525E-05  1.27450324E-05  2.16179858E-05
  2.46113178E-05  2.27169185E-05 -1.57862192E-05 -7.86851107E-06  3.86373338E-06
 -5.34963320E-05  4.68306084E-06  7.94335705E-06  9.04323309E-06 -4.37567299E-06
  5.76399506E-05 -1.20980861E-05 -1.96826235E-05 -3.79025152E-06  4.20467143E-06
  7.13191811E-06  8.11943835E-06  5.50520849E-06  9.57621414E-05  6.24135794E-06
 -8.71493405E-06 -3.09734008E-05 -1.24942043E-05 -2.11925340E-05 -2.41269559E-05
  8.52527573E-05 -3.02134385E-05  6.89457046E-05 -4.39362117E-05 -1.50853541E-05
  7.55577727E-06  1.28160275E-05  1.45905973E-05  3.19162668E-05 -4.06895469E-04
  6.35456641E-05 -1.11484074E-04  1.31294910E-04 -4.63274470E-05 -7.85801135E-05
 -8.94607001E-05 -2.36694504E-04  2.28573964E-05  1.66965261E-04  2.40063517E-05
 -2.86122321E-04 -3.64930760E-06 -6.18991600E-06 -7.04700203E-06  1.73631823E-04
  6.84797593E-05 -2.95086188E-05 -5.17847501E-05  2.83607427E-05 -9.16368298E-05
 -1.55433398E-04 -1.76955466E-04 -4.01816140E-04  1.39711687E-05 -1.95070063E-04
 -1.83334039E-05 -5.42953148E-05 -6.57731799E-05 -1.11563755E-04 -1.27011418E-04
 -1.07311784E-04  1.81487117E-05  6.29055867E-05 -1.40407263E-04 -1.01602633E-04
 -1.62989522E-04 -2.76461061E-04 -3.14741211E-04  6.90656133E-04  1.01587934E-04
 -1.52839473E-03 -1.08924593E-03  6.88008749E-04 -7.71618302E-05 -1.30881060E-04
 -1.49003491E-04  1.03460099E-03  1.17999359E-04  1.74012165E-03 -1.41912528E-04
  3.50582017E-04 -8.17116516E-05 -1.38598418E-04 -1.57789432E-04 -1.02273811E-04
  1.87742119E-04 -6.15320146E-05  6.97935604E-05  1.20366488E-04 -3.72413885E-05
 -6.31684396E-05 -7.19150506E-05 -2.62166116E-04  4.17475317E-04  7.61710214E-05
  4.52872208E-04  2.05137613E-04 -1.94169796E-05 -3.29348703E-05 -3.74951935E-05
  3.41787459E-05 -1.00857219E-04  6.77653365E-06  3.58279035E-05 -7.48602093E-05
 -2.10153219E-05 -3.56459612E-05 -4.05816753E-05 -1.59317585E-04 -1.47159953E-04
  3.93178689E-06  1.05452941E-04  8.13553430E-06
MO  7                     OCC NO =   2.00000000 ORB. ENERGY = -10.27793528 
  5.89823167E-03  1.08812881E-02  1.75657965E-02  2.28654499E-02  1.95111317E-02
  6.73672591E-03 -2.78250469E-04 -1.28245444E-04  3.59613518E-04  4.72084072E-05
 -2.37862217E-04 -1.24291375E-04  3.61963980E-05 -1.82377589E-04 -9.52987054E-05
  1.80645396E-05 -9.10192000E-05 -4.75607336E-05 -4.13399800E-05 -1.04984082E-04
  1.70554297E-04  9.07044156E-05 -7.95955522E-04 -9.22940822E-05  1.48921493E-04
  6.19123386E-05  1.22396499E-05 -1.55107863E-05  3.27113642E-06  4.55472358E-05
 -3.07576338E-05  1.43782454E-05 -5.42113082E-05 -1.00011138E-04 -1.61449204E-04
 -2.10158913E-04 -1.79328998E-04 -6.19180027E-05 -1.65209146E-04 -7.61447782E-05
  2.13517851E-04 -2.68797033E-05  7.85146537E-05  1.15853206E-04 -2.06096434E-05
  6.02000327E-05  8.88288549E-05 -1.02856566E-05  3.00440358E-05  4.43318247E-05
 -4.04972957E-04  6.85945093E-05  2.26307330E-04 -1.60242852E-05 -2.06630062E-04
  3.42586565E-05  2.77371027E-05  1.10589177E-05 -1.68257638E-04  9.48352229E-05
  7.34224151E-05 -5.74554739E-05  9.15974031E-05 -1.87790395E-05 -9.13624123E-06
 -1.68253459E-05 -2.71846296E-05 -3.55786224E-05 -3.04762598E-05 -1.04841813E-05
 -4.49963204E-05 -2.22440793E-05  5.86782518E-05  1.41161520E-04 -6.30863399E-04
 -8.93837590E-05  1.09896036E-04 -4.91135168E-04 -6.95863915E-05  5.21825249E-05
 -2.33208349E-04 -3.30420799E-05  3.09222543E-04  5.35894218E-05  2.75457846E-04
  1.58639599E-04  1.24817063E-03 -5.24791828E-05 -7.59377423E-05  2.24275129E-05
  5.39653570E-05 -8.66779074E-05  3.27125504E-05 -3.36994208E-04  8.51500886E-05
 -6.67410497E-05  1.48543497E-03  2.74038843E-03  4.42384260E-03  5.75852916E-03
  4.91376383E-03  1.69660482E-03 -4.33162670E-04 -1.99644368E-04  5.59823501E-04
 -7.08377194E-05 -2.52747572E-04  1.82865984E-05 -5.43138487E-05 -1.93790731E-04
  1.40209982E-05 -2.71064174E-05 -9.67151576E-05  6.99746086E-06 -1.98316523E-03
 -1.89637035E-05  9.49727085E-04  2.44244145E-04 -6.58243400E-03  2.81424429E-04
  9.77125198E-04 -6.72828924E-05  3.70969260E-04 -7.24045238E-05 -2.98564736E-04
  6.80599954E-04 -2.67761154E-04 -9.76724117E-05 -5.34006293E-01 -9.85155658E-01
 -1.59034884E+00 -2.07016185E+00 -1.76647302E+00 -6.09920775E-01  1.54369149E-02
  7.11486314E-03 -1.99508137E-02 -2.90699712E-04 -6.23975341E-05 -1.17288044E-04
 -2.22890013E-04 -4.78424525E-05 -8.99289971E-05 -1.11237739E-04 -2.38767371E-05
 -4.48808728E-05  7.76708282E-03 -5.08936169E-04  4.54324164E-04  7.90282403E-04
  5.09237574E-03 -8.39129971E-05  3.82485579E-04  2.25060971E-04  7.56216947E-04
 -5.72281707E-04 -1.83935240E-04  3.69327107E-04  6.29671288E-04 -7.27794232E-04
 -4.10326436E-03 -7.56986230E-03 -1.22201214E-02 -1.59069686E-02 -1.35734464E-02
 -4.68658556E-03 -3.14165407E-04 -1.44798613E-04  4.06030321E-04  4.59971403E-05
  9.74875829E-05  1.55298454E-04  3.52676758E-05  7.47472657E-05  1.19072957E-04
  1.76010422E-05  3.73041247E-05  5.94257517E-05 -1.73930628E-03 -2.87474431E-04
 -5.68377906E-04  3.76117219E-04 -5.46230255E-04  2.23079637E-05  1.44520813E-05
 -3.11758470E-05 -9.98998752E-05  1.48205894E-05  8.50792858E-05 -4.27997889E-04
  1.00751268E-03 -7.05555378E-04 -3.75869362E-04 -6.93418473E-04 -1.11939393E-03
 -1.45711843E-03 -1.24336191E-03 -4.29303054E-04 -4.66002532E-04 -2.14780237E-04
  6.02266047E-04  3.29405045E-04  3.75670082E-05 -5.32243906E-04  2.52566796E-04
  2.88039877E-05 -4.08090707E-04  1.26048534E-04  1.43752088E-05 -2.03665866E-04
 -6.67012030E-04 -3.39187897E-04 -3.39884025E-04  2.23176236E-04 -6.37784474E-04
 -1.12643701E-04 -1.59905166E-04  5.63607524E-05 -1.02375193E-04  6.13477074E-05
  4.10274857E-05  1.12978238E-04 -9.98270959E-05  1.14220884E-04 -3.73797118E-05
 -6.88386575E-05 -1.11222284E-04 -1.45565186E-04 -1.24689550E-04 -4.28946286E-05
  2.44491896E-04  1.20865375E-04 -3.18834004E-04 -8.87574717E-05  1.57901529E-05
  1.67867194E-04 -6.90988189E-05  1.22928346E-05  1.30686743E-04 -3.28105632E-05
  5.83707266E-06  6.20546877E-05  6.34899136E-04  3.83078094E-04 -8.85748656E-05
 -3.97783363E-04  8.68003147E-04  1.70322035E-05  1.48504010E-05 -1.85986438E-04
 -2.08289297E-05 -3.80931177E-05  5.89220475E-05  9.89349784E-05 -4.74136516E-05
 -2.07483939E-04 -2.03240638E-04 -3.74946263E-04 -6.05280344E-04 -7.87895236E-04
 -6.72312495E-04 -2.32133383E-04 -2.32460634E-04 -1.07140941E-04  3.00434305E-04
  1.58516235E-04 -1.86684629E-04 -3.87853108E-04  1.21540147E-04 -1.43137876E-04
 -2.97381045E-04  6.06570521E-05 -7.14358330E-05 -1.48413985E-04 -2.92254681E-04
  7.52227998E-05  3.12472469E-04 -1.33485618E-05  1.03901047E-03  1.03508075E-04
 -3.99017795E-04 -2.70102211E-04 -1.54827383E-04  1.02525726E-04  5.23016563E-05
  1.15321721E-04 -2.42363282E-04  8.64450997E-07  2.09888162E-04  3.87209875E-04
  6.25077643E-04  8.13665439E-04  6.94302258E-04  2.39725921E-04 -8.67195564E-05
 -3.99689821E-05  1.12077169E-04  4.78067811E-05  3.32174014E-05 -2.62598045E-05
  3.66551930E-05  2.54689864E-05 -2.01343445E-05  1.82935105E-05  1.27108094E-05
 -1.00484492E-05 -1.47751458E-04 -8.29271412E-05  3.94611770E-05 -4.14682981E-06
  1.56396237E-03  7.67277572E-05 -1.38171150E-04 -8.26418793E-05 -5.29133430E-05
  5.20277554E-06  4.77105675E-05 -7.11900298E-05  9.21599772E-05  4.21020208E-06
 -1.48696474E-05 -2.52217347E-05 -2.87140594E-05 -1.99516493E-04 -2.13501790E-04
 -1.75348212E-05  1.45392025E-04  1.91459817E-05  1.01561588E-05  1.72267665E-05
  1.96120689E-05  1.73886301E-04  2.11600988E-04 -1.96540873E-05 -1.00702866E-04
 -3.41978589E-05 -7.58616635E-06 -1.28675732E-05 -1.46492802E-05  1.94688481E-05
 -5.15768230E-06  2.84732239E-05 -4.91163160E-05 -1.23726522E-05  2.29928351E-05
  3.90001977E-05  4.44003557E-05  4.72608234E-05  8.39080338E-05 -4.94143841E-06
 -6.47242363E-05  3.30385569E-05  8.31026420E-05  1.40957801E-04  1.60475507E-04
 -4.47461606E-05  4.76476873E-05  7.22195208E-05 -1.47352470E-04  1.02850163E-04
  6.55104686E-05  1.11118147E-04  1.26504109E-04  1.12396160E-04 -4.77388847E-04
 -5.82541257E-05 -1.03052452E-04  6.72313261E-05  1.06150153E-04  1.80050739E-04
  2.04981444E-04 -1.12409871E-03  2.02277052E-06 -1.60522518E-03  5.15511579E-04
 -9.61026333E-04  1.55509893E-04  2.63774196E-04  3.00297660E-04 -7.89607068E-04
 -3.59309656E-05  3.08714305E-04 -1.68419578E-04  2.04833223E-03  9.44840668E-05
  1.60262850E-04  1.82453628E-04  4.28395176E-04  1.96500977E-04  2.25016646E-04
 -3.28978715E-05  1.31840058E-04  6.41878219E-05  1.08874688E-04  1.23950009E-04
  1.02490507E-04  7.69702574E-05 -7.01399502E-05  2.16102078E-04 -1.14500061E-05
 -8.49794336E-06 -1.44141194E-05 -1.64099689E-05 -3.23071431E-04 -2.26833496E-04
 -5.40076139E-05 -4.49142737E-05  7.19136039E-05  7.02298287E-05  1.19123074E-04
  1.35617438E-04  2.93601442E-04  5.83931741E-05  5.77507044E-05  2.47713091E-04
 -2.75816048E-04  8.11027653E-06  1.37565632E-05  1.56613641E-05  1.78912485E-04
  1.20030977E-04 -1.17909768E-04  2.29815601E-05 -6.04567492E-05  1.80981034E-05
  3.06978069E-05  3.49483753E-05  1.05619737E-04 -7.07705853E-05 -7.81967130E-06
 -2.49917724E-04 -2.09473456E-04  3.41034301E-06  5.78458685E-06  6.58554902E-06
 -9.40458667E-05 -1.50101914E-06 -4.15779425E-05  1.09607934E-05  3.66611931E-06
  5.98800325E-06  1.01567862E-05  1.15631445E-05  5.74448647E-05  8.66209233E-05
  3.54468299E-05 -5.96633943E-06 -3.22773897E-05
MO  8                     OCC NO =   2.00000000 ORB. ENERGY = -10.27753531 
 -5.34024434E-01 -9.85189124E-01 -1.59040287E+00 -2.07023217E+00 -1.76653303E+00
 -6.09941494E-01  1.55713988E-02  7.17684668E-03 -2.01246220E-02 -3.79745958E-04
  5.73410249E-05  9.25923230E-05 -2.91165000E-04  4.39654435E-05  7.09938923E-05
 -1.45311743E-04  2.19418379E-05  3.54309283E-05  8.23454695E-03 -3.42378532E-04
 -1.06248750E-03 -2.46304555E-04  6.90432996E-04  4.79022583E-06  1.06450067E-04
  1.36638508E-04 -2.09076731E-04  7.27147367E-04 -5.18070636E-04 -7.02466982E-04
  7.45027498E-04  4.85499453E-04  1.70181116E-03  3.13956767E-03  5.06824253E-03
  6.59734647E-03  5.62952822E-03  1.94374110E-03 -4.25083451E-04 -1.95920661E-04
  5.49381842E-04 -5.34404707E-05  3.59927329E-04  2.54950920E-05 -4.09747472E-05
  2.75969338E-04  1.95480118E-05 -2.04492708E-05  1.37728043E-04  9.75582801E-06
 -2.51023602E-03 -3.05469440E-04 -5.65190951E-05 -8.61379648E-04 -6.03800852E-05
 -5.13073753E-05  1.01394766E-05  3.89477998E-05 -2.31195670E-04  4.29637074E-04
 -1.98441404E-04  6.80780925E-04  3.01045564E-04  7.96270042E-04 -4.24859761E-05
 -7.82423785E-05 -1.26415831E-04 -1.65450152E-04 -1.41722795E-04 -4.87542594E-05
  2.21981898E-04  1.09737483E-04 -2.89479442E-04  4.33984164E-05  6.35597501E-06
  3.23265785E-05  3.37862183E-05  4.94820726E-06  2.51666519E-05  1.60428915E-05
  2.34958382E-06  1.19500164E-05  1.15397508E-03  4.03600275E-04  2.20059776E-04
  4.45747853E-04  1.01389391E-03 -1.63577789E-05 -2.32803908E-04  6.31731964E-05
  3.70975515E-05 -1.70898483E-04  1.33800931E-04 -1.47441964E-04 -4.59534238E-05
  1.50156409E-04 -2.95668518E-04 -5.45460825E-04 -8.80544088E-04 -1.14620688E-03
 -9.78060495E-04 -3.37700836E-04 -5.30109603E-04 -2.44327140E-04  6.85118627E-04
 -7.50748585E-05  6.53066663E-04  3.97884422E-04 -5.75626170E-05  5.00729897E-04
  3.05072417E-04 -2.87277805E-05  2.49899315E-04  1.52252519E-04 -9.70679692E-04
  5.50348987E-04 -9.89307761E-04 -5.52442815E-04 -4.43524611E-03  2.46254387E-04
  7.69841326E-04 -3.49664218E-05  1.58250130E-04 -1.13976549E-04 -4.42735808E-05
  2.51167568E-04  2.59163767E-04  1.42412384E-06 -5.85422248E-03 -1.08000982E-02
 -1.74347308E-02 -2.26948412E-02 -1.93655509E-02 -6.68646037E-03 -2.86429722E-05
 -1.32015256E-05  3.70184461E-05  2.19147286E-05 -4.56548772E-05 -2.18348447E-05
  1.68028172E-05 -3.50052502E-05 -1.67415674E-05  8.38578353E-06 -1.74700734E-05
 -8.35521556E-06 -6.97463072E-04 -1.06069035E-04 -3.67148054E-04 -5.03453152E-05
  3.25463130E-03 -6.42139209E-05  2.68295133E-04  1.65673299E-04 -1.08866937E-04
  3.29821412E-05  7.58847959E-05 -1.01816520E-04 -4.16264604E-05 -6.29030363E-05
 -5.73887724E-05 -1.05873048E-04 -1.70912157E-04 -2.22476867E-04 -1.89839931E-04
 -6.55471761E-05  1.19849155E-05  5.52383905E-06 -1.54894173E-05  7.79934423E-05
 -1.83325676E-05 -7.29328095E-06  5.98004010E-05 -1.40562445E-05 -5.59202303E-06
  2.98445916E-05 -7.01505121E-06 -2.79081144E-06 -1.24092652E-05 -9.47541247E-05
  6.50406875E-05  1.91531532E-05 -3.00333020E-04 -3.71200727E-05 -1.48976745E-05
 -3.04019545E-05 -5.31904653E-06 -1.70884713E-05  2.24075178E-05 -2.42684583E-05
  1.84945216E-05  1.89699383E-05 -3.29119645E-05 -6.07172770E-05 -9.80166436E-05
 -1.27588558E-04 -1.08871558E-04 -3.75907384E-05 -2.28448726E-05 -1.05291856E-05
  2.95249278E-05 -7.30807681E-05  1.40455720E-05  3.18806030E-05 -5.60336756E-05
  1.07692495E-05  2.44440146E-05 -2.79647316E-05  5.37461031E-06  1.21992766E-05
 -8.74580306E-05  1.29733966E-04 -1.97036437E-05 -6.10233781E-05  4.03186452E-04
  3.99771440E-05  5.19410457E-05 -1.20470998E-05 -3.70856076E-06 -2.67734605E-06
  6.38590681E-06  4.88652060E-06 -6.36841627E-06  4.26989192E-05  2.26100752E-05
  4.16388235E-05  6.72756448E-05  8.80488274E-05  7.54216651E-05  2.59459137E-05
 -1.33546632E-04 -6.60192179E-05  1.74153861E-04 -6.26862089E-08  1.23454278E-05
  1.87584173E-05 -4.88020098E-08  9.61107236E-06  1.46036661E-05 -2.31729203E-08
  4.56367710E-06  6.93433717E-06 -4.29234873E-04 -1.27724419E-04 -2.83425356E-04
  1.11686275E-04  1.94136403E-05  1.01495697E-05 -2.64974095E-05 -1.03302511E-04
 -4.69128348E-05 -1.99616352E-05  6.68744701E-05  1.20202845E-04 -1.41627834E-04
  1.63755636E-04 -1.56542929E-04 -2.88796507E-04 -4.66207737E-04 -6.06864007E-04
 -5.17838205E-04 -1.78797115E-04  1.78106678E-04  8.20892417E-05 -2.30186743E-04
  4.94329329E-05  4.12505336E-04 -1.71700330E-04  3.79020225E-05  3.16282802E-04
 -1.31648871E-04  1.89157658E-05  1.57847287E-04 -6.57020140E-05  1.54186694E-03
 -3.79174571E-04  1.12846704E-04 -3.82765233E-04  3.28430324E-03 -1.40878657E-04
  2.59832758E-04 -8.99680528E-05 -3.12650362E-05  4.87161061E-05 -1.74510699E-05
 -1.81967026E-04  1.15160048E-04 -1.28940407E-05 -4.92820911E-03 -9.09175256E-03
 -1.46769275E-02 -1.91050004E-02 -1.63023330E-02 -5.62880467E-03 -4.49146643E-04
 -2.07011370E-04  5.80481338E-04  4.77704698E-06  1.63723120E-04 -4.10611614E-05
  3.66273518E-06  1.25532454E-04 -3.14830817E-05  1.82796158E-06  6.26494934E-05
 -1.57122645E-05 -2.81784449E-03 -1.20118507E-04 -4.41634874E-04  7.93676552E-04
 -3.21874729E-03 -1.23541239E-04  1.15457751E-04  2.00228538E-04  3.03926653E-04
  5.70818291E-05 -3.61008482E-04 -1.02466278E-03  2.83564866E-04 -3.55245083E-04
  1.68946836E-04  2.86565793E-04  3.26245093E-04 -8.73248280E-04 -3.07070323E-04
  1.00097418E-03 -1.67713207E-03 -5.87696905E-04  6.55224748E-05  1.11138512E-04
  1.26527293E-04 -1.17861891E-03 -1.42602650E-05 -1.84031469E-03  4.00860845E-04
  3.04317951E-04  8.90574753E-05  1.51058324E-04  1.71974598E-04  1.93828982E-04
  1.34427509E-04 -8.39059226E-05 -9.44256757E-05  2.03541242E-04  1.21641350E-04
  2.06326739E-04  2.34895748E-04  1.99772333E-04 -9.06395215E-06  1.59883800E-04
 -1.25088123E-04  9.30101373E-05  2.47845129E-05  4.20392222E-05  4.78601784E-05
 -3.52951794E-05  3.16614089E-05 -1.62436598E-04 -7.20389714E-05  3.55591543E-05
  1.01429001E-04  1.72042772E-04  1.95864656E-04  3.31116288E-05 -4.28131901E-04
 -2.14970210E-04  4.34184360E-04  2.32236823E-04  1.68417163E-05  2.85667367E-05
  3.25222267E-05  2.26711418E-04  6.49584489E-05 -3.71170822E-05  1.12036682E-04
  2.29751083E-06  2.08352603E-05  3.53405428E-05  4.02339671E-05  1.22815242E-04
  6.36060278E-05  7.42399322E-05  5.58905723E-05  4.80791777E-05 -1.92260089E-05
 -3.26109479E-05 -3.71264192E-05 -5.09633342E-06 -4.71182040E-05 -2.28153474E-05
 -3.04766353E-05 -3.88636983E-05  1.11427124E-05  1.89001481E-05  2.15171550E-05
  6.80128030E-05  4.68185004E-05  1.42290662E-05  8.30798882E-06  1.25947052E-05
  2.11608572E-05  3.58928167E-05  4.08627116E-05  4.35753668E-05  6.01933453E-05
 -7.05612218E-06  2.47362237E-05 -1.27657672E-05 -1.11906048E-05 -1.89813825E-05
 -2.16096376E-05 -4.79739671E-05 -6.83314418E-05  1.99531959E-05  3.11162777E-05
  1.73336057E-05  1.17091657E-05  1.98609599E-05  2.26110055E-05  7.87879875E-05
 -3.48901777E-05  5.83974295E-05  7.76844441E-05 -4.31651895E-05 -2.99605015E-05
 -5.08186780E-05 -5.78552805E-05  2.29400777E-04  9.21195887E-05 -2.49109025E-05
  8.89925981E-05 -1.39264193E-05  1.16534458E-04  1.97664485E-04  2.25034076E-04
  4.26919979E-04  1.50996820E-04  2.56954065E-04 -8.43256783E-06 -5.54916897E-05
  8.46569468E-05  1.43594196E-04  1.63476950E-04  2.51870312E-04 -1.86926673E-05
 -3.37932846E-05  4.07212336E-06 -3.25439545E-04
MO  9                     OCC NO =   2.00000000 ORB. ENERGY = -10.27056700 
  5.07086081E-03  9.35492200E-03  1.51017651E-02  1.96580129E-02  1.67742196E-02
  5.79173578E-03 -6.66074180E-04 -3.06993118E-04  8.60840523E-04 -3.14176325E-05
 -1.48081517E-04  2.03414256E-05 -2.40890384E-05 -1.13539470E-04  1.55965088E-05
 -1.20221186E-05 -5.66641535E-05  7.78375105E-06 -2.41087261E-03  3.43035561E-05
  7.77094545E-04 -4.70752112E-04 -3.86630253E-03  9.22936233E-05  3.55815722E-04
  2.73801905E-04  4.65674384E-05  3.35433029E-04 -3.82000468E-04 -9.85969938E-04
  3.15862352E-04 -3.50827860E-04 -2.78027945E-04 -5.12916807E-04 -8.28007881E-04
 -1.07782034E-03 -9.19706134E-04 -3.17552474E-04 -2.12622013E-04 -9.79973350E-05
  2.74794685E-04  4.65529070E-06 -2.89867166E-04  4.84161758E-04  3.56938023E-06
 -2.22251670E-04  3.71224381E-04  1.78137091E-06 -1.10919161E-04  1.85266985E-04
  4.64831904E-04  2.07589064E-04 -7.89031541E-05 -3.15687644E-05  1.87874377E-03
  1.00112783E-04  6.32640019E-05  1.91616866E-04  2.12006457E-05 -8.45139706E-05
  6.33133249E-05  6.85617330E-05 -1.28076839E-04  2.80408721E-05  2.53807603E-05
  4.67413305E-05  7.55197405E-05  9.88385116E-05  8.46639908E-05  2.91253793E-05
 -3.07609806E-04 -1.52067921E-04  4.01144037E-04  1.59498633E-04  3.52197576E-04
  5.85778983E-04  1.24171711E-04  2.74190286E-04  4.56036378E-04  5.89611204E-05
  1.30195246E-04  2.16542202E-04 -3.81201717E-04 -3.14194448E-04 -1.69629020E-04
 -4.03386530E-04 -1.16049667E-03 -2.73391848E-05 -2.00726817E-05 -7.33015871E-05
 -6.07791486E-05  1.81944961E-05  4.25846525E-05  1.70427279E-05  6.22585814E-06
 -2.97744562E-04 -7.49358978E-05 -1.38244670E-04 -2.23170063E-04 -2.90501139E-04
 -2.47885172E-04 -8.55888057E-05  1.62986315E-04  7.51202770E-05 -2.10645043E-04
 -2.53609743E-04  1.12435292E-05  1.36144354E-04 -1.94451788E-04  8.62082161E-06
  1.04386814E-04 -9.70450717E-05  4.30239423E-06  5.20963367E-05  1.20613204E-03
 -1.65011088E-04  3.10210209E-04  3.08051849E-04  5.89216886E-03 -4.64920233E-04
  4.09134768E-04  7.76236258E-04 -1.49221880E-04  7.34643395E-05  7.57575406E-05
 -8.22731843E-05 -3.41363394E-05 -1.59191562E-05 -1.18179790E-04 -2.18022691E-04
 -3.51956699E-04 -4.58143089E-04 -3.90934365E-04 -1.34980262E-04 -1.03891730E-04
 -4.78836246E-05  1.34270647E-04  3.28579925E-05  5.83221720E-05  4.62683377E-06
  2.51934146E-05  4.47177246E-05  3.54756127E-06  1.25732797E-05  2.23172789E-05
  1.77048173E-06 -2.04719612E-04  2.13510838E-05  2.89833941E-05 -6.38695525E-05
  1.18441079E-04  8.57876319E-05  1.53105956E-04 -9.60117095E-05  1.41222450E-05
  1.97619270E-06 -1.60984377E-05 -6.70218903E-05  1.86782377E-05  2.29098685E-05
 -9.75661840E-04 -1.79993905E-03 -2.90566365E-03 -3.78231108E-03 -3.22745320E-03
 -1.11436220E-03  1.17574075E-04  5.41898077E-05 -1.51953838E-04 -1.97178039E-05
  5.22296698E-05  8.32145994E-05 -1.51183554E-05  4.00463822E-05  6.38036515E-05
 -7.54511900E-06  1.99859516E-05  3.18424942E-05  4.37189158E-04  7.37788116E-05
  1.20595828E-05  7.28357400E-05  1.02236912E-03  5.74985023E-05 -5.39694208E-05
  4.92380631E-05 -2.86674854E-05  3.08848793E-05 -2.21739389E-06  3.97778796E-05
  5.13029560E-05  1.72995046E-05 -4.10329509E-05 -7.56991897E-05 -1.22202129E-04
 -1.59070877E-04 -1.35735480E-04 -4.68662065E-05 -2.21451836E-04 -1.02066994E-04
  2.86206431E-04 -7.39581320E-07 -3.89724853E-05 -6.57144436E-05 -5.67063822E-07
 -2.98816180E-05 -5.03856474E-05 -2.83004594E-07 -1.49130218E-05 -2.51459696E-05
 -6.24704151E-04  9.58670723E-06 -1.91899124E-04  1.16644053E-04 -2.11113915E-04
  3.81209376E-05  1.09687801E-04  6.98712318E-05 -9.58124199E-05  2.08839240E-05
  7.49284959E-05 -2.70999821E-05 -2.55305460E-06 -2.13263307E-05 -8.98808133E-06
 -1.65524939E-05 -2.67437840E-05 -3.50016537E-05 -2.99820347E-05 -1.03141622E-05
 -5.54538269E-05 -2.74137821E-05  7.23155492E-05 -8.89138818E-05  4.86206904E-04
  3.60174407E-05 -6.92205862E-05  3.78518249E-04  2.80400350E-05 -3.28683826E-05
  1.79733853E-04  1.33144004E-05  2.93555786E-04  1.66705158E-04 -1.49636585E-04
 -2.14543972E-04  1.15747912E-03 -7.25670864E-05  7.15990662E-05 -1.16979663E-04
 -8.71765972E-06  5.06264775E-06  3.65501198E-06 -1.74006663E-04  1.12161703E-04
  2.18841068E-05  1.08023219E-03  1.99285452E-03  3.21708946E-03  4.18769498E-03
  3.57336805E-03  1.23379830E-03 -6.40069129E-04 -2.95007408E-04  8.27231351E-04
 -7.78230552E-05  1.70598611E-04  8.72042873E-05 -5.96697590E-05  1.30804143E-04
  6.68626900E-05 -2.97793921E-05  6.52804354E-05  3.33691688E-05 -2.88075413E-03
  3.20633247E-04 -1.03023957E-03  1.42222791E-04 -9.79872218E-03  5.70419231E-04
 -3.65119889E-04  6.65939764E-04  3.75110010E-04 -2.20355547E-04 -1.54754463E-04
  6.28099257E-04 -5.85614261E-04 -3.97596727E-04 -5.34048955E-01 -9.85234362E-01
 -1.59047589E+00 -2.07032723E+00 -1.76661414E+00 -6.09969502E-01  1.55236360E-02
  7.15483284E-03 -2.00628929E-02  2.37178962E-04 -5.66068269E-06  5.58514582E-06
  1.81853713E-04 -4.34025073E-06  4.28233387E-06  9.07577491E-05 -2.16608933E-06
  2.13718476E-06  8.29354105E-03  3.68392383E-04 -3.96455022E-04 -1.02997951E-03
  5.22708944E-03 -2.94094418E-06 -3.59583734E-04 -3.09454990E-04  7.96109005E-04
 -3.30691079E-04 -4.65417926E-04 -5.18762104E-04 -5.51350972E-04 -8.74506700E-04
  6.77516506E-05  1.14919615E-04  1.30831947E-04  1.47209871E-04 -1.60176104E-04
  3.29055215E-05 -2.15093211E-04  2.03762858E-05  1.00336711E-04  1.70190041E-04
  1.93755386E-04  4.96038372E-04  1.19416164E-04 -2.29665839E-04 -9.27540548E-05
 -4.95134276E-05 -2.23264711E-05 -3.78699184E-05 -4.31135724E-05 -1.59347108E-04
 -7.57064101E-06 -2.13025011E-05  8.27314932E-05 -9.72968342E-05 -3.89683108E-07
 -6.60976264E-07 -7.52498269E-07  1.88394909E-04 -1.92200680E-05 -1.53618128E-05
 -7.65516889E-05  1.99384056E-04 -3.24830790E-05 -5.50974466E-05 -6.27265084E-05
 -1.64617862E-04  6.68797581E-05  1.42962930E-04  1.51972501E-05 -1.13085740E-04
 -6.79794767E-05 -1.15306052E-04 -1.31271891E-04 -3.99186778E-05  1.53800059E-04
  4.14175914E-05  2.75222274E-05  1.02076526E-04  9.97669703E-06  1.69223654E-05
  1.92655188E-05  1.04415241E-04  5.07481070E-05 -4.74032908E-05  2.89984339E-05
  4.10834395E-05 -4.44764943E-06 -7.54405476E-06 -8.58864146E-06  6.09225694E-05
  1.12824173E-05 -1.75656320E-05  4.40087562E-05  5.23089061E-05 -4.23189741E-06
 -7.17809852E-06 -8.17201313E-06 -3.55665394E-05 -8.08486783E-06 -1.47348587E-05
 -1.51445233E-05 -1.48724470E-05 -3.22413611E-06 -5.46874472E-06 -6.22597385E-06
 -1.36077295E-04 -1.04229611E-04 -2.14096335E-05 -4.59065095E-05 -7.06792462E-05
  1.04727204E-05  1.77637148E-05  2.02233656E-05  1.37318623E-05  1.62757163E-04
 -3.03027080E-05  4.20152177E-05 -4.03293235E-05  2.42670981E-05  4.11615889E-05
  4.68610237E-05  6.16552308E-05 -4.38246416E-05  3.47375231E-05  8.87314725E-05
 -4.86354411E-05  3.53396193E-05  5.99426793E-05  6.82426357E-05  1.17616447E-04
 -1.11897267E-04  1.41909096E-05  1.39717739E-04 -4.73603608E-05  1.07635838E-04
  1.82570742E-04  2.07850379E-04  2.71812669E-04 -3.86704056E-04 -1.33665615E-04
  2.08364407E-04 -1.64133656E-04  7.70355896E-05  1.30666932E-04  1.48759714E-04
 -1.24594547E-03 -1.06529218E-04  1.77293605E-03  2.84291999E-04  3.61318857E-04
  1.65370398E-04  2.80499478E-04  3.19338806E-04 -8.44933940E-04  4.63355345E-05
 -9.84801258E-04 -4.68194203E-04 -1.76914342E-03
MO 10                     OCC NO =   2.00000000 ORB. ENERGY = -10.26939672 
  2.62270689E-06  4.83847206E-06  7.81080468E-06  1.01673478E-05  8.67581715E-06
  2.99555162E-06 -1.39274243E-05 -6.41913997E-06  1.79999339E-05  2.05425572E-05
  1.02144447E-05 -2.08809164E-05  1.57507237E-05  7.83178521E-06 -1.60101559E-05
  7.86071509E-06  3.90860976E-06 -7.99018998E-06 -3.83546108E-05  6.85414898E-06
 -4.75184309E-05  1.35527737E-04 -3.08185826E-05  5.27837618E-05  4.13596768E-05
  4.90188223E-05  1.00302086E-05  1.68921565E-06 -1.17194243E-05 -5.18476458E-05
  1.53228932E-05 -9.91440456E-06 -4.23371927E-06 -7.81053059E-06 -1.26086352E-05
 -1.64126981E-05 -1.40049864E-05 -4.83558597E-06  3.09479246E-06  1.42638765E-06
 -3.99973883E-06 -1.37534522E-05 -2.20622164E-05 -1.99866130E-05 -1.05452707E-05
 -1.69159015E-05 -1.53244611E-05 -5.26282919E-06 -8.44222049E-06 -7.64798021E-06
 -8.05692961E-05  8.10789297E-05  1.37240730E-04  1.07473210E-04  5.62211287E-04
  2.34932291E-06 -7.12976707E-05  2.38373163E-05 -1.15302275E-05  1.91476464E-05
 -7.61741888E-06 -5.89435486E-05 -4.23942511E-05  5.63883313E-06  3.27647318E-05
  6.03396881E-05  9.74905408E-05  1.27593393E-04  1.09295109E-04  3.75987651E-05
 -2.32047708E-04 -1.14713549E-04  3.02605940E-04  8.48865328E-05 -1.68096375E-04
  3.67427182E-05  6.60852438E-05 -1.30865163E-04  2.86046727E-05  3.13796112E-05
 -6.21394078E-05  1.35825103E-05 -6.04369827E-04 -2.35273545E-04  4.39616214E-04
 -2.48407682E-04  2.80572148E-04  7.34282211E-05  2.24968704E-05  3.43596716E-05
 -9.87309323E-05  2.22599038E-05  7.64710284E-05  2.00773580E-04  2.57786599E-04
 -1.44195603E-04  2.38642813E-04  4.40257578E-04  7.10713199E-04  9.25137499E-04
  7.89421578E-04  2.72568341E-04  5.45541551E-04  2.51439714E-04 -7.05063022E-04
  2.70069701E-04  6.78927392E-04  2.82671295E-05  2.07072235E-04  5.20558256E-04
  2.16734335E-05  1.03343559E-04  2.59795056E-04  1.08165624E-05  9.25774287E-04
 -5.72717054E-04 -2.63732812E-04  1.33815127E-04  1.89838562E-04 -2.13693718E-05
 -9.09655691E-05  2.77891147E-04 -7.91729051E-05  9.39582374E-05 -1.47853323E-05
 -1.97134668E-04 -2.06130560E-04  3.32471649E-05 -4.18223548E-03 -7.71555129E-03
 -1.24553089E-02 -1.62131129E-02 -1.38346799E-02 -4.77678323E-03  5.39296529E-04
  2.48561388E-04 -6.96991896E-04  1.28571781E-04 -1.91648062E-04 -1.08450810E-04
  9.85806474E-05 -1.46943521E-04 -8.31531693E-05  4.91986527E-05 -7.33351162E-05
 -4.14992598E-05  1.85170170E-03 -3.91620363E-04 -6.74437028E-04  3.21197308E-04
  3.20262511E-03 -2.58767165E-04  1.11328528E-04  2.08669778E-04 -2.67075846E-04
  3.49374817E-04 -8.22989714E-05  2.66636139E-04 -8.53218951E-04  5.34845928E-04
  5.34040528E-01  9.85218816E-01  1.59045080E+00  2.07029457E+00  1.76658627E+00
  6.09959877E-01 -1.54848163E-02 -7.13694087E-03  2.00127220E-02 -8.13065637E-05
  2.29685233E-04 -3.25438165E-05 -6.23406914E-05  1.76107999E-04 -2.49525245E-05
 -3.11123745E-05  8.78902349E-05 -1.24530587E-05 -7.88871671E-03 -4.78350483E-04
 -8.28297558E-04 -5.82845571E-04 -2.38068264E-03 -5.92347850E-05 -2.13703445E-04
  7.33358875E-05  4.06404426E-04 -6.21773255E-04  2.15368829E-04  5.54636600E-04
 -1.11064447E-03  4.92392976E-04 -1.41175389E-03 -2.60445869E-03 -4.20440956E-03
 -5.47289250E-03 -4.67002953E-03 -1.61244921E-03  4.72443308E-04  2.17748786E-04
 -6.10590166E-04 -1.51046893E-05 -9.62054802E-05  1.00773502E-04 -1.15813132E-05
 -7.37642310E-05  7.72666993E-05 -5.77988701E-06 -3.68135215E-05  3.85614987E-05
  1.98468578E-03  1.05088403E-04 -7.64812912E-05 -8.94941855E-04  1.10319432E-03
  7.04790941E-05  1.75302496E-04 -1.62399796E-05  1.74904645E-04 -6.57285053E-04
  4.82380408E-04 -3.83163439E-04 -6.62078620E-05 -2.17629866E-04 -3.19271573E-05
 -5.87972067E-05 -9.49983612E-05 -1.24331685E-04 -1.06501165E-04 -3.66376167E-05
  3.08786225E-04  1.52649488E-04 -4.02678168E-04 -1.31157207E-04  3.56822518E-04
  4.45129446E-04 -1.02107551E-04  2.77790862E-04  3.46538927E-04 -4.84842769E-05
  1.31904927E-04  1.64548939E-04  3.91284172E-04  3.23334720E-04  1.67782267E-04
 -3.11004999E-04  9.94378195E-04  1.03966872E-04 -2.42876987E-05 -1.54774062E-04
 -2.95092934E-05  1.71559385E-04 -1.42050091E-04  1.05726245E-04  1.57557466E-04
 -2.56852929E-04  1.23782896E-06  2.28359518E-06  3.68643567E-06  4.79864434E-06
  4.09469230E-06  1.41379906E-06 -3.69628594E-04 -1.70361557E-04  4.77711464E-04
  1.13835698E-04 -1.40867165E-04  1.60192034E-04  8.72819584E-05 -1.08007965E-04
  1.22825043E-04  4.35598149E-05 -5.39035448E-05  6.12983054E-05 -1.23105663E-03
  1.77020652E-04  6.16999359E-04  2.09271358E-04 -2.57293871E-03 -8.71982716E-07
  5.27545671E-04  3.11899350E-04 -6.67814805E-06 -1.71845096E-05  2.38626576E-05
 -1.07022724E-04 -2.95615639E-04 -2.48696930E-04 -9.47826077E-04 -1.74858655E-03
 -2.82276468E-03 -3.67440123E-03 -3.13537352E-03 -1.08256929E-03 -3.45215284E-05
 -1.59109480E-05  4.46159473E-05  1.52632454E-05 -2.96580203E-05 -7.87334402E-06
  1.17028838E-05 -2.27398799E-05 -6.03677842E-06  5.84055929E-06 -1.13487939E-05
 -3.01277556E-06 -2.21225662E-04 -1.06581709E-04 -1.21926194E-05  3.33885258E-05
 -9.72418130E-04 -9.75423688E-05  4.69578738E-06  3.52384231E-05  2.59633900E-05
 -6.30257912E-06 -1.96608109E-05  2.92912608E-05  9.25623571E-05  4.09679598E-05
  1.17451710E-06  1.99220318E-06  2.26805338E-06  2.32391386E-05  1.20683489E-05
 -4.62393213E-06  8.13361802E-06 -4.41393628E-05  3.30847250E-06  5.61179519E-06
  6.38883179E-06  4.21458735E-05 -1.57413957E-04 -1.08001012E-05 -4.83918158E-06
 -2.52484464E-05  3.49902264E-06  5.93500428E-06  6.75679398E-06 -6.51042188E-05
  8.22456601E-05 -2.39697377E-05 -1.26249711E-05 -5.21538684E-05  1.64280018E-05
  2.78649986E-05  3.17233225E-05 -4.99064691E-05 -5.66724560E-06 -2.41166833E-05
  1.86722295E-06 -3.22695300E-05  3.67697293E-05  6.23684163E-05  7.10042522E-05
 -2.13651590E-04 -1.22845007E-04  2.18016338E-05 -9.70508308E-05 -2.46668503E-05
  1.86309714E-05  3.16016517E-05  3.59773709E-05  2.98857367E-04  1.90978983E-04
 -9.34012362E-05 -1.13148794E-04  7.23726433E-05 -8.08324574E-05 -1.37107138E-04
 -1.56091663E-04 -4.44188601E-04 -4.39217816E-05  1.10113274E-04 -1.01939406E-04
  4.99628173E-05 -5.56130806E-05 -9.43303046E-05 -1.07391740E-04 -3.81529141E-04
  1.52640525E-04  6.21120402E-05  8.41395702E-05 -2.65396222E-04 -9.43059668E-05
 -1.59960759E-04 -1.82109708E-04  1.10711575E-03  1.30778890E-04 -1.62715987E-03
  8.72525459E-04 -3.67036819E-04 -1.71116536E-04 -2.90246015E-04 -3.30434897E-04
  7.97652114E-04  2.40692778E-05  6.70655580E-04 -1.94378706E-03 -4.72927196E-04
 -8.83738440E-05 -1.49898756E-04 -1.70654471E-04 -1.01786597E-04  1.02799428E-04
 -1.00313364E-04 -4.51509944E-05  1.82634231E-04 -9.47170874E-05 -1.60658097E-04
 -1.82903603E-04 -3.42930639E-04 -1.13821772E-04  1.49122015E-04 -1.27479105E-04
  5.05782752E-05 -1.22162056E-05 -2.07209955E-05 -2.35901259E-05  2.15706822E-04
 -4.20730532E-05 -1.13962537E-04 -8.51044955E-05 -2.69939893E-05  3.63494660E-05
  6.16555704E-05  7.01927020E-05  2.61709585E-04  1.44649616E-04 -1.24792270E-04
 -2.12398751E-04 -1.30554302E-04 -1.01106519E-05 -1.71495781E-05 -1.95241925E-05
  4.21753417E-05  2.26017493E-05  1.85138995E-05 -3.32616449E-05 -1.46178824E-05
  8.57173456E-06  1.45392833E-05  1.65524635E-05  6.51386698E-05 -6.28436248E-05
  3.13822841E-05  4.05721891E-05 -2.05263990E-05
MO 11                     OCC NO =   2.00000000 ORB. ENERGY =  -1.05786616 
 -1.62703496E-02 -3.00161761E-02 -4.84554807E-02 -6.30746442E-02 -5.38217132E-02
 -1.85833470E-02 -2.10156474E-02 -9.68609699E-03  2.71608199E-02 -9.73111767E-03
 -2.61440105E-02 -1.24893259E-02 -7.46120086E-03 -2.00455611E-02 -9.57601915E-03
 -3.72366219E-03 -1.00041400E-02 -4.77910475E-03  9.06395469E-03 -3.08199451E-04
 -1.32935908E-03 -5.11573191E-04 -6.91723361E-04  7.25752858E-05 -5.42843470E-05
  3.01031958E-04  1.23141067E-04  1.74677786E-03 -1.86991892E-03  4.39199954E-04
  2.24597626E-03  2.05905567E-03 -2.89503913E-02 -5.34088121E-02 -8.62184993E-02
 -1.12230879E-01 -9.57668210E-02 -3.30659869E-02 -3.96804553E-02 -1.82886937E-02
  5.12833929E-02  7.34371668E-03 -6.48592775E-02  6.26448098E-03  5.63069393E-03
 -4.97299605E-02  4.80320478E-03  2.81011093E-03 -2.48187359E-02  2.39713585E-03
  9.88045149E-03  1.67234189E-04 -9.66590586E-06 -1.43588988E-04  7.30926467E-04
  9.68134542E-05  9.24639599E-05  1.07547944E-04  8.01129273E-03 -2.77693566E-03
 -5.23435707E-03  3.13505701E-03 -2.09412225E-04  2.59820306E-03 -7.31346911E-02
 -1.34685200E-01 -2.17610223E-01 -2.84803290E-01 -2.43959391E-01 -8.39248154E-02
 -1.10936084E-01 -5.48416189E-02  1.44668173E-01  1.05043687E-01  2.30826613E-02
  7.23740227E-03  8.17778440E-02  1.79701450E-02  5.63440958E-03  3.88310128E-02
  8.53286044E-03  2.67541696E-03  5.05640816E-02  5.95945733E-03  1.98634702E-03
  1.31112784E-03 -2.30696212E-03 -8.10421402E-04 -4.80587645E-04 -9.57983429E-04
  3.21804042E-03 -1.80734215E-03 -1.41069827E-03  1.04171301E-04 -5.99953835E-03
  9.64359759E-03 -4.44429102E-02 -8.19900158E-02 -1.32357486E-01 -1.72290136E-01
 -1.47015499E-01 -5.07609266E-02 -6.04430252E-02 -2.78581475E-02  7.81171332E-02
 -5.69387037E-02  2.27393174E-02 -1.15002764E-03 -4.36569693E-02  1.74350594E-02
 -8.81767900E-04 -2.17878876E-02  8.70131667E-03 -4.40063986E-04  1.79109657E-02
 -9.45636704E-05  8.06410331E-05  1.36611705E-03 -5.88351641E-03  5.49118448E-04
  1.57298065E-03 -7.85356655E-04 -1.15276995E-03  1.69567716E-03 -5.42907217E-04
 -4.21537978E-03 -1.06390456E-02  6.49645939E-03 -1.99481846E-02 -3.68011898E-02
 -5.94086113E-02 -7.73323671E-02 -6.59878552E-02 -2.27840240E-02 -2.55388153E-02
 -1.17708219E-02  3.30066047E-02 -1.62842191E-02  2.55755054E-02  1.97839641E-02
 -1.24857014E-02  1.96096676E-02  1.51690829E-02 -6.23124013E-03  9.78659859E-03
  7.57043557E-03  1.07906092E-02 -8.33156014E-04  1.26334619E-03  9.37344082E-04
  5.62160780E-03 -2.44038090E-04 -1.29329724E-04  3.96638474E-04  3.17193486E-03
 -1.24946528E-03 -1.92246958E-03  2.59609619E-03 -6.69606603E-04 -2.90725544E-03
 -1.59695795E-02 -2.94613038E-02 -4.75597434E-02 -6.19086604E-02 -5.28267770E-02
 -1.82398194E-02 -2.13098640E-02 -9.82170121E-03  2.75410682E-02  8.77875619E-03
  2.14334400E-02  1.97054281E-02  6.73099078E-03  1.64337958E-02  1.51088664E-02
  3.35923618E-03  8.20161597E-03  7.54038333E-03  7.05040778E-03  4.31192224E-04
  4.65467485E-04  8.68477980E-04  1.28113848E-03 -4.24465867E-04  2.06416819E-04
  4.71785588E-04 -5.61764899E-04  2.01127738E-03 -1.44951248E-03  8.15288764E-04
  2.72754220E-03 -7.84493015E-04 -2.89859279E-02 -5.34743715E-02 -8.63243326E-02
 -1.12368642E-01 -9.58843750E-02 -3.31065754E-02 -3.94060239E-02 -1.81622085E-02
  5.09287152E-02 -7.96601055E-03  6.41604761E-02  3.67585889E-03 -6.10782922E-03
  4.91941641E-02  2.81841434E-03 -3.04823488E-03  2.45513360E-02  1.40658630E-03
  1.08637544E-02 -1.02357251E-05  4.49275056E-04 -6.03455381E-05 -4.07350383E-03
  2.87679711E-04 -2.28791346E-04  4.29200487E-04  6.72548294E-03 -1.53939813E-03
 -5.18608481E-03  5.89344605E-03 -3.75918437E-03 -2.11420482E-03 -7.09452672E-02
 -1.30653146E-01 -2.11095653E-01 -2.76277170E-01 -2.36656010E-01 -8.14123689E-02
 -1.07642398E-01 -5.32133743E-02  1.40372983E-01  1.00287277E-01 -5.44248316E-03
 -4.82988368E-03  7.80749184E-02 -4.23704226E-03 -3.76012578E-03  3.70727327E-02
 -2.01189753E-03 -1.78544071E-03  4.92534307E-02  5.85327738E-03 -1.42427879E-04
 -1.33536578E-03 -6.07690531E-03 -1.12553340E-03 -5.37384312E-04  7.96475555E-04
  4.50476384E-03 -1.92522802E-03 -2.57953582E-03  7.16308869E-04  5.52233793E-03
 -8.32117587E-03 -4.28142846E-02 -7.89854638E-02 -1.27507201E-01 -1.65976506E-01
 -1.41628066E-01 -4.89007751E-02 -5.88139187E-02 -2.71072935E-02  7.60116606E-02
 -4.37929700E-02 -3.46622088E-02 -1.40712402E-02 -3.35776585E-02 -2.65767727E-02
 -1.07889302E-02 -1.67576051E-02 -1.32636724E-02 -5.38443238E-03  1.65724230E-02
  4.87519323E-04  2.40041694E-04 -4.15855510E-04  8.39415144E-03 -6.05634518E-04
 -1.56118698E-03 -1.60280876E-04  2.06333636E-03  6.56144353E-04 -2.71948072E-03
 -4.59935989E-03  9.37867969E-03 -6.99564207E-03 -1.97664966E-02 -3.64660046E-02
 -5.88675178E-02 -7.66280241E-02 -6.53868380E-02 -2.25765072E-02 -2.63169607E-02
 -1.21294685E-02  3.40122871E-02  9.11725678E-03 -2.55368253E-02 -2.35674430E-02
  6.99053146E-03 -1.95800102E-02 -1.80700133E-02  3.48876517E-03 -9.77179747E-03
 -9.01820319E-03  8.89941135E-03 -2.40475800E-04 -1.39488095E-03 -5.53847802E-04
  1.52044398E-03 -5.08930022E-05 -2.35090740E-04 -4.10676368E-04  3.09896005E-03
 -5.27480264E-04 -2.57147979E-03  1.49640137E-03 -2.56962808E-03 -1.81226182E-03
  2.20435173E-03  3.73899752E-03  4.25671739E-03  1.79463744E-04 -8.33613345E-06
  7.41188551E-04 -1.85244047E-03 -5.46656371E-04  2.92631431E-03  4.96358263E-03
  5.65086454E-03  1.53458531E-04  3.90538629E-05 -2.36632393E-03 -6.05059964E-04
 -7.55776045E-05  4.67676251E-03  7.93267388E-03  9.03107069E-03  5.39902058E-04
 -3.04663411E-05 -2.12906271E-03 -2.52116416E-03  3.16723102E-03  4.51237553E-03
  7.65384247E-03  8.71363091E-03  6.38870041E-04  1.80995703E-04  3.89576033E-03
 -2.37604989E-03  5.15737205E-04  1.37697712E-02  2.33561366E-02  2.65901415E-02
  1.99667855E-06 -6.35560509E-04  2.13462150E-03  3.22011079E-03  1.21938602E-02
  7.46913683E-03  1.26690689E-02  1.44232902E-02  5.99342959E-04 -1.02514927E-03
 -5.90755348E-03 -2.56781940E-03  8.85441656E-04  3.31442883E-03  5.62189827E-03
  6.40033378E-03  5.78030090E-05 -2.19432404E-05 -2.63096925E-03  7.97988857E-04
 -6.05622134E-04  3.24585291E-03  5.50558054E-03  6.26791013E-03  6.11948572E-04
  2.59552257E-04 -1.93800543E-04  5.59294219E-04  2.86607384E-03  3.07217360E-03
  5.21098756E-03  5.93252637E-03  8.65480478E-04 -5.57827298E-04  2.49691361E-03
  1.93003513E-04  1.29685996E-03  2.13285132E-03  3.61771930E-03  4.11864640E-03
  2.30892333E-04  5.94856329E-04 -3.99880057E-04  1.92858178E-03  4.55618924E-04
  4.43854297E-03  7.52860849E-03  8.57105642E-03  6.83157095E-04  3.98338320E-04
  2.57303912E-03  3.13546027E-03 -1.52924575E-03  4.86032335E-03  8.24402779E-03
  9.38553617E-03  7.90900029E-04 -8.67583197E-04 -3.91261423E-03  1.98433230E-03
 -1.52269801E-03  1.33151756E-02  2.25850566E-02  2.57122939E-02  3.94044007E-04
 -1.02372526E-03  2.77095885E-03 -9.82945506E-04 -1.19757201E-02  6.92124031E-03
  1.17397328E-02  1.33652736E-02  2.43704921E-04  1.05505925E-04 -5.75049131E-03
  2.44546668E-04 -2.55417248E-03  3.99651673E-03  6.77884837E-03  7.71748085E-03
  2.17717244E-05 -4.67249064E-04  3.15927490E-03 -4.39058112E-04 -9.15945279E-04
  2.90263711E-03  4.92342161E-03  5.60514263E-03  4.88554153E-04  7.86391286E-04
 -6.50855688E-04 -7.70218059E-04 -2.47358272E-03
MO 12                     OCC NO =   2.00000000 ORB. ENERGY =  -1.02232713 
 -1.44555340E-02 -2.66681335E-02 -4.30506944E-02 -5.60392178E-02 -4.78183705E-02
 -1.65105367E-02 -1.84037655E-02 -8.48228249E-03  2.37851993E-02 -1.10562720E-02
 -1.53720816E-02 -2.62913615E-02 -8.47724471E-03 -1.17863325E-02 -2.01585404E-02
 -4.23073929E-03 -5.88220603E-03 -1.00605246E-02  8.69138471E-03  1.84974012E-04
 -1.71665811E-03 -1.28230061E-03 -3.00828186E-03  2.90622440E-04  2.92265605E-04
  3.97179462E-04 -8.12817060E-04  2.03054799E-03 -1.21773093E-03  3.46670731E-03
  1.71826881E-03  3.39459625E-03 -3.60162015E-02 -6.64440947E-02 -1.07261516E-01
 -1.39622636E-01 -1.19140259E-01 -4.11362747E-02 -4.94036983E-02 -2.27701295E-02
  6.38498034E-02  6.12828825E-03 -7.70416023E-02 -8.03793521E-04  4.69878087E-03
 -5.90705908E-02 -6.16297646E-04  2.34502100E-03 -2.94803651E-02 -3.07575722E-04
  1.38239153E-02 -3.17461916E-04 -2.29651220E-04  4.52745104E-05  4.80945886E-03
 -9.65031096E-05 -4.34021465E-04  4.70489304E-04  9.62537230E-03 -3.70527741E-03
 -5.92009489E-03  4.56332352E-03  7.60760166E-07  2.41184894E-03 -8.14673621E-02
 -1.50030687E-01 -2.42403852E-01 -3.17252625E-01 -2.71755138E-01 -9.34868695E-02
 -1.24816276E-01 -6.17033375E-02  1.62768885E-01  9.89920433E-02  5.90878456E-02
 -2.86607101E-02  7.70665629E-02  4.60006382E-02 -2.23127268E-02  3.65939298E-02
  2.18427300E-02 -1.05948719E-02  5.80576584E-02  6.24898648E-03  3.65441574E-03
 -4.29644283E-04 -2.37711259E-03 -4.77145634E-04 -1.27836165E-03 -1.36895531E-03
  4.41491776E-03 -1.96491853E-03 -2.44999923E-03  2.25252013E-03 -3.83201322E-03
  7.87198762E-03 -2.36514052E-02 -4.36330357E-02 -7.04373437E-02 -9.16885012E-02
 -7.82379715E-02 -2.70136955E-02 -3.24996745E-02 -1.49790770E-02  4.20028844E-02
 -4.97328461E-02  5.48906709E-02 -6.09495533E-02 -3.81319769E-02  4.20866682E-02
 -4.67322331E-02 -1.90305292E-02  2.10041973E-02 -2.33226598E-02  8.49108122E-03
  1.76431027E-05  5.24607244E-04 -4.10332798E-05 -1.44218181E-02  6.54196683E-04
  2.42377880E-03 -9.41392081E-05  1.79172336E-04 -3.64607957E-03  3.46690724E-03
 -4.80111549E-03 -1.22312256E-02  1.23782528E-02 -1.10739448E-03 -2.04296456E-03
 -3.29798271E-03 -4.29299396E-03 -3.66321987E-03 -1.26482198E-03 -1.39796769E-03
 -6.44322316E-04  1.80674656E-03  3.05859691E-03  2.57372012E-02 -1.23774799E-02
  2.34513718E-03  1.97336456E-02 -9.49026279E-03  1.17038783E-03  9.84847232E-03
 -4.73630632E-03  1.17349832E-03 -4.18865612E-04  1.23507376E-03 -1.38033444E-03
  1.13812650E-02 -4.42072924E-04  1.17712141E-03  5.63792219E-04  2.58795380E-03
 -1.41682741E-03 -1.17112639E-03  1.68287740E-03 -2.91461355E-03  1.72024678E-03
  1.32503057E-02  2.44446812E-02  3.94613482E-02  5.13669550E-02  4.38315199E-02
  1.51339728E-02  1.79193282E-02  8.25900567E-03 -2.31591080E-02 -5.41169875E-04
 -7.34402000E-03 -3.42255567E-02 -4.14934571E-04 -5.63092650E-03 -2.62419756E-02
 -2.07081434E-04 -2.81022700E-03 -1.30965852E-02 -5.95060631E-03  3.02098292E-04
 -6.92614525E-04 -6.13499272E-04 -1.47752183E-03  3.49650940E-04 -4.40774880E-04
 -1.43945693E-04  1.81870702E-03 -3.63479134E-03  1.81608432E-03 -2.46166416E-03
 -3.19860599E-04 -3.08259559E-04  3.78902017E-02  6.99013234E-02  1.12842562E-01
  1.46887501E-01  1.25339383E-01  4.32766832E-02  5.16688513E-02  2.38141369E-02
 -6.67773084E-02  1.42048217E-02 -8.03403030E-02 -1.54194446E-02  1.08913520E-02
 -6.15998242E-02 -1.18226474E-02  5.43554803E-03 -3.07426299E-02 -5.90032974E-03
 -1.62311300E-02 -3.90614337E-05 -4.68716033E-04  2.87571621E-04 -1.19596926E-03
 -2.60358659E-04 -2.81512797E-04  4.14467628E-05 -8.57030898E-03  2.49116632E-03
  6.07914266E-03 -8.63335096E-03  5.27724944E-03  2.73638257E-03  8.57743811E-02
  1.57962514E-01  2.55219266E-01  3.34025146E-01  2.86122296E-01  9.84293362E-02
  1.31756373E-01  6.51341972E-02 -1.71819241E-01 -1.05326943E-01  4.65097017E-02
 -2.58944736E-02 -8.19983626E-02  3.62083934E-02 -2.01591765E-02 -3.89357228E-02
  1.71930259E-02 -9.57229003E-03 -6.05828027E-02 -6.07770662E-03  2.06811557E-03
 -7.85891699E-04  6.95906627E-03  9.95361829E-04 -2.24000384E-04 -1.94332639E-03
 -5.43070914E-03  1.76135031E-03  3.66935882E-03 -3.46364164E-03 -2.81070481E-03
  7.49747460E-03  2.31933503E-02  4.27879981E-02  6.90731893E-02  8.99127773E-02
  7.67227430E-02  2.64905234E-02  3.19056274E-02  1.47052811E-02 -4.12351324E-02
  4.66083567E-02  7.14027573E-02 -5.31330337E-02  3.57363176E-02  5.47470838E-02
 -4.07390241E-02  1.78349273E-02  2.73226321E-02 -2.03316284E-02 -8.12590248E-03
 -2.61472996E-05  1.18172441E-03 -3.54000262E-04 -8.75787417E-04  3.19817918E-04
  7.53617268E-05 -6.18015825E-04 -4.17812702E-03  5.60620461E-03 -1.42807760E-03
  5.70236566E-03 -1.42758419E-02  7.54742356E-03  5.36605532E-04  9.89950836E-04
  1.59808976E-03  2.08023822E-03  1.77507121E-03  6.12889523E-04  1.04185342E-04
  4.80189504E-05 -1.34650114E-04  3.78874681E-04  2.63868733E-02 -1.72705522E-02
  2.90496959E-04  2.02317728E-02 -1.32419588E-02  1.44978344E-04  1.00970727E-02
 -6.60866556E-03 -2.03738335E-03 -2.71499041E-04  1.14807024E-03 -6.98418668E-04
  2.36133501E-03 -2.20423021E-04 -4.90931064E-04 -1.73358760E-04 -2.46019336E-03
  2.42666243E-03  3.35309304E-05 -2.12845403E-03  1.76258214E-03 -3.72774228E-04
  2.23266230E-03  3.78701760E-03  4.31138657E-03  8.83137006E-04  2.26648068E-04
  6.30588208E-04 -1.79656140E-03 -5.88313874E-04  2.51794673E-03  4.27091395E-03
  4.86228557E-03 -1.38883803E-04 -6.18367655E-04 -2.06579106E-03 -1.45256359E-04
 -1.62948503E-04  6.35849118E-03  1.07852038E-02  1.22785759E-02  1.26948008E-03
  8.82231882E-04 -2.77831445E-03 -3.22448829E-03  4.04397379E-03  5.99221034E-03
  1.01639222E-02  1.15712686E-02  7.91121657E-04 -2.65844835E-04  4.86281425E-03
 -2.81767677E-03  4.51063892E-04  1.69038269E-02  2.86720880E-02  3.26421655E-02
 -1.81497500E-04 -1.34318265E-03  2.21280276E-03  4.31492856E-03  1.40291560E-02
  4.95093757E-03  8.39772664E-03  9.56051693E-03  1.63253242E-03 -1.55453960E-03
 -4.15367480E-03 -1.27559754E-03  3.15274003E-04 -2.54363110E-04 -4.31447951E-04
 -4.91188343E-04  6.86667934E-04  6.10969910E-04 -1.31863300E-05  6.36959850E-06
 -1.37097569E-04  9.72429747E-04  1.64942480E-03  1.87781222E-03 -4.14018938E-04
  3.97667436E-04 -1.21164778E-04  6.20849404E-04  5.16295736E-04 -2.35060170E-03
 -3.98706513E-03 -4.53913365E-03  1.05756989E-04  1.04183240E-03 -1.62957105E-03
  4.01591271E-04 -1.45903092E-03 -2.05534650E-03 -3.48625646E-03 -3.96898057E-03
 -4.55128334E-04 -7.89823391E-04  2.89643968E-04 -1.62910792E-03 -7.98924477E-04
 -6.46074232E-03 -1.09586411E-02 -1.24760281E-02 -1.16265819E-03 -5.08792499E-04
 -3.44961838E-03 -4.28306320E-03  1.92277675E-03 -6.54819407E-03 -1.11069758E-02
 -1.26449020E-02 -8.78091746E-04  1.03259527E-04  5.17664159E-03 -2.41831604E-03
  1.64012818E-03 -1.78077760E-02 -3.02053567E-02 -3.43877381E-02  3.82374482E-04
  1.32205333E-03 -3.46216746E-03  1.64796331E-03  1.50742621E-02 -4.52866300E-03
 -7.68146910E-03 -8.74508286E-03 -7.05346294E-04  5.69917366E-04  3.91967152E-03
  2.32667782E-04  1.27620010E-03 -3.51778027E-04 -5.96682076E-04 -6.79301593E-04
  1.98233974E-04 -5.85168494E-04 -1.08336693E-04  6.44556104E-04 -6.89715713E-04
 -5.06922825E-04 -8.59837002E-04 -9.78894237E-04  4.96364504E-04  1.93357022E-04
  2.05914961E-04  2.75460897E-04  1.54248968E-04
MO 13                     OCC NO =   2.00000000 ORB. ENERGY =  -0.92560348 
 -4.66004451E-02 -8.59703205E-02 -1.38782941E-01 -1.80654170E-01 -1.54152545E-01
 -5.32251773E-02 -6.31028446E-02 -2.90840564E-02  8.15547087E-02 -1.75308591E-02
 -3.72265062E-02  1.17963846E-02 -1.34415455E-02 -2.85429125E-02  9.04471593E-03
 -6.70827334E-03 -1.42449139E-02  4.51394720E-03  2.59294639E-02 -7.46793520E-04
 -1.42024662E-03  3.32344745E-05 -1.69804797E-04  2.98354088E-04  4.09225075E-05
  3.76791283E-04  7.13923229E-04  2.07444369E-03 -2.78836692E-03 -5.29387986E-03
  3.16222576E-03  7.94520546E-04 -2.42122904E-02 -4.46677786E-02 -7.21077419E-02
 -9.38628636E-02 -8.00933590E-02 -2.76543163E-02 -3.36817334E-02 -1.55238871E-02
  4.35305884E-02  1.47390676E-02  2.12523878E-02  5.09657383E-02  1.13009777E-02
  1.62949765E-02  3.90772801E-02  5.63997997E-03  8.13233541E-03  1.95023017E-02
  1.30020249E-02  5.65657681E-04  1.41353914E-04  6.74087114E-04  5.28505345E-03
  5.04862674E-05 -3.31167052E-04  2.11426914E-04 -3.09207916E-03  4.05521572E-03
 -9.63136555E-04  4.50618214E-04  1.37424587E-03  5.21852992E-03  1.68240340E-02
  3.09832220E-02  5.00594413E-02  6.55166535E-02  5.61208507E-02  1.93062133E-02
  2.64863242E-02  1.30936017E-02 -3.45399621E-02 -4.57629885E-02  9.82503364E-02
  4.03668470E-02 -3.56270677E-02  7.64891347E-02  3.14261030E-02 -1.69169919E-02
  3.63197465E-02  1.49222252E-02 -1.29662428E-02 -2.53925483E-03  3.17401092E-03
  1.24177219E-03 -9.82111066E-04  2.87323836E-04 -6.65671936E-04  2.68953278E-05
  2.03446513E-03  6.20708051E-05 -2.09653594E-03  2.16758243E-03  7.44952674E-03
 -8.78011965E-04  2.49591362E-02  4.60455889E-02  7.43319580E-02  9.67581322E-02
  8.25638973E-02  2.85073339E-02  3.53243632E-02  1.62809740E-02 -4.56535385E-02
  6.49013361E-03  6.55264277E-02  6.31089849E-02  4.97622084E-03  5.02414888E-02
  4.83879477E-02  2.48348299E-03  2.50740244E-02  2.41489775E-02 -1.09490917E-02
 -5.90182195E-04  2.02044332E-03  1.67947202E-03  6.31629695E-03  3.40104090E-04
 -1.23622791E-03  2.99337786E-04 -4.61431713E-03  4.19998479E-03  4.14332333E-04
 -1.29468953E-03  2.13810175E-03 -5.60228680E-03  5.28410244E-02  9.74831848E-02
  1.57368299E-01  2.04846786E-01  1.74796150E-01  6.03529190E-02  7.18135510E-02
  3.30988148E-02 -9.28125074E-02  3.24936161E-02  3.88134698E-03 -2.51542020E-02
  2.49140340E-02  2.97596950E-03 -1.92866390E-02  1.24338492E-02  1.48521737E-03
 -9.62538468E-03 -2.89975080E-02  1.33397555E-03 -3.42255637E-04 -9.44554117E-04
 -4.23297359E-03 -1.81336082E-04 -6.96052205E-04  2.71522341E-06 -2.61769025E-03
  1.87908269E-03  7.38607561E-04  1.80914750E-03 -4.78341966E-03  4.54999934E-03
  4.92885600E-02  9.09294598E-02  1.46788540E-01  1.91075082E-01  1.63044729E-01
  5.62954353E-02  6.72901506E-02  3.10139827E-02 -8.69664222E-02 -3.56244574E-02
 -3.47714894E-02 -6.40811248E-03 -2.73145636E-02 -2.66605621E-02 -4.91333226E-03
 -1.36318817E-02 -1.33054891E-02 -2.45209718E-03 -2.58549346E-02 -1.00941267E-03
 -2.79637793E-04 -5.91646699E-04  3.34640856E-04 -9.79353240E-05 -7.71068585E-05
  4.20028701E-04  3.67631567E-04 -8.73841100E-04  5.06209533E-04  2.84754619E-03
 -7.22364447E-03  2.97358663E-03  2.61347385E-02  4.82143860E-02  7.78330737E-02
  1.01315545E-01  8.64527462E-02  2.98500602E-02  3.60689580E-02  1.66241572E-02
 -4.66158599E-02 -5.85842120E-03  1.42551617E-02  6.22312592E-02 -4.49186402E-03
  1.09299495E-02  4.77149636E-02 -2.24175498E-03  5.45481088E-03  2.38131112E-02
 -1.45311173E-02 -5.27823511E-04 -4.75146173E-04  9.70541210E-04 -4.12790685E-03
  1.72203956E-04 -1.13241854E-04  1.63243825E-04  3.57135544E-03 -5.42847165E-03
  1.85711620E-03  2.70289404E-03 -4.36632347E-04  6.73600664E-04 -1.94511270E-02
 -3.58212892E-02 -5.78762830E-02 -7.57471573E-02 -6.48841887E-02 -2.23209016E-02
 -3.04566218E-02 -1.50563314E-02  3.97174992E-02  2.89640783E-02  1.06805680E-01
  5.50112713E-02  2.25489028E-02  8.31495782E-02  4.28269734E-02  1.07070166E-02
  3.94823607E-02  2.03357617E-02  1.53428639E-02  1.90072764E-03  3.62421183E-03
  2.07592174E-03  1.70923508E-03 -7.54455384E-05 -8.68397098E-04 -7.29292000E-05
 -3.98789557E-05 -2.75187106E-04  3.15066062E-04 -2.67504354E-03  8.61807899E-03
  4.33899699E-04 -2.72043597E-02 -5.01876649E-02 -8.10185619E-02 -1.05462105E-01
 -8.99910133E-02 -3.10717390E-02 -3.82882519E-02 -1.76470282E-02  4.94840962E-02
 -3.77995729E-02  4.80568491E-02  5.27340351E-02 -2.89823035E-02  3.68469292E-02
  4.04330973E-02 -1.44642008E-02  1.83892003E-02  2.01789496E-02  1.22603144E-02
 -2.77542770E-04  1.39445631E-03  1.36409350E-03 -3.28943010E-03 -1.72106532E-04
  2.56165690E-04  6.48096046E-04  4.70399420E-03 -5.12852304E-03  4.24528833E-04
 -2.54191896E-03 -1.07542569E-03 -4.17121372E-03 -4.90019432E-02 -9.04006979E-02
 -1.45934953E-01 -1.89963966E-01 -1.62096611E-01 -5.59680729E-02 -6.66235500E-02
 -3.07067470E-02  8.61049014E-02  1.56794488E-02  2.94469129E-03 -3.50856535E-02
  1.20220021E-02  2.25780161E-03 -2.69014431E-02  5.99982167E-03  1.12680126E-03
 -1.34257056E-02  2.65353323E-02  4.39224202E-04 -6.39690501E-04 -6.40427352E-04
  8.90684224E-05 -2.30953262E-04 -2.99459579E-04  1.93158980E-04  2.97529282E-03
  2.58888939E-05 -3.00118171E-03 -4.82524351E-03 -6.06264432E-04 -3.05044443E-03
  1.00026768E-02  1.69664321E-02  1.93156872E-02  1.65342812E-03  1.67823881E-04
  2.24997550E-03 -6.60895946E-03 -1.89698959E-03  1.01252186E-02  1.71742860E-02
  1.95523216E-02  1.55442972E-03 -3.64327994E-04 -7.19761750E-03 -8.39635753E-04
  8.28336082E-04  4.74432805E-03  8.04727782E-03  9.16154324E-03  3.42042300E-04
  3.07878725E-06 -1.64133859E-03 -9.31511345E-04  2.95029272E-03  5.43322162E-03
  9.21577162E-03  1.04918324E-02  9.12124707E-04 -1.64071050E-04  3.62799311E-03
 -8.66553506E-04  1.08269506E-03 -6.61723516E-03 -1.12240826E-02 -1.27782239E-02
 -1.21944225E-03 -3.59854428E-04 -1.13841281E-03  4.64340578E-04 -4.95622961E-03
 -4.29705912E-03 -7.28862510E-03 -8.29784376E-03 -6.12243641E-04  3.39143799E-04
  2.93368429E-03  2.70419238E-03  1.08601255E-04 -1.16523070E-02 -1.97645168E-02
 -2.25012084E-02 -2.06638731E-03 -3.54766064E-04  7.83991096E-03 -2.41338130E-03
  2.01439658E-03 -1.16023614E-02 -1.96797996E-02 -2.24047609E-02 -2.18108425E-03
  7.63901681E-04  2.58788669E-04 -2.76256923E-04 -8.25153119E-03 -1.04531537E-02
 -1.77305260E-02 -2.01855813E-02 -1.64675124E-03  1.10503371E-04 -7.30465483E-03
  1.41229798E-03 -2.07230900E-03 -1.04269853E-02 -1.76861395E-02 -2.01350488E-02
 -1.29387159E-03 -1.96443164E-04  9.72858636E-04 -7.16978335E-03 -2.17353677E-03
 -5.25282794E-03 -8.90978983E-03 -1.01434829E-02 -1.14955332E-03  4.71964238E-04
 -2.48813779E-03 -1.73021355E-03  2.29469069E-03 -5.73558063E-03 -9.72862971E-03
 -1.10757033E-02 -6.76640116E-04 -1.85990276E-05  3.35714547E-03 -6.69616717E-04
  2.21508522E-03  6.96883228E-03  1.18204578E-02  1.34571762E-02  4.73804712E-04
 -2.62345580E-04  1.15613988E-03  1.31831574E-03 -4.89828395E-03  5.41465234E-03
  9.18427462E-03  1.04559742E-02  9.31485794E-04  1.98235402E-04 -4.00811976E-03
  1.53331323E-03 -1.08775087E-03  1.09167251E-02  1.85168309E-02  2.10807618E-02
  1.24765498E-03 -1.83208471E-04  7.61584186E-03  9.16957339E-04 -6.55348513E-04
  1.04872885E-02  1.77884251E-02  2.02514974E-02  1.38046003E-03 -5.01104967E-04
 -2.19998053E-03 -1.91011388E-03 -6.98361908E-03
MO 14                     OCC NO =   2.00000000 ORB. ENERGY =  -0.89454329 
 -3.51778798E-02 -6.48975260E-02 -1.04764871E-01 -1.36372746E-01 -1.16367122E-01
 -4.01787769E-02 -4.81386568E-02 -2.21870728E-02  6.22148520E-02  9.72906237E-04
 -3.20139755E-02  5.33298440E-02  7.45962499E-04 -2.45462762E-02  4.08899257E-02
  3.72287572E-04 -1.22503123E-02  2.04069389E-02  1.95443000E-02  1.62775217E-04
 -9.75220040E-04  7.70793091E-04 -1.91791238E-03  3.93221526E-05  3.15206979E-04
  4.48319400E-04  2.31845446E-03 -6.79054139E-04 -1.63940032E-03 -9.00789416E-03
  1.12215919E-03 -3.60867798E-03  1.63616837E-02  3.01846729E-02  4.87274871E-02
  6.34287159E-02  5.41238432E-02  1.86876652E-02  2.32574460E-02  1.07193404E-02
 -3.00581416E-02  2.23630199E-02  7.36217002E-02  6.12789725E-02  1.71465384E-02
  5.64484278E-02  4.69848108E-02  8.55732450E-03  2.81717220E-02  2.34487138E-02
 -7.94715782E-03  4.55964220E-04  6.69723896E-04  1.47959083E-03  1.33170040E-04
  1.12072194E-04  3.42786105E-04  1.19104647E-04 -9.25120852E-03  6.44225460E-03
  2.80895392E-03 -3.81472897E-03 -1.11373885E-03  3.56053883E-03  5.29312933E-02
  9.74785249E-02  1.57495579E-01  2.06126617E-01  1.76565811E-01  6.07406547E-02
  8.32151171E-02  4.11376675E-02 -1.08518153E-01  4.35757306E-03 -9.03629854E-02
  1.10483462E-01  3.39242597E-03 -7.03487318E-02  8.60127782E-02  1.61084384E-03
 -3.34040660E-02  4.08419093E-02 -4.24708157E-02 -1.95045935E-03 -3.90873006E-03
  3.50035540E-03  1.39012899E-04 -3.46505345E-04  2.42836998E-04  5.51029138E-04
 -3.57819350E-03 -1.13763298E-03  4.71582648E-03 -7.41404803E-04 -1.75640532E-03
  5.86284589E-04 -3.07381571E-02 -5.67069523E-02 -9.15427275E-02 -1.19161442E-01
 -1.01680684E-01 -3.51079020E-02 -4.19554947E-02 -1.93372578E-02  5.42236751E-02
  5.30151502E-02 -7.11077242E-02  5.59291666E-02  4.06486385E-02 -5.45208712E-02
  4.28829206E-02  2.02865197E-02 -2.72097362E-02  2.14015831E-02  1.99601765E-02
  1.09946549E-03  4.45336375E-04  1.26582229E-03  2.29791324E-03  2.90027156E-04
  1.51600506E-03  4.67584664E-04  3.73262672E-03  1.67984571E-03 -5.41247243E-03
  1.22537216E-02  4.94034493E-03 -8.62102678E-03 -4.95953937E-02 -9.14955185E-02
 -1.47702336E-01 -1.92264573E-01 -1.64059724E-01 -5.66458885E-02 -6.79391568E-02
 -3.13131092E-02  8.78052040E-02 -9.74375516E-03  3.54610578E-03  2.59731310E-02
 -7.47089048E-03  2.71892792E-03  1.99145416E-02 -3.72849799E-03  1.35693560E-03
  9.93875210E-03  2.93203771E-02 -1.63890205E-04  5.39071434E-04  1.27684909E-03
  3.09637148E-03 -5.34527785E-05  4.11346058E-04 -1.82647088E-04  2.21223220E-03
 -1.33881576E-03 -8.73416439E-04  2.07840909E-03  4.10841258E-03 -2.18313753E-03
 -2.97360424E-02 -5.48582119E-02 -8.85582832E-02 -1.15276582E-01 -9.83657258E-02
 -3.39633264E-02 -4.09704667E-02 -1.88832591E-02  5.29506158E-02  4.04498021E-02
  2.90368089E-02 -3.57236482E-02  3.10143304E-02  2.22635746E-02 -2.73906168E-02
  1.54783247E-02  1.11110842E-02 -1.36698376E-02  1.56456251E-02  9.66861683E-04
  2.89079384E-04 -1.03825136E-03  3.79295746E-03  7.28821462E-05  2.66507818E-04
  2.75255102E-04  1.61799487E-03 -3.36685984E-03  1.74886497E-03 -4.03026368E-03
  7.11164446E-03 -2.97846966E-03  1.48273812E-02  2.73541317E-02  4.41581098E-02
  5.74807437E-02  4.90484273E-02  1.69352458E-02  2.15818397E-02  9.94705463E-03
 -2.78925722E-02  2.56468150E-02 -5.47986844E-02 -6.85765285E-02  1.96643432E-02
 -4.20161389E-02 -5.25801117E-02  9.81388557E-03 -2.09689983E-02 -2.62411611E-02
 -5.86800191E-03  5.74145305E-04  4.63914933E-05 -1.66993847E-03 -2.38921955E-03
  1.92928174E-04 -1.41163378E-04  2.62252077E-04 -6.93931681E-03  5.49161379E-03
  1.44770302E-03 -7.96004380E-03  4.78200498E-03  1.79371255E-03  4.71664176E-02
  8.68619020E-02  1.40342353E-01  1.83676866E-01  1.57335600E-01  5.41252425E-02
  7.44356458E-02  3.67975069E-02 -9.70691277E-02 -7.39247759E-03  1.02504541E-01
 -8.43312801E-02 -5.75513769E-03  7.98010872E-02 -6.56529725E-02 -2.73274293E-03
  3.78923787E-02 -3.11743535E-02 -3.76267651E-02 -1.84765621E-03  4.29457691E-03
 -2.68055930E-03  1.57646796E-03 -2.75258122E-04 -2.00752851E-04 -5.57471477E-04
 -2.45300078E-03 -1.35210580E-03  3.80510658E-03 -1.69793735E-03  4.54294516E-03
 -3.35210068E-05 -3.05838647E-02 -5.64223075E-02 -9.10832219E-02 -1.18563303E-01
 -1.01170290E-01 -3.49316753E-02 -4.25680413E-02 -1.96195801E-02  5.50153362E-02
  3.23657212E-02  8.24775096E-02 -4.69101142E-02  2.48159723E-02  6.32384981E-02
 -3.59676860E-02  1.23849096E-02  3.15604430E-02 -1.79503963E-02  1.81357964E-02
  1.00533576E-03  6.82393163E-04 -5.98599510E-04 -9.57851251E-03  1.11900690E-03
 -9.45573379E-04  6.74953865E-04  8.83728635E-04  2.14191074E-03 -3.02563938E-03
  9.90811968E-03 -1.20515656E-02 -3.16391232E-05 -4.85073762E-02 -8.94883013E-02
 -1.44462061E-01 -1.88046697E-01 -1.60460602E-01 -5.54031981E-02 -6.64132518E-02
 -3.06098207E-02  8.58331100E-02  2.65563549E-02  6.04753192E-03 -3.20066386E-02
  2.03617205E-02  4.63686207E-03 -2.45406507E-02  1.01619257E-02  2.31411917E-03
 -1.22475048E-02  2.80288685E-02  1.07861587E-03  1.90078623E-04 -8.71829118E-04
  6.79795637E-03 -8.79282807E-05 -8.11572621E-04 -2.04582660E-04  2.15525031E-03
 -1.01737054E-04 -2.05351326E-03 -2.15570246E-03 -1.87243529E-03 -3.92714495E-03
  8.12606324E-03  1.37833404E-02  1.56918491E-02  1.87340926E-03 -4.43782095E-04
  1.83437102E-03 -5.35791459E-03 -8.91327804E-04  8.79097324E-03  1.49111535E-02
  1.69758248E-02  1.54806158E-03  3.38667094E-04 -5.54223695E-03 -1.00081078E-03
  1.35195765E-03 -4.08572270E-03 -6.93015857E-03 -7.88974220E-03 -6.19704138E-04
 -1.44379509E-04  1.91115509E-03  2.02896971E-03 -1.40632839E-03 -3.82372308E-03
 -6.48575766E-03 -7.38380737E-03 -7.05904907E-04  2.98227263E-05 -2.30002041E-03
  1.92757444E-03  6.29047911E-04 -1.57637178E-02 -2.67382473E-02 -3.04405557E-02
 -1.24221796E-03  5.75112662E-04 -3.50637095E-04 -5.04880163E-03 -1.06954587E-02
  7.98868574E-03  1.35503222E-02  1.54265660E-02  3.66841198E-04 -1.50395642E-03
 -3.19132655E-03 -3.28978074E-03  1.94488465E-03  1.24084324E-02  2.10470485E-02
  2.39613257E-02  2.17513472E-03  4.90938737E-04 -7.57539833E-03  2.84190430E-03
 -1.84923786E-03  1.08852556E-02  1.84634526E-02  2.10199925E-02  2.13823139E-03
 -4.82884295E-04  1.62505183E-04 -3.54189853E-04  7.67134183E-03  6.21387718E-03
  1.05399111E-02  1.19993188E-02  7.08471975E-04  1.07555594E-04  4.51475997E-03
 -9.59604234E-04  5.11271672E-04  7.04115037E-03  1.19431230E-02  1.35968261E-02
  1.05433136E-03  9.70969211E-05 -3.16550518E-04  4.74120142E-03  1.11434099E-03
 -4.37136765E-03 -7.41466644E-03 -8.44133740E-03 -1.05218740E-03  1.87875512E-04
 -1.69394601E-03 -2.66447113E-03  4.35738996E-04 -2.47742659E-03 -4.20218414E-03
 -4.78403910E-03 -5.46220139E-04 -5.23040810E-04  2.41395387E-03 -1.13350218E-03
 -2.84829107E-04 -1.40575607E-02 -2.38442821E-02 -2.71458780E-02 -1.53128873E-03
 -7.24409970E-05 -1.50512724E-03  2.51509161E-03  1.02378302E-02  7.68415108E-03
  1.30337738E-02  1.48384938E-02  1.09813962E-03 -1.05119592E-03 -3.79292931E-03
  1.93146952E-03 -2.98797852E-03  1.00831481E-02  1.71029266E-02  1.94710814E-02
  1.24427281E-03  1.13961283E-05  7.35291816E-03  1.41912136E-03 -2.32446670E-04
  1.11470033E-02  1.89074262E-02  2.15254408E-02  1.89069881E-03 -9.61465117E-05
 -2.17163639E-03 -1.94269425E-03 -7.19912085E-03
MO 15                     OCC NO =   2.00000000 ORB. ENERGY =  -0.87598225 
  5.03033831E-02  9.28016449E-02  1.49810832E-01  1.95009208E-01  1.66401726E-01
  5.74545259E-02  6.90545446E-02  3.18271907E-02 -8.92467416E-02  2.45709855E-02
 -4.20070889E-03  4.06124758E-02  1.88394657E-02 -3.22083587E-03  3.11390582E-02
  9.40221388E-03 -1.60742285E-03  1.55405726E-02 -3.02664057E-02  1.21050924E-03
  1.64953925E-04  9.58809442E-04 -9.90511205E-04  1.58690698E-04 -2.72970186E-04
  2.56668841E-04  2.43597232E-03 -3.64357021E-03  1.20759789E-03 -2.38378556E-03
 -1.89524350E-03 -4.85670007E-03  4.75405559E-02  8.77046736E-02  1.41582728E-01
  1.84298661E-01  1.57262396E-01  5.42989344E-02  6.69337592E-02  3.08497222E-02
 -8.65058187E-02 -1.18339712E-02 -3.03396394E-02 -4.43948018E-02 -9.07353493E-03
 -2.32625020E-02 -3.40391047E-02 -4.52832991E-03 -1.16096190E-02 -1.69878991E-02
 -2.71283924E-02 -7.23950833E-04 -7.59933232E-04 -3.57020224E-04 -1.95443625E-03
  1.68556456E-04  5.09089567E-04  2.76710904E-04  2.54390679E-03 -3.73650928E-03
  1.19260249E-03 -3.75793242E-03 -3.17408596E-03 -5.47246605E-03 -9.32068240E-03
 -1.71650136E-02 -2.77334291E-02 -3.62968786E-02 -3.10915103E-02 -1.06958345E-02
 -1.48653192E-02 -7.34871956E-03  1.93853839E-02  7.93545968E-02 -1.62832953E-01
  2.19012723E-02  6.17785614E-02 -1.26767522E-01  1.70504186E-02  2.93346460E-02
 -6.01937032E-02  8.09614182E-03  7.08303049E-03  3.41215096E-03 -5.94925146E-03
  8.53291620E-04  3.92766540E-03 -3.99309381E-04  9.02065320E-04 -3.72925978E-05
 -6.80800955E-03  1.76997713E-03  5.03803242E-03 -3.00493881E-03 -9.33538218E-03
  4.75938409E-03 -4.24187115E-02 -7.82556951E-02 -1.26329127E-01 -1.64443002E-01
 -1.40319525E-01 -4.84489673E-02 -5.93382021E-02 -2.73489353E-02  7.66892494E-02
 -1.38517018E-02  5.41522530E-03  2.89215909E-02 -1.06206022E-02  4.15204965E-03
  2.21752327E-02 -5.30042489E-03  2.07216380E-03  1.10669954E-02  2.53071772E-02
  3.12070938E-04 -1.17587462E-04  9.45781444E-04 -3.51347321E-03  1.23599876E-03
  6.55576601E-05 -8.59421166E-04 -4.44698263E-03  4.59143980E-03 -1.44457174E-04
  8.29277691E-05 -2.83246835E-03  1.41524398E-03  1.45046333E-03  2.67587137E-03
  4.31969192E-03  5.62295590E-03  4.79807891E-03  1.65666159E-03  1.87931534E-03
  8.66175110E-04 -2.42884479E-03  2.91252048E-02  8.98682732E-02 -7.05790071E-03
  2.23313509E-02  6.89052646E-02 -5.41154846E-03  1.11449093E-02  3.43885567E-02
 -2.70074198E-03 -7.37437168E-04  4.90512698E-04  2.12782833E-03 -2.68984751E-04
  2.38543425E-04 -6.08566355E-04 -3.25955675E-04 -1.27903903E-04  3.27313693E-03
 -2.37515062E-04 -3.03562187E-03  9.30226061E-03 -7.50231334E-03  3.65850990E-03
  4.68900311E-02  8.65045600E-02  1.39645370E-01  1.81776797E-01  1.55110485E-01
  5.35559309E-02  6.45247993E-02  2.97394343E-02 -8.33924563E-02 -1.38670152E-03
  1.12889608E-02 -5.06042988E-02 -1.06323435E-03  8.65565571E-03 -3.88001513E-02
 -5.30628466E-04  4.31977889E-03 -1.93639950E-02 -2.74341699E-02 -4.17657495E-05
  6.51869921E-04 -1.20629587E-03  1.76971459E-03 -1.20910253E-04  3.55931757E-04
  6.49228119E-04  3.11126940E-03 -5.06950376E-03  1.95823436E-03 -7.85228507E-04
  1.86526358E-04 -1.30065150E-05  4.73359313E-02  8.73271742E-02  1.40973327E-01
  1.83505401E-01  1.56585506E-01  5.40652204E-02  6.67368647E-02  3.07589736E-02
 -8.62513503E-02  1.02264720E-02  1.72971970E-02  4.90620811E-02  7.84100699E-03
  1.32623883E-02  3.76176770E-02  3.91321207E-03  6.61886132E-03  1.87738575E-02
 -2.68667196E-02 -4.61273773E-04  4.93211640E-04  7.39030566E-04 -7.74676927E-03
  2.36320051E-04 -6.50089212E-04  3.00378072E-04  2.78179962E-03 -4.84943935E-03
  2.06763973E-03 -8.97738973E-04  1.70212445E-03  1.01934692E-03 -7.51006275E-03
 -1.38305678E-02 -2.23459811E-02 -2.92459098E-02 -2.50517273E-02 -8.61808015E-03
 -1.16469054E-02 -5.75768609E-03  1.51883541E-02  5.46270558E-02  1.87325404E-01
  1.29858395E-02  4.25278567E-02  1.45835206E-01  1.01096410E-02  2.01937305E-02
  6.92477138E-02  4.80041511E-03  6.76655416E-03  2.46705337E-03  7.19763033E-03
  1.01419537E-04  2.84603556E-04 -4.02699107E-04 -1.29230981E-03 -1.83116371E-04
 -3.85857100E-03  5.40114279E-04  3.31845672E-03 -5.45903694E-03  1.30242474E-02
 -1.93220905E-03 -4.20587057E-02 -7.75915424E-02 -1.25256977E-01 -1.63047382E-01
 -1.39128639E-01 -4.80377829E-02 -5.93704177E-02 -2.73637834E-02  7.67308851E-02
 -4.36328477E-03 -1.81803486E-02 -2.94426274E-02 -3.34548869E-03 -1.39395327E-02
 -2.25747303E-02 -1.66963335E-03 -6.95680384E-03 -1.12663727E-02  2.39406280E-02
  1.21619363E-03 -1.37248205E-04 -1.58013929E-04  7.83639449E-03 -3.64019356E-04
 -7.76112598E-04 -4.69423083E-05 -3.87581214E-03  4.25627099E-03 -3.80458852E-04
 -9.18263691E-04  3.18881104E-03 -4.81445120E-03  5.01543590E-03  9.25267195E-03
  1.49367016E-02  1.94431492E-02  1.65908760E-02  5.72843165E-03  7.04706238E-03
  3.24798606E-03 -9.10768957E-03  8.85399534E-03 -9.10396474E-02  2.74870329E-02
  6.78867936E-03 -6.98033996E-02  2.10753051E-02  3.38802682E-03 -3.48367890E-02
  1.05180544E-02 -1.63357338E-03 -1.96412785E-04 -2.03382624E-03  2.06424002E-04
  7.48699127E-04 -1.61281665E-04 -2.24213002E-04 -2.17150632E-04  2.27355101E-03
 -3.04557924E-03  7.72028229E-04  1.15217252E-02 -6.49728669E-03  3.67531596E-04
 -1.31336668E-02 -2.22771832E-02 -2.53617909E-02 -2.34100323E-03  2.27853023E-04
 -2.62629285E-03  7.51681659E-03  3.07077161E-03 -1.14730493E-02 -1.94604619E-02
 -2.21550526E-02 -2.28311410E-03  1.10868318E-04  8.08208048E-03  1.45937196E-05
 -5.00809798E-05 -1.14504644E-02 -1.94221537E-02 -2.21114400E-02 -1.94148268E-03
  8.64446414E-05  3.97150353E-03  2.39202774E-03 -5.99201026E-03 -1.21414458E-02
 -2.05941889E-02 -2.34457609E-02 -2.92013220E-03  2.95249263E-04 -7.60579392E-03
  2.12517843E-03 -1.34435762E-03  2.79886348E-03  4.74740190E-03  5.40475037E-03
  4.08407353E-04  5.02265985E-04  1.28586207E-03 -1.87699655E-03  2.50476117E-03
  9.47578530E-03  1.60727243E-02  1.82982323E-02  1.35120156E-03 -1.28821392E-03
 -5.48925921E-03 -3.66373539E-03  1.54283160E-03 -6.58801965E-04 -1.11745275E-03
 -1.27218072E-03  1.84715544E-04  8.39620729E-04  7.42823035E-04  1.36337692E-03
 -4.83594935E-05  6.49603846E-05  1.10185100E-04  1.25441868E-04  3.07052935E-04
 -4.61890041E-04  2.44672897E-04  1.50253566E-03 -5.32501373E-05 -1.06310575E-02
 -1.80322845E-02 -2.05291228E-02 -1.37169341E-03  1.64828326E-04 -6.40268761E-03
  2.56685920E-03 -2.84582868E-03 -1.18828277E-02 -2.01555235E-02 -2.29463558E-02
 -1.82737574E-03  3.63651204E-04  1.36745116E-03 -7.07043086E-03 -3.02195455E-03
 -1.22145271E-02 -2.07181484E-02 -2.35868845E-02 -2.90459825E-03  3.13480956E-04
 -5.17368143E-03 -4.36620840E-03  4.07271970E-03 -1.07431035E-02 -1.82223358E-02
 -2.07454895E-02 -1.47672599E-03 -5.14803463E-04  6.59364670E-03 -1.28348719E-03
  2.98640328E-03  2.62218255E-03  4.44771763E-03  5.06357035E-03  6.04522665E-04
 -3.83589636E-05  1.11725055E-03  2.60379762E-03 -1.89797625E-03  9.78763056E-03
  1.66016729E-02  1.89004217E-02  8.70640752E-04 -2.43114888E-04 -5.56529677E-03
  8.14464742E-04 -3.12993837E-03 -1.29905928E-03 -2.20345027E-03 -2.50855077E-03
 -6.30475898E-04 -3.12894213E-04 -7.44809928E-04 -1.78493516E-03  6.21555576E-04
 -1.10242708E-03 -1.86992487E-03 -2.12884381E-03  6.76062962E-06  2.28324364E-04
  4.44652230E-04 -1.26171955E-03  1.01459948E-03
MO 16                     OCC NO =   2.00000000 ORB. ENERGY =  -0.78297591 
 -2.43217556E-02 -4.48697242E-02 -7.24337452E-02 -9.42872229E-02 -8.04554657E-02
 -2.77793430E-02 -3.42749526E-02 -1.57973014E-02  4.42972704E-02 -5.25763162E-03
  6.65450419E-02 -1.22598744E-01 -4.03121686E-03  5.10224972E-02 -9.40009034E-02
 -2.01185976E-03  2.54638023E-02 -4.69130394E-02  1.67935993E-02 -5.45933916E-04
  2.04867928E-03 -3.07509430E-03  1.85820066E-03 -3.15130060E-04 -9.13665176E-07
  7.10802445E-05 -4.16528037E-03  2.47640507E-03  1.68887530E-03  1.05839212E-02
 -2.81951136E-03  8.21832135E-03 -4.29189569E-02 -7.91785672E-02 -1.27818931E-01
 -1.66382284E-01 -1.41974318E-01 -4.90203276E-02 -6.12069321E-02 -2.82102316E-02
  7.91044136E-02  2.03841638E-02  1.01596413E-01  2.59623722E-02  1.56292777E-02
  7.78976544E-02  1.99062924E-02  7.80010505E-03  3.88763895E-02  9.93463516E-03
  2.94226801E-02  1.50239901E-03  3.08960691E-03  3.11613740E-04  2.22123454E-03
  8.82966920E-05 -2.15111487E-04 -1.80427774E-04 -6.65086923E-03  3.52882983E-03
  3.12203940E-03  2.32980984E-04  1.08178444E-03  2.53374371E-03  3.68424353E-02
  6.78492065E-02  1.09623633E-01  1.43472907E-01  1.22897327E-01  4.22780835E-02
  5.95104921E-02  2.94192079E-02 -7.76057155E-02 -1.28061115E-02  8.57856945E-02
  5.66247487E-02 -9.96972047E-03  6.67852527E-02  4.40830860E-02 -4.73397590E-03
  3.17120001E-02  2.09322084E-02 -3.30723024E-02 -1.59814788E-03  3.28272995E-03
  2.09569686E-03 -7.85671573E-04  1.70102788E-04 -4.19083141E-04  5.64763625E-04
  4.91838773E-03 -5.79073023E-03  8.72342499E-04 -1.34644366E-03  3.18802569E-03
 -2.76138678E-03 -1.39494301E-02 -2.57344532E-02 -4.15434430E-02 -5.40772241E-02
 -4.61441976E-02 -1.59324849E-02 -1.93496715E-02 -8.91824989E-03  2.50076971E-02
  8.90259829E-02 -1.02357914E-01 -1.34488019E-02  6.82594500E-02 -7.84815253E-02
 -1.03116842E-02  3.40662499E-02 -3.91677820E-02 -5.14625319E-03  1.05024545E-02
  2.58221613E-03 -2.61201575E-03 -6.20714701E-04 -4.66978987E-03  3.93179347E-04
  6.58992914E-04  3.01501505E-04  6.67963320E-03 -2.54537734E-03 -4.13425586E-03
  5.90094060E-03  4.46466635E-03 -8.54548698E-03 -4.38146802E-02 -8.08310326E-02
 -1.30486526E-01 -1.69854701E-01 -1.44937338E-01 -5.00433872E-02 -6.15181402E-02
 -2.83536672E-02  7.95066218E-02  5.67667172E-02  5.06408048E-02 -1.78943259E-02
  4.35251010E-02  3.88281418E-02 -1.37202287E-02  2.17220761E-02  1.93779643E-02
 -6.84735577E-03  2.95528395E-02  2.35623237E-03  1.19334794E-03  1.43173288E-04
  6.00756433E-03 -8.13768596E-05  3.11391344E-04  3.47516339E-04  4.85127122E-04
  8.85738538E-04 -1.37086566E-03  5.48427420E-03 -3.54732939E-03  3.90674039E-03
  2.99518458E-02  5.52563345E-02  8.92009774E-02  1.16113179E-01  9.90795956E-02
  3.42098085E-02  4.19559053E-02  1.93374470E-02 -5.42242059E-02  5.27075737E-02
  5.82402182E-02 -7.55188086E-02  4.04128084E-02  4.46548876E-02 -5.79030096E-02
  2.01688240E-02  2.22859188E-02 -2.88976603E-02 -2.03850206E-02  1.41696692E-03
  1.76539864E-03 -2.24605477E-03 -1.09862588E-03 -1.09115878E-04 -3.35047645E-05
  4.94995121E-05  2.18909995E-03 -5.28910736E-03  3.10000741E-03 -2.45537020E-03
  7.70778106E-03 -4.71901490E-03  3.34881265E-02  6.17802031E-02  9.97325383E-02
  1.29822144E-01  1.10777481E-01  3.82488078E-02  4.77882385E-02  2.20255653E-02
 -6.17619680E-02  4.06217463E-03  8.45306385E-02  6.26661566E-02  3.11461662E-03
  6.48127064E-02  4.80484152E-02  1.55441200E-03  3.23460833E-02  2.39795269E-02
 -2.28319917E-02 -3.15192936E-04  2.28647673E-03  1.42055086E-03 -2.79475893E-03
 -3.16850792E-05 -2.29823213E-04  1.66700984E-05  6.03378006E-03 -4.87611286E-03
 -1.15766721E-03  4.32149038E-03 -3.06214161E-03 -2.75546851E-03 -3.27254976E-02
 -6.02674342E-02 -9.73738006E-02 -1.27440606E-01 -1.09164233E-01 -3.75537423E-02
 -5.31549244E-02 -2.62773121E-02  6.93176244E-02  2.78232361E-02  3.46434880E-02
  8.88744136E-02  2.16607427E-02  2.69703954E-02  6.91898597E-02  1.02852868E-02
  1.28064976E-02  3.28537926E-02  2.88092738E-02  2.43226805E-03  1.40128821E-03
  3.62804878E-03  1.42532883E-03  1.93393412E-05 -4.82965616E-04  1.78069976E-04
 -4.41411870E-03  3.95316667E-03  4.60952027E-04 -2.24748485E-03  2.81156232E-03
 -1.57974091E-03  1.00942581E-02  1.86222814E-02  3.00621769E-02  3.91320256E-02
  3.33914315E-02  1.15292606E-02  1.39689114E-02  6.43826137E-03 -1.80535522E-02
  6.63281990E-03 -1.25567651E-01 -1.90653667E-02  5.08562359E-03 -9.62772721E-02
 -1.46181082E-02  2.53808263E-03 -4.80491069E-02 -7.29546058E-03 -8.22318123E-03
  5.69450750E-04 -3.28008857E-03 -6.73876336E-04  5.17185853E-03 -6.96017943E-04
  2.35490278E-04 -1.25952326E-04 -3.67200235E-03  1.97616104E-03  1.69584131E-03
 -7.08968675E-03  1.26342116E-02 -5.24891225E-03  4.93112243E-02  9.09712718E-02
  1.46856038E-01  1.91162944E-01  1.63119702E-01  5.63213216E-02  6.85084795E-02
  3.15755097E-02 -8.85410020E-02 -2.62761481E-03  3.38889709E-02 -3.33933533E-02
 -2.01468758E-03  2.59839031E-02 -2.56038951E-02 -1.00547031E-03  1.29677889E-02
 -1.27781383E-02 -3.40372087E-02  1.46244321E-04  7.50979908E-04 -1.01701584E-04
 -6.83638449E-03  1.78614849E-04  3.28265961E-04  5.53910342E-04  4.54866023E-04
  4.83487510E-04 -9.38353532E-04 -6.15275227E-03  2.46702394E-03 -8.96083010E-04
  9.01831200E-03  1.52967631E-02  1.74148277E-02  2.47617301E-03 -2.82661332E-04
  1.67444963E-03 -3.59773648E-03 -3.92276448E-03  7.81210471E-03  1.32508073E-02
  1.50855789E-02  2.58785319E-03  5.39311401E-04 -4.66465444E-03  7.66071350E-04
 -1.92147161E-03  1.49841707E-02  2.54159879E-02  2.89352098E-02  3.72122060E-03
 -3.36818841E-04 -4.32677858E-03 -1.80880718E-03  6.61204454E-03  1.37487732E-02
  2.33205201E-02  2.65495934E-02  4.31721833E-03 -8.92677035E-05  7.78434371E-03
 -1.02976248E-03  8.62152522E-04 -1.29657343E-02 -2.19923380E-02 -2.50375046E-02
 -2.28241522E-03  1.05184490E-04 -3.10945677E-04 -1.27681291E-03 -7.99203645E-03
  6.68935679E-03  1.13464145E-02  1.29174945E-02  1.47773470E-03 -7.33946435E-04
 -1.49350744E-03 -2.96301002E-03 -2.03268866E-05  1.48795771E-02  2.52385773E-02
  2.87332341E-02  3.54128585E-03 -2.52384925E-04 -6.84780464E-03  3.96621656E-03
 -2.81960384E-03  1.38168238E-02  2.34359467E-02  2.66810025E-02  4.37115333E-03
  3.44327595E-04  1.14076206E-03  6.13734415E-04  7.99183418E-03 -9.39836757E-03
 -1.59414092E-02 -1.81487347E-02 -2.67506845E-03 -3.20777513E-05 -4.32468856E-03
  2.29010209E-03 -2.63731613E-03 -1.02052457E-02 -1.73100271E-02 -1.97068581E-02
 -2.92738698E-03  3.45948278E-05  2.02217845E-03 -4.61000400E-03 -3.24260518E-03
 -1.20125597E-02 -2.03755736E-02 -2.31968751E-02 -3.77091010E-03 -3.09177177E-05
 -4.58493845E-03 -2.84450025E-03  4.03201323E-03 -9.43635859E-03 -1.60058492E-02
 -1.82220973E-02 -2.25305668E-03  2.39705674E-04  5.18658987E-03 -5.91101950E-05
  2.49214994E-03  1.24835338E-02  2.11744348E-02  2.41063505E-02  2.42609867E-03
  3.33069975E-06  1.52027145E-03 -6.26336346E-04 -7.85962494E-03 -1.85394448E-03
 -3.14464053E-03 -3.58006283E-03 -5.55094579E-04  4.97570247E-04  1.18674003E-03
 -2.09423123E-03 -3.56857134E-04 -1.38342569E-02 -2.34655166E-02 -2.67146667E-02
 -2.64535900E-03  6.79437367E-04 -8.53363004E-03 -8.09920583E-04 -6.03789513E-04
 -1.58812477E-02 -2.69376002E-02 -3.06675120E-02 -4.96912985E-03 -5.42867477E-04
  2.92070639E-03  3.12161543E-03  7.94587225E-03
MO 17                     OCC NO =   2.00000000 ORB. ENERGY =  -0.75502957 
 -1.93967470E-02 -3.57838761E-02 -5.77663494E-02 -7.51946299E-02 -6.41637200E-02
 -2.21541939E-02 -2.70415765E-02 -1.24634435E-02  3.49487873E-02  3.51285706E-02
  1.78076222E-02 -3.70333369E-02  2.69343492E-02  1.36537498E-02 -2.83948026E-02
  1.34421281E-02  6.81417815E-03 -1.41709967E-02  1.41055195E-02  1.66458081E-03
 -3.72018191E-04 -1.51816874E-03  8.89682062E-04 -2.09323492E-04  5.71295969E-05
 -1.30846688E-04  2.31268282E-04 -1.77966589E-03  1.54839761E-03  4.56231416E-03
 -3.07640698E-03  1.04794394E-03  6.13104568E-03  1.13107924E-02  1.82591507E-02
  2.37679912E-02  2.02812718E-02  7.00263683E-03  8.88681901E-03  4.09592858E-03
 -1.14854083E-02  5.36256493E-02  4.15360859E-02  5.95985618E-02  4.11167303E-02
  3.18472236E-02  4.56963790E-02  2.05201303E-02  1.58939968E-02  2.28056960E-02
 -4.24831544E-03  2.28325416E-03  9.52040010E-04  1.91727490E-03 -4.37129931E-03
  1.26025059E-04  3.76481305E-04 -2.94357007E-04 -3.66961016E-03  2.60005080E-03
  1.06955936E-03 -3.77093535E-03 -3.00897198E-03  3.81928628E-03  2.07117225E-02
  3.81428079E-02  6.16271494E-02  8.06562057E-02  6.90892259E-02  2.37674824E-02
  3.33660252E-02  1.64946046E-02 -4.35115585E-02  1.35292987E-01 -7.49045142E-02
  1.85529529E-01  1.05327308E-01 -5.83141156E-02  1.44437094E-01  5.00131314E-02
 -2.76896046E-02  6.85838410E-02 -1.96362391E-02  4.68013231E-03 -3.33426241E-03
  7.40162546E-03 -4.68585686E-04 -6.56594396E-04  5.05243589E-04  3.35850573E-04
 -4.01112705E-03 -4.22769152E-03  8.23881857E-03 -1.41123393E-03 -1.90864470E-03
  8.09473299E-03 -4.90413451E-02 -9.04733881E-02 -1.46052298E-01 -1.90116714E-01
 -1.62226952E-01 -5.60130763E-02 -7.06083555E-02 -3.25433410E-02  9.12549014E-02
  4.34140999E-02  6.97311665E-02  7.10659760E-02  3.32871651E-02  5.34654145E-02
  5.44888614E-02  1.66126285E-02  2.66829893E-02  2.71937610E-02  3.44606998E-02
  2.02321046E-03  4.93919341E-03  2.67851053E-03  6.36263038E-03 -1.81569837E-04
  9.91014901E-04  1.23649826E-04 -3.34029398E-03  1.25861120E-03  2.08168278E-03
 -3.59882887E-03  2.26741564E-03 -1.86089632E-03  3.57011743E-02  6.58629202E-02
  1.06323318E-01  1.38401382E-01  1.18098161E-01  4.07764631E-02  5.10719194E-02
  2.35390115E-02 -6.60058280E-02  2.53159569E-02  1.15299287E-01  5.93033361E-02
  1.94106624E-02  8.84041455E-02  4.54700187E-02  9.68728105E-03  4.41198649E-02
  2.26927264E-02 -2.22568811E-02  9.06663629E-04  4.23693293E-03  3.03775819E-03
  2.08191524E-03 -1.52759836E-04  1.43137387E-05  1.08613925E-04  4.64011752E-03
 -9.68830776E-04 -3.67128675E-03  8.61621956E-03 -4.75667088E-03 -2.94224977E-05
  2.43513535E-02  4.49243277E-02  7.25218923E-02  9.44019643E-02  8.05533747E-02
  2.78131487E-02  3.43241004E-02  1.58199536E-02 -4.43607896E-02 -3.98813430E-02
 -2.13579550E-02  1.36027063E-01 -3.05784722E-02 -1.63759187E-02  1.04296883E-01
 -1.52608009E-02 -8.17273124E-03  5.20514550E-02 -1.69179534E-02 -1.59003216E-03
 -5.78156752E-04  4.02496068E-03 -2.27480326E-03 -1.63471403E-04 -9.22857996E-05
  5.99931118E-05 -2.91248758E-03  7.54879622E-03 -4.63630864E-03  3.34548108E-03
 -4.22618220E-03  5.66920407E-03 -4.81078322E-02 -8.87512070E-02 -1.43272160E-01
 -1.86497800E-01 -1.59138925E-01 -5.49468549E-02 -6.93999401E-02 -3.19863832E-02
  8.96931340E-02 -7.80986700E-04 -3.06227706E-02  3.90471251E-02 -5.98810829E-04
 -2.34795889E-02  2.99388470E-02 -2.98848575E-04 -1.17179606E-02  1.49415831E-02
  3.38118537E-02  1.22150414E-03 -1.27349778E-03  1.22939557E-03  4.03288194E-03
  9.56375505E-05  3.15702309E-04  6.91834472E-05  1.03324967E-03 -3.75893269E-03
  2.72568302E-03 -4.19968869E-03  1.12709751E-03  1.55350819E-04  2.48172689E-02
  4.57036020E-02  7.38430877E-02  9.66441467E-02  8.27843218E-02  2.84787517E-02
  4.06307269E-02  2.00859338E-02 -5.29852220E-02  1.45618822E-02 -2.31069173E-01
 -1.49618654E-01  1.13366102E-02 -1.79890286E-01 -1.16480022E-01  5.38302350E-03
 -8.54182702E-02 -5.53088343E-02 -2.19148542E-02  1.77201325E-04 -9.74234734E-03
 -6.62604293E-03  4.36329905E-04 -1.76979838E-04  9.18358314E-04 -1.64228947E-04
  3.93570661E-03 -5.14413666E-03  1.20843005E-03 -1.64113742E-03 -1.15245131E-02
 -3.83680333E-03 -5.35436185E-03 -9.87793577E-03 -1.59460727E-02 -2.07570505E-02
 -1.77120305E-02 -6.11553940E-03 -7.56401903E-03 -3.48625101E-03  9.77580920E-03
  1.09937623E-01 -6.65385922E-03 -1.62891685E-01  8.42931630E-02 -5.10175520E-03
 -1.24894963E-01  4.20681965E-02 -2.54613343E-03 -6.23313405E-02  4.53965693E-03
  4.00551436E-03 -1.43239124E-03 -5.58585442E-03 -8.36725701E-03  1.01898088E-03
 -3.11932175E-04  5.32890011E-04 -4.02087123E-03  8.21969339E-03 -4.19882216E-03
  7.82539605E-04 -2.94424616E-03  5.56296712E-03  2.89460562E-02  5.34008145E-02
  8.62055888E-02  1.12214073E-01  9.57524807E-02  3.30610355E-02  4.06189468E-02
  1.87212438E-02 -5.24963081E-02  4.33660870E-02  3.29429917E-02 -6.83925663E-02
  3.32503518E-02  2.52585866E-02 -5.24390612E-02  1.65942561E-02  1.26058051E-02
 -2.61707670E-02 -2.02760442E-02  2.04561332E-03  1.01898933E-03 -2.29655042E-03
  2.00236975E-03  1.14724229E-04 -3.82017660E-05 -3.65664434E-04 -6.45292775E-05
  1.53664581E-03 -1.47211653E-03 -8.89338655E-04 -1.11787336E-03 -5.12148869E-03
  5.34435796E-03  9.06504205E-03  1.03202321E-02  2.41666713E-03 -4.72372212E-04
  1.63358705E-03 -2.48523755E-03 -1.61285170E-03  9.27933682E-03  1.57395105E-02
  1.79188801E-02  3.06792996E-03  2.97707789E-04 -4.15084591E-03 -5.50441704E-04
 -4.17889096E-04 -1.42212720E-03 -2.41219674E-03 -2.74620129E-03 -5.15902299E-04
 -2.44883455E-04  1.54534054E-03  9.05280661E-04  3.88360121E-04 -4.51094748E-03
 -7.65142023E-03 -8.71087327E-03 -9.16597908E-04  3.53384061E-04 -1.49727639E-03
  1.44269053E-03  7.35074208E-04 -1.47878806E-02 -2.50830428E-02 -2.85561635E-02
 -3.95746024E-03  7.30115041E-05  1.52836347E-03 -3.38566516E-03 -6.96271053E-03
  1.90247806E-02  3.22696267E-02  3.67378369E-02  5.47499134E-03 -9.49760115E-04
 -7.75530483E-03 -4.17400558E-03  3.41548830E-03 -1.03610304E-02 -1.75742675E-02
 -2.00076865E-02 -3.63711606E-03  2.55640691E-04  6.09347773E-03  6.42503946E-05
  3.03263020E-03 -1.56159162E-02 -2.64875478E-02 -3.01551432E-02 -5.22571920E-03
 -1.06254596E-04  5.81652852E-04  1.60580604E-03 -7.79551086E-03 -8.11721053E-03
 -1.37683245E-02 -1.56747541E-02 -2.45766611E-03 -4.77890879E-05 -5.00640134E-03
  1.03443105E-03  1.10660609E-03 -9.54447268E-03 -1.61892311E-02 -1.84308712E-02
 -3.05991385E-03  1.76975193E-04  2.89521919E-04 -5.55128639E-03  9.58214099E-04
  1.72226097E-02  2.92128040E-02  3.32577516E-02  6.27746145E-03 -5.15711948E-05
  6.58442501E-03  5.21957753E-03 -3.44361150E-03  1.57710905E-02  2.67507527E-02
  3.04547927E-02  4.46464746E-03 -3.35729583E-04 -8.09252569E-03  1.84967532E-03
 -2.09035275E-03 -1.55058230E-02 -2.63008089E-02 -2.99425475E-02 -3.90923719E-03
 -1.52828347E-04 -1.36662318E-03 -3.82522195E-03  8.43650568E-03  4.02172246E-03
  6.82160204E-03  7.76615441E-03  1.30603250E-03 -9.17247925E-04 -1.20223577E-04
  8.19619868E-05 -3.40277039E-03 -1.26554788E-02 -2.14660860E-02 -2.44383852E-02
 -3.13786081E-03  4.99895887E-04 -5.99334618E-03  1.32545342E-04 -9.63356290E-04
 -1.16998781E-02 -1.98452064E-02 -2.25930707E-02 -3.68860318E-03  4.68692979E-04
  2.84708925E-03  2.71445590E-03  4.78462173E-03
MO 18                     OCC NO =   2.00000000 ORB. ENERGY =  -0.74313402 
  3.50594567E-02  6.46790545E-02  1.04412190E-01  1.35913660E-01  1.15975383E-01
  4.00435187E-02  4.96489234E-02  2.28831536E-02 -6.41667347E-02 -2.75728071E-02
 -2.28447622E-02 -1.24910496E-01 -2.11410712E-02 -1.75159078E-02 -9.57734079E-02
 -1.05508763E-02 -8.74166568E-03 -4.77976434E-02 -2.53928951E-02 -1.58107674E-03
 -8.87992419E-04 -4.09271060E-03 -5.12320199E-03  1.11300985E-04  2.86514863E-04
  3.06290447E-04 -2.40543046E-03  3.39096028E-03 -9.85529821E-04  6.19051254E-03
  4.15742578E-04  1.00179541E-02 -4.74718009E-02 -8.75778317E-02 -1.41377966E-01
 -1.84032122E-01 -1.57034958E-01 -5.42204053E-02 -6.87484097E-02 -3.16860933E-02
  8.88510900E-02 -3.82796927E-02  1.04548324E-02 -6.38743673E-02 -2.93504288E-02
  8.01609917E-03 -4.89747941E-02 -1.46479212E-02  4.00059534E-03 -2.44418549E-02
  3.38514658E-02 -4.35378339E-04  9.61306081E-04 -2.35838990E-03  7.78942221E-03
  2.13037133E-04 -4.22624608E-04  1.94691961E-04  1.30796130E-03 -3.53424640E-03
  2.22628510E-03 -5.87662701E-03  4.26727659E-04 -4.30831803E-03  1.72651799E-02
  3.17956385E-02  5.13720586E-02  6.72345770E-02  5.75924052E-02  1.98124448E-02
  2.84442710E-02  1.40615191E-02 -3.70932574E-02 -8.70820145E-02  2.49708135E-01
  8.61678810E-02 -6.77944542E-02  1.94400955E-01  6.70827897E-02 -3.21912047E-02
  9.23084491E-02  3.18532812E-02 -1.52188020E-02 -4.41767391E-03  1.09248154E-02
  3.73993836E-03  2.91345207E-04  2.45259677E-04 -1.11596071E-03  8.50358543E-05
  7.54783507E-03 -3.02860755E-03 -4.51922752E-03 -4.06669130E-03  1.03153808E-02
  1.78935368E-03  9.31882703E-03  1.71917359E-02  2.77528298E-02  3.61259416E-02
  3.08263343E-02  1.06435940E-02  1.41023841E-02  6.49977884E-03 -1.82260536E-02
  2.19624365E-02  2.74759890E-02  1.78324635E-01  1.68393967E-02  2.10668373E-02
  1.36727966E-01  8.40403922E-03  1.05138284E-02  6.82368382E-02 -4.40464771E-03
 -3.20583168E-04  1.64442102E-03  6.86225336E-03 -6.97322515E-04  7.12686298E-04
 -4.27762139E-04  2.00061305E-04 -2.59976331E-03  7.13509945E-03 -4.53533615E-03
 -2.03005901E-03  4.27656370E-03 -9.72562145E-03  2.10496811E-02  3.88332734E-02
  6.26890288E-02  8.16024964E-02  6.96315646E-02  2.40421095E-02  2.99876326E-02
  1.38212786E-02 -3.87562979E-02 -3.70820485E-02 -7.64061803E-02  6.04644573E-02
 -2.84321515E-02 -5.85833897E-02  4.63602924E-02 -1.41896364E-02 -2.92372176E-02
  2.31370354E-02 -1.43237597E-02 -7.41707980E-04 -2.46643804E-03  2.50038327E-03
 -3.75426368E-03  2.17312557E-04 -2.91539585E-04 -2.13774021E-04 -1.44677823E-03
 -5.46000446E-04  1.99277867E-03 -1.09404772E-03  7.13064183E-03 -3.67721106E-03
 -3.20753918E-02 -5.91739351E-02 -9.55252080E-02 -1.24345449E-01 -1.06104207E-01
 -3.66352384E-02 -4.56070013E-02 -2.10202346E-02  5.89429166E-02 -1.62283520E-02
 -3.59715749E-02  4.13633447E-03 -1.24428661E-02 -2.75807111E-02  3.17147766E-03
 -6.20986230E-03 -1.37647080E-02  1.58278964E-03  2.19579264E-02 -6.55137141E-04
 -1.22212874E-03 -6.46808810E-04  4.80100985E-03 -6.29660776E-05  2.96047452E-04
  2.64648902E-04  7.06536785E-04 -1.08822167E-03  3.81684881E-04  2.58788357E-03
 -3.10396966E-03  3.39227301E-03  1.03976497E-02  1.91819901E-02  3.09657214E-02
  4.03081723E-02  3.43950396E-02  1.18757824E-02  1.56731879E-02  7.22376120E-03
 -2.02561752E-02  3.54734113E-02 -4.49131617E-02 -1.09397894E-01  2.71987511E-02
 -3.44365501E-02 -8.38793328E-02  1.35740832E-02 -1.71862522E-02 -4.18616663E-02
 -5.71746113E-03  1.36249756E-03 -5.95390804E-04 -4.17919695E-03 -4.16843491E-03
  3.36399220E-04 -2.87083398E-04  1.21210186E-04 -4.45115427E-03  5.23751086E-03
 -7.86356593E-04 -5.72457016E-03  5.75006316E-03  5.00958514E-03  2.26194115E-02
  4.16560173E-02  6.73034247E-02  8.80851852E-02  7.54528087E-02  2.59566275E-02
  3.67999576E-02  1.81921804E-02 -4.79896392E-02  1.17906671E-01  2.06451285E-01
 -1.61680557E-01  9.17918406E-02  1.60724947E-01 -1.25870367E-01  4.35860125E-02
  7.63178898E-02 -5.97677020E-02 -2.08386389E-02  4.56753477E-03  9.27008234E-03
 -6.99455926E-03  1.57624874E-03 -3.88356163E-04 -5.39022992E-04 -4.43594535E-04
 -2.66449779E-03 -4.75939560E-03  7.42389339E-03 -6.24408041E-04  1.24282678E-02
 -4.47286129E-03 -5.32156283E-02 -9.81742687E-02 -1.58483924E-01 -2.06298998E-01
 -1.76035326E-01 -6.07807767E-02 -7.77345442E-02 -3.58277963E-02  1.00464855E-01
  4.10713021E-02 -2.32571886E-02 -1.02357752E-02  3.14908570E-02 -1.78321300E-02
 -7.84814007E-03  1.57161449E-02 -8.89948276E-03 -3.91677198E-03  3.63058932E-02
  2.99388800E-03 -1.34758952E-03  3.22646240E-04 -1.71632156E-03  6.64269030E-04
 -3.82128059E-04  5.44803530E-04 -2.73795438E-03 -1.77601355E-04  2.91555573E-03
 -4.08460740E-05  1.13831601E-03  1.86563828E-03  2.18435169E-02  4.02977727E-02
  6.50531879E-02  8.46799294E-02  7.22575440E-02  2.49487973E-02  3.09835986E-02
  1.42803186E-02 -4.00434936E-02  2.18438827E-02 -1.45607896E-01 -7.90339554E-03
  1.67484971E-02 -1.11642855E-01 -6.05982002E-03  8.35867398E-03 -5.57176097E-02
 -3.02427493E-03 -1.39054518E-02  1.22475523E-03 -4.94811458E-03 -1.24217531E-03
  3.26898574E-03 -5.68746061E-05 -2.99295163E-04 -2.72906310E-04  2.60949392E-03
 -2.37989228E-03 -2.29601639E-04  1.08511115E-02 -1.18186747E-02 -3.22260843E-04
 -1.43818063E-02 -2.43942640E-02 -2.77720131E-02 -4.72121135E-03  1.08433133E-04
 -3.04254180E-03  7.02448240E-03 -9.83445679E-05 -1.20709698E-02 -2.04746481E-02
 -2.33096680E-02 -2.92750491E-03  2.98377040E-04  6.25352046E-03 -2.03478319E-04
 -2.59053326E-03  1.66324999E-02  2.82118662E-02  3.21182191E-02  5.23976990E-03
 -2.74827124E-04 -5.90734991E-03 -3.42609513E-03  5.57068885E-03  1.76013201E-02
  2.98551684E-02  3.39890610E-02  6.20126775E-03 -1.11920914E-04  8.66449839E-03
 -2.98406072E-03 -5.29679769E-04 -1.22201224E-02 -2.07276392E-02 -2.35976894E-02
 -3.93811285E-03 -3.44883238E-04 -2.54830760E-03  2.55137437E-03 -7.22836618E-03
 -3.10139634E-03 -5.26055486E-03 -5.98895700E-03 -4.75560453E-04 -3.73765221E-04
  1.66715157E-03  1.44036196E-03  2.22648702E-03 -5.77664373E-03 -9.79828049E-03
 -1.11549983E-02 -2.11486447E-03 -4.12517443E-04  2.54228149E-03 -2.20040218E-03
  2.34961926E-03 -1.13210758E-02 -1.92026861E-02 -2.18615839E-02 -4.33819641E-03
  2.81776114E-04 -4.83556158E-04 -2.26599693E-03 -5.26860185E-03  9.79519554E-03
  1.66145045E-02  1.89150300E-02  2.18499480E-03 -3.51334333E-05  4.84063853E-03
 -2.69994021E-03  1.70028101E-03  1.20332931E-02  2.04107413E-02  2.32369124E-02
  4.00206541E-03 -1.31998418E-04 -1.51403195E-03  5.71503231E-03  2.45244600E-03
 -6.10851233E-03 -1.03611924E-02 -1.17958538E-02 -1.97909591E-03  3.95125433E-04
 -1.78751249E-03 -2.69432769E-03 -4.54576876E-04 -2.26778468E-03 -3.84659181E-03
 -4.37920971E-03 -7.49383165E-04 -2.87637873E-04  2.08044329E-03 -7.95174640E-04
 -9.85287922E-04 -1.46278574E-02 -2.48116131E-02 -2.82471504E-02 -3.73130787E-03
  1.38301315E-04  7.11106417E-04  4.23056998E-03  7.51437893E-03  1.86686779E-02
  3.16656091E-02  3.60501841E-02  5.80999803E-03 -1.02286899E-03 -8.39823826E-03
  1.30651083E-03 -4.81426638E-03 -7.29847932E-03 -1.23796015E-02 -1.40937417E-02
 -1.56799672E-03 -8.86802826E-05 -3.75068994E-03 -2.66783239E-03 -3.90761282E-04
 -9.71314693E-03 -1.64753346E-02 -1.87565899E-02 -2.84217351E-03 -9.04261967E-05
  1.99842075E-03 -1.34002765E-03  4.95684317E-03
MO 19                     OCC NO =   2.00000000 ORB. ENERGY =  -0.69002719 
 -3.75655452E-02 -6.93023844E-02 -1.11875688E-01 -1.45628918E-01 -1.24265431E-01
 -4.29058735E-02 -5.37909279E-02 -2.47922005E-02  6.95199001E-02  7.06985126E-02
  7.83314145E-02 -6.86119986E-03  5.42071139E-02  6.00595366E-02 -5.26073079E-03
  2.70531493E-02  2.99739184E-02 -2.62547340E-03  2.90343395E-02  3.71270696E-03
  2.57703387E-03 -2.47720304E-04  3.07006189E-03  1.76766967E-04 -2.33276845E-04
 -2.06056538E-06  1.54660320E-03 -5.19315131E-03  3.64654812E-03  6.63822999E-03
 -4.26549952E-03 -2.50845345E-03  2.77936605E-02  5.12748300E-02  8.27735859E-02
  1.07746625E-01  9.19403985E-02  3.17448149E-02  4.04597549E-02  1.86478724E-02
 -5.22905671E-02  7.60454947E-02  8.38893717E-03  9.80261551E-02  5.83068389E-02
  6.43210239E-03  7.51602085E-02  2.90991994E-02  3.21006993E-03  3.75102121E-02
 -2.19583946E-02  2.92128364E-03  2.50078022E-04  4.09483603E-03 -4.40698222E-03
 -4.70815252E-05  3.77924262E-04  4.42638915E-05 -1.23934326E-03  3.21679516E-03
 -1.97745190E-03  3.59895266E-03  9.26886543E-04  7.66706535E-03 -1.11102200E-02
 -2.04606348E-02 -3.30581482E-02 -4.32657494E-02 -3.70609689E-02 -1.27493964E-02
 -1.89125667E-02 -9.34948967E-03  2.46632689E-02  9.06744357E-02 -1.93711782E-01
  7.06155416E-02  7.05911998E-02 -1.50807082E-01  5.49750959E-02  3.35191984E-02
 -7.16085367E-02  2.61041200E-02  9.59484193E-03  3.20319937E-03 -7.84173987E-03
  2.59936318E-03  6.41513684E-04 -3.28272795E-04  5.55953179E-04 -1.53622232E-04
 -5.52794319E-03  2.03116368E-03  3.49677951E-03  2.65823455E-03 -3.52991456E-03
  5.02479193E-03 -5.44990150E-03 -1.00541911E-02 -1.62306037E-02 -2.11274255E-02
 -1.80280721E-02 -6.22466100E-03 -7.44299364E-03 -3.43047049E-03  9.61939484E-03
 -1.14961459E-01  7.15600200E-02  1.40062497E-02 -8.81451201E-02  5.48676628E-02
  1.07390997E-02 -4.39905931E-02  2.73828095E-02  5.35956346E-03  6.51143093E-03
 -5.41422335E-03  2.63073156E-03  1.21816916E-03  1.91743611E-03 -2.34551897E-04
  3.77727680E-04 -2.76013680E-04 -4.90496442E-03  1.02781212E-03  3.87715231E-03
 -8.46721172E-03 -5.06627267E-04  6.76150379E-03  2.90032043E-02  5.35062435E-02
  8.63757840E-02  1.12435617E-01  9.59415244E-02  3.31263078E-02  4.15437276E-02
  1.91474746E-02 -5.36915035E-02 -1.39922252E-01 -3.86395139E-02  2.58550903E-02
 -1.07283466E-01 -2.96263168E-02  1.98240355E-02 -5.35419690E-02 -1.47856086E-02
  9.89358318E-03 -2.29345451E-02 -5.81278184E-03 -9.89863883E-04  4.68847316E-04
 -2.75799583E-03  3.46625474E-05 -4.07718960E-05 -2.08561640E-04  2.10289085E-03
 -3.04862168E-03  9.45730827E-04 -8.62692502E-04  7.89341816E-03 -7.16506665E-03
 -4.17029089E-02 -7.69351544E-02 -1.24197362E-01 -1.61668078E-01 -1.37951676E-01
 -4.76314059E-02 -5.93507540E-02 -2.73547204E-02  7.67054716E-02 -8.93312967E-02
 -2.14194354E-02 -7.88932496E-02 -6.84935452E-02 -1.64230580E-02 -6.04903159E-02
 -3.41830798E-02 -8.19625704E-03 -3.01889075E-02  3.30800584E-02 -3.46979192E-03
  9.54609391E-05 -2.80317188E-03  4.46195018E-03 -2.83207172E-05  3.18611742E-04
  9.27150500E-05  3.93412866E-03 -5.45927857E-03  1.52514990E-03  4.18833551E-03
 -7.47237793E-03  2.82708617E-03  3.77099794E-02  6.95688422E-02  1.12305834E-01
  1.46188840E-01  1.24743214E-01  4.30708404E-02  5.49117433E-02  2.53087836E-02
 -7.09684525E-02 -4.44060999E-02  6.51528684E-02 -1.15346406E-01 -3.40477674E-02
  4.99550673E-02 -8.84402734E-02 -1.69922224E-02  2.49310800E-02 -4.41378953E-02
 -2.96067200E-02 -2.81941148E-03  2.38996796E-03 -4.34074649E-03 -4.29624629E-03
 -3.10938951E-06 -2.97232486E-04  5.90484019E-06  9.60806760E-04  5.73835425E-03
 -6.69916101E-03  4.25011214E-03 -1.78146856E-03  3.29572259E-03 -2.25961243E-02
 -4.16131315E-02 -6.72341344E-02 -8.79944995E-02 -7.53751283E-02 -2.59299046E-02
 -3.68407955E-02 -1.82123687E-02  4.80428945E-02  4.38668353E-04  1.60462092E-01
 -1.52705080E-02  3.41508884E-04  1.24921776E-01 -1.18882844E-02  1.62160497E-04
  5.93172778E-02 -5.64497791E-03  2.37965770E-02  1.02624888E-03  7.51505230E-03
 -1.62693735E-03  1.26896194E-04 -3.60040466E-04 -3.43705310E-04  4.94689945E-04
 -5.43165254E-03  5.29368833E-03  1.37964209E-04  6.09217390E-04  9.90867750E-03
 -4.31399036E-03 -1.50280618E-03 -2.77243551E-03 -4.47557659E-03 -5.82587145E-03
 -4.97122713E-03 -1.71644552E-03 -3.31580493E-03 -1.52825214E-03  4.28537742E-03
 -5.62734350E-02 -8.79415554E-02 -4.21306392E-02 -4.31468837E-02 -6.74279801E-02
 -3.23030892E-02 -2.15333192E-02 -3.36512882E-02 -1.61215057E-02 -1.17047654E-03
 -1.05960734E-03 -2.31430845E-03 -1.28879378E-03  2.50736624E-03 -4.94242280E-05
 -5.41534206E-04  5.36297141E-05 -2.54886775E-03  1.45455898E-03  1.09430877E-03
 -9.29713034E-03  1.45608702E-02 -9.82105542E-04  3.37851058E-02  6.23280822E-02
  1.00616986E-01  1.30973432E-01  1.11759878E-01  3.85880058E-02  4.83370674E-02
  2.22785201E-02 -6.24712797E-02  3.28557839E-02  3.90162292E-02 -8.40943008E-02
  2.51917212E-02  2.99151580E-02 -6.44781505E-02  1.25724346E-02  1.49297607E-02
 -3.21791164E-02 -2.59515681E-02  8.27335432E-04  1.08650169E-03 -3.54250130E-03
 -2.10397587E-03 -1.39386903E-04  1.90065523E-05 -1.97473063E-04  4.01925976E-03
 -7.10812149E-04 -3.30844761E-03 -6.39831832E-03  4.44128201E-03 -5.40047210E-03
  1.60471058E-02  2.72189270E-02  3.09877927E-02  6.93962509E-03  6.20938305E-05
  4.15666160E-03 -6.26317919E-03 -2.68874874E-03  1.85622779E-02  3.14851346E-02
  3.58447203E-02  6.63395623E-03 -3.55087843E-04 -8.47299338E-03  7.57381017E-04
  5.26377825E-04 -1.10985072E-02 -1.88251676E-02 -2.14317923E-02 -4.21458915E-03
  2.58019488E-04  4.70359159E-03  2.43195153E-03 -2.24439225E-03 -1.49452483E-02
 -2.53499683E-02 -2.88600488E-02 -5.71318248E-03  1.11823783E-04 -6.05353248E-03
  2.60396106E-03  1.13336745E-03  1.49331332E-03  2.53294187E-03  2.88366539E-03
  1.36555712E-04  1.54390059E-04  1.42065298E-03 -3.64616868E-03  2.20765047E-03
 -3.47544522E-03 -5.89501252E-03 -6.71126477E-03 -1.12084265E-03 -1.96814660E-04
 -2.26637654E-04  2.50136183E-03  1.54930392E-04 -1.88517404E-02 -3.19761177E-02
 -3.64036873E-02 -7.25081652E-03  3.36248203E-04  6.31025572E-03 -3.91732717E-03
  2.48329675E-03 -1.14534251E-02 -1.94271755E-02 -2.21171572E-02 -4.68288457E-03
 -3.88609746E-04 -3.00433463E-03 -8.22314166E-04 -5.65577224E-03  2.17864217E-02
  3.69538924E-02  4.20707090E-02  7.82115848E-03 -3.00276140E-04  9.22029538E-03
 -3.22338285E-03  1.97430576E-03  1.58396781E-02  2.68670903E-02  3.05872389E-02
  6.69206089E-03  6.49102620E-05 -3.40689692E-03  7.41389091E-03  9.99997677E-04
 -1.71884423E-02 -2.91548496E-02 -3.31917726E-02 -7.27607473E-03  1.23229577E-04
 -7.04687959E-03 -4.23755833E-03  1.32383173E-03 -2.02638030E-02 -3.43712430E-02
 -3.91304533E-02 -7.56499203E-03  7.17518243E-06  8.42550261E-03 -1.68484436E-03
  1.74126562E-03  5.79496308E-03  9.82935358E-03  1.11903739E-02  1.58124331E-03
 -2.51863689E-04 -1.97373017E-05  2.32170439E-03 -3.75429741E-03 -4.51597645E-03
 -7.65995032E-03 -8.72058448E-03 -2.32695752E-03  1.51448372E-05  7.90141533E-04
 -1.23761882E-03  2.94253620E-04 -1.38568646E-02 -2.35038636E-02 -2.67583234E-02
 -4.96877707E-03  3.85053016E-05 -7.08713582E-03 -1.24414680E-03 -1.15817615E-03
 -1.56522380E-02 -2.65491564E-02 -3.02252824E-02 -5.71462334E-03  5.20215944E-04
  3.32142342E-03  3.21330630E-03  5.73369518E-03
MO 20                     OCC NO =   2.00000000 ORB. ENERGY =  -0.64785212 
 -2.57898389E-02 -4.75781017E-02 -7.68059121E-02 -9.99784858E-02 -8.53118311E-02
 -2.94561295E-02 -3.78204020E-02 -1.74313965E-02  4.88794426E-02  1.02160009E-01
  1.22530184E-01  5.60210442E-02  7.83297844E-02  9.39483362E-02  4.29533664E-02
  3.90920526E-02  4.68868047E-02  2.14367405E-02  2.05004364E-02  4.49926866E-03
  6.62123287E-03  1.52466915E-03 -1.14639724E-03  2.39083791E-04  4.66646514E-04
  5.90218717E-05  7.78022526E-04 -4.47865792E-03  3.70063539E-03  2.11171581E-03
 -7.80474493E-03 -2.54677430E-03  1.85214704E-02  3.41691316E-02  5.51596476E-02
  7.18014784E-02  6.12683373E-02  2.11544877E-02  2.72833584E-02  1.25748805E-02
 -3.52612685E-02  4.54910047E-03  4.04362843E-03 -3.93066887E-02  3.48796033E-03
  3.10039658E-03 -3.01378639E-02  1.74073668E-03  1.54731520E-03 -1.50409065E-02
 -1.52621535E-02 -1.06377563E-03  2.20499352E-05 -2.10841178E-03 -1.71572666E-03
 -2.65095403E-04  8.48899108E-05  2.46085756E-04  1.29214590E-04  8.46402194E-04
 -9.75616784E-04  1.59861844E-02  8.90142174E-03  2.91092584E-03 -2.30805469E-02
 -4.25052464E-02 -6.86755200E-02 -8.98809521E-02 -7.69910431E-02 -2.64857977E-02
 -3.74324929E-02 -1.85048763E-02  4.88145080E-02 -1.89600173E-01 -7.63097221E-02
 -4.23985513E-01 -1.47606142E-01 -5.94080878E-02 -3.30078106E-01 -7.00886171E-02
 -2.82090613E-02 -1.56732759E-01  2.52804998E-02 -7.36646816E-03 -4.08653959E-03
 -2.04780267E-02 -4.19346133E-03  1.47328717E-04  8.91208683E-04 -4.91335458E-04
 -2.65670112E-03  1.27808581E-02 -1.01241570E-02  1.16895176E-03 -1.38684015E-03
 -1.10208349E-02  3.31923267E-02  6.12345002E-02  9.88516035E-02  1.28675428E-01
  1.09798986E-01  3.79109571E-02  4.75706532E-02  2.19252804E-02 -6.14807588E-02
 -4.14852255E-03 -9.79175612E-02  5.02169639E-02 -3.18082270E-03 -7.50769456E-02
  3.85031676E-02 -1.58745348E-03 -3.74686581E-02  1.92157793E-02 -3.13889808E-02
  4.36621974E-04 -5.94572527E-03  1.18707446E-04  1.11584905E-02 -2.75065244E-03
  5.80606627E-05  1.12223032E-03 -3.38224341E-03  8.99018808E-03 -5.60794467E-03
 -1.87876865E-03  2.71471914E-03  8.52890838E-03 -8.00531568E-03 -1.47685189E-02
 -2.38410009E-02 -3.10339022E-02 -2.64812875E-02 -9.14335357E-03 -1.13668355E-02
 -5.23896642E-03  1.46906049E-02  3.93882736E-02 -4.91959840E-02  1.29962712E-02
  3.02004180E-02 -3.77203452E-02  9.96471249E-03  1.50721254E-02 -1.88250961E-02
  4.97308997E-03  6.67656914E-03 -1.48231320E-05 -2.60617957E-03  1.06467361E-03
  1.50873899E-03  2.46327873E-04  2.99592511E-04 -1.80188575E-04 -4.76947616E-03
  3.74449176E-03  1.02498440E-03 -3.28241550E-03 -3.71559731E-03  1.55976574E-03
  1.36136262E-02  2.51149492E-02  4.05433700E-02  5.27754261E-02  4.50333709E-02
  1.55489431E-02  1.80865652E-02  8.33608509E-03 -2.33752467E-02  8.43306871E-02
  2.61480076E-02  3.96991812E-02  6.46593964E-02  2.00486258E-02  3.04388021E-02
  3.22695709E-02  1.00056695E-02  1.51910957E-02 -1.51898958E-02  3.71961377E-03
 -7.37537811E-04  1.22510919E-03 -6.95752855E-03  1.93196913E-04 -8.28775032E-04
 -5.93352955E-04 -1.32483052E-03  1.97200811E-03 -6.47177592E-04 -6.02802672E-04
  4.98359553E-03  1.25004316E-03 -9.70528025E-03 -1.79046799E-02 -2.89037440E-02
 -3.76240901E-02 -3.21047073E-02 -1.10849856E-02 -1.39031774E-02 -6.40796463E-03
  1.79685970E-02  1.20885707E-01 -3.64699214E-03  4.55392025E-04  9.26874562E-02
 -2.79628115E-03  3.49165583E-04  4.62575372E-02 -1.39554029E-03  1.74258099E-04
  8.32158275E-03  6.25172386E-03  4.61030187E-04 -1.31378448E-03  5.12467154E-03
  7.58428425E-05  1.84212830E-04 -4.42746954E-04  4.43929008E-04 -2.63838466E-03
  2.19445565E-03 -5.56982249E-03  4.09553213E-03  4.00237269E-03  1.78756421E-02
  3.29198686E-02  5.31884718E-02  6.96118571E-02  5.96287574E-02  2.05129732E-02
  2.85565462E-02  1.41170227E-02 -3.72396719E-02  2.54047069E-01  5.60990423E-02
 -1.73402766E-01  1.97778870E-01  4.36738169E-02 -1.34996255E-01  9.39124026E-02
  2.07378730E-02 -6.41009967E-02 -2.07446207E-02  1.20645129E-02  1.59082854E-03
 -7.84348169E-03  6.06462071E-03  4.29692589E-04  6.10530678E-04 -7.59269161E-04
 -2.36176292E-03 -9.82300847E-03  1.21847714E-02  6.55120542E-04  2.69320665E-03
 -1.83970324E-03 -3.34270591E-02 -6.16675436E-02 -9.95506707E-02 -1.29585406E-01
 -1.10575472E-01 -3.81790590E-02 -4.79317854E-02 -2.20917259E-02  6.19474893E-02
  1.23429551E-01 -1.06459607E-01  1.08043109E-01  9.46379138E-02 -8.16264419E-02
  8.28405706E-02  4.72309523E-02 -4.07373158E-02  4.13432511E-02  3.01232793E-02
  6.48907150E-03 -4.18236499E-03  3.19621494E-03 -1.17827547E-02  1.97746228E-03
  2.39993394E-04  8.64704141E-04  1.77515789E-03 -5.56985207E-03  3.79469418E-03
 -1.47042896E-04  5.90979969E-03  1.04628918E-02  1.85745656E-02  3.42670839E-02
  5.53177731E-02  7.20073108E-02  6.14439745E-02  2.12151310E-02  2.70210442E-02
  1.24539801E-02 -3.49222512E-02  1.21898873E-01  2.04612512E-02  1.14178556E-02
  9.34642875E-02  1.56883834E-02  8.75448400E-03  4.66452305E-02  7.82960295E-03
  4.36910113E-03 -1.53086521E-02  6.05381120E-03  2.13864035E-03  1.25804833E-04
  2.97224822E-03 -2.15298198E-04 -1.44798597E-04 -2.78571990E-04  5.95525198E-03
 -2.57920131E-03 -3.37605067E-03 -5.04394257E-03 -2.82276626E-03 -1.03165510E-03
  1.71402517E-02  2.90731092E-02  3.30987141E-02  7.24006118E-03 -1.27114030E-04
  4.86316257E-03 -5.40127480E-03 -1.30323213E-03  1.81106072E-02  3.07190157E-02
  3.49725207E-02  8.03552991E-03 -5.97546464E-04 -7.40246663E-03  1.35156796E-03
  2.49168177E-03 -3.76142488E-03 -6.38008813E-03 -7.26350632E-03 -1.26835366E-03
  5.40704440E-04  1.34369480E-03  8.78550408E-04 -1.62013005E-03 -6.67861424E-03
 -1.13281931E-02 -1.28967501E-02 -3.92509354E-03 -2.88172622E-04 -2.98907293E-03
  1.29704669E-03 -9.77811578E-04  3.29818205E-02  5.59434065E-02  6.36896040E-02
  1.28952913E-02  3.43668240E-04 -2.15138415E-03  4.20883031E-03  1.31498660E-02
 -1.59186984E-02 -2.70011237E-02 -3.07398313E-02 -6.84239284E-03  2.58678503E-03
  6.31319069E-03  2.79253203E-03  1.23606046E-04  8.15350591E-03  1.38298884E-02
  1.57448423E-02  5.07747019E-03  4.59290984E-04 -3.09667973E-03  4.06356762E-04
 -1.77969815E-04  2.42471231E-03  4.11277074E-03  4.68224509E-03  1.76822793E-03
 -7.80380912E-04  7.71185919E-04 -2.00585384E-04  6.83173048E-04 -1.14978768E-02
 -1.95025740E-02 -2.22029958E-02 -3.47129098E-03  8.57752367E-04 -3.62406121E-03
  2.53056843E-03 -1.40603757E-03 -6.40120762E-03 -1.08576590E-02 -1.23610635E-02
 -3.33466286E-03 -8.24238946E-04  2.43117483E-03 -2.52921594E-03 -2.98201694E-04
 -3.23237897E-03 -5.48272619E-03 -6.24189125E-03 -6.49055943E-04 -5.13857570E-05
  1.40048601E-03 -1.08248309E-03  8.86498782E-04  1.32684347E-02  2.25057751E-02
  2.56220348E-02  6.05989695E-03  1.54635207E-04 -3.25315324E-03  1.95633459E-03
 -1.95505861E-03 -1.73735499E-02 -2.94688270E-02 -3.35492248E-02 -7.35772644E-03
  6.46089884E-04  3.81404714E-03  1.75509697E-03  7.22895509E-03  2.64106421E-02
  4.47974449E-02  5.10003181E-02  1.08396209E-02 -1.80892980E-03 -8.99076381E-03
  3.31277873E-05 -3.33909929E-03 -1.73985766E-02 -2.95112770E-02 -3.35975527E-02
 -7.43691677E-03 -5.82097013E-04 -6.15615778E-03 -2.28102215E-04  9.36072441E-04
 -1.64679829E-03 -2.79328141E-03 -3.18005281E-03 -2.58780741E-04  3.99174175E-04
  2.91635616E-03  3.11693357E-04  6.49909923E-04
MO 21                     OCC NO =   2.00000000 ORB. ENERGY =  -0.62688336 
 -9.12322752E-05 -1.68308863E-04 -2.71703059E-04 -3.53676685E-04 -3.01792984E-04
 -1.04201881E-04  4.67586182E-04  2.15510140E-04 -6.04312771E-04  1.40794113E-01
 -1.32803517E-02 -3.15028519E-02  1.07951953E-01 -1.01825274E-02 -2.41543792E-02
  5.38755911E-02 -5.08179485E-03 -1.20547282E-02  2.09441628E-03  7.12368438E-03
 -1.90690915E-03 -1.67903064E-03  6.12289232E-03 -2.49124678E-04 -4.61365525E-04
 -2.35831758E-05 -1.95941318E-03 -4.22859922E-04  2.38227310E-03  1.53692134E-04
 -3.70646124E-03 -2.35251000E-04  2.16939763E-03  4.00218943E-03  6.46078341E-03
  8.41002110E-03  7.17628692E-03  2.47779979E-03  2.84804579E-03  1.31266229E-03
 -3.68084112E-03  1.10095774E-01 -2.35068452E-02 -6.33744589E-02  8.44144228E-02
 -1.80235508E-02 -4.85914962E-02  4.21287137E-02 -8.99501516E-03 -2.42505624E-02
 -3.83476332E-03  5.21999020E-03 -5.68199654E-04 -3.67181974E-03 -1.67951530E-03
  2.87040814E-05 -1.86296884E-04 -2.65924449E-04  1.13915522E-03 -7.21424260E-04
 -4.17730961E-04  1.38021901E-03  8.60575337E-04 -6.39596258E-04  5.42949180E-03
  9.99897828E-03  1.61553006E-02  2.11436885E-02  1.81114529E-02  6.23054655E-03
  8.82622324E-03  4.36327255E-03 -1.15099934E-02  1.14363148E-01  8.26479758E-02
 -1.28510184E-01  8.90331634E-02  6.43424988E-02 -1.00046810E-01  4.22760950E-02
  3.05520942E-02 -4.75057641E-02 -6.58729316E-03  6.80628883E-03  3.83542270E-03
 -6.84950214E-03  3.38800751E-03  8.17809701E-04  9.53011465E-05  6.71720896E-04
 -3.52900162E-03 -2.02041668E-03  5.54941830E-03  8.72140400E-05  8.78174169E-03
 -4.34180004E-03 -3.04199599E-03 -5.61199297E-03 -9.05950896E-03 -1.17927899E-02
 -1.00628100E-02 -3.47444698E-03 -3.19524636E-03 -1.47268678E-03  4.12956639E-03
  1.72041704E-01  1.46514435E-01 -6.34504166E-02  1.31910614E-01  1.12337931E-01
 -4.86497358E-02  6.58326424E-02  5.60645015E-02 -2.42796281E-02  2.97836836E-03
  9.60970028E-03  6.81404969E-03 -1.76748996E-03 -4.37131062E-03 -8.21489755E-05
  2.47118544E-04  7.78630907E-04 -1.88276134E-03 -1.89092280E-05  1.90167057E-03
 -5.44022900E-04  6.80596176E-03  3.47989284E-03  5.43739536E-03  1.00311192E-02
  1.61933586E-02  2.10789434E-02  1.79867023E-02  6.21037699E-03  7.44599788E-03
  3.43185515E-03 -9.62327756E-03  6.54229709E-02 -4.60098389E-02 -9.17875056E-02
  5.01621646E-02 -3.52774123E-02 -7.03768097E-02  2.50344361E-02 -1.76059013E-02
 -3.51229608E-02 -6.29878111E-03  3.24808700E-03 -2.05863800E-03 -5.78053478E-03
  3.07040428E-03 -1.34801039E-04  8.78713128E-04  1.51849818E-04  2.27158148E-03
 -2.02739879E-03 -2.44182694E-04 -3.78736383E-03  7.21814002E-03  7.79164161E-03
 -1.41760140E-02 -2.61524641E-02 -4.22182430E-02 -5.49556133E-02 -4.68937288E-02
 -1.61912801E-02 -1.97142321E-02 -9.08627559E-03  2.54788586E-02 -2.46087441E-02
 -1.66621591E-01 -8.10620438E-02 -1.88684167E-02 -1.27754817E-01 -6.21532091E-02
 -9.41666243E-03 -6.37586083E-02 -3.10188077E-02  1.43613427E-02  1.22851786E-04
 -8.73554028E-03 -3.15737070E-03  1.82268012E-03  6.66533160E-04 -7.66978915E-04
 -1.95622984E-04  1.46146401E-03 -1.93014930E-03  4.68685289E-04 -1.53681105E-03
 -7.56613956E-03 -2.17044491E-03  4.50117127E-03  8.30393649E-03  1.34051464E-02
  1.74495191E-02  1.48897077E-02  5.14105902E-03  6.40530909E-03  2.95220242E-03
 -8.27828159E-03 -2.88434740E-02 -1.50996387E-01  7.64008637E-02 -2.21153377E-02
 -1.15774407E-01  5.85793133E-02 -1.10371036E-02 -5.77795436E-02  2.92351832E-02
 -5.33924015E-03 -3.15875869E-03 -7.28266845E-03  4.89896550E-03 -1.53439676E-03
 -7.77548911E-04 -6.91059876E-05  2.43282155E-04 -7.98950041E-03  4.02599116E-03
  3.96350925E-03  1.16540892E-02  4.69495041E-03 -3.12980813E-03  2.02613179E-03
  3.73133407E-03  6.02869833E-03  7.89022268E-03  6.75867868E-03  2.32506262E-03
  4.51694766E-03  2.23296797E-03 -5.89040593E-03 -1.22550997E-01  3.65948645E-02
  5.02314500E-01 -9.54075077E-02  2.84895667E-02  3.91058217E-01 -4.53028591E-02
  1.35278539E-02  1.85688273E-01 -1.33651108E-03 -4.35146004E-03  1.26639039E-03
  2.54194347E-02  3.24765334E-03  1.10638376E-03  4.18576249E-05 -2.18564415E-04
 -3.87507532E-03  8.12445803E-03 -4.24938270E-03 -1.95657065E-03  4.45132376E-03
  1.65398390E-02 -5.12973747E-03 -9.46353996E-03 -1.52771084E-02 -1.98862578E-02
 -1.69689814E-02 -5.85898236E-03 -6.96624893E-03 -3.21073919E-03  9.00324551E-03
  1.63722192E-01  1.20879348E-01  1.20687403E-01  1.25531743E-01  9.26825804E-02
  9.25354095E-02  6.26491383E-02  4.62551038E-02  4.61816553E-02  3.74698708E-03
  6.47163154E-03  8.10237983E-03  7.47903934E-03  1.00859530E-03 -2.74417244E-04
  4.36518982E-04 -5.41286400E-04 -5.51190869E-03  2.83046466E-03  2.68144403E-03
 -8.39453563E-03 -9.47600194E-03 -4.13606216E-03  8.02418148E-03  1.48033233E-02
  2.38971860E-02  3.11070386E-02  2.65436949E-02  9.16490134E-03  9.50705768E-03
  4.38179615E-03 -1.22870106E-02  1.40968523E-01 -5.39577734E-02  3.43623490E-02
  1.08085679E-01 -4.13713819E-02  2.63468593E-02  5.39423298E-02 -2.06472193E-02
  1.31489295E-02 -1.26316695E-02  5.95483633E-03 -4.52680817E-04  3.74953284E-03
 -7.04250879E-03  2.91004076E-04 -2.79885745E-04  1.03852124E-03  3.84414599E-04
  5.08716836E-04 -8.93131435E-04  7.85048147E-04 -4.86174940E-03 -2.93813074E-03
 -6.18657175E-03 -1.04935960E-02 -1.19465905E-02 -2.82559137E-03  2.14584014E-04
  1.99648249E-03  2.63085996E-03  2.32014752E-04  1.37258554E-02  2.32816472E-02
  2.65053378E-02  6.17416517E-03  1.46528467E-04 -3.10811659E-03 -1.69758862E-03
 -2.70473986E-04  7.94031199E-03  1.34682711E-02  1.53331538E-02  3.12457681E-03
  1.88754853E-05  5.11899336E-04 -1.95991566E-03  1.79553167E-03 -1.01287703E-02
 -1.71803104E-02 -1.95591802E-02 -4.91374544E-03  4.47710505E-05 -2.57187003E-03
  1.38029205E-03 -1.75864105E-03  4.27817772E-03  7.25659869E-03  8.26138282E-03
  1.38704925E-03  3.98027745E-04  2.80802883E-03  2.84855681E-03  1.08629789E-03
  2.24393207E-02  3.80613325E-02  4.33314907E-02  9.63440050E-03  2.10756410E-04
 -5.54779857E-03 -1.49709907E-03  1.25761742E-03  3.03329175E-03  5.14503660E-03
  5.85744352E-03  1.58527263E-03  2.22927229E-04  1.16894317E-04 -2.04737022E-04
 -1.70941682E-03  6.40653713E-03  1.08666989E-02  1.23713551E-02  2.33847784E-03
  3.82235031E-04  9.91240460E-04 -6.75362492E-04  1.66563456E-03  5.14766074E-03
  8.73140636E-03  9.94039956E-03  2.44290425E-03  7.52523208E-04  2.22603322E-03
 -4.74306606E-03 -1.08424539E-03  2.09276346E-02  3.54972270E-02  4.04123465E-02
  8.51920788E-03 -1.17384981E-03 -2.33601450E-03  6.24314131E-03  1.65549759E-03
  1.12841525E-02  1.91400572E-02  2.17902831E-02  4.05092188E-03 -7.90306614E-04
  3.00546328E-03  5.84183719E-04 -8.41578890E-04  2.32694469E-03  3.94693837E-03
  4.49345075E-03  1.87212962E-03  1.11254430E-03 -1.37673697E-03 -1.78255856E-03
  6.42817154E-04  3.07482203E-02  5.21547980E-02  5.93764063E-02  1.17729896E-02
  6.00143098E-04  1.04291632E-03 -9.20939615E-04 -1.12821109E-02  1.82141892E-02
  3.08947104E-02  3.51725430E-02  8.26378369E-03  4.51602715E-04 -4.51681351E-03
  2.95305901E-03 -2.11045938E-03 -1.44075112E-02 -2.44378643E-02 -2.78216504E-02
 -6.42452156E-03  8.12680898E-04 -4.62489954E-03 -2.15349341E-03  1.70578167E-03
  3.28201295E-03  5.56691480E-03  6.33773704E-03  1.02571113E-03 -7.67342170E-04
  2.84219443E-03 -2.28828151E-03 -5.87023086E-04
MO 22                     OCC NO =   2.00000000 ORB. ENERGY =  -0.60262247 
  9.59830318E-03  1.77073244E-02  2.85851506E-02  3.72093762E-02  3.17508311E-02
  1.09628006E-02  1.41575262E-02  6.52519379E-03 -1.82973197E-02 -1.15996332E-02
  1.30392753E-01  4.23675725E-02 -8.89385948E-03  9.99768529E-02  3.24847545E-02
 -4.43865926E-03  4.98954571E-02  1.62121694E-02 -8.30292503E-03 -1.38627150E-03
  7.14750120E-03  2.40303112E-03 -1.60336902E-03 -2.97413379E-04  3.70239067E-04
 -3.34703675E-04 -3.18893553E-03  4.05836687E-03 -8.69431342E-04 -5.97494146E-03
 -8.01262457E-03 -2.26053957E-03 -1.13004881E-02 -2.08475816E-02 -3.36545062E-02
 -4.38081715E-02 -3.73815956E-02 -1.29069686E-02 -1.47447773E-02 -6.79585743E-03
  1.90562887E-02 -3.18822346E-02  2.28459239E-01 -1.81936519E-01 -2.44452656E-02
  1.75167985E-01 -1.39497328E-01 -1.21999009E-02  8.74211021E-02 -6.96189441E-02
  1.17493178E-02 -1.50798787E-03  9.61805862E-03 -8.76294542E-03 -1.15162004E-03
 -1.14609225E-04  3.10333048E-04 -2.30941609E-04 -1.08707504E-02  2.48168042E-03
  8.38906993E-03  4.36679369E-03 -3.92707610E-04 -1.18903175E-02  1.92976630E-02
  3.55386692E-02  5.74196552E-02  7.51495333E-02  6.43722704E-02  2.21447959E-02
  3.31459592E-02  1.63858142E-02 -4.32245775E-02 -1.36874145E-02 -2.23598796E-01
 -3.67410743E-01 -1.06558260E-02 -1.74074503E-01 -2.86033930E-01 -5.05976309E-03
 -8.26567307E-02 -1.35819027E-01 -1.97777036E-02  1.59434102E-04 -1.14190469E-02
 -1.92859981E-02  2.13312221E-03  8.93899638E-04  6.73960206E-04  6.16857946E-04
 -4.21455416E-03  3.54302186E-03  6.71532306E-04 -7.23785541E-03 -1.00891863E-02
 -1.36917858E-02 -2.24647476E-02 -4.14438435E-02 -6.69033040E-02 -8.70882311E-02
 -7.43125523E-02 -2.56583423E-02 -3.48296673E-02 -1.60529690E-02  4.50141890E-02
  1.25725966E-01 -1.11911832E-01 -7.81623995E-02  9.63986579E-02 -8.58068604E-02
 -5.99299466E-02  4.81096870E-02 -4.28236377E-02 -2.99092439E-02  1.66567841E-02
  6.88405816E-03 -9.29930586E-03 -5.99918721E-03 -1.18453335E-03 -6.04847731E-04
 -2.86923750E-04  1.62191926E-04 -1.52908438E-03  2.82192382E-03 -1.29283944E-03
  8.42044174E-04  1.98940778E-02  3.63607293E-03  1.68536334E-02  3.10922408E-02
  5.01925850E-02  6.53358382E-02  5.57511943E-02  1.92495505E-02  2.29962762E-02
  1.05989674E-02 -2.97206032E-02 -9.64667628E-02  2.01059576E-01  3.50611367E-02
 -7.39645659E-02  1.54159670E-01  2.68826452E-02 -3.69135026E-02  7.69364804E-02
  1.34163242E-02 -1.95298784E-02 -5.70318156E-03  7.48529620E-03  4.58512865E-04
 -5.58042158E-03  2.37811615E-04  6.29903770E-04 -8.60920148E-04  5.96925302E-03
 -2.35848763E-03 -3.61076538E-03  8.41447812E-03  4.28383747E-03 -4.25736097E-03
 -9.11639823E-03 -1.68182874E-02 -2.71499672E-02 -3.53411936E-02 -3.01567074E-02
 -1.04123879E-02 -1.31997287E-02 -6.08374561E-03  1.70594533E-02 -1.77842953E-01
  4.68830713E-02  2.91627602E-02 -1.36358643E-01  3.59469512E-02  2.23601460E-02
 -6.80525203E-02  1.79400482E-02  1.11592801E-02  9.43797627E-03 -8.80782763E-03
  2.90873729E-03  1.45754795E-03  7.70193554E-04  1.04952001E-04  6.75197771E-05
 -5.75678536E-04  3.65561261E-04 -2.52970412E-05 -3.40264220E-04  1.25855411E-03
 -5.63131975E-03  5.54436543E-03  3.55531537E-03  6.55898459E-03  1.05882491E-02
  1.37827556E-02  1.17608514E-02  4.06073998E-03  4.91784530E-03  2.26663141E-03
 -6.35586943E-03 -1.18098295E-01  5.30185049E-02 -5.80857256E-02 -9.05502463E-02
  4.06512107E-02 -4.45364326E-02 -4.51909196E-02  2.02878034E-02 -2.22268015E-02
 -3.17159787E-03 -5.54291503E-03  2.51735260E-03 -2.41786844E-03  5.03571090E-03
 -1.76057666E-04  3.17682653E-04 -4.52670222E-04  2.51133594E-03  1.84976088E-03
 -4.36109681E-03 -9.94049377E-04  9.04148592E-04  2.42277878E-03 -9.99936217E-04
 -1.84148736E-03 -2.97528218E-03 -3.89398136E-03 -3.33554195E-03 -1.14746451E-03
 -1.99482451E-03 -9.86148074E-04  2.60138638E-03 -3.82802249E-02 -7.23956205E-02
 -6.93685038E-02 -2.98016412E-02 -5.63609100E-02 -5.40042612E-02 -1.41508733E-02
 -2.67621535E-02 -2.56431333E-02  3.56192559E-04 -2.33617977E-03 -3.56687558E-03
 -3.59280153E-03 -3.34021277E-03 -1.51531817E-04  6.51139861E-04  5.16311389E-04
  3.67109537E-04  3.67261970E-05 -4.03835734E-04  5.22814168E-03  7.73036909E-04
 -1.59783591E-03  5.02015999E-03  9.26138713E-03  1.49507706E-02  1.94614629E-02
  1.66065031E-02  5.73382731E-03  9.93299237E-03  4.57810914E-03 -1.28374926E-02
  6.38752204E-02 -3.91699901E-02  2.40717976E-02  4.89754482E-02 -3.00330521E-02
  1.84567203E-02  2.44421814E-02 -1.49885980E-02  9.21119708E-03  6.90360731E-04
  2.26962243E-03 -1.31382143E-03 -1.83185326E-04  5.44294580E-03  2.42528511E-04
  2.26428568E-04 -5.29336167E-04 -2.51816288E-03  1.56780521E-03  9.50357669E-04
  1.09709508E-02  1.10936221E-03 -2.52585758E-03 -1.25144256E-02 -2.30871010E-02
 -3.72697898E-02 -4.85141970E-02 -4.13972561E-02 -1.42934798E-02 -1.89464787E-02
 -8.73241862E-03  2.44866070E-02 -1.18390309E-02  4.70901417E-02  1.84309922E-01
 -9.07741439E-03  3.61057196E-02  1.41317102E-01 -4.53026603E-03  1.80192847E-02
  7.05271392E-02  8.54649186E-03  1.82889708E-04  3.31435764E-03  1.08977243E-02
 -4.27270109E-04  1.78324105E-04  5.47959021E-04  2.48285237E-04 -1.86898075E-03
 -3.62654368E-04  2.23163512E-03  3.57637527E-03  1.59253122E-03  8.08107518E-03
  9.05150505E-03  1.53530648E-02  1.74789252E-02  4.06429046E-03 -4.72626679E-04
  7.92196573E-04 -1.46479845E-03 -7.21684519E-04 -3.52453970E-03 -5.97828603E-03
 -6.80606874E-03 -7.94330410E-04  5.70015631E-04  1.54869440E-03  2.28836361E-03
  4.22202843E-04  2.35506788E-02  3.99464062E-02  4.54775809E-02  1.18433854E-02
 -3.41346254E-04 -6.64550308E-03 -8.31449188E-04  4.40261531E-03  1.60325377E-02
  2.71942168E-02  3.09596609E-02  7.43020382E-03 -2.08336371E-04  6.37826147E-03
  1.63876459E-03 -3.01746369E-03  1.98324400E-02  3.36395697E-02  3.82974690E-02
  8.73531031E-03  1.45154145E-03  1.05519840E-03 -1.21201481E-04  6.38785814E-03
  1.48663741E-02  2.52161826E-02  2.87077385E-02  8.03910999E-03  9.55065932E-04
 -4.54401113E-03 -4.39979346E-03  3.67576663E-04 -1.97915327E-02 -3.35701833E-02
 -3.82184749E-02 -8.44417353E-03  1.19068175E-03  6.63195213E-03  2.19034998E-03
  2.91257144E-03 -8.69365231E-03 -1.47460788E-02 -1.67878930E-02 -3.82603369E-03
 -1.66990898E-03 -2.33104560E-03  4.92376060E-03 -3.93586422E-03  1.84684608E-02
  3.13260030E-02  3.56635545E-02  8.42311869E-03 -1.66369700E-04  4.95647125E-03
 -1.30425028E-03  3.10968527E-03 -4.83522042E-03 -8.20144847E-03 -9.33706112E-03
 -2.34111281E-03 -3.43846661E-05 -3.65942710E-03 -1.53791745E-03 -7.82885851E-05
  7.65282452E-04  1.29806380E-03  1.47780006E-03  7.78822525E-04 -2.41243808E-04
 -2.17798342E-03  1.09971992E-03 -1.70006387E-03 -1.44776934E-02 -2.45569067E-02
 -2.79571760E-02 -7.49583207E-03  2.85174432E-04  3.70330044E-03 -9.55778904E-04
  1.78991546E-03 -3.44489810E-03 -5.84319882E-03 -6.65227669E-03 -1.06193099E-03
  2.12168953E-05 -1.10847505E-03 -4.27192157E-04  1.42266067E-03  4.52798644E-03
  7.68032153E-03  8.74377639E-03  1.97943519E-03 -9.26614357E-04 -7.30455855E-04
  1.39555212E-04 -3.99144524E-04  5.98647283E-03  1.01541903E-02  1.15601892E-02
  3.06568837E-03  9.31051042E-05  3.09899429E-03  1.67772520E-03  3.67411814E-03
  2.11788200E-02  3.59232850E-02  4.08973987E-02  9.80871390E-03  2.33195318E-04
 -3.34465413E-03 -1.87295913E-03 -5.77761476E-03
MO 23                     OCC NO =   2.00000000 ORB. ENERGY =  -0.57209488 
 -4.45407204E-03 -8.21704599E-03 -1.32648780E-02 -1.72669313E-02 -1.47339052E-02
 -5.08726415E-03 -6.44718419E-03 -2.97150262E-03  8.33240137E-03 -1.46178621E-01
  1.75053329E-01 -7.13672502E-02 -1.12080451E-01  1.34219736E-01 -5.47198592E-02
 -5.59360007E-02  6.69850559E-02 -2.73090451E-02  3.63584268E-03 -7.75190056E-03
  9.35373828E-03 -2.99244917E-03  3.09585483E-03  1.55015532E-05 -3.75157442E-04
  8.36045512E-04  2.97281767E-03 -1.45439927E-03 -1.51841840E-03  6.51626939E-03
 -5.25848770E-03  3.20031202E-03  2.28606100E-04  4.21741459E-04  6.80822401E-04
  8.86228557E-04  7.56220505E-04  2.61104807E-04  1.78272401E-03  8.21656232E-04
 -2.30400924E-03 -5.96182029E-02  2.06894666E-01  7.12333673E-02 -4.57114385E-02
  1.58633644E-01  5.46172063E-02 -2.28132118E-02  7.91693072E-02  2.72578141E-02
  2.28645265E-03 -4.07534908E-03  8.61776491E-03  3.82436032E-03  3.59036567E-03
  5.80730401E-07  3.85418268E-04  6.83827907E-04 -8.55367229E-03  3.87227623E-03
  4.68139606E-03  2.80894370E-03 -4.60001577E-03 -9.34978579E-04  1.31549856E-03
  2.42262849E-03  3.91422907E-03  5.12285361E-03  4.38818052E-03  1.50958419E-03
  2.64850912E-03  1.30929921E-03 -3.45383541E-03  6.15067188E-02 -3.72604664E-01
  3.51682408E-02  4.78837617E-02 -2.90077463E-01  2.73789221E-02  2.27369037E-02
 -1.37739039E-01  1.30004806E-02 -7.94634807E-04  2.66755840E-03 -1.88920972E-02
  2.06649223E-03 -4.79106264E-03 -4.21457320E-04  2.77498997E-04 -2.66252354E-04
 -5.48909054E-03  2.25161200E-03  3.23747855E-03  2.45439003E-03 -1.75268130E-02
  1.30427447E-03 -1.17865961E-02 -2.17443727E-02 -3.51022072E-02 -4.56926481E-02
 -3.89896231E-02 -1.34621819E-02 -1.90818469E-02 -8.79480971E-03  2.46615580E-02
 -1.27527123E-01 -3.62395589E-02 -7.45319670E-02 -9.77796706E-02 -2.77861842E-02
 -5.71463623E-02 -4.87989091E-02 -1.38672535E-02 -2.85200403E-02  1.09102327E-02
 -4.54534059E-03 -3.29379468E-03 -4.91049216E-03  1.46659159E-02 -5.38230293E-04
 -1.13693303E-03 -2.08903729E-04 -5.55563034E-03  2.05701461E-03  3.49861572E-03
  1.79927751E-03 -5.61104758E-03  6.27504328E-03  5.48615770E-03  1.01210779E-02
  1.63385800E-02  2.12679785E-02  1.81480063E-02  6.26607139E-03  7.23924291E-03
  3.33656193E-03 -9.35606550E-03 -2.13486580E-02  7.42011707E-02 -4.68268885E-02
 -1.63687904E-02  5.68927288E-02 -3.59038738E-02 -8.16917373E-03  2.83934594E-02
 -1.79185496E-02 -7.21711865E-03 -2.28299388E-03  2.45430702E-03 -3.27325468E-03
 -8.12533505E-03 -1.23423451E-04 -4.34069317E-04 -2.80494415E-04  5.00292975E-03
 -4.30642046E-05 -4.95986555E-03  1.15786289E-03 -5.29206795E-03  1.33826497E-03
  2.99564290E-03  5.52647897E-03  8.92146267E-03  1.16130947E-02  9.90947565E-03
  3.42150432E-03  4.65013006E-03  2.14324165E-03 -6.00987174E-03  4.28739068E-02
 -1.51635434E-01  3.52841151E-03  3.28729793E-02 -1.16264387E-01  2.70536108E-03
  1.64059208E-02 -5.80240781E-02  1.35016480E-03 -3.81544356E-03  3.08327188E-03
 -8.10456278E-03  4.23521513E-04 -2.97838100E-03  2.79664707E-04 -4.54019546E-04
 -3.10289578E-04  4.17239787E-03  7.24066057E-04 -4.89646393E-03 -6.56789748E-03
 -3.61555662E-03  3.25733934E-03 -6.99214961E-03 -1.28993906E-02 -2.08236442E-02
 -2.71061999E-02 -2.31297717E-02 -7.98615553E-03 -7.83776894E-03 -3.61242215E-03
  1.01296062E-02  1.30645161E-01 -3.05552274E-01  4.84399650E-02  1.00170383E-01
 -2.34278010E-01  3.71406781E-02  4.99920423E-02 -1.16921148E-01  1.85358016E-02
  9.40180282E-03  5.12648078E-03 -1.32036377E-02  2.72121712E-03  4.32435508E-03
  6.33579784E-05 -1.94649250E-04 -1.67270595E-04 -1.20432276E-02  1.85954886E-03
  1.01836787E-02 -5.54716832E-03  1.21538290E-02  3.91734246E-03  1.37142172E-02
  2.52561685E-02  4.08062687E-02  5.34063126E-02  4.57472647E-02  1.57375813E-02
  2.36799159E-02  1.17062445E-02 -3.08802154E-02  4.91060224E-02  4.43983060E-01
  2.18154874E-01  3.82296621E-02  3.45646451E-01  1.69836340E-01  1.81527957E-02
  1.64125160E-01  8.06443011E-02 -1.59735692E-02  1.87486185E-03  2.16492051E-02
  1.22487587E-02  9.19676539E-04  4.13396738E-04  1.85144298E-04 -3.78344933E-04
 -4.19604192E-03  2.54286019E-03  1.65318173E-03 -5.71107902E-03  1.43879894E-02
  7.22625724E-03 -1.06143628E-02 -1.95817910E-02 -3.16111249E-02 -4.11482959E-02
 -3.51119188E-02 -1.21233036E-02 -1.60927127E-02 -7.41711987E-03  2.07983729E-02
 -1.26917793E-01 -4.07789457E-02  5.25252993E-02 -9.73124752E-02 -3.12666967E-02
  4.02730520E-02 -4.85657459E-02 -1.56042732E-02  2.00990757E-02  1.14958355E-02
 -6.43618801E-03 -5.34962921E-04  3.32427011E-03 -3.28034150E-03  4.83633729E-05
  5.85557986E-04  6.50926483E-04 -6.60412864E-03  3.06881889E-03  3.53530976E-03
 -5.72565867E-03 -4.70023142E-04 -8.03700503E-03  1.02960639E-02  1.89945807E-02
  3.06631842E-02  3.99143586E-02  3.40589977E-02  1.17597552E-02  1.47849445E-02
  6.81437044E-03 -1.91082010E-02 -1.44959398E-01 -1.00035057E-01 -4.35429267E-03
 -1.11145628E-01 -7.67005066E-02 -3.33859412E-03 -5.54694589E-02 -3.82789288E-02
 -1.66619247E-03 -9.33272693E-03 -8.54057665E-03 -3.69828478E-03 -4.20241823E-04
 -7.43671882E-03 -6.35327074E-04 -6.26480255E-04  8.61601643E-04  4.31672747E-03
 -6.20919214E-03  1.89246466E-03 -4.22911346E-04 -3.26120169E-03  2.90101504E-03
  2.02497209E-02  3.43473572E-02  3.91032601E-02  1.10793341E-02  2.19157190E-04
 -3.91210426E-04 -4.63614840E-03 -4.92757099E-03 -1.11945638E-02 -1.89880978E-02
 -2.16172826E-02 -6.29531687E-03  9.97852207E-05  1.66076276E-03  4.63515048E-03
 -1.86461268E-03  6.66764641E-05  1.13095896E-04  1.28755706E-04  3.35340132E-04
  3.44662508E-04 -1.38112963E-03  3.48167306E-03  1.55698178E-03  1.25125023E-02
  2.12235709E-02  2.41622902E-02  6.18992538E-03 -4.25160076E-04  3.95814436E-03
  1.89294597E-03  2.19107853E-03  3.32943624E-03  5.64735366E-03  6.42931386E-03
  2.56975295E-03  8.69554917E-05  1.38723706E-03 -7.01141648E-03  2.34858030E-03
 -7.18080198E-03 -1.21799985E-02 -1.38665006E-02 -5.80622667E-03 -5.77676018E-04
  3.21238915E-04  8.76310788E-05 -2.16058196E-03 -7.16379259E-03 -1.21511474E-02
 -1.38336546E-02 -2.77267177E-03  8.84945689E-04  2.23925135E-03 -3.64537306E-04
  2.08024463E-04  2.78131491E-03  4.71763621E-03  5.37086318E-03  2.09419123E-03
  1.90728065E-05 -5.97263242E-04  2.25097292E-03  3.81772991E-04 -8.29303061E-03
 -1.40665486E-02 -1.60142717E-02 -2.98812475E-03  4.89279099E-04 -2.22739011E-03
 -1.27854134E-03 -2.12962429E-03  1.35551378E-02  2.29920778E-02  2.61756733E-02
  7.66922496E-03 -5.50409189E-04 -4.07634078E-04  2.45426510E-03  3.01681364E-03
  1.47871994E-02  2.50818874E-02  2.85548481E-02  7.15288404E-03 -1.28324019E-04
  7.25228006E-03 -1.61404794E-03 -1.34125214E-03  2.34562117E-02  3.97861722E-02
  4.52951600E-02  1.32846808E-02 -4.15030671E-04 -7.72939867E-03 -2.26097063E-03
 -2.54436339E-03  1.14123887E-02  1.93575700E-02  2.20379137E-02  5.32161740E-03
  1.16975539E-04  2.40917480E-03  7.63084639E-03 -3.20375515E-03 -4.15945142E-03
 -7.05521642E-03 -8.03211618E-03 -3.09654441E-03  2.09587005E-04 -2.54124389E-04
 -1.90404311E-03  1.97334727E-03  1.12854202E-02  1.91422074E-02  2.17927310E-02
  5.25799669E-03 -2.52897536E-04  1.83462392E-03 -1.53289029E-03 -4.85237710E-04
 -1.17106303E-02 -1.98634441E-02 -2.26138337E-02 -6.19065921E-03 -6.90161172E-04
 -1.30806498E-03 -1.06984690E-03  4.78165464E-03
MO 24                     OCC NO =   2.00000000 ORB. ENERGY =  -0.56342495 
  1.34447727E-04  2.48034415E-04  4.00404994E-04  5.21208379E-04  4.44748096E-04
  1.53560853E-04  9.79746488E-05  4.51564462E-05 -1.26623356E-04  8.44565342E-02
 -6.08839732E-02 -1.08884205E-01  6.47558880E-02 -4.66819505E-02 -8.34854690E-02
  3.23177269E-02 -2.32975653E-02 -4.16651006E-02 -6.11928345E-04  5.04358225E-03
 -3.12761099E-03 -6.24619850E-03  1.78250013E-03  1.19566859E-04 -2.38383954E-04
 -6.36984989E-04 -1.74839843E-03  3.25549775E-04  1.42284866E-03 -1.96429356E-03
  1.04900339E-03  5.25160549E-03 -5.20556363E-03 -9.60342701E-03 -1.55029298E-02
 -2.01802101E-02 -1.72198115E-02 -5.94558799E-03 -7.58020244E-03 -3.49370993E-03
  9.79672479E-03  8.60233866E-02  9.12791903E-02  8.92789773E-03  6.59572506E-02
  6.99870659E-02  6.84534300E-03  3.29172910E-02  3.49284513E-02  3.41630595E-03
  5.33991112E-03  3.58756258E-03  3.32030666E-03  1.31799836E-04 -1.73820369E-03
 -2.60034984E-04  3.93066678E-05 -3.17148822E-04 -5.79708785E-03  3.47923340E-03
  2.31785445E-03 -6.85552904E-03  2.47449217E-03  1.14591902E-03  5.44318582E-03
  1.00241973E-02  1.61960468E-02  2.11970161E-02  1.81571328E-02  6.24626095E-03
  8.88761329E-03  4.39362092E-03 -1.15900502E-02  2.75930411E-02 -1.71623964E-01
  5.64129733E-02  2.14815329E-02 -1.33611436E-01  4.39182161E-02  1.02001916E-02
 -6.34434355E-02  2.08539224E-02 -7.64268015E-03  2.26157506E-04 -8.58259275E-03
  3.42739430E-03 -3.47420724E-03 -3.79169408E-04 -3.38356083E-04  4.03548431E-04
 -4.74117672E-05  1.48274992E-03 -1.43533815E-03  1.76472710E-03 -2.51573508E-03
  7.54189702E-04  1.67100640E-02  3.08273785E-02  4.97650145E-02  6.47792684E-02
  5.52762723E-02  1.90855713E-02  2.44919395E-02  1.12883176E-02 -3.16536125E-02
 -1.82650439E-01 -2.71761743E-02 -1.26936643E-02 -1.40044716E-01 -2.08369585E-02
 -9.73269280E-03 -6.98921293E-02 -1.03991028E-02 -4.85729588E-03 -1.60539848E-02
 -9.97336120E-03 -5.09198247E-04 -2.43433567E-03 -6.14610922E-03  4.73977845E-04
 -4.15050577E-04 -2.11858640E-03 -2.82522832E-03  6.42305759E-03 -3.59782927E-03
  1.58107659E-02 -5.46707633E-03  4.35283226E-03 -1.55315783E-02 -2.86532620E-02
 -4.62553116E-02 -6.02106776E-02 -5.13778851E-02 -1.77395517E-02 -2.24921580E-02
 -1.03666197E-02  2.90690761E-02 -1.08476503E-01  3.43095651E-02 -2.75975473E-01
 -8.31728691E-02  2.63063880E-02 -2.11600404E-01 -4.15090913E-02  1.31287315E-02
 -1.05603433E-01  1.60332940E-02 -7.30619775E-03  2.19802246E-03 -1.50063675E-02
  1.95513555E-04 -5.77649548E-04 -8.25504836E-04 -3.04178588E-04 -7.92806357E-03
  1.09060558E-02 -2.97799225E-03  2.75447015E-03 -4.08248869E-03 -2.63696011E-03
  1.50212336E-02  2.77117581E-02  4.47354304E-02  5.82322437E-02  4.96896837E-02
  1.71566563E-02  2.18712487E-02  1.00804430E-02 -2.82666071E-02 -1.44172018E-01
  1.11691261E-01 -6.83454214E-02 -1.10541916E-01  8.56377408E-02 -5.24029135E-02
 -5.51681638E-02  4.27392351E-02 -2.61527268E-02 -1.32157195E-02 -8.21525693E-03
  5.82092775E-03 -2.89193661E-03 -5.93770488E-03 -5.78395323E-04 -1.17925794E-04
 -1.57968746E-04 -4.29268782E-03  3.30212729E-03  9.90560529E-04 -1.28921256E-02
 -1.69404525E-03 -8.68154395E-03 -1.34667151E-02 -2.48439218E-02 -4.01058472E-02
 -5.22059013E-02 -4.45473944E-02 -1.53811471E-02 -1.98266221E-02 -9.13807606E-03
  2.56241125E-02 -2.03036547E-01 -5.14376773E-02  1.20275959E-01 -1.55675485E-01
 -3.94391328E-02  9.22199403E-02 -7.76929784E-02 -1.96828916E-02  4.60242140E-02
  1.42678510E-02 -1.06654879E-02 -2.59414155E-03  5.86728145E-03  3.35727872E-03
 -5.32968355E-05 -1.58222011E-04  1.45436196E-05  3.83688293E-03 -5.53931904E-03
  1.70243611E-03 -1.15883139E-02  6.93615856E-03 -2.12385223E-03  9.04778755E-03
  1.66624492E-02  2.69214381E-02  3.52341634E-02  3.01812000E-02  1.03826773E-02
  1.50284685E-02  7.42937294E-03 -1.95981416E-02 -6.56684633E-02 -7.04370263E-02
 -1.73023322E-01 -5.11237326E-02 -5.48361195E-02 -1.34700854E-01 -2.42753565E-02
 -2.60381291E-02 -6.39607297E-02 -1.00072563E-02 -4.93612150E-03 -3.05739349E-03
 -9.04907960E-03 -6.49815565E-03 -5.44633447E-04 -6.73920890E-05  5.74628224E-04
  9.63205350E-03 -6.46342728E-03 -3.16862623E-03 -3.44654445E-03  6.12232310E-03
 -6.52157218E-05 -2.13499565E-02 -3.93872333E-02 -6.35832930E-02 -8.27665629E-02
 -7.06248647E-02 -2.43850722E-02 -3.17954526E-02 -1.46545016E-02  4.10927414E-02
 -4.30723184E-02  1.36698737E-01  3.09602112E-02 -3.30251088E-02  1.04811880E-01
  2.37383169E-02 -1.64818440E-02  5.23084743E-02  1.18470840E-02  2.23107881E-02
 -1.55996112E-03  5.01212774E-03  2.82121311E-04  2.19495457E-02 -9.42174951E-04
  6.56732258E-04 -9.65146183E-04  3.84445459E-03 -3.41503289E-03 -4.29421704E-04
  5.77061728E-03 -4.77261865E-03  1.15297535E-02  1.94424801E-03  3.58682464E-03
  5.79025493E-03  7.53719218E-03  6.43150035E-03  2.22064285E-03  2.94922102E-03
  1.35929388E-03 -3.81160092E-03  9.77814421E-02 -1.63476704E-01 -7.94862044E-02
  7.49725782E-02 -1.25343518E-01 -6.09449559E-02  3.74165714E-02 -6.25552009E-02
 -3.04158047E-02 -8.82534593E-04  5.28901127E-03 -7.52610213E-03 -4.96958717E-03
 -7.57931184E-03 -9.39460104E-05  8.86403586E-04 -2.90061969E-06  3.94679765E-03
 -1.65678635E-03 -2.29001130E-03  5.02010809E-03 -7.71623424E-03 -5.65333153E-03
 -1.15126765E-02 -1.95276771E-02 -2.22315747E-02 -6.08995930E-03  1.05228208E-04
  1.62665077E-04  3.58346071E-03 -1.21014423E-03  8.05433723E-03  1.36616795E-02
  1.55533424E-02  3.90038659E-03  6.05321880E-05 -2.20545672E-03 -1.33976558E-03
 -1.59005513E-03  9.79913619E-03  1.66211886E-02  1.89226396E-02  6.73830950E-03
 -1.00874792E-04 -7.68546921E-04 -1.50545991E-04  3.72047198E-03 -2.54013321E-03
 -4.30854642E-03 -4.90512882E-03 -1.47284846E-03 -3.84793460E-04  6.60939311E-04
  1.87012148E-03 -4.44769046E-04 -9.59045468E-04 -1.62672253E-03 -1.85196648E-03
  2.50274784E-03 -9.41277346E-05  1.30872780E-03 -5.06897267E-03 -4.61470678E-04
 -2.21140450E-02 -3.75096035E-02 -4.27033666E-02 -1.27046971E-02 -1.09062246E-03
  5.61853126E-03  4.71021202E-03 -1.70444667E-03 -1.30054014E-02 -2.20596209E-02
 -2.51141039E-02 -6.43605510E-03  9.70937963E-04  2.60372754E-03 -1.01863437E-03
 -5.22510111E-03  3.43981552E-02  5.83457780E-02  6.64246196E-02  1.98109237E-02
 -6.48584922E-04 -2.21897547E-03  1.08805962E-03  9.68731513E-03  1.21387475E-02
  2.05896119E-02  2.34405503E-02  7.07213821E-03 -1.60749388E-04  2.54689377E-03
  1.67989469E-03  4.77456388E-04 -1.70912261E-02 -2.89899524E-02 -3.30040429E-02
 -8.92210773E-03 -1.43793050E-04 -1.36393220E-03 -4.68541008E-03 -4.00396629E-03
  2.67815318E-02  4.54265439E-02  5.17165253E-02  1.51724177E-02 -2.83354232E-05
  4.45872705E-03  6.47530901E-03 -2.45343784E-03 -8.02469306E-03 -1.36113974E-02
 -1.54960980E-02 -4.56112992E-03 -4.15449395E-04 -1.33464269E-03 -2.19949012E-03
  4.36161286E-03 -1.40726007E-02 -2.38697929E-02 -2.71749211E-02 -6.82411378E-03
 -7.70473523E-04 -2.35591024E-03 -1.32936415E-03  5.15384120E-03  3.41040478E-03
  5.78469162E-03  6.58566830E-03  9.42003081E-04  3.95035945E-04 -2.85116048E-03
  3.71497270E-03  1.16087015E-03 -9.57165610E-03 -1.62353394E-02 -1.84833638E-02
 -5.06431603E-03  4.80630222E-05 -2.33757203E-03 -4.08936513E-03 -1.30846733E-03
 -9.29071631E-03 -1.57588123E-02 -1.79408545E-02 -4.88082236E-03  5.20178842E-04
  3.37876503E-03 -2.40491293E-03  2.21720497E-03
MO 25                     OCC NO =   2.00000000 ORB. ENERGY =  -0.56015008 
 -6.32269388E-03 -1.16643525E-02 -1.88299071E-02 -2.45109464E-02 -2.09152370E-02
 -7.22152979E-03 -9.57605686E-03 -4.41359782E-03  1.23761858E-02 -1.96488356E-01
  2.05383101E-02  1.10840887E-01 -1.50654749E-01  1.57474672E-02  8.49857283E-02
 -7.51872793E-02  7.85908991E-03  4.24138352E-02  6.36698205E-03 -1.13720209E-02
  1.61940662E-03  5.24714904E-03 -2.09305854E-04 -2.82814437E-04  3.53867270E-04
  2.18602308E-04  7.70187197E-03 -5.07496586E-03 -2.62690611E-03  1.18959555E-03
 -1.59133434E-03  6.64433934E-03  4.98759607E-03  9.20131194E-03  1.48537905E-02
  1.93352236E-02  1.64987829E-02  5.69663410E-03  6.62966067E-03  3.05560590E-03
 -8.56823568E-03 -3.21062942E-01 -6.60855752E-02  1.47841000E-01 -2.46170603E-01
 -5.06702074E-02  1.13355057E-01 -1.22856385E-01 -2.52879850E-02  5.65721186E-02
 -3.64006887E-03 -1.75446925E-02 -3.01004493E-03  7.04217825E-03 -5.57814006E-04
 -5.10849241E-04 -1.00733770E-06  2.43567021E-05  2.97400560E-03 -4.14997775E-03
  1.17597215E-03  9.83625281E-03 -5.91874220E-03  8.97941128E-03 -1.04046348E-02
 -1.91612255E-02 -3.09586990E-02 -4.05180381E-02 -3.47073095E-02 -1.19397107E-02
 -1.67179328E-02 -8.26456518E-03  2.18013175E-02 -3.02190627E-01  7.78610183E-02
 -2.95200408E-03 -2.35259241E-01  6.06157916E-02 -2.29817267E-03 -1.11709408E-01
  2.87825218E-02 -1.09125367E-03  1.36296942E-02 -1.58126684E-02  2.70622852E-03
  7.57400257E-04 -1.36915809E-02 -8.59991189E-04  3.49884076E-04 -1.05340197E-03
  3.77950812E-03  4.52181109E-03 -8.30131921E-03  6.59610445E-03 -1.04001647E-02
  4.02799015E-03 -6.47450032E-04 -1.19444110E-03 -1.92820089E-03 -2.50994487E-03
 -2.14174070E-03 -7.39491707E-04 -3.48660823E-05 -1.60697526E-05  4.50612520E-05
  6.79809774E-02 -5.41419523E-02  1.17552200E-01  5.21234810E-02 -4.15125986E-02
  9.01315354E-02  2.60132704E-02 -2.07176964E-02  4.49819536E-02  1.15278362E-03
  3.41233555E-03 -2.49672691E-03  6.00930465E-03  2.63830434E-02 -3.29811427E-03
 -5.92699215E-04  1.43960591E-03 -3.35450417E-03  4.34955343E-03 -9.95049263E-04
  9.60257102E-03  3.51909546E-03 -8.74022071E-04 -1.00409680E-03 -1.85239699E-03
 -2.99034713E-03 -3.89254382E-03 -3.32151500E-03 -1.14683948E-03 -1.34725671E-03
 -6.20949664E-04  1.74120722E-03  8.03081020E-03  2.98179995E-02 -4.51015751E-02
  6.15751346E-03  2.28625417E-02 -3.45810135E-02  3.07303080E-03  1.14100108E-02
 -1.72583495E-02  6.31540276E-04 -1.84020208E-04  1.07430029E-03 -3.66998429E-03
 -3.24469419E-03  5.43916261E-04 -2.37882546E-04  1.59561121E-04 -1.35738921E-03
  5.81249700E-04  7.76139507E-04  7.31928385E-03  1.89530420E-03  3.35586469E-03
 -1.14851883E-03 -2.11883238E-03 -3.42045706E-03 -4.45241919E-03 -3.79925772E-03
 -1.31179259E-03 -1.01330600E-03 -4.67032018E-04  1.30960619E-03 -1.16154141E-01
 -1.57671730E-02 -8.82693524E-02 -8.90595927E-02 -1.20892634E-02 -6.76793140E-02
 -4.44469790E-02 -6.03338981E-03 -3.37767214E-02  3.16286797E-03 -6.41215302E-03
 -1.02317411E-03 -3.45359388E-03 -5.00966145E-03 -1.46821771E-04 -9.27204725E-04
 -8.19373131E-04  1.22788700E-04 -2.92632291E-03  2.80353421E-03 -1.94931908E-03
 -4.34716651E-03 -3.19916492E-03  4.66055778E-03  8.59797895E-03  1.38798227E-02
  1.80674067E-02  1.54169524E-02  5.32310396E-03  5.73415711E-03  2.64286895E-03
 -7.41087847E-03 -1.61910497E-01 -1.12467890E-02  9.75552298E-02 -1.24142650E-01
 -8.62332102E-03  7.47991330E-02 -6.19558838E-02 -4.30364161E-03  3.73300101E-02
 -7.05981605E-03 -8.49015136E-03 -1.94927776E-03  5.83778984E-03  3.92071286E-03
 -4.82634373E-04  2.20520309E-04 -3.02141909E-04  1.27441742E-03 -8.45157079E-04
 -4.29260343E-04  5.02558424E-03  3.84900925E-03 -5.04457838E-03  4.05190860E-03
  7.46201442E-03  1.20563404E-02  1.57790630E-02  1.35161732E-02  4.64971789E-03
  7.39013314E-03  3.65333668E-03 -9.63723454E-03 -1.16203124E-01 -1.95525847E-01
  1.92824683E-01 -9.04656080E-02 -1.52219355E-01  1.50116465E-01 -4.29562704E-02
 -7.22791338E-02  7.12806069E-02 -4.23064535E-03 -5.44833590E-03 -1.09020065E-02
  1.02242948E-02  2.26891661E-03  6.44178519E-04  3.20767319E-04  3.86864124E-04
 -1.35939245E-03  3.98431543E-03 -2.62492298E-03 -4.50732723E-03 -1.29976040E-03
  5.41208466E-03 -1.00767294E-02 -1.85899438E-02 -3.00099738E-02 -3.90640728E-02
 -3.33334472E-02 -1.15092400E-02 -1.33927261E-02 -6.17269795E-03  1.73088849E-02
  2.20988772E-01  2.16353762E-02 -5.63756172E-02  1.69440107E-01  1.65886276E-02
 -4.32252305E-02  8.45624895E-02  8.27888790E-03 -2.15724197E-02  9.67664615E-03
  9.05581885E-03  1.78549052E-03 -2.17997240E-03 -1.37460895E-02  6.02452534E-04
  7.20709246E-04  6.30367810E-04 -6.31901507E-03  4.34688328E-03  1.97213180E-03
 -2.04448596E-03 -1.07825215E-02  8.94609404E-03  8.93993454E-03  1.64927403E-02
  2.66244325E-02  3.46571035E-02  2.95729720E-02  1.02108381E-02  1.28264291E-02
  5.91169209E-03 -1.65769974E-02  1.96578885E-02  8.21675856E-02 -1.09233855E-01
  1.50724161E-02  6.30008681E-02 -8.37535587E-02  7.52219209E-03  3.14418490E-02
 -4.17988962E-02 -1.05789943E-02  1.12323579E-03  4.12155684E-03 -6.49892112E-03
 -1.70768201E-03  7.66384902E-05  1.24935615E-04  1.21466151E-05  1.51508666E-03
 -2.19133274E-04 -1.29595339E-03 -7.91246307E-03 -7.56715903E-03 -4.37103149E-05
  1.43743902E-02  2.43816850E-02  2.77576922E-02  7.87459461E-03 -3.55069705E-04
 -2.34503178E-03 -4.92112827E-03  2.12628023E-04 -1.76066813E-02 -2.98642620E-02
 -3.39994137E-02 -9.78950660E-03 -2.06358579E-04  4.03417749E-03  1.04198498E-03
  3.14787034E-03 -3.28024800E-02 -5.56392111E-02 -6.33432883E-02 -1.90133272E-02
  9.95457993E-05  1.42275158E-03  4.90884433E-03 -7.98709926E-03  2.34796007E-02
  3.98258442E-02  4.53403253E-02  1.29895004E-02 -4.00903905E-04  3.57302985E-03
 -4.77753280E-03  4.30079054E-03  4.03411672E-03  6.84262506E-03  7.79008837E-03
  3.31845874E-03 -1.02535343E-03 -6.61334998E-03  9.70011844E-04  1.29520105E-03
 -8.32241562E-05 -1.41163912E-04 -1.60710157E-04 -1.16967721E-03  2.36391688E-03
  1.07632242E-03 -2.42748864E-03  3.05830892E-03 -9.53008157E-04 -1.61648211E-03
 -1.84030812E-03 -8.47841821E-04 -6.00504980E-04  9.26080593E-04  1.42454688E-03
 -7.42404110E-04  4.91113229E-03  8.33020936E-03  9.48365087E-03  1.56796346E-03
  7.80100620E-04 -4.95471479E-05  2.74588480E-05  1.24356607E-03  1.31246818E-02
  2.22619431E-02  2.53444406E-02  6.59310243E-03 -3.00901969E-04  3.35080842E-03
 -2.01648582E-03  4.90923537E-05  2.30501167E-03  3.90973582E-03  4.45109696E-03
  9.50531556E-04 -1.05719678E-03 -2.61053516E-03  7.26234242E-04 -1.76892162E-03
  1.36065494E-02  2.30792817E-02  2.62749518E-02  7.56454735E-03 -1.99542429E-04
  6.97794609E-04  3.54244812E-03 -8.17266803E-04 -1.23091588E-02 -2.08786618E-02
 -2.37696234E-02 -7.00118433E-03  8.62457978E-04  2.26571883E-03 -1.30940268E-03
  3.86390346E-03  1.10862009E-02  1.88042939E-02  2.14080284E-02  4.67141320E-03
  5.51365475E-04 -1.34424529E-03 -4.97514000E-03 -3.33500406E-03  2.04538446E-02
  3.46935895E-02  3.94974335E-02  1.20672454E-02  5.21323755E-04 -4.32308890E-03
  1.20357370E-03 -5.36421991E-03 -5.79713912E-03 -9.83304456E-03 -1.11945760E-02
 -1.71374892E-03  2.25114586E-04 -2.78479378E-03  2.52285767E-03 -2.89070844E-03
 -1.04328108E-02 -1.76960205E-02 -2.01462980E-02 -4.66679373E-03 -2.26445442E-04
  2.00806528E-03  2.76429212E-03  2.10379436E-03
MO 26                     OCC NO =   2.00000000 ORB. ENERGY =  -0.53362382 
 -7.46004511E-03 -1.37625825E-02 -2.22171054E-02 -2.89200726E-02 -2.46775527E-02
 -8.52056718E-03 -9.88625548E-03 -4.55656815E-03  1.27770894E-02  3.20474785E-02
  6.27589532E-03  6.83653832E-04  2.45719641E-02  4.81195657E-03  5.24182189E-04
  1.22631324E-02  2.40150360E-03  2.61603653E-04  9.89994176E-03  1.62346146E-03
 -4.02678043E-04 -9.24565779E-04  3.57150216E-03  1.58882756E-04 -4.94999918E-04
 -5.98900648E-04  2.49012131E-03 -5.54045030E-03  3.05032899E-03  1.19346417E-03
  3.11243503E-03 -5.41845201E-03  9.08966014E-03  1.67689599E-02  2.70703373E-02
  3.52375391E-02  3.00682588E-02  1.03818487E-02  1.31719136E-02  6.07092565E-03
 -1.70235048E-02  2.04529574E-02 -3.66797230E-02 -2.17083779E-02  1.56820243E-02
 -2.81236740E-02 -1.66446007E-02  7.82642928E-03 -1.40356845E-02 -8.30682237E-03
 -1.08041227E-02  2.12008308E-04 -2.30560366E-03 -2.50495100E-03 -2.30845327E-03
 -1.66999706E-04 -2.30922251E-04 -4.45722604E-05 -1.07858028E-04  1.90133914E-03
 -1.79348111E-03  1.06989289E-02  7.17914910E-03  1.32958451E-03  3.01761819E-03
  5.55726022E-03  8.97883833E-03  1.17512985E-02  1.00660341E-02  3.46283065E-03
  6.66736734E-03  3.29603502E-03 -8.69469895E-03 -1.79712374E-01  1.08511318E-01
 -3.60893787E-01 -1.39908365E-01  8.44774392E-02 -2.80960396E-01 -6.64334404E-02
  4.01128760E-02 -1.33409934E-01 -1.84494927E-03 -8.72217205E-03  5.14842021E-03
 -1.88352268E-02 -6.24479374E-04  5.75089369E-04  2.86248602E-04 -4.34841792E-04
 -4.41874604E-03  1.09446639E-02 -6.52591783E-03  5.64904095E-04  7.69441429E-03
 -9.91486222E-03  6.41503393E-03  1.18347051E-02  1.91049093E-02  2.48689176E-02
  2.12206944E-02  7.32699693E-03  1.08072605E-02  4.98105871E-03 -1.39674049E-02
  2.06670500E-01 -4.06304349E-04  6.41814400E-02  1.58461768E-01 -3.11528281E-04
  4.92102379E-02  7.90835291E-02 -1.55474448E-04  2.45593579E-02 -6.38813841E-03
  1.01795877E-02 -1.06947727E-03  1.92573083E-03  8.00226083E-03 -3.35581891E-04
 -2.16259968E-03  1.70058834E-04 -2.47457797E-03  3.34840584E-03 -8.73827869E-04
  2.80531988E-03  7.93880444E-03 -1.87399122E-02  1.39192492E-03  2.56787744E-03
  4.14535600E-03  5.39602231E-03  4.60443605E-03  1.58980136E-03  2.93161957E-03
  1.35118138E-03 -3.78885265E-03  2.64021331E-01  1.77358423E-02 -1.48408111E-02
  2.02434731E-01  1.35987136E-02 -1.13789881E-02  1.01029119E-01  6.78671121E-03
 -5.67891265E-03 -2.24523286E-03  1.46715953E-02  1.82636319E-04 -6.22443791E-04
 -1.07143036E-02  9.62778879E-04 -8.41362897E-04 -8.75736109E-04 -2.71705734E-03
 -3.78315848E-04  3.09537319E-03  1.36611485E-03 -5.35494519E-03  1.03382724E-02
  4.47142633E-03  8.24906186E-03  1.33165616E-02  1.73342081E-02  1.47913125E-02
  5.10708553E-03  7.65921450E-03  3.53012653E-03 -9.89884071E-03 -7.93774899E-02
 -1.44562639E-01  1.24348133E-01 -6.08616005E-02 -1.10841419E-01  9.53422238E-02
 -3.03742045E-02 -5.53176370E-02  4.75824523E-02 -3.12278060E-03 -3.45584787E-03
 -6.12531602E-03  5.83778499E-03  2.54030346E-05 -2.91624998E-04  5.50167569E-05
 -1.65725026E-04 -2.60970572E-03  3.13578185E-03 -5.26076133E-04  5.07088023E-03
 -7.11403043E-03 -5.21208967E-03 -1.57281611E-03 -2.90159256E-03 -4.68407640E-03
 -6.09727627E-03 -5.20281738E-03 -1.79640808E-03 -2.28334676E-03 -1.05239290E-03
  2.95101879E-03 -2.15481952E-01 -9.83008401E-02 -1.08094210E-01 -1.65217828E-01
 -7.53708195E-02 -8.28797516E-02 -8.24552766E-02 -3.76153217E-02 -4.13628052E-02
  3.38992704E-03 -1.24706748E-02 -4.68640003E-03 -5.70576203E-03  1.77300488E-03
  6.41119856E-05 -2.61424156E-04 -5.07071714E-04  1.97004859E-03  2.20982446E-04
 -2.19103103E-03 -7.07538856E-03  7.74036565E-03 -4.81174496E-03 -1.21816472E-02
 -2.24337802E-02 -3.62461497E-02 -4.74381329E-02 -4.06349872E-02 -1.39788994E-02
 -2.07289532E-02 -1.02474264E-02  2.70319601E-02 -1.30460207E-01  2.35817485E-01
 -2.86450924E-01 -1.01564928E-01  1.83586907E-01 -2.23005682E-01 -4.82266202E-02
  8.71735568E-02 -1.05890986E-01  1.51299502E-02 -8.27250217E-03  1.36821555E-02
 -1.52419590E-02 -6.70075935E-03 -1.21508926E-03 -9.82274562E-05  6.72235969E-04
  7.09849284E-03 -3.00317638E-03 -4.09531646E-03  2.16069796E-03  1.75972710E-02
 -1.08025286E-02 -8.28646262E-03 -1.52871897E-02 -2.46782976E-02 -3.21238139E-02
 -2.74113111E-02 -9.46446843E-03 -1.36822012E-02 -6.30611686E-03  1.76830053E-02
 -1.98151874E-01  5.60907184E-03 -6.43016173E-02 -1.51930229E-01  4.30067882E-03
 -4.93023822E-02 -7.58238330E-02  2.14634017E-03 -2.46053444E-02  7.83219949E-03
 -9.91967704E-03  1.23075169E-03 -5.44381494E-03  4.04965190E-03 -8.75446564E-04
 -4.15929279E-04 -2.03844006E-04  1.02171045E-03 -5.83438186E-03  4.81267141E-03
 -4.69133953E-04  7.21665854E-03 -1.52002388E-02  2.57316733E-03  4.74707955E-03
  7.66326865E-03  9.97529974E-03  8.51194214E-03  2.93896951E-03  3.27567482E-03
  1.50975620E-03 -4.23351289E-03 -1.24143788E-01 -9.46973118E-02 -1.54331396E-01
 -9.51855448E-02 -7.26078636E-02 -1.18331479E-01 -4.75042585E-02 -3.62364131E-02
 -5.90557021E-02 -3.26589172E-03 -7.71352309E-03 -5.36425367E-03 -7.12073510E-03
 -8.39250157E-04  3.03013803E-05  2.89997704E-04 -1.55057516E-04  4.80698285E-03
 -7.93649641E-03  3.12951356E-03 -1.70859386E-03  2.98416020E-03 -8.99161697E-03
  2.44706130E-03  4.15067885E-03  4.72540213E-03  1.24363886E-03  7.93789785E-04
  1.30212382E-03 -6.57495977E-04 -3.71697929E-04  6.64222762E-03  1.12664745E-02
  1.28264856E-02  3.30372736E-03 -4.08005542E-04 -1.83128481E-03  2.84177632E-04
 -2.32316611E-04 -2.37385910E-03 -4.02651408E-03 -4.58404490E-03 -1.36753153E-03
  7.91263350E-05  1.64744019E-03 -2.80579754E-04 -1.07325889E-03 -6.89027778E-03
 -1.16872145E-02 -1.33054833E-02 -4.49869602E-03 -1.78770722E-04 -2.48592912E-03
  3.92276322E-04 -1.83503316E-04  2.16469675E-02  3.67173517E-02  4.18014157E-02
  1.10763770E-02  1.08218933E-03 -2.46462283E-03  6.02505457E-03  4.83198609E-03
  1.47990845E-02  2.51020467E-02  2.85777988E-02  9.70899229E-03  1.32452515E-03
 -1.69647247E-03 -3.31197908E-03  1.37448519E-03  2.30019740E-02  3.90156990E-02
  4.44180034E-02  1.39206811E-02 -3.63165503E-04 -3.92320230E-03  4.44237773E-03
 -3.36528249E-03  9.94066820E-04  1.68612537E-03  1.91959453E-03  1.00730086E-03
 -6.96804512E-04  5.57454213E-03  6.52735910E-04  1.29285444E-04 -1.69726774E-03
 -2.87888715E-03 -3.27751194E-03 -5.25007856E-04 -7.50452864E-04 -2.97741665E-03
 -2.88195918E-03  3.63644637E-03  6.62594615E-03  1.12388580E-02  1.27950453E-02
  5.03109798E-03  7.29086067E-05 -2.12316553E-03 -2.40461066E-05  3.82461232E-03
  1.74412448E-02  2.95836504E-02  3.36799473E-02  1.07847354E-02  2.39734258E-04
  6.82215193E-04  2.97421916E-03 -5.64290573E-03 -1.96424318E-02 -3.33172799E-02
 -3.79305534E-02 -1.10392731E-02 -4.35005424E-04  3.65939526E-03 -4.48681627E-03
  3.04585470E-04 -1.31478037E-02 -2.23011621E-02 -2.53890900E-02 -6.28634800E-03
 -2.59712141E-04 -5.21183328E-03  4.94087127E-03  2.76985092E-03 -1.74033974E-02
 -2.95194541E-02 -3.36068621E-02 -1.00412774E-02  3.03197422E-04  3.51198220E-03
 -9.59532857E-04  5.91380174E-04  1.18845380E-02  2.01584245E-02  2.29496585E-02
  6.21242550E-03 -3.01679230E-04  2.41250370E-03 -2.49298227E-03 -3.17885609E-03
 -2.31183903E-02 -3.92131631E-02 -4.46428094E-02 -1.50411808E-02 -1.69971622E-05
  4.24224756E-04  1.55380406E-03  5.41005657E-03
MO 27                     OCC NO =   2.00000000 ORB. ENERGY =  -0.51690332 
 -2.29793376E-04 -4.23931791E-04 -6.84358280E-04 -8.90831222E-04 -7.60147967E-04
 -2.62460865E-04 -1.44442577E-03 -6.65734812E-04  1.86678942E-03 -1.52202317E-01
  2.81444098E-02 -4.96544722E-03 -1.16699036E-01  2.15793398E-02 -3.80718848E-03
 -5.82409988E-02  1.07696031E-02 -1.90005390E-03 -1.39327420E-03 -9.36975746E-03
  2.28701014E-03  6.99094517E-04 -8.21382167E-03 -3.40559300E-04  8.38131297E-04
 -3.86462221E-05  1.84296360E-03  2.69151042E-03 -4.53447402E-03  7.03534302E-03
  2.90598152E-04 -2.09810482E-03  2.06121274E-04  3.80260573E-04  6.13859299E-04
  7.99062487E-04  6.81841532E-04  2.35423531E-04  4.46948075E-05  2.05998051E-05
 -5.77639887E-05  3.86173140E-02 -7.36197621E-02  8.13788168E-02  2.96092953E-02
 -5.64469418E-02  6.23960904E-02  1.47771137E-02 -2.81709804E-02  3.11400225E-02
 -4.01678533E-04  3.58140917E-03 -3.48758133E-03  4.44263426E-03  2.62773238E-03
  2.81439430E-04 -2.24562869E-04  2.25328823E-04  4.23144672E-03  8.86752398E-04
 -5.11819912E-03  4.75674088E-03 -6.53030305E-03  1.61816315E-05  4.54993525E-03
  8.37918268E-03  1.35382047E-02  1.77184932E-02  1.51774680E-02  5.22122224E-03
  7.33078522E-03  3.62399784E-03 -9.55984083E-03  1.95959083E-01  1.36617617E-01
  4.13306751E-02  1.52556634E-01  1.06358550E-01  3.21764554E-02  7.24392859E-02
  5.05028012E-02  1.52785191E-02 -5.81456680E-03  1.16679806E-02  6.79971988E-03
  2.53205766E-03  8.71509219E-03  6.79845510E-04 -1.01924042E-03  8.19677160E-04
 -1.82652781E-03 -6.63818294E-03  8.46471075E-03  4.70969464E-03  7.79289027E-03
 -3.10728947E-03  4.39374422E-03  8.10575087E-03  1.30852129E-02  1.70330608E-02
  1.45343430E-02  5.01836011E-03  6.88437023E-03  3.17300136E-03 -8.89742470E-03
  1.25843940E-01  1.78001731E-01 -1.51134359E-01  9.64891133E-02  1.36480383E-01
 -1.15880194E-01  4.81548305E-02  6.81132771E-02 -5.78323392E-02 -5.92207597E-03
  8.49141400E-03  9.94666639E-03 -9.45254427E-03 -7.10101385E-03  1.67783604E-03
  1.45786172E-03 -4.79530114E-06 -4.18400080E-03 -5.35770498E-04  4.71977129E-03
 -7.82421647E-03  5.27040936E-03 -1.40719809E-03  9.68223746E-03  1.78621697E-02
  2.88351192E-02  3.75347610E-02  3.20284826E-02  1.10586670E-02  1.47515602E-02
  6.79898362E-03 -1.90650548E-02  3.47620020E-02  5.73928584E-03 -3.18528496E-01
  2.66532878E-02  4.40051862E-03 -2.44227351E-01  1.33018587E-02  2.19616723E-03
 -1.21886566E-01 -8.44162323E-03  1.42745257E-03  1.26948956E-03 -1.79707631E-02
 -2.50709916E-03  3.74713980E-04  2.77162373E-04 -1.31365605E-03 -2.53396591E-03
  8.91114549E-03 -6.37717958E-03 -2.58097385E-03  5.95921438E-03  5.21808973E-03
  1.36319826E-03  2.51488138E-03  4.05980380E-03  5.28465876E-03  4.50940932E-03
  1.55699090E-03  1.84539160E-03  8.50539683E-04 -2.38500143E-03 -1.06232419E-01
 -1.39243784E-01 -7.49633044E-02 -8.14522490E-02 -1.06763259E-01 -5.74770844E-02
 -4.06503813E-02 -5.32823496E-02 -2.86850937E-02 -1.23381461E-03 -4.93281619E-03
 -7.73684245E-03 -6.39348798E-03  6.02628120E-03  2.89170318E-04  2.86437758E-04
 -2.81666719E-05 -4.36056959E-05  2.13431406E-03 -2.09070837E-03  5.00188928E-03
 -1.36308388E-02  1.23350862E-03 -3.44507388E-03 -6.35560680E-03 -1.02599339E-02
 -1.33553866E-02 -1.13961767E-02 -3.93482654E-03 -5.98019866E-03 -2.75626932E-03
  7.72886488E-03  7.95062278E-02  1.30550078E-01  4.00131570E-02  6.09603085E-02
  1.00097480E-01  3.06795387E-02  3.04234667E-02  4.99556584E-02  1.53112402E-02
  2.32452846E-03  5.00503734E-03  4.93065973E-03 -4.92364288E-04 -4.00031790E-03
  1.71231982E-05 -3.28882814E-04 -9.79909487E-05  1.05697751E-02 -7.66485202E-03
 -2.90492304E-03  6.57803193E-03 -2.46189794E-03  1.40224947E-02 -5.60123623E-03
 -1.03152636E-02 -1.66663213E-02 -2.18125007E-02 -1.86843502E-02 -6.42762975E-03
 -1.06870892E-02 -5.28319775E-03  1.39366887E-02  3.69301801E-01 -5.95729901E-02
 -3.73065548E-01  2.87506142E-01 -4.63783293E-02 -2.90436267E-01  1.36518085E-01
 -2.20220711E-02 -1.37909412E-01  7.06195616E-03  2.17297923E-02 -2.95244449E-03
 -2.01679936E-02  1.47945509E-02  8.22570893E-04  3.50609744E-04 -1.14273555E-03
  2.83015344E-03 -1.70811199E-02  1.42509665E-02  2.33812843E-03 -3.77896918E-03
 -3.74495483E-03 -9.32946555E-04 -1.72113623E-03 -2.77845129E-03 -3.61671836E-03
 -3.08615262E-03 -1.06557450E-03 -1.89859748E-03 -8.75062232E-04  2.45376520E-03
  1.11260803E-02 -1.80403016E-01  1.38974767E-01  8.53076929E-03 -1.38321536E-01
  1.06556994E-01  4.25745181E-03 -6.90321414E-02  5.31794089E-02 -3.78482021E-04
  3.80665111E-03 -8.65762018E-03  4.96721066E-03 -1.91652762E-02  2.73767112E-03
 -2.67727632E-03 -9.84318371E-05  4.20751038E-03 -9.38887198E-03  5.18136159E-03
 -1.23285423E-02  1.32064654E-02  3.36117197E-03  7.25870026E-04  1.33911336E-03
  2.16174710E-03  2.81395267E-03  2.40115114E-03  8.29059909E-04  1.22328890E-03
  5.63812986E-04 -1.58099005E-03 -1.15094461E-01  7.74549861E-02  4.15214376E-02
 -8.82470974E-02  5.93875472E-02  3.18359922E-02 -4.40414869E-02  2.96385486E-02
  1.58883915E-02  1.36054101E-03 -6.10286532E-03  3.62998702E-03  2.07166658E-03
  2.19571502E-02  5.60596221E-04 -1.16210587E-03 -1.22939890E-03 -8.48301349E-04
 -8.13914526E-04  1.66221587E-03 -6.71500033E-03 -6.43796856E-04  6.95813221E-03
  8.27452628E-03  1.40351618E-02  1.59785389E-02  4.92942649E-03 -3.38905280E-04
 -2.18399559E-03 -2.64941447E-03 -5.55871647E-04 -1.50596482E-02 -2.55440120E-02
 -2.90809608E-02 -7.88551900E-03  6.94894276E-04  3.41507009E-03  5.92484888E-04
 -1.28252403E-03 -7.42104809E-03 -1.25875013E-02 -1.43304283E-02 -5.66008811E-03
 -2.60769994E-04  2.51600548E-03 -2.40877636E-04 -1.06406554E-03 -6.85876263E-03
 -1.16337588E-02 -1.32446260E-02 -3.27815743E-03 -1.87331642E-05 -2.04633179E-03
  7.14016818E-05  2.23438214E-03 -6.56956504E-03 -1.11432250E-02 -1.26861704E-02
 -3.59764045E-03  5.29099054E-04  5.01829639E-03  7.92502793E-04 -2.90298816E-03
  2.07701174E-02  3.52300481E-02  4.01081727E-02  1.28077815E-02 -1.82237170E-03
 -5.02813585E-03 -1.53033475E-03 -1.91232708E-03 -9.61347084E-03 -1.63062651E-02
 -1.85641102E-02 -3.90133771E-03  6.48292812E-05  4.07711727E-03 -7.75576099E-04
 -5.33265278E-03  3.04478938E-02  5.16453875E-02  5.87964603E-02  2.02032911E-02
 -9.60591792E-04  6.80705054E-04  5.64715230E-04  6.40002593E-03  8.04877016E-03
  1.36522367E-02  1.55425921E-02  4.92760737E-03  1.01314388E-03  1.51174438E-03
 -4.08022021E-03 -3.79580750E-04  1.37640903E-02  2.33465008E-02  2.65791714E-02
  8.39947231E-03 -4.14989425E-04 -3.06107292E-03  2.91951013E-03 -1.74428391E-04
 -1.12021697E-02 -1.90009988E-02 -2.16319700E-02 -7.22354884E-03 -1.09592428E-04
 -9.85002447E-04 -5.95214556E-04  1.88524983E-03  6.16958324E-03  1.04647802E-02
  1.19137848E-02  3.93220595E-03  6.86274921E-04 -1.06051149E-03  3.31572714E-03
  8.83937550E-04 -2.78666338E-02 -4.72670822E-02 -5.38119134E-02 -1.76141748E-02
  2.66549527E-04  5.34710007E-03  2.51109591E-04  7.71017602E-03  1.00719536E-02
  1.70839385E-02  1.94494641E-02  5.93992032E-03 -1.77077482E-03 -3.41469839E-03
 -2.81639507E-03  1.25505622E-03  1.00205728E-02  1.69967870E-02  1.93502453E-02
  5.15396984E-03  4.10970621E-04  2.89631346E-03  3.45389313E-03  2.28923981E-04
  1.59803562E-03  2.71057069E-03  3.08588956E-03  8.52719656E-04  4.53096359E-04
 -2.63006504E-03  1.26660451E-03  6.93769716E-05
MO 28                     OCC NO =   2.00000000 ORB. ENERGY =  -0.50205629 
  5.93645660E-03  1.09518069E-02  1.76796360E-02  2.30136351E-02  1.96375784E-02
  6.78038491E-03  8.94468218E-03  4.12259768E-03 -1.15601912E-02  8.59492988E-02
  2.60518584E-01  5.95241399E-02  6.59004447E-02  1.99749047E-01  4.56393170E-02
  3.28889410E-02  9.96887751E-02  2.27772181E-02 -7.33132555E-03  4.35002946E-03
  1.51265116E-02  5.64473220E-03 -4.12025155E-03  2.11510173E-04  8.93726035E-04
  9.98261300E-04  5.68984126E-04 -2.14873435E-03  1.57975022E-03  1.19522902E-02
 -1.18951852E-02  7.89441626E-04 -1.77499206E-03 -3.27457465E-03 -5.28618596E-03
 -6.88104409E-03 -5.87160794E-03 -2.02732542E-03 -2.78429336E-03 -1.28327883E-03
  3.59844687E-03 -8.12131074E-02 -1.29788529E-01 -5.81080286E-02 -6.22690350E-02
 -9.95135725E-02 -4.45535331E-02 -3.10766130E-02 -4.96642477E-02 -2.22353358E-02
  3.11385871E-03 -2.17510728E-03 -4.38090763E-03 -9.89959143E-04  5.70909108E-03
  6.04561404E-04 -8.33204415E-05  5.30262593E-04  1.40037415E-02 -1.26642699E-02
 -1.33947165E-03 -1.97957746E-03 -1.20067008E-03 -1.52579598E-03 -1.69430980E-02
 -3.12024909E-02 -5.04137130E-02 -6.59803161E-02 -5.65180190E-02 -1.94428437E-02
 -3.04627813E-02 -1.50593764E-02  3.97255317E-02  9.54979773E-02  1.96379885E-01
  4.51657199E-01  7.43463882E-02  1.52884234E-01  3.51620865E-01  3.53022947E-02
  7.25948419E-02  1.66962024E-01  2.05633333E-02  4.68868933E-03  1.10948633E-02
  2.49465642E-02  5.65746618E-03 -3.54870351E-04 -1.05961725E-04  1.66502548E-04
  8.73448057E-03 -1.35001242E-02  4.76564365E-03 -7.60053119E-03 -1.10380248E-03
  1.18682601E-02 -1.92178219E-03 -3.54537881E-03 -5.72334842E-03 -7.45009977E-03
 -6.35718423E-03 -2.19498327E-03 -3.47529344E-03 -1.60176028E-03  4.49150186E-03
 -1.24622822E-01  1.98832134E-02 -3.07132450E-02 -9.55528378E-02  1.52451808E-02
 -2.35489589E-02 -4.76875635E-02  7.60841379E-03 -1.17525811E-02  3.67462984E-03
 -6.10921790E-03 -7.20404554E-05  9.48113162E-04 -3.76647347E-03  8.74585673E-04
  2.56281972E-04  4.76347971E-04  1.87253091E-03 -5.99864182E-03  4.12611091E-03
 -7.17809608E-03 -2.10658374E-02 -1.08440564E-03 -5.28677446E-03 -9.75324792E-03
 -1.57447875E-02 -2.04950371E-02 -1.74884539E-02 -6.03834377E-03 -7.13457655E-03
 -3.28832128E-03  9.22079371E-03  1.46481336E-01  2.21500076E-03 -1.12782523E-02
  1.12312553E-01  1.69832142E-03 -8.64744511E-03  5.60518363E-02  8.47581425E-04
 -4.31568122E-03  6.93286183E-03  8.83957470E-03 -8.79295441E-04 -1.74088537E-04
  5.86172876E-03  1.51733282E-04  8.34517638E-06  3.78669291E-04 -1.73543662E-03
 -1.00959594E-03  2.74503256E-03  3.06028782E-04 -1.14235070E-02  3.64684871E-03
  5.64538430E-03  1.04148254E-02  1.68127801E-02  2.18852462E-02  1.86747220E-02
  6.44793369E-03  8.80401754E-03  4.05776544E-03 -1.13783949E-02 -3.71028497E-02
 -7.32203412E-02  8.01610739E-02 -2.84481006E-02 -5.61406913E-02  6.14624028E-02
 -1.41975962E-02 -2.80181399E-02  3.06740470E-02 -5.05573724E-03 -2.70839255E-03
 -3.06312437E-03  4.69699591E-03 -8.91291245E-04 -4.83068551E-04  6.29765120E-05
  3.69283742E-04 -1.46596736E-03  1.95191807E-03 -4.85950710E-04  3.46286770E-04
 -2.03629273E-03 -7.12960094E-03 -4.94193078E-04 -9.11706683E-04 -1.47177926E-03
 -1.91581947E-03 -1.63477238E-03 -5.64447702E-04 -9.78520481E-04 -4.50999396E-04
  1.26464906E-03 -1.93480996E-01 -1.08706198E-01 -5.74398624E-02 -1.48348897E-01
 -8.33489847E-02 -4.40412258E-02 -7.40364975E-02 -4.15969854E-02 -2.19796586E-02
  4.32263555E-04 -1.07151074E-02 -5.84041374E-03 -2.76138635E-03  1.16678016E-03
  8.53511331E-05  2.15281963E-04  9.47557144E-05  1.31084420E-03  3.26537245E-04
 -1.63738144E-03 -6.81060346E-03  1.28090422E-02 -6.09781985E-03 -2.96611311E-03
 -5.46240821E-03 -8.82558640E-03 -1.15507259E-02 -9.89422581E-03 -3.40372663E-03
 -5.91853944E-03 -2.92584948E-03  7.71817661E-03 -1.60989622E-02  1.84395688E-01
 -1.44279539E-01 -1.25332465E-02  1.43554385E-01 -1.12323454E-01 -5.95122874E-03
  6.81646994E-02 -5.33351486E-02  2.25274141E-03 -2.41181111E-03  8.57334380E-03
 -8.80796820E-03 -4.58118579E-03 -7.04259611E-04  3.37231866E-04 -1.59601702E-04
  1.20306727E-03 -1.72821636E-03  5.25149092E-04  2.49005980E-03  1.61958365E-02
 -3.45980601E-03 -2.17840456E-03 -4.01880578E-03 -6.48760738E-03 -8.44493794E-03
 -7.20608152E-03 -2.48808715E-03 -3.63608138E-03 -1.67586733E-03  4.69930571E-03
 -4.54769186E-02 -9.86829638E-02  5.90490518E-02 -3.48688029E-02 -7.56638076E-02
  4.52750497E-02 -1.74019767E-02 -3.77615433E-02  2.25954232E-02  2.47166488E-03
 -4.40954806E-03 -5.40569792E-03  5.55022159E-03  9.02170873E-03 -1.08655404E-03
  1.51769281E-03  9.23037981E-04 -4.57432930E-03  2.32470520E-03  2.24962410E-03
  7.56438060E-03  1.44548453E-02  2.45483987E-03  1.03653991E-02  1.91224930E-02
  3.08696746E-02  4.01831478E-02  3.42883561E-02  1.18389471E-02  1.63520824E-02
  7.53666318E-03 -2.11335848E-02  1.22840867E-01  2.64331609E-02  3.11765380E-01
  9.41865478E-02  2.02672632E-02  2.39041825E-01  4.70056890E-02  1.01147849E-02
  1.19298625E-01 -9.55270518E-03  8.44373989E-03  1.87870484E-03  1.66112352E-02
 -1.17728218E-02 -1.92263116E-04  8.87820497E-04  9.54486722E-04  1.56411018E-03
  4.39044995E-03 -5.95456013E-03  1.26911019E-02  4.44449536E-03  1.49403220E-02
  2.20679122E-02  3.74313535E-02  4.26142817E-02  1.45476742E-02 -1.04606860E-03
  5.21602093E-03 -3.06046503E-03 -1.11841551E-03  7.93007852E-03  1.34509132E-02
  1.53133924E-02  6.23585822E-03  3.09779297E-04 -2.54394579E-03  5.18092028E-03
  1.90740457E-03 -5.57127597E-03 -9.44993792E-03 -1.07584225E-02 -4.71015863E-03
 -1.61225599E-04 -8.05406418E-04 -8.32308520E-04 -2.43074660E-03  3.74657419E-03
  6.35489853E-03  7.23482885E-03  3.39593864E-03  1.05546656E-03  9.36961888E-05
 -2.98296766E-03 -1.27401940E-03 -2.95908194E-02 -5.01916272E-02 -5.71414053E-02
 -1.88077649E-02 -8.79705193E-04  9.79179652E-05 -2.53927338E-04 -7.16748737E-03
 -9.62131657E-03 -1.63195729E-02 -1.85792607E-02 -5.61155084E-03 -8.12734327E-04
  1.33186590E-03  9.41503004E-04 -2.17229893E-03  1.60496864E-02  2.72233041E-02
  3.09927759E-02  9.24857465E-03 -7.48245887E-04 -3.02305900E-03  2.08277720E-03
 -2.61819718E-03  1.73917751E-03  2.94997404E-03  3.35844187E-03  2.92656698E-04
  8.52056020E-04  4.08432838E-03 -5.83029624E-04  1.56945702E-03 -3.38930803E-03
 -5.74890754E-03 -6.54492938E-03 -2.44040269E-03 -6.27959630E-04 -2.51031729E-03
 -1.28959123E-03  2.33195213E-03  1.60390264E-03  2.72052228E-03  3.09721910E-03
  2.05679565E-03  6.10266376E-04 -6.63781455E-04 -6.86870888E-04  2.12618556E-03
  1.95148499E-02  3.31008769E-02  3.76841862E-02  1.34596308E-02  4.87149469E-04
  1.34718502E-03  3.01123966E-03 -4.76419890E-03 -1.70136100E-02 -2.88583009E-02
 -3.28541623E-02 -1.09070632E-02 -4.70646724E-04  2.79455061E-03 -3.90970464E-03
  1.06037718E-03 -7.22100529E-03 -1.22481909E-02 -1.39441353E-02 -2.39399228E-03
 -8.27958109E-04 -8.81000552E-04  4.83091189E-03  1.93840469E-03  7.05152046E-04
  1.19607126E-03  1.36168513E-03  1.89430997E-03  2.64090826E-04 -9.62791242E-04
 -9.55239937E-05  1.23205642E-03 -1.51594766E-02 -2.57133400E-02 -2.92737347E-02
 -6.65951411E-03  4.50362841E-04 -3.88338871E-03 -1.31768742E-03  5.51654365E-03
  3.21616392E-02  5.45522238E-02  6.21057914E-02  2.21419706E-02 -3.97985259E-04
 -1.50547381E-03 -2.66478272E-03 -5.76762423E-03
MO 29                     OCC NO =   2.00000000 ORB. ENERGY =  -0.49420893 
  8.18388657E-03  1.50979535E-02  2.43728111E-02  3.17261612E-02  2.70719934E-02
  9.34731015E-03  1.37369346E-02  6.33134340E-03 -1.77537432E-02 -2.72397765E-03
  7.54531135E-02  1.29831210E-01 -2.08857246E-03  5.78526388E-02  9.95462975E-02
 -1.04234405E-03  2.88725217E-02  4.96805798E-02 -6.90040990E-03  4.29511580E-05
  3.44143129E-03  6.24482237E-03 -2.27921426E-03  1.39163789E-05  5.04364445E-04
 -2.38720686E-04  3.29518275E-03 -7.04625514E-04 -2.59055724E-03 -9.25436983E-03
 -8.17013663E-03 -3.97852631E-03  3.64676585E-03  6.72769602E-03  1.08606021E-02
  1.41372782E-02  1.20633662E-02  4.16519109E-03  7.45123394E-03  3.43426844E-03
 -9.63004469E-03 -5.30635469E-02  1.92995268E-01 -1.88334636E-01 -4.06857460E-02
  1.47976472E-01 -1.44402997E-01 -2.03050390E-02  7.38506314E-02 -7.20672167E-02
 -2.70464100E-03 -3.35476475E-03  1.02088492E-02 -1.05276258E-02 -3.90752035E-03
 -3.91569212E-04  7.31431132E-04 -6.39724576E-04 -6.60088172E-03  2.68751709E-04
  6.33213001E-03 -8.09322441E-03 -4.14107815E-03 -1.24450139E-02  1.42901534E-03
  2.63168153E-03  4.25199506E-03  5.56491403E-03  4.76684465E-03  1.63984897E-03
  3.02940922E-03  1.49759843E-03 -3.95055496E-03  4.56673041E-02 -2.80027309E-01
 -3.29736793E-02  3.55525762E-02 -2.18004816E-01 -2.56704281E-02  1.68816207E-02
 -1.03516397E-01 -1.21892272E-02 -1.27804734E-03  2.32763046E-03 -1.39436656E-02
 -1.61718668E-03 -2.21293180E-03 -7.53887882E-05  1.07016947E-04 -6.23643321E-05
 -8.69723215E-03  7.16604636E-03  1.53118579E-03 -8.77288222E-03 -7.78071183E-03
  5.55568775E-03 -7.27904542E-03 -1.34286672E-02 -2.16780618E-02 -2.82183980E-02
 -2.40788124E-02 -8.31383653E-03 -1.22682098E-02 -5.65440921E-03  1.58555495E-02
 -1.22834313E-01  1.63445349E-01  1.84423472E-01 -9.41815228E-02  1.25319477E-01
  1.41404165E-01 -4.70031812E-02  6.25432030E-02  7.05705894E-02  6.62728100E-03
 -5.48859881E-03  5.39413845E-03  7.04496552E-03 -3.25074538E-03 -1.48174993E-03
  2.04897246E-03  1.49385780E-04 -1.19911705E-02  9.53892617E-03  2.45224435E-03
 -1.96926309E-03 -2.59576697E-03  2.68788064E-03  6.83763100E-03  1.26143286E-02
  2.03634651E-02  2.65071835E-02  2.26186299E-02  7.80967051E-03  1.01006201E-02
  4.65536863E-03 -1.30541362E-02  4.95336353E-02 -2.08948952E-01 -7.78363301E-02
  3.79792347E-02 -1.60208740E-01 -5.96799374E-02  1.89543001E-02 -7.99553905E-02
 -2.97844718E-02 -8.73168695E-03  2.44742961E-03 -1.32025100E-02 -5.09007233E-03
  7.03528483E-03  2.45097785E-04  1.13754020E-05  6.84282154E-05 -5.77849545E-04
  1.36419361E-03 -7.86344067E-04 -1.38005921E-03 -6.68245330E-04  5.46235497E-03
  3.99617041E-03  7.37229119E-03  1.19011799E-02  1.54918016E-02  1.32191836E-02
  4.56426710E-03  6.59065352E-03  3.03762754E-03 -8.51782248E-03  1.85195114E-01
 -2.20703191E-01 -1.72716142E-01  1.41995811E-01 -1.69221141E-01 -1.32427731E-01
  7.08658623E-02 -8.44532104E-02 -6.60907196E-02 -4.21106135E-03  1.12275518E-02
 -1.21978311E-02 -8.20789921E-03 -4.03347073E-03  2.00008277E-04 -5.63885599E-04
 -5.27616289E-04  9.11181856E-03 -4.99322463E-03 -4.11859393E-03  1.23074255E-02
 -3.79063739E-03 -1.34817499E-02  4.50178711E-03  8.30507261E-03  1.34069804E-02
  1.74519065E-02  1.48917449E-02  5.14176241E-03  5.64001727E-03  2.59947996E-03
 -7.28921126E-03 -4.43278968E-02  1.48926277E-01  1.57128217E-01 -3.39878063E-02
  1.14187178E-01  1.20475903E-01 -1.69622976E-02  5.69874052E-02  6.01259199E-02
 -7.08742199E-03 -1.72558125E-03  5.57272143E-03  7.35630314E-03 -3.41300463E-04
 -8.47410827E-05 -1.33730280E-04 -8.98538322E-05  1.19040038E-02 -8.96102383E-03
 -2.94297996E-03  1.38674474E-02 -1.15822599E-02 -1.11581903E-02 -1.24418727E-02
 -2.29130128E-02 -3.70204434E-02 -4.84515109E-02 -4.15030357E-02 -1.42775180E-02
 -2.16710083E-02 -1.07131344E-02  2.82604638E-02 -7.81491006E-02 -3.44164618E-01
 -1.70342789E-01 -6.08400673E-02 -2.67936526E-01 -1.32614024E-01 -2.88890158E-02
 -1.27225739E-01 -6.29698292E-02  1.62352542E-02 -4.27001295E-03 -2.03247012E-02
 -9.50563756E-03  2.50187005E-04 -4.35452194E-04 -5.27504574E-04  4.17336902E-04
  6.70744241E-03 -3.21843083E-03 -3.48901158E-03 -1.00073836E-02 -1.28178033E-02
 -8.83549468E-03 -4.61650500E-03 -8.51670865E-03 -1.37486271E-02 -1.78966290E-02
 -1.52712274E-02 -5.27278862E-03 -6.55988261E-03 -3.02344525E-03  8.47805386E-03
 -6.89751005E-03  7.33356801E-02 -2.46811765E-01 -5.28857113E-03  5.62291258E-02
 -1.89239532E-01 -2.63936767E-03  2.80622749E-02 -9.44437907E-02  8.31998641E-03
 -1.47501976E-03  4.64125908E-03 -1.51236837E-02  2.39257871E-03  1.04599768E-04
 -1.12452048E-03 -1.07244037E-03  1.98183099E-03  6.11021085E-03 -8.09204184E-03
  1.98926129E-03 -2.29675080E-04  4.66943426E-03 -5.41133245E-03 -9.98303736E-03
 -1.61157394E-02 -2.09779063E-02 -1.79004871E-02 -6.18060896E-03 -8.33333497E-03
 -3.84082818E-03  1.07700803E-02  5.46374234E-02  3.75609270E-02 -6.89522844E-03
  4.18924942E-02  2.87993251E-02 -5.28682173E-03  2.09072909E-02  1.43728818E-02
 -2.63849460E-03  3.37488804E-03  3.11747697E-03  2.84723718E-03 -1.76644688E-05
  5.33795783E-03  3.53546538E-04  2.91762044E-04 -4.96825542E-04  1.49305683E-03
  6.70870118E-04 -2.16392695E-03  1.02836434E-02  4.62540971E-04 -2.54958112E-03
  8.39664402E-03  1.42422966E-02  1.62143546E-02  6.50404539E-03 -3.84382715E-04
  7.18908298E-04 -1.53337717E-03  1.22861455E-03 -4.35499797E-03 -7.38690036E-03
 -8.40972669E-03 -3.24781604E-03 -5.20791059E-04  1.75684180E-03  1.78621760E-03
  2.68115816E-03  1.90562368E-02  3.23229823E-02  3.67985804E-02  1.32566665E-02
 -2.23866547E-04 -5.95759008E-03  2.33524140E-05  1.69621686E-03  1.30259172E-02
  2.20944196E-02  2.51537210E-02  8.48075917E-03 -3.26193583E-04  4.25390792E-03
  1.86259545E-03 -3.65798178E-03  6.88930575E-03  1.16855657E-02  1.33036063E-02
  4.84294595E-03  2.07713751E-04  4.51556385E-04 -3.29180170E-03  2.27307355E-03
 -4.10670175E-03 -6.96574299E-03 -7.93025382E-03 -3.10703746E-03  1.61136312E-03
 -1.23232899E-03  4.16451245E-03  4.13155033E-03  6.89960351E-03  1.17030327E-02
  1.33234918E-02  4.88475355E-03 -4.05329061E-04 -2.23495796E-03 -4.20530689E-03
 -2.58666733E-03  6.07515554E-03  1.03046130E-02  1.17314401E-02  4.34375605E-03
 -5.95808178E-04  6.74542770E-04 -4.74021626E-03  8.08821029E-04 -1.96145961E-02
 -3.32700653E-02 -3.78768011E-02 -1.02300710E-02  2.56585559E-04 -3.83374948E-03
 -1.48113300E-03 -5.29517128E-03  3.14688139E-02  5.33770610E-02  6.07679098E-02
  2.22034203E-02  5.11992956E-05  2.22544808E-03  7.96237163E-03 -7.50984854E-04
 -2.22555132E-03 -3.77495604E-03 -4.29765490E-03 -1.11949894E-03  8.87596299E-05
 -1.25025725E-03  2.61111366E-03  3.53522029E-03 -5.35168690E-03 -9.07747332E-03
 -1.03343846E-02 -3.49960978E-03  8.87663719E-05  1.13450633E-03  1.45495496E-03
  2.80676505E-03 -9.06371502E-03 -1.53737752E-02 -1.75025033E-02 -5.83576109E-03
 -1.78131496E-04 -3.18488862E-03 -6.99057986E-03  1.83087989E-03 -1.14491210E-02
 -1.94198750E-02 -2.21088459E-02 -7.59347657E-03 -5.56888068E-05  3.63529510E-03
  7.73597140E-04 -2.26438190E-03 -4.36527332E-03 -7.40432929E-03 -8.42956892E-03
 -2.61271523E-03  1.65105391E-04 -2.01829205E-04  7.05395115E-04 -1.16764362E-04
  4.65925977E-03  7.90298593E-03  8.99727200E-03  3.14887666E-03  7.77552317E-04
  4.43320008E-04  1.49755671E-03 -2.41953311E-03
MO 30                     OCC NO =   2.00000000 ORB. ENERGY =  -0.48367623 
  3.12651128E-04  5.76791006E-04  9.31120784E-04  1.21204271E-03  1.03423834E-03
  3.57097698E-04  1.68915507E-03  7.78530376E-04 -2.18307987E-03  2.40111017E-01
 -1.15081109E-01  1.64213202E-01  1.84101826E-01 -8.82368606E-02  1.25908218E-01
  9.18797150E-02 -4.40363781E-02  6.28370259E-02  1.62738217E-03  1.44019462E-02
 -8.04139844E-03  9.25121691E-03 -9.00801752E-04  6.37464979E-04 -7.56965322E-05
 -1.41576003E-04 -4.10429994E-03 -6.53118603E-03  1.06354860E-02 -1.27824900E-02
  3.39262193E-03  1.93103118E-03 -1.42128209E-03 -2.62203669E-03 -4.23278593E-03
 -5.50983012E-03 -4.70154846E-03 -1.62333194E-03 -1.60563733E-03 -7.40037107E-04
  2.07514076E-03 -2.86904350E-01 -6.73028556E-02 -1.03738397E-01 -2.19979971E-01
 -5.16035405E-02 -7.95399918E-02 -1.09785424E-01 -2.57537836E-02 -3.96960310E-02
  4.10817036E-03 -1.65401494E-02 -3.42866149E-03 -5.30748528E-03 -1.52188620E-03
 -9.61766586E-04  1.07520601E-04 -3.64493281E-04  6.38320653E-04 -1.06283398E-02
  9.99001914E-03 -4.35138738E-03 -6.16061288E-03  5.58452985E-03  9.06405998E-03
  1.66924166E-02  2.69698563E-02  3.52975320E-02  3.02354809E-02  1.04013506E-02
  1.45141631E-02  7.17512439E-03 -1.89274526E-02 -2.13958082E-01  1.63026920E-01
  2.61571654E-03 -1.66569084E-01  1.26918528E-01  2.03636855E-03 -7.90928927E-02
  6.02654061E-02  9.66939812E-04 -1.38911838E-02 -1.45567285E-02  8.09954037E-03
 -6.26829763E-04 -1.07641721E-02 -5.82353897E-04  5.32949078E-04 -6.35788110E-04
  6.11592642E-03 -1.84698922E-03 -4.26893720E-03 -4.95871000E-03 -8.27812111E-03
 -7.38476011E-04 -1.07625150E-02 -1.98551079E-02 -3.20523438E-02 -4.17226319E-02
 -3.56020007E-02 -1.22925171E-02 -1.54308969E-02 -7.11208946E-03  1.99430360E-02
  9.98270542E-02 -7.31329952E-02  2.74937651E-03  7.65410232E-02 -5.60737199E-02
  2.10804669E-03  3.81993354E-02 -2.79847165E-02  1.05206305E-03  1.48534287E-02
  2.58332424E-03 -1.37118431E-03 -7.90019705E-04  2.11600913E-02 -2.20202657E-03
  7.07123159E-05  7.34252195E-04  1.55290249E-03 -7.91540563E-04 -7.61361929E-04
  1.14096442E-02  1.35808055E-02 -1.86309152E-02  3.18556435E-03  5.87685348E-03
  9.48707652E-03  1.23493559E-02  1.05377288E-02  3.63842505E-03  4.47582046E-03
  2.06290248E-03 -5.78459238E-03 -9.72375054E-02  1.45290347E-01 -1.22929550E-01
 -7.45555222E-02  1.11399378E-01 -9.42545443E-02 -3.72084313E-02  5.55960980E-02
 -4.70396240E-02 -3.82730925E-03 -5.17929730E-03  8.77615209E-03 -7.74236841E-03
 -3.31689146E-03  1.94820912E-04 -1.68518169E-04 -1.39478040E-04  3.81942001E-03
  5.00997912E-03 -8.82939913E-03  7.47311552E-03  6.39109930E-03 -2.15628789E-03
  1.58143554E-03  2.91749402E-03  4.70974632E-03  6.13069089E-03  5.23133013E-03
  1.80625285E-03  3.03070251E-03  1.39684864E-03 -3.91690838E-03 -4.17186890E-02
 -7.09802865E-02 -4.39418580E-02 -3.19872320E-02 -5.44231601E-02 -3.36918163E-02
 -1.59638708E-02 -2.71609715E-02 -1.68145778E-02 -1.08390685E-03 -1.68618339E-03
 -3.03383735E-03 -3.51233907E-03 -4.26877192E-03 -2.51542390E-04 -4.28993569E-04
 -6.51377368E-04  3.82324662E-03  2.56255497E-04 -4.07950211E-03 -2.90739676E-03
 -5.54098770E-03  7.58138523E-03 -1.03605705E-03 -1.91135850E-03 -3.08552942E-03
 -4.01644289E-03 -3.42723831E-03 -1.18334321E-03  5.81333856E-05  2.67936362E-05
 -7.51321333E-05  1.82572969E-01 -7.52413547E-02  3.69328077E-02  1.39985317E-01
 -5.76902757E-02  2.83177232E-02  6.98624851E-02 -2.87914911E-02  1.41325287E-02
  2.54132886E-03  9.91811021E-03 -4.53970828E-03  1.05171874E-03  3.47088683E-03
  1.98216363E-04 -4.52952344E-04 -3.48368314E-04 -2.01027889E-03 -2.80701980E-03
  4.81729869E-03 -2.53386459E-03 -2.74324950E-03  1.20014118E-02 -8.73361487E-03
 -1.60838673E-02 -2.59866262E-02 -3.40107028E-02 -2.91331970E-02 -1.00221523E-02
 -1.51880451E-02 -7.50826018E-03  1.98062404E-02  1.06400938E-01  2.48433892E-01
 -7.40976983E-02  8.28344812E-02  1.93408940E-01 -5.76859992E-02  3.93327415E-02
  9.18374054E-02 -2.73913527E-02  1.13142468E-02  6.99092522E-03  1.27563430E-02
 -4.62093508E-03  4.59287317E-03  8.50925751E-05  3.21756437E-04 -3.24442466E-04
 -1.46568115E-03 -5.39836168E-04  2.00551731E-03 -4.21885533E-03  2.32943156E-03
 -4.07578533E-03  6.98025473E-03  1.28774464E-02  2.07882195E-02  2.70600875E-02
  2.30904239E-02  7.97256967E-03  8.64418282E-03  3.98409773E-03 -1.11718230E-02
 -2.19179360E-01 -3.64894259E-02 -6.78270578E-02 -1.68052765E-01 -2.79777663E-02
 -5.20054653E-02 -8.38701088E-02 -1.39628664E-02 -2.59543723E-02 -1.04658091E-02
 -1.10363112E-02 -5.70932178E-04 -4.39449011E-03 -1.56455914E-02  6.97582879E-04
 -4.57767746E-04  1.16875364E-03  7.29394827E-03 -9.49163226E-04 -6.34478504E-03
 -2.09166934E-03  1.85408082E-02 -1.65483744E-02 -1.73184916E-03 -3.19498295E-03
 -5.15770010E-03 -6.71379365E-03 -5.72889283E-03 -1.97804932E-03 -3.82974660E-03
 -1.76512750E-03  4.94960046E-03  1.70124436E-01  6.36618738E-02 -4.05192538E-02
  1.30440576E-01  4.88118677E-02 -3.10675815E-02  6.50989899E-02  2.43605432E-02
 -1.55049007E-02 -8.87989526E-04  1.00531044E-02  2.47305319E-03 -1.52657567E-03
  5.69485094E-03  4.04358088E-04  1.27905612E-04 -6.60924612E-04  3.42146268E-03
  2.83153575E-03 -6.25299843E-03  1.32352095E-03  1.40178858E-02 -5.46799265E-03
 -1.59195939E-02 -2.70026426E-02 -3.07415605E-02 -1.02605239E-02  1.75623692E-04
  3.22244330E-03  3.25475606E-03  4.86578577E-03  2.46686755E-02  4.18427400E-02
  4.76364904E-02  1.66075046E-02 -4.43032020E-04 -4.56024899E-03 -3.40056341E-03
  4.97513760E-03 -1.16400267E-02 -1.97436872E-02 -2.24774946E-02 -7.67656121E-03
  9.54223595E-05 -3.22651223E-03  8.39050577E-04 -5.51103300E-03  2.76802957E-02
  4.69510175E-02  5.34520849E-02  1.81282718E-02 -4.90572546E-04  4.55239344E-03
 -5.49866579E-03 -2.68106645E-03 -4.29683188E-03 -7.28823967E-03 -8.29740496E-03
 -1.23985306E-03 -1.14332005E-03 -4.09388702E-03  2.06464743E-03 -2.54901486E-03
  1.09929548E-02  1.86461308E-02  2.12279652E-02  8.02028191E-03  1.73657686E-03
 -1.72903585E-03 -3.31547458E-03  4.95956049E-04 -2.05088292E-02 -3.47868539E-02
 -3.96036117E-02 -1.40634882E-02 -8.82023299E-05  5.37977869E-03  3.79150235E-04
 -3.39588568E-04  1.28428299E-02  2.17838689E-02  2.48001699E-02  8.75458938E-03
  3.88909205E-04 -2.39998943E-03  2.75514709E-03  2.49363129E-03  2.95476093E-03
  5.01183347E-03  5.70579644E-03  1.78832778E-03 -3.80336966E-05  7.43711397E-04
 -1.71033513E-03 -1.28291666E-03  7.50455272E-03  1.27291410E-02  1.44916801E-02
  5.85656697E-03 -5.23953188E-04 -1.89424046E-03  1.15428967E-03  7.89011829E-04
 -6.55243430E-03 -1.11141680E-02 -1.26530901E-02 -5.14458134E-03 -7.68802381E-04
  2.41142758E-03 -3.06593588E-03  1.84353915E-03  2.11736200E-02  3.59144648E-02
  4.08873572E-02  1.43713511E-02  4.18721229E-04 -5.45665862E-03  6.47601942E-04
 -1.48858558E-03 -2.42921731E-03 -4.12041207E-03 -4.69094447E-03 -1.90888999E-03
  6.45621109E-04  1.65444335E-03  4.38265294E-03 -3.96753242E-04 -2.73652450E-02
 -4.64166320E-02 -5.28437057E-02 -1.93701969E-02 -1.25274436E-03  5.96552517E-03
 -1.41011099E-03  3.23197099E-03 -1.76417031E-02 -2.99236656E-02 -3.40670426E-02
 -1.02035832E-02  9.96848548E-05 -4.45923206E-03 -1.11504645E-03 -1.37007348E-03
  4.86877160E-03  8.25835762E-03  9.40185018E-03  3.20418370E-03  2.12422829E-04
  3.03148141E-03  2.07713509E-03 -3.21614576E-03
MO 31                     OCC NO =   2.00000000 ORB. ENERGY =  -0.47471558 
  9.89154843E-04  1.82483147E-03  2.94584779E-03  3.83461888E-03  3.27208755E-03
  1.12977337E-03  1.76352637E-03  8.12808052E-04 -2.27919803E-03  4.46703586E-02
  9.52140696E-02  1.16033867E-01  3.42503841E-02  7.30040806E-02  8.89673745E-02
  1.70933423E-02  3.64341532E-02  4.44009557E-02 -1.56080749E-03  2.73796712E-03
  6.60580540E-03  6.09105729E-03  1.85242675E-03  9.24695439E-05  4.42271429E-04
  9.92622483E-05  1.61007626E-03 -1.41846693E-03 -1.91609329E-04  5.99118783E-03
  2.48791245E-03 -1.84648099E-02  2.20240047E-03  4.06307437E-03  6.55907071E-03
  8.53796198E-03  7.28545911E-03  2.51549433E-03  2.61177755E-03  1.20376642E-03
 -3.37548582E-03  1.74489357E-01 -1.96595218E-01 -1.99924631E-01  1.33787319E-01
 -1.50736684E-01 -1.53289466E-01  6.67692494E-02 -7.52281708E-02 -7.65021876E-02
 -4.13411497E-03  1.09838955E-02 -1.00451630E-02 -1.09687899E-02 -4.31759835E-03
  2.73386608E-04 -2.35772191E-04 -5.72692698E-04  1.12879659E-02 -1.02705409E-03
 -1.02609119E-02 -4.08810576E-04  1.76844155E-02 -1.24089066E-02 -2.95698621E-06
 -5.44560006E-06 -8.79842955E-06 -1.15151837E-05 -9.86378070E-06 -3.39325316E-06
 -6.53250282E-05 -3.22936430E-05  8.51882647E-05 -1.09859148E-01  3.83058803E-01
 -1.17073765E-02 -8.55267416E-02  2.98216143E-01 -9.11434127E-03 -4.06111219E-02
  1.41603572E-01 -4.32781160E-03  1.74605504E-03 -5.83955517E-03  2.14949758E-02
 -5.84172649E-04 -2.18005522E-03 -1.25073332E-04  1.26256280E-03 -2.57219442E-04
  8.02403817E-03 -2.54862797E-04 -7.76917537E-03 -1.26613285E-02  1.84882869E-02
  2.27450615E-05 -3.58135643E-03 -6.60702616E-03 -1.06658032E-02 -1.38837080E-02
 -1.18469943E-02 -4.09048305E-03 -6.69009588E-03 -3.08346045E-03  8.64634271E-03
  1.40226221E-02 -1.20416938E-01  2.21383179E-01  1.07516530E-02 -9.23280337E-02
  1.69742513E-01  5.36582843E-03 -4.60781602E-02  8.47134115E-02  3.51078609E-03
  5.61508546E-04 -7.60102419E-03  1.23974851E-02  1.35085332E-02 -1.52710575E-03
 -8.53237362E-04  8.14129053E-04  4.40784078E-03  5.40961872E-03 -9.81745951E-03
 -2.13208979E-03  3.64425692E-03 -1.01810618E-02 -5.31735781E-03 -9.80966928E-03
 -1.58358692E-02 -2.06135984E-02 -1.75896225E-02 -6.07327486E-03 -8.56390076E-03
 -3.94709579E-03  1.10680657E-02 -1.15864578E-01  1.39767682E-02  2.40912422E-02
 -8.88375742E-02  1.07164951E-02  1.84716292E-02 -4.43361763E-02  5.34828219E-03
  9.21863767E-03  5.08857602E-03 -7.00359726E-03 -7.76747192E-04  1.32885679E-03
 -3.88749130E-03  8.31898732E-05 -5.72187569E-04 -8.01579022E-05 -3.76183858E-04
 -2.12235793E-05  3.97407437E-04  1.39690534E-02  6.63493856E-03 -4.83125847E-04
  3.96525782E-03  7.31526244E-03  1.18091177E-02  1.53719639E-02  1.31169259E-02
  4.52895997E-03  6.47190926E-03  2.98289839E-03 -8.36435627E-03 -7.06820106E-02
  5.00646271E-02 -2.40934807E-01 -5.41944612E-02  3.83863654E-02 -1.84733455E-01
 -2.70468347E-02  1.91574869E-02 -9.21949422E-02 -4.51987907E-03 -6.15825230E-03
  3.07049160E-03 -1.29290543E-02  3.77987074E-04 -4.66186329E-04  3.03376765E-04
 -2.75258338E-04  2.88965412E-03 -8.45242012E-03  5.56276600E-03 -1.02750139E-02
  1.16746601E-03  1.19588243E-03  5.27227550E-03  9.72649967E-03  1.57016075E-02
  2.04388295E-02  1.74404919E-02  6.02178363E-03  1.03881488E-02  4.78789043E-03
 -1.34257411E-02  4.13888554E-03 -1.34017251E-01  2.58152068E-01  3.17343366E-03
 -1.02755887E-01  1.97934553E-01  1.58376583E-03 -5.12823900E-02  9.87832156E-02
 -2.72831243E-03  5.96251408E-04 -6.93278958E-03  1.42611841E-02 -7.46939731E-04
  2.38895555E-04 -5.08258758E-04  5.04842400E-04 -6.55655360E-04 -7.10349132E-03
  7.75914668E-03 -9.16150784E-03  1.02157486E-02  7.65757458E-04  8.63739692E-03
  1.59066718E-02  2.57003324E-02  3.36360080E-02  2.88122375E-02  9.91173862E-03
  1.49963668E-02  7.41350337E-03 -1.95562788E-02  5.65186060E-02  8.16342782E-02
  7.74845172E-02  4.40004526E-02  6.35533223E-02  6.03226807E-02  2.08929711E-02
  3.01773653E-02  2.86433424E-02 -1.12091443E-02  2.69589145E-03  4.49935236E-03
  5.06431094E-03  1.05560059E-03  1.71787538E-04 -1.94650761E-04  3.70789344E-04
 -3.27983597E-03  2.15184077E-04  3.06465190E-03 -1.46481236E-02  1.84418684E-03
 -7.88256922E-04 -4.11303545E-03 -7.58788838E-03 -1.22492211E-02 -1.59448478E-02
 -1.36057688E-02 -4.69774571E-03 -6.65303521E-03 -3.06637921E-03  8.59844515E-03
  2.49853287E-02 -1.71550271E-01 -1.88645712E-01  1.91571577E-02 -1.31533815E-01
 -1.44641509E-01  9.56076446E-03 -6.56445930E-02 -7.21862513E-02  3.83211803E-03
  1.06255845E-03 -9.90987253E-03 -9.85559765E-03 -1.37963526E-02  8.98136717E-04
 -9.58931868E-04 -2.55121377E-05 -7.98927844E-03  7.45603674E-03  5.33241697E-04
 -1.20710929E-03 -1.05533772E-03 -5.40221155E-03  1.88434422E-03  3.47631178E-03
  5.61185268E-03  7.30496543E-03  6.23334082E-03  2.15222311E-03  4.27106270E-03
  1.96852977E-03 -5.51996152E-03 -2.21863917E-01  1.15726358E-01  1.80039633E-02
 -1.70111112E-01  8.87315957E-02  1.38042917E-02 -8.48973681E-02  4.42832855E-02
  6.88930911E-03  1.44718376E-03 -1.40617370E-02  6.69127747E-03  3.23631888E-04
  9.62931435E-03 -3.83737482E-04 -7.00818084E-04 -2.59695188E-04 -3.30956330E-03
 -4.24772916E-03  7.55729245E-03  4.84470495E-04  9.52903020E-03 -2.64170192E-03
  1.14115020E-02  1.93560660E-02  2.20362015E-02  6.99806542E-03 -2.30097140E-04
  3.06297159E-03 -2.66288384E-03  2.79420966E-03  4.16889263E-03  7.07123051E-03
  8.05034765E-03  2.64462166E-03 -4.17179513E-04 -1.13852261E-03  2.50558822E-03
  1.45023952E-03  1.72224137E-02  2.92124715E-02  3.32573731E-02  1.27189921E-02
  5.78640128E-04 -8.37406470E-05 -6.25017388E-03  8.12745585E-04 -2.62335999E-02
 -4.44971478E-02 -5.06584405E-02 -1.76327836E-02  3.15579349E-04 -6.05182671E-03
 -1.65392069E-04 -4.35347260E-03 -5.36997139E-03 -9.10848727E-03 -1.03696929E-02
 -3.52478620E-03 -8.96252699E-04 -2.82323077E-03  7.35010025E-03 -3.65498815E-03
 -8.25020049E-03 -1.39939007E-02 -1.59315645E-02 -5.93133355E-03  1.49387244E-03
  2.29607129E-03  3.58590811E-04  3.06687365E-03 -9.25473987E-03 -1.56977895E-02
 -1.78713821E-02 -7.03626968E-03 -3.68182827E-04  1.53540350E-03 -1.14827731E-05
  1.81571501E-03 -4.18755740E-04 -7.10288948E-04 -8.08639028E-04 -1.21596955E-03
  1.63053307E-04 -2.84796214E-03 -1.27508161E-03  3.32399861E-04  1.48860323E-02
  2.52495266E-02  2.87456995E-02  8.19175907E-03 -4.21677926E-04  4.43616619E-03
 -1.32208473E-03 -3.87746998E-03 -3.16919326E-04 -5.37555126E-04 -6.11987636E-04
  4.74493081E-04  2.85653567E-04 -1.66298125E-03  1.24018907E-03 -4.68932471E-03
  1.90151856E-02  3.22533517E-02  3.67193084E-02  1.32932517E-02  2.43553761E-04
  5.57329286E-03  1.88028748E-03  2.83167518E-03  1.15180031E-02  1.95367121E-02
  2.22418607E-02  7.53478265E-03 -4.83571189E-04 -4.44767126E-03 -1.10201538E-03
  4.52633299E-03  2.70225964E-03  4.58354352E-03  5.21820336E-03  1.38901688E-03
  5.45594040E-05  1.17321389E-03 -1.53443598E-04 -3.19063330E-05 -2.12062868E-03
 -3.59698739E-03 -4.09504384E-03 -1.70233173E-03  2.19786867E-04  1.53290516E-03
 -4.33325951E-03 -3.99157081E-03  2.23229471E-02  3.78639409E-02  4.31067673E-02
  1.28769605E-02 -2.66976666E-04  4.71909855E-03  3.43839139E-03  9.81343831E-04
 -3.98882800E-03 -6.76580683E-03 -7.70263351E-03 -3.15947009E-03 -2.37679483E-04
 -4.68187702E-03  3.68256412E-03  1.51831990E-03
MO 32                     OCC NO =   2.00000000 ORB. ENERGY =  -0.45615502 
  7.15429559E-03  1.31985238E-02  2.13065386E-02  2.77347851E-02  2.36661446E-02
  8.17135222E-03  1.34955622E-02  6.22009506E-03 -1.74417913E-02  4.06685168E-02
  3.24285440E-01  5.07593668E-02  3.11820269E-02  2.48641409E-01  3.89190475E-02
  1.55620170E-02  1.24089491E-01  1.94233326E-02 -3.93565253E-03  1.23173534E-03
  1.77283463E-02  3.00567866E-03 -2.33134570E-03  1.39647940E-04  1.38758426E-03
  6.85224642E-04  1.05876442E-02 -1.35856997E-02  2.99805552E-03  1.22999358E-02
 -1.30283257E-02 -4.66069513E-03  9.87758384E-03  1.82225523E-02  2.94168893E-02
  3.82920529E-02  3.26746812E-02  1.12817839E-02  1.45987107E-02  6.72853540E-03
 -1.88675107E-02 -1.20853785E-01 -4.56008658E-02 -1.05149080E-01 -9.26629805E-02
 -3.49638378E-02 -8.06216132E-02 -4.62453221E-02 -1.74494057E-02 -4.02358358E-02
 -1.32046669E-02 -6.22006367E-03 -5.47205456E-04 -6.13287572E-03  5.70141064E-03
  1.58313728E-05 -5.54235742E-04  4.77126544E-04  8.28532739E-03 -9.68605354E-03
  1.40072615E-03  8.98384399E-03 -3.00604591E-03 -3.96571890E-03 -5.59010223E-04
 -1.02947592E-03 -1.66331924E-03 -2.17691424E-03 -1.86472099E-03 -6.41485307E-04
 -1.27862251E-03 -6.32091251E-04  1.66741042E-03  1.30141728E-02  1.61596183E-01
  3.57474651E-03  1.01316988E-02  1.25804680E-01  2.78298555E-03  4.81088896E-03
  5.97365119E-02  1.32145997E-03  7.89486645E-04  2.32037321E-04  1.05277855E-02
 -7.30743088E-04  1.05010183E-02  1.23916783E-03 -1.13316242E-03 -2.36499210E-04
 -2.91709995E-03 -8.76184791E-04  3.79328475E-03 -4.83295510E-03  4.49483172E-03
  1.51680482E-03  2.69510243E-03  4.97203018E-03  8.02640920E-03  1.04480009E-02
  8.91529892E-03  3.07823894E-03  5.17317309E-03  2.38431181E-03 -6.68585746E-03
  1.19984359E-01  2.61432561E-01  4.38326697E-02  9.19963598E-02  2.00449827E-01
  3.36080977E-02  4.59126316E-02  1.00038513E-01  1.67727964E-02 -3.05688502E-03
  6.03609603E-03  1.59028494E-02  3.19920098E-03 -4.20685644E-02  2.88105269E-03
  3.23677132E-03  4.13540074E-04 -4.05141874E-03 -1.07864120E-03  5.13005994E-03
 -8.19462811E-04  1.52760530E-02 -7.40862496E-03 -8.51043962E-04 -1.57003913E-03
 -2.53453339E-03 -3.29920970E-03 -2.81522188E-03 -9.72028607E-04 -1.27914938E-03
 -5.89559045E-04  1.65318467E-03 -1.21683163E-01 -2.15093659E-01 -8.11670778E-02
 -9.32988945E-02 -1.64920109E-01 -6.22337424E-02 -4.65626878E-02 -8.23066940E-02
 -3.10589995E-02  6.25965779E-04 -5.60588553E-03 -9.78055322E-03 -4.96416804E-03
  1.81482625E-02 -5.53846159E-04  1.73154463E-03  5.37107620E-04 -8.02861807E-03
  5.47986734E-03  2.54875073E-03 -1.21204177E-02  1.44702623E-02 -7.20354826E-03
 -5.46168638E-03 -1.00759323E-02 -1.62657008E-02 -2.11731114E-02 -1.80670561E-02
 -6.23812122E-03 -8.99695175E-03 -4.14668869E-03  1.16277449E-02  5.38584139E-02
  2.82892939E-01  3.76099283E-02  4.12951994E-02  2.16904277E-01  2.88368961E-02
  2.06091989E-02  1.08250437E-01  1.43916324E-02  5.85726296E-03  3.40966325E-03
  1.70256574E-02  1.03574069E-03  7.24869369E-03  3.12661848E-04  1.24716964E-03
  6.51345792E-04 -1.15872645E-02  6.46901247E-03  5.11825199E-03 -1.05767069E-02
  8.88499231E-03 -3.66315510E-05 -8.78191962E-03 -1.62012282E-02 -2.61538410E-02
 -3.40445331E-02 -2.90502645E-02 -1.00303597E-02 -1.25173406E-02 -5.76923340E-03
  1.61775285E-02  9.85629543E-02  4.80046751E-02 -6.51923771E-02  7.55717919E-02
  3.68069255E-02 -4.99853600E-02  3.77156211E-02  1.83692357E-02 -2.49461982E-02
  1.29271613E-02  5.12047927E-03  4.83023496E-03 -3.24253530E-03 -3.99857166E-03
  2.58329647E-04  9.56048500E-05  5.18676354E-04 -6.39378879E-03  3.94279806E-03
  2.45099073E-03 -8.63986407E-03 -1.21611105E-02  2.50366906E-03  4.89840045E-03
  9.02091788E-03  1.45750532E-02  1.90754967E-02  1.63398624E-02  5.62109919E-03
  8.86617896E-03  4.38302479E-03 -1.15620983E-02 -1.80369552E-01 -3.54033312E-02
  5.04287502E-02 -1.40419987E-01 -2.75619430E-02  3.92594224E-02 -6.66763765E-02
 -1.30873854E-02  1.86417624E-02 -6.39453872E-03 -1.15527527E-02  1.67237580E-03
  3.27889222E-03 -9.04008075E-03 -5.67193930E-04 -1.05702729E-03 -3.29068734E-05
  4.30060322E-03  3.12207268E-03 -7.42267590E-03  4.69910984E-03 -6.17037892E-03
  1.26419782E-03 -5.19845727E-03 -9.59031693E-03 -1.54817660E-02 -2.01526612E-02
 -1.71963039E-02 -5.93747139E-03 -7.99621089E-03 -3.68544793E-03  1.03343780E-02
 -5.23432930E-02  2.21593215E-01 -1.61531224E-02 -4.01335012E-02  1.69903555E-01
 -1.23851848E-02 -2.00294301E-02  8.47937826E-02 -6.18107533E-03  6.21460496E-03
 -3.63781372E-03  1.38138256E-02 -7.24282649E-04  3.29586505E-02 -2.85928792E-03
  1.85448746E-03 -1.53823539E-03 -2.23230405E-03  6.48506782E-04  1.58379727E-03
  5.12512111E-04 -1.15419722E-02 -8.77549147E-03  5.37773998E-03  9.92106468E-03
  1.60156962E-02  2.08476797E-02  1.77893645E-02  6.14224098E-03  6.67926965E-03
  3.07847065E-03 -8.63235079E-03 -7.24086940E-02 -2.46977283E-01  1.89572977E-02
 -5.55183719E-02 -1.89366441E-01  1.45352478E-02 -2.77075589E-02 -9.45071270E-02
  7.25410742E-03 -8.42345255E-03 -5.19191656E-03 -1.27911388E-02  2.40925075E-03
 -1.64262252E-02 -5.41777342E-04  5.92023921E-04  9.63215934E-04  6.71227998E-03
 -1.12054533E-02  4.49317335E-03  1.24914344E-02 -7.76515249E-03 -2.92433210E-03
  3.18509235E-02  5.40251913E-02  6.15057834E-02  2.37091279E-02 -7.31130586E-04
  5.46942140E-03 -3.52107730E-03 -3.18503866E-03  5.12471127E-03  8.69247971E-03
  9.89608295E-03  5.13738557E-03 -3.19399456E-04 -8.22772043E-04  6.60373605E-03
  1.03724297E-03 -5.50961335E-03 -9.34534646E-03 -1.06393488E-02 -4.77894230E-03
  1.29492234E-04 -9.28977985E-04  6.27108378E-05 -3.30064030E-03  7.66567456E-03
  1.30024341E-02  1.48028147E-02  6.65014016E-03  4.71540883E-04  2.86155691E-04
 -1.61534167E-03 -1.19295808E-03 -2.52746016E-03 -4.28705054E-03 -4.88065651E-03
 -3.88209897E-03  2.20862793E-04 -1.83704984E-05  2.77429255E-03 -1.76262904E-03
  2.34905083E-02  3.98443457E-02  4.53613885E-02  1.85126033E-02 -1.15427784E-04
 -5.89540135E-03  7.58555704E-04  3.00078989E-03 -7.11283948E-03 -1.20647212E-02
 -1.37352615E-02 -5.61855004E-03 -7.82300121E-04  1.04364041E-04 -5.49628606E-03
 -1.06306632E-03  1.06980418E-02  1.81459026E-02  2.06584730E-02  7.75941218E-03
  6.02680636E-04 -2.52459086E-03 -4.77689788E-03  2.30972272E-03  3.44459042E-03
  5.84267695E-03  6.65168256E-03  1.47384093E-03 -2.22822648E-04  1.92787755E-03
  5.38527736E-03  1.07910899E-03 -2.94429602E-02 -4.99408299E-02 -5.68558814E-02
 -2.25144163E-02  6.60788940E-04  3.69569812E-03 -4.38514417E-03 -3.02208557E-03
 -1.06900534E-02 -1.81323527E-02 -2.06430469E-02 -8.25017700E-03  1.49222762E-04
 -6.59127791E-04 -1.41117416E-03  1.20792144E-03  1.00735828E-02  1.70867019E-02
  1.94526102E-02  7.37360789E-03 -4.29179516E-06 -1.89389675E-03  1.35092514E-03
 -2.44833240E-03  3.96635126E-03  6.72768203E-03  7.65922977E-03  4.09349329E-03
 -5.77857868E-04 -3.64021146E-03 -5.35014951E-04 -5.48462475E-04 -6.71447459E-03
 -1.13890190E-02 -1.29659983E-02 -4.20886321E-03  1.41308951E-03  1.72979499E-03
  3.26519698E-03  3.62994254E-04  9.07397220E-03  1.53911733E-02  1.75223104E-02
  6.90424241E-03  8.43175033E-05  1.98762694E-03 -5.25711529E-03 -2.69095452E-05
 -1.12849109E-02 -1.91413436E-02 -2.17917476E-02 -8.84657430E-03 -3.35147743E-04
  7.55987026E-06 -3.46403277E-03  3.95199864E-03
MO 33                     OCC NO =   2.00000000 ORB. ENERGY =  -0.44179424 
  3.86696135E-03  7.13392127E-03  1.15163765E-02  1.49909017E-02  1.27917648E-02
  4.41668964E-03  7.13835428E-03  3.29006243E-03 -9.22567607E-03  2.46396763E-01
  7.32707584E-02 -3.14450410E-01  1.88921335E-01  5.61793480E-02 -2.41100534E-01
  9.42849877E-02  2.80374323E-02 -1.20326066E-01 -4.27136569E-03  1.58049350E-02
  3.66058241E-03 -1.89795851E-02  1.01922594E-02  5.54201031E-05 -9.01124039E-04
  2.17134054E-04 -1.36839730E-02 -4.31913961E-03  1.80031126E-02  9.73418070E-03
  6.85891004E-03  7.63255837E-03  9.70744240E-04  1.79086687E-03  2.89101832E-03
  3.76324720E-03  3.21118596E-03  1.10874551E-03  2.21802873E-03  1.02228787E-03
 -2.86660115E-03 -8.76843002E-02  6.58619225E-02  1.97236069E-01 -6.72307333E-02
  5.04987248E-02  1.51228048E-01 -3.35528482E-02  2.52024032E-02  7.54733955E-02
  2.06565686E-03 -5.81818059E-03  1.36852852E-03  1.19893685E-02 -5.00305372E-04
  3.00746621E-04 -9.29152840E-06  3.38266353E-04 -2.89043691E-03 -6.46426052E-03
  9.35469743E-03  5.68987630E-03  5.24577397E-03  1.96221438E-02 -1.17440488E-02
 -2.16278969E-02 -3.49440879E-02 -4.57340241E-02 -3.91752662E-02 -1.34767388E-02
 -2.02920204E-02 -1.00314272E-02  2.64621701E-02 -2.26932234E-01 -1.71422087E-01
  5.95011673E-02 -1.76669626E-01 -1.33454272E-01  4.63224144E-02 -8.38889873E-02
 -6.33688086E-02  2.19955207E-02  1.50711980E-02 -1.56048152E-02 -1.27357608E-02
  4.13104308E-03 -1.20814134E-02 -1.96300520E-03  1.99629815E-04 -4.93014150E-04
 -1.47181035E-03  4.45810134E-03 -2.98629099E-03  9.48813250E-03 -1.00611585E-02
  6.00021921E-03 -8.24842713E-05 -1.52170204E-04 -2.45650223E-04 -3.19763631E-04
 -2.72854911E-04 -9.42102580E-05  1.84834483E-04  8.51900821E-05 -2.38881820E-04
  2.36830439E-02 -7.07727396E-03  2.37372989E-02  1.81586487E-02 -5.42640264E-03
  1.82002481E-02  9.06243847E-03 -2.70815526E-03  9.08319945E-03  2.80419237E-03
  1.31187099E-03 -9.84297267E-04  1.84979939E-03  1.92821087E-02 -2.73661183E-03
 -1.76274457E-04  1.35552393E-03 -2.90853985E-03 -4.47518302E-03  7.38372287E-03
  4.25372711E-04 -9.22846421E-04  1.13096287E-03  4.20557101E-03  7.75860158E-03
  1.25248055E-02  1.63035769E-02  1.39118730E-02  4.80343614E-03  6.27784178E-03
  2.89345283E-03 -8.11354165E-03  1.02610442E-01 -2.48120988E-02  8.22899628E-02
  7.86751475E-02 -1.90243361E-02  6.30946991E-02  3.92644130E-02 -9.49447714E-03
  3.14886773E-02 -5.43166028E-03  5.57059707E-03 -1.94901722E-03  4.17868194E-03
 -1.24218530E-03  2.58467257E-04  5.24677916E-04 -6.46320014E-05  4.59804977E-04
 -8.35238024E-03  7.89257527E-03  4.57362293E-03 -1.93807535E-03  8.79816404E-03
  2.60866890E-03  4.81257422E-03  7.76899749E-03  1.01129273E-02  8.62937999E-03
  2.97951798E-03  5.18902789E-03  2.39161927E-03 -6.70634835E-03 -9.66238784E-02
 -4.30160899E-02 -1.86438328E-01 -7.40850321E-02 -3.29819963E-02 -1.42949028E-01
 -3.69736237E-02 -1.64603279E-02 -7.13415846E-02 -1.45094370E-03 -5.97442828E-03
 -2.40741527E-03 -1.04987980E-02 -5.77902364E-04  6.89079424E-05 -9.44433725E-04
 -5.16094803E-04  1.98149046E-03 -9.37063578E-03  7.38914532E-03  6.04647582E-03
 -6.45970053E-03  5.74713870E-03  2.52763538E-03  4.66308043E-03  7.52766784E-03
  9.79878776E-03  8.36132413E-03  2.88696472E-03  3.44597590E-03  1.58824785E-03
 -4.45361160E-03  3.72228219E-02  1.10493453E-01  1.97643664E-01  2.85400876E-02
  8.47193384E-02  1.51540566E-01  1.42435041E-02  4.22808879E-02  7.56293640E-02
 -3.94247747E-03  2.76664964E-03  5.48317669E-03  1.14402763E-02  2.64435342E-03
 -9.70988720E-06  9.53295371E-04  3.41275828E-04  5.84690306E-03 -8.20192972E-03
  2.35502666E-03  4.75001751E-03 -5.93903412E-03  5.32448237E-03  5.23097681E-03
  9.63339211E-03  1.55646248E-02  2.03706255E-02  1.74492556E-02  6.00274310E-03
  8.99164342E-03  4.44504856E-03 -1.17257125E-02  6.12526312E-02 -2.41587769E-01
 -8.94643974E-02  4.76859513E-02 -1.88079147E-01 -6.96491695E-02  2.26429763E-02
 -8.93066310E-02 -3.30718891E-02 -6.22544851E-03  3.13084786E-03 -1.30360993E-02
 -5.30143026E-03  3.57368497E-03  3.74178699E-04  1.45988343E-04 -2.37645569E-05
  5.79627613E-03 -7.47855141E-03  1.68227528E-03 -5.25765251E-03 -1.29781520E-02
  1.79675211E-03  6.07453703E-03  1.12065431E-02  1.80908597E-02  2.35489262E-02
  2.00943433E-02  6.93809489E-03  9.05602384E-03  4.17391497E-03 -1.17040902E-02
  2.01607969E-02  7.76852130E-03  1.13921948E-03  1.54580142E-02  5.95640705E-03
  8.73480894E-04  7.71463256E-03  2.97266461E-03  4.35928190E-04 -9.52790821E-03
  8.80215209E-04 -7.55912542E-04  8.70609276E-05 -2.28000519E-02  2.00882805E-03
  2.05909359E-04  6.22560733E-04 -2.29334647E-03  1.17354513E-03  1.11980133E-03
  8.88773765E-03 -1.02458151E-02  7.78820445E-04  1.63268327E-03  3.01203784E-03
  4.86236956E-03  6.32936101E-03  5.40085573E-03  1.86478597E-03  5.34145600E-03
  2.46187328E-03 -6.90334787E-03 -1.94317675E-01 -1.86456619E-01  2.23733041E-01
 -1.48990409E-01 -1.42963053E-01  1.71544237E-01 -7.43566570E-02 -7.13485837E-02
  8.56125982E-02  2.59559794E-03 -1.19441817E-02 -1.14012171E-02  1.15241927E-02
 -1.67740691E-03 -9.02624283E-04 -2.31323761E-03  1.33111335E-03 -1.20499498E-02
 -6.48789989E-04  1.26987398E-02  1.39996642E-02  1.96404240E-03  2.81829909E-03
 -1.54592563E-02 -2.62218229E-02 -2.98526247E-02 -1.17579086E-02  9.10154452E-05
  3.61213095E-03  6.40649941E-03 -5.74941831E-03  3.24834067E-02  5.50980024E-02
  6.27271411E-02  2.47463517E-02  4.88026541E-04 -6.37947068E-03  7.35585742E-04
 -5.91809373E-03 -1.97979717E-02 -3.35811051E-02 -3.82309091E-02 -1.44964024E-02
 -7.57916361E-04  3.56348285E-03  5.72730212E-03  1.85983634E-04  1.07406852E-02
  1.82182339E-02  2.07408196E-02  8.67136778E-03  8.47583662E-04  1.32966794E-03
 -8.88896476E-04  3.99454780E-03  4.06548672E-03  6.89583451E-03  7.85066547E-03
  3.71946893E-03 -3.27473151E-04 -5.81916651E-03 -3.68219739E-03  2.88481530E-03
  3.74139367E-03  6.34611139E-03  7.22482499E-03  5.12893106E-03  1.15453982E-03
  1.83587149E-05 -1.51103579E-04  1.51407047E-03  1.40117245E-02  2.37665353E-02
  2.70573660E-02  1.21238533E-02  1.06769833E-03 -2.20553254E-03  1.79518405E-03
  1.05126285E-03 -1.27433262E-02 -2.16150918E-02 -2.46080231E-02 -1.08079483E-02
 -5.19714736E-04  1.73843023E-03 -1.26040129E-03 -2.77873818E-03  1.55832362E-02
  2.64321164E-02  3.00920365E-02  1.18633110E-02  2.59176122E-04  3.43203433E-03
 -2.28620857E-03 -2.42880025E-03  8.40765428E-03  1.42609721E-02  1.62356160E-02
  6.15105145E-03 -7.93278679E-04 -2.73788029E-03  2.29977286E-03 -3.71448847E-03
 -3.01351952E-03 -5.11149914E-03 -5.81926230E-03 -2.38568119E-03  6.33174365E-04
  2.17213525E-04  1.39119671E-03  4.26500883E-03  7.72552566E-03  1.31039529E-02
  1.49183903E-02  6.54306762E-03  8.06553439E-04 -1.23993452E-03  3.05813802E-03
  3.11360167E-03 -9.86669904E-03 -1.67357880E-02 -1.90531070E-02 -6.91958095E-03
 -1.44559400E-03  8.65499109E-04 -4.08592513E-03  3.42646041E-03  5.12960059E-04
  8.70077293E-04  9.90552448E-04  2.05017647E-03 -1.08686672E-03  9.28298782E-04
 -6.17874372E-05 -1.88785252E-04  2.53203202E-02  4.29480528E-02  4.88948501E-02
  1.83938536E-02 -2.81391648E-04  5.95908993E-03 -2.11824304E-03  4.52172346E-03
  9.83456036E-03  1.66812747E-02  1.89910455E-02  8.12679792E-03  6.24829077E-04
 -6.01203809E-03 -5.68017034E-03  1.55825541E-03
MO 34                     OCC NO =   2.00000000 ORB. ENERGY =  -0.43255413 
 -8.21835992E-04 -1.51615512E-03 -2.44754778E-03 -3.18598027E-03 -2.71860300E-03
 -9.38668424E-04 -5.98576344E-04 -2.75883413E-04  7.73605686E-04  8.13733901E-02
  9.79286760E-03 -1.27149359E-01  6.23919296E-02  7.50854678E-03 -9.74900254E-02
  3.11379460E-02  3.74729112E-03 -4.86543558E-02  2.32355208E-03  4.60940524E-03
 -2.94726623E-05 -7.03792428E-03  5.05172101E-03  1.83315601E-04 -2.16914891E-04
 -5.76005759E-04 -6.36485093E-03 -1.14893241E-03  7.51378334E-03  7.35645047E-03
  5.75195581E-03  1.26061245E-03 -2.55104646E-03 -4.70627010E-03 -7.59738944E-03
 -9.88954458E-03 -8.43876710E-03 -2.91370392E-03 -4.98688973E-03 -2.29845394E-03
  6.44510310E-03 -2.01043023E-02 -8.55953269E-02  1.04828157E-01 -1.54146977E-02
 -6.56290417E-02  8.03755502E-02 -7.69301461E-03 -3.27534918E-02  4.01130332E-02
  1.24220273E-03 -8.47712687E-04 -5.09941145E-03  6.19341747E-03 -2.73966152E-03
 -2.28341220E-04 -3.79968149E-04  3.69745467E-05  2.39555037E-03 -2.74191102E-03
  3.46360653E-04  9.13761881E-03  2.80619817E-03  1.01704587E-02  4.59047859E-03
  8.45384751E-03  1.36588403E-02  1.78763783E-02  1.53127106E-02  5.26774726E-03
  6.66147263E-03  3.29312095E-03 -8.68701185E-03 -9.41171685E-02  1.60671431E-01
 -8.09130187E-02 -7.32714109E-02  1.25084750E-01 -6.29918126E-02 -3.47918575E-02
  5.93946634E-02 -2.99107406E-02 -8.82963069E-03 -6.64335295E-03  1.01448290E-02
 -6.23477190E-03 -6.40458573E-03  2.95424211E-04  6.52348654E-04 -2.50689606E-04
  3.50056880E-03 -2.91339053E-04 -3.20922975E-03  4.31883424E-03  2.35645517E-03
 -3.76804565E-03 -4.20146388E-03 -7.75102459E-03 -1.25125739E-02 -1.62876549E-02
 -1.38982867E-02 -4.79874514E-03 -4.85249992E-03 -2.23651377E-03  6.27141645E-03
  8.09518811E-02 -8.15658863E-02  5.70854893E-03  6.20687433E-02 -6.25395234E-02
  4.37695151E-03  3.09766534E-02 -3.12116057E-02  2.18440559E-03  8.13115802E-03
  2.53906149E-03 -5.97184406E-03 -1.55120346E-03  1.58360510E-02 -1.90228286E-03
 -1.70592442E-03  6.70501630E-04  4.12982676E-03  1.98246906E-03 -6.11229582E-03
  3.68047154E-03  1.83245495E-02  4.13302808E-04 -5.54879745E-03 -1.02366382E-02
 -1.65251303E-02 -2.15108116E-02 -1.83552163E-02 -6.33761603E-03 -1.09399853E-02
 -5.04223147E-03  1.41389397E-02 -3.24874252E-01  2.92515415E-02 -5.11847184E-02
 -2.49092872E-01  2.24282178E-02 -3.92451801E-02 -1.24314802E-01  1.11932527E-02
 -1.95860956E-02  2.24006531E-03 -1.95928574E-02 -1.50469340E-05 -4.49618632E-03
 -7.59512932E-03 -1.83869407E-04 -7.10136965E-04 -6.19119502E-04  1.00367500E-02
  8.66398628E-03 -1.87007363E-02 -1.62269413E-03  1.72731872E-02 -1.41883113E-02
 -2.12302771E-03 -3.91664441E-03 -6.32268703E-03 -8.23026063E-03 -7.02289697E-03
 -2.42483792E-03 -4.99037430E-03 -2.30005998E-03  6.44960659E-03  3.75235516E-01
 -6.53918952E-02  6.64927342E-02  2.87706680E-01 -5.01383378E-02  5.09823910E-02
  1.43585799E-01 -2.50225448E-02  2.54437865E-02  5.55381424E-04  2.33946934E-02
 -4.34776602E-03  4.90248818E-03 -6.73541895E-03  3.35128093E-04 -4.54111171E-04
 -3.66047234E-04  1.26141541E-02  6.68672293E-03 -1.93008770E-02  1.47111999E-04
  1.42285774E-02 -2.31866691E-02 -2.39033668E-03 -4.40978643E-03 -7.11877222E-03
 -9.26652711E-03 -7.90714512E-03 -2.73014760E-03 -4.23951330E-03 -1.95398868E-03
  5.47918679E-03 -1.72012311E-01 -1.91918392E-02 -8.87543559E-02 -1.31888077E-01
 -1.47150792E-02 -6.80511838E-02 -6.58213948E-02 -7.34385591E-03 -3.39623105E-02
  3.57628779E-03 -1.00797548E-02 -1.69998692E-03 -4.82838726E-03  7.16845258E-03
  1.90703324E-04  3.82203558E-04 -6.98921939E-04  4.11356039E-03  2.82482366E-03
 -6.93838405E-03  4.24116536E-04  6.24602058E-03 -2.53876927E-02 -3.26104796E-03
 -6.00556165E-03 -9.70315678E-03 -1.26992700E-02 -1.08780561E-02 -3.74217549E-03
 -4.94499998E-03 -2.44457704E-03  6.44861517E-03 -1.09843713E-01 -3.53195498E-02
 -6.49688828E-02 -8.55147252E-02 -2.74967180E-02 -5.05791003E-02 -4.06054161E-02
 -1.30564143E-02 -2.40167458E-02  5.43611390E-03 -7.14693288E-03 -1.31128212E-03
 -4.80792214E-03 -7.77198028E-03 -1.01950715E-03 -3.90208770E-04  4.54607957E-04
  2.06707285E-03 -1.31367044E-04 -1.93570580E-03  3.92228681E-03  6.06154096E-03
 -5.39468244E-03  1.58940616E-04  2.93219854E-04  4.73348401E-04  6.16159030E-04
  5.25769666E-04  1.81535658E-04  1.68757800E-03  7.77803504E-04 -2.18104165E-03
  9.00715740E-02 -6.25487402E-02  7.45574692E-03  6.90611427E-02 -4.79583877E-02
  5.71659158E-03  3.44663508E-02 -2.39345969E-02  2.85297988E-03  8.42055310E-04
  6.35336573E-03 -4.82623420E-03 -2.37417147E-04  5.69827850E-03 -5.99298385E-04
  1.70470457E-03  6.28157409E-04 -6.59447750E-03  4.26712278E-04  6.16776522E-03
  6.17499024E-03 -1.34993750E-03  3.98466069E-04  4.16466365E-03  7.68313410E-03
  1.24029775E-02  1.61449929E-02  1.37765530E-02  4.75671339E-03  7.41605420E-03
  3.41805412E-03 -9.58457806E-03 -1.32792530E-01 -1.72879239E-02  9.89353369E-02
 -1.01816849E-01 -1.32552783E-02  7.58573111E-02 -5.08137440E-02 -6.61531294E-03
  3.78581152E-02 -3.48737230E-03 -8.34201184E-03 -2.58413540E-03  7.09749028E-03
 -1.01026078E-02 -6.80483254E-04  7.74239735E-04  1.02813065E-03 -6.85244131E-03
 -8.70617377E-04  7.72305868E-03  1.45325334E-03  1.71953226E-03  1.79233369E-03
 -6.79777650E-03 -1.15303148E-02 -1.31268586E-02 -5.79807225E-03  6.28321228E-05
  1.20936284E-03  2.25733445E-03 -1.74760111E-03  1.24272455E-02  2.10789591E-02
  2.39976548E-02  9.75865118E-03 -5.10724987E-04 -2.41407411E-03 -1.14379699E-04
 -2.60262649E-03 -1.38099964E-02 -2.34243663E-02 -2.66678185E-02 -1.10025045E-02
 -2.03646778E-04  3.07366600E-03  8.63369925E-04 -1.09483942E-03 -9.87735742E-04
 -1.67538666E-03 -1.90736889E-03  1.05653627E-04  2.08350361E-04 -1.16099269E-03
 -1.83440994E-03  2.30315231E-03  2.31305109E-03  3.92337219E-03  4.46662148E-03
  1.83385059E-03  2.24677244E-04 -8.88745424E-04  2.30148766E-03 -5.94331803E-04
  5.76149006E-03  9.77257699E-03  1.11257358E-02  4.81176746E-03  2.71910249E-03
 -1.17645287E-03 -6.47121739E-04  1.81232999E-03 -3.84772706E-02 -6.52647293E-02
 -7.43016028E-02 -3.13672552E-02 -8.25371509E-04  5.11536400E-03 -4.02105520E-03
  2.61560853E-03  1.07056261E-02  1.81587670E-02  2.06731187E-02  8.74200384E-03
 -4.69021908E-05 -7.38533417E-03  1.44022023E-03  2.12236022E-03 -4.54453145E-02
 -7.70838500E-02 -8.77572567E-02 -3.32652868E-02 -1.57776995E-03 -7.75174103E-03
  4.20912798E-03 -2.99967727E-03  1.54815001E-02  2.62595527E-02  2.98955788E-02
  1.31563357E-02  6.30512446E-04  7.14865752E-03  3.57412443E-03  3.41898681E-03
  1.26340501E-02  2.14297389E-02  2.43970053E-02  1.00493622E-02  1.06737308E-03
 -7.23156998E-04  2.63422336E-03 -2.98035660E-03 -2.23352721E-02 -3.78848465E-02
 -4.31305676E-02 -1.95032046E-02 -1.31088140E-03  3.22047448E-03 -3.27665395E-03
  2.56092460E-04 -2.19620860E-03 -3.72518523E-03 -4.24099259E-03  9.76896620E-04
 -3.84319276E-04 -3.07530781E-03  1.67743884E-04  1.99378021E-04  1.00711511E-02
  1.70825773E-02  1.94479145E-02  6.90770337E-03  7.88261137E-04 -1.98372499E-03
  6.23487306E-04 -1.50285386E-03  1.51494659E-02  2.56963598E-02  2.92544034E-02
  1.13471288E-02 -3.01229367E-04  2.84729669E-03  5.83271600E-04  2.00816775E-03
  3.06378958E-03  5.19676667E-03  5.91633639E-03  1.55884619E-03 -6.14759916E-04
 -3.37490408E-03 -8.38171408E-04  1.17459791E-03
MO 35                     OCC NO =   2.00000000 ORB. ENERGY =  -0.41724933 
 -4.43659063E-03 -8.18479561E-03 -1.32128158E-02 -1.71991618E-02 -1.46760773E-02
 -5.06729758E-03 -7.54871460E-03 -3.47919721E-03  9.75602961E-03 -2.06905898E-01
 -8.60606669E-03 -1.40515318E-01 -1.58642256E-01 -6.59858347E-03 -1.07738191E-01
 -7.91736053E-02 -3.29315565E-03 -5.37689086E-02  6.10067746E-03 -1.31989639E-02
 -1.17491528E-03 -7.18179695E-03  4.04956544E-03 -4.23961695E-04 -5.43862088E-04
 -4.23123243E-04  3.20235976E-03  8.80723071E-03 -1.20095905E-02  7.59286628E-03
 -8.13197756E-03  1.47397787E-02 -4.91611929E-03 -9.06944879E-03 -1.46409222E-02
 -1.90581323E-02 -1.62623403E-02 -5.61499616E-03 -9.42930594E-03 -4.34596043E-03
  1.21865235E-02  6.80941750E-02 -1.22085668E-02  2.13761693E-01  5.22102738E-02
 -9.36075094E-03  1.63898843E-01  2.60565861E-02 -4.67167082E-03  8.17970107E-02
  2.73206381E-03  5.16065705E-03  7.83589982E-04  1.18687913E-02  1.50907193E-03
  2.51702188E-04 -4.77633361E-04  5.47887032E-04 -9.24536605E-04  6.27392982E-03
 -5.34939321E-03  1.82401823E-02 -2.52234301E-03  8.89711526E-03  8.16440802E-03
  1.50356132E-02  2.42929671E-02  3.17940806E-02  2.72344626E-02  9.36896601E-03
  1.44800655E-02  7.15826813E-03 -1.88829870E-02  1.45543929E-02  7.92627311E-02
 -2.67917683E-01  1.13307797E-02  6.17070428E-02 -2.08577319E-01  5.38025495E-03
  2.93006865E-02 -9.90398883E-02 -1.18255027E-02  1.30041257E-03  6.74908716E-03
 -1.77827254E-02  6.65711329E-03  1.23112602E-03  1.04492117E-05  1.42581092E-05
 -3.87579681E-03  4.73742584E-03 -8.61629034E-04  8.87977584E-03  9.94516772E-03
 -6.97691889E-03 -1.57428217E-03 -2.90429722E-03 -4.68844256E-03 -6.10295971E-03
 -5.20766707E-03 -1.79808256E-03  5.06784949E-04  2.33576824E-04 -6.54973625E-04
  1.51788083E-01  3.83778041E-02  2.49518578E-04  1.16381428E-01  2.94256543E-02
  1.91314944E-04  5.80824901E-02  1.46854640E-02  9.54795664E-05  6.40684987E-03
  7.22007765E-03  4.11559130E-03  1.73326828E-03 -1.07267710E-02  2.22069651E-03
 -1.97583356E-03 -7.24786334E-04  3.76143099E-03 -2.61479886E-03 -1.14663213E-03
 -6.99399324E-03  1.78724139E-02 -9.71974234E-03 -4.23616754E-03 -7.81504726E-03
 -1.26159265E-02 -1.64221893E-02 -1.40130852E-02 -4.83838229E-03 -6.89905648E-03
 -3.17977024E-03  8.91640536E-03 -1.25923250E-01 -1.24488500E-01  1.70299027E-01
 -9.65499231E-02 -9.54498483E-02  1.30574441E-01 -4.81851789E-02 -4.76361645E-02
  6.51657982E-02  5.17251595E-03 -6.82643728E-03 -7.11760906E-03  1.06718683E-02
  2.16090045E-03 -1.39815675E-03 -1.18989628E-03  3.78189200E-04  5.32005354E-03
 -1.05715457E-02  5.25149212E-03 -6.78250179E-04  1.54209459E-02 -4.42616057E-04
  1.31193094E-05  2.42030142E-05  3.90712222E-05  5.08591269E-05  4.33981892E-05
  1.49843541E-05  2.16013462E-04  9.95604514E-05 -2.79177826E-04  1.00706340E-01
  1.19121955E-01 -2.45210539E-01  7.72152032E-02  9.13351236E-02 -1.88011814E-01
  3.85357985E-02  4.55826285E-02 -9.38310731E-02  3.52771341E-04  5.45881709E-03
  7.38897479E-03 -1.43655292E-02  5.48300824E-04 -4.29325645E-04  1.13661796E-04
  7.10014404E-04  3.16185234E-03 -9.19605541E-03  6.03420307E-03 -7.52917267E-03
  9.33116426E-03 -6.32131902E-03  3.67466378E-03  6.77916321E-03  1.09436862E-02
  1.42454291E-02  1.21556516E-02  4.19705500E-03  7.80009630E-03  3.59505886E-03
 -1.00809177E-02 -5.49417881E-02 -7.77956910E-02  2.36132085E-01 -4.21258617E-02
 -5.96487779E-02  1.81051034E-01 -2.10237576E-02 -2.97689210E-02  9.03571559E-02
 -1.46207357E-03 -3.41224508E-03 -4.11750338E-03  1.39490199E-02 -4.60191239E-03
  4.08294478E-04 -2.59751487E-04  1.66256318E-03  4.20780233E-03 -8.69563832E-03
  4.48783599E-03 -1.75938707E-02  9.06353456E-03 -7.96324604E-03 -6.70297794E-03
 -1.23442365E-02 -1.99445229E-02 -2.61029361E-02 -2.23594903E-02 -7.69191990E-03
 -1.30294465E-02 -6.44114982E-03  1.69912814E-02  7.51375112E-02  1.51360476E-01
 -2.03215310E-01  5.84955067E-02  1.17836053E-01 -1.58205699E-01  2.77757355E-02
  5.59527258E-02 -7.51216616E-02  7.92513215E-03  3.94080976E-03  7.83225315E-03
 -1.29191084E-02 -7.39179957E-03 -1.14739217E-03  4.12313220E-06 -8.61126555E-05
  7.38171749E-03 -7.89718107E-03  5.15463576E-04 -8.38672135E-03  9.68056418E-03
 -3.68089395E-03 -2.46702592E-03 -4.55126574E-03 -7.34716400E-03 -9.56382538E-03
 -8.16083029E-03 -2.81773901E-03 -6.55808123E-03 -3.02261499E-03  8.47572574E-03
 -2.11221131E-01  2.60928215E-02  1.09154278E-02 -1.61950902E-01  2.00063126E-02
  8.36925441E-03 -8.08248513E-02  9.98455225E-03  4.17684456E-03 -1.85348282E-04
 -1.27810217E-02  1.28426603E-03  2.69952710E-03  2.28885987E-02 -2.59198607E-03
  1.28159356E-03 -2.30187595E-05  8.53071941E-03 -2.11727114E-03 -6.41344827E-03
  6.50544227E-03  1.78651874E-02 -1.62882934E-02 -2.60284715E-04 -4.80183404E-04
 -7.75165948E-04 -1.00903583E-03 -8.61012187E-04 -2.97286862E-04 -1.73784364E-03
 -8.00970903E-04  2.24600544E-03  2.41030277E-01 -4.27362660E-02  1.09900991E-01
  1.84806656E-01 -3.27674452E-02  8.42650760E-02  9.22314744E-02 -1.63532519E-02
  4.20541792E-02 -1.81848283E-03  1.60880732E-02 -2.90395812E-03  8.04581722E-03
 -1.70318373E-02  4.64864731E-04  1.21712957E-03  1.00711639E-03  5.31845948E-03
  1.13150329E-02 -1.66334924E-02  7.16540793E-03 -5.08783247E-03  1.15014932E-02
  5.25463212E-03  8.91285006E-03  1.01469668E-02  4.60017084E-03  4.37360828E-04
 -4.31691150E-03 -1.34854245E-03 -3.90012256E-03 -2.30181821E-02 -3.90431910E-02
 -4.44493021E-02 -1.91880445E-02 -9.92451866E-04  3.87153303E-03 -9.79159806E-05
 -3.49667832E-03 -1.34794879E-02 -2.28637613E-02 -2.60295895E-02 -1.30233908E-02
 -2.19748858E-04  4.43356148E-03  1.06215813E-03  5.58737428E-04 -7.88042078E-03
 -1.33666843E-02 -1.52175008E-02 -6.39935896E-03  1.09220928E-04 -1.30369803E-03
  1.18815880E-03  4.98929527E-03  1.47682703E-02  2.50497800E-02  2.85182950E-02
  8.25319400E-03  1.40141879E-03  1.05039425E-03  3.21218115E-03  2.85559240E-03
  1.76425655E-02  2.99251285E-02  3.40687080E-02  1.37798278E-02  1.29855991E-03
 -3.51497146E-03 -2.44898623E-03  1.32873427E-04 -2.14996451E-03 -3.64674650E-03
 -4.15169285E-03 -2.66912529E-03  8.55248540E-04 -1.79331416E-03 -2.65753805E-03
  4.03306639E-03 -1.92239899E-02 -3.26075234E-02 -3.71225204E-02 -1.64327629E-02
 -1.40781680E-03 -3.92831822E-03 -3.14052720E-03 -3.50611922E-03  1.67734158E-03
  2.84508860E-03  3.23903348E-03  7.46259718E-04 -4.91475817E-05  2.43609992E-03
  2.20754440E-03 -4.89119595E-03 -2.17988661E-03 -3.69750004E-03 -4.20947398E-03
 -1.44312208E-03  3.96512575E-04  2.43367506E-03  1.99661312E-03 -5.57939155E-03
  2.13867083E-02  3.62759028E-02  4.12988416E-02  1.79866723E-02  6.90834107E-04
  4.85697678E-03  3.32461884E-03  3.01012637E-03  3.23349456E-03  5.48461844E-03
  6.24404552E-03  2.81252476E-03 -1.30957492E-03 -3.30251164E-03 -2.06152769E-03
  4.60814919E-03 -1.34683783E-02 -2.28449174E-02 -2.60081363E-02 -8.53723003E-03
 -2.14573152E-03  8.85178221E-04  2.58542697E-03  2.16980632E-03 -2.27685479E-02
 -3.86197642E-02 -4.39672456E-02 -1.83072408E-02 -1.61987575E-04  3.28770684E-03
  7.85170837E-04  3.07421064E-03 -2.93077672E-02 -4.97115171E-02 -5.65948168E-02
 -2.17686990E-02  1.47657904E-05 -5.13669004E-03 -2.56419072E-03  2.17280856E-03
  2.17689797E-02  3.69243075E-02  4.20370276E-02  1.75377268E-02  9.94618007E-04
  2.55373308E-03 -3.00749615E-03 -4.50821402E-03
MO 36                     OCC NO =   2.00000000 ORB. ENERGY =  -0.40458140 
  6.19369070E-05  1.14263624E-04  1.84457167E-04  2.40108447E-04  2.04884992E-04
  7.07418748E-05  1.93862287E-04  8.93509907E-05 -2.50549439E-04 -1.20077406E-01
  1.00041562E-01 -1.95972502E-01 -9.20677027E-02  7.67054942E-02 -1.50259225E-01
 -4.59482368E-02  3.82814180E-02 -7.49898853E-02  1.35873602E-03 -6.39843789E-03
  6.55562955E-03 -1.22345161E-02  2.68082471E-03  3.51713729E-04 -2.57969085E-04
  4.26127311E-04  2.30609101E-03  7.00508756E-03 -9.31117857E-03  1.39662340E-02
 -6.69726668E-03  8.50545520E-03 -5.38669226E-03 -9.93758019E-03 -1.60423574E-02
 -2.08823846E-02 -1.78189783E-02 -6.15246592E-03 -1.03010404E-02 -4.74774222E-03
  1.33131613E-02  1.72727083E-01 -6.35990499E-02  1.46535244E-01  1.32436119E-01
 -4.87636983E-02  1.12353887E-01  6.60949061E-02 -2.43365034E-02  5.60724644E-02
  5.07959534E-03  9.93157336E-03 -3.43578656E-03  8.65907481E-03  4.43635842E-03
  7.71400805E-04 -2.94897857E-04  1.16016082E-03  4.01450642E-03  5.20338534E-03
 -9.21789176E-03  1.31235064E-02  2.05212029E-02  5.27366122E-03 -1.33649252E-03
 -2.46129107E-03 -3.97669603E-03 -5.20460894E-03 -4.45821124E-03 -1.53367556E-03
 -9.56864504E-04 -4.73029122E-04  1.24781617E-03 -3.09149261E-01  1.43066575E-01
 -9.71074327E-02 -2.40676626E-01  1.11379146E-01 -7.55993696E-02 -1.14281774E-01
  5.28867579E-02 -3.58972546E-02  2.66245477E-03 -1.97024381E-02  9.03531908E-03
 -4.66922916E-03 -1.18805538E-02 -1.32880972E-03  1.04657572E-03 -7.24841359E-04
  3.79436518E-03  9.60787563E-03 -1.34022408E-02  4.44050618E-03  1.03146193E-02
  3.07411898E-03 -3.58471656E-03 -6.61322505E-03 -1.06758102E-02 -1.38967341E-02
 -1.18581095E-02 -4.09432085E-03 -4.60324122E-03 -2.12163062E-03  5.94927217E-03
  2.37801851E-02 -1.40039139E-01  2.53906642E-01  1.82331304E-02 -1.07373087E-01
  1.94679432E-01  9.09961005E-03 -5.35866963E-02  9.71586817E-02  7.09427912E-03
 -3.53717548E-04 -7.77564029E-03  1.55526720E-02  2.65342856E-02 -1.99260850E-03
 -3.10915769E-03  8.96761215E-04 -2.70224912E-03  1.12537391E-02 -8.55148999E-03
  1.97558766E-02  5.06301971E-04 -1.37461888E-02  4.32747639E-03  7.98349739E-03
  1.28878576E-02  1.67761628E-02  1.43151315E-02  4.94267162E-03  7.54888218E-03
  3.47927445E-03 -9.75624619E-03  6.10252330E-02  1.68694486E-01 -1.82302299E-01
  4.67902595E-02  1.29344181E-01 -1.39777785E-01  2.33516191E-02  6.45518121E-02
 -6.97589118E-02 -5.97069650E-03  3.58734498E-03  1.12140450E-02 -1.18599165E-02
 -1.19259762E-02  6.81124218E-04 -4.33221834E-04 -6.75260334E-04 -4.91803030E-03
  1.41457600E-02 -9.22772973E-03  1.15356974E-02 -5.85100608E-03  2.36983450E-04
  2.74819871E-03  5.06998428E-03  8.18453770E-03  1.06538372E-02  9.09093945E-03
  3.13888340E-03  5.21951657E-03  2.40567149E-03 -6.74575221E-03 -1.03823965E-01
 -1.35769898E-01  1.43043005E-01 -7.96055994E-02 -1.04099705E-01  1.09676260E-01
 -3.97287738E-02 -5.19530495E-02  5.47361413E-02 -2.29230353E-03 -5.23933050E-03
 -7.29097721E-03  8.25446579E-03 -7.10881336E-03 -2.97595416E-04 -9.39479094E-04
 -7.47127326E-04  2.83676282E-04  6.21657437E-03 -6.50025065E-03  6.92721671E-03
 -1.10259016E-02  1.04792852E-02 -3.35838989E-03 -6.19568878E-03 -1.00017763E-02
 -1.30193421E-02 -1.11094292E-02 -3.83581952E-03 -5.13931280E-03 -2.36870563E-03
  6.64209610E-03  1.66332581E-01  6.39954946E-02 -1.38853625E-01  1.27533222E-01
  4.90676668E-02 -1.06464110E-01  6.36480170E-02  2.44882050E-02 -5.31330532E-02
  4.39082638E-03  1.03329168E-02  3.82150536E-03 -8.63689953E-03  1.37432851E-02
  4.90542895E-04  1.37006518E-03 -1.13609066E-03 -4.94458698E-03  3.90699991E-03
  1.03758707E-03  1.35370841E-02 -2.19497910E-02  1.21549377E-02 -2.17091863E-03
 -3.99797422E-03 -6.45950752E-03 -8.45405592E-03 -7.24165208E-03 -2.49121098E-03
 -3.46567835E-03 -1.71326952E-03  4.51947949E-03 -2.64023641E-01 -1.11943439E-01
  1.14970834E-01 -2.05545758E-01 -8.71493890E-02  8.95062546E-02 -9.76003958E-02
 -4.13816123E-02  4.25007354E-02  1.95884679E-03 -1.72717787E-02 -8.00548276E-03
  6.39563417E-03 -5.38402622E-03 -6.31395822E-04  6.65335028E-04  5.66463638E-04
 -2.92097440E-03  1.20403938E-02 -9.11941939E-03  1.04738547E-03 -1.27106794E-02
 -6.34361152E-03 -2.58941371E-03 -4.77705151E-03 -7.71165275E-03 -1.00382815E-02
 -8.56568457E-03 -2.95752548E-03 -4.13759520E-03 -1.90701470E-03  5.34746688E-03
  3.64095893E-03  1.30567930E-01 -2.52809268E-01  2.79165527E-03  1.00111167E-01
 -1.93838035E-01  1.39323165E-03  4.99624894E-02 -9.67387659E-02  3.43386730E-03
 -2.49046707E-03  7.21033186E-03 -1.42951026E-02 -1.12376472E-03 -8.03299627E-04
  3.58178238E-03  7.60428942E-04 -3.66484149E-03  1.13915018E-02 -7.72666034E-03
  1.86587770E-02 -6.11265273E-03 -7.53871089E-03  1.80195767E-03  3.32432186E-03
  5.36649348E-03  6.98558062E-03  5.96080916E-03  2.05812447E-03  4.42397962E-03
  2.03900907E-03 -5.71759279E-03  1.07535979E-01 -7.92148503E-02  1.74522134E-01
  8.24517355E-02 -6.07368989E-02  1.33812450E-01  4.11491951E-02 -3.03119697E-02
  6.67817915E-02 -6.34689222E-04  6.45611960E-03 -4.68244114E-03  1.01004267E-02
 -1.81026205E-02 -1.04459271E-03  5.51521651E-04  1.77496183E-03 -3.26761755E-03
  1.05612914E-02 -7.29367390E-03  1.83782711E-02 -6.44428636E-03  8.49691264E-03
  9.71692595E-03  1.64817445E-02  1.87638874E-02  8.21686341E-03  5.89855115E-04
 -1.47754221E-03 -7.97435583E-04 -4.92315199E-03 -1.40895196E-02 -2.38984904E-02
 -2.72075922E-02 -1.40172567E-02 -1.41349719E-03  1.85770788E-03  2.94538132E-03
 -4.35713681E-03 -2.15264140E-03 -3.65128701E-03 -4.15686206E-03 -1.55215571E-03
  4.30621253E-04  4.56812621E-03 -6.51937570E-04  3.12414113E-03 -2.29187043E-02
 -3.88744579E-02 -4.42572053E-02 -1.94503356E-02  1.98255937E-04 -4.14585536E-03
  1.34039120E-03  3.10734635E-03  8.89096574E-03  1.50807597E-02  1.71689154E-02
  1.06100221E-02  7.08185326E-04 -6.14968964E-03  2.00558622E-03  4.37456077E-04
 -1.12090044E-02 -1.90125918E-02 -2.16451682E-02 -1.06145755E-02  3.28762795E-04
  3.55553326E-03 -1.65090454E-03  3.88627455E-03 -8.41581929E-03 -1.42748215E-02
 -1.62513830E-02 -7.23477790E-03 -5.25737145E-04  3.72621229E-03  2.67827020E-03
 -3.29061247E-03  2.27258880E-02  3.85474050E-02  4.38848671E-02  1.98138841E-02
  8.04889405E-04  1.51303366E-03  3.27202258E-03  3.52345646E-03  1.01627621E-03
  1.72379669E-03  1.96248200E-03  1.55142778E-03 -8.95497733E-04 -1.52806378E-03
 -2.76990633E-03  2.80840279E-03  6.92679825E-03  1.17491601E-02  1.33760063E-02
  6.09112253E-03 -2.48392232E-04 -3.18673890E-03 -8.47436783E-04  4.15077552E-03
 -2.61292396E-02 -4.43201330E-02 -5.04569153E-02 -2.18616503E-02 -3.38744144E-04
 -3.14808544E-03 -4.12201619E-03  4.57651315E-05  1.28776121E-02  2.18428660E-02
  2.48673360E-02  1.05710017E-02  5.67740069E-04 -7.83964477E-04  2.22919573E-03
 -4.55668376E-03  1.34149399E-02  2.27542757E-02  2.59049440E-02  1.14017380E-02
  1.48044869E-04 -5.39889843E-03 -1.64866221E-03 -2.75958424E-03 -1.43956635E-02
 -2.44177684E-02 -2.77987720E-02 -1.08219090E-02  8.86583711E-04  4.39774993E-03
  2.18719703E-03 -3.20822167E-03 -1.23887932E-02 -2.10137368E-02 -2.39234015E-02
 -1.00858190E-02 -1.68409511E-03 -2.28247794E-03 -2.64774640E-03  4.23212975E-03
  2.22261718E-02  3.76997918E-02  4.29198892E-02  1.98133792E-02  1.26201144E-04
 -6.93597220E-04 -3.85242310E-03 -2.80710290E-03
MO 37                     OCC NO =   2.00000000 ORB. ENERGY =  -0.39802904 
 -8.07377119E-04 -1.48948083E-03 -2.40448714E-03 -3.12992811E-03 -2.67077358E-03
 -9.22154073E-04 -1.20317644E-03 -5.54543169E-04  1.55499653E-03  1.20323634E-02
 -1.57811195E-01 -6.75136667E-02  9.22564941E-03 -1.20999567E-01 -5.17651770E-02
  4.60424569E-03 -6.03872648E-02 -2.58344516E-02  1.42406801E-03  2.20446508E-03
 -1.16942950E-02 -3.35456033E-03  2.97231395E-03 -8.79672845E-05 -1.26723600E-03
  7.44681329E-04 -1.30757561E-02  9.49327593E-03  3.58248017E-03 -6.39917304E-03
  5.94726852E-03  2.02009075E-03  6.28516334E-05  1.15951147E-04  1.87181357E-04
  2.43654532E-04  2.07910873E-04  7.17866390E-05  1.59676464E-03  7.35947693E-04
 -2.06367362E-03 -1.17653378E-02  1.44142659E-01  9.97030043E-02 -9.02091122E-03
  1.10519405E-01  7.64459096E-02 -4.50206699E-03  5.51569295E-02  3.81518671E-02
  2.70913844E-03 -1.01008923E-03  7.57816132E-03  6.42681921E-03  1.27781297E-05
 -7.60249646E-05  7.99803842E-04  4.98456597E-04 -9.63478845E-03  3.30149049E-03
  6.33329795E-03 -3.74043057E-03 -4.92297485E-03  6.86905494E-03 -2.68489197E-04
 -4.94451000E-04 -7.98882079E-04 -1.04555862E-03 -8.95614107E-04 -3.08101477E-04
 -3.29175886E-04 -1.62729184E-04  4.29267668E-04 -4.29404483E-02 -2.60319712E-01
 -6.76295367E-02 -3.34296844E-02 -2.02662202E-01 -5.26504532E-02 -1.58735965E-02
 -9.62311815E-02 -2.50002974E-02 -9.28368385E-04 -3.61878693E-03 -1.69043901E-02
 -4.31305053E-03 -6.06474010E-03 -3.98544585E-04 -1.99803247E-04 -7.21858955E-04
 -1.02576549E-02  9.53741770E-03  7.20237228E-04  5.79499120E-03 -4.79028379E-04
  6.68357104E-03  2.12270830E-03  3.91605514E-03  6.32173575E-03  8.22902236E-03
  7.02184035E-03  2.42447309E-03  4.37792585E-03  2.01778292E-03 -5.65807247E-03
 -1.02596008E-02  2.57788038E-01  2.19451884E-01 -7.86640804E-03  1.97655438E-01
  1.68261719E-01 -3.92588898E-03  9.86439177E-02  8.39743914E-02 -9.64906286E-04
  8.14322692E-05  1.52381832E-02  1.34879519E-02  5.21632239E-04 -2.38441797E-03
  4.99258126E-03  3.78572432E-03 -1.46141154E-02  8.04946280E-03  6.56465259E-03
 -1.58141690E-02  1.18840705E-02  4.24561989E-03  7.50462779E-03  1.38448303E-02
  2.23498791E-02  2.90929046E-02  2.48250305E-02  8.57148775E-03  1.33681929E-02
  6.16139063E-03 -1.72771780E-02  2.72294429E-02 -2.79681897E-01 -1.45021443E-01
  2.08778014E-02 -2.14442255E-01 -1.11193200E-01  1.04194863E-02 -1.07021716E-01
 -5.54932005E-02 -7.92606010E-03  4.33697779E-04 -1.71449407E-02 -8.67406409E-03
  1.21982671E-02  7.73290454E-04  2.33848948E-03 -8.73451489E-04 -1.53858067E-02
  1.05107176E-02  4.87508903E-03 -7.46229200E-03  1.45395904E-03 -1.69549988E-03
 -8.38399213E-04 -1.54671160E-03 -2.49687548E-03 -3.25019028E-03 -2.77339352E-03
 -9.57586277E-04 -2.47400854E-03 -1.14026878E-03  3.19743185E-03 -1.49412074E-02
  1.65575269E-01  9.54749497E-02 -1.14559657E-02  1.26952564E-01  7.32041068E-02
 -5.71732982E-03  6.33582278E-02  3.65339803E-02 -2.00985811E-03 -1.48750393E-03
  1.05046432E-02  5.65455983E-03  7.03326552E-03  8.50788113E-04  9.88738092E-04
  2.43736457E-04 -1.37338358E-02  8.02420316E-03  5.70963265E-03 -1.40514875E-02
  2.43846491E-03 -3.15753676E-03  7.52117291E-04  1.38753534E-03  2.23991529E-03
  2.91570444E-03  2.48797612E-03  8.59038492E-04  2.85779707E-03  1.31715664E-03
 -3.69344375E-03 -4.52244207E-03 -1.74929859E-01 -1.22628409E-01 -3.46752037E-03
 -1.34125067E-01 -9.40236488E-02 -1.73053570E-03 -6.69378095E-02 -4.69243910E-02
  1.49747679E-03 -1.19639864E-03 -8.93386505E-03 -7.88501901E-03 -1.01752179E-03
 -3.16798229E-04 -3.44416337E-04 -3.09994480E-05 -8.00109592E-03  5.02243823E-03
  2.97865769E-03 -1.46048983E-02  9.76783276E-03  1.15443708E-03 -2.74569606E-03
 -5.05648711E-03 -8.16974165E-03 -1.06923713E-02 -9.15896860E-03 -3.15078975E-03
 -4.36697267E-03 -2.15882733E-03  5.69482837E-03 -3.64492266E-02  3.39636073E-01
  7.94208440E-02 -2.83761858E-02  2.64410996E-01  6.18301357E-02 -1.34740167E-02
  1.25551693E-01  2.93591353E-02  3.49985176E-03 -2.41165672E-03  2.06265646E-02
  4.36246781E-03 -1.05644888E-03 -3.40363649E-04  8.43093197E-04  2.63643089E-04
 -1.27158520E-02  1.01891722E-02  2.52667974E-03  2.03261861E-04  1.24400334E-02
 -6.09959561E-03  3.52098443E-03  6.49564954E-03  1.04860066E-02  1.36496662E-02
  1.16472860E-02  4.02152855E-03  5.91198402E-03  2.72482924E-03 -7.64070364E-03
  7.37454795E-02 -2.73227870E-01 -1.93138943E-01  5.65433339E-02 -2.09493718E-01
 -1.48086633E-01  2.82190868E-02 -1.04552049E-01 -7.39056093E-02 -3.75017712E-03
  4.52917449E-03 -1.42902871E-02 -1.13237674E-02 -2.40281528E-02  1.37740234E-03
 -3.27525860E-03  6.32534047E-05 -1.33306619E-02  9.26725622E-03  4.06340564E-03
 -1.68775553E-02  1.99500945E-02 -6.93440892E-03  8.95384740E-03  1.65184072E-02
  2.66658671E-02  3.47110390E-02  2.96189952E-02  1.02267288E-02  1.39356574E-02
  6.42293462E-03 -1.80105744E-02 -6.62816128E-02  2.96064824E-01  1.42208531E-01
 -5.08205166E-02  2.27003639E-01  1.09036439E-01 -2.53629998E-02  1.13290727E-01
  5.44168254E-02 -1.30919977E-02 -5.78570012E-03  1.79515059E-02  1.04364372E-02
  6.75370427E-03 -1.18039299E-04 -1.44552509E-03  9.51069236E-04 -1.26632706E-02
  1.18544825E-02  8.08788085E-04  1.28624767E-04  1.45090298E-02  4.00440396E-03
 -2.18040731E-02 -3.69838325E-02 -4.21047947E-02 -1.77207590E-02  2.12328298E-04
 -3.39612573E-03  2.71928172E-03  1.13795560E-03  2.71137441E-03  4.59900388E-03
  5.23580444E-03  1.42789116E-03  3.92766823E-05  6.94795913E-04 -4.36158626E-03
 -2.16250077E-03 -2.26033100E-03 -3.83394894E-03 -4.36481626E-03 -2.20049885E-03
  1.77658818E-04  3.54840722E-04  3.06735901E-03  1.46144575E-03  7.81366360E-03
  1.32534515E-02  1.50885892E-02  5.97126138E-03 -3.45528547E-04  1.82411319E-03
  1.72082307E-03  1.76627824E-03  1.24953567E-02  2.11944886E-02  2.41291811E-02
  1.05269132E-02  1.18780638E-03 -1.33292923E-03 -4.45341331E-03  3.27120441E-03
  9.84025791E-03  1.66909388E-02  1.90020478E-02  8.45541678E-03  5.17437026E-04
 -2.63073261E-03  5.00202067E-03  6.12024684E-03  6.46784675E-03  1.09706916E-02
  1.24897471E-02  6.29091278E-03  2.75794507E-04 -1.35122426E-03 -5.17708200E-03
 -4.27574933E-03  1.68338352E-02  2.85533689E-02  3.25070079E-02  1.51720579E-02
 -4.76572598E-04  9.29867347E-04 -5.97724462E-03  2.13696538E-03  4.65941099E-03
  7.90324243E-03  8.99756401E-03  3.93340317E-03  3.74046567E-04  7.48557064E-04
  4.03792407E-03  2.34771245E-03 -2.47550935E-02 -4.19893213E-02 -4.78033680E-02
 -2.09545069E-02 -6.06061246E-05  2.26375508E-03 -3.99009093E-03 -4.48000406E-04
  8.15982729E-03  1.38406106E-02  1.57570492E-02  7.05790423E-03  7.26049736E-05
  1.81616149E-03 -1.80825598E-03 -3.18350028E-03  6.55104721E-04  1.11118153E-03
  1.26504115E-03  1.52690150E-03 -3.10687010E-04 -3.39673200E-04 -3.07768199E-03
 -2.24569591E-03  1.10015139E-02  1.86606487E-02  2.12444934E-02  9.52634989E-03
  2.43150396E-04 -1.01580140E-03  6.57256222E-03 -2.28965749E-03  1.31204666E-03
  2.22547933E-03  2.53363007E-03  1.91337375E-03 -4.92093013E-05  1.69858839E-03
 -5.51412342E-03 -5.15175405E-03  3.17367730E-03  5.38315705E-03  6.12853529E-03
  1.95915686E-03 -9.20668371E-04 -1.02959346E-03  5.85604445E-03  3.50089933E-03
  2.06982613E-02  3.51081665E-02  3.99694148E-02  1.75280331E-02  4.48077633E-04
 -4.26952239E-03  4.52682040E-03 -3.42174631E-03
MO 38                     OCC NO =   2.00000000 ORB. ENERGY =  -0.31804730 
  8.15188333E-04  1.50389126E-03  2.42775008E-03  3.16020955E-03  2.69661279E-03
  9.31075732E-04  3.33560709E-03  1.53737895E-03 -4.31096992E-03  4.41399913E-02
  4.08624708E-02 -5.24587756E-02  3.38437323E-02  3.13307384E-02 -4.02220459E-02
  1.68903945E-02  1.56362345E-02 -2.00736201E-02  2.87861899E-03  2.17709041E-03
  6.78284444E-04 -5.02796911E-03 -1.18520021E-02  1.15170240E-03  1.62290409E-03
  7.93817659E-04  7.41903141E-04 -3.84652646E-03  3.10462332E-03  4.54743907E-03
  1.15404979E-04  3.26422137E-03 -9.63910945E-04 -1.77826054E-03 -2.87066777E-03
 -3.73675683E-03 -3.18858167E-03 -1.10094079E-03 -4.48789544E-03 -2.06846783E-03
  5.80019819E-03 -7.26598150E-02 -3.50637479E-02  3.31249773E-02 -5.57109155E-02
 -2.68846473E-02  2.53981215E-02 -2.78036517E-02 -1.34173234E-02  1.26754428E-02
 -6.87034186E-03 -5.56241415E-03  5.74631162E-04  5.60499838E-04  5.04737510E-03
 -6.32314173E-04  2.82218201E-04  1.39509138E-03  7.03707584E-04 -2.65247673E-03
  1.94876915E-03  1.58875327E-02 -1.98713701E-02  7.13317385E-03  1.58865632E-02
  2.92567714E-02  4.72700233E-02  6.18659269E-02  5.29936781E-02  1.82304302E-02
  2.70793104E-02  1.33867464E-02 -3.53132563E-02  3.66769217E-01  1.57281782E-01
 -2.67172897E-01  2.85534493E-01  1.22445864E-01 -2.07997493E-01  1.35581877E-01
  5.81416272E-02 -9.87645665E-02 -2.34706146E-02  2.84615540E-02  1.51211279E-02
 -2.11668629E-02  8.32858175E-03  3.62646492E-03  3.76255433E-04 -1.03670537E-03
 -4.77252909E-03  2.80439561E-03  1.96813348E-03 -2.71615795E-03  5.02172000E-03
 -6.23217729E-03 -8.46223940E-03 -1.56114696E-02 -2.52017866E-02 -3.28052410E-02
 -2.79927742E-02 -9.66523369E-03 -1.62750780E-02 -7.50117193E-03  2.10340636E-02
 -8.64338022E-02  1.40063742E-02  1.34922357E-01 -6.62719311E-02  1.07391951E-02
  1.03449865E-01 -3.30743387E-02  5.35961107E-03  5.16287333E-02  7.83614197E-03
 -4.90964201E-03  6.92900319E-03  8.74243802E-03 -1.21298301E-02  1.62663122E-03
  1.46591053E-03  2.59208441E-04  2.38313211E-03  1.33677585E-02 -1.57508906E-02
 -5.50609170E-03 -9.43013430E-03 -3.32757999E-03 -1.72304919E-03 -3.17874841E-03
 -5.13149247E-03 -6.67967912E-03 -5.69978283E-03 -1.96799833E-03  3.10859634E-04
  1.43274985E-04 -4.01757909E-04  3.51795818E-02 -7.10431783E-03 -1.69283966E-02
  2.69734613E-02 -5.44713816E-03 -1.29796157E-02  1.34616478E-02 -2.71850374E-03
 -6.47773797E-03  1.30389848E-02  1.90536370E-03  3.36659333E-04  2.60157402E-03
  3.65707309E-03  1.09915195E-03  8.71947427E-05  1.81258259E-06 -3.94421437E-03
  5.60090001E-03 -1.65668564E-03  2.21505967E-03 -4.77172342E-03 -3.95937690E-03
 -6.15226705E-03 -1.13499424E-02 -1.83223510E-02 -2.38502592E-02 -2.03514713E-02
 -7.02687503E-03 -1.26844371E-02 -5.84624809E-03  1.63934856E-02 -4.44419756E-02
  5.71292705E-03  1.10916250E-01 -3.40752746E-02  4.38030838E-03  8.50435116E-02
 -1.70059504E-02  2.18608090E-03  4.24426731E-02  6.17256687E-03 -5.91287325E-03
 -4.95064616E-03  7.04675820E-03  1.36256793E-02 -1.89499812E-04  1.17875006E-03
  7.28549292E-04 -3.72142823E-03  4.56386448E-03 -8.42436260E-04  1.19729261E-03
  4.27098366E-03 -3.03132729E-03 -6.04345975E-03 -1.11492105E-02 -1.79983070E-02
 -2.34284501E-02 -1.99915408E-02 -6.90259965E-03 -1.25609733E-02 -5.78934367E-03
  1.62339197E-02 -1.08638417E-01  7.14219794E-02 -5.62595384E-02 -8.32970149E-02
  5.47618221E-02 -4.31362286E-02 -4.15710488E-02  2.73299875E-02 -2.15280016E-02
  1.95656770E-03 -4.47421885E-03  2.80553438E-03 -2.73467715E-03 -1.11745592E-02
 -1.13001897E-03 -4.91127746E-04  4.99358164E-04  2.86454286E-03  1.22965717E-02
 -1.51611145E-02  1.97251188E-02  3.50173270E-02 -3.74655927E-03  3.02620678E-02
  5.57307700E-02  9.00439342E-02  1.17847445E-01  1.00946835E-01  3.47268638E-02
  5.16511440E-02  2.55339133E-02 -6.73565928E-02  7.80412457E-01 -2.17122374E-01
  4.40974014E-01  6.07561009E-01 -1.69032525E-01  3.43303871E-01  2.88491456E-01
 -8.02626217E-02  1.63012820E-01 -4.53975862E-02  6.08954384E-02 -1.71310627E-02
  3.36465629E-02  1.28147297E-02  7.25170111E-03 -1.37568716E-03  1.61957731E-04
 -6.87964344E-03  2.54323727E-04  6.62531971E-03 -4.74651832E-03 -8.92711576E-03
  1.50677091E-02 -1.05355309E-02 -1.94363588E-02 -3.13763520E-02 -4.08426913E-02
 -3.48511457E-02 -1.20332649E-02 -2.11184333E-02 -9.73347092E-03  2.72936614E-02
 -1.26450902E-01 -8.45152822E-03 -1.39233249E-01 -9.69544931E-02 -6.48009322E-03
 -1.06755182E-01 -4.83870877E-02 -3.23402071E-03 -5.32783185E-02  8.34094895E-03
 -4.29059393E-03 -1.62755615E-03 -7.64125683E-03 -3.85360343E-03 -4.96055642E-04
  1.52192900E-03 -2.61311615E-04  1.29613174E-02  1.45489996E-02 -2.75103170E-02
 -1.15982155E-02 -8.94022104E-03 -1.92064925E-02 -5.18076044E-03 -9.55766911E-03
 -1.54290623E-02 -2.00840566E-02 -1.71377635E-02 -5.91725877E-03 -9.45036460E-03
 -4.35566635E-03  1.22137399E-02 -3.29085283E-02 -9.27395875E-02  2.86606145E-02
 -2.52321622E-02 -7.11068054E-02  2.19751326E-02 -1.25926175E-02 -3.54872799E-02
  1.09671315E-02  7.83301249E-03 -3.08760474E-03 -5.47840002E-03  2.95953689E-03
  6.93365916E-03 -1.46736004E-03 -2.62692226E-04 -7.45194672E-04 -3.65695129E-04
  2.10400717E-03 -1.73831204E-03  9.55767592E-03 -2.27140726E-03 -4.35303302E-03
  8.31040684E-04  1.40960220E-03  1.60478261E-03  1.95156925E-03 -1.50790204E-03
  1.43273416E-03  1.25249873E-03 -1.50267190E-03  5.48246593E-03  9.29929930E-03
  1.05869257E-02  5.49701535E-03  3.57899797E-04 -1.64176301E-03  2.09492058E-03
 -4.38050730E-04 -1.37094439E-02 -2.32538101E-02 -2.64736463E-02 -1.56217296E-02
  1.10827854E-04  2.78632741E-04 -3.02483558E-04 -1.85529174E-03  9.97810912E-03
  1.69247606E-02  1.92682456E-02  1.00962459E-02  1.42510069E-04  1.34486960E-03
 -6.77971270E-04  1.33923758E-03  1.02867847E-02  1.74483328E-02  1.98643142E-02
  7.02579509E-03  2.78578197E-03  9.89031518E-03  5.11030494E-03 -6.89649249E-04
 -1.31002778E-02 -2.22205493E-02 -2.52973152E-02 -1.88760913E-02 -2.58827452E-03
  4.39449589E-04  1.33121198E-03  7.19192069E-04  2.31420598E-03  3.92533110E-03
  4.46885163E-03 -1.25078554E-03 -1.17814526E-03 -3.74517131E-04 -2.98140789E-04
 -3.03081025E-03  4.90345816E-03  8.31719259E-03  9.46883174E-03  7.20512710E-03
 -5.25123950E-04  1.33483356E-03  1.65550679E-04  1.90251625E-04  7.35816599E-04
  1.24808414E-03  1.42089997E-03 -4.16787237E-03 -1.36678213E-03  7.84342604E-04
 -2.66868318E-03  1.38474395E-03 -4.02045276E-03 -6.81944840E-03 -7.76370257E-03
 -7.70544612E-03  5.00435405E-04 -5.94613737E-04 -1.00480961E-03  1.51331636E-03
  6.09822741E-03  1.03437472E-02  1.17759931E-02  5.93067453E-03 -5.16209209E-04
 -1.55537746E-03  1.30846858E-03 -2.84543656E-03 -2.29967224E-02 -3.90067913E-02
 -4.44078623E-02 -3.04963047E-02  4.56181445E-04  2.38352600E-03  8.65661013E-04
  1.70799929E-03  1.45017016E-02  2.45976290E-02  2.80035370E-02  9.27691050E-03
  2.05591689E-03  2.12329054E-02 -6.13110166E-03  1.31778440E-03 -2.59101836E-02
 -4.39485726E-02 -5.00339069E-02 -3.45843955E-02  1.54153421E-04  1.98879663E-03
 -1.94149546E-03  1.18012475E-03  3.38341701E-03  5.73891527E-03  6.53355353E-03
 -2.75405764E-03 -2.76123256E-03  2.83932878E-03  2.42954824E-03  2.39277957E-03
  2.01065201E-03  3.41044615E-03  3.88267319E-03  1.17055664E-03  8.05740945E-04
 -2.02697278E-03 -2.08831544E-03  6.60178218E-04
MO 39                     OCC NO =   2.00000000 ORB. ENERGY =  -0.31039005 
  1.92528690E-03  3.55184443E-03  5.73378595E-03  7.46368634E-03  6.36877768E-03
  2.19898621E-03  1.00069110E-03  4.61217820E-04 -1.29330257E-03 -4.99611513E-02
  7.89730403E-03  3.18079390E-02 -3.83070268E-02  6.05514943E-03  2.43883005E-02
 -1.91178914E-02  3.02194398E-03  1.21714714E-02 -1.00595608E-02  1.67326520E-04
  3.31667924E-03 -3.80030381E-04 -1.11477655E-02  6.21443669E-04  2.39962190E-04
  7.62065555E-04  2.96056776E-03  2.77514518E-03 -5.73571294E-03 -3.88063197E-03
 -2.24345000E-03 -5.09704956E-03  6.05394563E-03  1.11685553E-02  1.80295355E-02
  2.34691003E-02  2.00262277E-02  6.91457621E-03  1.38882626E-02  6.40109039E-03
 -1.79493209E-02  1.20111839E-01  8.54486728E-02 -6.22837639E-02  9.20941038E-02
  6.55165966E-02 -4.77552208E-02  4.59614128E-02  3.26973738E-02 -2.38332024E-02
  4.46280369E-03  6.95807784E-03  6.87076144E-04 -1.21873381E-03  6.93288929E-03
  2.01406252E-03  4.80287309E-04 -3.79686061E-04 -1.09877219E-03  3.77168260E-03
 -2.67291041E-03 -2.49961395E-02  4.13074615E-02 -1.03467093E-02 -2.71772594E-02
 -5.00497719E-02 -8.08651732E-02 -1.05834492E-01 -9.06566712E-02 -3.11869298E-02
 -4.68211709E-02 -2.31462002E-02  6.10579805E-02 -8.16728732E-01 -2.67158182E-01
  4.03025489E-01 -6.35833690E-01 -2.07986037E-01  3.13760461E-01 -3.01916325E-01
 -9.87591269E-02  1.48984564E-01  3.76040515E-02 -6.41875714E-02 -2.20267557E-02
  3.11238504E-02 -3.36357021E-02 -9.03319815E-03  2.85344768E-04  6.18164971E-04
  5.00399013E-03  3.98947967E-03 -8.99346980E-03  6.41966528E-03 -8.65906277E-03
  1.97263777E-02  2.41280796E-03  4.45124233E-03  7.18569499E-03  9.35364068E-03
  7.98147929E-03  2.75581341E-03  7.88995629E-03  3.63647526E-03 -1.01970536E-02
  1.55633307E-01  3.02517544E-02 -2.26307106E-03  1.19329701E-01  2.31951173E-02
 -1.73517867E-03  5.95538848E-02  1.15759893E-02 -8.65975775E-04  9.93495933E-03
  5.76679531E-03  4.14461942E-03  3.38790244E-03  7.39959766E-02 -5.49725335E-03
 -3.67480180E-04  3.17590548E-03 -7.39667241E-03 -1.63839206E-02  2.37805930E-02
  1.58573407E-02  1.59999492E-02 -1.54045185E-02  4.12155452E-04  7.60360469E-04
  1.22745922E-03  1.59778734E-03  1.36339496E-03  4.70747585E-04  1.86727718E-03
  8.60626729E-04 -2.41328655E-03 -2.86822462E-02 -3.45213657E-02 -2.06522690E-02
 -2.19917185E-02 -2.64687832E-02 -1.58348437E-02 -1.09754089E-02 -1.32097780E-02
 -7.90269690E-03  1.13431124E-03 -1.83718468E-03 -7.05334041E-04 -5.27710324E-03
  2.43623556E-03 -9.47984599E-04 -6.88038662E-05  1.67922116E-04  4.26640465E-04
  7.56650981E-05 -5.02305563E-04 -2.80329032E-03  9.94388711E-03 -1.91315016E-03
 -4.57339004E-03 -8.43716849E-03 -1.36202244E-02 -1.77294869E-02 -1.51286047E-02
 -5.22354443E-03 -8.14692457E-03 -3.75491176E-03  1.05291618E-02  5.69753405E-02
  2.20484778E-02  5.50786952E-02  4.36850601E-02  1.69053676E-02  4.22308333E-02
  2.18019069E-02  8.43696335E-03  2.10761458E-02  7.65822220E-03  3.77422651E-03
  1.03524831E-03  4.29128592E-03 -1.27662491E-02  2.13264810E-04 -1.23329660E-03
  1.34421786E-05 -7.11163609E-04  3.63773792E-03 -2.92657431E-03 -1.42002969E-03
  3.95616608E-03 -6.00653063E-03 -4.84594318E-03 -8.93998517E-03 -1.44319275E-02
 -1.87860833E-02 -1.60302004E-02 -5.53484380E-03 -1.07208625E-02 -4.94123794E-03
  1.38557434E-02 -8.06660042E-02  3.70737837E-02 -3.32804571E-02 -6.18495512E-02
  2.84258147E-02 -2.55173336E-02 -3.08672611E-02  1.41864739E-02 -1.27349380E-02
 -1.56499812E-03 -4.01580900E-03 -1.16497415E-03 -5.65281405E-04  8.84401745E-03
 -1.57704346E-03  1.07792406E-03 -6.69895680E-04  3.18708980E-03  6.55757858E-03
 -9.74466839E-03  9.58803686E-03  2.35707007E-02 -5.22773005E-03  1.36483346E-02
  2.51348388E-02  4.06102369E-02  5.31497506E-02  4.55274965E-02  1.56619785E-02
  2.37121368E-02  1.17221730E-02 -3.09222337E-02  5.29418501E-01 -7.22033197E-02
  1.94345762E-01  4.12159027E-01 -5.62112014E-02  1.51300644E-01  1.95707684E-01
 -2.66910666E-02  7.18428970E-02 -1.80808669E-02  4.20297659E-02 -7.42570016E-03
  1.40441387E-02  2.49561178E-02  5.89554167E-03  2.49549365E-03  2.01097658E-04
 -2.34481272E-03 -3.75719463E-03  6.10200735E-03 -1.52510393E-04 -2.80765083E-03
  1.44166401E-02  5.22880066E-03  9.64629560E-03  1.55721331E-02  2.02702923E-02
  1.72966787E-02  5.97212841E-03  6.64330036E-03  3.06189243E-03 -8.58586375E-03
 -9.46336705E-02 -8.18956165E-03  1.04661867E-01 -7.25590676E-02 -6.27923395E-03
  8.02480498E-02 -3.62120605E-02 -3.13377786E-03  4.00494015E-02 -1.73585194E-02
 -6.46591596E-03  4.39072270E-03  1.15782187E-02 -8.33703617E-02  4.62456831E-03
  2.03544780E-03  5.45847265E-03  9.30342125E-03  1.77010852E-04 -9.48043211E-03
 -1.47403357E-02  4.62501714E-04 -1.01478902E-02 -4.93057564E-03 -9.09611843E-03
 -1.46839754E-02 -1.91141747E-02 -1.63101614E-02 -5.63150763E-03 -6.14559944E-03
 -2.83250242E-03  7.94263040E-03  4.20690511E-02 -1.58282811E-02 -3.73169862E-02
  3.22558673E-02 -1.21361172E-02 -2.86122868E-02  1.60979386E-02 -6.05677310E-03
 -1.42795366E-02  1.11316666E-02  8.09180137E-04  2.77523426E-03 -9.61594443E-03
  2.03014136E-02 -8.04556774E-04 -1.53079742E-03 -2.34088981E-03  3.33826641E-03
  1.24381471E-03 -4.58208112E-03 -2.90724046E-03 -8.41992571E-04  3.13378747E-03
  3.98949731E-03  6.76694210E-03  7.70392598E-03  4.92747791E-03  2.10838676E-03
 -9.19366978E-04 -1.69806747E-03  6.00334683E-04 -7.67188078E-03 -1.30129610E-02
 -1.48147992E-02 -8.61645419E-03 -2.51682966E-03  2.07219312E-03 -6.33030909E-04
 -8.27190266E-04  2.35558659E-02  3.99552045E-02  4.54875974E-02  2.95651967E-02
 -7.33562338E-04 -1.25368942E-04  1.03161183E-03  3.72895225E-03 -1.83442926E-02
 -3.11153903E-02 -3.54237794E-02 -1.97342270E-02  7.29270075E-05 -2.73387100E-03
  1.71552220E-03 -2.83598671E-03 -1.01714985E-02 -1.72527855E-02 -1.96416905E-02
 -1.47769973E-03 -2.97545642E-03 -2.14263155E-02 -8.75549426E-03  2.01818054E-03
  2.57757356E-02  4.37205234E-02  4.97742808E-02  3.22311290E-02  3.00759876E-03
 -2.19145235E-03 -3.52662638E-03  6.55131344E-04 -4.67059877E-03 -7.92221902E-03
 -9.01916819E-03 -6.07822837E-03  8.71000363E-04  7.30773044E-04 -7.47204871E-05
 -5.11933574E-04  1.71283854E-03  2.90529817E-03  3.30757996E-03 -3.66413934E-03
 -2.49979934E-04 -3.93422489E-04 -1.77894077E-03 -1.23778465E-04 -6.44070327E-03
 -1.09246511E-02 -1.24373317E-02 -6.86991908E-03 -2.56074651E-04 -3.85353275E-04
  2.41552296E-03 -5.45957088E-04 -1.72208473E-03 -2.92098145E-03 -3.32543482E-03
 -2.57420924E-03 -7.35065617E-06  1.46738593E-03  7.72007460E-05  7.41509835E-04
  6.79347466E-03  1.15230181E-02  1.31185515E-02  6.36345260E-03 -8.22927391E-04
 -6.32770039E-04  1.48232238E-03 -2.06310678E-03 -1.57033779E-02 -2.66358994E-02
 -3.03240363E-02 -2.05856753E-02  1.50681969E-03  1.15282144E-03  3.49973686E-04
  1.18585089E-03  3.11575353E-03  5.28490738E-03  6.01668149E-03 -2.52699973E-03
  1.11018727E-03  1.41318397E-02 -2.14399952E-03  1.46106265E-03 -1.14417712E-02
 -1.94074083E-02 -2.20946529E-02 -1.29844000E-02 -1.42464260E-03  8.12433598E-04
 -9.50644247E-04  2.75219833E-03 -5.75710509E-03 -9.76513927E-03 -1.11172682E-02
 -8.49548974E-03 -1.42499101E-03 -2.73308057E-04  1.04389787E-04 -1.89852939E-03
 -9.22954717E-04 -1.56550579E-03 -1.78227337E-03  2.98873130E-03  1.40654547E-03
  9.94491923E-04 -1.48236533E-03 -5.10582665E-04
END DATA
 THE SCF ENERGY =   -424.238136184507 THE VIRIAL(-V/T)=   2.00838347
