# Supplementary material for: Novel Sulfonium Reagents for the Modular Synthesis of Spiro[2.3]Hexanes and Heteroatom‐Containing Analogues: Synthesis, Application, and Evaluation as Bioisosteres
Source: Angew Chem Int Ed Engl. 2025 Dec 9;65(5):e21633. doi: 10.1002/anie.202521633 (PMC12851011; doi:10.1002/anie.202521633)
Supplement: Supplementary file 2 — Supporting information [file ANIE-65-e21633-s001.zip › Bioisostere-Analysis/DFT/1647553669596363759379981483170934616433764985654555591473/file.xyz]

26
Coordinates from ORCA-job file
  C   2.52269564425577      0.25829575691084     -0.00069936185182
  C   2.16070154810642     -1.11039663600282     -0.61074728705560
  N   0.70049972252503     -1.26442036997370     -0.69533295674825
  C   0.01203841757857     -0.61939139783123      0.41929421915295
  C   -1.42464157489876     -1.12833842513808      0.58509168580409
  C   -2.39132753116732     -0.55318866887855     -0.45185140538420
  C   -2.30679174519984      0.97074862665631     -0.41084662417947
  N   -0.94340029161488      1.36100898033076     -0.74548264373175
  C   0.07397708634387      0.91022372220641      0.20435491498758
  C   1.45948385202563      1.30011953658265     -0.35540163019790
  H   3.50687843878175      0.57201430260933     -0.36626067992643
  H   2.60899727940160      0.17749657553405      1.09028519532428
  H   2.62878875416518     -1.90654213483211     -0.00591676207963
  H   2.57231214579868     -1.18411549258525     -1.62539535853035
  H   0.45100713815358     -2.24494589697546     -0.75334732745326
  H   0.53320951081618     -0.82868223260884      1.37269749095755
  H   -1.77147725178146     -0.83624175954719      1.58631016406681
  H   -1.42530816071670     -2.22681760869644      0.56548835366557
  H   -2.12021015426985     -0.89214630606067     -1.45789836816869
  H   -3.41450015772982     -0.88686638809005     -0.23865571277794
  H   -2.98384914618409      1.41719066739678     -1.14770309777363
  H   -2.62201508916126      1.32546061551786      0.59157290551905
  H   -0.87083154312125      2.36528944087483     -0.86855062280081
  H   -0.07395747868675      1.37506838778107      1.19979396256189
  H   1.36300132594597      1.35586675736464     -1.44584100444868
  H   1.75471926063377      2.29330994745484      0.00504195106864
