# Supplementary material for: Novel Sulfonium Reagents for the Modular Synthesis of Spiro[2.3]Hexanes and Heteroatom‐Containing Analogues: Synthesis, Application, and Evaluation as Bioisosteres
Source: Angew Chem Int Ed Engl. 2025 Dec 9;65(5):e21633. doi: 10.1002/anie.202521633 (PMC12851011; doi:10.1002/anie.202521633)
Supplement: Supplementary file 2 — Supporting information [file ANIE-65-e21633-s001.zip › Bioisostere-Analysis/DFT/1647553669596363759379981483170934616433764985654555591473/file_property.txt]

-------------------------------------------------------------
----------------------- !PROPERTIES! ------------------------
-------------------------------------------------------------
# -----------------------------------------------------------
$ PAL_Flags
   description: The PAL Flags
   geom. index: 1
   prop. index: 1
        Diskflag:     2
# -----------------------------------------------------------
$ SCF_Energy
   description: The SCF energy
   geom. index: 1
   prop. index: 1
        SCF Energy:     -424.1844808456
# -----------------------------------------------------------
$ DFT_Energy
   description: The DFT energy
   geom. index: 1
   prop. index: 1
   Number of Alpha Electrons                 39.0000380401 
   Number of Beta  Electrons                 39.0000380401 
   Total number of  Electrons                78.0000760801 
   Exchange energy                          -40.0312095680 
   Correlation energy                        -3.1764272907 
   Correlation energy NL                      0.0000000000 
   Exchange-Correlation energy              -43.2076368587 
   Embedding correction                       0.0000000000 
   Total DFT Energy (No VdW correction)    -424.1844808456 
# -----------------------------------------------------------
$ Mayer_Pop
   description: The Mayer population analysis
   geom. index: 1
   prop. index: 1
     Number of atoms                     : 26
     Threshold for printing              : 0.1000000
     Number of bond orders printed       : 34
  NA   - Mulliken gross atomic population
  ZA   - Total nuclear charge
  QA   - Mulliken gross atomic charge
  VA   - Mayer's total valence
  BVA  - Mayer's bonded valence
  FA   - Mayer's free valence
  ATOM       NA         ZA         QA         VA         BVA        FA
  0   0     6.3277     6.0000    -0.3277     3.7926     3.7926     0.0000
  1   0     6.2675     6.0000    -0.2675     3.7460     3.7460    -0.0000
  2   0     7.3137     7.0000    -0.3137     2.7413     2.7413    -0.0000
  3   0     6.0670     6.0000    -0.0670     4.0657     4.0657     0.0000
  4   0     6.4891     6.0000    -0.4891     3.8779     3.8779    -0.0000
  5   0     6.2963     6.0000    -0.2963     3.6218     3.6218    -0.0000
  6   0     6.2368     6.0000    -0.2368     3.7131     3.7131     0.0000
  7   0     7.2934     7.0000    -0.2934     2.7908     2.7908    -0.0000
  8   0     5.9836     6.0000     0.0164     3.7004     3.7004    -0.0000
  9   0     6.4364     6.0000    -0.4364     3.6935     3.6935     0.0000
 10   0     0.8343     1.0000     0.1657     0.9346     0.9346     0.0000
 11   0     0.8437     1.0000     0.1563     0.9239     0.9239     0.0000
 12   0     0.8786     1.0000     0.1214     0.9499     0.9499     0.0000
 13   0     0.8404     1.0000     0.1596     0.9308     0.9308    -0.0000
 14   0     0.7025     1.0000     0.2975     0.8416     0.8416    -0.0000
 15   0     0.8595     1.0000     0.1405     0.9025     0.9025     0.0000
 16   0     0.8556     1.0000     0.1444     0.9596     0.9596     0.0000
 17   0     0.8540     1.0000     0.1460     0.9259     0.9259    -0.0000
 18   0     0.8224     1.0000     0.1776     0.9315     0.9315     0.0000
 19   0     0.8481     1.0000     0.1519     0.9356     0.9356     0.0000
 20   0     0.8588     1.0000     0.1412     0.9402     0.9402    -0.0000
 21   0     0.8754     1.0000     0.1246     0.9266     0.9266     0.0000
 22   0     0.6842     1.0000     0.3158     0.8218     0.8218    -0.0000
 23   0     0.8527     1.0000     0.1473     0.9282     0.9282     0.0000
 24   0     0.8253     1.0000     0.1747     0.9435     0.9435     0.0000
 25   0     0.8529     1.0000     0.1471     0.9302     0.9302     0.0000
      Bond orders larger than 0.1000000
           Atom A     A.N. of A          Atom B    A.N. of B              Bond order
                0             6               1            6                0.961390
                0             6               8            6               -0.164998
                0             6               9            6                1.000847
                0             6              10            1                0.939612
                0             6              11            1                0.984464
                1             6               2            7                0.880859
                1             6              12            1                0.986729
                1             6              13            1                0.986494
                2             7               3            6                1.249400
                2             7               5            6               -0.134547
                2             7               8            6               -0.149319
                2             7              14            1                0.839657
                3             6               4            6                0.938726
                3             6               5            6               -0.116663
                3             6               8            6                0.991225
                3             6              15            1                0.881797
                4             6               5            6                0.986164
                4             6               7            7               -0.103772
                4             6              16            1                1.013396
                4             6              17            1                0.978837
                5             6               6            6                0.955318
                5             6              18            1                0.999932
                5             6              19            1                0.938834
                6             6               7            7                0.889518
                6             6              20            1                0.987356
                6             6              21            1                0.978920
                7             7               8            6                1.350116
                7             7               9            6               -0.244109
                7             7              22            1                0.843794
                8             6               9            6                0.885082
                8             6              23            1                0.867710
                8             6              24            1               -0.100801
                9             6              24            1                1.032132
                9             6              25            1                0.938561
# -----------------------------------------------------------
$ VdW_Correction
   description: The Van der Waals Correction
   geom. index: 1
   prop. index: 1
        Van der Waals Correction:       -0.0469112486
# -----------------------------------------------------------
$ Hessian
   description: Details about the Hessian
   geom. index: 1
   prop. index: 1
Normal modes:
Number of Rows: 78 Number of Columns: 78
                  0          1          2          3          4          5    
      0       0.000000   0.000000   0.000000   0.000000   0.000000   0.000000
      1       0.000000   0.000000   0.000000   0.000000   0.000000   0.000000
      2       0.000000   0.000000   0.000000   0.000000   0.000000   0.000000
      3       0.000000   0.000000   0.000000   0.000000   0.000000   0.000000
      4       0.000000   0.000000   0.000000   0.000000   0.000000   0.000000
      5       0.000000   0.000000   0.000000   0.000000   0.000000   0.000000
      6       0.000000   0.000000   0.000000   0.000000   0.000000   0.000000
      7       0.000000   0.000000   0.000000   0.000000   0.000000   0.000000
      8       0.000000   0.000000   0.000000   0.000000   0.000000   0.000000
      9       0.000000   0.000000   0.000000   0.000000   0.000000   0.000000
     10       0.000000   0.000000   0.000000   0.000000   0.000000   0.000000
     11       0.000000   0.000000   0.000000   0.000000   0.000000   0.000000
     12       0.000000   0.000000   0.000000   0.000000   0.000000   0.000000
     13       0.000000   0.000000   0.000000   0.000000   0.000000   0.000000
     14       0.000000   0.000000   0.000000   0.000000   0.000000   0.000000
     15       0.000000   0.000000   0.000000   0.000000   0.000000   0.000000
     16       0.000000   0.000000   0.000000   0.000000   0.000000   0.000000
     17       0.000000   0.000000   0.000000   0.000000   0.000000   0.000000
     18       0.000000   0.000000   0.000000   0.000000   0.000000   0.000000
     19       0.000000   0.000000   0.000000   0.000000   0.000000   0.000000
     20       0.000000   0.000000   0.000000   0.000000   0.000000   0.000000
     21       0.000000   0.000000   0.000000   0.000000   0.000000   0.000000
     22       0.000000   0.000000   0.000000   0.000000   0.000000   0.000000
     23       0.000000   0.000000   0.000000   0.000000   0.000000   0.000000
     24       0.000000   0.000000   0.000000   0.000000   0.000000   0.000000
     25       0.000000   0.000000   0.000000   0.000000   0.000000   0.000000
     26       0.000000   0.000000   0.000000   0.000000   0.000000   0.000000
     27       0.000000   0.000000   0.000000   0.000000   0.000000   0.000000
     28       0.000000   0.000000   0.000000   0.000000   0.000000   0.000000
     29       0.000000   0.000000   0.000000   0.000000   0.000000   0.000000
     30       0.000000   0.000000   0.000000   0.000000   0.000000   0.000000
     31       0.000000   0.000000   0.000000   0.000000   0.000000   0.000000
     32       0.000000   0.000000   0.000000   0.000000   0.000000   0.000000
     33       0.000000   0.000000   0.000000   0.000000   0.000000   0.000000
     34       0.000000   0.000000   0.000000   0.000000   0.000000   0.000000
     35       0.000000   0.000000   0.000000   0.000000   0.000000   0.000000
     36       0.000000   0.000000   0.000000   0.000000   0.000000   0.000000
     37       0.000000   0.000000   0.000000   0.000000   0.000000   0.000000
     38       0.000000   0.000000   0.000000   0.000000   0.000000   0.000000
     39       0.000000   0.000000   0.000000   0.000000   0.000000   0.000000
     40       0.000000   0.000000   0.000000   0.000000   0.000000   0.000000
     41       0.000000   0.000000   0.000000   0.000000   0.000000   0.000000
     42       0.000000   0.000000   0.000000   0.000000   0.000000   0.000000
     43       0.000000   0.000000   0.000000   0.000000   0.000000   0.000000
     44       0.000000   0.000000   0.000000   0.000000   0.000000   0.000000
     45       0.000000   0.000000   0.000000   0.000000   0.000000   0.000000
     46       0.000000   0.000000   0.000000   0.000000   0.000000   0.000000
     47       0.000000   0.000000   0.000000   0.000000   0.000000   0.000000
     48       0.000000   0.000000   0.000000   0.000000   0.000000   0.000000
     49       0.000000   0.000000   0.000000   0.000000   0.000000   0.000000
     50       0.000000   0.000000   0.000000   0.000000   0.000000   0.000000
     51       0.000000   0.000000   0.000000   0.000000   0.000000   0.000000
     52       0.000000   0.000000   0.000000   0.000000   0.000000   0.000000
     53       0.000000   0.000000   0.000000   0.000000   0.000000   0.000000
     54       0.000000   0.000000   0.000000   0.000000   0.000000   0.000000
     55       0.000000   0.000000   0.000000   0.000000   0.000000   0.000000
     56       0.000000   0.000000   0.000000   0.000000   0.000000   0.000000
     57       0.000000   0.000000   0.000000   0.000000   0.000000   0.000000
     58       0.000000   0.000000   0.000000   0.000000   0.000000   0.000000
     59       0.000000   0.000000   0.000000   0.000000   0.000000   0.000000
     60       0.000000   0.000000   0.000000   0.000000   0.000000   0.000000
     61       0.000000   0.000000   0.000000   0.000000   0.000000   0.000000
     62       0.000000   0.000000   0.000000   0.000000   0.000000   0.000000
     63       0.000000   0.000000   0.000000   0.000000   0.000000   0.000000
     64       0.000000   0.000000   0.000000   0.000000   0.000000   0.000000
     65       0.000000   0.000000   0.000000   0.000000   0.000000   0.000000
     66       0.000000   0.000000   0.000000   0.000000   0.000000   0.000000
     67       0.000000   0.000000   0.000000   0.000000   0.000000   0.000000
     68       0.000000   0.000000   0.000000   0.000000   0.000000   0.000000
     69       0.000000   0.000000   0.000000   0.000000   0.000000   0.000000
     70       0.000000   0.000000   0.000000   0.000000   0.000000   0.000000
     71       0.000000   0.000000   0.000000   0.000000   0.000000   0.000000
     72       0.000000   0.000000   0.000000   0.000000   0.000000   0.000000
     73       0.000000   0.000000   0.000000   0.000000   0.000000   0.000000
     74       0.000000   0.000000   0.000000   0.000000   0.000000   0.000000
     75       0.000000   0.000000   0.000000   0.000000   0.000000   0.000000
     76       0.000000   0.000000   0.000000   0.000000   0.000000   0.000000
     77       0.000000   0.000000   0.000000   0.000000   0.000000   0.000000
                  6          7          8          9         10         11    
      0      -0.015463   0.010734   0.006375   0.065536   0.004394  -0.002910
      1      -0.034745  -0.018304   0.036217   0.091840   0.030269  -0.070853
      2      -0.025995  -0.121772  -0.030752  -0.192731   0.023118  -0.031486
      3      -0.089733  -0.055410   0.052869   0.016836   0.071018   0.063125
      4       0.078213  -0.069802   0.060598  -0.036678   0.032756  -0.122089
      5      -0.193306   0.023296  -0.080205   0.062375  -0.028041   0.003070
      6      -0.067192  -0.060445   0.099138   0.013026   0.063315   0.073251
      7      -0.019811   0.027178  -0.184730  -0.007903  -0.052115  -0.146374
      8       0.065845   0.058123   0.221450   0.023166  -0.054795   0.006483
      9      -0.001930  -0.007790  -0.018698  -0.017073   0.030681   0.045527
     10       0.020248   0.041834  -0.032242  -0.050733  -0.085009   0.035917
     11       0.075557   0.076713   0.051865   0.027735  -0.033208  -0.108759
     12      -0.006059  -0.001953  -0.054920  -0.050963  -0.017773   0.082372
     13       0.041090   0.021866  -0.032304  -0.021898   0.087434   0.063307
     14       0.085438   0.006716  -0.098520  -0.031504   0.058482   0.015258
     15       0.047436   0.145284  -0.026338  -0.061648  -0.051304   0.031976
     16      -0.043027  -0.082449   0.073175   0.043889   0.034147  -0.004256
     17      -0.003893  -0.167124  -0.077389   0.000024   0.051059   0.029573
     18       0.047573  -0.015410  -0.018084   0.022619  -0.060550  -0.113741
     19      -0.047524  -0.066099   0.075007   0.033962   0.026535   0.010982
     20      -0.121083  -0.040485   0.067292  -0.037756  -0.159983  -0.004414
     21       0.067640  -0.026309  -0.021865   0.053852  -0.000281  -0.136403
     22      -0.050533   0.125184   0.032886  -0.068316   0.037370   0.147846
     23      -0.053404   0.159715   0.027131  -0.002905   0.127758  -0.033500
     24      -0.005294   0.021301  -0.000678  -0.012076   0.011828  -0.069338
     25       0.012466   0.048481  -0.029784  -0.047404  -0.080004   0.042667
     26       0.042679   0.085126  -0.019151   0.066083   0.065817  -0.098900
     27       0.024510  -0.001343  -0.025423  -0.034816  -0.044182   0.015770
     28       0.040655  -0.016387  -0.013046   0.056427  -0.042602   0.041730
     29       0.151391  -0.071579  -0.070372   0.091657  -0.040308   0.150353
     30      -0.016563  -0.026521   0.008926  -0.062235   0.007460  -0.035939
     31      -0.025631  -0.043246   0.060692   0.136062   0.070549  -0.028722
     32      -0.022433  -0.226809  -0.007171  -0.453428   0.061245  -0.075706
     33       0.018176   0.109482  -0.022964   0.359342  -0.036993   0.089907
     34      -0.181780   0.046059   0.023080   0.163622   0.030195  -0.107258
     35      -0.050970  -0.126008  -0.027350  -0.222749   0.029168  -0.050027
     36       0.050383  -0.096596   0.288394  -0.027796   0.106763   0.078805
     37       0.014020  -0.043742   0.076636   0.061577   0.034086  -0.067345
     38      -0.452349   0.112875  -0.312105   0.275951  -0.066586   0.076640
     39      -0.284965  -0.063795  -0.169436   0.059669   0.073228   0.095259
     40       0.289996  -0.206623   0.248685  -0.296733   0.101153  -0.189979
     41      -0.254771   0.020447  -0.151851   0.076990  -0.026842   0.013339
     42      -0.010693  -0.112661   0.224956   0.009835   0.114338   0.062064
     43      -0.019023   0.033077  -0.180534  -0.012476  -0.061200  -0.129731
     44       0.138407   0.046204   0.402924  -0.016299  -0.057424   0.152672
     45       0.010301  -0.003740  -0.145486  -0.043576   0.031451   0.072267
     46       0.036297   0.024252   0.066734  -0.087739  -0.134205   0.171640
     47       0.071469   0.070743   0.147702   0.038591  -0.046312  -0.092107
     48      -0.037262  -0.129008  -0.108709  -0.045204   0.091508   0.150468
     49       0.115561   0.095687  -0.125537  -0.064680   0.250416   0.152334
     50       0.048170  -0.065238  -0.085384  -0.014333   0.043485   0.009182
     51      -0.009974   0.033219  -0.065163  -0.083238  -0.155518   0.055148
     52       0.041795   0.021254  -0.032367  -0.021396   0.093203   0.065600
     53       0.163399   0.093181  -0.201809  -0.086036   0.195225   0.102645
     54       0.096447   0.377658  -0.006754  -0.127150  -0.109427   0.048904
     55      -0.120448  -0.020210   0.165323   0.019611  -0.100413  -0.002694
     56       0.044058  -0.130519  -0.112423  -0.007287   0.093174   0.032699
     57       0.035331   0.132681  -0.028815  -0.067563  -0.047211   0.057065
     58      -0.022746  -0.199726   0.046944   0.100821   0.082514  -0.081324
     59      -0.032881  -0.365369  -0.118893   0.043726   0.127962   0.046493
     60       0.093097   0.038658  -0.043820   0.069433   0.127859  -0.165967
     61      -0.108220  -0.071358   0.159815   0.045534  -0.118352  -0.067558
     62      -0.190424  -0.090810   0.131061  -0.073475  -0.397904   0.002871
     63      -0.017585  -0.199015   0.046917   0.018827  -0.347255  -0.138928
     64       0.022539  -0.194233   0.002205   0.089398   0.166704  -0.007813
     65      -0.174229  -0.039993   0.121597  -0.064385  -0.317048  -0.004796
     66       0.056171  -0.097320   0.020545   0.104992   0.028092  -0.193705
     67      -0.051339   0.130802   0.033328  -0.071643   0.037749   0.156674
     68      -0.082118   0.269946   0.049806  -0.046866   0.196653   0.091977
     69      -0.103323   0.139826   0.043405  -0.090849   0.091676  -0.130028
     70       0.031169   0.047142  -0.028867  -0.059244  -0.157813  -0.073048
     71       0.008386   0.113369  -0.008810   0.052698   0.126678  -0.052866
     72       0.053395  -0.105501  -0.050079  -0.120583  -0.111648   0.150371
     73       0.206744  -0.058037  -0.078197   0.263819  -0.168367   0.362248
     74       0.189227  -0.079053  -0.086622   0.142433  -0.068725   0.224438
     75       0.048444   0.071232  -0.054093  -0.030250  -0.074296   0.052949
     76      -0.054291   0.000133   0.032211  -0.034406   0.036656  -0.142544
     77       0.295620  -0.138319  -0.129827   0.241157  -0.155179   0.437810
                 12         13         14         15         16         17    
      0      -0.163144   0.091263  -0.028353   0.193837  -0.107432  -0.084889
      1       0.090440   0.011114   0.078870   0.052627  -0.033721  -0.034205
      2       0.010676   0.008294   0.019887   0.023643  -0.040061  -0.060487
      3      -0.067607   0.053726  -0.108132   0.029258   0.089531   0.107111
      4       0.016609   0.029790   0.041265   0.094914  -0.059127  -0.053822
      5       0.039474  -0.009464   0.059351   0.026626  -0.044091  -0.053579
      6      -0.051781   0.028756  -0.086076  -0.025239   0.091281   0.091812
      7      -0.140018   0.018987  -0.159507   0.013258   0.024730   0.055521
      8      -0.075257  -0.033596  -0.015862  -0.030568   0.016778  -0.003631
      9       0.028245  -0.019887  -0.037515  -0.156367  -0.031382  -0.030674
     10      -0.118132  -0.011014  -0.019923  -0.066752   0.064173  -0.047803
     11      -0.044920  -0.025035  -0.101479  -0.031608  -0.037384   0.071779
     12       0.026162  -0.102054  -0.057754  -0.159842  -0.026232  -0.136307
     13       0.040570   0.171024  -0.022408  -0.141501   0.033885  -0.082435
     14       0.090806   0.028807  -0.034949   0.162903  -0.015892   0.099917
     15       0.185096  -0.057694  -0.128872   0.040157  -0.069712  -0.003821
     16       0.058384  -0.036222  -0.106287  -0.042305  -0.080641   0.012183
     17      -0.027139  -0.106439   0.006496   0.058437  -0.020890   0.017661
     18       0.106369  -0.052893   0.073391   0.079079   0.174756  -0.010553
     19       0.063490  -0.045909  -0.110635  -0.009700  -0.078750   0.019584
     20       0.062749   0.100099  -0.003001  -0.008955   0.008468  -0.001258
     21       0.064326  -0.040443   0.064986   0.003910   0.095614  -0.007096
     22      -0.002722  -0.112906   0.066914   0.215203   0.091352   0.002207
     23      -0.038312   0.007924   0.090373  -0.096006  -0.010106  -0.000990
     24      -0.020927   0.034181   0.160686  -0.054453  -0.062145   0.022570
     25      -0.093136  -0.039459   0.040471  -0.050081   0.065082   0.029465
     26      -0.029887  -0.015401  -0.057785  -0.111259   0.059285  -0.015459
     27      -0.131313   0.056319   0.156786   0.033540  -0.131828   0.046944
     28       0.068178  -0.008128   0.208283  -0.106582  -0.055482   0.096333
     29      -0.010342   0.021772  -0.048922   0.023126   0.019108  -0.064306
     30      -0.141063   0.076190   0.072954   0.074588  -0.120157   0.087342
     31       0.068726   0.023081  -0.134596   0.108380   0.103209  -0.065386
     32       0.045907  -0.018517   0.085018  -0.212486   0.040645   0.314434
     33      -0.205315   0.118717  -0.146110   0.427208  -0.147173  -0.459195
     34       0.125290   0.000571   0.119699   0.090044  -0.073081  -0.108214
     35       0.021063   0.003198   0.042611  -0.003901  -0.039594  -0.017614
     36      -0.040597   0.043828  -0.069736   0.008290   0.111787   0.108561
     37       0.102702   0.005719   0.105391   0.020200  -0.023739   0.015759
     38       0.151438  -0.041252   0.119903  -0.084572  -0.005094   0.071952
     39       0.031954   0.042835  -0.052435  -0.025145   0.087446   0.132207
     40      -0.028461   0.055041   0.012891   0.172948  -0.091371  -0.173635
     41       0.072538  -0.012305   0.078525   0.012217  -0.047247  -0.048723
     42       0.032451   0.047090   0.037646   0.085937   0.002796   0.005733
     43      -0.150154   0.012186  -0.160467  -0.007538   0.038257   0.046389
     44      -0.012886  -0.061833   0.185736  -0.055191  -0.012050  -0.236478
     45       0.112599  -0.062730  -0.070870  -0.069501  -0.087884  -0.060035
     46      -0.108836  -0.067951  -0.058923   0.046281   0.097759  -0.073089
     47      -0.091080  -0.014335  -0.089187  -0.052575   0.001035   0.078243
     48       0.063281  -0.083342  -0.030160  -0.120602  -0.005247  -0.143748
     49       0.221467   0.537583   0.023912  -0.090315   0.254130  -0.114822
     50       0.041394  -0.088467  -0.041111   0.158084  -0.082724   0.109050
     51      -0.116411  -0.205736   0.011184  -0.196761  -0.017391  -0.179427
     52       0.046584   0.178206  -0.024008  -0.140349   0.037631  -0.082832
     53       0.221439   0.404179   0.049019   0.170705   0.239798   0.037097
     54       0.407588   0.101622  -0.330470   0.175442  -0.343383   0.211758
     55       0.144222   0.030669  -0.247395  -0.098625  -0.269127   0.066934
     56      -0.004719  -0.091508   0.014838   0.117724  -0.010507   0.049589
     57       0.160263  -0.053346  -0.144373  -0.041800  -0.093980  -0.053397
     58      -0.024491  -0.134571   0.090018   0.081538   0.195724  -0.014614
     59      -0.243203  -0.207589   0.181352  -0.151777   0.214342  -0.233112
     60       0.021710  -0.099476   0.115289  -0.046229   0.067477   0.017984
     61       0.097658   0.152905  -0.040955  -0.087393   0.085560  -0.039910
     62       0.154552   0.239246  -0.004910   0.063462   0.186572  -0.056739
     63       0.221150   0.094352   0.015263   0.120400   0.313883  -0.057729
     64       0.008368  -0.201287  -0.172972  -0.038079  -0.249019   0.082106
     65       0.126259   0.219144   0.008380   0.018433   0.136851  -0.045666
     66       0.149478  -0.029734  -0.069796  -0.086504  -0.019940   0.001999
     67      -0.001138  -0.117648   0.072385   0.239263   0.103147  -0.000308
     68      -0.003837  -0.066048   0.178705   0.220192   0.110065  -0.034422
     69      -0.087871   0.030345   0.243573  -0.049998  -0.122594   0.064511
     70      -0.179180  -0.026670  -0.056488  -0.056587   0.042548   0.093417
     71       0.001647  -0.023504   0.018018  -0.108335   0.058106  -0.037290
     72      -0.149356   0.088706   0.218367   0.080285  -0.228792   0.091466
     73       0.081089   0.025398   0.308495  -0.181042  -0.092536   0.364045
     74      -0.006015   0.028282  -0.026100   0.004309   0.013786  -0.000847
     75      -0.191891   0.017789   0.132449  -0.101293  -0.034450   0.122668
     76       0.073479  -0.016472   0.143262  -0.023544  -0.049375  -0.074744
     77       0.014345   0.056655   0.075105  -0.040338  -0.045230   0.183055
                 18         19         20         21         22         23    
      0       0.025694  -0.037923   0.061281  -0.159566   0.022910  -0.091796
      1       0.001175  -0.011718   0.053849  -0.043947  -0.009681  -0.032935
      2       0.022388  -0.038390   0.009795  -0.049185  -0.077720   0.003994
      3       0.060203  -0.000695   0.069061  -0.048585  -0.007838   0.016837
      4      -0.038747   0.050679  -0.029141   0.134374   0.127733   0.037327
      5      -0.025754   0.026632  -0.066092   0.051347  -0.009157   0.054667
      6       0.000041   0.019346  -0.087691   0.057915  -0.024595   0.030298
      7      -0.119239   0.070850  -0.033023  -0.001433  -0.006046  -0.031932
      8      -0.099270   0.061031  -0.068212  -0.031675  -0.017162  -0.063938
      9      -0.078922  -0.109082   0.041333   0.080718  -0.070137   0.009769
     10       0.107159   0.144721   0.073821   0.018351  -0.034438  -0.020684
     11      -0.120548  -0.147856   0.083862   0.010789  -0.005390   0.064915
     12      -0.071036  -0.010732  -0.013703   0.013317   0.014455  -0.066576
     13      -0.030335   0.040435   0.075263  -0.024192   0.006249   0.103687
     14       0.046787  -0.008185   0.056386   0.072373  -0.064325  -0.014834
     15       0.000137   0.020455  -0.044854  -0.144550   0.083151   0.069975
     16      -0.000513   0.007527   0.011795  -0.086572   0.020216   0.100346
     17       0.034787   0.053812  -0.029985  -0.036773   0.034226   0.028983
     18       0.007127   0.063639  -0.011152  -0.097521  -0.008707   0.045406
     19       0.001305  -0.026010  -0.022726   0.075474  -0.020393  -0.127129
     20       0.029875   0.034739  -0.038976  -0.015140   0.013764  -0.012292
     21       0.030777   0.039070   0.009159   0.071298  -0.024478  -0.058099
     22      -0.075172  -0.072054   0.000164   0.046278   0.007525  -0.021467
     23       0.039890   0.134256  -0.016067  -0.061099  -0.036013   0.000614
     24      -0.029892   0.010842   0.017067   0.102627  -0.029604   0.034051
     25       0.176537  -0.115616  -0.070345   0.012253   0.017360   0.054743
     26       0.120730  -0.139169  -0.012785   0.020130   0.078170  -0.010380
     27      -0.003171  -0.042363  -0.033401   0.030064   0.058081   0.008125
     28       0.023582  -0.102356  -0.015090  -0.130216  -0.082171  -0.053334
     29       0.031812  -0.022335   0.009110   0.039362   0.000606  -0.010034
     30      -0.033324  -0.030368   0.132706  -0.256830   0.171917  -0.227323
     31       0.063031   0.037873   0.170968  -0.027710  -0.033644  -0.007824
     32      -0.071467   0.025963   0.264223  -0.247828   0.253165  -0.287276
     33       0.143223  -0.112227  -0.161341   0.057058  -0.313014   0.194309
     34       0.004270   0.005619  -0.063709  -0.004402  -0.177133   0.140136
     35       0.006554  -0.026610   0.026438  -0.076892  -0.053050  -0.013703
     36       0.060122  -0.007166  -0.071026  -0.000461  -0.115899   0.116859
     37      -0.039204   0.052647   0.000998   0.250445   0.265899   0.020344
     38      -0.036697   0.033025   0.122407   0.188698   0.328873  -0.085075
     39       0.111408  -0.027912   0.152734   0.083311   0.118545   0.039884
     40       0.006571   0.017246  -0.235454   0.084034  -0.244145   0.271538
     41      -0.009091   0.017793  -0.035610   0.093542   0.033582   0.061998
     42       0.101023   0.035633   0.074799   0.222036   0.276344   0.062512
     43      -0.100741   0.085972  -0.030896  -0.009959  -0.020880  -0.044669
     44       0.300872   0.177993   0.337878   0.138656   0.364511  -0.109340
     45      -0.023947  -0.158481   0.137751   0.140779  -0.124682   0.004524
     46       0.078143   0.308288   0.058179  -0.024192  -0.138884  -0.133843
     47      -0.168201  -0.080132   0.015611  -0.032105   0.002388   0.030742
     48      -0.035009   0.056573  -0.152387   0.037272   0.036439  -0.157883
     49      -0.174978  -0.095584  -0.339434  -0.128936   0.157729  -0.212077
     50       0.109524   0.059669   0.146304   0.117958  -0.106772   0.058686
     51       0.039972   0.166629   0.175996   0.164952  -0.106489  -0.128581
     52      -0.034974   0.036626   0.064899  -0.032731   0.013207   0.102705
     53      -0.098944  -0.127856  -0.335934   0.033792   0.049455  -0.405825
     54       0.315479   0.221858   0.027245   0.148849  -0.072599   0.004643
     55       0.118817   0.079611  -0.097242   0.001526   0.003849  -0.043648
     56       0.065165   0.074729   0.038575  -0.001747   0.002640   0.078381
     57      -0.041363  -0.006536  -0.045711  -0.135478   0.110559   0.050753
     58      -0.105394  -0.043191   0.005404  -0.321545   0.053181   0.241501
     59      -0.283905  -0.148027  -0.043586  -0.274737   0.194905   0.106101
     60       0.097894   0.237610  -0.059874  -0.087259  -0.078297  -0.018831
     61      -0.071990  -0.126260   0.163337   0.253075  -0.147888  -0.168055
     62      -0.084487  -0.163355   0.094898   0.058842   0.013110   0.026401
     63      -0.067955  -0.129615   0.117266   0.045962  -0.018423   0.015835
     64       0.134355   0.114739  -0.168088   0.062154   0.008323  -0.220807
     65      -0.057818  -0.090459   0.070833   0.028190  -0.003800   0.025894
     66       0.032816   0.095288  -0.046788   0.075678  -0.039409  -0.207870
     67      -0.101653  -0.088299   0.025272   0.061725   0.007738  -0.014193
     68      -0.370108   0.061628   0.316933   0.063996  -0.073001   0.078687
     69      -0.058490   0.153218  -0.005004   0.139070  -0.035785   0.086856
     70       0.161549  -0.200745  -0.042305   0.051247   0.078333   0.166728
     71       0.124339  -0.049282  -0.034943  -0.000303   0.038606  -0.059192
     72      -0.115991   0.107162  -0.056038   0.032043  -0.025424   0.108061
     73      -0.243846   0.257552   0.013481  -0.111825  -0.009470   0.069162
     74      -0.031984   0.062891   0.018020   0.045557   0.018628   0.019679
     75       0.116646  -0.152045  -0.149413   0.200586   0.155639   0.135249
     76       0.145836  -0.278348   0.008597  -0.196101  -0.133147  -0.164007
     77      -0.237719   0.327074   0.034251   0.046564   0.031067   0.102381
                 24         25         26         27         28         29    
      0      -0.009605  -0.050165  -0.023637   0.013411   0.080984   0.029465
      1      -0.002610   0.004459   0.082568  -0.054239   0.063209  -0.054742
      2      -0.016455   0.022151   0.031414   0.001530  -0.014178  -0.019704
      3      -0.033114  -0.038481   0.070351  -0.008900  -0.058736  -0.000483
      4      -0.018709   0.022915  -0.058452   0.001094   0.028761   0.071169
      5      -0.015021  -0.086640  -0.034532   0.035932  -0.001228   0.013749
      6       0.049023   0.030103  -0.077751   0.000610  -0.014104   0.018912
      7       0.024009   0.010264  -0.025240   0.029043  -0.048170  -0.080667
      8       0.070462   0.019323  -0.027915  -0.033803   0.054335  -0.058796
      9      -0.040563   0.067967  -0.020556   0.074517   0.084523  -0.048023
     10      -0.016359   0.013265  -0.003228   0.025460  -0.062263   0.007782
     11      -0.071314   0.021721   0.083027   0.009820  -0.023472   0.111463
     12      -0.018435  -0.042282  -0.000974  -0.003077   0.050519   0.030305
     13       0.098587  -0.039764   0.005305  -0.057005   0.016764   0.079222
     14      -0.053634   0.006893  -0.097090  -0.012351   0.011447  -0.014560
     15      -0.014636  -0.000961  -0.009775  -0.049727  -0.120165  -0.030430
     16       0.005004   0.044867  -0.052402   0.050753   0.050052  -0.076046
     17       0.095143  -0.020966   0.048229  -0.003955  -0.006582  -0.006290
     18      -0.032569   0.042196  -0.021272   0.039571   0.083514   0.061774
     19      -0.070882  -0.038030  -0.007367  -0.041399  -0.073780   0.042409
     20       0.012817   0.034263   0.096983   0.032030  -0.005308   0.054838
     21       0.044535  -0.041536   0.052043   0.001077  -0.038012   0.015121
     22       0.017975  -0.014326   0.038707  -0.031382   0.016711  -0.005367
     23      -0.097285   0.036963  -0.056509  -0.037247   0.013421   0.033011
     24       0.049581   0.036756   0.101065  -0.045981  -0.037306  -0.132516
     25      -0.048433   0.000211   0.035989  -0.007865   0.097008   0.005072
     26       0.052563  -0.107874  -0.028537   0.022230   0.011531  -0.047921
     27       0.020697   0.013516  -0.045933  -0.010475  -0.024569   0.017209
     28       0.061728   0.015111  -0.068736   0.036013  -0.103151   0.029339
     29       0.043941   0.101093   0.017303  -0.041310  -0.012213  -0.017651
     30       0.033536  -0.127560  -0.121525   0.033608   0.160343   0.102430
     31      -0.080269   0.117384   0.366089  -0.183629   0.140473  -0.296174
     32       0.023936  -0.064500   0.025033  -0.053113   0.230971  -0.043977
     33      -0.044184   0.149716   0.019630   0.027992  -0.190108   0.037751
     34      -0.110325  -0.292347   0.129287   0.065036   0.018143  -0.132520
     35      -0.025651  -0.049921   0.033009   0.016186   0.018952  -0.031898
     36       0.004326  -0.121509   0.051857  -0.054998  -0.058786   0.097764
     37       0.029656   0.194993  -0.086220  -0.099015   0.068391   0.200198
     38       0.036369   0.294412  -0.069426  -0.087108   0.071733   0.127438
     39      -0.073168   0.117959   0.049120  -0.002877  -0.098329   0.118076
     40      -0.103891  -0.363342  -0.009933   0.129649  -0.086561   0.045073
     41      -0.030692  -0.039250  -0.039201   0.039769  -0.013098   0.048866
     42      -0.098936   0.048593  -0.113743   0.160931  -0.184585   0.003426
     43       0.026876   0.006764  -0.025870   0.041628  -0.056283  -0.115512
     44      -0.224426  -0.017776  -0.013040   0.401544  -0.384674  -0.415703
     45      -0.220031   0.107124  -0.107940   0.152205   0.096952  -0.064407
     46      -0.115493   0.144896  -0.134117   0.033036  -0.058850   0.075897
     47       0.014037   0.033079   0.097034  -0.034400  -0.020944   0.123252
     48       0.125637  -0.101890  -0.110773   0.020697   0.291207  -0.205800
     49      -0.094359   0.052211   0.187182   0.156265  -0.031982  -0.071022
     50       0.061880  -0.044751  -0.196159  -0.072499   0.114855  -0.050123
     51       0.029567  -0.122029   0.014537  -0.099914   0.036555   0.295865
     52       0.095736  -0.036324   0.007433  -0.050861   0.014891   0.071527
     53      -0.255513   0.075609   0.137135   0.195121  -0.024902  -0.058543
     54       0.303233  -0.075020  -0.000391   0.013302   0.187403  -0.027904
     55       0.098459   0.105656   0.224673   0.276259   0.186622   0.033641
     56       0.135431  -0.066307  -0.070856  -0.088035   0.009867  -0.053399
     57      -0.002719  -0.046998   0.040473  -0.097717  -0.209399   0.034107
     58      -0.228462   0.193540  -0.246391   0.083366   0.077358  -0.244122
     59      -0.159727  -0.040825   0.030618  -0.185280  -0.387318   0.063829
     60      -0.094496   0.128569   0.080339   0.104317   0.140729   0.257037
     61      -0.160809  -0.159012  -0.334110  -0.171921  -0.039856   0.010182
     62       0.023506  -0.100800  -0.153262  -0.090280  -0.038884  -0.129393
     63       0.062120  -0.130176  -0.185224   0.003006   0.042564  -0.037033
     64       0.039356   0.035814   0.340313   0.175467  -0.042714   0.264074
     65      -0.018152  -0.053375  -0.130604  -0.084907  -0.029445  -0.078009
     66      -0.143940  -0.065319  -0.016156  -0.199051  -0.180793   0.022169
     67       0.066938  -0.023549   0.054093   0.018082   0.004740   0.001053
     68       0.418776  -0.037604   0.052478   0.529574  -0.173925   0.164123
     69      -0.098356   0.029424   0.210077  -0.158629  -0.011678  -0.272184
     70      -0.141818  -0.036895   0.200933   0.017233   0.140468   0.067370
     71       0.055845  -0.087048  -0.096323  -0.022088  -0.004913  -0.103477
     72      -0.175793   0.105304   0.039445  -0.072405   0.004764   0.053952
     73      -0.227524  -0.398399   0.053172   0.118445   0.098017  -0.020287
     74      -0.023185  -0.002022   0.048099  -0.019834   0.037588  -0.033098
     75       0.030233  -0.077465  -0.079562   0.034825  -0.002852  -0.021900
     76       0.223302   0.240580  -0.123386  -0.014251  -0.193494   0.064463
     77      -0.232129  -0.231230   0.126888   0.019242   0.129267  -0.052456
                 30         31         32         33         34         35    
      0      -0.048884  -0.045671  -0.042186  -0.058601  -0.019677   0.005866
      1       0.074034   0.015944  -0.037178   0.052300   0.022380   0.071177
      2      -0.028767   0.055584  -0.030850  -0.041013   0.095159   0.025662
      3       0.038824   0.034088   0.091858   0.053853  -0.046027  -0.124860
      4      -0.005167  -0.015914  -0.004378  -0.024791  -0.010384  -0.065187
      5       0.005824  -0.058580   0.030753   0.025725  -0.096130  -0.029829
      6      -0.030351  -0.026580  -0.056450  -0.066051   0.050744   0.119367
      7      -0.053186   0.022959   0.038206   0.033923  -0.012339   0.023555
      8       0.014400   0.015919  -0.013468   0.012245   0.003079   0.001852
      9      -0.069774  -0.060058  -0.083028   0.092464  -0.014249   0.005051
     10       0.072954  -0.059463  -0.045038  -0.019727   0.025825  -0.017952
     11      -0.033957   0.015773   0.036399  -0.001668   0.018157  -0.045282
     12       0.043201   0.053515   0.080307  -0.039182   0.009055  -0.043101
     13      -0.061548  -0.011058   0.023659   0.035301   0.022917   0.050381
     14       0.061724  -0.036774   0.028236  -0.037836   0.012184   0.045659
     15       0.038299  -0.017603  -0.052209  -0.025444  -0.019478   0.035722
     16       0.059836   0.001431   0.016402  -0.039726   0.020566  -0.081922
     17      -0.056344   0.038912  -0.042805   0.026053  -0.007688  -0.053778
     18      -0.038515   0.025479   0.071837   0.039097  -0.027646   0.087521
     19       0.007490   0.029980  -0.008986  -0.007792  -0.050712   0.097124
     20      -0.014366  -0.067928   0.011596   0.025574   0.017053   0.056979
     21      -0.008740  -0.008492  -0.090606  -0.004281   0.051723  -0.116102
     22      -0.069926  -0.045889   0.035834   0.041040   0.046076  -0.025714
     23      -0.025956   0.049145  -0.013554   0.022493  -0.026059  -0.045116
     24       0.001860  -0.071865   0.047506  -0.101591  -0.078498   0.021576
     25      -0.017315   0.038897  -0.064505  -0.056254  -0.067606  -0.004373
     26       0.038985  -0.029533  -0.005920  -0.017087   0.097016   0.045076
     27       0.099797   0.044783   0.014718   0.118496   0.045901   0.031270
     28      -0.048147   0.012790   0.049212  -0.016394   0.004716  -0.036463
     29       0.024787  -0.034894   0.037439   0.019031  -0.107172  -0.001899
     30      -0.047242  -0.201390  -0.051723  -0.062017  -0.130780  -0.033817
     31       0.177226   0.247324  -0.040314   0.184888   0.027113   0.221460
     32       0.054209  -0.129415  -0.056591   0.051320  -0.163845   0.054947
     33      -0.119253   0.205483   0.005673  -0.137724   0.220826  -0.071685
     34       0.114541  -0.021686  -0.048634   0.192241   0.130543   0.202231
     35      -0.012114   0.012598  -0.038586  -0.009479   0.073800   0.056065
     36       0.193248  -0.068358   0.140299   0.092343  -0.198151  -0.265361
     37       0.093632  -0.005971  -0.032869  -0.066771   0.020296  -0.195217
     38       0.003258   0.063479  -0.078144  -0.096960   0.124501  -0.083441
     39      -0.007230   0.087216   0.003064  -0.060969   0.187869  -0.131903
     40       0.055855  -0.155399   0.093992   0.095101  -0.174581  -0.110960
     41      -0.009174  -0.041266   0.006490  -0.006470  -0.028346  -0.039137
     42      -0.281356   0.045161   0.076282  -0.093560   0.045711   0.206320
     43      -0.047042   0.022340   0.029769   0.046087  -0.012105   0.028332
     44      -0.366132   0.160182   0.213798   0.138888  -0.044214   0.126169
     45      -0.000372  -0.176765  -0.236886   0.192997  -0.046723  -0.055288
     46       0.207908  -0.160417  -0.293588   0.137222   0.067493  -0.278378
     47      -0.042891   0.060385   0.066274  -0.019663   0.048207  -0.070874
     48      -0.039495   0.334487   0.229227  -0.094784  -0.059174  -0.182402
     49       0.030058   0.085018  -0.047988  -0.015752  -0.024287  -0.147461
     50       0.000120   0.032834   0.105215  -0.041375   0.003958   0.058851
     51       0.204907  -0.090288   0.526253  -0.226902   0.259420   0.246010
     52      -0.061882  -0.006142   0.011392   0.037796   0.018128   0.036832
     53       0.208253   0.027759   0.127484  -0.157431   0.054186  -0.077442
     54      -0.201734   0.182632   0.006298   0.077465  -0.047906  -0.100064
     55       0.110653  -0.068656   0.087491  -0.033246   0.162239  -0.253280
     56      -0.140759   0.119833  -0.058713   0.049681  -0.076589  -0.013292
     57       0.014155   0.012553  -0.158094  -0.000508  -0.087525   0.038100
     58       0.237459  -0.168793   0.261984  -0.158844   0.178037   0.043191
     59       0.060167  -0.055455  -0.222620  -0.011063  -0.113042   0.117796
     60      -0.050243   0.071418   0.056325   0.063483  -0.245226   0.273021
     61       0.033261   0.326697  -0.124264  -0.082807  -0.339747   0.069530
     62       0.005346   0.039186  -0.034660  -0.029326   0.066402  -0.124166
     63      -0.001852   0.199943  -0.054369  -0.016179  -0.013722  -0.075114
     64      -0.004475  -0.050605   0.007419   0.051452  -0.031232   0.289838
     65       0.000883   0.034943  -0.030911  -0.016835   0.003787  -0.076871
     66      -0.131554  -0.085066  -0.043459   0.124329   0.201849  -0.202186
     67      -0.028132  -0.029104   0.010471   0.012983   0.029791  -0.005396
     68       0.454333   0.311293  -0.300779  -0.243175  -0.203270   0.145408
     69      -0.063845  -0.043418   0.024057  -0.359410  -0.038683  -0.066575
     70      -0.010828   0.186992  -0.109814  -0.323097  -0.204492   0.041258
     71       0.016885  -0.092875   0.007547   0.069722   0.183266  -0.011350
     72       0.014936   0.355645  -0.076915   0.073483   0.342270   0.009783
     73      -0.115156  -0.011256  -0.104861  -0.158915   0.172597   0.018399
     74       0.010077  -0.045350  -0.000820  -0.018791  -0.068877   0.012209
     75       0.287912   0.102946   0.062670   0.462859  -0.019205   0.138888
     76      -0.061048  -0.021915   0.114754  -0.041499  -0.103746  -0.082720
     77      -0.056696  -0.002891  -0.102195  -0.127213   0.118855   0.018855
                 36         37         38         39         40         41    
      0       0.006807   0.003384   0.000251   0.023600   0.036687  -0.016432
      1      -0.010638  -0.100409   0.005377  -0.053398  -0.045707   0.035498
      2      -0.014276   0.059174  -0.031298   0.019514  -0.011650   0.021979
      3       0.011480   0.141672  -0.009064   0.000779  -0.007985   0.023860
      4      -0.003940   0.100627  -0.014097   0.030623   0.034908  -0.011549
      5       0.023448  -0.028235   0.064468  -0.030070   0.032936  -0.060467
      6      -0.002235  -0.137347   0.017006   0.002683  -0.009914  -0.013106
      7       0.037781   0.010002   0.018730  -0.000595  -0.020092   0.024541
      8       0.026693   0.119245  -0.012214   0.025525   0.005657   0.045207
      9      -0.028229   0.076411  -0.006533  -0.044773   0.070540   0.033521
     10      -0.106219  -0.043005  -0.029809  -0.046161   0.014657  -0.023354
     11      -0.043471  -0.129622  -0.023990   0.001280  -0.006573  -0.051776
     12       0.034215  -0.042050   0.007366   0.027006  -0.050397  -0.021352
     13       0.046518   0.024204   0.015599   0.003383  -0.006317   0.007439
     14       0.091003   0.039052   0.035444   0.039260  -0.053269   0.018573
     15       0.007274   0.026004  -0.005990  -0.010148   0.031307   0.014549
     16       0.023851  -0.053365   0.010058   0.031525  -0.028993  -0.005265
     17      -0.108834  -0.047102   0.007975  -0.004684   0.056040   0.020562
     18      -0.106378   0.039089   0.003787  -0.004628  -0.032486  -0.015356
     19      -0.046072   0.048927  -0.029142  -0.039551   0.041021  -0.008067
     20       0.114567   0.045132  -0.048794  -0.033408  -0.023496  -0.037935
     21       0.158072  -0.049321   0.007663   0.008602   0.016034   0.012924
     22      -0.001090  -0.017740   0.002443   0.004168  -0.023396  -0.001698
     23      -0.006636  -0.059098   0.026153   0.024394   0.037035   0.053988
     24      -0.065488   0.032903  -0.028629   0.039090   0.000646  -0.015621
     25       0.072474   0.026437   0.018915   0.024529   0.028408   0.029965
     26      -0.069083   0.079698   0.004099  -0.050473  -0.048197  -0.051713
     27      -0.019199  -0.066652  -0.010858  -0.029724  -0.044913   0.021066
     28       0.012663   0.033493   0.009153   0.024641   0.020975  -0.040359
     29      -0.000371  -0.085816  -0.004852   0.000956  -0.008478   0.034418
     30      -0.021974  -0.115521  -0.021112  -0.061889  -0.050666   0.089164
     31       0.155338   0.020441   0.217974   0.194548   0.334943  -0.451619
     32       0.047377  -0.126225   0.085756   0.016581   0.084201  -0.114400
     33      -0.015012   0.279237  -0.004199   0.014678   0.008313  -0.054661
     34      -0.093975  -0.266397  -0.315106   0.145316  -0.174199   0.378800
     35      -0.023620  -0.008510  -0.075445   0.047988  -0.026466   0.075285
     36      -0.039232   0.085699   0.148909  -0.376342  -0.136934   0.085675
     37      -0.090749   0.209136  -0.008599  -0.188939  -0.077700   0.109892
     38      -0.066026   0.200849  -0.089701   0.000890  -0.022678   0.080330
     39      -0.147550   0.149790  -0.351534   0.243942  -0.009041   0.088861
     40      -0.047242  -0.101995  -0.059837   0.033929   0.052241  -0.072312
     41      -0.023934  -0.013234  -0.039201   0.043749   0.035144  -0.040884
     42       0.113272  -0.335623   0.094915   0.150215   0.010242  -0.144165
     43       0.028747   0.027543   0.010706  -0.028095  -0.031007   0.054069
     44       0.122141  -0.076215   0.058814  -0.076596  -0.092602   0.122673
     45       0.032813   0.151883   0.109453  -0.032384  -0.129266   0.008161
     46      -0.185938  -0.106089  -0.110689   0.141153  -0.200047  -0.421062
     47      -0.090819  -0.167541  -0.112670   0.047021   0.056782  -0.130154
     48       0.194096  -0.134778  -0.309939  -0.132405  -0.174974  -0.236791
     49      -0.167718  -0.117839  -0.039095  -0.031214   0.042816  -0.034284
     50       0.218090   0.049170  -0.061401  -0.006519  -0.114967  -0.046343
     51      -0.013307  -0.043299   0.142412   0.036995   0.335605   0.200271
     52       0.041809   0.017144   0.011230   0.003477  -0.016263  -0.001487
     53      -0.178249  -0.132585   0.010982   0.002054   0.154626   0.045670
     54      -0.209854  -0.113416  -0.110813  -0.098175   0.112924  -0.063877
     55      -0.055803  -0.133664   0.324030   0.302535  -0.184531   0.180989
     56      -0.127155  -0.049126  -0.158606  -0.146478   0.147283  -0.081629
     57       0.015225   0.048335   0.068319   0.101955  -0.135631   0.015367
     58       0.144526  -0.020921  -0.186587  -0.248145   0.359008  -0.010207
     59       0.095108   0.105658   0.089497   0.140678  -0.201461   0.017789
     60       0.121825   0.126464  -0.141919   0.027735  -0.251297  -0.136002
     61      -0.119371  -0.012082  -0.051107   0.094331  -0.127853  -0.036884
     62      -0.117232  -0.067067   0.067467   0.004104   0.086924   0.055210
     63      -0.482017  -0.009488   0.309571   0.141660   0.049725   0.164225
     64      -0.159542   0.242912   0.142328   0.014293  -0.007714   0.041479
     65       0.028327  -0.062653  -0.032910  -0.013087   0.031180  -0.000076
     66       0.229711  -0.182757  -0.057184  -0.114830   0.215910   0.081133
     67       0.014177   0.004376  -0.003070  -0.002998  -0.023311  -0.011471
     68       0.148712   0.088338  -0.018976  -0.086525   0.139371   0.019485
     69      -0.219398   0.050766   0.143456  -0.056228  -0.179471  -0.155391
     70       0.183399  -0.193212  -0.043589  -0.184924  -0.001664   0.184451
     71      -0.162490   0.193046   0.087033   0.042179  -0.073684  -0.167042
     72       0.092502   0.100147   0.330294  -0.382315  -0.058914  -0.146410
     73      -0.031971   0.194350  -0.062340   0.076065   0.020075  -0.043290
     74      -0.016596  -0.046255  -0.026849   0.017445  -0.010825   0.037867
     75       0.084181   0.025102  -0.101556   0.366243   0.267929  -0.081807
     76       0.009823  -0.095981   0.045713  -0.080157  -0.062956   0.002478
     77      -0.048733   0.083477  -0.013860  -0.040495  -0.039110   0.015176
                 42         43         44         45         46         47    
      0       0.004502   0.013609  -0.009244  -0.003963   0.031596   0.021429
      1      -0.004770  -0.009496   0.012109   0.027512   0.034507  -0.081278
      2       0.028190   0.079704   0.005844  -0.003028   0.010498  -0.007492
      3      -0.007605  -0.009897   0.025632   0.025450  -0.034155  -0.046043
      4      -0.002637  -0.006772   0.012729  -0.003823  -0.010503  -0.018659
      5       0.003005  -0.008142  -0.006559  -0.008769  -0.002352  -0.016857
      6       0.004276   0.004908  -0.001117  -0.022005   0.018580   0.017757
      7       0.003026   0.012467   0.005757   0.019016  -0.015228   0.002070
      8      -0.010739  -0.036302   0.023749  -0.012693  -0.021365   0.018146
      9       0.006469  -0.027878  -0.023880   0.013758   0.057937  -0.051237
     10       0.024493  -0.004986  -0.052250  -0.056754   0.084222   0.039622
     11      -0.000075   0.023040  -0.023758   0.014394   0.004211   0.029391
     12      -0.002984   0.009185   0.012085   0.007839  -0.023849   0.074640
     13      -0.028817   0.006349   0.012218   0.005012  -0.014281   0.000963
     14      -0.014290  -0.005113  -0.025881  -0.015568   0.025174   0.004655
     15      -0.005113  -0.004348  -0.021063   0.022857   0.016752  -0.002567
     16       0.046813  -0.011480   0.013396  -0.000504  -0.010018  -0.022120
     17       0.056274  -0.018132   0.036015   0.010752  -0.001207   0.014514
     18      -0.001103   0.002186   0.020006  -0.057870  -0.000181  -0.031531
     19      -0.018120   0.007985   0.008721  -0.019714  -0.019955  -0.030200
     20      -0.004844  -0.000073   0.003858   0.020532   0.001667   0.018776
     21       0.003486  -0.004167  -0.002659   0.039710  -0.004179   0.013670
     22       0.014533  -0.002613   0.002051  -0.021833   0.010214   0.005269
     23      -0.030304   0.018274  -0.029796  -0.018391  -0.021941  -0.013763
     24       0.039820   0.018517  -0.065921  -0.026520  -0.060962  -0.055635
     25       0.000886  -0.007900  -0.058383   0.093684  -0.035596   0.000661
     26       0.014198  -0.021740   0.020794  -0.039475  -0.027636  -0.029157
     27      -0.003401  -0.014487  -0.022636  -0.032808  -0.073369   0.052432
     28      -0.008706   0.009458   0.032847  -0.024715   0.021193   0.015411
     29      -0.036768  -0.021553   0.025747   0.027067   0.012954   0.002915
     30      -0.033876  -0.028035   0.040211   0.085505   0.080413  -0.090244
     31       0.047739  -0.008980  -0.119885  -0.283331  -0.102478   0.348132
     32      -0.019730  -0.022247   0.012539  -0.040770   0.006389   0.068081
     33       0.056478   0.142139   0.042522  -0.061224   0.030366  -0.026937
     34      -0.050038   0.056571   0.016485   0.209278  -0.117801   0.192155
     35       0.014173   0.076143   0.002231   0.032196  -0.005641   0.039452
     36       0.159125   0.351346  -0.113038  -0.000229   0.103876   0.186752
     37       0.114264   0.261498  -0.087246  -0.033438   0.099453   0.195069
     38       0.026466   0.069760  -0.023260  -0.028779   0.036570   0.096043
     39      -0.194084  -0.473608  -0.036155  -0.122270   0.059905   0.148283
     40      -0.126240  -0.356231  -0.070292  -0.128604   0.061124   0.123537
     41      -0.052998  -0.147824  -0.025201  -0.056017   0.024533   0.044899
     42       0.015782   0.115469   0.018920   0.188076  -0.208698  -0.047474
     43       0.001013  -0.008603   0.001578  -0.019625   0.028683   0.013936
     44       0.010337  -0.001895  -0.011523  -0.012779   0.075213   0.008062
     45      -0.029095   0.072640   0.322572  -0.147303  -0.363314   0.223496
     46      -0.156277   0.132399   0.180607   0.164829  -0.351948  -0.367393
     47      -0.023857  -0.006891  -0.169803   0.166563   0.135866  -0.237475
     48      -0.255929   0.120527  -0.268304  -0.121503   0.148805  -0.184975
     49       0.039018   0.010681   0.051137   0.007187  -0.051471   0.067019
     50      -0.123570   0.031939  -0.144715  -0.064124   0.106601  -0.116104
     51       0.162273  -0.075997   0.202908   0.130244  -0.136252  -0.211816
     52      -0.030088   0.009414   0.009820   0.001881  -0.013383   0.012477
     53       0.154758  -0.054671   0.031512   0.044327   0.006593  -0.112051
     54       0.090198  -0.007532   0.123138   0.064298  -0.111191   0.042427
     55       0.123791  -0.065791  -0.032176  -0.161031   0.191260  -0.055986
     56       0.052988   0.002822   0.097032   0.095735  -0.124208   0.041211
     57       0.042169  -0.020314  -0.033322  -0.064525   0.048873  -0.104849
     58      -0.112306   0.032517   0.006512   0.236136  -0.074567   0.220046
     59       0.061770  -0.033708  -0.037159  -0.086648   0.065800  -0.142312
     60       0.302988  -0.116051   0.083123   0.120822   0.135680   0.128288
     61       0.337794  -0.129361   0.048377   0.198463   0.098796   0.158593
     62      -0.091946   0.034600  -0.028631  -0.029871  -0.055603  -0.029143
     63      -0.344796   0.099631  -0.179265   0.062516  -0.011335   0.048208
     64      -0.413587   0.120222  -0.215971   0.139798  -0.070441   0.110682
     65       0.076924  -0.021927   0.044180  -0.023043   0.013001  -0.025533
     66      -0.062800   0.041514   0.076650  -0.215136   0.126852   0.009136
     67       0.015739  -0.006613   0.004425  -0.004313   0.006131   0.006370
     68      -0.081262   0.000988   0.026572   0.038901   0.004440  -0.015836
     69      -0.347061  -0.013684   0.519720   0.240014   0.369554   0.250970
     70      -0.163466   0.023371   0.372908  -0.458044  -0.071140  -0.142769
     71      -0.001079  -0.044944  -0.074771   0.332543   0.092517   0.128322
     72      -0.003185  -0.368632  -0.024924   0.174756   0.078751  -0.204410
     73       0.066939   0.115000  -0.033142  -0.063717  -0.037199   0.056768
     74      -0.017755   0.009828   0.008186   0.019223  -0.003212   0.011045
     75      -0.030479   0.306536   0.290794   0.030706   0.475103  -0.144639
     76      -0.047214  -0.122316  -0.019836  -0.012955  -0.115993   0.098529
     77       0.040685   0.025021  -0.052856  -0.025867  -0.054832  -0.019105
                 48         49         50         51         52         53    
      0      -0.028734  -0.017948  -0.033846  -0.006649  -0.030378  -0.026132
      1       0.046059   0.118723   0.051779   0.002828  -0.021548   0.042123
      2       0.017040   0.017418   0.026231   0.008963   0.000207   0.009344
      3       0.029179  -0.004963  -0.008778   0.012231   0.089302   0.017663
      4       0.012306  -0.022606  -0.025598   0.009668   0.102131   0.002340
      5       0.014877  -0.001302   0.010185   0.005802   0.031304   0.006491
      6      -0.003816   0.025894  -0.001975  -0.003092   0.001995  -0.001426
      7      -0.003264  -0.002002   0.009071  -0.002145  -0.049945  -0.002619
      8      -0.012965   0.015778  -0.003398  -0.011813   0.004696   0.010924
      9       0.017029  -0.079919   0.055191   0.033190   0.009182  -0.029350
     10      -0.014520   0.023892  -0.030072   0.004608   0.110345   0.004951
     11      -0.037479   0.039131  -0.005242  -0.036413   0.027928   0.040478
     12       0.083014   0.062860  -0.090609   0.099058  -0.019211  -0.021138
     13       0.022903  -0.015753   0.000004  -0.022867  -0.028086   0.028774
     14       0.036909  -0.000895  -0.025841   0.050603  -0.005972  -0.020893
     15       0.022483  -0.025868   0.024885  -0.069413   0.003113   0.011543
     16      -0.093540   0.036137   0.039004   0.085339   0.024874  -0.087046
     17       0.048489  -0.024544  -0.013162  -0.046714  -0.019294   0.046211
     18      -0.026678  -0.015868  -0.042075   0.055122  -0.020084   0.056448
     19      -0.016720  -0.020992  -0.044474   0.044798  -0.041922   0.108908
     20      -0.007076   0.014186   0.015860   0.009765   0.013810  -0.033315
     21      -0.009631   0.007729   0.032892  -0.001009  -0.000732  -0.016355
     22       0.012724   0.003486   0.010337  -0.020035   0.016978  -0.044549
     23       0.000523   0.014161   0.003093  -0.002641  -0.001858  -0.017638
     24       0.006918   0.045119  -0.078733  -0.039684  -0.028537  -0.021430
     25      -0.027630   0.009954  -0.001631   0.026912  -0.033144   0.082768
     26       0.025657  -0.024286  -0.016295  -0.017843  -0.002845  -0.040180
     27       0.039086  -0.040140   0.115293   0.047674   0.034977   0.047162
     28      -0.009182  -0.016264  -0.029445  -0.014669   0.010150  -0.033807
     29      -0.019338  -0.022271  -0.028355   0.001645   0.004460  -0.002853
     30      -0.022490   0.109596  -0.056333  -0.046798  -0.058627   0.007237
     31      -0.077456  -0.300267   0.064836   0.024786  -0.053746  -0.095900
     32      -0.061021  -0.019434  -0.015673  -0.061569  -0.076659  -0.017662
     33       0.065607   0.141211   0.145031  -0.025290  -0.057610   0.060101
     34      -0.250896  -0.483893  -0.412878  -0.039578   0.117845  -0.163459
     35      -0.040823  -0.088616  -0.065580   0.002366   0.017509  -0.033190
     36      -0.137953  -0.072289   0.023695  -0.044416  -0.402683  -0.079011
     37      -0.131773  -0.112646  -0.004081  -0.028736  -0.340512  -0.111159
     38      -0.054965  -0.065205   0.007532  -0.006008  -0.178660  -0.070374
     39      -0.092056   0.171235   0.063406  -0.072105  -0.359231  -0.000322
     40      -0.053115   0.085305   0.120931  -0.032541  -0.394091  -0.049611
     41      -0.021416   0.046458   0.035729  -0.018461  -0.110441  -0.002125
     42      -0.023186  -0.080948  -0.070446  -0.049344   0.030757   0.105350
     43       0.001976   0.017843   0.024569   0.007767  -0.071049  -0.025131
     44       0.016799   0.030041   0.080089   0.028405  -0.212528  -0.053378
     45      -0.296376   0.290403  -0.033634  -0.408191   0.072061   0.217314
     46       0.145235  -0.222891   0.047822  -0.091319  -0.360733  -0.112072
     47       0.183790  -0.238445   0.068039   0.198253  -0.124736  -0.129900
     48      -0.275369  -0.116324   0.158354  -0.400170   0.157901   0.176640
     49      -0.000492   0.067984  -0.026641  -0.057500   0.057645  -0.046398
     50      -0.090607  -0.096623   0.074814  -0.111573   0.032708   0.079172
     51      -0.315933  -0.114022   0.348775  -0.190262  -0.055792  -0.068830
     52       0.033821  -0.007598  -0.014566  -0.021281  -0.022906   0.030518
     53      -0.194471  -0.030497   0.145783   0.044224   0.001517  -0.031320
     54      -0.093765   0.112429   0.030817   0.089539   0.022041  -0.133375
     55       0.243308  -0.242491  -0.080644  -0.311734  -0.066851   0.319648
     56      -0.132369   0.134721   0.046283   0.164492   0.027465  -0.174825
     57      -0.167433  -0.021705   0.081247   0.043553   0.040034  -0.049741
     58       0.356112   0.023062  -0.040417  -0.288782  -0.035998   0.021859
     59      -0.227906  -0.027123   0.125651   0.014808   0.065308  -0.079340
     60       0.104978  -0.035445   0.131758  -0.178298   0.095701  -0.126754
     61       0.246454  -0.033408   0.137941  -0.358689   0.075719  -0.214495
     62       0.000775   0.023888  -0.043977   0.019645  -0.028346  -0.027001
     63       0.011329   0.079366   0.114140  -0.104178   0.098793  -0.199158
     64       0.070420   0.162812   0.124414  -0.144998   0.121924  -0.414184
     65      -0.025833  -0.040288  -0.022926   0.042606  -0.029960   0.127972
     66       0.043911  -0.061757  -0.147728   0.023315   0.050701   0.099657
     67       0.009521   0.000009   0.009742  -0.015646   0.009731  -0.029406
     68      -0.042551  -0.046899  -0.092037   0.075658  -0.053476   0.183487
     69      -0.076499  -0.208998   0.199545   0.157123   0.051573   0.150555
     70       0.197773  -0.170546   0.044481  -0.062449  -0.005943  -0.332281
     71      -0.120394   0.009978   0.031582   0.076276   0.003914   0.229301
     72      -0.173261   0.001171  -0.538023  -0.194032  -0.050269  -0.214990
     73       0.051552   0.001998   0.186257   0.060644  -0.065132   0.085114
     74      -0.002414  -0.014156   0.025919   0.020549  -0.010158   0.028275
     75      -0.060197   0.253122  -0.181097  -0.110719  -0.110017  -0.111839
     76      -0.016788  -0.153435   0.030328   0.040378   0.028948   0.016840
     77       0.044028   0.036719   0.039338  -0.000552   0.046095   0.001262
                 54         55         56         57         58         59    
      0       0.001817   0.001897  -0.028079  -0.006188  -0.060044  -0.027280
      1      -0.005310   0.007445  -0.003184  -0.006873  -0.006772   0.008981
      2      -0.000406   0.004299  -0.023806  -0.004543  -0.031167  -0.008642
      3       0.001669   0.000034  -0.006347   0.003638   0.030019  -0.040298
      4       0.009850  -0.012719  -0.009563   0.012501  -0.021690   0.005012
      5       0.001212  -0.001142  -0.001269   0.001136  -0.016861   0.019491
      6       0.013115  -0.015339  -0.009314   0.015812   0.000240  -0.049758
      7      -0.002556   0.003348   0.003492  -0.006076  -0.004228   0.014686
      8      -0.005296   0.006405   0.005059  -0.007987   0.001719   0.028406
      9      -0.010339   0.015830   0.010660  -0.003981   0.001745   0.018264
     10      -0.007043   0.009566  -0.000354   0.000939   0.015712   0.016073
     11       0.000688  -0.005104  -0.006882   0.010438  -0.001880  -0.026058
     12       0.022084  -0.017055  -0.001500  -0.001529   0.004356   0.004156
     13       0.032631  -0.040585  -0.004480   0.017108  -0.003442   0.003288
     14      -0.042343   0.048440   0.008604  -0.019754   0.002238  -0.006798
     15      -0.037116  -0.041210  -0.007027   0.018675  -0.001370   0.000376
     16      -0.039324  -0.026404  -0.004077   0.003309   0.003260   0.019551
     17      -0.037321  -0.035094  -0.005976   0.015166  -0.003082  -0.001549
     18      -0.005051   0.034215   0.005559   0.062273  -0.006238   0.010931
     19      -0.000457  -0.010881   0.004908  -0.024661  -0.000714  -0.041066
     20      -0.002095  -0.009283  -0.000571  -0.013560   0.001447   0.001941
     21      -0.002514  -0.002795   0.000309   0.030643  -0.004060  -0.035243
     22      -0.000034  -0.004716  -0.003414  -0.008691   0.002441   0.005489
     23       0.000426  -0.002985  -0.002281   0.006631   0.000801  -0.010521
     24       0.004385  -0.006162  -0.007376  -0.015518   0.005218   0.003660
     25       0.003952   0.009604   0.012301  -0.006476  -0.004122   0.006863
     26      -0.000922  -0.003803  -0.001425  -0.012416   0.002542   0.012096
     27      -0.000433   0.001995   0.015554   0.001541  -0.005544   0.003888
     28       0.000746  -0.014512   0.063534   0.002559  -0.033844  -0.021059
     29       0.001067   0.004707  -0.029632   0.001939   0.010609   0.003715
     30      -0.006305  -0.010615   0.119628   0.020294   0.194291   0.070963
     31       0.010582  -0.012578   0.001634   0.007358  -0.047638  -0.027645
     32      -0.004908  -0.037776   0.291185   0.064212   0.489693   0.182035
     33      -0.012516  -0.028605   0.294352   0.060778   0.520205   0.203544
     34       0.014444  -0.030809   0.085956   0.032557   0.141739   0.022381
     35       0.003868   0.001931  -0.046707  -0.006351  -0.075681  -0.032278
     36      -0.023150   0.024132   0.017254  -0.046760  -0.198017   0.299134
     37      -0.005050   0.012198   0.013072  -0.011000   0.036331  -0.060464
     38       0.000079   0.015470   0.007003   0.010591   0.284127  -0.399142
     39      -0.026019   0.011318   0.024498  -0.042930  -0.235186   0.357106
     40      -0.018659   0.032340   0.033748  -0.013464   0.247729  -0.305322
     41      -0.006718   0.002947   0.006603  -0.012248  -0.085722   0.124974
     42      -0.116287   0.125918   0.085770  -0.136036   0.061565   0.400670
     43       0.022525  -0.025084  -0.013733   0.022814  -0.016863  -0.068114
     44       0.048409  -0.061117  -0.031873   0.057090  -0.039138  -0.181755
     45       0.020882  -0.059192  -0.051313   0.019996  -0.037856  -0.044262
     46       0.024079  -0.030668  -0.015997  -0.031455  -0.046501  -0.018102
     47      -0.012278   0.031816   0.024973  -0.014017   0.005474  -0.003048
     48      -0.054398   0.052043  -0.006121   0.012503  -0.002591  -0.030931
     49      -0.451890   0.441168   0.044853  -0.164355  -0.009092  -0.124443
     50       0.107211  -0.102460  -0.010467   0.049362   0.003191   0.027839
     51      -0.185569   0.139202   0.016323  -0.048555  -0.029446  -0.060346
     52       0.028351  -0.041672  -0.005368   0.015943  -0.001942   0.006478
     53       0.418929  -0.424693  -0.047202   0.152642   0.010455   0.126293
     54       0.483442   0.399327   0.061575  -0.150997   0.003169  -0.035146
     55       0.184747   0.171156   0.027556  -0.024213  -0.007632  -0.030836
     56       0.011035   0.001562  -0.001005  -0.020316   0.002855   0.011233
     57      -0.000529   0.016165   0.003815   0.006338   0.002668   0.019424
     58       0.272247   0.154862   0.018357  -0.072242  -0.005049  -0.058704
     59       0.443801   0.406508   0.066082  -0.136049   0.006533  -0.022019
     60      -0.011908  -0.163610  -0.015910  -0.350966   0.032121   0.016805
     61      -0.007800   0.086837  -0.010013   0.269793  -0.024552   0.094783
     62      -0.004036   0.199111   0.009914   0.468386  -0.041589   0.062889
     63       0.027075  -0.216799  -0.027517  -0.504971   0.053517  -0.025028
     64       0.024374   0.087126  -0.015014   0.216399  -0.009334   0.094962
     65      -0.005856  -0.123619  -0.001925  -0.286198   0.022881  -0.073162
     66       0.038505   0.063861   0.000723  -0.219168   0.030314   0.322381
     67       0.000187  -0.004937  -0.000930  -0.008220   0.000886   0.000259
     68       0.020912   0.041698   0.018062  -0.044316  -0.003053   0.075716
     69      -0.000703   0.022521   0.024663   0.031221  -0.031027   0.006218
     70      -0.006005  -0.025950  -0.011737  -0.019348   0.001790   0.035454
     71       0.002234   0.020734   0.019905  -0.000819  -0.011147  -0.005596
     72      -0.000071  -0.000514  -0.129174  -0.011188   0.064332   0.006097
     73      -0.000867   0.097175  -0.578490  -0.000089   0.257897   0.130595
     74       0.000525   0.028798  -0.167702   0.001346   0.072483   0.037311
     75      -0.005876   0.001442  -0.072317   0.012942   0.004631  -0.012062
     76       0.003772   0.043054  -0.279022   0.003720   0.122057   0.056429
     77      -0.000873  -0.084402   0.550897  -0.007156  -0.245570  -0.110653
                 60         61         62         63         64         65    
      0       0.022065   0.006089  -0.001932  -0.001895   0.000583   0.011903
      1       0.020919   0.012651   0.001060   0.000486  -0.000042   0.000148
      2       0.017253   0.008261  -0.007546  -0.006401   0.001559   0.011665
      3       0.033494   0.003874   0.001055   0.000565   0.000917  -0.040709
      4      -0.062474  -0.043876  -0.001210  -0.000251  -0.001513   0.057559
      5      -0.024366  -0.008069   0.001791   0.001434  -0.000045  -0.011083
      6      -0.033455  -0.057779  -0.000730  -0.000135   0.000079  -0.002069
      7       0.009884   0.010224   0.001823   0.001023  -0.000194  -0.003195
      8       0.022121   0.035434   0.002435   0.000920  -0.000099  -0.000747
      9       0.001014   0.029859   0.035197   0.020810  -0.004101   0.002699
     10       0.013246   0.060612  -0.016364  -0.011051   0.002419  -0.001613
     11      -0.012274  -0.019400   0.055352   0.035754  -0.007376   0.003568
     12       0.001191   0.005197   0.002261   0.003436  -0.002453  -0.000064
     13       0.005392   0.000866   0.002237   0.002878  -0.000734   0.000443
     14      -0.013622  -0.005081  -0.005104  -0.009011   0.005597   0.000271
     15       0.002229   0.003949  -0.000623  -0.002086  -0.006944  -0.000647
     16       0.022802  -0.021588   0.000106   0.000168   0.000770  -0.000042
     17       0.002004  -0.001892  -0.000135   0.000809   0.003040   0.000254
     18       0.016722  -0.010569  -0.000151   0.007351   0.031685   0.000663
     19      -0.053522   0.054910   0.000493  -0.010030  -0.040052  -0.000887
     20       0.001938  -0.002165   0.000867  -0.011728  -0.048459  -0.001323
     21      -0.051006   0.068782  -0.000760   0.000974   0.002168   0.000015
     22       0.004142   0.000231   0.001144  -0.001212   0.002212   0.000147
     23      -0.016981   0.022054  -0.002070   0.001510  -0.002406  -0.000117
     24       0.006578  -0.027770   0.011855  -0.015450   0.002850   0.000186
     25       0.023504  -0.062349  -0.021330   0.033179  -0.006875  -0.000474
     26       0.008540   0.003707  -0.037216   0.055280  -0.012780  -0.000595
     27       0.004951  -0.005603   0.001406  -0.002446   0.000781  -0.000083
     28       0.006010   0.008520   0.004707  -0.009878   0.003004  -0.000898
     29      -0.003669  -0.000032   0.003196  -0.004705   0.001082  -0.001177
     30      -0.074181  -0.023787   0.012665   0.010451  -0.003386  -0.114802
     31      -0.030953  -0.023638   0.004411   0.004771  -0.001729  -0.035333
     32      -0.238519  -0.089489  -0.010028  -0.008163   0.002206   0.056887
     33      -0.221687  -0.072331   0.012735   0.009538  -0.002363  -0.021556
     34      -0.110356  -0.052266  -0.014708  -0.011116   0.002536   0.031437
     35       0.025561   0.009678   0.097179   0.081401  -0.020065  -0.202071
     36      -0.130921   0.058005  -0.021262  -0.010958  -0.009016   0.428065
     37       0.078119   0.029158   0.022196   0.009038   0.016285  -0.684745
     38       0.358258   0.065310  -0.011643  -0.004608  -0.010444   0.431913
     39      -0.194588   0.031851   0.002411   0.002919  -0.002993   0.076429
     40       0.361967   0.109055  -0.001498  -0.000956  -0.000317   0.020938
     41      -0.082203   0.001040  -0.009057  -0.012042   0.011060  -0.291131
     42       0.378127   0.551771  -0.003760  -0.004296   0.001027  -0.000718
     43      -0.068387  -0.104705  -0.006581  -0.005754   0.000231   0.031144
     44      -0.159560  -0.267769   0.001196   0.000538  -0.000171   0.006550
     45       0.033936  -0.037468  -0.403676  -0.248793   0.051762  -0.029857
     46      -0.007236  -0.163787   0.168110   0.110342  -0.023701   0.014293
     47      -0.033438  -0.043483  -0.694319  -0.432165   0.089579  -0.043188
     48      -0.001557  -0.004582  -0.023066  -0.037081   0.026176   0.000494
     49      -0.123185  -0.091192   0.026598   0.042835  -0.027205  -0.000407
     50       0.033394   0.027851   0.068785   0.113265  -0.066112  -0.002277
     51      -0.045297  -0.122841   0.000182   0.000971   0.000124   0.000337
     52       0.008808   0.007592  -0.057100  -0.076070   0.035065  -0.003721
     53       0.134505   0.069991  -0.000686  -0.002771   0.003661  -0.000261
     54      -0.062811   0.023093  -0.000355   0.000845   0.006901   0.000834
     55      -0.033033   0.023877  -0.000384  -0.005300  -0.014199  -0.000999
     56       0.009705  -0.018229  -0.001700  -0.011513  -0.032933  -0.002247
     57       0.022232  -0.018199   0.004399   0.021818   0.073399   0.006467
     58      -0.079688   0.065065   0.000852   0.005021   0.014241   0.001842
     59      -0.046992   0.020308  -0.000509  -0.004834  -0.015458  -0.001411
     60       0.024983  -0.072511  -0.001266  -0.038898  -0.163808  -0.002522
     61       0.129878  -0.106128   0.000768   0.020305   0.083055   0.001259
     62       0.084297  -0.030753   0.000350  -0.052536  -0.208428  -0.003363
     63      -0.043481  -0.015331  -0.002792  -0.051259  -0.249183  -0.006165
     64       0.115037  -0.087695  -0.005079   0.091223   0.371111   0.009057
     65      -0.096789   0.065501  -0.007760   0.193170   0.809022   0.019791
     66       0.466578  -0.618124  -0.002854   0.007839   0.004758  -0.000035
     67      -0.001472   0.003753  -0.007574   0.009430  -0.018280  -0.000772
     68       0.122525  -0.187651   0.001128  -0.000735   0.005046   0.000315
     69       0.024927   0.003725  -0.115781   0.167048  -0.030276  -0.001555
     70      -0.015109   0.134567   0.249855  -0.375215   0.083937   0.004210
     71       0.034970  -0.105200   0.466631  -0.678324   0.162515   0.007744
     72      -0.033480   0.029788  -0.001975   0.001299  -0.002002  -0.000047
     73      -0.086074   0.000332   0.001894   0.002184  -0.002112  -0.003118
     74      -0.025378  -0.000873  -0.000122  -0.019577   0.010648   0.009385
     75      -0.020616   0.074161  -0.019561   0.034352  -0.010219   0.003585
     76      -0.045783  -0.005414  -0.061937   0.116336  -0.034325   0.011011
     77       0.096535  -0.021111  -0.038028   0.073120  -0.021566   0.006529
                 66         67         68         69         70         71    
      0      -0.017330   0.019904   0.031682   0.002885  -0.030989   0.001432
      1      -0.004767   0.002507   0.000147  -0.000127  -0.009214   0.000676
      2      -0.003278   0.018544   0.048088   0.005141   0.010033  -0.001415
      3      -0.002767   0.004749   0.010539   0.001357   0.006824  -0.000217
      4       0.003777  -0.005055  -0.008882  -0.001019   0.021014   0.000306
      5      -0.001189  -0.005616  -0.018293  -0.001984  -0.079206  -0.000257
      6       0.000057   0.000153   0.000519   0.000151   0.001062   0.000034
      7      -0.000371   0.000039   0.000792   0.000070  -0.001663   0.000044
      8      -0.000022   0.000164   0.000338   0.000039   0.000399  -0.000007
      9      -0.003691  -0.004741   0.005472   0.004417  -0.000017  -0.000754
     10       0.001000   0.002178  -0.002853  -0.001211   0.000429  -0.000047
     11      -0.005110  -0.006130   0.009975   0.005607   0.001044  -0.000875
     12       0.009491   0.016595  -0.003533  -0.011342   0.000097   0.003216
     13       0.015157   0.026434  -0.008197  -0.003279  -0.000771  -0.014262
     14      -0.023654  -0.041172   0.008201   0.031512  -0.000289  -0.011253
     15      -0.010921  -0.020825   0.011182  -0.033775   0.000185   0.014378
     16      -0.006633  -0.012922   0.007891  -0.032716   0.000110   0.008517
     17      -0.003034  -0.006507   0.005657  -0.035140   0.000026   0.005319
     18       0.001775   0.003312  -0.002015   0.009012   0.000238   0.042285
     19      -0.000952  -0.001626   0.000754  -0.000945  -0.000122  -0.018603
     20       0.003068   0.004360  -0.002327   0.020447   0.000015   0.071406
     21       0.000022   0.000164  -0.000053  -0.000002  -0.000062  -0.000569
     22      -0.000079   0.000463  -0.000168  -0.000081  -0.000038   0.000551
     23       0.000290  -0.000206   0.000052   0.000316   0.000001   0.000471
     24      -0.002672   0.002426  -0.001802  -0.000925   0.000777  -0.000583
     25       0.002154  -0.004664   0.002089   0.002020  -0.000383   0.000201
     26       0.004459  -0.006939   0.003606   0.002922  -0.000980  -0.000689
     27       0.013537  -0.006562   0.001704   0.000075  -0.001473   0.000643
     28       0.051056  -0.022154   0.014854   0.001501  -0.007453   0.001294
     29      -0.024317   0.007073  -0.028530  -0.005255   0.005358   0.003688
     30       0.192835  -0.195833  -0.277783  -0.024008   0.359756  -0.017536
     31       0.070967  -0.070636  -0.096694  -0.008218   0.119734  -0.006057
     32      -0.089376   0.093966   0.136169   0.011828  -0.160684   0.007758
     33       0.012587  -0.037078  -0.087646  -0.009089  -0.001094   0.001347
     34      -0.020253   0.046373   0.102938   0.010684  -0.004461  -0.001187
     35       0.128379  -0.313166  -0.707438  -0.073238   0.034890   0.009309
     36       0.029125  -0.030379  -0.055807  -0.008066   0.153269   0.002602
     37      -0.045861   0.053884   0.096210   0.012558  -0.247435  -0.003738
     38       0.029145  -0.035147  -0.062391  -0.007989   0.136472   0.002346
     39       0.004027  -0.028494  -0.080984  -0.009831  -0.240821   0.000034
     40       0.002290  -0.002101  -0.003225  -0.000506  -0.004104   0.000081
     41      -0.014609   0.098751   0.273144   0.031648   0.802218   0.000651
     42       0.000840   0.003129  -0.000061  -0.000546   0.002652  -0.000933
     43       0.002299  -0.001424  -0.006039  -0.000079   0.019523   0.000064
     44      -0.000539  -0.002720  -0.000551  -0.000067  -0.002336   0.000684
     45       0.037918   0.045467  -0.069079  -0.043700  -0.006402   0.006188
     46      -0.013681  -0.017827   0.028147   0.015712   0.002827  -0.002091
     47       0.061855   0.073248  -0.116944  -0.068587  -0.007277   0.009762
     48      -0.104052  -0.180605   0.037545   0.135458  -0.000993  -0.048057
     49       0.104452   0.181400  -0.037180  -0.130670   0.001296   0.044500
     50       0.285257   0.495346  -0.100109  -0.371760   0.003560   0.128967
     51      -0.006120  -0.012131   0.004410  -0.000547  -0.000014   0.006115
     52      -0.280129  -0.491000   0.134822   0.160438   0.007251   0.131420
     53      -0.004721  -0.008047   0.002137   0.002507  -0.000046  -0.001640
     54      -0.023366  -0.046600   0.031347  -0.155053   0.000292   0.028665
     55       0.032072   0.064723  -0.046207   0.237083  -0.000502  -0.044503
     56       0.075774   0.152064  -0.107644   0.547231  -0.001199  -0.097330
     57       0.154772   0.296646  -0.164690   0.545469  -0.002219  -0.195318
     58       0.043488   0.083336  -0.045318   0.145058  -0.000782  -0.054933
     59      -0.038406  -0.073804   0.040256  -0.131399   0.000596   0.045594
     60      -0.023461  -0.043389   0.025560  -0.134829  -0.002282  -0.560694
     61       0.013755   0.023790  -0.013013   0.070684   0.001032   0.315986
     62      -0.027990  -0.049490   0.028636  -0.154968  -0.002410  -0.651609
     63       0.002370   0.001167  -0.000933   0.032087  -0.000635   0.071780
     64      -0.002671  -0.001255   0.001127  -0.047920   0.000792  -0.103749
     65      -0.005957  -0.001622   0.000679  -0.092054   0.001968  -0.202619
     66       0.003406  -0.002523   0.001829  -0.000197  -0.000266   0.003901
     67       0.000273  -0.003701   0.001525   0.000124   0.000011  -0.008836
     68      -0.000075  -0.000109  -0.000431  -0.000810  -0.000061   0.000226
     69       0.015464  -0.021485   0.013011   0.008116  -0.003278  -0.002828
     70      -0.029385   0.048491  -0.025528  -0.020513   0.005391   0.001772
     71      -0.057092   0.086489  -0.045914  -0.036722   0.011236   0.000523
     72       0.009164  -0.003663   0.004750   0.000942  -0.000419  -0.000019
     73      -0.125475   0.045469  -0.090733  -0.015046   0.019797   0.007463
     74       0.586956  -0.218483   0.393959   0.064758  -0.098321  -0.030547
     75      -0.156745   0.074319  -0.022196  -0.001115   0.018810  -0.007506
     76      -0.470257   0.215835  -0.078636  -0.002926   0.060259  -0.023306
     77      -0.300154   0.136885  -0.053258  -0.002343   0.038409  -0.014043
                 72         73         74         75         76         77    
      0      -0.031073   0.004732   0.041061  -0.000364  -0.000057   0.000147
      1      -0.011795   0.001942   0.022143  -0.000337  -0.000000   0.000273
      2       0.018390  -0.003520  -0.063990   0.001587  -0.000023   0.000484
      3      -0.003298   0.000757   0.002694   0.000491   0.000055   0.002968
      4      -0.001255   0.000189   0.006655  -0.000471  -0.000046  -0.002834
      5       0.017136  -0.003315  -0.026395  -0.000054  -0.000011   0.003015
      6      -0.000032  -0.000028  -0.000060  -0.000150  -0.000055  -0.012294
      7       0.000208  -0.000542  -0.001015  -0.000102  -0.000367  -0.070458
      8      -0.000075  -0.000141   0.000154  -0.000188   0.000028   0.002985
      9      -0.000337  -0.000482  -0.002223   0.000988   0.000009   0.000083
     10       0.000637   0.001219   0.001146   0.000269  -0.000621  -0.001373
     11      -0.001073   0.001179  -0.003581   0.001684   0.000031   0.003155
     12      -0.001124  -0.011780   0.000178  -0.008006  -0.000066   0.000023
     13       0.010358   0.074477  -0.000417   0.024164  -0.000075   0.000125
     14       0.003621   0.036193  -0.000395   0.021602   0.000159  -0.000220
     15       0.003911   0.031548  -0.002082  -0.057436   0.000213   0.000020
     16       0.001480   0.004324   0.000239   0.011946  -0.000511   0.000017
     17      -0.000226  -0.016375   0.001978   0.063999   0.000053   0.000075
     18       0.002845   0.006004  -0.000064   0.001155  -0.002456  -0.000048
     19      -0.001475  -0.003916   0.000098   0.001489   0.001882  -0.000006
     20       0.004263   0.007044   0.000243   0.013488   0.001700  -0.000005
     21      -0.000334  -0.000149  -0.000112   0.000165   0.003004   0.000008
     22       0.000123   0.000060  -0.000111  -0.000164   0.070851  -0.000252
     23      -0.000063   0.000087   0.000078   0.000042  -0.008268   0.000036
     24       0.002742  -0.000756   0.000418  -0.000260   0.000453  -0.000074
     25      -0.004743   0.000593  -0.001855   0.000563   0.001869   0.000580
     26      -0.008154   0.001945  -0.003455   0.001191   0.002984  -0.000239
     27      -0.015571   0.001846  -0.005573   0.000389  -0.000161   0.000166
     28      -0.037556   0.004610  -0.010082   0.000934  -0.000213   0.000219
     29      -0.069367   0.008621  -0.040545   0.002009  -0.000384   0.000106
     30       0.374599  -0.058693  -0.566644   0.006446  -0.000080   0.001030
     31       0.127470  -0.020382  -0.191433   0.001895  -0.000049   0.000081
     32      -0.164442   0.025513   0.244668  -0.002822   0.000010  -0.000740
     33      -0.011827   0.002788   0.075538  -0.002249   0.000369  -0.000833
     34       0.006298  -0.002283  -0.074371   0.002305  -0.000410   0.000031
     35      -0.066020   0.017783   0.518739  -0.015940   0.001064  -0.003421
     36      -0.015908   0.003114   0.049759  -0.004147  -0.000246  -0.013342
     37       0.022930  -0.004894  -0.080935   0.005436   0.000052   0.030383
     38      -0.012046   0.002472   0.046277  -0.003503  -0.000146  -0.015365
     39       0.055320  -0.010786  -0.079009  -0.001037  -0.000265  -0.001506
     40       0.001928  -0.000334   0.002035  -0.000316  -0.000077  -0.002400
     41      -0.184988   0.035411   0.264473   0.003163   0.000404  -0.008727
     42       0.000434   0.005280   0.001325   0.002011   0.000604   0.149087
     43      -0.001495   0.001376   0.010104  -0.000844   0.004009   0.981978
     44       0.001058  -0.002911  -0.001127  -0.000161  -0.000256  -0.082330
     45       0.006772  -0.002725   0.024197  -0.008895  -0.000205  -0.005827
     46      -0.003405   0.000604  -0.011033   0.003105   0.001444   0.003593
     47       0.010538  -0.006872   0.044188  -0.014866  -0.000632  -0.004776
     48       0.016437   0.164861  -0.002652   0.091818   0.000363  -0.000222
     49      -0.015009  -0.148786   0.002031  -0.086764  -0.000113   0.001821
     50      -0.046314  -0.450914   0.006131  -0.261934  -0.001131   0.000790
     51      -0.003284  -0.022099   0.000105  -0.004911   0.000090   0.002631
     52      -0.108973  -0.742518   0.002811  -0.204368   0.000693   0.002252
     53       0.001128   0.008302  -0.000063   0.003507   0.000089  -0.000691
     54       0.002043  -0.032743   0.005054   0.168556  -0.000128   0.000759
     55      -0.002075   0.059583  -0.008483  -0.286424  -0.000965  -0.000813
     56      -0.005488   0.128969  -0.019026  -0.648292  -0.000283  -0.000736
     57      -0.048323  -0.344467   0.020948   0.526573  -0.000138  -0.000396
     58      -0.013432  -0.096715   0.005681   0.147528   0.001674   0.000078
     59       0.011009   0.077679  -0.004468  -0.116686  -0.000757   0.000002
     60      -0.035823  -0.069285   0.000333  -0.050579   0.010008   0.000187
     61       0.020469   0.040189  -0.000031   0.030460  -0.003862   0.000102
     62      -0.041821  -0.082466   0.000188  -0.060444   0.007259   0.000046
     63       0.001013   0.003714  -0.000703   0.029956   0.001707   0.000105
     64      -0.004680  -0.004975  -0.000891  -0.049907  -0.006224   0.000243
     65      -0.007079  -0.005664  -0.001244  -0.096340  -0.010562   0.000134
     66       0.000108   0.000861   0.000911   0.000142  -0.029964   0.000227
     67      -0.001057  -0.001247   0.000738   0.001285  -0.993875   0.004237
     68      -0.001114   0.000947  -0.000862  -0.001797   0.074831  -0.000090
     69      -0.024771   0.005259  -0.011029   0.001953   0.003882   0.000458
     70       0.051821  -0.012893   0.021534  -0.007882  -0.009249  -0.002334
     71       0.092017  -0.021141   0.038428  -0.014089  -0.011604  -0.000808
     72       0.003102   0.000138   0.005133   0.000291  -0.001783  -0.000188
     73      -0.123030   0.015653  -0.087895   0.004036  -0.000594   0.000332
     74       0.496936  -0.062865   0.355363  -0.015698   0.001381  -0.000398
     75       0.184520  -0.022497   0.069116  -0.004924  -0.001238  -0.000600
     76       0.566065  -0.069903   0.212173  -0.015299   0.000893  -0.001269
     77       0.340474  -0.042068   0.127313  -0.009233   0.001129  -0.000806
# -----------------------------------------------------------
$ THERMOCHEMISTRY_Energies
   description: The Thermochemistry energies
   geom. index: 1
   prop. index: 1
        Temperature (Kelvin)           :        298.1500000000
        Pressure (atm)                 :          1.0000000000
        Total Mass (AMU)               :        140.2300000000
        Spin Degeneracy                :          1.0000000000
        Electronic Energy (Hartree)    :       -424.2313920942
        Translational Energy (Hartree) :          0.0014162714
        Rotational Energy (Hartree)    :          0.0014162714
        Vibrational Energy (Hartree)   :          0.0053713095
        Number of frequencies          :     78      
        Scaling Factor for frequencies :          1.0000000000
        Vibrational frequencies        :     
                  0    
      0       0.000000
      1       0.000000
      2       0.000000
      3       0.000000
      4       0.000000
      5       0.000000
      6     105.249000
      7     203.052119
      8     217.134462
      9     272.362824
     10     330.600698
     11     363.277746
     12     385.298866
     13     426.976833
     14     474.648837
     15     519.442608
     16     583.347352
     17     633.512632
     18     715.093668
     19     789.150993
     20     869.309312
     21     885.511461
     22     898.141170
     23     908.544369
     24     914.389005
     25     961.662854
     26     968.104336
     27     993.287963
     28     1043.223816
     29     1062.585561
     30     1066.665349
     31     1086.670922
     32     1118.701537
     33     1126.645947
     34     1157.602403
     35     1167.157966
     36     1189.192416
     37     1197.746207
     38     1244.392207
     39     1255.812192
     40     1270.953731
     41     1295.699278
     42     1318.387441
     43     1338.077108
     44     1363.578930
     45     1366.619301
     46     1391.158776
     47     1404.536529
     48     1407.823989
     49     1426.339003
     50     1428.491897
     51     1441.327154
     52     1451.565619
     53     1458.696590
     54     1502.475820
     55     1511.521459
     56     1519.458311
     57     1525.885299
     58     1526.032736
     59     1544.459130
     60     1547.827555
     61     1562.401908
     62     2885.764395
     63     2902.578224
     64     2907.102801
     65     2917.703712
     66     2943.783299
     67     2944.153482
     68     2948.491559
     69     2954.224997
     70     2963.925325
     71     2977.600879
     72     2984.621464
     73     2985.232401
     74     2997.849161
     75     3004.546365
     76     3218.849748
     77     3222.624762
        Zero Point Energy (Hartree)    :          0.2426177122
        Inner Energy (Hartree)         :       -423.9805705296
        Enthalpy (Hartree)             :       -423.9796263206
        Electronic entropy             :          0.0000000000
        Rotational entropy             :          0.0139352673
        Vibrational entropy            :          0.0084612866
        Translational entropy          :          0.0139352673
        Entropy                        :          0.0417466569
        Gibbs Energy (Hartree)         :       -424.0213729775
        Is Linear                      :                 false
# -----------------------------------------------------------
$ PAL_Flags
   description: The PAL Flags
   geom. index: 2
   prop. index: 1
        Diskflag:     2
# -----------------------------------------------------------
$ SCF_Energy
   description: The SCF energy
   geom. index: 2
   prop. index: 1
        SCF Energy:     -424.1898114224
# -----------------------------------------------------------
$ DFT_Energy
   description: The DFT energy
   geom. index: 2
   prop. index: 1
   Number of Alpha Electrons                 39.0000238155 
   Number of Beta  Electrons                 39.0000238155 
   Total number of  Electrons                78.0000476311 
   Exchange energy                          -40.1173804303 
   Correlation energy                        -3.1831297538 
   Correlation energy NL                      0.0000000000 
   Exchange-Correlation energy              -43.3005101841 
   Embedding correction                       0.0000000000 
   Total DFT Energy (No VdW correction)    -424.1898114224 
# -----------------------------------------------------------
$ VdW_Correction
   description: The Van der Waals Correction
   geom. index: 2
   prop. index: 1
        Van der Waals Correction:       -0.0473798508
# -----------------------------------------------------------
$ PAL_Flags
   description: The PAL Flags
   geom. index: 3
   prop. index: 1
        Diskflag:     2
# -----------------------------------------------------------
$ SCF_Energy
   description: The SCF energy
   geom. index: 3
   prop. index: 1
        SCF Energy:     -424.1903481718
# -----------------------------------------------------------
$ DFT_Energy
   description: The DFT energy
   geom. index: 3
   prop. index: 1
   Number of Alpha Electrons                 39.0000265744 
   Number of Beta  Electrons                 39.0000265744 
   Total number of  Electrons                78.0000531489 
   Exchange energy                          -40.1173907966 
   Correlation energy                        -3.1833735386 
   Correlation energy NL                      0.0000000000 
   Exchange-Correlation energy              -43.3007643353 
   Embedding correction                       0.0000000000 
   Total DFT Energy (No VdW correction)    -424.1903481718 
# -----------------------------------------------------------
$ VdW_Correction
   description: The Van der Waals Correction
   geom. index: 3
   prop. index: 1
        Van der Waals Correction:       -0.0474482050
# -----------------------------------------------------------
$ PAL_Flags
   description: The PAL Flags
   geom. index: 4
   prop. index: 1
        Diskflag:     2
# -----------------------------------------------------------
$ SCF_Energy
   description: The SCF energy
   geom. index: 4
   prop. index: 1
        SCF Energy:     -424.1905225734
# -----------------------------------------------------------
$ DFT_Energy
   description: The DFT energy
   geom. index: 4
   prop. index: 1
   Number of Alpha Electrons                 39.0000333822 
   Number of Beta  Electrons                 39.0000333822 
   Total number of  Electrons                78.0000667644 
   Exchange energy                          -40.1155972833 
   Correlation energy                        -3.1833772444 
   Correlation energy NL                      0.0000000000 
   Exchange-Correlation energy              -43.2989745277 
   Embedding correction                       0.0000000000 
   Total DFT Energy (No VdW correction)    -424.1905225734 
# -----------------------------------------------------------
$ VdW_Correction
   description: The Van der Waals Correction
   geom. index: 4
   prop. index: 1
        Van der Waals Correction:       -0.0474849578
# -----------------------------------------------------------
$ PAL_Flags
   description: The PAL Flags
   geom. index: 5
   prop. index: 1
        Diskflag:     2
# -----------------------------------------------------------
$ SCF_Energy
   description: The SCF energy
   geom. index: 5
   prop. index: 1
        SCF Energy:     -424.1905808649
# -----------------------------------------------------------
$ DFT_Energy
   description: The DFT energy
   geom. index: 5
   prop. index: 1
   Number of Alpha Electrons                 39.0000378230 
   Number of Beta  Electrons                 39.0000378230 
   Total number of  Electrons                78.0000756460 
   Exchange energy                          -40.1150734670 
   Correlation energy                        -3.1834006991 
   Correlation energy NL                      0.0000000000 
   Exchange-Correlation energy              -43.2984741660 
   Embedding correction                       0.0000000000 
   Total DFT Energy (No VdW correction)    -424.1905808649 
# -----------------------------------------------------------
$ VdW_Correction
   description: The Van der Waals Correction
   geom. index: 5
   prop. index: 1
        Van der Waals Correction:       -0.0474978987
# -----------------------------------------------------------
$ PAL_Flags
   description: The PAL Flags
   geom. index: 6
   prop. index: 1
        Diskflag:     2
# -----------------------------------------------------------
$ SCF_Energy
   description: The SCF energy
   geom. index: 6
   prop. index: 1
        SCF Energy:     -424.1906162873
# -----------------------------------------------------------
$ DFT_Energy
   description: The DFT energy
   geom. index: 6
   prop. index: 1
   Number of Alpha Electrons                 39.0000411381 
   Number of Beta  Electrons                 39.0000411381 
   Total number of  Electrons                78.0000822762 
   Exchange energy                          -40.1148398231 
   Correlation energy                        -3.1834008694 
   Correlation energy NL                      0.0000000000 
   Exchange-Correlation energy              -43.2982406925 
   Embedding correction                       0.0000000000 
   Total DFT Energy (No VdW correction)    -424.1906162873 
# -----------------------------------------------------------
$ VdW_Correction
   description: The Van der Waals Correction
   geom. index: 6
   prop. index: 1
        Van der Waals Correction:       -0.0474961791
# -----------------------------------------------------------
$ PAL_Flags
   description: The PAL Flags
   geom. index: 7
   prop. index: 1
        Diskflag:     2
# -----------------------------------------------------------
$ SCF_Energy
   description: The SCF energy
   geom. index: 7
   prop. index: 1
        SCF Energy:     -424.1906598898
# -----------------------------------------------------------
$ DFT_Energy
   description: The DFT energy
   geom. index: 7
   prop. index: 1
   Number of Alpha Electrons                 39.0000443913 
   Number of Beta  Electrons                 39.0000443913 
   Total number of  Electrons                78.0000887825 
   Exchange energy                          -40.1148997389 
   Correlation energy                        -3.1833440578 
   Correlation energy NL                      0.0000000000 
   Exchange-Correlation energy              -43.2982437967 
   Embedding correction                       0.0000000000 
   Total DFT Energy (No VdW correction)    -424.1906598898 
# -----------------------------------------------------------
$ VdW_Correction
   description: The Van der Waals Correction
   geom. index: 7
   prop. index: 1
        Van der Waals Correction:       -0.0474734071
# -----------------------------------------------------------
$ PAL_Flags
   description: The PAL Flags
   geom. index: 8
   prop. index: 1
        Diskflag:     2
# -----------------------------------------------------------
$ SCF_Energy
   description: The SCF energy
   geom. index: 8
   prop. index: 1
        SCF Energy:     -424.1906639684
# -----------------------------------------------------------
$ DFT_Energy
   description: The DFT energy
   geom. index: 8
   prop. index: 1
   Number of Alpha Electrons                 39.0000454448 
   Number of Beta  Electrons                 39.0000454448 
   Total number of  Electrons                78.0000908897 
   Exchange energy                          -40.1150616833 
   Correlation energy                        -3.1833501899 
   Correlation energy NL                      0.0000000000 
   Exchange-Correlation energy              -43.2984118732 
   Embedding correction                       0.0000000000 
   Total DFT Energy (No VdW correction)    -424.1906639684 
# -----------------------------------------------------------
$ VdW_Correction
   description: The Van der Waals Correction
   geom. index: 8
   prop. index: 1
        Van der Waals Correction:       -0.0474719057
# -----------------------------------------------------------
$ PAL_Flags
   description: The PAL Flags
   geom. index: 9
   prop. index: 1
        Diskflag:     2
# -----------------------------------------------------------
$ SCF_Energy
   description: The SCF energy
   geom. index: 9
   prop. index: 1
        SCF Energy:     -424.1906640410
# -----------------------------------------------------------
$ DFT_Energy
   description: The DFT energy
   geom. index: 9
   prop. index: 1
   Number of Alpha Electrons                 39.0000450372 
   Number of Beta  Electrons                 39.0000450372 
   Total number of  Electrons                78.0000900745 
   Exchange energy                          -40.1150192821 
   Correlation energy                        -3.1833458310 
   Correlation energy NL                      0.0000000000 
   Exchange-Correlation energy              -43.2983651132 
   Embedding correction                       0.0000000000 
   Total DFT Energy (No VdW correction)    -424.1906640410 
# -----------------------------------------------------------
$ Mayer_Pop
   description: The Mayer population analysis
   geom. index: 9
   prop. index: 1
     Number of atoms                     : 26
     Threshold for printing              : 0.1000000
     Number of bond orders printed       : 31
  NA   - Mulliken gross atomic population
  ZA   - Total nuclear charge
  QA   - Mulliken gross atomic charge
  VA   - Mayer's total valence
  BVA  - Mayer's bonded valence
  FA   - Mayer's free valence
  ATOM       NA         ZA         QA         VA         BVA        FA
  0   0     6.3514     6.0000    -0.3514     3.8002     3.8002     0.0000
  1   0     6.2412     6.0000    -0.2412     3.7314     3.7314    -0.0000
  2   0     7.3191     7.0000    -0.3191     2.7525     2.7525    -0.0000
  3   0     6.1262     6.0000    -0.1262     4.0313     4.0313     0.0000
  4   0     6.4944     6.0000    -0.4944     3.8730     3.8730    -0.0000
  5   0     6.2982     6.0000    -0.2982     3.6362     3.6362     0.0000
  6   0     6.2328     6.0000    -0.2328     3.7240     3.7240     0.0000
  7   0     7.2956     7.0000    -0.2956     2.7429     2.7429     0.0000
  8   0     5.9896     6.0000     0.0104     3.6350     3.6350     0.0000
  9   0     6.3972     6.0000    -0.3972     3.7197     3.7197    -0.0000
 10   0     0.8334     1.0000     0.1666     0.9351     0.9351    -0.0000
 11   0     0.8426     1.0000     0.1574     0.9289     0.9289    -0.0000
 12   0     0.8745     1.0000     0.1255     0.9428     0.9428    -0.0000
 13   0     0.8458     1.0000     0.1542     0.9332     0.9332     0.0000
 14   0     0.6955     1.0000     0.3045     0.8388     0.8388     0.0000
 15   0     0.8590     1.0000     0.1410     0.9025     0.9025    -0.0000
 16   0     0.8557     1.0000     0.1443     0.9637     0.9637    -0.0000
 17   0     0.8512     1.0000     0.1488     0.9251     0.9251    -0.0000
 18   0     0.8232     1.0000     0.1768     0.9315     0.9315     0.0000
 19   0     0.8473     1.0000     0.1527     0.9356     0.9356     0.0000
 20   0     0.8647     1.0000     0.1353     0.9500     0.9500     0.0000
 21   0     0.8742     1.0000     0.1258     0.9275     0.9275     0.0000
 22   0     0.6751     1.0000     0.3249     0.8162     0.8162    -0.0000
 23   0     0.8519     1.0000     0.1481     0.9209     0.9209    -0.0000
 24   0     0.8103     1.0000     0.1897     0.9411     0.9411    -0.0000
 25   0     0.8499     1.0000     0.1501     0.9249     0.9249    -0.0000
      Bond orders larger than 0.1000000
           Atom A     A.N. of A          Atom B    A.N. of B              Bond order
                0             6               1            6                0.953353
                0             6               8            6               -0.118065
                0             6               9            6                0.989253
                0             6              10            1                0.938153
                0             6              11            1                0.983943
                1             6               2            7                0.873304
                1             6              12            1                0.980147
                1             6              13            1                0.991461
                2             7               3            6                1.425210
                2             7               8            6               -0.404998
                2             7              14            1                0.842399
                3             6               4            6                0.964911
                3             6               7            7               -0.152268
                3             6               8            6                0.911555
                3             6              15            1                0.929561
                4             6               5            6                0.967462
                4             6              16            1                1.010598
                4             6              17            1                0.985847
                5             6               6            6                0.958043
                5             6              18            1                0.998954
                5             6              19            1                0.939641
                6             6               7            7                0.858775
                6             6              20            1                0.995215
                6             6              21            1                0.980427
                7             7               8            6                1.509483
                7             7               9            6               -0.274994
                7             7              22            1                0.839585
                8             6               9            6                0.950174
                8             6              23            1                0.895737
                9             6              24            1                1.006118
                9             6              25            1                0.929377
# -----------------------------------------------------------
$ VdW_Correction
   description: The Van der Waals Correction
   geom. index: 9
   prop. index: 1
        Van der Waals Correction:       -0.0474721436
# -----------------------------------------------------------
$ SCF_Electric_Properties
   description: The SCF Calculated Electric Properties
   geom. index: 9
   prop. index: 1
       Filename                          : file.scfp 
       Do Dipole Moment Calculation      : true 
       Do Quadrupole Moment Calculation  : false 
       Do Polarizability Calculation     : false 
** Dipole moment part of electric properties **
        Magnitude of dipole moment (Debye) :        1.3805784690
        Electronic Contribution:
                  0    
      0      -0.289690
      1       0.271883
      2      -1.168109
        Nuclear Contribution:
                  0    
      0       0.340109
      1      -0.284009
      2       1.708778
        Total Dipole moment:
                  0    
      0       0.050419
      1      -0.012126
      2       0.540669
# -------------------------------------------------------------
----------------------- !GEOMETRIES! ------------------------
# -------------------------------------------------------------
------------------------ !GEOMETRY! -------------------------
    Number of atoms:    26 
    Geometry Index:     1 
    Coordinates:
               0 C      2.539900000000    0.249500000000   -0.037200000000
               1 C      2.115600000000   -1.082700000000   -0.694100000000
               2 N      0.656700000000   -1.324600000000   -0.671400000000
               3 C     -0.002100000000   -0.626900000000    0.444200000000
               4 C     -1.451100000000   -1.114900000000    0.644100000000
               5 C     -2.386800000000   -0.576500000000   -0.433900000000
               6 C     -2.275600000000    0.943100000000   -0.494200000000
               7 N     -0.903900000000    1.329900000000   -0.834600000000
               8 C      0.063800000000    0.908000000000    0.198100000000
               9 C      1.485900000000    1.339300000000   -0.254400000000
              10 H      3.513300000000    0.580500000000   -0.459800000000
              11 H      2.687800000000    0.098400000000    1.054600000000
              12 H      2.651800000000   -1.915200000000   -0.185200000000
              13 H      2.445800000000   -1.077300000000   -1.754800000000
              14 H      0.508600000000   -2.356300000000   -0.569600000000
              15 H      0.534200000000   -0.865800000000    1.392300000000
              16 H     -1.813500000000   -0.770000000000    1.638100000000
              17 H     -1.489800000000   -2.225600000000    0.650500000000
              18 H     -2.120200000000   -1.014000000000   -1.420900000000
              19 H     -3.433300000000   -0.863900000000   -0.194200000000
              20 H     -2.965100000000    1.319600000000   -1.280500000000
              21 H     -2.582800000000    1.396100000000    0.476000000000
              22 H     -0.883900000000    2.375800000000   -0.890400000000
              23 H     -0.172300000000    1.421900000000    1.159000000000
              24 H      1.487200000000    1.595500000000   -1.337700000000
              25 H      1.789800000000    2.256100000000    0.296000000000
------------------------ !GEOMETRY! -------------------------
    Number of atoms:    26 
    Geometry Index:     2 
    Coordinates:
               0 C      2.522108049281    0.233544908790   -0.031435426646
               1 C      2.111813802461   -1.086291071475   -0.705850505121
               2 N      0.654253094518   -1.307222003931   -0.652051118052
               3 C      0.005054985667   -0.612867867987    0.458691524818
               4 C     -1.435477906004   -1.103301446663    0.643706646059
               5 C     -2.374987103442   -0.578691491114   -0.443592567879
               6 C     -2.278054231673    0.942787351640   -0.500396965108
               7 N     -0.902355271840    1.323404428688   -0.812934111945
               8 C      0.064322632519    0.906047835917    0.209929155951
               9 C      1.476986109611    1.330668093294   -0.252339072960
              10 H      3.487335603523    0.553371489803   -0.439655054649
              11 H      2.672872179500    0.080066678057    1.044318892886
              12 H      2.659051772835   -1.911581963121   -0.221654361006
              13 H      2.421115822936   -1.069002275764   -1.759024242601
              14 H      0.478318585424   -2.299397435626   -0.572438046984
              15 H      0.535453221032   -0.807709420296    1.409668537756
              16 H     -1.794533062133   -0.758717145134    1.623448969866
              17 H     -1.446618718584   -2.201232138454    0.672614061529
              18 H     -2.093937772464   -0.992541676016   -1.417636273116
              19 H     -3.407560631082   -0.878579605661   -0.226196942780
              20 H     -2.934376087228    1.336762430429   -1.284188590417
              21 H     -2.619407606568    1.366209736299    0.465791820027
              22 H     -0.851282444983    2.331558481484   -0.897600406483
              23 H     -0.166633666730    1.391375583640    1.178737174397
              24 H      1.430031887531    1.567940797805   -1.321194516302
              25 H      1.786506755893    2.243397725399    0.271281418757
------------------------ !GEOMETRY! -------------------------
    Number of atoms:    26 
    Geometry Index:     3 
    Coordinates:
               0 C      2.516032105391    0.231867077833   -0.013113189107
               1 C      2.121075986402   -1.083894540335   -0.702468915118
               2 N      0.664633215191   -1.303988161569   -0.649166166769
               3 C      0.008598167233   -0.614293923428    0.458151587126
               4 C     -1.432734928923   -1.104048833282    0.637711079062
               5 C     -2.374799305266   -0.575249498456   -0.445651462984
               6 C     -2.284572443445    0.948225829605   -0.483861732350
               7 N     -0.910345184433    1.326724065105   -0.794752689211
               8 C      0.067125865849    0.907217683763    0.212222055722
               9 C      1.474767728982    1.322228570501   -0.273351833239
              10 H      3.495438839355    0.548552909776   -0.388605983581
              11 H      2.633406292285    0.078594935580    1.066795238036
              12 H      2.675914387037   -1.911283910611   -0.231250882132
              13 H      2.426488784699   -1.047840305005   -1.756336095237
              14 H      0.469488263192   -2.296956909181   -0.595588421372
              15 H      0.533156885951   -0.799364284702    1.414216619952
              16 H     -1.789386059607   -0.758894345045    1.618093333754
              17 H     -1.442855890839   -2.201806147310    0.671736394152
              18 H     -2.085773080653   -0.971254518507   -1.424760052151
              19 H     -3.404983583497   -0.887917275565   -0.236443773577
              20 H     -2.937949343305    1.354525114151   -1.263627259247
              21 H     -2.629386304828    1.356103392591    0.487870343730
              22 H     -0.843865475346    2.332786615037   -0.911104823238
              23 H     -0.145521158531    1.383322203729    1.189979106851
              24 H      1.412332139854    1.507563360940   -1.351989052645
              25 H      1.783714097252    2.259080894388    0.205296573572
------------------------ !GEOMETRY! -------------------------
    Number of atoms:    26 
    Geometry Index:     4 
    Coordinates:
               0 C      2.515331402030    0.237364942903    0.002347516248
               1 C      2.136351657469   -1.086891590011   -0.681136354350
               2 N      0.677433030119   -1.293094002193   -0.659738056096
               3 C      0.010635386145   -0.616765049928    0.449270710389
               4 C     -1.430502032374   -1.109726845738    0.624593869362
               5 C     -2.379481398452   -0.568080080087   -0.446319621100
               6 C     -2.293129314430    0.956541929298   -0.457656762214
               7 N     -0.921794925429    1.335132367821   -0.774785350929
               8 C      0.070487913822    0.908185028551    0.211995271479
               9 C      1.470592331855    1.312007852844   -0.302928169618
              10 H      3.504679440484    0.553307649540   -0.347728143760
              11 H      2.601099423077    0.097107505612    1.087248641209
              12 H      2.678853439255   -1.912751096132   -0.191673125213
              13 H      2.462798021878   -1.057912044853   -1.729247964887
              14 H      0.462526244802   -2.283128028619   -0.645989236869
              15 H      0.531355710392   -0.807646428851    1.406669353140
              16 H     -1.783403436757   -0.774548010006    1.610188527442
              17 H     -1.440077304550   -2.208126873112    0.649020740053
              18 H     -2.090285810877   -0.943018700330   -1.434186172242
              19 H     -3.407248596819   -0.891687458407   -0.240009746569
              20 H     -2.951681747992    1.376950308137   -1.225982015652
              21 H     -2.630939092670    1.346940735397    0.523957405135
              22 H     -0.845528559690    2.336881083082   -0.916362700045
              23 H     -0.117987700771    1.380723402207    1.196875351442
              24 H      1.395326624694    1.435676074214   -1.390022747866
              25 H      1.774589294791    2.276557328660    0.121598781509
------------------------ !GEOMETRY! -------------------------
    Number of atoms:    26 
    Geometry Index:     5 
    Coordinates:
               0 C      2.517645036613    0.246923204139    0.007043693933
               1 C      2.150979076587   -1.096448167207   -0.648861493667
               2 N      0.689492240773   -1.277026563937   -0.678433129627
               3 C      0.012089977015   -0.618644200907    0.434884172163
               4 C     -1.427319313136   -1.117880044420    0.606656687638
               5 C     -2.385807830908   -0.560293117817   -0.447458241629
               6 C     -2.301121273707    0.964549344802   -0.432068947548
               7 N     -0.933421982842    1.346657338820   -0.756836227205
               8 C      0.072764916461    0.909011427907    0.209612204176
               9 C      1.464788829649    1.304141121403   -0.331130505782
              10 H      3.508697066369    0.562800603552   -0.337840276968
              11 H      2.591252582082    0.130824818774    1.095666923647
              12 H      2.662800159959   -1.912965820457   -0.111558624154
              13 H      2.516359759405   -1.105783783481   -1.684132613918
              14 H      0.456059777656   -2.263031449241   -0.705085059047
              15 H      0.531934263556   -0.819626101311    1.390745955614
              16 H     -1.775739853889   -0.800168092041    1.599632125351
              17 H     -1.434140769163   -2.216580102863    0.613200243145
              18 H     -2.103922731463   -0.916195462952   -1.444570544243
              19 H     -3.411006529063   -0.890582647849   -0.238670052832
              20 H     -2.967564823547    1.398300449959   -1.186005726049
              21 H     -2.629119840103    1.337227057949    0.559739553099
              22 H     -0.854314915124    2.347074386339   -0.905521194221
              23 H     -0.092880567762    1.377230925175    1.200751807021
              24 H      1.377956159383    1.382760090915   -1.421380777345
              25 H      1.763540585200    2.287724784748    0.051620048447
------------------------ !GEOMETRY! -------------------------
    Number of atoms:    26 
    Geometry Index:     6 
    Coordinates:
               0 C      2.520736705039    0.255989646900    0.005178570696
               1 C      2.160517605498   -1.106869909807   -0.617490366166
               2 N      0.699444103131   -1.262433582351   -0.695583268217
               3 C      0.013071447850   -0.619392780630    0.421358077304
               4 C     -1.424085596241   -1.126121908210    0.589475059006
               5 C     -2.390891895656   -0.554222518537   -0.449291626946
               6 C     -2.306859969512    0.970185267709   -0.411744770033
               7 N     -0.942686234324    1.357868041995   -0.743575012433
               8 C      0.074425695724    0.910473006801    0.206573428388
               9 C      1.460091228504    1.299360618514   -0.353429754406
              10 H      3.509732163214    0.570256567412   -0.346719502020
              11 H      2.594718610043    0.166205776598    1.096328879306
              12 H      2.636806377110   -1.909281792387   -0.027607340215
              13 H      2.564822090028   -1.163962515233   -1.636267592329
              14 H      0.450582736197   -2.243078550908   -0.756321027871
              15 H      0.534057839497   -0.829515685232    1.374609381679
              16 H     -1.769551455994   -0.827728292263    1.589417772339
              17 H     -1.426766640113   -2.224759576346    0.576290695535
              18 H     -2.118071999924   -0.894920897664   -1.454323257225
              19 H     -3.413942734105   -0.888657341778   -0.236391350904
              20 H     -2.981450664934    1.414775468852   -1.151997355021
              21 H     -2.625189864082    1.327544851438    0.588803621997
              22 H     -0.865196155322    2.358949546225   -0.887033331969
              23 H     -0.073468987545    1.375436053914    1.202094359218
              24 H      1.363883194966    1.349538427351   -1.444328608769
              25 H      1.755272400951    2.294362077638    0.001974319056
------------------------ !GEOMETRY! -------------------------
    Number of atoms:    26 
    Geometry Index:     7 
    Coordinates:
               0 C      2.522339261040    0.257061759311    0.000697704478
               1 C      2.159639967752   -1.108650299746   -0.615170573268
               2 N      0.699338417055   -1.264359332200   -0.694274867085
               3 C      0.012248429193   -0.619002446603    0.420986136242
               4 C     -1.424548030196   -1.127352936295    0.587699548800
               5 C     -2.391164142401   -0.554192742639   -0.450498264593
               6 C     -2.306311263067    0.969867045952   -0.412842381690
               7 N     -0.942420657774    1.359123928665   -0.745569388694
               8 C      0.074049954260    0.910833163061    0.205713373747
               9 C      1.460321665353    1.301124926897   -0.352091637105
              10 H      3.508128444344    0.570653909620   -0.360641491775
              11 H      2.605108159753    0.171517614727    1.091586338645
              12 H      2.631510174235   -1.907393783461   -0.016841577400
              13 H      2.567409579986   -1.175749938833   -1.631891770936
              14 H      0.450290784529   -2.244928134205   -0.752710925423
              15 H      0.533663083531   -0.828640797697    1.374066764714
              16 H     -1.771210061960   -0.832945700018    1.588343053616
              17 H     -1.425724061735   -2.225877758519    0.570331446787
              18 H     -2.120100005001   -0.895432032097   -1.455799582593
              19 H     -3.414385605594   -0.887311516343   -0.236487820100
              20 H     -2.982247797131    1.414669624986   -1.151719238708
              21 H     -2.623077617185    1.326922671473    0.588275861876
              22 H     -0.868080901095    2.361823025015   -0.879109036749
              23 H     -0.075166285381    1.376221206270    1.200766195095
              24 H      1.364542381525    1.358302091798   -1.442566648246
              25 H      1.755846125967    2.293716450882    0.009748780368
------------------------ !GEOMETRY! -------------------------
    Number of atoms:    26 
    Geometry Index:     8 
    Coordinates:
               0 C      2.522682124114    0.258339412474   -0.000630808277
               1 C      2.160619246753   -1.110350854969   -0.610682032128
               2 N      0.700448363747   -1.263934662314   -0.695754375926
               3 C      0.012117098596   -0.619350247196    0.419169869211
               4 C     -1.424506234155   -1.128434993150    0.585194558184
               5 C     -2.391554036784   -0.553228168621   -0.451400477535
               6 C     -2.306769202968    0.970714734774   -0.410858002463
               7 N     -0.943363723172    1.360640964450   -0.745434995939
               8 C      0.073979185439    0.910257668823    0.204473456414
               9 C      1.459545700961    1.300351074059   -0.355053479850
              10 H      3.506868320414    0.572013344465   -0.366223533006
              11 H      2.609052472592    0.177426853522    1.090337293610
              12 H      2.628208314767   -1.906475864731   -0.005410048001
              13 H      2.572642640489   -1.184505635639   -1.625125752772
              14 H      0.450632354681   -2.244313157710   -0.754832137798
              15 H      0.533540124226   -0.829014661444    1.372351141901
              16 H     -1.771162691174   -0.836671425673    1.586565558727
              17 H     -1.425049941946   -2.226905523814    0.565214118885
              18 H     -2.121112338962   -0.892605201984   -1.457484981939
              19 H     -3.414690440382   -0.886580139859   -0.237509736226
              20 H     -2.983794666799    1.416901531846   -1.147886184224
              21 H     -2.621992002323    1.325881819722    0.591403797211
              22 H     -0.870400112232    2.364546420586   -0.870959684605
              23 H     -0.074127588882    1.375119845935    1.199886743581
              24 H      1.363369601030    1.356908158130   -1.445470647826
              25 H      1.754817431971    2.293268708318    0.006120340789
------------------------ !GEOMETRY! -------------------------
    Number of atoms:    26 
    Geometry Index:     9 
    Coordinates:
               0 C      2.522695644256    0.258295756911   -0.000699361852
               1 C      2.160701548106   -1.110396636003   -0.610747287056
               2 N      0.700499722525   -1.264420369974   -0.695332956748
               3 C      0.012038417579   -0.619391397831    0.419294219153
               4 C     -1.424641574899   -1.128338425138    0.585091685804
               5 C     -2.391327531167   -0.553188668879   -0.451851405384
               6 C     -2.306791745200    0.970748626656   -0.410846624179
               7 N     -0.943400291615    1.361008980331   -0.745482643732
               8 C      0.073977086344    0.910223722206    0.204354914988
               9 C      1.459483852026    1.300119536583   -0.355401630198
              10 H      3.506878438782    0.572014302609   -0.366260679926
              11 H      2.608997279402    0.177496575534    1.090285195324
              12 H      2.628788754165   -1.906542134832   -0.005916762080
              13 H      2.572312145799   -1.184115492585   -1.625395358530
              14 H      0.451007138154   -2.244945896975   -0.753347327453
              15 H      0.533209510816   -0.828682232609    1.372697490958
              16 H     -1.771477251781   -0.836241759547    1.586310164067
              17 H     -1.425308160717   -2.226817608696    0.565488353666
              18 H     -2.120210154270   -0.892146306061   -1.457898368169
              19 H     -3.414500157730   -0.886866388090   -0.238655712778
              20 H     -2.983849146184    1.417190667397   -1.147703097774
              21 H     -2.622015089161    1.325460615518    0.591572905519
              22 H     -0.870831543121    2.365289440875   -0.868550622801
              23 H     -0.073957478687    1.375068387781    1.199793962562
              24 H      1.363001325946    1.355866757365   -1.445841004449
              25 H      1.754719260634    2.293309947455    0.005041951069
