# Supplementary material for: Novel Sulfonium Reagents for the Modular Synthesis of Spiro[2.3]Hexanes and Heteroatom‐Containing Analogues: Synthesis, Application, and Evaluation as Bioisosteres
Source: Angew Chem Int Ed Engl. 2025 Dec 9;65(5):e21633. doi: 10.1002/anie.202521633 (PMC12851011; doi:10.1002/anie.202521633)
Supplement: Supplementary file 2 — Supporting information [file ANIE-65-e21633-s001.zip › Bioisostere-Analysis/DFT/1647553669596363759379981483170934616433764985654555591473/file_trj.xyz]

26
Coordinates from ORCA-job file E -424.231392094187
  C       2.539900      0.249500     -0.037200
  C       2.115600     -1.082700     -0.694100
  N       0.656700     -1.324600     -0.671400
  C      -0.002100     -0.626900      0.444200
  C      -1.451100     -1.114900      0.644100
  C      -2.386800     -0.576500     -0.433900
  C      -2.275600      0.943100     -0.494200
  N      -0.903900      1.329900     -0.834600
  C       0.063800      0.908000      0.198100
  C       1.485900      1.339300     -0.254400
  H       3.513300      0.580500     -0.459800
  H       2.687800      0.098400      1.054600
  H       2.651800     -1.915200     -0.185200
  H       2.445800     -1.077300     -1.754800
  H       0.508600     -2.356300     -0.569600
  H       0.534200     -0.865800      1.392300
  H      -1.813500     -0.770000      1.638100
  H      -1.489800     -2.225600      0.650500
  H      -2.120200     -1.014000     -1.420900
  H      -3.433300     -0.863900     -0.194200
  H      -2.965100      1.319600     -1.280500
  H      -2.582800      1.396100      0.476000
  H      -0.883900      2.375800     -0.890400
  H      -0.172300      1.421900      1.159000
  H       1.487200      1.595500     -1.337700
  H       1.789800      2.256100      0.296000
26
Coordinates from ORCA-job file E -424.237191273163
  C       2.522108      0.233545     -0.031435
  C       2.111814     -1.086291     -0.705851
  N       0.654253     -1.307222     -0.652051
  C       0.005055     -0.612868      0.458692
  C      -1.435478     -1.103301      0.643707
  C      -2.374987     -0.578691     -0.443593
  C      -2.278054      0.942787     -0.500397
  N      -0.902355      1.323404     -0.812934
  C       0.064323      0.906048      0.209929
  C       1.476986      1.330668     -0.252339
  H       3.487336      0.553371     -0.439655
  H       2.672872      0.080067      1.044319
  H       2.659052     -1.911582     -0.221654
  H       2.421116     -1.069002     -1.759024
  H       0.478319     -2.299397     -0.572438
  H       0.535453     -0.807709      1.409669
  H      -1.794533     -0.758717      1.623449
  H      -1.446619     -2.201232      0.672614
  H      -2.093938     -0.992542     -1.417636
  H      -3.407561     -0.878580     -0.226197
  H      -2.934376      1.336762     -1.284189
  H      -2.619408      1.366210      0.465792
  H      -0.851282      2.331558     -0.897600
  H      -0.166634      1.391376      1.178737
  H       1.430032      1.567941     -1.321195
  H       1.786507      2.243398      0.271281
26
Coordinates from ORCA-job file E -424.237796376814
  C       2.516032      0.231867     -0.013113
  C       2.121076     -1.083895     -0.702469
  N       0.664633     -1.303988     -0.649166
  C       0.008598     -0.614294      0.458152
  C      -1.432735     -1.104049      0.637711
  C      -2.374799     -0.575249     -0.445651
  C      -2.284572      0.948226     -0.483862
  N      -0.910345      1.326724     -0.794753
  C       0.067126      0.907218      0.212222
  C       1.474768      1.322229     -0.273352
  H       3.495439      0.548553     -0.388606
  H       2.633406      0.078595      1.066795
  H       2.675914     -1.911284     -0.231251
  H       2.426489     -1.047840     -1.756336
  H       0.469488     -2.296957     -0.595588
  H       0.533157     -0.799364      1.414217
  H      -1.789386     -0.758894      1.618093
  H      -1.442856     -2.201806      0.671736
  H      -2.085773     -0.971255     -1.424760
  H      -3.404984     -0.887917     -0.236444
  H      -2.937949      1.354525     -1.263627
  H      -2.629386      1.356103      0.487870
  H      -0.843865      2.332787     -0.911105
  H      -0.145521      1.383322      1.189979
  H       1.412332      1.507563     -1.351989
  H       1.783714      2.259081      0.205297
26
Coordinates from ORCA-job file E -424.238007531173
  C       2.515331      0.237365      0.002348
  C       2.136352     -1.086892     -0.681136
  N       0.677433     -1.293094     -0.659738
  C       0.010635     -0.616765      0.449271
  C      -1.430502     -1.109727      0.624594
  C      -2.379481     -0.568080     -0.446320
  C      -2.293129      0.956542     -0.457657
  N      -0.921795      1.335132     -0.774785
  C       0.070488      0.908185      0.211995
  C       1.470592      1.312008     -0.302928
  H       3.504679      0.553308     -0.347728
  H       2.601099      0.097108      1.087249
  H       2.678853     -1.912751     -0.191673
  H       2.462798     -1.057912     -1.729248
  H       0.462526     -2.283128     -0.645989
  H       0.531356     -0.807646      1.406669
  H      -1.783403     -0.774548      1.610189
  H      -1.440077     -2.208127      0.649021
  H      -2.090286     -0.943019     -1.434186
  H      -3.407249     -0.891687     -0.240010
  H      -2.951682      1.376950     -1.225982
  H      -2.630939      1.346941      0.523957
  H      -0.845529      2.336881     -0.916363
  H      -0.117988      1.380723      1.196875
  H       1.395327      1.435676     -1.390023
  H       1.774589      2.276557      0.121599
26
Coordinates from ORCA-job file E -424.238078763572
  C       2.517645      0.246923      0.007044
  C       2.150979     -1.096448     -0.648861
  N       0.689492     -1.277027     -0.678433
  C       0.012090     -0.618644      0.434884
  C      -1.427319     -1.117880      0.606657
  C      -2.385808     -0.560293     -0.447458
  C      -2.301121      0.964549     -0.432069
  N      -0.933422      1.346657     -0.756836
  C       0.072765      0.909011      0.209612
  C       1.464789      1.304141     -0.331131
  H       3.508697      0.562801     -0.337840
  H       2.591253      0.130825      1.095667
  H       2.662800     -1.912966     -0.111559
  H       2.516360     -1.105784     -1.684133
  H       0.456060     -2.263031     -0.705085
  H       0.531934     -0.819626      1.390746
  H      -1.775740     -0.800168      1.599632
  H      -1.434141     -2.216580      0.613200
  H      -2.103923     -0.916195     -1.444571
  H      -3.411007     -0.890583     -0.238670
  H      -2.967565      1.398300     -1.186006
  H      -2.629120      1.337227      0.559740
  H      -0.854315      2.347074     -0.905521
  H      -0.092881      1.377231      1.200752
  H       1.377956      1.382760     -1.421381
  H       1.763541      2.287725      0.051620
26
Coordinates from ORCA-job file E -424.238112466378
  C       2.520737      0.255990      0.005179
  C       2.160518     -1.106870     -0.617490
  N       0.699444     -1.262434     -0.695583
  C       0.013071     -0.619393      0.421358
  C      -1.424086     -1.126122      0.589475
  C      -2.390892     -0.554223     -0.449292
  C      -2.306860      0.970185     -0.411745
  N      -0.942686      1.357868     -0.743575
  C       0.074426      0.910473      0.206573
  C       1.460091      1.299361     -0.353430
  H       3.509732      0.570257     -0.346720
  H       2.594719      0.166206      1.096329
  H       2.636806     -1.909282     -0.027607
  H       2.564822     -1.163963     -1.636268
  H       0.450583     -2.243079     -0.756321
  H       0.534058     -0.829516      1.374609
  H      -1.769551     -0.827728      1.589418
  H      -1.426767     -2.224760      0.576291
  H      -2.118072     -0.894921     -1.454323
  H      -3.413943     -0.888657     -0.236391
  H      -2.981451      1.414775     -1.151997
  H      -2.625190      1.327545      0.588804
  H      -0.865196      2.358950     -0.887033
  H      -0.073469      1.375436      1.202094
  H       1.363883      1.349538     -1.444329
  H       1.755272      2.294362      0.001974
26
Coordinates from ORCA-job file E -424.238133296893
  C       2.522339      0.257062      0.000698
  C       2.159640     -1.108650     -0.615171
  N       0.699338     -1.264359     -0.694275
  C       0.012248     -0.619002      0.420986
  C      -1.424548     -1.127353      0.587700
  C      -2.391164     -0.554193     -0.450498
  C      -2.306311      0.969867     -0.412842
  N      -0.942421      1.359124     -0.745569
  C       0.074050      0.910833      0.205713
  C       1.460322      1.301125     -0.352092
  H       3.508128      0.570654     -0.360641
  H       2.605108      0.171518      1.091586
  H       2.631510     -1.907394     -0.016842
  H       2.567410     -1.175750     -1.631892
  H       0.450291     -2.244928     -0.752711
  H       0.533663     -0.828641      1.374067
  H      -1.771210     -0.832946      1.588343
  H      -1.425724     -2.225878      0.570331
  H      -2.120100     -0.895432     -1.455800
  H      -3.414386     -0.887312     -0.236488
  H      -2.982248      1.414670     -1.151719
  H      -2.623078      1.326923      0.588276
  H      -0.868081      2.361823     -0.879109
  H      -0.075166      1.376221      1.200766
  H       1.364542      1.358302     -1.442567
  H       1.755846      2.293716      0.009749
26
Coordinates from ORCA-job file E -424.238135874081
  C       2.522682      0.258339     -0.000631
  C       2.160619     -1.110351     -0.610682
  N       0.700448     -1.263935     -0.695754
  C       0.012117     -0.619350      0.419170
  C      -1.424506     -1.128435      0.585195
  C      -2.391554     -0.553228     -0.451400
  C      -2.306769      0.970715     -0.410858
  N      -0.943364      1.360641     -0.745435
  C       0.073979      0.910258      0.204473
  C       1.459546      1.300351     -0.355053
  H       3.506868      0.572013     -0.366224
  H       2.609052      0.177427      1.090337
  H       2.628208     -1.906476     -0.005410
  H       2.572643     -1.184506     -1.625126
  H       0.450632     -2.244313     -0.754832
  H       0.533540     -0.829015      1.372351
  H      -1.771163     -0.836671      1.586566
  H      -1.425050     -2.226906      0.565214
  H      -2.121112     -0.892605     -1.457485
  H      -3.414690     -0.886580     -0.237510
  H      -2.983795      1.416902     -1.147886
  H      -2.621992      1.325882      0.591404
  H      -0.870400      2.364546     -0.870960
  H      -0.074128      1.375120      1.199887
  H       1.363370      1.356908     -1.445471
  H       1.754817      2.293269      0.006120
26
Coordinates from ORCA-job file E -424.238136184507
  C       2.522696      0.258296     -0.000699
  C       2.160702     -1.110397     -0.610747
  N       0.700500     -1.264420     -0.695333
  C       0.012038     -0.619391      0.419294
  C      -1.424642     -1.128338      0.585092
  C      -2.391328     -0.553189     -0.451851
  C      -2.306792      0.970749     -0.410847
  N      -0.943400      1.361009     -0.745483
  C       0.073977      0.910224      0.204355
  C       1.459484      1.300120     -0.355402
  H       3.506878      0.572014     -0.366261
  H       2.608997      0.177497      1.090285
  H       2.628789     -1.906542     -0.005917
  H       2.572312     -1.184115     -1.625395
  H       0.451007     -2.244946     -0.753347
  H       0.533210     -0.828682      1.372697
  H      -1.771477     -0.836242      1.586310
  H      -1.425308     -2.226818      0.565488
  H      -2.120210     -0.892146     -1.457898
  H      -3.414500     -0.886866     -0.238656
  H      -2.983849      1.417191     -1.147703
  H      -2.622015      1.325461      0.591573
  H      -0.870832      2.365289     -0.868551
  H      -0.073957      1.375068      1.199794
  H       1.363001      1.355867     -1.445841
  H       1.754719      2.293310      0.005042
