# Supplementary material for: Novel Sulfonium Reagents for the Modular Synthesis of Spiro[2.3]Hexanes and Heteroatom‐Containing Analogues: Synthesis, Application, and Evaluation as Bioisosteres
Source: Angew Chem Int Ed Engl. 2025 Dec 9;65(5):e21633. doi: 10.1002/anie.202521633 (PMC12851011; doi:10.1002/anie.202521633)
Supplement: Supplementary file 2 — Supporting information [file ANIE-65-e21633-s001.zip › Bioisostere-Analysis/DFT/18912988401386289/CPs.txt]

    29
     1   -0.169976   -3.921648   -0.152119      1
     2   -0.211425   -2.430036    2.761018      1
     3   -0.086539   -2.108176    0.757729      1
     4   -3.349026   -1.121520   -1.609621      1
     5    3.886452   -1.021170    1.425069      1
     6   -3.470441    0.150015    1.400573      1
     7   -2.218408   -0.304170   -0.133923      1
     8    2.377084   -0.668029    0.116164      1
     9    3.034583   -1.190260   -1.738881      1
    10    1.731486    2.028008    0.069552      1
    11   -0.799798    2.088172   -1.064445      1
    12    1.630384    2.659383    1.825428      1
    13   -0.584151    2.031799   -3.087582      1
    14   -1.747736    3.820391   -0.598931      1
    15   -0.138204   -3.247510    0.180131      2
    16   -0.164376   -2.303848    2.017303      2
    17   -1.154827   -1.211352    0.307420      2
    18    1.149517   -1.396842    0.440214      2
    19   -2.925487   -0.818682   -1.066243      2
    20    3.328997   -0.889853    0.950428      2
    21   -3.000208   -0.016205    0.833842      2
    22    2.786436   -0.999115   -1.061308      2
    23    0.171011    0.181969   -0.040888      3
    24    2.096968    0.415717    0.114963      2
    25   -1.517136    0.894945   -0.598770      2
    26    0.212799    2.050004   -0.584836      2
    27    1.647189    2.497738    1.400567      2
    28   -0.662233    2.044953   -2.345919      2
    29   -1.400143    3.183300   -0.762849      2
