# Supplementary material for: Novel Sulfonium Reagents for the Modular Synthesis of Spiro[2.3]Hexanes and Heteroatom‐Containing Analogues: Synthesis, Application, and Evaluation as Bioisosteres
Source: Angew Chem Int Ed Engl. 2025 Dec 9;65(5):e21633. doi: 10.1002/anie.202521633 (PMC12851011; doi:10.1002/anie.202521633)
Supplement: Supplementary file 2 — Supporting information [file ANIE-65-e21633-s001.zip › Bioisostere-Analysis/DFT/18912988401386289/file.001.hess]

$orca_hessian_file

$act_atom
  0

$act_coord
  0

$act_energy
        0.000000

$hessian
42
                    0                  1                  2                  3                  4        
    0      5.9060017946E-01   6.0580880866E-03  -9.6194887178E-03  -1.4867425948E-01   5.9335191959E-02
    1      6.0379228583E-03   4.8892683266E-01   3.1449712198E-02   6.2660988385E-02  -1.1934017981E-01
    2     -9.6209396480E-03   3.1471200830E-02   5.6013014977E-01  -5.2076536362E-02   4.1190115841E-02
    3     -1.4869772775E-01   6.2640832710E-02  -5.2079221772E-02   4.7925600596E-01   2.6978699675E-03
    4      5.9344476871E-02  -1.1935740691E-01   4.1203433150E-02   2.6887604736E-03   6.0051098363E-01
    5     -5.4978401676E-02   3.8716678624E-02  -1.1601839834E-01  -8.2625839943E-03   4.6052860981E-03
    6     -3.9280030297E-02   2.7241595252E-03   5.8348223220E-04  -1.8757464222E-01  -4.3448415306E-02
    7      5.8166087596E-03   5.8893837026E-03  -5.7430916926E-03  -5.1768193805E-02  -9.0987805560E-02
    8     -1.3860981258E-02  -3.7604711381E-03   8.8925854436E-03   3.9651960072E-02   1.4004918993E-02
    9     -2.9125233927E-02  -1.5333837657E-02   1.7401047205E-03  -8.0901310721E-04  -2.0152552965E-02
   10     -2.1424794288E-02  -5.3125861206E-04  -2.0735025884E-03  -1.0592981026E-02  -3.5910982511E-02
   11     -2.8043822018E-03   8.3239421524E-04   1.4813213374E-03   1.3760853941E-03   1.6223948233E-02
   12     -9.4938483597E-02  -5.3169143355E-02   7.3764627128E-03   9.5546129629E-03   1.1122026311E-02
   13     -4.8693769992E-02  -1.9201251078E-01   1.1401648290E-02   4.8829606847E-03  -3.2117751002E-02
   14      6.1782212019E-03   1.3688979872E-02  -8.0363502639E-02   1.6998192219E-03   1.9235584307E-02
   15     -2.1509438700E-01   1.2644828723E-02   1.0746520187E-01  -1.6467690073E-02  -3.3373341970E-04
   16      1.4567662074E-02  -5.1850339552E-02  -1.1566048660E-02   1.7170354261E-02  -2.6211409846E-05
   17      1.1334552298E-01  -1.1140442147E-02  -1.2573920875E-01  -1.6128537571E-02   7.0119497336E-04
   18     -6.6381031453E-02  -1.8883832060E-02  -3.8250374146E-02  -3.2577184280E-03  -8.8596031874E-03
   19     -1.9595899442E-02  -8.8078822244E-02  -8.6087308555E-02   4.7126078708E-03   6.4148298208E-03
   20     -4.1097619241E-02  -8.7003685299E-02  -2.3802215720E-01  -2.3355312596E-03  -4.8733958266E-03
   21     -5.0713370735E-04  -2.2925649956E-03  -2.5954104022E-02  -5.0700413737E-02   7.8319132446E-04
   22     -1.5432977227E-03   2.5609047441E-03   1.7408714090E-02   1.6091490533E-03  -6.0527373222E-02
   23      5.6528779608E-04  -2.7005611911E-03  -1.4794585376E-02   2.4911789450E-02  -2.1963300982E-02
   24      2.5371898085E-03   2.4095135165E-02   4.9252786080E-03  -5.1356285557E-02  -1.2294164113E-02
   25     -3.0203601706E-03  -1.3349790772E-02  -4.3691249237E-03  -1.3309614179E-02  -2.7108066741E-01
   26      1.3885343040E-03   1.5715983602E-02   2.5134060859E-03  -2.4708118352E-03  -6.6590302638E-02
   27     -3.9713728825E-03  -8.5832479073E-04   1.6654683756E-03  -1.6884585914E-02   3.6116043927E-03
   28     -2.2422405380E-03  -2.2204424046E-03   1.3558597166E-03  -9.8048140554E-03   3.7890833568E-03
   29      1.8992674392E-03   5.4197315137E-04   4.0583368927E-04   9.5964320738E-03  -1.5207718939E-03
   30      8.5457395391E-04  -2.9932712855E-04   4.7947819931E-04  -9.2357122813E-03   9.9976158788E-03
   31      8.6141921829E-05  -2.0383737029E-04   1.4329485990E-04  -6.1349206516E-03   5.1410156371E-03
   32     -1.1114137777E-04  -1.5524546437E-04   9.4965744668E-05   3.1609454437E-03  -2.6584585730E-03
   33     -4.3038770386E-03   4.9914399981E-04  -3.0830622902E-04  -1.1660656694E-03  -1.5367598679E-04
   34     -4.4231194248E-04  -1.3432263703E-03   8.5316011035E-04  -5.2959697968E-04  -1.6113364688E-03
   35      1.8294079747E-03   1.1796894768E-03  -2.8845237168E-04   1.8439666571E-04   1.9419372218E-03
   36      4.6111824493E-03  -6.9738571696E-03   1.1760800131E-02  -2.4942466932E-03  -1.5135545872E-03
   37      3.5380222955E-03  -1.1799193454E-02   2.6966496913E-02  -1.9467628294E-03  -3.4729269951E-03
   38     -2.8635774180E-04  -1.4392028576E-03  -2.1165621466E-03   5.4133601069E-04  -1.6603313966E-04
   39      3.6936895672E-03  -1.0867486287E-02  -9.7842440214E-03  -1.2405486337E-04  -7.9069328917E-04
   40      7.5767618881E-03  -1.6651192911E-02  -2.0913043530E-02   3.7598786426E-04  -7.2857582566E-04
   41     -2.4533852844E-03   4.0708598862E-03   3.8392172889E-03   1.5120871523E-04  -1.3092614288E-04
                    5                  6                  7                  8                  9        
    0     -5.4985490977E-02  -3.9258964641E-02   5.8393473180E-03  -1.3865372488E-02  -2.9161364972E-02
    1      3.8723280250E-02   2.7186158781E-03   5.8945924089E-03  -3.7612523153E-03  -1.5332960967E-02
    2     -1.1602541683E-01   5.8611168047E-04  -5.7422461426E-03   8.8903045670E-03   1.7363704059E-03
    3     -8.2505990040E-03  -1.8759311273E-01  -5.1757134147E-02   3.9643953648E-02  -8.2357468694E-04
    4      4.5951433483E-03  -4.3426907097E-02  -9.0955619940E-02   1.3993206187E-02  -2.0175730394E-02
    5      5.6973284217E-01   4.2117807506E-02   1.3138878151E-02  -9.5980030768E-02  -7.0282214275E-04
    6      4.2117097348E-02   5.8370248234E-01  -3.7616618008E-02   3.3494140131E-02  -8.1140424994E-02
    7      1.3154926876E-02  -3.7639045548E-02   4.9751738658E-01   3.5620798570E-02   3.6617464544E-02
    8     -9.5981520414E-02   3.3487580296E-02   3.5617727271E-02   5.7347105403E-01  -2.9290347023E-02
    9     -7.1429161409E-04  -8.1128196753E-02   3.6609587887E-02  -2.9284041148E-02   4.4160966838E-01
   10      5.7276242994E-03   6.7436578814E-03  -2.2394420129E-01   3.9838189896E-02  -1.3616489520E-02
   11      3.2118190480E-03  -1.1460249131E-02  -5.2602907021E-03  -7.6337451477E-02   1.4016028464E-01
   12      3.0821918186E-05  -2.0325514454E-02   2.0707423843E-02  -1.9429405120E-03  -2.1656764924E-01
   13      1.0560157523E-02   3.4195693165E-02  -1.1397180112E-02   7.8029432111E-03   1.1679674254E-02
   14     -1.0242667512E-03  -8.1336367143E-03   1.2612082428E-02  -5.0587369558E-03   2.5428012997E-03
   15      1.1611613441E-02  -2.4918768917E-03   1.2366590569E-03  -2.4295640478E-03  -1.5140380586E-03
   16     -1.0578288163E-02   1.3576250101E-03  -4.2868233363E-03   2.2882262075E-03  -3.1373037405E-03
   17      8.0107485361E-03  -2.4649643908E-03   1.7089747773E-03  -8.7872057564E-04  -1.1100494234E-03
   18     -2.0835533860E-02   6.6369001030E-04  -4.0959881473E-04  -3.2522015565E-04  -1.1738015538E-03
   19      2.0004634285E-02   9.0269115385E-05  -5.1861093180E-04  -4.3305441026E-05  -7.8074549179E-04
   20     -1.5198084740E-02   1.1395263730E-04  -2.5653749098E-04  -2.4537045832E-04  -2.5769307654E-04
   21      2.5085323848E-02  -6.7838553554E-03   4.8884043615E-03   3.1551020325E-02   8.6222701387E-04
   22     -2.4127929294E-02  -7.8633897014E-04   1.8652044880E-03   1.2652044670E-02   6.4807017110E-06
   23     -2.8001408284E-01   7.9818667094E-04  -3.2161356745E-03  -8.3618315337E-03  -3.9272002424E-04
   24     -1.9570450526E-03   2.2021331775E-03  -2.7039288192E-02  -7.5500085914E-03  -4.0987279539E-03
   25     -5.9973773195E-02   3.3704963303E-03  -9.1841397556E-03  -4.1249651134E-03  -8.5076203687E-04
   26     -7.0879258046E-02  -2.4088730134E-04   8.6890724743E-03   1.3474721012E-03   4.7528605561E-04
   27     -1.9158980923E-02  -1.6114137719E-01   1.5265399597E-02  -1.1363200063E-01  -2.7512064842E-03
   28     -1.0336669943E-02   9.4316319698E-03  -5.6233405577E-02   7.9453774552E-03   2.6630308433E-02
   29      7.0954070650E-03  -1.1901650919E-01   1.4719534364E-02  -1.7634547698E-01  -2.2085439473E-03
   30      2.7387261805E-02  -8.1492939724E-02   3.0782229620E-02   5.8419039791E-02   2.6313457436E-03
   31      1.2392105903E-02   3.1885862808E-02  -8.5313090890E-02  -8.1599864018E-02   7.7677270276E-03
   32     -9.0742235438E-03   6.0236808320E-02  -8.3100607461E-02  -2.2180114248E-01  -2.7487364189E-03
   33     -2.1582302035E-04   3.3065297194E-04   4.6496871667E-03   6.9687916916E-03  -6.7042619245E-02
   34     -1.9670084914E-04  -7.9376785412E-03  -2.1975798042E-02  -3.1667609901E-02  -3.2531544620E-02
   35     -1.4414673800E-04   4.9929769381E-03   1.1407466690E-02   2.1369823528E-03  -9.5638335635E-02
   36      2.3939597414E-04  -2.3330150928E-03  -3.4436813485E-04  -3.5202760428E-03  -1.9021060029E-02
   37      2.1563282018E-04   2.0768090653E-04  -6.6634028692E-04   3.5275917890E-04   1.6056773248E-03
   38      5.8535832288E-04   2.2933550865E-05  -1.0688798671E-03  -7.9840716348E-04  -8.5992261862E-03
   39     -3.6013967410E-04  -4.3737108174E-03  -2.7484007963E-03   2.4708538228E-03  -2.1969647197E-02
   40     -1.5668859367E-04  -1.8372649183E-04  -7.4597733558E-04   6.7428766995E-04   2.1082309178E-03
   41     -3.1317118214E-04  -1.0562287806E-03   7.5541681081E-04  -3.5186579185E-05  -3.9723670273E-03
                   10                 11                 12                 13                 14        
    0     -2.1441627390E-02  -2.8013919175E-03  -9.4918461759E-02  -4.8732345033E-02   6.1998422778E-03
    1     -5.2593031400E-04   8.3261415070E-04  -5.3163838114E-02  -1.9200624877E-01   1.3704422690E-02
    2     -2.0775551709E-03   1.4806780606E-03   7.3833554297E-03   1.1391306186E-02  -8.0361747679E-02
    3     -1.0617010866E-02   1.3802256313E-03   9.5483249557E-03   4.8932886041E-03   1.6977195769E-03
    4     -3.5961450111E-02   1.6235754154E-02   1.1115793553E-02  -3.2129375258E-02   1.9239226149E-02
    5      5.7437671176E-03   3.2075510960E-03   3.9334554029E-05   1.0564142280E-02  -1.0235581793E-03
    6      6.7287795333E-03  -1.1464691202E-02  -2.0291761463E-02   3.4184603000E-02  -8.1234911512E-03
    7     -2.2398663970E-01  -5.2509801548E-03   2.0695084688E-02  -1.1399536667E-02   1.2606481078E-02
    8      3.9882855070E-02  -7.6332104391E-02  -1.9404030212E-03   7.8033911653E-03  -5.0576655905E-03
    9     -1.3605592593E-02   1.4015164019E-01  -2.1649944257E-01   1.1665279185E-02   2.5636996146E-03
   10      5.2404369260E-01   1.1338384110E-01   2.6035618296E-02  -8.9515298439E-02  -1.2519580807E-02
   11      1.1335177682E-01   3.5766744867E-01  -5.5042955301E-02  -1.0049505401E-02  -6.8047432356E-02
   12      2.6033266264E-02  -5.5047309937E-02   4.8442350561E-01  -4.5853787967E-02   1.4762726451E-02
   13     -8.9536038774E-02  -1.0031325661E-02  -4.5897094585E-02   5.7120752024E-01   9.3579111732E-04
   14     -1.2503306680E-02  -6.8050221361E-02   1.4778606054E-02   9.5971041633E-04   5.7946528988E-01
   15     -5.5272725152E-04  -5.2789063719E-04  -8.0169096687E-03   3.8730642640E-03   5.6323825998E-03
   16     -2.4889296137E-03   1.6284519439E-04  -2.4146434104E-02   2.8250656467E-03   1.4520529766E-02
   17      2.0301208055E-04  -2.4471667209E-04   1.5124141932E-03  -1.2221930629E-03  -1.9434675248E-03
   18     -5.6391081948E-04   5.8886228444E-04  -1.6125147211E-03  -4.4194929803E-03  -1.2151506113E-02
   19     -1.3889512924E-03  -7.8870915790E-05  -5.3405394739E-03  -1.4595181765E-02  -2.5833282226E-02
   20      1.4587728420E-04   1.0441420877E-04   2.2077413787E-03   4.4409769470E-03   4.7099250083E-03
   21      7.1997809470E-05  -1.4898873035E-03  -5.4714421781E-04  -2.3124693795E-04  -3.6562065170E-04
   22      7.9534733202E-04  -1.2640324639E-03   4.9330019272E-04   2.2493229823E-04  -9.2232298152E-05
   23      1.0917641613E-03   8.0356418256E-04  -1.6059420938E-04  -4.3331332495E-05  -3.3672442830E-04
   24     -4.2793175728E-03   1.9435024632E-03  -4.8519765377E-03   1.6012928436E-03  -2.1108474025E-03
   25     -1.8642619268E-03   1.7729593978E-03   5.9109527045E-04  -1.0351234922E-03   1.2085113517E-03
   26      2.4146056871E-03   1.7687048210E-04  -1.1693576910E-03   2.7082294845E-03  -1.1307085137E-03
   27     -5.2946618656E-04  -2.6396159073E-03  -1.1506362621E-03  -4.2930420229E-05  -1.3306348601E-04
   28     -7.6870864804E-03   2.1872067497E-02  -8.0633705074E-04  -5.0210882574E-03   3.0816752000E-03
   29      4.5403402874E-04  -1.7152335313E-03   1.8925992710E-03   3.6687567461E-04  -2.9835563818E-04
   30      5.4918142381E-03   2.4599186843E-03  -3.6730257841E-04   1.7443654934E-04  -3.5265678578E-05
   31     -2.9745699001E-02  -2.1561219695E-02  -3.5576523055E-04  -1.6166970140E-03  -2.1588248874E-03
   32      1.2479200684E-03   1.2865217789E-02  -5.7262575025E-04  -7.9567235336E-05  -3.2776619497E-04
   33     -2.1521323967E-02  -5.9611085056E-02  -1.5174312876E-02  -2.0656367901E-02  -3.0037437099E-02
   34     -1.3369788306E-01  -1.1600098574E-01   4.3531780763E-03   1.8230961973E-03   3.3352705596E-03
   35     -1.5559098580E-01  -2.4046204828E-01   7.4404384390E-03   8.8706905725E-04  -5.7700192009E-03
   36      1.0531087209E-02  -2.9644836105E-02  -5.2226577016E-02   1.3349157212E-02  -2.8171220983E-02
   37      2.2736355538E-03   2.9465892749E-03   1.3810207604E-02  -8.0328123898E-02   6.8651124340E-02
   38     -2.4567213003E-04   4.2699687884E-03  -3.1309140271E-02   7.3669176979E-02  -2.5689341245E-01
   39      2.4204727306E-02   1.6692633604E-02  -7.8216601287E-02   5.0198123356E-02   5.0324748496E-02
   40     -3.3066957555E-04  -2.9217406497E-03   5.2565201531E-02  -1.4841794300E-01  -9.6716317780E-02
   41      5.9463754086E-03   6.2561565898E-03   5.5008091766E-02  -1.0140138485E-01  -1.6296493322E-01
                   15                 16                 17                 18                 19        
    0     -2.1510380860E-01   1.4591681982E-02   1.1334800500E-01  -6.6394342126E-02  -1.9604045230E-02
    1      1.2668953053E-02  -5.1857833489E-02  -1.1152151275E-02  -1.8891553236E-02  -8.8083899874E-02
    2      1.0746675108E-01  -1.1577126284E-02  -1.2574294235E-01  -3.8257221696E-02  -8.6095227082E-02
    3     -1.6467726351E-02   1.7170588575E-02  -1.6128621054E-02  -3.2572004329E-03   4.7121719177E-03
    4     -3.3358114350E-04  -2.6292060802E-05   7.0104593914E-04  -8.8593659431E-03   6.4149324414E-03
    5      1.1611615155E-02  -1.0578350744E-02   8.0107376218E-03  -2.0839638076E-02   2.0004954275E-02
    6     -2.4913640351E-03   1.3576845415E-03  -2.4650998915E-03   6.6272271516E-04   9.0892321464E-05
    7      1.2369122818E-03  -4.2868370244E-03   1.7089339959E-03  -4.0984219319E-04  -5.1846447339E-04
    8     -2.4295951815E-03   2.2882293617E-03  -8.7874298489E-04  -3.2592261770E-04  -4.3033740388E-05
    9     -1.5142354522E-03  -3.1371620450E-03  -1.1098940837E-03  -1.1738507560E-03  -7.8098530371E-04
   10     -5.5278042720E-04  -2.4889302143E-03   2.0300511621E-04  -5.6386689978E-04  -1.3890693839E-03
   11     -5.2787753544E-04   1.6278487631E-04  -2.4476258006E-04   5.8904745944E-04  -7.8942505003E-05
   12     -8.0181479708E-03  -2.4147744191E-02   1.5121030107E-03  -1.6126234527E-03  -5.3403699811E-03
   13      3.8718649690E-03   2.8243891406E-03  -1.2221647426E-03  -4.4189292500E-03  -1.4594846661E-02
   14      5.6342187134E-03   1.4522216536E-02  -1.9428091497E-03  -1.2150738421E-02  -2.5833273641E-02
   15      2.3657291288E-01  -1.5140295310E-02  -1.1685390299E-01   7.6263320198E-03  -3.2623464936E-04
   16     -1.5142584661E-02   5.6510073291E-02   1.0427492000E-02   1.1003837111E-02  -1.1421319180E-03
   17     -1.1685438331E-01   1.0426029358E-02   1.3044951505E-01   2.3530381797E-02  -1.4233380398E-03
   18      7.6262624168E-03   1.1003905153E-02   2.3530558279E-02   6.5528934925E-02   2.1446623124E-02
   19     -3.2623841308E-04  -1.1421512970E-03  -1.4233124631E-03   2.1447061020E-02   1.0234475777E-01
   20     -4.1266573856E-03  -5.9709820804E-03  -1.3325285189E-02   4.8624355013E-02   8.9818466543E-02
   21      9.4022064418E-04  -8.8533760942E-04  -4.8312715831E-04  -2.5272758301E-03   3.5398113959E-03
   22     -3.8892090473E-04   1.1798662529E-03   1.5728641058E-05   1.6655789909E-03  -1.0759580223E-03
   23     -2.3883446374E-04  -4.6756923363E-05   1.6091693207E-03  -2.0061010849E-03   2.4606823010E-03
   24     -6.7834858698E-04   3.8355261457E-04  -1.9823662707E-06   1.2004180881E-03  -4.6550612313E-04
   25      5.3290069023E-04  -4.7687057397E-04   3.3311742509E-04  -2.3513743962E-04   1.1784575228E-03
   26     -3.3000434744E-04   3.3040041710E-05  -5.6944793977E-05   1.6827177699E-04   7.6783200538E-04
   27     -1.0786173287E-03   5.9269535988E-04  -5.2212457518E-04  -7.5960075260E-05  -7.3923631912E-05
   28     -4.6461831338E-04   6.3028670818E-04  -2.6574103112E-04   1.8979988356E-04  -3.1780517327E-05
   29      2.1624675290E-04  -2.0699497499E-04   2.1505913834E-04   3.3316880309E-04  -1.1279768944E-04
   30      3.4970904369E-05  -1.3844270226E-04  -3.2062537679E-04  -4.3350692189E-04   4.4732607337E-05
   31      1.0546631396E-04   8.9743261593E-05  -6.4728197070E-05   1.4126542246E-04   2.5533517692E-04
   32      1.1246956821E-04  -1.1912248438E-04   2.1335675311E-04   3.5127552770E-04  -1.4328037401E-04
   33     -4.4712795063E-04  -8.0200637082E-04   6.9499042564E-06  -1.4730480469E-04  -3.0047302335E-04
   34     -8.7557988488E-05  -8.2201357398E-05  -3.8366669331E-05  -2.4429006550E-05   2.2297065107E-05
   35      1.3283160408E-04   2.8795060143E-04  -1.0839530201E-04   1.3610902974E-04   2.6151012920E-04
   36     -3.6831578485E-04  -2.3062163926E-04   1.8267355005E-04   8.5594883894E-04   7.9868375088E-05
   37     -8.9663784572E-04  -2.0453982516E-03   7.6274002686E-04   2.8230578803E-04   9.0928427856E-04
   38     -8.1932896275E-05   8.7323782556E-04   1.9539309869E-04  -9.1391231573E-05  -1.1467430422E-04
   39      9.7724806971E-04  -5.9235503332E-04  -6.8906280955E-04  -2.6829601885E-04  -3.0351363412E-03
   40     -2.0424105416E-04   1.1648217853E-03   5.2610741848E-06  -1.3345029298E-03  -4.2955771270E-03
   41     -5.8394540295E-04  -1.0502267931E-04   1.6056675144E-03  -6.9560835416E-05   5.2744425113E-04
                   20                 21                 22                 23                 24        
    0     -4.1107171779E-02  -5.0731037276E-04  -1.5433053697E-03   5.6519455788E-04   2.5371426743E-03
    1     -8.7013478910E-02  -2.2923709757E-03   2.5607535790E-03  -2.7001920428E-03   2.4095030285E-02
    2     -2.3803600287E-01  -2.5954275163E-02   1.7408304517E-02  -1.4794691298E-02   4.9252538922E-03
    3     -2.3352983514E-03  -5.0702535987E-02   1.6088074403E-03   2.4912550308E-02  -5.1356829956E-02
    4     -4.8730274208E-03   7.8304169144E-04  -6.0532811758E-02  -2.1964749992E-02  -1.2292251383E-02
    5     -1.5199301948E-02   2.5085606011E-02  -2.4130728109E-02  -2.8000518606E-01  -1.9597919595E-03
    6      1.1414778962E-04  -6.7841512957E-03  -7.8587007250E-04   7.9845791225E-04   2.2027520315E-03
    7     -2.5640460521E-04   4.8885793260E-03   1.8658423907E-03  -3.2165744105E-03  -2.7038404656E-02
    8     -2.4540803914E-04   3.1551734555E-02   1.2651883610E-02  -8.3619718183E-03  -7.5507190061E-03
    9     -2.5796939670E-04   8.6228657528E-04   6.5237118379E-06  -3.9264432654E-04  -4.0987331701E-03
   10      1.4585401799E-04   7.1924354581E-05   7.9555411178E-04   1.0922256731E-03  -4.2794219116E-03
   11      1.0447848033E-04  -1.4900687802E-03  -1.2650441337E-03   8.0349728399E-04   1.9435219896E-03
   12      2.2078049125E-03  -5.4720245661E-04   4.9363761789E-04  -1.6026327011E-04  -4.8520095923E-03
   13      4.4399524348E-03  -2.3116867059E-04   2.2532929524E-04  -4.3339847983E-05   1.6013342138E-03
   14      4.7101299321E-03  -3.6550303544E-04  -9.1995340324E-05  -3.3673108909E-04  -2.1108661740E-03
   15     -4.1267558016E-03   9.4030287044E-04  -3.8897197559E-04  -2.3876385010E-04  -6.7835607346E-04
   16     -5.9708910332E-03  -8.8540388943E-04   1.1798151715E-03  -4.6788718755E-05   3.8357685457E-04
   17     -1.3325127736E-02  -4.8315284157E-04   1.5728176963E-05   1.6092307723E-03  -1.9914371345E-06
   18      4.8623656260E-02  -2.5272869730E-03   1.6655682498E-03  -2.0061739439E-03   1.2004335912E-03
   19      8.9819671825E-02   3.5398064590E-03  -1.0759552105E-03   2.4607098313E-03  -4.6536338840E-04
   20      2.5736033450E-01  -2.9585623530E-03   1.9521409824E-03  -2.8787476882E-04   2.8800229183E-04
   21     -2.9585618526E-03   6.3079490029E-02  -3.3011585295E-03  -2.6257993584E-02  -4.6065235021E-04
   22      1.9521427389E-03  -3.3011479658E-03   5.4896612378E-02   2.2036200926E-02   3.5176724652E-03
   23     -2.8784503718E-04  -2.6257648594E-02   2.2035853628E-02   3.0493085146E-01   6.1847428081E-04
   24      2.8801388881E-04  -4.6062642120E-04   3.5176346118E-03   6.1843022950E-04   5.4378703509E-02
   25      4.4560249226E-04   1.0990654812E-05  -1.7746540151E-04  -7.0073134071E-05   1.3763718837E-02
   26      1.1012939367E-03  -2.0817419788E-03  -2.9671206552E-02  -5.9534172207E-03   3.7604250977E-03
   27     -2.5979343836E-04   1.0058327506E-03   5.0385328006E-04   1.9671321792E-04  -9.8473645266E-04
   28      2.0363645504E-05   5.8891673506E-04   6.6714394805E-04   1.6479824425E-04   5.5563987893E-05
   29      2.0500794842E-04   2.2757098062E-04   7.6774325419E-06   1.7427751760E-03  -2.4414576979E-04
   30     -4.1363474811E-04  -4.7744063777E-03  -1.5750877129E-03   1.6939466314E-03   1.3994122619E-03
   31     -1.3988325077E-04  -3.0674444321E-03   1.2771912013E-04   1.2000022226E-03   1.9253858574E-04
   32      2.7492929947E-04   2.2588965870E-03   1.1072341427E-03   8.9402647501E-04   1.1769070983E-04
   33      4.5290712159E-05   1.0869018497E-04  -3.2381422327E-04   2.6658109934E-04  -5.2622718851E-05
   34     -1.9707541138E-06  -5.3225848575E-04  -2.4189371798E-04   4.1513195811E-04  -3.5914186809E-04
   35     -2.6632320054E-05   2.8072698172E-05   7.9020046330E-05  -3.1577282809E-04   3.1849726539E-04
   36      1.0547438892E-04   6.8415327800E-05   4.0934600052E-05   6.8890126386E-05   5.5408306792E-04
   37      2.7127658922E-04   1.7564230764E-04  -5.7734550745E-05   2.0179103615E-04   7.3211381648E-04
   38      2.1863049154E-03   2.9542949504E-04  -1.5198436736E-04   1.3451588880E-04  -1.7025121636E-04
   39      5.6711364371E-05   2.3630569227E-04   8.0843703277E-05  -6.1443261295E-05   2.1074261065E-04
   40      1.1480223621E-03   2.5043277096E-04  -2.3728138530E-04   4.7136216676E-04   9.5743969630E-05
   41      1.1724453509E-03   1.4365678300E-04   4.7860478809E-05  -4.3825527996E-05   6.2959399030E-05
                   25                 26                 27                 28                 29        
    0     -3.0198382146E-03   1.3882344397E-03  -3.9711453678E-03  -2.2423211714E-03   1.8993407708E-03
    1     -1.3350095284E-02   1.5715855475E-02  -8.5812390550E-04  -2.2205352086E-03   5.4205703802E-04
    2     -4.3684713196E-03   2.5128323757E-03   1.6654643764E-03   1.3558331242E-03   4.0581933697E-04
    3     -1.3310817309E-02  -2.4743644634E-03  -1.6884789106E-02  -9.8047074855E-03   9.5967341873E-03
    4     -2.7108495345E-01  -6.6596687372E-02   3.6111153453E-03   3.7893625311E-03  -1.5206135531E-03
    5     -5.9980460406E-02  -7.0879243695E-02  -1.9159226414E-02  -1.0336488898E-02   7.0954484267E-03
    6      3.3707435278E-03  -2.4145710700E-04  -1.6114478364E-01   9.4197431518E-03  -1.1902844213E-01
    7     -9.1834965987E-03   8.6889967592E-03   1.5251624778E-02  -5.6215387610E-02   1.4703277069E-02
    8     -4.1255197435E-03   1.3483322931E-03  -1.1364526487E-01   7.9316993346E-03  -1.7635360955E-01
    9     -8.5080960985E-04   4.7531051679E-04  -2.7519509248E-03   2.6630495135E-02  -2.2085909509E-03
   10     -1.8648030644E-03   2.4146239577E-03  -5.2868725010E-04  -7.6875029442E-03   4.5399636037E-04
   11      1.7731030390E-03   1.7684633378E-04  -2.6406763850E-03   2.1872945681E-02  -1.7148016047E-03
   12      5.9069551448E-04  -1.1692849680E-03  -1.1499712701E-03  -8.0660787071E-04   1.8928682729E-03
   13     -1.0350245200E-03   2.7082356580E-03  -4.3283477783E-05  -5.0209835209E-03   3.6670295186E-04
   14      1.2084229843E-03  -1.1306948716E-03  -1.3275940771E-04   3.0815204098E-03  -2.9827446783E-04
   15      5.3291003949E-04  -3.3000280674E-04  -1.0786265057E-03  -4.6461059616E-04   2.1624924895E-04
   16     -4.7689217391E-04   3.3024536752E-05   5.9269034248E-04   6.3028978598E-04  -2.0699346285E-04
   17      3.3311690855E-04  -5.6937604525E-05  -5.2212914436E-04  -2.6573631302E-04   2.1506101210E-04
   18     -2.3555085864E-04   1.6888248076E-04  -7.5967866043E-05   1.8979984016E-04   3.3316106763E-04
   19      1.1785586193E-03   7.6772837327E-04  -7.3922012437E-05  -3.1778172384E-05  -1.1279800982E-04
   20      4.4548663410E-04   1.1014381814E-03  -2.5979328737E-04   2.0363012780E-05   2.0500998643E-04
   21      1.0992190541E-05  -2.0817623738E-03   1.0057047049E-03   5.8915554985E-04   2.2766076489E-04
   22     -1.7751800375E-04  -2.9671236940E-02   5.0366586293E-04   6.6730398154E-04   7.7984101884E-06
   23     -7.0013503489E-05  -5.9534687134E-03   1.9662903459E-04   1.6478692927E-04   1.7428517845E-03
   24      1.3764280393E-02   3.7605198490E-03  -9.8474354942E-04   5.5521460512E-05  -2.4412300894E-04
   25      2.9630993765E-01   6.3811902613E-02  -6.0999376836E-04  -3.0241131763E-04   2.2196488257E-04
   26      6.3812628992E-02   7.2415967472E-02   1.8929742398E-04  -8.1219568386E-05   4.3978906355E-05
   27     -6.0999569082E-04   1.8929662333E-04   1.7875316207E-01  -1.7459804948E-02   1.2646702450E-01
   28     -3.0240481242E-04  -8.1181811991E-05  -1.7458476774E-02   6.2788636282E-02  -1.6172647884E-02
   29      2.2197177477E-04   4.3972627395E-05   1.2646795225E-01  -1.6174101510E-02   1.8401886998E-01
   30      1.0742934881E-05  -1.3482897914E-04   8.3783828135E-03  -9.9783907015E-03  -1.8858223341E-02
   31      9.1710130797E-04   6.4059690108E-04  -1.4024159680E-03   2.1578261747E-03   1.6371936546E-03
   32      6.1998537484E-04   7.1278214026E-04   7.4623622394E-03  -8.7833508820E-03  -1.7614340961E-02
   33     -5.0371479208E-05   1.8325133564E-04   4.1095920892E-04   1.7983066023E-03  -1.8061576355E-04
   34     -2.3792473135E-05   6.0254588622E-04   5.2198200311E-04   1.8074161819E-03   1.0393855329E-04
   35      1.4277152304E-04  -1.8910680975E-04   5.1636884739E-04   7.4565244514E-04   2.4058867583E-03
   36     -1.6273527698E-04   1.2571055923E-04  -3.2860188411E-04   1.4797927507E-03  -1.0554428760E-04
   37     -5.2209959326E-04   4.4656800323E-04   2.9168459661E-04  -1.5845057722E-04  -4.4592111049E-05
   38      1.0289245668E-04  -6.3928036064E-05  -1.2935933690E-04   3.3856184092E-04  -1.1289726998E-04
   39     -4.1700080546E-05   1.3759527311E-04  -1.7489583362E-04   5.7844427023E-04  -1.5222500533E-05
   40     -3.8533473310E-04   5.1380105630E-04   1.8940838789E-04  -1.8495098632E-04   6.3319688959E-06
   41     -1.2075300182E-04  -4.1587919438E-05  -2.1074994363E-05   1.1515860030E-04  -4.4020417069E-05
                   30                 31                 32                 33                 34        
    0      8.5396321840E-04   8.5983476617E-05  -1.1131894878E-04  -4.3036836135E-03  -4.4208648034E-04
    1     -2.9895506557E-04  -2.0398163939E-04  -1.5530099606E-04   4.9912422459E-04  -1.3432960097E-03
    2      4.7911993292E-04   1.4322125812E-04   9.4945305896E-05  -3.0814568623E-04   8.5324698769E-04
    3     -9.2337084901E-03  -6.1334275394E-03   3.1595808770E-03  -1.1655519580E-03  -5.2903370782E-04
    4      9.9962275245E-03   5.1404798798E-03  -2.6576603593E-03  -1.5213105734E-04  -1.6099604449E-03
    5      2.7385221911E-02   1.2390490033E-02  -9.0723974176E-03  -2.1562247389E-04  -1.9665076424E-04
    6     -8.1491487120E-02   3.1892592019E-02   6.0253626928E-02   3.3081035046E-04  -7.9369507305E-03
    7      3.0788350789E-02  -8.5320359537E-02  -8.3109630990E-02   4.6503094717E-03  -2.1975123917E-02
    8      5.8436190754E-02  -8.1608997052E-02  -2.2181574984E-01   6.9692752508E-03  -3.1667432461E-02
    9      2.6310655329E-03   7.7678631658E-03  -2.7489013330E-03  -6.7013579397E-02  -3.2533572146E-02
   10      5.4924576556E-03  -2.9746078669E-02   1.2477194803E-03  -2.1517957390E-02  -1.3369908202E-01
   11      2.4598637821E-03  -2.1561242921E-02   1.2865235319E-02  -5.9614978648E-02  -1.1603608901E-01
   12     -3.6687664442E-04  -3.5606368540E-04  -5.7276449132E-04  -1.5173925138E-02   4.3532876967E-03
   13      1.7411066139E-04  -1.6164616403E-03  -7.9469203921E-05  -2.0656363311E-02   1.8226782215E-03
   14     -3.5241087271E-05  -2.1587432308E-03  -3.2786919005E-04  -3.0037403911E-02   3.3353424035E-03
   15      3.4980647373E-05   1.0546463272E-04   1.1246740501E-04  -4.4712869619E-04  -8.7561535859E-05
   16     -1.3844158351E-04   8.9742399372E-05  -1.1912229410E-04  -8.0200998370E-04  -8.2203142107E-05
   17     -3.2062677685E-04  -6.4726697457E-05   2.1335498474E-04   6.9427207331E-06  -3.8370104724E-05
   18     -4.3327302395E-04   1.4133463679E-04   3.5127034891E-04  -1.4730151516E-04  -2.4419331876E-05
   19      4.4540728931E-05   2.5541002865E-04  -1.4336588166E-04  -3.0047465401E-04   2.2296754615E-05
   20     -4.1370966817E-04  -1.3991484399E-04   2.7485374464E-04   4.5287288168E-05  -1.9716355915E-06
   21     -4.7744500892E-03  -3.0674661236E-03   2.2589159638E-03   1.0879761905E-04  -5.3222652623E-04
   22     -1.5750820275E-03   1.2774679179E-04   1.1072594789E-03  -3.2348086688E-04  -2.4175669774E-04
   23      1.6940630769E-03   1.2000547113E-03   8.9400438089E-04   2.6655223595E-04   4.1501561748E-04
   24      1.4000660603E-03   1.9284375848E-04   1.1747936256E-04  -5.2622493822E-05  -3.5914368231E-04
   25      1.1217113196E-05   9.1726827369E-04   6.1981755446E-04  -5.0371797637E-05  -2.3796896259E-05
   26     -1.3559320469E-04   6.4016680199E-04   7.1310642917E-04   1.8325058061E-04   6.0254423581E-04
   27      8.3782957066E-03  -1.4023687093E-03   7.4623643025E-03   4.1082600832E-04   5.2194098771E-04
   28     -9.9783793967E-03   2.1578081761E-03  -8.7833083749E-03   1.7984880878E-03   1.8072116246E-03
   29     -1.8858294505E-02   1.6372088694E-03  -1.7614332513E-02  -1.8060322142E-04   1.0400136837E-04
   30      8.3223524517E-02  -3.4828401297E-02  -7.1225120308E-02  -2.0258165730E-04   2.0829977571E-04
   31     -3.4827678814E-02   1.1324909628E-01   9.0217388708E-02   4.2598727900E-03  -4.9397348134E-03
   32     -7.1224070265E-02   9.0217340051E-02   2.3260168972E-01   5.2274476647E-04   1.9534937319E-03
   33     -2.0258420374E-04   4.2598743882E-03   5.2275488187E-04   8.9976098255E-02   3.2887830825E-02
   34      2.0831097769E-04  -4.9397309239E-03   1.9535040358E-03   3.2888429015E-02   1.5899601054E-01
   35      6.8445843934E-04  -1.1418751534E-03   1.4837683996E-03   8.2606739043E-02   1.3830217892E-01
   36      7.4824744276E-05   2.1098206855E-04   3.3862534558E-04  -3.5108474303E-03   1.9871537002E-03
   37      3.1853543749E-05  -8.3142220431E-05  -7.2385311939E-05  -2.4137860517E-04  -6.4183892632E-05
   38      1.9032663108E-05   1.3594527466E-04  -1.3723385436E-04  -5.0900184873E-05   1.5756033549E-03
   39     -8.7027727624E-05   1.1366355050E-03   9.1551209667E-05   1.2251040596E-03   2.4878722047E-03
   40      7.8001587073E-05  -3.4367307873E-05  -3.3219499782E-05  -4.3800335461E-05   1.3357196680E-03
   41     -1.5704767253E-04   3.0272609750E-04  -1.8066177740E-04  -1.9432368889E-04   7.6604855874E-04
                   35                 36                 37                 38                 39        
    0      1.8294722757E-03   4.6107882701E-03   3.5379818227E-03  -2.8630891921E-04   3.6931802263E-03
    1      1.1794939630E-03  -6.9725325897E-03  -1.1797304159E-02  -1.4396028153E-03  -1.0868201741E-02
    2     -2.8851227371E-04   1.1759474911E-02   2.6963410516E-02  -2.1161601936E-03  -9.7844834049E-03
    3      1.8460110800E-04  -2.4941456212E-03  -1.9468992019E-03   5.4145144148E-04  -1.2400130350E-04
    4      1.9417033945E-03  -1.5136412754E-03  -3.4729362605E-03  -1.6611799917E-04  -7.9074080035E-04
    5     -1.4418349467E-04   2.3944565258E-04   2.1563016363E-04   5.8542561594E-04  -3.5999408203E-04
    6      4.9930895891E-03  -2.3328641005E-03   2.0740875440E-04   2.3185132031E-05  -4.3735907355E-03
    7      1.1407539770E-02  -3.4439932521E-04  -6.6626137131E-04  -1.0689619871E-03  -2.7484767215E-03
    8      2.1368306267E-03  -3.5202172086E-03   3.5267832136E-04  -7.9833831708E-04   2.4708696102E-03
    9     -9.5647388734E-02  -1.9021282056E-02   1.6061437112E-03  -8.5995782189E-03  -2.1969755776E-02
   10     -1.5562005276E-01   1.0531063852E-02   2.2734706868E-03  -2.4567580605E-04   2.4205079739E-02
   11     -2.4048846990E-01  -2.9644909509E-02   2.9466844007E-03   4.2700057572E-03   1.6692729538E-02
   12      7.4403260223E-03  -5.2230540791E-02   1.3811071152E-02  -3.1323693904E-02  -7.8200556651E-02
   13      8.8700263490E-04   1.3352302322E-02  -8.0330240036E-02   7.3673501474E-02   5.0189346437E-02
   14     -5.7701050822E-03  -2.8187607526E-02   6.8651350411E-02  -2.5691497648E-01   5.0315380763E-02
   15      1.3283733398E-04  -3.6833321694E-04  -8.9665355945E-04  -8.1879167781E-05   9.7771585464E-04
   16      2.8795281377E-04  -2.3061285368E-04  -2.0454081961E-03   8.7329784242E-04  -5.9188315428E-04
   17     -1.0839120908E-04   1.8261405274E-04   7.6270511819E-04   1.9544104237E-04  -6.8901166001E-04
   18      1.3611721370E-04   8.5588311281E-04   2.8253898202E-04  -9.1415200415E-05  -2.6829037765E-04
   19      2.6151130716E-04   8.0287414926E-05   9.1013559016E-04  -1.1473495928E-04  -3.0351285414E-03
   20     -2.6629495897E-05   1.0538549445E-04   2.7108495501E-04   2.1863502323E-03   5.6709474150E-05
   21      2.8135893082E-05   6.8414521041E-05   1.7564008267E-04   2.9543287383E-04   2.3630717806E-04
   22      7.9117507965E-05   4.0942344684E-05  -5.7741072323E-05  -1.5196089348E-04   8.0903354774E-05
   23     -3.1570937554E-04   6.8887003342E-05   2.0179000929E-04   1.3450915961E-04  -6.1423968947E-05
   24      3.1849567751E-04   5.5408067348E-04   7.3210673409E-04  -1.7025072405E-04   2.1074196356E-04
   25      1.4276760065E-04  -1.6273109984E-04  -5.2208495218E-04   1.0288849482E-04  -4.1701074003E-05
   26     -1.8910854439E-04   1.2570684739E-04   4.4655836711E-04  -6.3925697634E-05   1.3759435873E-04
   27      5.1645293019E-04  -3.2859464611E-04   2.9168347521E-04  -1.2934933664E-04  -1.7489354331E-04
   28      7.4553756218E-04   1.4797871640E-03  -1.5844840769E-04   3.3855114005E-04   5.7845011487E-04
   29      2.4057793343E-03  -1.0554611274E-04  -4.4587916302E-05  -1.1290069030E-04  -1.5222172596E-05
   30      6.8444208228E-04   7.4833251570E-05   3.1829018037E-05   1.9034680145E-05  -8.7022119980E-05
   31     -1.1418537883E-03   2.1098369758E-04  -8.3137407908E-05   1.3594397668E-04   1.1366345213E-03
   32      1.4837822590E-03   3.3863946754E-04  -7.2406960479E-05  -1.3723433464E-04   9.1555214007E-05
   33      8.2606008507E-02  -3.5108402825E-03  -2.4137722545E-04  -5.0869241535E-05   1.2256083606E-03
   34      1.3830261300E-01   1.9871434049E-03  -6.4185838143E-05   1.5755969327E-03   2.4876160726E-03
   35      2.3779352993E-01  -3.4349616086E-03   1.8491450847E-04   1.0979693109E-04   2.0073071773E-04
   36     -3.4349509699E-03   7.0944564670E-02  -1.4273918283E-02   4.2202276056E-02   3.1759378173E-03
   37      1.8491397726E-04  -1.4274205534E-02   8.7794224809E-02  -8.0565610805E-02  -3.3171815702E-03
   38      1.0981193731E-04   4.2202549181E-02  -8.0564744975E-02   2.7193958044E-01  -2.3584107846E-03
   39      2.0093148050E-04   3.1759099228E-03  -3.3171755556E-03  -2.3584005900E-03   9.5693995909E-02
   40      1.3170872883E-03  -4.1782088952E-03   8.2182116889E-03   7.0604006722E-03  -5.7292404288E-02
   41      3.3764299114E-03   9.8526212275E-03  -2.0319021822E-02  -1.9295684616E-02  -5.6707852380E-02
                   40                 41        
     0      7.5757785847E-03  -2.4528782174E-03
     1     -1.6653061358E-02   4.0713157135E-03
     2     -2.0912947024E-02   3.8391797701E-03
     3      3.7587220670E-04   1.5114344221E-04
     4     -7.2809859651E-04  -1.3097713550E-04
     5     -1.5674858349E-04  -3.1317403017E-04
     6     -1.8393396250E-04  -1.0562510193E-03
     7     -7.4584675068E-04   7.5549994987E-04
     8      6.7415894642E-04  -3.5217507821E-05
     9      2.1083583028E-03  -3.9724808617E-03
    10     -3.3101993272E-04   5.9461575595E-03
    11     -2.9215351056E-03   6.2561353864E-03
    12      5.2557319351E-02   5.5000644388E-02
    13     -1.4841735128E-01  -1.0140109794E-01
    14     -9.6715958122E-02  -1.6296466171E-01
    15     -2.0353832995E-04  -5.8437679173E-04
    16      1.1654359379E-03  -1.0547448672E-04
    17      5.4121356109E-06   1.6055392568E-03
    18     -1.3345126032E-03  -6.9575109924E-05
    19     -4.2955913881E-03   5.2743120433E-04
    20      1.1480260279E-03   1.1724445516E-03
    21      2.5052927693E-04   1.4357888256E-04
    22     -2.3714087387E-04   4.7816518831E-05
    23      4.7136563140E-04  -4.3833295801E-05
    24      9.5745194143E-05   6.2959400756E-05
    25     -3.8533653292E-04  -1.2075205175E-04
    26      5.1379987612E-04  -4.1586757329E-05
    27      1.8941767676E-04  -2.1078162954E-05
    28     -1.8495892294E-04   1.1516426872E-04
    29      6.3260535594E-06  -4.4017279941E-05
    30      7.7985402012E-05  -1.5705494658E-04
    31     -3.4363715661E-05   3.0272709736E-04
    32     -3.3218914124E-05  -1.8066622714E-04
    33     -4.3785071033E-05  -1.9385744672E-04
    34      1.3357868335E-03   7.6581734851E-04
    35      1.3169819356E-03   3.3763590921E-03
    36     -4.1782210287E-03   9.8526283066E-03
    37      8.2181474877E-03  -2.0319058413E-02
    38      7.0603900073E-03  -1.9295683694E-02
    39     -5.7293043291E-02  -5.6708496218E-02
    40      1.6129412953E-01   1.0954635694E-01
    41      1.0954632066E-01   1.6667112775E-01

$vibrational_frequencies
42
    0        0.000000
    1        0.000000
    2        0.000000
    3        0.000000
    4        0.000000
    5        0.000000
    6       88.927956
    7      242.251056
    8      643.608905
    9      705.651634
   10      902.709657
   11      933.345267
   12      957.519486
   13      974.813850
   14      998.793436
   15     1013.812917
   16     1072.725763
   17     1139.634238
   18     1171.912637
   19     1211.046528
   20     1270.914689
   21     1293.970966
   22     1313.078849
   23     1332.383854
   24     1376.605014
   25     1413.371097
   26     1421.693032
   27     1450.012777
   28     1514.750689
   29     1532.659172
   30     1538.758761
   31     1554.810491
   32     1562.773051
   33     2922.699316
   34     2932.089389
   35     2936.638451
   36     2943.153846
   37     2967.721717
   38     2975.033797
   39     2990.938845
   40     3007.399227
   41     3217.026231

$normal_modes
42 42
                    0                  1                  2                  3                  4        
    0      0.0000000000E+00   0.0000000000E+00   0.0000000000E+00   0.0000000000E+00   0.0000000000E+00
    1      0.0000000000E+00   0.0000000000E+00   0.0000000000E+00   0.0000000000E+00   0.0000000000E+00
    2      0.0000000000E+00   0.0000000000E+00   0.0000000000E+00   0.0000000000E+00   0.0000000000E+00
    3      0.0000000000E+00   0.0000000000E+00   0.0000000000E+00   0.0000000000E+00   0.0000000000E+00
    4      0.0000000000E+00   0.0000000000E+00   0.0000000000E+00   0.0000000000E+00   0.0000000000E+00
    5      0.0000000000E+00   0.0000000000E+00   0.0000000000E+00   0.0000000000E+00   0.0000000000E+00
    6      0.0000000000E+00   0.0000000000E+00   0.0000000000E+00   0.0000000000E+00   0.0000000000E+00
    7      0.0000000000E+00   0.0000000000E+00   0.0000000000E+00   0.0000000000E+00   0.0000000000E+00
    8      0.0000000000E+00   0.0000000000E+00   0.0000000000E+00   0.0000000000E+00   0.0000000000E+00
    9      0.0000000000E+00   0.0000000000E+00   0.0000000000E+00   0.0000000000E+00   0.0000000000E+00
   10      0.0000000000E+00   0.0000000000E+00   0.0000000000E+00   0.0000000000E+00   0.0000000000E+00
   11      0.0000000000E+00   0.0000000000E+00   0.0000000000E+00   0.0000000000E+00   0.0000000000E+00
   12      0.0000000000E+00   0.0000000000E+00   0.0000000000E+00   0.0000000000E+00   0.0000000000E+00
   13      0.0000000000E+00   0.0000000000E+00   0.0000000000E+00   0.0000000000E+00   0.0000000000E+00
   14      0.0000000000E+00   0.0000000000E+00   0.0000000000E+00   0.0000000000E+00   0.0000000000E+00
   15      0.0000000000E+00   0.0000000000E+00   0.0000000000E+00   0.0000000000E+00   0.0000000000E+00
   16      0.0000000000E+00   0.0000000000E+00   0.0000000000E+00   0.0000000000E+00   0.0000000000E+00
   17      0.0000000000E+00   0.0000000000E+00   0.0000000000E+00   0.0000000000E+00   0.0000000000E+00
   18      0.0000000000E+00   0.0000000000E+00   0.0000000000E+00   0.0000000000E+00   0.0000000000E+00
   19      0.0000000000E+00   0.0000000000E+00   0.0000000000E+00   0.0000000000E+00   0.0000000000E+00
   20      0.0000000000E+00   0.0000000000E+00   0.0000000000E+00   0.0000000000E+00   0.0000000000E+00
   21      0.0000000000E+00   0.0000000000E+00   0.0000000000E+00   0.0000000000E+00   0.0000000000E+00
   22      0.0000000000E+00   0.0000000000E+00   0.0000000000E+00   0.0000000000E+00   0.0000000000E+00
   23      0.0000000000E+00   0.0000000000E+00   0.0000000000E+00   0.0000000000E+00   0.0000000000E+00
   24      0.0000000000E+00   0.0000000000E+00   0.0000000000E+00   0.0000000000E+00   0.0000000000E+00
   25      0.0000000000E+00   0.0000000000E+00   0.0000000000E+00   0.0000000000E+00   0.0000000000E+00
   26      0.0000000000E+00   0.0000000000E+00   0.0000000000E+00   0.0000000000E+00   0.0000000000E+00
   27      0.0000000000E+00   0.0000000000E+00   0.0000000000E+00   0.0000000000E+00   0.0000000000E+00
   28      0.0000000000E+00   0.0000000000E+00   0.0000000000E+00   0.0000000000E+00   0.0000000000E+00
   29      0.0000000000E+00   0.0000000000E+00   0.0000000000E+00   0.0000000000E+00   0.0000000000E+00
   30      0.0000000000E+00   0.0000000000E+00   0.0000000000E+00   0.0000000000E+00   0.0000000000E+00
   31      0.0000000000E+00   0.0000000000E+00   0.0000000000E+00   0.0000000000E+00   0.0000000000E+00
   32      0.0000000000E+00   0.0000000000E+00   0.0000000000E+00   0.0000000000E+00   0.0000000000E+00
   33      0.0000000000E+00   0.0000000000E+00   0.0000000000E+00   0.0000000000E+00   0.0000000000E+00
   34      0.0000000000E+00   0.0000000000E+00   0.0000000000E+00   0.0000000000E+00   0.0000000000E+00
   35      0.0000000000E+00   0.0000000000E+00   0.0000000000E+00   0.0000000000E+00   0.0000000000E+00
   36      0.0000000000E+00   0.0000000000E+00   0.0000000000E+00   0.0000000000E+00   0.0000000000E+00
   37      0.0000000000E+00   0.0000000000E+00   0.0000000000E+00   0.0000000000E+00   0.0000000000E+00
   38      0.0000000000E+00   0.0000000000E+00   0.0000000000E+00   0.0000000000E+00   0.0000000000E+00
   39      0.0000000000E+00   0.0000000000E+00   0.0000000000E+00   0.0000000000E+00   0.0000000000E+00
   40      0.0000000000E+00   0.0000000000E+00   0.0000000000E+00   0.0000000000E+00   0.0000000000E+00
   41      0.0000000000E+00   0.0000000000E+00   0.0000000000E+00   0.0000000000E+00   0.0000000000E+00
                    5                  6                  7                  8                  9        
    0      0.0000000000E+00  -4.2273903753E-02   4.3795782632E-02   1.5017416341E-01  -1.8789544446E-01
    1      0.0000000000E+00   2.7327287817E-02  -4.6363064471E-02   5.8984339834E-03  -1.6451467789E-01
    2      0.0000000000E+00   1.1210969012E-01  -7.9463588623E-02   4.2813385105E-02  -1.8958151326E-02
    3      0.0000000000E+00   2.4676260457E-02   1.5938394833E-03  -3.9153671218E-02  -1.2857157257E-01
    4      0.0000000000E+00  -3.4658998374E-02   8.5309306595E-02  -1.7125261794E-01   1.3234511951E-02
    5      0.0000000000E+00  -4.0779489688E-02   1.1611707270E-01   1.1324810241E-01  -1.2736773442E-02
    6      0.0000000000E+00   5.9920783879E-04  -4.2241036584E-02  -1.5245161606E-01  -9.7278878875E-02
    7      0.0000000000E+00   1.0192747773E-02  -3.4866779677E-02   3.5754844088E-02   1.5566878446E-01
    8      0.0000000000E+00  -5.6410567676E-02  -1.4034495722E-01   1.3826031662E-02   3.8607584659E-03
    9      0.0000000000E+00  -7.2712088077E-03  -2.7281792272E-03   6.9358795281E-03   2.8167299057E-01
   10      0.0000000000E+00   3.4520998811E-02   1.2333169129E-02   8.0954019448E-02   2.0991664878E-01
   11      0.0000000000E+00   1.5140948012E-01   1.0267423377E-01  -5.7460509150E-02  -6.2453830728E-02
   12      0.0000000000E+00   3.5530819791E-02   3.8751218731E-03   3.5525254379E-02   1.4021666494E-01
   13      0.0000000000E+00  -2.8426460701E-02  -1.0793374001E-02   7.2764639655E-02  -2.1698700188E-01
   14      0.0000000000E+00  -1.5836992139E-01   7.2757750657E-03  -3.0056858334E-02   6.5872594082E-02
   15      0.0000000000E+00   7.9371140038E-02  -6.1157534976E-02  -1.0767624633E-02  -8.1884405028E-02
   16      0.0000000000E+00   1.3703012880E-01  -9.4414951141E-02   5.4496665042E-04   8.7205448277E-02
   17      0.0000000000E+00   2.8894197165E-01  -2.3808463453E-01  -2.1143133430E-01   1.2049203206E-01
   18      0.0000000000E+00  -2.8334769554E-01   2.5695168378E-01   3.9164292048E-01  -4.0712764487E-01
   19      0.0000000000E+00  -2.1860658672E-02  -1.0148538899E-01  -7.2936341483E-03  -1.6581093406E-01
   20      0.0000000000E+00   1.9397193859E-01  -1.0700832750E-01  -1.0830646800E-02   3.7496574350E-02
   21      0.0000000000E+00   1.0275236276E-01   6.1236224296E-02  -9.9908589043E-02  -2.3209174989E-01
   22      0.0000000000E+00  -1.3859970844E-01   3.8939401996E-01  -5.6968550368E-01  -1.4382067741E-02
   23      0.0000000000E+00  -2.3640552913E-02   9.7942666525E-02   1.3812946839E-01  -2.0894454818E-02
   24      0.0000000000E+00   1.3432828089E-02  -4.2964642416E-02   3.6185084605E-02   1.8850479753E-01
   25      0.0000000000E+00  -1.0791269866E-02   1.7218741980E-02  -6.9088332513E-02  -9.9088595381E-03
   26      0.0000000000E+00  -1.3055146686E-01   3.8330882596E-01  -2.9937306684E-01   5.3053497652E-03
   27      0.0000000000E+00   5.2999868020E-02   1.4893154958E-01   4.9483038841E-02  -4.8732137414E-02
   28      0.0000000000E+00  -7.5646023743E-02  -1.8303960538E-01   7.3417114046E-03  -1.1508922144E-01
   29      0.0000000000E+00  -1.2206910853E-01  -3.5292311267E-01  -1.9459892431E-01  -8.4628154784E-02
   30      0.0000000000E+00  -6.3458749394E-02  -3.4164161602E-01  -3.9668381525E-01  -2.9649297465E-01
   31      0.0000000000E+00   1.2084140157E-01   3.2943676674E-02   3.6465979894E-02   1.5880753481E-01
   32      0.0000000000E+00  -1.4326550216E-01  -2.9877403077E-01  -8.2632711754E-02  -7.5135867554E-02
   33      0.0000000000E+00  -1.8056021498E-01  -6.9478583732E-02   2.7921932109E-02   6.7811086403E-02
   34      0.0000000000E+00  -7.2608424210E-02  -1.2021790632E-01   8.2039493848E-02   1.1685328409E-01
   35      0.0000000000E+00   2.8580091435E-01   2.1841768837E-01  -5.9991013622E-02   1.0325718345E-01
   36      0.0000000000E+00   2.1680001491E-01   5.8860920425E-02  -2.4565972578E-02   5.0565741144E-02
   37      0.0000000000E+00  -3.0913875116E-01   1.9238481955E-02  -3.7837906363E-02  -8.1655256588E-02
   38      0.0000000000E+00  -3.0411463519E-01   7.5365183598E-03  -6.2485489535E-02   1.4739544997E-01
   39      0.0000000000E+00  -5.7775909522E-02  -5.6519889030E-02   6.8561857101E-04   1.0465166584E-01
   40      0.0000000000E+00   1.9570452708E-01  -5.1015946031E-02   1.0981345692E-01  -3.5973353587E-01
   41      0.0000000000E+00  -4.3972749857E-01   1.1698451053E-02  -8.4501276949E-02   1.8130638254E-01
                   10                 11                 12                 13                 14        
    0      5.6596217360E-02   8.1676823046E-02   1.5849174061E-02  -1.1337745735E-01  -1.6873427397E-01
    1      7.1143165590E-03  -4.4743406213E-02  -4.0990088446E-02  -7.5183283566E-02   1.0774298490E-02
    2     -8.1345518737E-02   1.2534181970E-02  -6.9606304587E-03  -5.2427476287E-02  -4.5126953250E-02
    3      3.7101275679E-02  -2.8504551424E-02   2.1565378858E-02   5.9598029663E-02  -4.2101967846E-02
    4     -3.0741417272E-02  -1.3386227507E-01   1.0966900542E-02  -3.2223726555E-02  -1.9294473068E-01
    5      2.8892447066E-02  -3.6685534030E-02  -6.3421413416E-02   1.8701351869E-02   1.0856610434E-01
    6     -3.3817057622E-02  -6.8068406721E-02  -9.5728317758E-02   7.0468848136E-02   1.4416355056E-01
    7      1.7453088883E-02  -4.7719351496E-02   7.3193503658E-02  -1.0340276557E-01   7.6233862133E-02
    8      4.1780532711E-02  -3.8215282475E-02   8.0959445079E-03   1.0041036910E-01  -6.5625511324E-02
    9     -5.9837518599E-02   2.5633768496E-02  -6.5213904604E-02   1.0879049206E-01  -5.7364968009E-02
   10     -3.4115988437E-02   1.0443239255E-01  -7.2264432395E-02   4.3314581667E-02  -1.2184958136E-02
   11      2.3612507268E-02  -2.3031129094E-02   4.7051208586E-02  -4.2417550906E-03   2.3242825993E-02
   12      3.2135475149E-02   2.8172357620E-03   7.7606952081E-02  -1.3815782082E-01   8.4505192238E-02
   13      1.2532758637E-02   8.0397075785E-02  -1.9440843512E-04   1.9030038479E-01   4.4163482160E-02
   14     -6.6897839425E-02   4.2126463413E-03   6.9613743266E-02  -2.6384464975E-02   2.8093450384E-03
   15      3.1782954102E-01   1.9026856938E-01   6.2010464906E-02  -2.3325114288E-02  -3.1278831800E-01
   16      3.1195414093E-01  -4.0216611257E-02  -1.1830154307E-01  -3.5295314140E-01   2.5551708343E-01
   17      2.9268557416E-01   1.8783900908E-01   7.1337423733E-02   1.3827854187E-01  -2.8792337448E-01
   18     -4.6705122864E-01  -1.4341952565E-01  -4.0140786653E-02  -2.3262112329E-01  -6.0790916067E-02
   19     -8.4826233114E-02   5.3722433248E-02   1.1530920431E-01  -2.8769796820E-02   8.9307317612E-02
   20      9.3039222291E-02   2.1665571716E-02  -6.3554833537E-02  -4.8178935573E-02  -1.1406155791E-01
   21     -1.0191980923E-01   7.1405834613E-02  -2.6592911328E-02  -1.3343345899E-01   4.9158099448E-02
   22      1.2790042370E-02   4.5146400452E-01   2.0767904710E-01  -3.4922154318E-02  -3.2988875706E-02
   23      9.2161807087E-03  -7.1656511681E-02  -8.5665062349E-02  -1.2666387908E-04   1.1082062236E-01
   24      1.3350151270E-01  -1.6419654374E-01   2.2168438974E-01   2.3451554335E-01  -4.5783971054E-02
   25     -4.3175649925E-02  -2.6483613313E-01  -3.9599221004E-02  -5.8379188900E-02  -2.5150814372E-01
   26      6.0303632735E-02   5.0543277534E-01   1.0417426342E-01   5.4576681981E-02   3.0092158036E-01
   27      1.2601260705E-01  -3.1842410181E-01  -8.3222372230E-02   2.9477253162E-01   2.5834385119E-01
   28      3.1455721939E-02   3.6726897146E-02  -3.1503032667E-02  -3.5303117027E-01   3.6238703851E-01
   29     -1.1711956381E-01   2.2469803651E-01  -2.3667840580E-02  -1.5139824370E-01  -1.2963413815E-01
   30     -2.1317855975E-01   2.9396270315E-01  -1.6125571767E-01  -3.1623957417E-01   2.5885988241E-01
   31      2.5581725139E-02  -1.3372407593E-03   8.9162002778E-02  -7.0684155209E-02   1.4446134832E-01
   32     -3.8135966404E-02   9.1731526534E-02  -3.8852031275E-02  -7.4442119179E-02  -6.3778060653E-02
   33     -3.1312733434E-02  -4.4886793929E-02   4.9039198681E-01   2.4532414661E-01   1.1804139104E-01
   34      5.0663323715E-02  -4.3480260150E-02   3.3234547316E-01   1.4079469250E-01   1.2174256362E-01
   35     -5.3404774821E-02   1.1331532386E-01  -4.5428270255E-01  -1.0348025012E-01  -1.4805583436E-01
   36     -4.5872063706E-02  -3.8392677624E-02   2.1118214944E-01   5.0565603581E-02   1.5999678513E-01
   37      4.0489536933E-01   2.4089385672E-03  -2.7258710605E-01   1.1345117360E-01   1.1742724207E-01
   38      9.6896477714E-02  -1.8060897098E-02  -6.9799512169E-02  -9.4302758858E-02   5.3602252199E-03
   39      1.7051270902E-02  -5.8591805047E-02   2.2530051549E-03  -1.8391516690E-01   1.5961095148E-01
   40     -3.1103710890E-01   9.3202901382E-02   2.0958275655E-01   2.8698476132E-01   9.9042587867E-02
   41      2.5270713952E-01  -4.1984102704E-02  -1.8081927767E-01  -1.4218259229E-01  -4.0511827940E-03
                   15                 16                 17                 18                 19        
    0      9.1271043281E-02  -1.5454236616E-02   4.4427774426E-02   2.7053142225E-02  -6.6328197355E-02
    1      6.4528023560E-02  -3.8346029311E-02  -1.1766480146E-01  -9.3508232696E-03  -1.0218360327E-01
    2     -1.4127572398E-02   3.4520866198E-02   2.6197474823E-02  -1.0437217483E-01  -4.0027727344E-02
    3     -9.1987084837E-02  -1.8581093098E-02  -1.1142607408E-01  -1.4622340799E-03   2.7837384321E-02
    4     -2.2805495824E-02   2.2381895799E-02   4.4064967949E-02   2.9677030134E-02   1.0218803947E-01
    5     -1.6202115939E-02   9.4355767722E-03  -5.5632041084E-03   1.0031075879E-01   3.2694168995E-02
    6      1.3103175401E-01  -7.3298168793E-03   5.4988429028E-02  -5.1727529826E-03   4.1238516214E-02
    7     -5.6752500458E-02  -2.8184084511E-02   6.5580084723E-02  -1.2621659423E-02  -2.5016197220E-01
    8      3.4791778346E-02  -4.7568323396E-02  -3.3996399350E-02  -1.0302756125E-01   2.4063689847E-02
    9     -2.5822752182E-02   1.4480125664E-02  -8.2389720265E-03   2.6717329308E-02  -2.6588718993E-01
   10      8.5293443642E-02   2.2846342405E-02  -4.2900794013E-02   8.9343293929E-03   2.2426975674E-01
   11      7.0356340174E-03   6.5612823779E-02   1.1879772537E-02   7.0503995470E-03  -8.4358928931E-02
   12     -4.8595988014E-02  -3.6627496284E-03   4.0472780809E-02  -5.7690144118E-02   2.8781178086E-01
   13     -1.0515913722E-01   3.0277327458E-02   7.4619281556E-02   5.5783704789E-03   3.2635494404E-02
   14      3.6951333562E-02  -7.4892758823E-02  -1.0945306716E-02   9.3651985163E-02   8.0600460924E-02
   15      1.4230868047E-01  -8.5511182420E-02   1.6293882076E-01   1.6861609357E-01  -1.2909278616E-04
   16      1.9047613128E-01   6.4787052947E-02  -4.5683695320E-01   2.8559066618E-01  -1.0950335500E-01
   17      4.5275583876E-02  -8.5789504960E-02   2.5674175396E-01   8.2474862446E-02   6.9147814072E-02
   18     -4.8204621840E-02   1.2330988874E-01  -3.0696326901E-02  -2.8563470484E-01  -1.2600459843E-01
   19      1.2631294571E-01  -3.7295430503E-01  -2.2815981705E-01  -9.0090067602E-02  -1.5155530033E-01
   20     -4.0432044311E-03   1.5194929749E-01   9.5693618924E-02   1.4274826240E-02  -5.1890298727E-03
   21     -2.1988397985E-01   3.0446046202E-01  -3.6359113724E-01  -6.8015529803E-02   4.7687497538E-02
   22      7.7814460136E-02  -1.1781130509E-01  -3.9180208363E-02  -2.6672948973E-01  -2.1316982054E-01
   23     -3.8015529121E-02   5.3514434213E-02  -2.7191777207E-02   1.1296502528E-01   5.4657781332E-02
   24     -4.8223139045E-01  -1.8968983336E-01  -4.6165880315E-01   9.6480168842E-02   1.1448135033E-01
   25     -1.2576157479E-02   6.2652698862E-02   9.9645377469E-02   9.6261752670E-02   1.5748000815E-01
   26      2.5069082137E-02  -1.1389216718E-01  -1.4128858535E-01  -1.8397876111E-01  -2.0699301080E-01
   27      2.8894479535E-01  -2.3807920958E-01   1.6336673873E-01  -1.5758050109E-01  -4.3472669395E-02
   28     -2.0021493789E-01  -1.9730202536E-01   3.2559298026E-01   2.4964365344E-01  -2.8787637458E-01
   29     -1.3954091319E-01   1.5875925658E-01  -1.0507804525E-01   8.8765598604E-02   1.0487454247E-01
   30     -8.7529567222E-02   2.0494746600E-01   4.8203735591E-02   2.1433533417E-01   3.1500810583E-02
   31      9.6862346827E-02   6.4051891309E-02  -2.0252273088E-02  -2.8342416564E-01  -2.2605491876E-01
   32     -1.3654306886E-01  -1.3132943363E-02   4.0914132099E-03   1.3161071740E-01   2.7517758140E-02
   33      1.4592775219E-01   3.5406935528E-01   3.3661813366E-02   2.4333174131E-01  -3.6066215106E-01
   34      3.6447441948E-01   3.1123839786E-01  -1.0173460843E-01  -1.4450925247E-01   1.6212019428E-01
   35     -2.4633243543E-01  -2.6705812451E-01   2.9195247940E-02   3.8212557597E-02  -9.1087954358E-03
   36     -1.0754050714E-01  -4.8847763554E-03   8.5838463934E-02   2.3616639013E-01   3.2081811541E-01
   37     -2.9042717742E-01   2.6931124747E-01   1.1977375051E-01  -2.2148465806E-01  -1.6236350682E-02
   38     -2.2240016042E-02   1.2871134570E-02  -4.2436727642E-03  -5.1113004649E-02   3.8598174048E-02
   39     -2.4670814611E-01  -1.3329782375E-01   1.3726930105E-01  -3.7483765526E-01   2.4829254981E-01
   40     -1.0581118300E-01  -2.3616160086E-01   1.0371567418E-01   9.2316681286E-02   1.6030262265E-01
   41     -7.4864376106E-02   1.2646948953E-01   1.6640197400E-02  -1.7107217304E-01  -6.1027285592E-02
                   20                 21                 22                 23                 24        
    0     -4.0696138354E-02   3.1735864153E-02  -4.0712532912E-03   1.7842235842E-02  -1.4037344533E-04
    1      5.1659430384E-02  -6.6922816997E-02   4.3250178062E-03   3.3070054173E-02   7.8225928889E-02
    2     -4.5712365822E-02  -2.6135372724E-02  -9.1642473912E-02   2.9427633383E-02  -3.9586326307E-02
    3      7.9538622245E-02  -4.0533833084E-02   2.6236035902E-02  -3.9786103865E-02  -1.2133575943E-01
    4     -2.3793095923E-02   8.1953539027E-03   4.2209071067E-03  -5.7501982901E-03   1.1734244094E-02
    5     -7.4430757553E-03  -3.5375047301E-02   9.5457130220E-02   4.6524828419E-02   2.0842871310E-03
    6     -6.6157232837E-02   2.3027203751E-02  -1.2751464035E-02   3.9431313765E-02  -9.7590196186E-03
    7      5.2827017243E-03   4.6631100071E-02   2.2184809470E-02   3.8673087736E-02  -5.9971899532E-02
    8      6.7132510202E-02   5.5293838062E-02  -1.8739033558E-02  -2.8849383389E-02   1.7786486643E-02
    9      1.1760264155E-02  -3.6467209459E-03   1.6187310643E-02  -1.7057763420E-02   1.6489347377E-02
   10     -8.0722887488E-04  -5.1849253099E-02  -1.4904831906E-02  -2.9271283232E-02  -1.8293042983E-02
   11     -4.2040219328E-02  -4.9760070342E-02   1.6740064324E-02  -5.0731874904E-02  -4.8637605863E-04
   12      6.6101086128E-03  -1.8992725897E-02  -1.7681023011E-02  -1.4467549075E-02   5.1423932635E-02
   13     -2.9893432935E-02   5.6494781645E-02  -2.5198348500E-02  -1.8205125117E-02   2.3644165416E-02
   14      3.7263483715E-02   7.3619413551E-02  -8.8903612491E-03   3.9521215591E-04   9.9406098651E-03
   15      1.5008021575E-02   1.8353470576E-02   1.3849436732E-01   4.7012833286E-02   1.0249800307E-01
   16     -2.3252602019E-01   4.9124419346E-01  -2.4076159648E-01  -2.1048803995E-01  -3.3752361760E-01
   17      7.9575360609E-02  -1.1930606882E-01   1.6692880032E-01   1.0405069186E-01   1.7183521544E-01
   18     -2.5101279678E-02  -3.1907667183E-02  -2.0846909757E-01   4.3718356888E-02   3.4316545947E-02
   19     -6.1969411130E-02  -4.5831995420E-01   2.4852838924E-01   1.5765652028E-01  -2.0438810383E-01
   20      4.4916378986E-04   1.6986334415E-01  -1.5501970489E-01  -2.8700076325E-02   8.5007882227E-02
   21      4.6449071635E-01   2.2218895926E-01   1.9176963790E-01  -2.4316687267E-01   3.1881572180E-01
   22      6.9652468008E-03   2.6578297641E-02  -1.8262791657E-01  -6.1213089598E-02  -5.6132170600E-02
   23      3.2970964514E-02  -9.0277583052E-03   1.3113955661E-01   3.4646189984E-02   5.6104481947E-02
   24     -5.4939214016E-01  -5.5222625855E-02  -2.4500951367E-01   2.0908385816E-01   4.4929913829E-01
   25      1.5728487291E-02   1.1172693309E-03   6.5740307957E-02  -2.5115751552E-02  -3.2710554526E-02
   26     -1.5871539540E-02   2.0108050835E-03  -9.0688732820E-02   5.6197342627E-02   4.5609687239E-02
   27      1.1919258247E-01   2.9946144747E-02  -1.9716034318E-01  -1.7632660356E-01   1.8134595769E-01
   28      2.0191004865E-01  -2.8975506600E-01  -2.3847402950E-01  -4.0809856947E-01   2.4905609808E-01
   29     -9.4001871874E-02   3.7195252980E-03   1.2724994119E-01   1.2651499850E-01  -1.2197726911E-01
   30     -1.1703994166E-01  -1.1678430968E-02   1.3537676087E-01   1.5557204014E-01   2.0250461026E-01
   31      1.0716673405E-01   3.8719466984E-01   2.9054600610E-01   3.3699985457E-01   3.0693748338E-01
   32     -2.5233089436E-03  -1.3901053026E-01  -9.7796287077E-02  -1.4063482583E-01  -9.5743394320E-02
   33     -4.9022865010E-02  -1.7509349259E-01  -5.7289544445E-02  -1.2595692663E-01  -5.6409813833E-02
   34     -4.8090503878E-02  -1.3979624571E-01   1.0719589942E-01  -4.7142093970E-02   3.6022798606E-02
   35      2.4584828964E-02   8.0447918909E-02  -4.5675010885E-02   5.5058865532E-03  -1.0712481891E-02
   36      4.6847157722E-01   3.4215748945E-02  -3.1635054123E-01   5.2628330119E-01  -2.7265539123E-01
   37      7.5976243557E-02  -1.1278894564E-01  -1.1643536413E-01   2.2488694271E-01  -2.0962753453E-01
   38     -1.0151234674E-02  -3.1920196771E-03   1.3446982328E-02  -1.0565066904E-02  -1.2138141462E-02
   39     -2.4331558476E-01   7.6632329201E-02   4.3221737896E-01  -2.3517225531E-01  -2.3784346939E-01
   40     -9.2736416213E-02   2.8597725161E-01   2.0748125403E-01  -1.3016099506E-01  -1.3650401223E-01
   41     -4.1414229946E-02  -9.7197780797E-02   1.5659861151E-03  -8.0276367406E-03   5.2476566825E-03
                   25                 26                 27                 28                 29        
    0      3.4469329401E-02  -3.3741479123E-02   3.0454185737E-02  -4.4214576109E-02  -6.0579927363E-02
    1     -1.4895101884E-01  -3.0375344863E-02  -2.6916457406E-02  -2.1853767227E-02  -9.5770602530E-03
    2      5.1432839967E-02   2.5745879420E-02   1.7976667384E-02  -1.2290402377E-02  -2.0152644945E-02
    3     -7.5818812595E-02   1.2125493143E-01  -3.1436326158E-02   1.3875304423E-02   6.1985966027E-03
    4      5.0992036424E-02   2.1932281969E-02   2.3932124302E-02   5.2675103791E-02  -3.5919399096E-02
    5      4.5910058265E-04   2.2323575421E-02  -4.4583096720E-03  -4.6142483675E-02   2.9548334181E-02
    6      1.2811836910E-02  -7.0209856382E-02  -5.7905163800E-02   2.9223031178E-03  -3.5518795360E-02
    7     -1.4067480526E-03  -7.5618184769E-02  -1.0646493892E-01  -1.2763056021E-02   3.9221990799E-02
    8      2.6880325319E-02   8.7270667936E-03   1.2387959533E-02   1.2696966734E-03   6.4229767412E-03
    9      2.6812247212E-03   1.8809496803E-02   2.4969145893E-02   2.1059528372E-03  -8.9144922112E-03
   10     -2.1109182197E-02  -1.9628509761E-02   3.5611727333E-02  -5.1762220781E-04   7.4675568313E-04
   11     -9.3810552518E-03  -1.0521781332E-02   1.3997405869E-02   2.5190450008E-03  -3.5801774434E-03
   12      2.2216698427E-02   5.2298603085E-02  -1.0723918249E-01   3.2266325516E-03   2.6582148172E-02
   13      5.0236663516E-02   4.3378373181E-02  -7.7136780492E-02  -7.3180018276E-03  -1.1805497248E-02
   14     -2.9651860832E-02  -2.0511874197E-04  -7.3599952874E-03  -1.1850943263E-03   4.9187081388E-04
   15     -1.8461461159E-02  -1.2546416019E-01   5.7874999755E-02   1.9690859629E-01   2.0190098617E-01
   16      2.0590228348E-01   1.3483926342E-01   1.6397228345E-01   2.0160049666E-01   1.5137668282E-01
   17     -7.6188633647E-02  -1.2863455539E-01   2.3575056440E-02   3.1551916151E-01   3.5721590909E-01
   18     -1.4270485703E-01  -4.5347537782E-02   8.8121964592E-02   4.0055105538E-01   4.1425511561E-01
   19      6.8501342547E-01   5.4087731725E-02   7.0181610745E-02   4.2063825373E-02   7.7101936658E-03
   20     -2.8757558071E-01  -1.5164462147E-02  -3.2066801792E-02  -1.4007068333E-01  -1.3328546380E-01
   21      4.4016998423E-01  -5.2047114384E-01   4.8999171188E-03  -5.6562289066E-02  -2.6363561740E-03
   22     -3.2182066108E-02   5.6632485887E-02   9.1770219059E-02  -5.2851101889E-01   2.8232349848E-01
   23      5.9000722854E-02  -5.4017602853E-02  -1.5544736500E-02   5.4175468485E-03  -3.1083611644E-03
   24     -8.3492374092E-03  -1.9090017179E-01   1.9450916337E-01  -7.9121030834E-02  -1.2048816121E-02
   25      7.7528543656E-02   7.5731416336E-02   4.5315242484E-02  -1.0275747633E-01   5.0755141962E-02
   26     -9.8165429482E-02  -9.8036971749E-02  -1.1157101630E-01   5.2570074422E-01  -2.8216633888E-01
   27      9.9871681513E-02   8.9484818217E-03   1.7991511618E-01  -4.9397141241E-02   1.9628277750E-01
   28      5.3641366696E-02   1.8237397956E-01   3.6065685234E-01   1.0432016844E-01  -2.9562151292E-01
   29     -4.8460025705E-02  -3.7236334401E-02  -1.5382115879E-01   6.1302005177E-02  -2.5269457129E-01
   30     -8.5586307245E-03   2.5939750343E-01   2.5053382736E-01  -8.8757314934E-02   3.1535356176E-01
   31      4.1437638350E-02   5.3924296358E-01   2.6128449214E-01   5.5402236740E-02  -1.1659449567E-01
   32     -4.1407711074E-03  -1.7876095735E-01  -6.3946695139E-02  -6.8829523701E-02   2.1838999828E-01
   33     -2.0808188195E-02   1.5272895542E-02   4.4617098125E-02   3.8452246026E-02   4.3338632817E-02
   34     -5.8312834366E-02  -3.1026381366E-02   1.6105870700E-01  -1.7000767145E-02  -6.7233910730E-02
   35      2.5755031773E-02   1.9733016990E-03  -7.3171066301E-02   3.3522741153E-04   2.4819434228E-02
   36     -1.9175702795E-02  -2.2050697530E-01   3.6829501622E-01  -5.9575009307E-02  -1.4667637807E-01
   37      4.7426298232E-02  -1.2771963813E-01   3.1453472716E-01   7.6163933557E-02   1.2602864374E-01
   38     -2.5591461605E-02  -1.2692951119E-02   4.4015329952E-02   3.8315785814E-02   8.0933217700E-02
   39     -2.8392308244E-01  -2.7165967958E-01   4.4377496611E-01  -4.3518909419E-02  -1.3141880372E-01
   40     -1.4171900245E-01  -1.2664342655E-01   2.5966992511E-01   4.7933727201E-02   6.6313955419E-02
   41      4.2096510699E-04  -5.5452891319E-03  -3.2966468155E-02  -7.7435331154E-02  -1.5470532412E-01
                   30                 31                 32                 33                 34        
    0      1.5042741570E-02   1.5646541295E-02   4.1637996851E-02   1.7931141611E-02   4.7137320290E-03
    1      4.9704411920E-03  -9.4755943874E-03   1.6556260053E-02   1.9675433428E-03   1.5639855580E-03
    2      2.0866677840E-03   6.2348621998E-03   1.3481070210E-02   1.1718243557E-03  -1.1089161267E-03
    3      3.1352082017E-03   1.4043915140E-02  -5.4937373726E-04  -3.3186161547E-04  -4.5174318394E-03
    4      2.5528037521E-02   2.2265801902E-02   2.3046041872E-02  -1.5449269415E-03  -2.7161012843E-02
    5     -1.7308850745E-02  -1.6725617962E-02  -1.6409021438E-02   3.9322958222E-04   2.8586643827E-02
    6     -4.2588493124E-02  -5.3089518189E-02  -2.1362941244E-02  -7.0484618571E-03  -4.7803424467E-02
    7      1.8654712870E-02   1.7280701586E-02   1.4080336432E-02   3.4855677928E-03   2.4837422708E-02
    8      3.0639269383E-02  -3.1349000199E-02   1.0530809909E-02   2.2041669849E-03   5.8265389371E-03
    9     -3.8994372568E-02   4.6861508167E-02  -1.1507131590E-02  -1.6793487286E-03   7.4953550186E-04
   10      3.6465945692E-02  -4.2621921312E-02   7.3996182277E-03  -2.0657637187E-03   1.2777310777E-03
   11     -1.0011775927E-02   1.6363054899E-02  -2.7380892632E-03  -1.6818517698E-03  -2.2173978841E-05
   12     -2.5893865801E-02  -3.2779737677E-03   3.3229456352E-02  -3.0798737689E-02   4.9514764642E-03
   13      1.6664473339E-02   3.2590228393E-02  -7.0022283868E-02   5.9247819086E-02  -8.5754879655E-03
   14     -2.8316202593E-02   2.5707758670E-02   7.9440529631E-03   1.3531295001E-02  -4.6974638888E-03
   15     -4.5181142188E-02  -4.5955018914E-02  -1.4048907226E-01  -1.8064735473E-01  -5.4791052446E-02
   16     -4.4901278612E-02   3.1080861638E-03  -1.6080006818E-01   2.0866641733E-02   1.9783857635E-03
   17     -8.3496392727E-02  -8.8829468032E-02  -2.4557082422E-01   1.1804976622E-01   3.5986467854E-02
   18     -9.4095790663E-02  -1.0751032324E-01  -2.9045411085E-01  -2.6150902461E-02  -5.1684648969E-03
   19      1.7896660332E-02  -3.1717600261E-03  -9.9518633136E-03  -5.7465965138E-02  -1.1974202575E-02
   20      2.1892584394E-02   3.1672397402E-02   1.0025245097E-01  -1.2746722031E-01  -2.6813462941E-02
   21     -4.6790094070E-03  -5.8412516717E-02   3.3043483826E-03   6.7277156305E-04   4.6405992355E-02
   22     -2.0279994638E-01  -1.9167435824E-01  -1.7485749000E-01  -1.6314937849E-03  -4.5880289161E-02
   23      6.3837529033E-03  -3.9239565272E-03   3.6499103619E-03  -1.0160011839E-02  -4.3815087499E-01
   24     -2.5307354229E-02  -4.9507448362E-02  -1.7892893845E-02   1.5063846339E-03   1.5719163505E-02
   25     -3.3509617752E-02  -2.6665058819E-02  -2.6551776527E-02   2.0696329182E-02   3.6081183136E-01
   26      2.1379427085E-01   1.8157528489E-01   1.8201711589E-01   5.0937711072E-03   1.0399527338E-01
   27      2.3229926220E-01   1.5402460456E-01   1.0173266499E-01   5.3758769335E-02   3.8356284779E-01
   28     -2.4616822780E-01  -1.3539519999E-01  -1.1229321787E-01  -5.8652110552E-03  -5.2067376426E-02
   29     -2.5973730327E-01  -2.5600173951E-01  -1.2413591401E-01   5.7422291490E-02   4.0669198481E-01
   30      3.3398335104E-01   2.8683700139E-01   1.4535033141E-01   3.2075061640E-02   1.7641807393E-01
   31      1.8746385205E-02  -2.1173573209E-01  -8.8874123682E-03  -4.3672489933E-02  -2.4756174796E-01
   32      1.7241719662E-01   2.1587913168E-01   8.8079424769E-02  -8.3934473289E-02  -4.7474304561E-01
   33      3.8178030281E-01  -5.6189069824E-01   1.5859799399E-01   7.1567013808E-03  -8.5040010443E-03
   34     -3.3323237650E-01   5.0223079206E-01  -1.3296197880E-01   2.4241504299E-02  -8.3037390322E-03
   35      9.5364470607E-02  -1.4408380883E-01   3.2905164840E-02   2.0930143751E-02  -6.7966896776E-03
   36      1.3616163533E-01   8.8397054877E-02  -2.4667168129E-01   7.4216798666E-02  -6.3616610942E-03
   37     -2.7824190099E-01  -7.5958923591E-02   4.4432692032E-01  -1.3447971534E-01   9.0559610293E-03
   38     -1.6197486042E-01  -2.9729427808E-02   2.4634629301E-01   4.1013794311E-01  -3.1586169295E-02
   39      2.2630901783E-01  -3.9287487942E-02  -1.8457259343E-01   3.0201534078E-01  -4.9425499176E-02
   40     -1.8877627953E-01  -1.5120455189E-02   2.7385092416E-01  -5.4653047595E-01   8.7419964035E-02
   41      2.8817992164E-01   5.8286933453E-02  -4.3074752979E-01  -5.7284879657E-01   9.0855289405E-02
                   35                 36                 37                 38                 39        
    0     -3.7703828014E-02   2.8729156898E-02   2.9125419869E-02  -1.3218282445E-02   3.5137887397E-02
    1     -1.6283633837E-02   1.9678364877E-02  -1.2493170198E-03  -9.3794590981E-04  -1.5039454712E-02
    2     -1.9464329437E-02   3.5995768230E-02  -1.6518513015E-02   2.6546236571E-03  -5.1541309794E-02
    3      7.0513915938E-03   5.3563264677E-03   2.5225988980E-04  -2.1748467738E-03   1.9714649663E-04
    4      2.1023469786E-02   9.9773218604E-03  -6.5154265728E-04  -3.6417100391E-02   4.3361761265E-02
    5     -3.0308604889E-02  -4.2775044806E-02  -7.6758380865E-03  -9.0631739757E-03   3.1288957498E-02
    6     -2.6215326358E-02  -1.5467101163E-02   2.2263355521E-03   3.1053820637E-02   4.1707958296E-03
    7      1.6332452339E-02   1.2004714166E-02   5.0722773924E-03   1.0471429514E-02   7.2702931204E-03
    8      1.6714857920E-02   1.9358397283E-02   1.8624374110E-02   7.5776393151E-02   2.9668564776E-02
    9      1.0199334067E-04  -1.0519152320E-04   4.6170717677E-04  -1.4400541860E-03  -7.7989024369E-04
   10      1.2813253787E-04   1.2206017565E-03  -1.6320716314E-03  -3.0337349296E-04   4.2431310376E-04
   11     -1.2246692117E-03   2.1752669376E-04  -3.4236625176E-03  -3.3086468960E-03  -2.5900588774E-04
   12     -2.8045107169E-03   5.6194230453E-03   2.1077595201E-03  -1.2691796729E-03   3.1334636203E-03
   13      7.9879005507E-03  -1.1967966179E-02  -8.4851065699E-03   3.8072951291E-03  -5.2341509074E-03
   14      1.2297326483E-02  -2.3893199596E-02   8.0768253182E-02  -1.0629083625E-02  -2.9957156088E-02
   15      3.3738710487E-01  -1.9003915175E-01  -3.3721889256E-01   1.3310338983E-01  -4.8763336460E-01
   16     -2.9942772636E-02   2.2007204911E-02   2.8125789711E-02  -1.1793022882E-02   3.9477807508E-02
   17     -2.2894029515E-01   1.3237383036E-01   2.1828447061E-01  -8.6387650141E-02   3.1098741915E-01
   18      1.0205080096E-01  -1.3027884972E-01   1.0638621448E-04   9.6005376962E-03   7.8066511139E-02
   19      2.1018216587E-01  -2.5469801840E-01  -7.0313033552E-03   2.1952465358E-02   1.4418863764E-01
   20      4.6213888932E-01  -5.5889960345E-01  -1.3532027906E-02   4.8182447233E-02   3.0957957021E-01
   21     -4.7352780433E-02  -5.9324665067E-02  -9.4499506954E-03  -1.2637905526E-04   2.9877921386E-02
   22      4.3644950943E-02   4.9553936467E-02   7.1522794509E-03  -1.7825633316E-03  -1.9513953114E-02
   23      4.4462812788E-01   5.5148677430E-01   8.4930609845E-02   1.3799219804E-02  -2.5413519767E-01
   24     -2.1018884589E-02  -6.8155660276E-03   1.3038338711E-03   2.3732112374E-02  -2.9186323757E-02
   25     -2.8854643536E-01  -1.5151290729E-01   1.0073793454E-02   4.2481746822E-01  -4.9336081390E-01
   26     -8.4135215730E-02  -4.8263075217E-02   1.8731325464E-03   1.1280537400E-01  -1.2852038375E-01
   27      1.5655763944E-01   5.6265812604E-02  -8.4307665908E-02  -5.1065655583E-01  -1.4213060845E-01
   28     -1.7450971397E-02  -3.9634306682E-03   1.1669298378E-02   6.8170422056E-02   1.9379654806E-02
   29      1.6926369070E-01   6.1648262049E-02  -8.4607277421E-02  -5.1419382930E-01  -1.4266566892E-01
   30      1.4017103813E-01   1.1398023321E-01   5.4237345584E-02   1.6273497502E-01   8.4936917402E-02
   31     -1.9071998251E-01  -1.5139237161E-01  -7.1993946120E-02  -2.0784297923E-01  -1.0906895352E-01
   32     -3.6300636052E-01  -2.8811431516E-01  -1.3319384435E-01  -3.8952121756E-01  -2.0735820097E-01
   33     -3.1240689169E-04  -2.5368157527E-03   7.9836223356E-03   1.4454326912E-02   1.2346724238E-03
   34      6.3647677765E-03  -6.5832844527E-03   2.0706166563E-02   1.9450734139E-02  -3.8274814170E-03
   35      9.5195139159E-03  -6.1150245106E-03   3.4782454069E-02   3.5940300673E-02   8.8618238838E-04
   36     -1.2036506183E-02   2.5396169793E-02  -1.4938993559E-01   2.1422356980E-02   4.2722657549E-02
   37      1.8615738800E-02  -4.6270268706E-02   2.8969427547E-01  -4.4110280477E-02  -8.5546623619E-02
   38     -4.2863585860E-02   1.1516919313E-01  -7.6404970449E-01   1.1642640276E-01   2.2133651277E-01
   39      5.4172106047E-02  -9.3995243840E-02   1.0862091158E-01  -5.7385819668E-03  -7.5127103029E-02
   40     -1.0019972400E-01   1.7209247082E-01  -2.0240117084E-01   1.0323323556E-02   1.4063414448E-01
   41     -1.0220862470E-01   1.7250612629E-01  -1.9295135898E-01   9.0134170473E-03   1.3824806952E-01
                   40                 41        
     0     -2.3791719444E-02   5.4187349381E-04
     1      1.7130203579E-02   1.9372666662E-05
     2      5.1943518662E-02  -3.7484740094E-04
     3     -1.6413601641E-03  -4.8397377201E-05
     4      4.6384162863E-02   2.3363243586E-04
     5      4.9011970020E-02  -4.8417990978E-04
     6      3.1223464745E-03  -1.0005697991E-03
     7      6.6586986331E-03   1.0543431497E-03
     8      2.4243276702E-02  -6.3528926462E-03
     9     -3.2987485656E-04  -2.3625783345E-02
    10     -9.5381156517E-04  -4.1704751627E-02
    11     -2.1538575358E-03  -5.3598728575E-02
    12     -1.3398323725E-03   3.4759451906E-03
    13      2.1955220861E-03  -1.7849614922E-03
    14      1.9007604454E-02  -5.1767650058E-03
    15      3.8115153932E-01  -2.7590989100E-03
    16     -3.1759902353E-02   1.7433526969E-04
    17     -2.4234143668E-01   1.5218900572E-03
    18     -9.5894479469E-02   8.4763090940E-04
    19     -1.7212734522E-01   1.7409283026E-03
    20     -3.7732312690E-01   2.2347719980E-03
    21      4.8134366392E-02  -1.0797571833E-03
    22     -3.4660328902E-02  -4.4549657823E-04
    23     -4.5077593497E-01   2.8388309047E-03
    24     -2.9607590762E-02   5.7081706966E-04
    25     -5.2023151764E-01   1.1332339674E-03
    26     -1.3479673358E-01   6.2537018374E-04
    27     -1.1107241314E-01   2.7745332613E-02
    28      1.3743631557E-02  -1.8992695274E-03
    29     -1.1116487748E-01   3.1015891202E-02
    30      7.2659926317E-02  -8.3187766078E-03
    31     -9.0392600235E-02   1.0224590144E-02
    32     -1.7296144054E-01   2.5588942932E-02
    33      6.5983436269E-03   2.8887286979E-01
    34      1.2794178742E-02   5.5019224681E-01
    35      2.3599237221E-02   7.7673482380E-01
    36     -2.7988134654E-02   3.2745959290E-05
    37      5.5323378766E-02  -7.2728527881E-03
    38     -1.4397503989E-01   1.8043906714E-02
    39      4.2414771153E-02  -1.2987684433E-02
    40     -8.1756024284E-02   3.1365646167E-02
    41     -7.8647180544E-02   3.3814110136E-02

#
# The atoms: label  mass x y z (in bohrs)
#
$atoms
14
 C     12.01100     -2.137469230078    -0.420842010024    -0.425755297972
 C     12.01100     -0.163650283198    -1.982133741870     0.908580325189
 C     12.01100      2.313402733146    -0.803889497370     0.093163498402
 N     14.00700      1.836624829558     1.861002296686    -0.465439546785
 C     12.01100     -0.899887584973     2.146728888135    -0.798598264195
 H      1.00800     -3.899071932120    -0.277033851233     0.709970108514
 H      1.00800     -2.576830556215    -1.280100483118    -2.293749581354
 H      1.00800     -0.389850501428    -1.788247840530     2.989735716477
 H      1.00800     -0.276655906006    -4.008865020501     0.367551733048
 H      1.00800      3.775105897734    -1.021208002771     1.590015569081
 H      1.00800      3.002585854187    -1.747051810810    -1.653132421954
 H      1.00800      2.387857942823     2.928508589738     1.108324377545
 H      1.00800     -1.298241854004     2.873706531854    -2.727630701702
 H      1.00800     -1.674108382041     3.519614924428     0.597153458319

$actual_temperature
  0.000000

$frequency_scale_factor
  1.000000

$dipole_derivatives
42
    4.4517184223E-02   -5.2833485879E-03   -4.4000231590E-02
   -1.4875044630E-02   -1.8645363063E-02    6.7279570924E-02
    1.2465184074E-03    8.4387727766E-02    1.3029625468E-01
   -6.3322493898E-02   -3.9013862069E-02    2.9350304541E-03
   -2.8882745098E-04    5.5614317201E-02    7.4096764999E-02
   -3.0117959106E-03    2.2977068676E-02    1.4859161980E-01
    2.5177981934E-01   -5.9490077734E-02    2.4255582189E-03
   -7.7392723570E-02    5.1799799267E-01    8.1261735541E-03
   -7.6657955166E-02    4.9810080586E-02    2.6010192791E-01
   -6.6828678039E-01   -2.1639449930E-02   -1.3999648251E-02
   -4.3870327779E-02   -6.3353070595E-01    9.1490097040E-02
    1.4296220316E-01    2.2598561508E-01   -2.8682250617E-01
    4.7742742711E-01   -8.5424906525E-02    7.0733238185E-02
   -6.0416967209E-02    2.1360151067E-01   -2.7896582813E-02
    7.0946682710E-02   -3.7306957039E-02    3.2637441982E-01
   -1.3511303832E-01   -1.0952555433E-02    5.2980239087E-02
    2.0453604535E-02    4.4722714799E-02   -5.8862090093E-03
    1.1496067454E-01    1.1422395063E-04    5.4986943488E-03
    2.8980096960E-02   -7.4694157877E-03   -2.0778152999E-02
   -3.6276408458E-02   -1.6323640474E-02   -6.2695895514E-02
   -8.0399962663E-02   -7.0539860835E-02   -1.2610335391E-01
    9.2344710498E-03    1.5034969952E-03    1.7126377412E-02
    1.0852196701E-02    4.1601589931E-02   -4.4848628689E-02
    2.2252638939E-02    1.9403333985E-02   -1.9090460235E-01
    5.2207676388E-02   -1.0529550912E-02    9.6308407791E-04
   -1.5063379028E-02   -1.8014737355E-01    5.3121203499E-03
   -1.5489963512E-03   -6.0919201796E-02    4.1995341731E-02
   -9.3412254601E-02    4.2474751782E-02   -8.1932459464E-02
    6.6820145823E-03    1.3454050676E-02    7.6080038688E-03
   -1.4748779976E-01    3.5850643338E-02   -4.6758464198E-02
   -2.0597983323E-03    2.7709586033E-02    4.8979255445E-02
    5.3135723230E-02   -8.0357628104E-02   -6.9005242783E-02
    9.9770935033E-02   -1.1596057289E-01   -1.1352553878E-01
    1.6194650375E-01    7.8664474831E-02   -1.4556037136E-02
    5.7933412700E-02    1.4230845493E-01   -3.6155566752E-02
   -1.0498012129E-01   -1.2905004085E-01    4.7310780226E-02
   -1.5808156061E-02    2.2977107613E-02   -4.6307447403E-02
    3.5006216860E-02   -1.7017730315E-02    5.6422845608E-02
   -9.8442165843E-02    1.1645372105E-01   -1.4468813891E-01
   -4.8229135304E-02    6.6246548158E-02    2.5273812264E-02
    6.4097796136E-02   -8.3442521918E-02   -6.3585189089E-02
    6.0488150883E-02   -1.4115857301E-01   -5.2191787774E-02

#
# The IR spectrum
#  wavenumber eps Int TX TY TZ
#
$ir_spectrum
42
      0.00   0.00000000   0.00000000     0.000000     0.000000     0.000000
      0.00   0.00000000   0.00000000     0.000000     0.000000     0.000000
      0.00   0.00000000   0.00000000     0.000000     0.000000     0.000000
      0.00   0.00000000   0.00000000     0.000000     0.000000     0.000000
      0.00   0.00000000   0.00000000     0.000000     0.000000     0.000000
      0.00   0.00000000   0.00000000     0.000000     0.000000     0.000000
     88.93   0.00036498   1.84446146    -0.011708    -0.016778    -0.029363
    242.25   0.00037379   1.88899755    -0.002261    -0.018538    -0.011521
    643.61   0.00002454   0.12402419    -0.001842    -0.002019    -0.002105
    705.65   0.00130114   6.57543141    -0.019109    -0.012489     0.007368
    902.71   0.00056041   2.83209859     0.007796     0.011363    -0.001955
    933.35   0.00148922   7.52590160    -0.010742    -0.018394     0.006649
    957.52   0.01405462  71.02628675     0.046788     0.047996    -0.009370
    974.81   0.00024809   1.25376892    -0.008242    -0.001654    -0.002958
    998.79   0.00436944  22.08135477     0.027215     0.023712    -0.007892
   1013.81   0.00035635   1.80082985     0.009203     0.002547    -0.004302
   1072.73   0.00321162  16.23023178     0.022412     0.017768    -0.010783
   1139.63   0.00027155   1.37231937     0.002923     0.007865    -0.001991
   1171.91   0.00005396   0.27270543    -0.001014    -0.003486     0.001090
   1211.05   0.00645088  32.60011062     0.025426    -0.030329     0.009793
   1270.91   0.00077970   3.94030275    -0.011445    -0.006840     0.003698
   1293.97   0.00043425   2.19454409    -0.009399     0.002366     0.003285
   1313.08   0.00029454   1.48848042    -0.008026     0.002052    -0.001171
   1332.38   0.00006935   0.35044884    -0.000435    -0.003498     0.001954
   1376.61   0.00076156   3.84862167     0.009593    -0.008561     0.002705
   1413.37   0.00008694   0.43937830     0.001449     0.003686    -0.001875
   1421.69   0.00029653   1.49854229    -0.000713    -0.007994     0.000825
   1450.01   0.00023658   1.19557504    -0.003754    -0.001644    -0.005841
   1514.75   0.00078587   3.97145346     0.004524    -0.003677     0.011310
   1532.66   0.00123401   6.23619931     0.014436     0.006546     0.000057
   1538.76   0.00167939   8.48694640     0.008293    -0.016197     0.003076
   1554.81   0.00153980   7.78150842    -0.012346     0.011864    -0.003985
   1562.77   0.00010389   0.52502735     0.003155    -0.002390     0.002253
   2922.70   0.01368607  69.16380307    -0.017075     0.034047     0.003250
   2932.09   0.00695941  35.17001521    -0.021409     0.002075     0.016675
   2936.64   0.01245820  62.95866054    -0.029225     0.018214    -0.011749
   2943.15   0.00356380  18.00998835     0.008746     0.016633    -0.004971
   2967.72   0.00999381  50.50464495     0.019140    -0.003765     0.025891
   2975.03   0.00337801  17.07106674     0.003212    -0.005995     0.017552
   2990.94   0.00282177  14.26008047     0.010563     0.012503    -0.005147
   3007.40   0.01720768  86.96057785    -0.005851     0.020368     0.036558
   3217.03   0.00002513   0.12701442     0.001006     0.000953     0.000719


$end
