# Supplementary material for: Novel Sulfonium Reagents for the Modular Synthesis of Spiro[2.3]Hexanes and Heteroatom‐Containing Analogues: Synthesis, Application, and Evaluation as Bioisosteres
Source: Angew Chem Int Ed Engl. 2025 Dec 9;65(5):e21633. doi: 10.1002/anie.202521633 (PMC12851011; doi:10.1002/anie.202521633)
Supplement: Supplementary file 2 — Supporting information [file ANIE-65-e21633-s001.zip › Bioisostere-Analysis/DFT/18912988401386289/file.engrad]

#
# Number of atoms
#
 14
#
# The current total energy in Eh
#
   -212.714001869226
#
# The current gradient in Eh/bohr
#
      -0.000032871912
       0.000006894907
       0.000036938153
       0.000010554949
       0.000004428074
      -0.000000443144
      -0.000009457210
       0.000002511739
      -0.000032280266
      -0.000029722071
       0.000011724765
       0.000050948813
       0.000039193541
       0.000022517093
      -0.000052124839
      -0.000011807669
      -0.000007111662
      -0.000004960903
      -0.000019847986
       0.000029966204
       0.000015932216
      -0.000011770640
      -0.000000375382
      -0.000003716397
      -0.000003837103
       0.000007880342
       0.000013851796
      -0.000000568612
      -0.000004964627
      -0.000006468613
      -0.000009263231
       0.000002478641
      -0.000002134044
      -0.000003113709
      -0.000000554670
       0.000017094067
       0.000001308819
       0.000022068255
       0.000008225809
       0.000013511704
       0.000006994304
      -0.000008866992
#
# The atomic numbers and current coordinates in Bohr
#
   6    -2.2184081   -0.3041700   -0.1339236 
   6    -0.0865387   -2.1081757    0.7577292 
   6     2.3770842   -0.6680315    0.1161640 
   7     1.7314926    2.0280134    0.0695470 
   6    -0.7997995    2.0881724   -1.0644462 
   1    -3.4944649    0.1584814    1.4295356 
   1    -3.3708302   -1.1371638   -1.6376296 
   1    -0.2138503   -2.4364735    2.7988844 
   1    -0.1716557   -3.9564410   -0.1692916 
   1     3.9160619   -1.0281879    1.4500069 
   1     3.0476488   -1.1999785   -1.7740870 
   1     1.6290798    2.6787340    1.8743536 
   1    -0.5798784    2.0313049   -3.1261677 
   1    -1.7661304    3.8541047   -0.5904858 
