# Supplementary material for: Novel Sulfonium Reagents for the Modular Synthesis of Spiro[2.3]Hexanes and Heteroatom‐Containing Analogues: Synthesis, Application, and Evaluation as Bioisosteres
Source: Angew Chem Int Ed Engl. 2025 Dec 9;65(5):e21633. doi: 10.1002/anie.202521633 (PMC12851011; doi:10.1002/anie.202521633)
Supplement: Supplementary file 2 — Supporting information [file ANIE-65-e21633-s001.zip › Bioisostere-Analysis/DFT/18912988401386289/file.inp]

! WB97X-D3BJ 6-31++G(d,p) opt
%pal
  nprocs 6
end
%maxcore 3000
%geom
  calc_hess true
  MaxIter 500
end
* xyz 0 1
C     -1.131100   -0.222700   -0.225300
C     -0.086600   -1.048900    0.480800
C      1.224200   -0.425400    0.049300
N      0.971900    0.984800   -0.246300
C     -0.476200    1.136000   -0.422600
H     -2.063300   -0.146600    0.375700
H     -1.363600   -0.677400   -1.213800
H     -0.206300   -0.946300    1.582100
H     -0.146400   -2.121400    0.194500
H      1.997700   -0.540400    0.841400
H      1.588900   -0.924500   -0.874800
H      1.263600    1.549700    0.586500
H     -0.687000    1.520700   -1.443400
H     -0.885900    1.862500    0.316000
*
