# Supplementary material for: Novel Sulfonium Reagents for the Modular Synthesis of Spiro[2.3]Hexanes and Heteroatom‐Containing Analogues: Synthesis, Application, and Evaluation as Bioisosteres
Source: Angew Chem Int Ed Engl. 2025 Dec 9;65(5):e21633. doi: 10.1002/anie.202521633 (PMC12851011; doi:10.1002/anie.202521633)
Supplement: Supplementary file 2 — Supporting information [file ANIE-65-e21633-s001.zip › Bioisostere-Analysis/DFT/18912988401386289/file.opt]

$orca_opt_file

$trust
    0.300000000000

$epredict
    0.000000000000

$ediffsc
  1000.000000000000

$ctyp
  3

$coordinates
 17 42
  -2.13746923  -0.42084201  -0.42575530  -0.16365028  -1.98213374   0.90858033
   2.31340273  -0.80388950   0.09316350   1.83662483   1.86100230  -0.46543955
  -0.89988758   2.14672889  -0.79859826  -3.89907193  -0.27703385   0.70997011
  -2.57683056  -1.28010048  -2.29374958  -0.38985050  -1.78824784   2.98973572
  -0.27665591  -4.00886502   0.36755173   3.77510590  -1.02120800   1.59001557
   3.00258585  -1.74705181  -1.65313242   2.38785794   2.92850859   1.10832438
  -1.29824185   2.87370653  -2.72763070  -1.67410838   3.51961492   0.59715346

  -2.15698885  -0.43322436  -0.44704994  -0.16245123  -2.00347133   0.95571957
   2.33848698  -0.82470241   0.07595371   1.82638662   1.86739090  -0.38382974
  -0.91662867   2.18879185  -0.79976923  -3.93144574  -0.30416978   0.60633213
  -2.57553753  -1.28828103  -2.28558463  -0.37565830  -1.79956989   3.00770217
  -0.28542841  -4.01561709   0.49087496   3.84520098  -1.03282043   1.47774727
   2.98781854  -1.72931324  -1.67639476   2.37060400   2.88832481   1.13053811
  -1.27765940   2.92662705  -2.70169079  -1.68688796   3.56022392   0.54964016

  -2.14682485  -0.44543325  -0.46275150  -0.15992335  -1.98826932   0.98719044
   2.32929002  -0.83074969   0.04716700   1.82234613   1.87378028  -0.32360713
  -0.91397085   2.19059414  -0.79433649  -3.95321642  -0.33562211   0.53857868
  -2.51269812  -1.30924133  -2.30981418  -0.35851706  -1.71230810   3.03339904
  -0.29426296  -4.01648470   0.59799701   3.89494400  -1.08298583   1.37573088
   2.89477186  -1.69722563  -1.75375962   2.34901305   2.86241950   1.22819422
  -1.24169685   2.92808481  -2.70260159  -1.70944357   3.56363021   0.53880220

  -2.13712826  -0.45338379  -0.46883131  -0.15567965  -1.97647325   1.01010155
   2.32084220  -0.83146050   0.02425915   1.82130821   1.88341314  -0.26766662
  -0.90739670   2.18946381  -0.79190951  -3.96783278  -0.35811067   0.49038358
  -2.45352288  -1.32492235  -2.32221115  -0.33623907  -1.62932427   3.04800089
  -0.30174024  -4.01654250   0.68915457   3.93951345  -1.13161252   1.27780995
   2.79981878  -1.65268587  -1.82279544   2.30509477   2.81743256   1.33028656
  -1.19715866   2.91326506  -2.71174601  -1.73006812   3.57113013   0.51535276

  -2.14040269  -0.44832570  -0.44601397  -0.14535666  -1.98011199   1.00860269
   2.32053881  -0.82000363   0.01180961   1.81925778   1.89922101  -0.20338966
  -0.89206927   2.18487544  -0.81538088  -3.95901767  -0.33795022   0.53463302
  -2.48490136  -1.32887549  -2.28963202  -0.30599707  -1.63069727   3.04766200
  -0.29372873  -4.02060315   0.69054476   3.96556980  -1.15462880   1.22099767
   2.75551512  -1.58958207  -1.86802637   2.22507586   2.76771340   1.45460516
  -1.12172511   2.84625456  -2.76577997  -1.74294778   3.61290288   0.41955692

  -2.14358556  -0.44110243  -0.42321339  -0.13498321  -1.98301489   1.00304506
   2.32349721  -0.80651136   0.00355863   1.82104249   1.91774245  -0.15506277
  -0.87654063   2.18043579  -0.83705501  -3.94176908  -0.30951636   0.59157037
  -2.53071058  -1.33074675  -2.25351470  -0.27769142  -1.64636003   3.04551213
  -0.28525946  -4.02150410   0.67484150   3.98563554  -1.17048612   1.18014465
   2.72761688  -1.52863738  -1.90115824   2.13160700   2.70999474   1.56286322
  -1.04866696   2.77461407  -2.81431032  -1.75038117   3.65528133   0.32296784

  -2.15177292  -0.42948288  -0.39431532  -0.12492846  -1.99127499   0.98705385
   2.32926667  -0.79067825   0.00239390   1.81771964   1.93371785  -0.11234797
  -0.86182964   2.17487588  -0.86380156  -3.91465709  -0.26757847   0.67644411
  -2.61022616  -1.32492049  -2.20469950  -0.25489391  -1.69909473   3.03706075
  -0.27182620  -4.02317816   0.61953652   3.99252343  -1.16957841   1.17260515
   2.73450006  -1.47639013  -1.91539337   2.04747329   2.66939879   1.64383617
  -0.97865527   2.69668918  -2.86535712  -1.75288242   3.69768380   0.21717336

  -2.16250166  -0.41638063  -0.36714529  -0.11672088  -2.00239899   0.96241639
   2.33847580  -0.77667797   0.01023203   1.81285672   1.94674949  -0.08954979
  -0.85249393   2.16965527  -0.88835076  -3.87494721  -0.21841815   0.77650685
  -2.71319085  -1.31205341  -2.15112784  -0.24222113  -1.77910024   3.02118502
  -0.25617836  -4.02228302   0.53299873   3.98544571  -1.15759363   1.20259840
   2.77628487  -1.44195124  -1.90751491   1.98455921   2.65435718   1.68486968
  -0.92353581   2.62276593  -2.90861674  -1.75602146   3.73351839   0.12168721

  -2.17176532  -0.40396993  -0.33695206  -0.10868581  -2.01424734   0.94399124
   2.34175597  -0.76030415   0.01219180   1.79993721   1.95829129  -0.03908846
  -0.83841223   2.16147378  -0.91515157  -3.84149986  -0.17367018   0.86271066
  -2.80006059  -1.29947313  -2.09488808  -0.22499339  -1.84546008   3.00820262
  -0.24221274  -4.02375024   0.46578550   3.98899002  -1.15049102   1.20097017
   2.78732802  -1.38998962  -1.91597499   1.91784455   2.63430129   1.75229688
  -0.85122107   2.53930931  -2.95250204  -1.75719373   3.76816898   0.00859729

  -2.18231722  -0.38989399  -0.30620419  -0.10246390  -2.03053964   0.91834240
   2.34793924  -0.74490676   0.02368952   1.78813710   1.97005769  -0.00604042
  -0.82844136   2.15266019  -0.93912809  -3.79983644  -0.12369217   0.95610702
  -2.89723021  -1.27896358  -2.03383661  -0.21635118  -1.92849730   2.98657836
  -0.22802523  -4.02518563   0.37966805   3.98775753  -1.13758208   1.22168701
   2.81539866  -1.34637504  -1.90802746   1.86509312   2.63262654   1.79392494
  -0.78874334   2.45472940  -2.98902182  -1.76110573   3.79575136  -0.09754975

  -2.19122456  -0.37475134  -0.27527300  -0.09711501  -2.04508269   0.89164068
   2.35367983  -0.72881897   0.03659626   1.77787793   1.98301959   0.02084756
  -0.81922719   2.14215460  -0.96182518  -3.75210128  -0.07170225   1.04870043
  -2.99098878  -1.25554213  -1.96950365  -0.21030682  -2.01247672   2.96175802
  -0.21450193  -4.02188729   0.28954412   3.98369167  -1.12458165   1.24688113
   2.84522276  -1.30475220  -1.89670403   1.80976607   2.62960445   1.82846972
  -0.73029565   2.36818631  -3.02019642  -1.76466602   3.81681926  -0.20074666

  -2.19963673  -0.35856341  -0.24334294  -0.09349479  -2.06156068   0.86142111
   2.35950967  -0.71414534   0.05366764   1.76668794   1.99361876   0.03834707
  -0.81335595   2.13051475  -0.98478075  -3.69944411  -0.01800156   1.14112845
  -3.08521032  -1.22797022  -1.90019311  -0.20948613  -2.10809948   2.93054346
  -0.20167310  -4.01525493   0.18691736   3.97224523  -1.10535906   1.28825621
   2.88867888  -1.27461136  -1.87402319   1.76984226   2.64226110   1.84582135
  -0.68657835   2.28671385  -3.04813044  -1.76827347   3.83064654  -0.29544324

  -2.20607964  -0.34192260  -0.21030516  -0.08925429  -2.07312071   0.83466046
   2.36414162  -0.69740768   0.06506107   1.75506543   2.00703581   0.06422040
  -0.80387929   2.11819438  -1.00936801  -3.64567646   0.03428722   1.22809307
  -3.17101803  -1.20270494  -1.82638023  -0.20193316  -2.19125175   2.90071026
  -0.19226407  -4.00387910   0.09684942   3.96590465  -1.09037264   1.31314045
   2.91813035  -1.23450975  -1.86200492   1.70492204   2.63064994   1.88056925
  -0.63313839   2.20015143  -3.07399236  -1.76510975   3.84503937  -0.40106472

  -2.21224197  -0.32579960  -0.17869375  -0.08755984  -2.08871045   0.80267780
   2.36998493  -0.68459282   0.08579610   1.74532376   2.01658241   0.06873837
  -0.80171883   2.10599177  -1.03240272  -3.58472641   0.08744196   1.31468286
  -3.25836433  -1.17429317  -1.74996806  -0.20565202  -2.29347724   2.86113937
  -0.18230308  -3.98812775  -0.01331375   3.94715686  -1.06548137   1.36832709
   2.97157105  -1.21709192  -1.82782868   1.67210738   2.64957920   1.88126099
  -0.60705636   2.12752562  -3.09670660  -1.76671011   3.85064234  -0.48352007

  -2.21634976  -0.31262974  -0.15182077  -0.08662718  -2.10071614   0.77599331
   2.37411256  -0.67423853   0.10339635   1.73633215   2.02364781   0.07169130
  -0.79995978   2.09513964  -1.05186941  -3.53095025   0.13080847   1.38473605
  -3.32786863  -1.15122667  -1.68300017  -0.20991292  -2.37899652   2.82507589
  -0.17507083  -3.97060543  -0.10627005   3.92964964  -1.04388693   1.41528306
   3.01586819  -1.20454788  -1.79754440   1.64496586   2.66625381   1.87995171
  -0.58754671   2.06796193  -3.11479236  -1.76683131   3.85322516  -0.55064152

  -2.21739182  -0.30768703  -0.14135759  -0.08677510  -2.10555422   0.76497887
   2.37621001  -0.67093798   0.11201860   1.73426833   2.02600993   0.06746593
  -0.80066060   2.09133963  -1.05932002  -3.50912549   0.14751438   1.41128585
  -3.35299294  -1.14344100  -1.65631569  -0.21337733  -2.41517367   2.80920519
  -0.17304941  -3.96188985  -0.14568954   3.92058162  -1.03311383   1.43906029
   3.03717296  -1.20467567  -1.78117242   1.63816062   2.67570201   1.87300974
  -0.58654817   2.04855674  -3.12189713  -1.76666163   3.85353952  -0.57108311

  -2.21888421  -0.30216561  -0.12986651  -0.08633707  -2.10956450   0.75395868
   2.37750177  -0.66632805   0.11825928   1.72995632   2.02931836   0.07121118
  -0.79916834   2.08641839  -1.06732680  -3.48636266   0.16462962   1.43936993
  -3.38058152  -1.13352553  -1.62728804  -0.21394479  -2.44772708   2.79343118
  -0.17075880  -3.95355908  -0.18155173   3.91405828  -1.02584752   1.45505318
   3.05252479  -1.19673917  -1.77078805   1.62308172   2.67940521   1.87606299
  -0.57538435   2.02150416  -3.12841919  -1.76589011   3.85436976  -0.60191713


# redundant internal coordinates
#  nbonds nangles ndihedrals nimpropers ncartesians
# bond  definitions A B
# angle definitions A B C
# dihedral definitions A B C D
# improper torsion definitions A B C D
# cartesian definitions A x/y/z
$redundant_internals
 14 27 39 0 0
   1   0   0
   2   1   0
   3   2   0
   4   3   0
   4   0   0
   5   0   0
   6   0   0
   7   1   0
   8   1   0
   9   2   0
  10   2   0
  11   3   0
  12   4   0
  13   4   0
   1   0   6   0   0
   5   0   6   0   0
   4   0   5   0   0
   1   0   4   0   0
   1   0   5   0   0
   4   0   6   0   0
   2   1   8   0   0
   2   1   7   0   0
   0   1   7   0   0
   0   1   2   0   0
   7   1   8   0   0
   0   1   8   0   0
   1   2   3   0   0
   9   2  10   0   0
   1   2  10   0   0
   3   2   9   0   0
   1   2   9   0   0
   3   2  10   0   0
   4   3  11   0   0
   2   3  11   0   0
   2   3   4   0   0
   3   4  13   0   0
   0   4  13   0   0
   3   4  12   0   0
   0   4  12   0   0
  12   4  13   0   0
   0   4   3   0   0
   8   1   0   4   0
   8   1   0   5   0
   2   1   0   5   0
   2   1   0   4   0
   2   1   0   6   0
   7   1   0   4   0
   7   1   0   5   0
   8   1   0   6   0
   7   1   0   6   0
   9   2   1   7   0
   9   2   1   0   0
   3   2   1   8   0
   9   2   1   8   0
   3   2   1   7   0
   3   2   1   0   0
  10   2   1   8   0
  10   2   1   7   0
  10   2   1   0   0
  11   3   2  10   0
  11   3   2   9   0
  11   3   2   1   0
   4   3   2  10   0
   4   3   2   9   0
   4   3   2   1   0
  12   4   0   6   0
  12   4   0   5   0
  12   4   0   1   0
   3   4   0   6   0
   3   4   0   5   0
  13   4   0   1   0
   3   4   0   1   0
  13   4   3   2   0
  12   4   3  11   0
  12   4   3   2   0
   0   4   3  11   0
   0   4   3   2   0
  13   4   0   6   0
  13   4   3  11   0
  13   4   0   5   0
$energies
 17
 -212.7071948412777260
 -212.7124711430901982
 -212.7130054803684232
 -212.7132485763767420
 -212.7133447421294647
 -212.7134513886212801
 -212.7135548531615825
 -212.7136644215576382
 -212.7137523396473568
 -212.7138302188556622
 -212.7138905441782697
 -212.7139348968126455
 -212.7139601969007003
 -212.7139866582313061
 -212.7139980038543001
 -212.7140006249402973
 -212.7140021725570023

$gradients
 17 42
   0.0215505832160735   0.0073464071332814   0.0094793468637968   0.0015941237440874
   0.0187824793867779  -0.0172994191278482  -0.0232067559524420   0.0114053849914118
   0.0046189402736648  -0.0109788129862701  -0.0174273212899937  -0.0317448536403048
   0.0115512084985506  -0.0256721056253836   0.0075087205928205  -0.0065196739302972
   0.0018521597740598   0.0101042592911920   0.0013392344666219  -0.0041587473384350
  -0.0098720551670807  -0.0010071034697985   0.0041015613745351   0.0086431200848667
  -0.0004723513768462  -0.0088700874495540  -0.0077787329870404   0.0041554982080904
  -0.0017917568894415   0.0113490536391187   0.0002460063738145  -0.0028402648209604
  -0.0074429398601855   0.0062152286799614   0.0131619342785212   0.0228660035784655
   0.0000531762950967   0.0001130813774432  -0.0095195467273892  -0.0044414339292369
   0.0039311272088193   0.0091218063092215
   0.0004365732737711   0.0001015976219112  -0.0001343050438973  -0.0001837475601422
   0.0009032777694788   0.0000198859185267  -0.0006362531578488   0.0006958377050765
   0.0005688877271884   0.0008313791453673   0.0010714005149248   0.0000514782139210
   0.0002861827800403  -0.0007809157041519   0.0010375096861421   0.0010488928145611
   0.0004998748674040   0.0008665230405896  -0.0000025499635124  -0.0000535522864169
   0.0003136892750843  -0.0000451665448425  -0.0005459468360933  -0.0001128572584927
   0.0002320811413491   0.0007566016469905  -0.0015028050067870  -0.0013857283234081
   0.0003270510787976   0.0007186189200688   0.0005642021512261  -0.0003421225553689
   0.0004030110872023  -0.0011107925380039  -0.0019273781659249  -0.0023811454161185
   0.0000402750073857  -0.0002142718787629   0.0000861556385742   0.0000084029547676
  -0.0005532938773459   0.0000891470018252
   0.0003061418747431  -0.0004117965001889  -0.0008109974276677   0.0000941449304320
   0.0011810639266955   0.0012644306539880  -0.0003888112977540  -0.0002686948339881
  -0.0013999820442431  -0.0005356187598152  -0.0012775045096478   0.0002256205454350
  -0.0001234058547327   0.0001435344371720  -0.0001154953887201   0.0004939500870416
   0.0001630269695564   0.0003214795455724  -0.0005146367659457  -0.0000438766912913
   0.0000726435629381  -0.0001564762757520  -0.0008338315943789   0.0002134284800545
   0.0002396637906811   0.0004268569649516  -0.0007982872667700  -0.0007567014532054
   0.0004616094893807   0.0004425554320748   0.0007501246168332  -0.0004173186713595
   0.0002538385033671   0.0006669458829876   0.0008926098380832   0.0001664811109797
  -0.0001661304372288   0.0001068308850609   0.0001488577761940   0.0001672051614719
  -0.0001412247276306   0.0000357730811415
   0.0001584793642188  -0.0001450339300815  -0.0002997647840765   0.0002163678208208
   0.0004897070373545   0.0006058860531219  -0.0002339199186056  -0.0002667343718498
  -0.0010160032825744  -0.0007521281969580  -0.0007921320464894   0.0017217643646004
  -0.0000462673663471   0.0002003855297452  -0.0005868810010881  -0.0000519023333614
  -0.0000447393292203  -0.0000268191688261  -0.0001903452245982  -0.0000077389960607
  -0.0000932071331304  -0.0000891826393051  -0.0002793614227564   0.0001737262600252
   0.0001121202302615  -0.0000179237294934  -0.0001417063316049  -0.0000573020771062
   0.0002255173819931   0.0001023090476444   0.0002940607521862  -0.0002304289580119
   0.0000225665208327   0.0007806420703234   0.0007138843945274  -0.0005087675459991
  -0.0001460592236963   0.0002154702203774   0.0000263087484635   0.0000937770274444
  -0.0000017968902409   0.0000837264230322
  -0.0002315047725498   0.0004170182197473   0.0008364225280120   0.0002767305027764
  -0.0003288669403821  -0.0001686050949966  -0.0001073473064665   0.0001145672361895
  -0.0006476100276941  -0.0011449467304423  -0.0010374425618658   0.0019344804676472
   0.0001815158405191  -0.0000756242222221  -0.0015400546881266  -0.0003593667229032
  -0.0002017992923051  -0.0002876764962530   0.0002925060494913   0.0001724599900369
  -0.0000208851164927  -0.0000733213772887   0.0001849884939904  -0.0000832958147171
   0.0000989969059072  -0.0002024199097975   0.0002031109511470   0.0001255300317692
   0.0002511059505390  -0.0001183251494895  -0.0000210380634554  -0.0001846637583608
   0.0000044096112189   0.0010926076062673   0.0008847926594719  -0.0000510812458753
  -0.0002921866266772   0.0003877502630365  -0.0000475204894144   0.0002433205552520
  -0.0002668598602948   0.0001100188170889
  -0.0002871274271520   0.0004401693879317   0.0009812327879493  -0.0000523930207996
  -0.0008414337122338  -0.0006212884222769   0.0001543990116866   0.0002793916984749
   0.0003145756182866  -0.0004044958170795  -0.0003275334845652   0.0003396615615580
   0.0001448116866404  -0.0001022581712024  -0.0008395967939536  -0.0003836418521032
  -0.0002113202634881  -0.0003807882910102   0.0005284645288364   0.0001418020036244
   0.0000263632410740   0.0000505547148671   0.0004496220599079  -0.0002240204639163
  -0.0000629778965752  -0.0002002304088007   0.0003861940418913   0.0002357637126434
   0.0000377318836723  -0.0002466846797975  -0.0003146835256546   0.0001172793282043
   0.0000326447975076   0.0005110248855656   0.0003487308575001   0.0002785718407143
  -0.0002300132416459   0.0002292175465476   0.0000052334653164   0.0001941688249670
  -0.0002271290147890   0.0000679486871396
  -0.0002153632427773   0.0003675101724596   0.0010901696289809  -0.0002198074838702
  -0.0007048784320608  -0.0007205997264151   0.0000769025263467   0.0004705381452151
   0.0004570561073464   0.0001465796132606   0.0001192525654737  -0.0001167077824015
   0.0002079678860014  -0.0002496770465685  -0.0006364662918099  -0.0003817044964480
  -0.0002206325611516  -0.0003528834501815   0.0005733936214945   0.0000907153476935
   0.0000599763710443   0.0000788555263607   0.0004354313986142  -0.0002099143638660
  -0.0001095491174424  -0.0001694689495581   0.0003586584293428   0.0001808009240129
   0.0000036790817069  -0.0001764199383142  -0.0002795949858913   0.0001164162359827
   0.0000101964712244   0.0000446894756992  -0.0001528845010504   0.0001825888079162
  -0.0002907874089146   0.0002317453698312  -0.0000023863770426   0.0002578471357519
  -0.0002238914959509   0.0000924647221575
  -0.0000373923734790  -0.0001614381619192   0.0000610717863960  -0.0002399848573422
   0.0001177634881692  -0.0002817739273275   0.0001576839808320   0.0000870797867709
   0.0005685541418975   0.0005431379482549   0.0004426270200818  -0.0011902427789859
   0.0000112563933955   0.0000227297270834   0.0005883803245401  -0.0000387851460299
  -0.0000866879740343  -0.0001015097737230   0.0002491617064414  -0.0000603867790428
   0.0000328664011409   0.0001171611115109   0.0001404428176973  -0.0000281314822570
  -0.0001148558378380   0.0000661573399224   0.0001092649086944  -0.0000549455244375
  -0.0001866121191866   0.0000828229692633  -0.0000237965624622   0.0001225919628406
  -0.0000474365550939  -0.0005112419421977  -0.0004809361823873  -0.0001100910004434
  -0.0000411074310529   0.0000453890982177   0.0000618731242430   0.0000354287785330
  -0.0000173157761894   0.0001706027169141
   0.0000308435641355  -0.0002894400935189   0.0002283373720079  -0.0001012255592822
   0.0004747349538723   0.0002190871858217  -0.0002058756695529   0.0001748336487868
  -0.0006885909889867   0.0001121922660562  -0.0000001168478393   0.0007597055654697
   0.0002891625604210  -0.0000383410464924  -0.0005138332327827  -0.0001369042005412
  -0.0002334751827425  -0.0001602984066045   0.0001680773806922  -0.0000267507830613
   0.0000505351887734   0.0000721284777140   0.0000262281119065   0.0000360445745066
  -0.0000389787492083   0.0000114348101838   0.0000870335415248  -0.0000913049027036
   0.0000576766655705   0.0000526556337505   0.0001275051062471  -0.0001529058267635
  -0.0000775760617665  -0.0001473220111655  -0.0002383704801795  -0.0002121268083073
  -0.0003662092646001   0.0002556344722812  -0.0000112804607322   0.0003353287353828
  -0.0000301122665690   0.0000680101198322
  -0.0001336890046448  -0.0002971729402697   0.0001297547875611   0.0000327893338221
   0.0002204595056338   0.0001914828585335   0.0000000698735791  -0.0000815418569391
  -0.0005704285940235  -0.0002354407911924  -0.0001687330794390   0.0005703347021521
   0.0002761433849076   0.0002364882264823  -0.0005447156438970  -0.0001407527696395
  -0.0002085902510570  -0.0001639612129187   0.0000470022660452  -0.0000148884947208
   0.0000408841326770   0.0000719382422693   0.0000101576219617   0.0000031247431596
  -0.0000189693103857  -0.0000348754653497   0.0001139809495206  -0.0000230616852311
   0.0000875211528395  -0.0000217182310948   0.0000765705961071  -0.0001137627908733
  -0.0000328475149563   0.0000785773021036   0.0000860233656220   0.0000929074746045
  -0.0002553601627194   0.0002154601791910  -0.0000158278964419   0.0002610050044086
   0.0000115734923774  -0.0000073195993922
  -0.0001828327185531  -0.0002626974569847  -0.0000726504078790   0.0000664784716777
   0.0001383459484513   0.0001008430435584  -0.0000043218623496  -0.0001152678168741
  -0.0001795781074612  -0.0001168333852972   0.0000027603715038   0.0001238585148172
   0.0002175241295499   0.0002101779279046  -0.0000441884628835  -0.0000535259903971
  -0.0001460315576397  -0.0000905553102705  -0.0000059243787248  -0.0000149114012918
  -0.0000236143480721   0.0000477235300533   0.0000425960534993   0.0000013358543405
  -0.0000222984903391  -0.0000398071673868   0.0000985358770626   0.0000237235318840
  -0.0000158231370911  -0.0000488484451075  -0.0000079557941036   0.0000158052687845
  -0.0000472805168295   0.0000072902264528   0.0000458111625616  -0.0000054184364835
  -0.0000456231403537   0.0000568394518329   0.0000157949194499   0.0000909839959479
   0.0000395822548082  -0.0000269137944286
  -0.0000486808297849   0.0000290068484494  -0.0001340521430756   0.0001531157767987
   0.0000290515404946   0.0000110722588126  -0.0000685744386077  -0.0001216326971834
  -0.0000457065805995  -0.0002243450891512  -0.0001251391044273   0.0000238454197259
   0.0000854642508124   0.0000253017012037   0.0001707260528431  -0.0000283648502030
  -0.0000546558232585  -0.0000484062208957  -0.0000211564470868   0.0000467708410975
  -0.0000737130000278   0.0000064888489383   0.0000700145862504  -0.0000224456288844
   0.0000172319998319  -0.0000412721156630   0.0000757223757035   0.0000199415901070
  -0.0000524770502027  -0.0000427859733479  -0.0000072251319231   0.0000354578949443
  -0.0000296531174658   0.0001434426968105   0.0002134835567164  -0.0000126415706763
   0.0000341273237454  -0.0000244574456824  -0.0000133189605872  -0.0000869513385667
  -0.0000033526235913   0.0000025283856292
  -0.0001295299518596  -0.0000853215727764   0.0000906376750597  -0.0000008906573739
   0.0001068952796161   0.0000043852772691  -0.0001043669441398   0.0000358579007821
  -0.0002004998655312  -0.0000526070918045   0.0002130868915579   0.0002182765276591
   0.0002930923152240  -0.0000789723813917  -0.0000092464919677  -0.0000731307403913
  -0.0001950061121572  -0.0000759912395875  -0.0000075770763257   0.0000835459763852
   0.0000223279830715   0.0000277725077064   0.0000613653839158  -0.0000306062449733
  -0.0000172910383922  -0.0000249527981583   0.0001502236513493   0.0000199743583551
  -0.0000684620079927  -0.0000706930242804  -0.0000384967529889   0.0000602054325178
  -0.0000563965962876  -0.0000445082944768  -0.0000535176648274   0.0000262648123778
  -0.0000139242203808   0.0000134452954710   0.0000203790675302   0.0000801451931388
   0.0000071687934360  -0.0001133749307159
  -0.0000860062628705   0.0000574762735250  -0.0000735380964313   0.0000257284956375
  -0.0000438884532651  -0.0000098612863254  -0.0000541732534038  -0.0000092890674125
  -0.0000463603108907   0.0001046836688833   0.0002044443055015   0.0000291644480678
   0.0000086721637454  -0.0000751882112545   0.0000734355319991  -0.0000457945678256
  -0.0000793489993179  -0.0000245410925655  -0.0000256448797199   0.0001012503519717
   0.0000115852056335   0.0000313803479757   0.0000354542568294  -0.0000174293330307
  -0.0000052909414870  -0.0000258720801256   0.0001145984847589  -0.0000062218219729
  -0.0000635788334553  -0.0000456931358932  -0.0000236811102303   0.0000691564937255
  -0.0000131541489761  -0.0000065811065295  -0.0000250886312004   0.0000405116964959
   0.0000068514036607  -0.0000140930438932   0.0000532960940331  -0.0000110268996295
  -0.0000110316531291  -0.0000776257903484
  -0.0000647871197789   0.0000864277047840  -0.0000485557250383   0.0000707284179397
  -0.0000328533459638   0.0000764557907962  -0.0000726254473263   0.0000078719428493
  -0.0001133384040701  -0.0000309237613386   0.0000564103680292   0.0001555186286632
   0.0000553437161131  -0.0000794175679390  -0.0000035965085720  -0.0000161397973000
  -0.0000339174679984  -0.0000090848530760  -0.0000464436414403   0.0000858237030264
  -0.0000043470550256   0.0000029867810726   0.0000130928012752  -0.0000086445703136
   0.0000130722908294  -0.0000113722295837   0.0000473973228941  -0.0000103037039047
  -0.0000285743403145  -0.0000188086336450   0.0000060093747909   0.0000215055906989
  -0.0000200527689218   0.0000412908667824   0.0000172169709410   0.0000017223727515
   0.0000011952269096   0.0000064194562060   0.0000041420781768  -0.0000349034610297
   0.0000126167655547  -0.0000327829862665
   0.0000388057711864   0.0000477721990515  -0.0000677843992656  -0.0000239712408569
  -0.0000482117471249   0.0000257478518487  -0.0000058559403649   0.0000071373019832
   0.0000687667893608   0.0000863272787607   0.0000259095311304  -0.0001077668808061
  -0.0001078848081341   0.0000132982536704   0.0000749658702770   0.0000061999906762
   0.0000383905416506   0.0000095091994485  -0.0000011034428505   0.0000133406074965
  -0.0000113877194150  -0.0000080984348186   0.0000035287052128   0.0000057321763720
  -0.0000118512891024   0.0000043663732051  -0.0000145347470740  -0.0000092018906232
  -0.0000059892798002  -0.0000035690190282  -0.0000124634691063   0.0000162454427647
   0.0000038345519405  -0.0000026862868088  -0.0000095822994991   0.0000208303820471
  -0.0000019498951657   0.0000112600740241   0.0000098881252334  -0.0000219871081135
  -0.0000017734761859   0.0000161649268125
  -0.0000328719115459   0.0000068949073354   0.0000369381533929   0.0000105549486908
   0.0000044280741378  -0.0000004431436164  -0.0000094572096019   0.0000025117391381
  -0.0000322802659534  -0.0000297220714090   0.0000117247650260   0.0000509488132948
   0.0000391935414107   0.0000225170926757  -0.0000521248390819  -0.0000118076691569
  -0.0000071116624228  -0.0000049609027770  -0.0000198479862636   0.0000299662035675
   0.0000159322163442  -0.0000117706403746  -0.0000003753821312  -0.0000037163969676
  -0.0000038371034396   0.0000078803418128   0.0000138517958999  -0.0000005686118696
  -0.0000049646271042  -0.0000064686125867  -0.0000092632305648   0.0000024786406612
  -0.0000021340444909  -0.0000031137086698  -0.0000005546696040   0.0000170940668645
   0.0000013088190176   0.0000220682552171   0.0000082258091543   0.0000135117040591
   0.0000069943035909  -0.0000088669916043

$redundant_coords
 10 80
   2.8485162211639001   2.8616351526502024   2.7642363874075748   2.7714859932772109
   2.8745504905697152   2.1009038686512573   2.1025618043789089   2.1023715285721836
   2.1007431742315652   2.1034185498023472   2.1009707197568948   1.9799395244266591
   2.0996068115426629   2.1053163140402020   1.9144973001038361   1.9103187264672690
   1.9497785561894643   1.8255471973874209   1.9447602907233916   1.9174583405006955
   1.9502466048348330   1.9147735750677952   1.9162277301167172   1.8138309995231976
   1.9157234866023491   1.9507538523509340   1.8809686071623535   1.8935294233747630
   1.9134142581206461   1.9425728384998988   1.9350047473935013   1.8979985123326677
   1.8911054190330201   1.8871863487501515   1.8691912497441638   1.9290497380464942
   1.9157459440448201   1.9107818416974149   1.9249025212023978   1.8897213574789908
   1.8938044255814255  -2.5745008155808273   1.5993390921232742  -2.5779244064557223
  -0.4685790069802311   1.5870980259513585   1.5785001386902522  -0.5308452607852541
  -0.5188237826492463  -2.6490081355577684   0.5706693856146395   2.6187593004875849
   2.5951067666757175  -1.5581628680645097  -1.5592462868247270   0.4888436280482303
   0.5320145175744302   2.6608467712535835  -1.5742486210530484  -2.4823850276114259
  -0.3974054066565367   1.7278225815689192   1.7662384149122181  -2.4319672713124785
  -0.3067392830870239   0.3380980422662589  -1.7854239183197886   2.3917491012050220
  -1.7547587908858184   2.4049045557077195  -1.8107905648938296   0.2988922680529443
   2.1040684688779967   2.1521943054223729  -2.0990198881668762  -2.0293461528132219
   0.0026249607771139   2.4187436833469920   0.0720973552876601   0.2952217227609447

   2.9002789804454232   2.9014093318177050   2.7786712608931396   2.7929262610600123
   2.9219639386531457   2.0675991260680511   2.0703899948970443   2.0730811931847750
   2.0688002439608826   2.0684596599505238   2.0762170887368017   1.9057252149769144
   2.0717262357951243   2.0724456588053717   1.9229600423807549   1.8804176624274953
   1.9495905111243212   1.8258445514821953   1.9579804184824239   1.9275338138174005
   1.9587081400145243   1.9271128044062082   1.9334597517575194   1.7989343573843377
   1.8880471175354840   1.9573832323049210   1.8597300923027622   1.8758396815312177
   1.9267522464958700   1.9218252885870126   1.9622279631028128   1.9178268475996783
   1.9146953400254625   1.9123054653697338   1.8935056632223828   1.9221913125171259
   1.9363283509171278   1.9271455298453408   1.9352404349573895   1.8726655295878285
   1.8709513324903473  -2.6170919400526280   1.5495821916959134  -2.6232307410010964
  -0.5067195655700493   1.5650763556245972   1.5546327681174881  -0.5618784073135726
  -0.5452960188579722  -2.6567566178674555   0.5916052165017095   2.6573998083108066
   2.6599895071794015  -1.5163163647112858  -1.5152742187871826   0.5505203730219100
   0.5781812202489849   2.6861028014619825  -1.5312879139085078  -2.4832265994495817
  -0.4202433172513036   1.7123521545381259   1.7099938704739686  -2.5102081545073398
  -0.3776126827179097   0.3314517886576714  -1.7609968651618126   2.4001452416090050
  -1.7732795178234642   2.4174571355366377  -1.8039119290526358   0.2954139351278695
   2.1571837446671029   2.1337344574284849  -2.0609806907208705  -2.0395897047974061
   0.0488804542328241   2.4105799251756159   0.0687135856368720   0.3181312713561319

   2.9035241282732569   2.9016683034592838   2.7764992193488451   2.7945281831611077
   2.9289107154798519   2.0682773338292404   2.0716341840305854   2.0742622077343378
   2.0695836019393083   2.0688106360941561   2.0769898769584074   1.9138633633282438
   2.0719007005713204   2.0725017883300212   1.9225365099118699   1.8750121198656142
   1.9548197335005044   1.8200941952263838   1.9650362113521394   1.9269534096855809
   1.9667672630123316   1.9269149142120237   1.9352181130467236   1.7857372370594877
   1.8856498929840522   1.9632070017004806   1.8496002733234600   1.8754087175785088
   1.9262777033337888   1.9205838549642027   1.9741841329790915   1.9180160245940552
   1.9256683598613571   1.9226684603533424   1.8877839459733763   1.9204591988021196
   1.9410688185111329   1.9287714548112778   1.9369686380366244   1.8712143189862767
   1.8661256733002538  -2.6602803627032161   1.4998133209479421  -2.6685090257301733
  -0.5454174022017481   1.5222756630456471   1.5092503526853251  -0.6138412708430983
  -0.5925872974558216  -2.7062418892468649   0.6587091385457461   2.7192862283098096
   2.7260106477265365  -1.4514908605608483  -1.4469746603464582   0.6136024294176072
   0.6501856456363337   2.7603856447429269  -1.4622225726725946  -2.5372293872119451
  -0.4754114103942898   1.6646881389812020   1.6399725292510987  -2.5813948011108350
  -0.4412952517353411   0.3381997829040159  -1.7504747801885385   2.4028722907507492
  -1.7665006322179158   2.4280101118691153  -1.7987762000856131   0.2981718756288171
   2.1963751825742928   2.1554215076226555  -2.0236506708554618  -2.0178424879598502
   0.0862706407416187   2.4197365992472397   0.0922620538728245   0.3310620361546856

   2.9039942369377871   2.9010515244057680   2.7758410851280049   2.7954119740367007
   2.9327909283082816   2.0689729798821137   2.0723662477040397   2.0751259730773612
   2.0703195837593569   2.0691972995919494   2.0773637957008133   1.9130854848776397
   2.0721057959453790   2.0723717668672044   1.9167142825676027   1.8743395420708395
   1.9612333007333120   1.8158748483867690   1.9733646472956521   1.9224725706705714
   1.9784620274043296   1.9198161198432078   1.9316030995023150   1.7746046773971615
   1.8869881823949672   1.9711354742902807   1.8422526627369982   1.8764734100604394
   1.9208493220433673   1.9244826463042486   1.9874180518350530   1.9120023249540889
   1.9284108217484293   1.9221319982829497   1.8780735808389946   1.9200452093587288
   1.9442721089301429   1.9267680418947208   1.9371397895727442   1.8713531430632406
   1.8650019750937950  -2.6953259695485769   1.4550337795951394  -2.7022044105730290
  -0.5693788525371573   1.4879694900549318   1.4695503236462621  -0.6632752343896077
  -0.6379776269564871  -2.7562866409412323   0.7288571072347837   2.7763349586093038
   2.7838580530184185  -1.3859822477311607  -1.3844878991952230   0.6629899521792970
   0.7222050068782108   2.8370443618441552  -1.3986630939609119  -2.6089352386709148
  -0.5471195969132060   1.6066789986072203   1.5712317274287360  -2.6501379379932759
  -0.4963393424728439   0.3395772470546711  -1.7494181998921934   2.3929476284957523
  -1.7620823353396446   2.4321075248930777  -1.8063011678554364   0.2912880461014367
   2.2372335754309853   2.2000252482832927  -1.9841057098689401  -1.9748775967053731
   0.1241767523219812   2.4235137578830690   0.1381792264036317   0.3345183109362052

   2.9055959030426766   2.9017388382744187   2.7734051332500211   2.7941771819289372
   2.9374336522600770   2.0691089224331534   2.0719495116031359   2.0750081568734378
   2.0704538859226629   2.0688733032350131   2.0773152596805868   1.9151799300441776
   2.0722501609685544   2.0708278528574433   1.9130100207379537   1.8736537362051326
   1.9663314026954903   1.8170149712145751   1.9761561697468168   1.9174388617207860
   1.9846491867686977   1.9134954349652231   1.9283919759992729   1.7729204377761281
   1.8874237292704017   1.9751736319318960   1.8390463788012998   1.8780986939567912
   1.9184468716618133   1.9258609939940972   1.9935421448306452   1.9080110641677825
   1.9271552035201329   1.9168052886142823   1.8677579410292005   1.9162127371126911
   1.9482624500586048   1.9244328400491810   1.9362333877973263   1.8709394713850642
   1.8683564093556990  -2.6809790121522759   1.4607762526337227  -2.6880424330527748
  -0.5466123906591892   1.5037530479742955   1.4828458924312120  -0.6585841499623769
  -0.6306135735187895  -2.7499739761148909   0.7586090032440940   2.7989354931712218
   2.8102672985051504  -1.3564319212273124  -1.3578770842030305   0.6824494057240977
   0.7563203483343415   2.8713612728057467  -1.3714975444467115  -2.6799749717386923
  -0.6177761118087489   1.5422324972873851   1.5109641257389468  -2.7100223215106962
  -0.5500137124145569   0.2902392762868292  -1.7977829123161240   2.3375383303768751
  -1.8101439698090311   2.3850191487676007  -1.8601955803660744   0.2371550842810140
   2.3083114761418400   2.2802911252946498  -1.9172996151843136  -1.8949983596894886
   0.1905962070111350   2.3756906727234659   0.2227169094412166   0.2876684841205125

   2.9062330616824381   2.9029742793981064   2.7747396829853690   2.7948302133208953
   2.9409403867535966   2.0689526187118523   2.0715539329627477   2.0749394795142981
   2.0702025896664584   2.0687039742872337   2.0767101554370591   1.9171290322288859
   2.0717658780027102   2.0698839685422175   1.9123079596331909   1.8736597398936949
   1.9679253818306635   1.8175207018848323   1.9754718877637245   1.9166485401413453
   1.9888235340652074   1.9085835871043073   1.9277938060095581   1.7735062120979044
   1.8868581647437841   1.9762689411377388   1.8382001141236417   1.8798097226132022
   1.9173496977845677   1.9291673070367608   1.9968907493353054   1.9009677808626786
   1.9136536192890212   1.9019876226308841   1.8556458256767610   1.9152644116511801
   1.9545421323592163   1.9177508715727516   1.9328057412030279   1.8707097863617952
   1.8730963730075760  -2.6615343950934909   1.4783131204538369  -2.6645401812860072
  -0.5212023896537467   1.5281862279238851   1.5026928839439906  -0.6406449076882726
  -0.6121457775158612  -2.7311038056579680   0.7762623849538717   2.8141926663379917
   2.8238509969832255  -1.3373053606358916  -1.3457665646065968   0.6921637167775228
   0.7791814380372264   2.8927491836269903  -1.3525058421684766  -2.7552185842008683
  -0.6932552065280766   1.4722082732766595   1.4666206717552961  -2.7546012577514980
  -0.5891377779467614   0.2348958031260612  -1.8536325345145495   2.2812792406491038
  -1.8583134977024467   2.3363434718365284  -1.9148899187964310   0.1880699398205959
   2.3724936016037610   2.3715981653215525  -1.8579662670700325  -1.8088064007370603
   0.2448144740509414   2.3219119508601129   0.3188727268157599   0.2333836132195019

   2.9078297486036497   2.9041455670303256   2.7743792422978877   2.7933535459346315
   2.9439863340195824   2.0689367803755494   2.0711056888807384   2.0747984543428442
   2.0700913994908032   2.0686669045853225   2.0766133177394770   1.9178623358688203
   2.0717533604407503   2.0691606552456130   1.9148739519454143   1.8729861206693397
   1.9677953687282856   1.8188144657875613   1.9715278895989947   1.9177803106271529
   1.9883818754797564   1.9068026394715412   1.9284497978903863   1.7782079830067175
   1.8851437326290268   1.9751111920726971   1.8381364538713687   1.8807756374634992
   1.9193286072388065   1.9299744441090116   1.9953736896994378   1.8986840384605339
   1.9051258480939297   1.8930698138270838   1.8470713514225714   1.9135566262797628
   1.9595682956797007   1.9131836260731008   1.9306907996636415   1.8703272706854805
   1.8765763860674323  -2.6240645058643755   1.5173427268151456  -2.6236263660192489
  -0.4818482915191842   1.5707532078343520   1.5427088136495832  -0.5990692608504865
  -0.5714630065133168  -2.6878749941789493   0.7683245436000925   2.8086096972326877
   2.8196576403978555  -1.3414438264204629  -1.3537592967611747   0.6865258568714199
   0.7767244253213508   2.8864927953419066  -1.3564073582050846  -2.8028387819343266
  -0.7406118468230128   1.4234357684362371   1.4380141310201628  -2.7829442410481091
  -0.6188966257888608   0.1674399532846554  -1.9209290397093464   2.2180358049611510
  -1.9211372110330465   2.2736791031525381  -1.9767171662063434   0.1294586406434493
   2.4343942810692556   2.4487531572373653  -1.8002352028257551  -1.7347400362407737
   0.2994569108756917   2.2558722892967471   0.4001973339527906   0.1675032963027451

   2.9100528258183722   2.9046579525552545   2.7754799557060048   2.7913910630490664
   2.9453959130096901   2.0687192005284061   2.0707684734622029   2.0746423607876778
   2.0697293103695911   2.0686575835370524   2.0765400573742832   1.9180080467018961
   2.0716734408689761   2.0693492951614356   1.9228521274106813   1.8728932728524281
   1.9627300774065086   1.8200647131921679   1.9622225193054830   1.9236626746355447
   1.9831450469087077   1.9081779562755499   1.9307195391671077   1.7869379875833846
   1.8826801849658317   1.9711318786708247   1.8398098033402148   1.8812266689231922
   1.9238479930742305   1.9306963440210008   1.9892036175650087   1.8976800893962120
   1.8973291226418081   1.8878791425825852   1.8436426261317040   1.9151425544388829
   1.9637911115828168   1.9063310182536350   1.9276684644972626   1.8710048932772234
   1.8796128425566065  -2.5769915153974114   1.5750583812182279  -2.5687243880682855
  -0.4375889775044072   1.6263863631490123   1.5940839790545038  -0.5370514315093809
  -0.5130161747439892  -2.6251259874716668   0.7369437644595871   2.7847893997432127
   2.7955691121421298  -1.3671560213725058  -1.3835164092053647   0.6643292260782619
   0.7506502166963547   2.8547500025284474  -1.3805896693675137  -2.8196225256140508
  -0.7570331403803680   1.4009922402900237   1.4345112500081205  -2.7860846719377843
  -0.6280592912673905   0.0940437821852809  -1.9949200759776136   2.1574640606564284
  -1.9863297005104812   2.2078917485062108  -2.0356940711123785   0.0770905779606661
   2.4809016991826232   2.5045815483705614  -1.7559914882059826  -1.6846723759868425
   0.3379398946162012   2.1840709575960604   0.4582894285795795   0.0951070994331661

   2.9137786679021995   2.9060778695087577   2.7725364593182307   2.7874105300024992
   2.9484990305836210   2.0688745888874474   2.0705120083198021   2.0743638097324366
   2.0699304515642685   2.0685308409102530   2.0767439405088317   1.9183203845894730
   2.0721295034471394   2.0685601027121505   1.9273901698294444   1.8708400715745017
   1.9625678537328122   1.8202423531480316   1.9584790438923645   1.9252128031998259
   1.9814533901483502   1.9084110803731182   1.9313554757532225   1.7901648849329639
   1.8810185471288492   1.9706378662062007   1.8382141490713695   1.8812932868151777
   1.9260000889408200   1.9296607383106779   1.9886658886881234   1.8987064160563702
   1.9028506614564169   1.8925780789476654   1.8361605547880653   1.9141823237889624
   1.9685891357816212   1.9051513708013541   1.9269432612742499   1.8699343028334512
   1.8786098209626736  -2.5332067150754325   1.6210126939464786  -2.5230036566408405
  -0.3940377584831612   1.6740754653039505   1.6398940048389103  -0.4890718933187690
  -0.4650934912883212  -2.5751780785535647   0.7235458776483764   2.7738653191027978
   2.7879572862623787  -1.3774747830324994  -1.3942073602363327   0.6561120812180896
   0.7416449082397040   2.8426655689205798  -1.3902002968045855  -2.8446799404303054
  -0.7819926414637292   1.3737685861245890   1.4046494907640301  -2.8158485174489796
  -0.6600872898606611   0.0212267089374058  -2.0660905807514318   2.0908265686372811
  -2.0566979954940283   2.1391700219967191  -2.1009924918566600   0.0129018642058464
   2.5453127956455637   2.5622568921511752  -1.6941112574026724  -1.6291244735622423
   0.3976926840634980   2.1125929556230516   0.5184956380198242   0.0252756659342130

   2.9318245216459280   2.9253285330776833   2.7727311827206234   2.7741666598285679
   2.9325344809442782   2.0704836210346822   2.0695340481112603   2.0712522157380588
   2.0694498683219384   2.0681581395051336   2.0749679125194289   1.9213342072330704
   2.0742215348229083   2.0680447797319932   1.9592709227979581   1.8705939820847881
   1.9337280214090866   1.8197118773808227   1.9345488547954923   1.9472805442618115
   1.9559835920257840   1.9245402935750904   1.9312186793378578   1.8162296136848146
   1.8724820574270871   1.9642325563469336   1.8615059161752074   1.8779215257531596
   1.9238019609963293   1.9320866726785317   1.9817974616277860   1.8849842222425492
   1.9048231125647730   1.9028620132107006   1.8130451735686912   1.9298635162410429
   1.9802059441008104   1.8847346784528682   1.9223885737440536   1.8763394078384554
   1.8685787188399496  -2.1723406872013573   2.0294270604139850  -2.1321815729102616
  -0.0507640133460183   2.0597780390102907   2.0161768761011398  -0.0652406834631033
  -0.0617986348450485  -2.1564663787221372   0.4932261470910975   2.5647448238710826
   2.5590096104615556  -1.5913874507454444  -1.6395620988814914   0.4319565778984928
   0.5169536408381450   2.6015672386746829  -1.6100993917249145  -2.8419984947682089
  -0.7902648647678034   1.3735434320648412   1.4120786721020233  -2.8193730050771593
  -0.6555647082445158  -0.4188476553923194  -2.5015372458513823   1.6996737176785268
  -2.4638767499306176   1.7366189667899055  -2.4793222058747624  -0.3453553768597724
   2.7864751195623647   2.8071711400960773  -1.4482835262490044  -1.4063800461104763
   0.6213505947240296   1.6853417282339789   0.7587444787278592  -0.3973478622250839


$redundant_gradients
 10 80
  -0.0205278512578527  -0.0146177248375653  -0.0095503650098671  -0.0111140967321603
  -0.0159073340179372   0.0110567739791370   0.0101954211465507   0.0090482785096543
   0.0105778615605729   0.0111484924611061   0.0075330198003881   0.0269982423120540
   0.0087877596596164   0.0102392216773570  -0.0004987905029552   0.0022942115006867
   0.0009043640352524  -0.0005982251897186  -0.0011200796939021  -0.0011722330209032
  -0.0000232898073526  -0.0013794159736324  -0.0011200712762750   0.0010688870086891
   0.0025668415841632  -0.0012971557736890   0.0033706442340897   0.0027029867095762
  -0.0018491563926383   0.0009986968284455  -0.0034435529368437  -0.0018529817894474
   0.0001750826405100   0.0008324626080603  -0.0076171619901022  -0.0006554917947719
  -0.0033024704857353  -0.0020067583010804  -0.0020367770384686   0.0029302634900580
   0.0049947697109603   0.0020165332712045   0.0018990084918530   0.0018434816130989
   0.0019610063924505   0.0000283772944552   0.0004101275161083   0.0002926027367568
   0.0000839041732092  -0.0015225015818870   0.0012683251879855  -0.0001026359687884
  -0.0023175236700692  -0.0010156331327221  -0.0000335653493616  -0.0014045265061356
  -0.0010150018123009   0.0012689565084067  -0.0001020046483672  -0.0020202788855441
   0.0007409982699663  -0.0006922764117629   0.0013126408696110   0.0040739180251214
   0.0026406433433922   0.0008342509674525  -0.0018709412805953  -0.0006406675294130
   0.0014157674063071  -0.0012894248417407  -0.0003509196351812  -0.0000591510905584
  -0.0027260782127005   0.0021470153478582  -0.0007760202444971   0.0015036556990325
  -0.0014193798933227   0.0011239988616843   0.0001969573796548  -0.0015811933863635

  -0.0018384492828771  -0.0013588935671415  -0.0007873774679137  -0.0006978421496919
  -0.0013587455368825  -0.0004259483913231  -0.0002510683953391  -0.0001548199769223
  -0.0004199283295379  -0.0005558269791027  -0.0000243753612622  -0.0032444906308210
  -0.0001509661404982  -0.0003153799842469   0.0000639965460123   0.0003518986601793
   0.0000365425540686   0.0000199968424042  -0.0003717847099448  -0.0001176810565730
  -0.0002334904886339  -0.0000931131658167  -0.0002186815111062   0.0003037984347167
   0.0003544900681430  -0.0001373354564112   0.0002187161424398   0.0002750062180832
   0.0000025959942353   0.0002774188033507  -0.0006784707950232  -0.0000951351752259
  -0.0004147719328692  -0.0000641507873058  -0.0004767345299779  -0.0000808802468750
  -0.0002538637254953   0.0000558979881974  -0.0002094992522430   0.0002225223750540
   0.0002585997336519   0.0004701337287590   0.0006185590554674   0.0004550554142711
   0.0003066300875627   0.0002113440040945   0.0002644814460465   0.0004129067727549
   0.0003748476452908   0.0001691953625783  -0.0002561991339423  -0.0003874130705891
  -0.0005698045416576  -0.0004851530002101  -0.0003408506753898  -0.0004720646120365
  -0.0005867513092399  -0.0003577974429721  -0.0004890113796189  -0.0000889437131875
   0.0003584577430135  -0.0001679012768734   0.0007383537759652   0.0011857552321662
   0.0006593962122793   0.0000887108888705  -0.0003001580219924   0.0001166675233414
  -0.0000188194000119  -0.0004076883108748   0.0000940750505257   0.0000091372344590
  -0.0005894705198874   0.0002784966178512  -0.0003308785815537   0.0002163813500551
  -0.0003929938493498   0.0000661184160548   0.0000199046795175  -0.0003227504948081

  -0.0001868132621906  -0.0003956747306041  -0.0002761524744918   0.0001302743324647
  -0.0000594885397463  -0.0002657285736618   0.0000497902789994   0.0001195011171977
  -0.0002879894232190  -0.0003452285476684   0.0001507259585353   0.0007764175024001
  -0.0000637183475365  -0.0001399210730045   0.0002775372273521  -0.0000169257867249
   0.0000478299605035  -0.0000852138191899  -0.0002443184461396   0.0000305773210111
  -0.0003182786571659   0.0002407151228088   0.0000490062779161   0.0001107814414470
   0.0000145068755367  -0.0000859689958679  -0.0000143061461537   0.0000198408051336
   0.0002111996152074  -0.0001194903267920  -0.0003138795897821   0.0002303097384629
  -0.0000618712209852   0.0002198214263308   0.0000060462403922  -0.0001497177724027
   0.0001358470053284   0.0002357139707358  -0.0000757147166356  -0.0000347548428780
  -0.0001077653283422   0.0002103829634508   0.0003428794073506  -0.0000125507663356
  -0.0001450472102355  -0.0000209381134064   0.0002165224279946   0.0003490188718945
   0.0003344920602799   0.0003406315248237  -0.0004105509941548  -0.0001870064738438
  -0.0000414937730935  -0.0003823920170417  -0.0000696527502065   0.0001538917701044
  -0.0004201542986305  -0.0004483132757435  -0.0002247687554326   0.0003715612699457
   0.0004633511414945   0.0000065357355788   0.0003117343022158   0.0004035241737646
  -0.0000532912321511  -0.0000533803097184  -0.0000841849742678   0.0002396912126235
  -0.0002291747068596  -0.0002599793714091   0.0002352736913249   0.0000638968154822
  -0.0000138780615384  -0.0002403173211589  -0.0000046957747128  -0.0002625290587117
  -0.0000269075122655  -0.0000577978310169  -0.0002494996079845  -0.0000886024955664

   0.0003055979431876  -0.0000721222278114  -0.0000026117352518   0.0001997471118354
   0.0002127738206592   0.0000329819895841   0.0001246724249893   0.0001298974468446
   0.0000354237961365  -0.0000198569021585   0.0001390981063559   0.0001136355723130
   0.0000784605874925   0.0000070495934638   0.0001044560684431  -0.0000694828855923
   0.0000246148521107  -0.0000047713210116  -0.0000429289096862  -0.0000050748876637
  -0.0001442618332321   0.0001994781987785   0.0000730381423647  -0.0000665436198540
  -0.0000630513118075   0.0000148558137305  -0.0000161677564935  -0.0000471562718187
   0.0000223537339643  -0.0001981313413758   0.0000422493220449   0.0002079808468822
   0.0002743258837935   0.0002439626355840   0.0000829325663774  -0.0000631031518881
   0.0001514079069860   0.0001526774834707   0.0000038227198278  -0.0000757932101081
  -0.0001641620291636   0.0000553283522172   0.0000525438120881  -0.0001544123772852
  -0.0001516278371561  -0.0001106411229037   0.0000733827612594   0.0000705982211303
   0.0000963150664696   0.0001143694755118  -0.0001488902996349  -0.0000157861433640
   0.0001191644327868  -0.0001132572279409   0.0000835313610929   0.0002166355173638
  -0.0001287238217451  -0.0001643568934390  -0.0000312527371681   0.0003965845617105
   0.0003465692266564   0.0002733616780147  -0.0001299265992599  -0.0001799419343140
  -0.0002531494829557  -0.0000251155071744   0.0000500972114801   0.0000916839363904
  -0.0001108021705942  -0.0000355894519397   0.0000987459487877   0.0000059972729706
   0.0001637836651584  -0.0003838080517402   0.0001250817721066  -0.0003921900403083
   0.0001166997835385  -0.0000180534947771  -0.0003451061586884   0.0000571592238774

   0.0003394991490116  -0.0000254462183245  -0.0002063359283585   0.0001773597133068
   0.0000815080554461   0.0001693401020682  -0.0000913624253994  -0.0000528860479624
   0.0001701714189855  -0.0000177354091663   0.0000691066438384   0.0005749629053430
   0.0002089248589748  -0.0002290988863550  -0.0000581068063857  -0.0000332460133683
   0.0001314412308932   0.0000556151052495   0.0000964999776923  -0.0002045253916148
  -0.0000318640860584   0.0000995793754338  -0.0000843699936587  -0.0001323329244640
  -0.0000292275773540   0.0001742393915636   0.0000695078033785  -0.0000201678680820
  -0.0001804142519611  -0.0003216989819949   0.0002320198158049   0.0002264922521244
   0.0005489238171302   0.0001889730294628   0.0000436653728344  -0.0001262922888570
  -0.0000094983996047   0.0002193698378094   0.0001170950832354  -0.0000637873934965
  -0.0001321009161230   0.0001256511778568  -0.0001287933369935  -0.0001618833346595
   0.0000925611801908  -0.0001423862274214   0.0001031583597949  -0.0001512861550554
  -0.0001092962297553  -0.0001317890478173   0.0000262826665878  -0.0000955613477636
   0.0002281885172166   0.0000130637075604   0.0002414074762440   0.0001195634618926
   0.0000137776043309   0.0000269965633583  -0.0000948474509931   0.0003889263265626
   0.0003102694256609   0.0004494585786423  -0.0004022643779208  -0.0004809212788225
  -0.0003417321258411   0.0001493000685097   0.0002457965702535   0.0000156115139112
  -0.0001033092637822  -0.0000068127620384   0.0000073474515412  -0.0002369978183808
   0.0001536708170365  -0.0004317867048268   0.0001309379715202  -0.0002442284672299
   0.0003184962091170   0.0001410360061397  -0.0004090538593105   0.0002375325078835

   0.0000870693279082   0.0001853732258761  -0.0001060894605049   0.0000909982882770
   0.0000457742819484   0.0001336312101988  -0.0001704131518258  -0.0001607217214940
   0.0001519718217020   0.0000347250590489  -0.0001219480978849   0.0004643418972809
   0.0000860110717974  -0.0002154084286886  -0.0001584692172763   0.0000110715275306
   0.0000955817844909   0.0001021241979306   0.0001234893454025  -0.0001912754164878
   0.0001534444574376  -0.0000573474296342  -0.0000810631369256  -0.0001642540655173
  -0.0000016118506541   0.0001355133695012   0.0001896170709260   0.0000333188871244
  -0.0002557943160548  -0.0001823447623511   0.0002295306258107  -0.0000270740140039
   0.0003595939715598   0.0000140225195833  -0.0001024285195243  -0.0000517899128518
  -0.0000586819580233   0.0000674508259387   0.0000440883118964  -0.0000209712575470
   0.0000214798302154   0.0000325314085570  -0.0002248255309923  -0.0000748482443659
   0.0001825086951834  -0.0000593107979430  -0.0000008902792332  -0.0002582472187825
  -0.0002092880845694  -0.0002427097723596   0.0001868132572356  -0.0000102370952360
   0.0000841351101072   0.0001267299796081   0.0001442183877348  -0.0000528319647368
   0.0001383991457891   0.0001984824234167   0.0000014320709451   0.0000970334999747
   0.0000138018012025   0.0003075433730206  -0.0002773015342692  -0.0003605332330415
  -0.0000667916612234   0.0002024880604726   0.0002575802158513  -0.0000166596844624
   0.0000817813275242   0.0001368734829029  -0.0000522809666808  -0.0001373664174107
   0.0000209917461826  -0.0001410682077148   0.0000046628974954  -0.0000360595644138
   0.0001096715407963   0.0001668667782542  -0.0001247393590276   0.0002219589336329

  -0.0001952890683877   0.0002060714482602  -0.0002399155643511   0.0000096728382011
   0.0000415395335333   0.0001259921389238  -0.0002099498638549  -0.0001565085737296
   0.0001208182821976   0.0000421801696528  -0.0001000178595359   0.0001117099225762
   0.0000771373683725  -0.0002325250542238  -0.0001503094175803   0.0000138468737865
   0.0001312744662290   0.0000554997215590   0.0000948277708424  -0.0001606088230799
   0.0001768656764677  -0.0001083610473014  -0.0000914216547002  -0.0000974230428756
   0.0000117896350522   0.0000925518601605   0.0001960178001180   0.0000494663161118
  -0.0001960915203834  -0.0001193274887683   0.0001245242750829  -0.0000662114363202
   0.0001571185601624  -0.0001113965791673  -0.0001359452940006  -0.0000927331645796
  -0.0000892522884830   0.0000677546171671   0.0000601141531892  -0.0000183676725469
   0.0000736989890591   0.0000146270946135  -0.0002378963593485  -0.0000383830055400
   0.0002141404484220  -0.0000139521016645   0.0000013956161797  -0.0002511278377824
  -0.0002134654554730  -0.0002266969339068   0.0001707115553165  -0.0000265545836786
   0.0000528521984522   0.0001153224507290   0.0001082413030397  -0.0000890248359555
   0.0001197971977752   0.0001751863023627  -0.0000220798366324  -0.0000591634834221
  -0.0001091489871235   0.0000977533882796  -0.0001167012357683  -0.0001666867394697
   0.0000402156359334   0.0002651226181493   0.0002721738979006   0.0000440174415486
   0.0001029359590428   0.0001099872387941   0.0000024507259966  -0.0001181692175579
  -0.0000638919053774   0.0000241588415838  -0.0001007915914426   0.0001796168155676
   0.0000546663825412   0.0002235559025973   0.0000610585276490   0.0002306071823486

  -0.0003508469839601   0.0000091156723167  -0.0000142152493933  -0.0001703545830256
   0.0000276490111544  -0.0000286754725532  -0.0000685492928678  -0.0000162437156555
  -0.0000752501358595   0.0000415009638552  -0.0000083199155564  -0.0003166055156846
  -0.0000557325079695   0.0000561775521930  -0.0000110794455113   0.0000123169780093
   0.0000268039856094  -0.0000749509819751  -0.0000255154634547   0.0000732470225190
   0.0000185111904775  -0.0001059586931695  -0.0000417482860718   0.0001637487428604
   0.0000419833405389  -0.0000801294736109  -0.0000792745200987   0.0000277793914894
   0.0000542010543412   0.0002121407347830  -0.0001130785028340  -0.0001039582448296
  -0.0003319011412087  -0.0002158873316531   0.0000538248031753   0.0000214324951775
  -0.0000445212122334  -0.0000911175412253   0.0000116245944710   0.0000364461204637
   0.0000624192741309  -0.0001253412440891  -0.0000952217471419  -0.0000101832284179
  -0.0000403027253652  -0.0000014232336852  -0.0000938025744724  -0.0000636830775252
  -0.0000864617524091  -0.0000549230827924   0.0000435580957192   0.0000336798025070
  -0.0000889107443322   0.0000533314911010  -0.0000986841397140  -0.0001085624329261
   0.0000504273032440   0.0000406539078622   0.0000307756146500  -0.0002232029233885
  -0.0001282491272963  -0.0001928038250447   0.0002350707661682   0.0003300245622604
   0.0002654698645119   0.0001022069026583   0.0000186907506338   0.0000832997271700
   0.0001681583219398   0.0000846421699154   0.0001079895365737   0.0001492511464515
  -0.0002132276357201   0.0001702609080679  -0.0002099198930550   0.0001689687043130
  -0.0002112120968099   0.0001268967120620   0.0001669531654028   0.0000433805600375

  -0.0002971856689944  -0.0000918893579976  -0.0002815943970754  -0.0000292309632695
   0.0003083887537123  -0.0000014082220771  -0.0000889307559562   0.0000441557371295
  -0.0000304295573411  -0.0000472082591002   0.0001308574399215  -0.0002760615869817
   0.0000491668539052  -0.0001356879916834   0.0000511567400717  -0.0000562678244201
   0.0001265438259038  -0.0000950392385565  -0.0000694147853967   0.0000477876875784
  -0.0000513934804589  -0.0000066992642234   0.0000220023163665   0.0001062989403945
  -0.0000001917920965  -0.0000654783123855  -0.0000846122517910  -0.0000166169565789
   0.0001180239608042  -0.0000606694429013  -0.0001163868725597   0.0001752044033652
  -0.0000281291721171  -0.0000319974382468   0.0000699754611933  -0.0001508218676039
   0.0000963379696008   0.0002147355312534   0.0001066215083818  -0.0001128514225912
  -0.0001455740168825  -0.0000606656275050  -0.0001149410102617  -0.0001436858595837
  -0.0000894104768271  -0.0000615073140236  -0.0000308878310489  -0.0000851632138055
  -0.0000327624647016  -0.0000029846682454  -0.0000783028423702  -0.0000016276707945
   0.0001630889557023  -0.0000392666980081   0.0001240528113402   0.0002007279829159
  -0.0000549088892284  -0.0000939450335904  -0.0000172698620148  -0.0000188284877355
   0.0000318079811648  -0.0001979111391884  -0.0000068841068983   0.0000437523620020
  -0.0001859667583511   0.0001932646680236   0.0001482922991425   0.0002235903787107
  -0.0000396810633454  -0.0000846534322265   0.0002186307384779  -0.0000093553526582
   0.0000714948407033  -0.0000125971933856  -0.0000267271541570   0.0001520462584122
   0.0001379162976409   0.0001883050277908   0.0000856248014747   0.0001433326589097

   0.0000223411475452  -0.0000043285042941  -0.0000007300805143  -0.0000116517545451
   0.0000455538913690  -0.0000058981142009  -0.0000090314260097  -0.0000018217415505
  -0.0000078157676314   0.0000006680845107   0.0000018185883718   0.0000102437329076
  -0.0000030794252735  -0.0000129146475975   0.0000081506296900  -0.0000124667460737
   0.0000156975103496  -0.0000131950604465   0.0000030420001454  -0.0000002423417177
  -0.0000041669227641   0.0000019626257669  -0.0000005429906361   0.0000023953201490
  -0.0000049138936180   0.0000055386345633  -0.0000004902968914  -0.0000023086763997
   0.0000064450394506  -0.0000010046151994  -0.0000053751399142   0.0000032704452571
   0.0000070029288892   0.0000022961540205   0.0000065963166858  -0.0000045314794615
   0.0000027473660253   0.0000051105343838   0.0000156507895760  -0.0000090089183526
  -0.0000094207606997   0.0000045252391488  -0.0000079438130378  -0.0000084266889661
   0.0000040423632205  -0.0000001416333665   0.0000074346438627  -0.0000050344083239
   0.0000003412425617   0.0000032506472756  -0.0000009236798880   0.0000007334827465
   0.0000116563917414   0.0000066713109355   0.0000040614009178   0.0000057185635524
   0.0000046765373598  -0.0000029184534638  -0.0000012612908293   0.0000000034489051
  -0.0000014044843566  -0.0000089753783305  -0.0000123985873772  -0.0000138065206389
  -0.0000213774146128  -0.0000053470655420   0.0000000591489619  -0.0000038304997795
  -0.0000144122465242  -0.0000090060320202  -0.0000022643839839  -0.0000128956807617
   0.0000140402772502  -0.0000054549541117   0.0000036576425284   0.0000105789015072
   0.0000196914981473  -0.0000037809497464   0.0000049276806101   0.0000016252647576


$hessian_approx
 42 42
                  0          1          2          3          4          5    
      0       0.565424  -0.003107  -0.017489  -0.158548   0.046655  -0.047788
      1      -0.003107   0.484150   0.035539   0.059747  -0.125824   0.037999
      2      -0.017489   0.035539   0.559258  -0.049199   0.047087  -0.115892
      3      -0.158548   0.059747  -0.049199   0.473883  -0.002431  -0.006086
      4       0.046655  -0.125824   0.047087  -0.002431   0.579875   0.013421
      5      -0.047788   0.037999  -0.115892  -0.006086   0.013421   0.570193
      6      -0.037332  -0.002601  -0.008412  -0.190993  -0.024315   0.048710
      7      -0.004366   0.001184   0.001543  -0.059219  -0.101117   0.007607
      8      -0.005294   0.001006  -0.000451   0.041395   0.018861  -0.105985
      9      -0.031074  -0.011428  -0.014811   0.004289  -0.011794   0.008677
     10      -0.022666   0.002077  -0.002035   0.006844  -0.045426   0.017236
     11      -0.029656  -0.001797   0.011115   0.018078   0.002357   0.023741
     12      -0.114129  -0.057139   0.012611   0.000726   0.006994  -0.000825
     13      -0.040150  -0.197160   0.019305   0.002245  -0.040546   0.015304
     14       0.004485   0.010938  -0.095356  -0.003518   0.019619  -0.005372
     15      -0.181142   0.025084   0.110996   0.000622   0.014967  -0.000594
     16       0.011978  -0.053560  -0.012118   0.015894  -0.001198  -0.012673
     17       0.090436  -0.019846  -0.126360  -0.026575  -0.011722   0.013818
     18      -0.056714  -0.014183  -0.039295   0.000044  -0.004015  -0.026405
     19      -0.003838  -0.081926  -0.080737   0.012089   0.010092   0.014523
     20      -0.007165  -0.073809  -0.231782   0.014233   0.008977  -0.027820
     21       0.001855  -0.001142  -0.027203  -0.049926   0.003097   0.024579
     22      -0.003305   0.003513   0.017749  -0.000162  -0.064265  -0.025009
     23      -0.023820  -0.018011  -0.006404   0.011093  -0.045248  -0.267661
     24       0.002176   0.024316   0.006283  -0.050867  -0.012174  -0.002380
     25       0.021793   0.001842  -0.013537   0.000566  -0.246234  -0.071041
     26       0.008880   0.021126  -0.000496   0.000182  -0.059937  -0.071879
     27      -0.006251   0.000365   0.007829  -0.014345  -0.010977  -0.020814
     28      -0.005536  -0.004958   0.002437  -0.011537   0.006317  -0.009914
     29      -0.001832   0.003358   0.006644   0.013382  -0.019538   0.002964
     30      -0.001593   0.001143   0.004108  -0.007286   0.002146   0.026417
     31       0.003196  -0.003706  -0.005624  -0.010991   0.014834   0.014768
     32       0.004642  -0.003726  -0.007606  -0.001406   0.014459  -0.005957
     33       0.001691   0.002347  -0.000074  -0.003365   0.002906  -0.003056
     34       0.010455   0.001896   0.002197  -0.006755   0.003393  -0.007369
     35       0.017595   0.006647   0.004185  -0.013339   0.012371  -0.011821
     36       0.007982  -0.008942   0.015433  -0.003532  -0.005045  -0.000973
     37      -0.004706  -0.010900   0.021375  -0.003831   0.001864  -0.000208
     38       0.021042  -0.005686   0.013648   0.003232  -0.010662   0.001122
     39       0.006913  -0.015412  -0.000194  -0.000941  -0.006016   0.000992
     40      -0.005505  -0.014002  -0.033845  -0.002704   0.006967   0.002862
     41      -0.013770   0.008977  -0.010200  -0.002372   0.007949  -0.002671
                  6          7          8          9         10         11    
      0      -0.037332  -0.004366  -0.005294  -0.031074  -0.022666  -0.029656
      1      -0.002601   0.001184   0.001006  -0.011428   0.002077  -0.001797
      2      -0.008412   0.001543  -0.000451  -0.014811  -0.002035   0.011115
      3      -0.190993  -0.059219   0.041395   0.004289   0.006844   0.018078
      4      -0.024315  -0.101117   0.018861  -0.011794  -0.045426   0.002357
      5       0.048710   0.007607  -0.105985   0.008677   0.017236   0.023741
      6       0.556998  -0.037984   0.026074  -0.082053   0.012045  -0.016915
      7      -0.037984   0.490609   0.050098   0.048905  -0.218488  -0.037230
      8       0.026074   0.050098   0.588132  -0.049478   0.020733  -0.107896
      9      -0.082053   0.048905  -0.049478   0.376694  -0.076331   0.119172
     10       0.012045  -0.218488   0.020733  -0.076331   0.422898   0.069747
     11      -0.016915  -0.037230  -0.107896   0.119172   0.069747   0.362947
     12      -0.024876   0.011950   0.003107  -0.207062   0.055606  -0.054371
     13       0.026300  -0.019089   0.016841   0.035986  -0.099953  -0.038000
     14      -0.006744   0.012711   0.015204  -0.005398  -0.018858  -0.115854
     15       0.007829   0.014362  -0.008051   0.000939  -0.012899   0.009691
     16       0.000857  -0.005411   0.006176  -0.002193  -0.002871  -0.005727
     17      -0.003120  -0.006252   0.004537  -0.002282   0.005551  -0.006133
     18      -0.000596   0.005056   0.001998  -0.001064  -0.005149  -0.007402
     19       0.004663   0.003038  -0.002460   0.005732  -0.001985   0.012591
     20       0.009049   0.011041  -0.006056   0.008338  -0.007925   0.011111
     21      -0.007856   0.006601   0.031113  -0.001024  -0.001685  -0.004496
     22      -0.004345   0.003815   0.017319  -0.001750  -0.000409  -0.006785
     23       0.002970  -0.012999  -0.001476  -0.000564  -0.009237  -0.014359
     24       0.003262  -0.028439  -0.009129  -0.002190   0.000180   0.011118
     25       0.004678   0.002409  -0.012841  -0.005879   0.002731   0.015470
     26      -0.005205   0.012311  -0.001710  -0.002785   0.006144   0.006656
     27      -0.149421   0.016699  -0.109468  -0.009227  -0.013420  -0.000811
     28       0.005231  -0.059726   0.006567   0.034663   0.001012   0.022556
     29      -0.095655   0.014816  -0.170138  -0.008861  -0.016735  -0.004235
     30      -0.068184   0.028732   0.058160  -0.000209   0.000358   0.008720
     31       0.016176  -0.086752  -0.078921   0.016039  -0.019822  -0.035255
     32       0.039672  -0.086413  -0.223068   0.012907   0.018940   0.002775
     33       0.003656   0.007961   0.008871  -0.040665   0.025381  -0.007412
     34       0.000858  -0.012654  -0.026197   0.007658  -0.059982  -0.039791
     35       0.010928   0.033543   0.006175  -0.064192  -0.079600  -0.163123
     36      -0.005355  -0.002621   0.004189  -0.008020   0.011379  -0.040469
     37       0.000048  -0.001426  -0.004432  -0.010178   0.012062   0.015062
     38      -0.000619  -0.006321   0.012089   0.034133  -0.017207  -0.036171
     39      -0.005160  -0.007688   0.005948   0.000212   0.019893  -0.004666
     40      -0.001309   0.003884  -0.008785  -0.027996   0.009804   0.021940
     41       0.000286   0.006040  -0.004329  -0.032614   0.016648   0.025704
                 12         13         14         15         16         17    
      0      -0.114129  -0.040150   0.004485  -0.181142   0.011978   0.090436
      1      -0.057139  -0.197160   0.010938   0.025084  -0.053560  -0.019846
      2       0.012611   0.019305  -0.095356   0.110996  -0.012118  -0.126360
      3       0.000726   0.002245  -0.003518   0.000622   0.015894  -0.026575
      4       0.006994  -0.040546   0.019619   0.014967  -0.001198  -0.011722
      5      -0.000825   0.015304  -0.005372  -0.000594  -0.012673   0.013818
      6      -0.024876   0.026300  -0.006744   0.007829   0.000857  -0.003120
      7       0.011950  -0.019089   0.012711   0.014362  -0.005411  -0.006252
      8       0.003107   0.016841   0.015204  -0.008051   0.006176   0.004537
      9      -0.207062   0.035986  -0.005398   0.000939  -0.002193  -0.002282
     10       0.055606  -0.099953  -0.018858  -0.012899  -0.002871   0.005551
     11      -0.054371  -0.038000  -0.115854   0.009691  -0.005727  -0.006133
     12       0.472613  -0.047423   0.006669   0.014262  -0.027616  -0.011819
     13      -0.047423   0.534674   0.009261   0.004422   0.004802   0.000668
     14       0.006669   0.009261   0.609747   0.015478   0.015731  -0.006193
     15       0.014262   0.004422   0.015478   0.181480  -0.011606  -0.082792
     16      -0.027616   0.004802   0.015731  -0.011606   0.055609   0.006813
     17      -0.011819   0.000668  -0.006193  -0.082792   0.006813   0.107015
     18       0.000237  -0.001796  -0.009021  -0.005770   0.013484   0.032671
     19       0.003335  -0.018362  -0.023674  -0.025351   0.001013   0.014022
     20       0.021515   0.002432   0.010303  -0.060051  -0.001950   0.020979
     21       0.000709   0.000328   0.001219  -0.001806  -0.000323   0.001998
     22      -0.001031  -0.001319   0.001668   0.004387   0.002212  -0.002658
     23      -0.004336  -0.015195  -0.003867   0.042295  -0.003288  -0.026006
     24      -0.005592   0.002427  -0.004661  -0.001370  -0.000126  -0.000184
     25       0.007741   0.015186   0.005895  -0.041400   0.002717   0.028438
     26       0.000702   0.003568  -0.000126  -0.009462   0.002174   0.007881
     27       0.007492  -0.000210  -0.000142  -0.003790   0.000537  -0.003446
     28      -0.005039  -0.007023  -0.002273   0.003430  -0.000881  -0.002304
     29       0.008222   0.006629   0.000893  -0.003907  -0.000375  -0.003372
     30       0.002239   0.003645  -0.002761  -0.001235  -0.000773  -0.002316
     31      -0.008035  -0.008540   0.005241   0.004993   0.001105   0.001530
     32      -0.013441  -0.007108   0.002829   0.003927   0.000899   0.004324
     33      -0.017122  -0.013121  -0.027120  -0.002864   0.000341   0.002196
     34       0.001599   0.017521   0.011344  -0.007017   0.000880   0.002224
     35       0.005331   0.027821  -0.001365  -0.008388   0.001848   0.001453
     36      -0.052255  -0.000772  -0.019693  -0.002390   0.000051   0.001637
     37       0.007792  -0.061754   0.059735   0.008768  -0.002963  -0.004803
     38      -0.023520   0.023943  -0.239943  -0.023463   0.004129   0.016554
     39      -0.076699   0.028244   0.050011  -0.004135  -0.000808   0.002893
     40       0.048266  -0.118372  -0.104572   0.017382  -0.000575  -0.011011
     41       0.046427  -0.064879  -0.169204   0.014114  -0.000712  -0.008103
                 18         19         20         21         22         23    
      0      -0.056714  -0.003838  -0.007165   0.001855  -0.003305  -0.023820
      1      -0.014183  -0.081926  -0.073809  -0.001142   0.003513  -0.018011
      2      -0.039295  -0.080737  -0.231782  -0.027203   0.017749  -0.006404
      3       0.000044   0.012089   0.014233  -0.049926  -0.000162   0.011093
      4      -0.004015   0.010092   0.008977   0.003097  -0.064265  -0.045248
      5      -0.026405   0.014523  -0.027820   0.024579  -0.025009  -0.267661
      6      -0.000596   0.004663   0.009049  -0.007856  -0.004345   0.002970
      7       0.005056   0.003038   0.011041   0.006601   0.003815  -0.012999
      8       0.001998  -0.002460  -0.006056   0.031113   0.017319  -0.001476
      9      -0.001064   0.005732   0.008338  -0.001024  -0.001750  -0.000564
     10      -0.005149  -0.001985  -0.007925  -0.001685  -0.000409  -0.009237
     11      -0.007402   0.012591   0.011111  -0.004496  -0.006785  -0.014359
     12       0.000237   0.003335   0.021515   0.000709  -0.001031  -0.004336
     13      -0.001796  -0.018362   0.002432   0.000328  -0.001319  -0.015195
     14      -0.009021  -0.023674   0.010303   0.001219   0.001668  -0.003867
     15      -0.005770  -0.025351  -0.060051  -0.001806   0.004387   0.042295
     16       0.013484   0.001013  -0.001950  -0.000323   0.002212  -0.003288
     17       0.032671   0.014022   0.020979   0.001998  -0.002658  -0.026006
     18       0.062720   0.014648   0.033970  -0.003627   0.003873   0.013321
     19       0.014648   0.089852   0.063204   0.002141   0.000782   0.020198
     20       0.033970   0.063204   0.198890  -0.006093   0.006540   0.046190
     21      -0.003627   0.002141  -0.006093   0.062855  -0.003225  -0.022575
     22       0.003873   0.000782   0.006540  -0.003225   0.055556   0.017642
     23       0.013321   0.020198   0.046190  -0.022575   0.017642   0.248395
     24       0.000539  -0.000607  -0.000538  -0.000509   0.003404   0.001668
     25      -0.014461  -0.015759  -0.043915  -0.003480   0.003591   0.053304
     26      -0.003540  -0.002811  -0.008281  -0.003523  -0.028969   0.005537
     27       0.003311   0.000147   0.000687   0.001772   0.003132  -0.012912
     28       0.000564   0.001991   0.003856   0.000750   0.000132   0.000591
     29       0.003020  -0.001194  -0.002030   0.001569   0.002372  -0.007916
     30       0.000698   0.000389  -0.000223  -0.004092  -0.000984  -0.003994
     31      -0.001251  -0.000214   0.001181  -0.003489  -0.001639   0.006205
     32      -0.003461  -0.001290  -0.001018   0.001140  -0.002099   0.014792
     33       0.000078  -0.001847  -0.001791   0.000374  -0.000245   0.001299
     34       0.001828  -0.004234  -0.004882   0.000626   0.001216   0.005899
     35       0.004850  -0.006519  -0.004343   0.001412   0.002629   0.013276
     36       0.001304  -0.002833  -0.003973   0.000586   0.000668  -0.003034
     37       0.000833   0.007283   0.011347  -0.000279  -0.000667   0.002699
     38      -0.002636  -0.017727  -0.026271   0.001007   0.000258  -0.002617
     39      -0.000719  -0.008472  -0.006968   0.000780  -0.000505  -0.002241
     40       0.000685   0.008431   0.022713  -0.000107  -0.001690  -0.000917
     41       0.002389   0.011761   0.019143  -0.000395   0.000329   0.004323
                 24         25         26         27         28         29    
      0       0.002176   0.021793   0.008880  -0.006251  -0.005536  -0.001832
      1       0.024316   0.001842   0.021126   0.000365  -0.004958   0.003358
      2       0.006283  -0.013537  -0.000496   0.007829   0.002437   0.006644
      3      -0.050867   0.000566   0.000182  -0.014345  -0.011537   0.013382
      4      -0.012174  -0.246234  -0.059937  -0.010977   0.006317  -0.019538
      5      -0.002380  -0.071041  -0.071879  -0.020814  -0.009914   0.002964
      6       0.003262   0.004678  -0.005205  -0.149421   0.005231  -0.095655
      7      -0.028439   0.002409   0.012311   0.016699  -0.059726   0.014816
      8      -0.009129  -0.012841  -0.001710  -0.109468   0.006567  -0.170138
      9      -0.002190  -0.005879  -0.002785  -0.009227   0.034663  -0.008861
     10       0.000180   0.002731   0.006144  -0.013420   0.001012  -0.016735
     11       0.011118   0.015470   0.006656  -0.000811   0.022556  -0.004235
     12      -0.005592   0.007741   0.000702   0.007492  -0.005039   0.008222
     13       0.002427   0.015186   0.003568  -0.000210  -0.007023   0.006629
     14      -0.004661   0.005895  -0.000126  -0.000142  -0.002273   0.000893
     15      -0.001370  -0.041400  -0.009462  -0.003790   0.003430  -0.003907
     16      -0.000126   0.002717   0.002174   0.000537  -0.000881  -0.000375
     17      -0.000184   0.028438   0.007881  -0.003446  -0.002304  -0.003372
     18       0.000539  -0.014461  -0.003540   0.003311   0.000564   0.003020
     19      -0.000607  -0.015759  -0.002811   0.000147   0.001991  -0.001194
     20      -0.000538  -0.043915  -0.008281   0.000687   0.003856  -0.002030
     21      -0.000509  -0.003480  -0.003523   0.001772   0.000750   0.001569
     22       0.003404   0.003591  -0.028969   0.003132   0.000132   0.002372
     23       0.001668   0.053304   0.005537  -0.012912   0.000591  -0.007916
     24       0.054470   0.013048   0.004088  -0.001015   0.000171  -0.000756
     25       0.013048   0.244795   0.051298   0.006991   0.000641   0.006310
     26       0.004088   0.051298   0.068027   0.006476  -0.000011   0.006980
     27      -0.001015   0.006991   0.006476   0.172298  -0.015132   0.112559
     28       0.000171   0.000641  -0.000011  -0.015132   0.061115  -0.012335
     29      -0.000756   0.006310   0.006980   0.112559  -0.012335   0.160219
     30       0.001570   0.003507   0.002931  -0.000497  -0.007560  -0.031908
     31      -0.000293  -0.000017  -0.003580   0.008907  -0.001725   0.018975
     32       0.000037  -0.006285  -0.006814   0.020629  -0.013550   0.005907
     33      -0.000785  -0.001660  -0.000912  -0.000887   0.001282  -0.000296
     34      -0.003315  -0.006797  -0.000316  -0.001040   0.001266  -0.002018
     35      -0.005324  -0.015287  -0.004843   0.002532   0.003967   0.003182
     36       0.000079   0.004304   0.001273   0.001795  -0.000858   0.003976
     37       0.000847  -0.004066  -0.000661   0.002698   0.000013   0.000337
     38      -0.000255   0.007465   0.000160  -0.004111  -0.001112   0.002453
     39       0.000220   0.005086   0.001092  -0.001303  -0.000258   0.000510
     40       0.000362  -0.002897  -0.000477   0.002482   0.000891  -0.000278
     41      -0.000350  -0.007617  -0.001465   0.002678   0.000637  -0.001155
                 30         31         32         33         34         35    
      0      -0.001593   0.003196   0.004642   0.001691   0.010455   0.017595
      1       0.001143  -0.003706  -0.003726   0.002347   0.001896   0.006647
      2       0.004108  -0.005624  -0.007606  -0.000074   0.002197   0.004185
      3      -0.007286  -0.010991  -0.001406  -0.003365  -0.006755  -0.013339
      4       0.002146   0.014834   0.014459   0.002906   0.003393   0.012371
      5       0.026417   0.014768  -0.005957  -0.003056  -0.007369  -0.011821
      6      -0.068184   0.016176   0.039672   0.003656   0.000858   0.010928
      7       0.028732  -0.086752  -0.086413   0.007961  -0.012654   0.033543
      8       0.058160  -0.078921  -0.223068   0.008871  -0.026197   0.006175
      9      -0.000209   0.016039   0.012907  -0.040665   0.007658  -0.064192
     10       0.000358  -0.019822   0.018940   0.025381  -0.059982  -0.079600
     11       0.008720  -0.035255   0.002775  -0.007412  -0.039791  -0.163123
     12       0.002239  -0.008035  -0.013441  -0.017122   0.001599   0.005331
     13       0.003645  -0.008540  -0.007108  -0.013121   0.017521   0.027821
     14      -0.002761   0.005241   0.002829  -0.027120   0.011344  -0.001365
     15      -0.001235   0.004993   0.003927  -0.002864  -0.007017  -0.008388
     16      -0.000773   0.001105   0.000899   0.000341   0.000880   0.001848
     17      -0.002316   0.001530   0.004324   0.002196   0.002224   0.001453
     18       0.000698  -0.001251  -0.003461   0.000078   0.001828   0.004850
     19       0.000389  -0.000214  -0.001290  -0.001847  -0.004234  -0.006519
     20      -0.000223   0.001181  -0.001018  -0.001791  -0.004882  -0.004343
     21      -0.004092  -0.003489   0.001140   0.000374   0.000626   0.001412
     22      -0.000984  -0.001639  -0.002099  -0.000245   0.001216   0.002629
     23      -0.003994   0.006205   0.014792   0.001299   0.005899   0.013276
     24       0.001570  -0.000293   0.000037  -0.000785  -0.003315  -0.005324
     25       0.003507  -0.000017  -0.006285  -0.001660  -0.006797  -0.015287
     26       0.002931  -0.003580  -0.006814  -0.000912  -0.000316  -0.004843
     27      -0.000497   0.008907   0.020629  -0.000887  -0.001040   0.002532
     28      -0.007560  -0.001725  -0.013550   0.001282   0.001266   0.003967
     29      -0.031908   0.018975   0.005907  -0.000296  -0.002018   0.003182
     30       0.076267  -0.025634  -0.057341  -0.000965  -0.003126  -0.003183
     31      -0.025634   0.101271   0.072649   0.006123   0.000772   0.003496
     32      -0.057341   0.072649   0.208628   0.002444   0.007017   0.005772
     33      -0.000965   0.006123   0.002444   0.057035  -0.020143   0.024743
     34      -0.003126   0.000772   0.007017  -0.020143   0.073049   0.044530
     35      -0.003183   0.003496   0.005772   0.024743   0.044530   0.136184
     36       0.001879  -0.003091  -0.005253  -0.001049   0.005802   0.001387
     37      -0.000572   0.000712   0.000851  -0.003577  -0.005597  -0.010147
     38       0.003445  -0.006163  -0.007351   0.007554   0.018968   0.038043
     39       0.001458  -0.002910  -0.004486   0.004811   0.012575   0.025965
     40      -0.001745   0.004294   0.004886  -0.005649  -0.010436  -0.024793
     41      -0.002821   0.005846   0.005585  -0.006663  -0.012450  -0.023510
                 36         37         38         39         40         41    
      0       0.007982  -0.004706   0.021042   0.006913  -0.005505  -0.013770
      1      -0.008942  -0.010900  -0.005686  -0.015412  -0.014002   0.008977
      2       0.015433   0.021375   0.013648  -0.000194  -0.033845  -0.010200
      3      -0.003532  -0.003831   0.003232  -0.000941  -0.002704  -0.002372
      4      -0.005045   0.001864  -0.010662  -0.006016   0.006967   0.007949
      5      -0.000973  -0.000208   0.001122   0.000992   0.002862  -0.002671
      6      -0.005355   0.000048  -0.000619  -0.005160  -0.001309   0.000286
      7      -0.002621  -0.001426  -0.006321  -0.007688   0.003884   0.006040
      8       0.004189  -0.004432   0.012089   0.005948  -0.008785  -0.004329
      9      -0.008020  -0.010178   0.034133   0.000212  -0.027996  -0.032614
     10       0.011379   0.012062  -0.017207   0.019893   0.009804   0.016648
     11      -0.040469   0.015062  -0.036171  -0.004666   0.021940   0.025704
     12      -0.052255   0.007792  -0.023520  -0.076699   0.048266   0.046427
     13      -0.000772  -0.061754   0.023943   0.028244  -0.118372  -0.064879
     14      -0.019693   0.059735  -0.239943   0.050011  -0.104572  -0.169204
     15      -0.002390   0.008768  -0.023463  -0.004135   0.017382   0.014114
     16       0.000051  -0.002963   0.004129  -0.000808  -0.000575  -0.000712
     17       0.001637  -0.004803   0.016554   0.002893  -0.011011  -0.008103
     18       0.001304   0.000833  -0.002636  -0.000719   0.000685   0.002389
     19      -0.002833   0.007283  -0.017727  -0.008472   0.008431   0.011761
     20      -0.003973   0.011347  -0.026271  -0.006968   0.022713   0.019143
     21       0.000586  -0.000279   0.001007   0.000780  -0.000107  -0.000395
     22       0.000668  -0.000667   0.000258  -0.000505  -0.001690   0.000329
     23      -0.003034   0.002699  -0.002617  -0.002241  -0.000917   0.004323
     24       0.000079   0.000847  -0.000255   0.000220   0.000362  -0.000350
     25       0.004304  -0.004066   0.007465   0.005086  -0.002897  -0.007617
     26       0.001273  -0.000661   0.000160   0.001092  -0.000477  -0.001465
     27       0.001795   0.002698  -0.004111  -0.001303   0.002482   0.002678
     28      -0.000858   0.000013  -0.001112  -0.000258   0.000891   0.000637
     29       0.003976   0.000337   0.002453   0.000510  -0.000278  -0.001155
     30       0.001879  -0.000572   0.003445   0.001458  -0.001745  -0.002821
     31      -0.003091   0.000712  -0.006163  -0.002910   0.004294   0.005846
     32      -0.005253   0.000851  -0.007351  -0.004486   0.004886   0.005585
     33      -0.001049  -0.003577   0.007554   0.004811  -0.005649  -0.006663
     34       0.005802  -0.005597   0.018968   0.012575  -0.010436  -0.012450
     35       0.001387  -0.010147   0.038043   0.025965  -0.024793  -0.023510
     36       0.065677  -0.006645   0.020833  -0.007170   0.009932   0.025930
     37      -0.006645   0.075574  -0.049926   0.009301  -0.011727  -0.042746
     38       0.020833  -0.049926   0.189333  -0.036891   0.061540   0.040696
     39      -0.007170   0.009301  -0.036891   0.082182  -0.034055  -0.032594
     40       0.009932  -0.011727   0.061540  -0.034055   0.124450   0.069519
     41       0.025930  -0.042746   0.040696  -0.032594   0.069519   0.124339

$bmatrix
 80 42
                  0          1          2          3          4          5    
      0      -0.727379   0.616476  -0.301459   0.727379  -0.616476   0.301459
      1       0.000000   0.000000   0.000000  -0.842243  -0.493359   0.217309
      2       0.000000   0.000000   0.000000   0.000000   0.000000   0.000000
      3       0.000000   0.000000   0.000000   0.000000   0.000000   0.000000
      4      -0.484126  -0.814512   0.319676   0.000000   0.000000   0.000000
      5       0.612165  -0.225452  -0.757908   0.000000   0.000000   0.000000
      6       0.561333   0.401714   0.723555   0.000000   0.000000   0.000000
      7       0.000000   0.000000   0.000000   0.061609   0.163265  -0.984657
      8       0.000000   0.000000   0.000000   0.040794   0.891055   0.452058
      9       0.000000   0.000000   0.000000   0.000000   0.000000   0.000000
     10       0.000000   0.000000   0.000000   0.000000   0.000000   0.000000
     11       0.000000   0.000000   0.000000   0.000000   0.000000   0.000000
     12       0.000000   0.000000   0.000000   0.000000   0.000000   0.000000
     13       0.000000   0.000000   0.000000   0.000000   0.000000   0.000000
     14       0.163420  -0.635415  -0.210278   0.105337   0.234108   0.224580
     15      -0.768614  -0.115395   0.022622   0.000000   0.000000   0.000000
     16      -0.022766   0.649867   0.208915   0.000000   0.000000   0.000000
     17       0.531331   0.086900  -0.008009  -0.233442  -0.233204   0.086368
     18       0.134378  -0.274904   0.610900   0.128970  -0.002234  -0.315754
     19       0.003751   0.308979  -0.612733   0.000000   0.000000   0.000000
     20       0.000000   0.000000   0.000000   0.532860  -0.177628  -0.398745
     21       0.000000   0.000000   0.000000   0.506360   0.227592   0.395092
     22       0.115961  -0.019737  -0.320160  -0.502463   0.308100   0.343790
     23      -0.234007  -0.226145   0.102166   0.049794   0.485637  -0.227008
     24       0.000000   0.000000   0.000000  -0.067196  -0.691691   0.349693
     25       0.118045   0.241788   0.209624  -0.506787  -0.097975  -0.458017
     26       0.000000   0.000000   0.000000   0.169470  -0.296436  -0.016171
     27       0.000000   0.000000   0.000000   0.000000   0.000000   0.000000
     28       0.000000   0.000000   0.000000  -0.012436   0.155263   0.304294
     29       0.000000   0.000000   0.000000   0.000000   0.000000   0.000000
     30       0.000000   0.000000   0.000000  -0.151567   0.138324  -0.273404
     31       0.000000   0.000000   0.000000   0.000000   0.000000   0.000000
     32       0.000000   0.000000   0.000000   0.000000   0.000000   0.000000
     33       0.000000   0.000000   0.000000   0.000000   0.000000   0.000000
     34       0.000000   0.000000   0.000000   0.000000   0.000000   0.000000
     35       0.000000   0.000000   0.000000   0.000000   0.000000   0.000000
     36       0.245401  -0.197258  -0.130958   0.000000   0.000000   0.000000
     37       0.000000   0.000000   0.000000   0.000000   0.000000   0.000000
     38       0.021372   0.113255   0.320934   0.000000   0.000000   0.000000
     39       0.000000   0.000000   0.000000   0.000000   0.000000   0.000000
     40      -0.274526   0.092586  -0.179849   0.000000   0.000000   0.000000
     41       0.061962   0.219773   0.299922  -0.389589  -0.261675   0.404906
     42      -0.286416  -0.460613  -0.250858  -0.319565  -0.125583   0.514253
     43      -0.371611  -0.472847  -0.070315   0.081023  -0.083712  -0.366686
     44      -0.023232   0.207538   0.480466   0.010999  -0.219804  -0.476033
     45       0.404201   0.291587  -0.378992  -0.078884  -0.239808  -0.300065
     46      -0.098561   0.070311   0.381597   0.388523   0.472234   0.028255
     47      -0.446939  -0.610074  -0.169184   0.458547   0.608326   0.137602
     48       0.489395   0.303821  -0.559536  -0.479472  -0.281679   0.580874
     49       0.328872   0.154360  -0.477861   0.298640   0.452230   0.204223
     50       0.000000   0.000000   0.000000   0.353339  -0.672160  -0.156544
     51       0.005351  -0.149332  -0.318291   0.039032   0.070984   0.312436
     52       0.000000   0.000000   0.000000  -0.275089   0.284425  -0.420454
     53       0.000000   0.000000   0.000000  -0.251063   0.162769  -0.603531
     54       0.000000   0.000000   0.000000   0.329313  -0.550505   0.026533
     55       0.005351  -0.149332  -0.318291   0.015006   0.192640   0.495513
     56       0.000000   0.000000   0.000000  -0.364492   0.370912  -0.570608
     57       0.000000   0.000000   0.000000   0.239910  -0.464017  -0.123621
     58       0.005351  -0.149332  -0.318291  -0.074397   0.279128   0.345359
     59       0.000000   0.000000   0.000000   0.000000   0.000000   0.000000
     60       0.000000   0.000000   0.000000   0.000000   0.000000   0.000000
     61       0.000000   0.000000   0.000000  -0.075567  -0.024224  -0.347878
     62       0.000000   0.000000   0.000000   0.000000   0.000000   0.000000
     63       0.000000   0.000000   0.000000   0.000000   0.000000   0.000000
     64       0.000000   0.000000   0.000000  -0.075567  -0.024224  -0.347878
     65      -0.614254   0.432271   0.171154   0.000000   0.000000   0.000000
     66       0.367304  -0.058842   0.406328   0.000000   0.000000   0.000000
     67      -0.087238  -0.111777  -0.416915  -0.017600   0.137431   0.323510
     68      -0.469205   0.319112   0.102499   0.000000   0.000000   0.000000
     69       0.512352  -0.172001   0.337673   0.000000   0.000000   0.000000
     70       0.095584  -0.164749  -0.275014  -0.017600   0.137431   0.323510
     71       0.057810  -0.224935  -0.485571  -0.017600   0.137431   0.323510
     72       0.000000   0.000000   0.000000   0.000000   0.000000   0.000000
     73       0.000000   0.000000   0.000000   0.000000   0.000000   0.000000
     74       0.000000   0.000000   0.000000   0.000000   0.000000   0.000000
     75      -0.122273   0.182877   0.280786   0.000000   0.000000   0.000000
     76      -0.122273   0.182877   0.280786   0.000000   0.000000   0.000000
     77      -0.431431   0.379299   0.313055   0.000000   0.000000   0.000000
     78       0.000000   0.000000   0.000000   0.000000   0.000000   0.000000
     79       0.550126  -0.111815   0.548230   0.000000   0.000000   0.000000
                  6          7          8          9         10         11    
      0       0.000000   0.000000   0.000000   0.000000   0.000000   0.000000
      1       0.842243   0.493359  -0.217309   0.000000   0.000000   0.000000
      2       0.233541  -0.972199   0.016968  -0.233541   0.972199  -0.016968
      3       0.000000   0.000000   0.000000   0.911670  -0.020583   0.410407
      4       0.000000   0.000000   0.000000   0.000000   0.000000   0.000000
      5       0.000000   0.000000   0.000000   0.000000   0.000000   0.000000
      6       0.000000   0.000000   0.000000   0.000000   0.000000   0.000000
      7       0.000000   0.000000   0.000000   0.000000   0.000000   0.000000
      8       0.000000   0.000000   0.000000   0.000000   0.000000   0.000000
      9      -0.742959   0.173836  -0.646369   0.000000   0.000000   0.000000
     10      -0.325317   0.255624   0.910398   0.000000   0.000000   0.000000
     11       0.000000   0.000000   0.000000   0.055625  -0.338352  -0.939374
     12       0.000000   0.000000   0.000000   0.000000   0.000000   0.000000
     13       0.000000   0.000000   0.000000   0.000000   0.000000   0.000000
     14       0.000000   0.000000   0.000000   0.000000   0.000000   0.000000
     15       0.000000   0.000000   0.000000   0.000000   0.000000   0.000000
     16       0.000000   0.000000   0.000000   0.000000   0.000000   0.000000
     17       0.000000   0.000000   0.000000   0.000000   0.000000   0.000000
     18       0.000000   0.000000   0.000000   0.000000   0.000000   0.000000
     19       0.000000   0.000000   0.000000   0.000000   0.000000   0.000000
     20      -0.101684   0.260306   0.196869   0.000000   0.000000   0.000000
     21      -0.083869  -0.002784  -0.331382   0.000000   0.000000   0.000000
     22       0.000000   0.000000   0.000000   0.000000   0.000000   0.000000
     23       0.184213  -0.259492   0.124842   0.000000   0.000000   0.000000
     24       0.000000   0.000000   0.000000   0.000000   0.000000   0.000000
     25       0.000000   0.000000   0.000000   0.000000   0.000000   0.000000
     26      -0.511733   0.215614   0.096146   0.342263   0.080822  -0.079975
     27       0.704316  -0.283288  -0.175039   0.000000   0.000000   0.000000
     28      -0.362380  -0.454044  -0.354336   0.000000   0.000000   0.000000
     29       0.269649   0.536233   0.356221  -0.254617  -0.065473  -0.246892
     30      -0.136108  -0.435177   0.524232   0.000000   0.000000   0.000000
     31       0.028598   0.469621  -0.498401  -0.095997  -0.017000   0.347229
     32       0.000000   0.000000   0.000000  -0.647574   0.204128   0.250653
     33      -0.007824  -0.008171  -0.360478   0.126416  -0.466345   0.538415
     34       0.317875   0.078994   0.150955  -0.312364  -0.438149  -0.181211
     35       0.000000   0.000000   0.000000   0.056635  -0.326368  -0.142176
     36       0.000000   0.000000   0.000000   0.000000   0.000000   0.000000
     37       0.000000   0.000000   0.000000  -0.147586   0.014270   0.328561
     38       0.000000   0.000000   0.000000   0.000000   0.000000   0.000000
     39       0.000000   0.000000   0.000000   0.000000   0.000000   0.000000
     40       0.000000   0.000000   0.000000   0.081687   0.309400  -0.165942
     41       0.000000   0.000000   0.000000   0.000000   0.000000   0.000000
     42       0.000000   0.000000   0.000000   0.000000   0.000000   0.000000
     43      -0.005363   0.149664   0.318998   0.000000   0.000000   0.000000
     44      -0.005363   0.149664   0.318998   0.000000   0.000000   0.000000
     45      -0.005363   0.149664   0.318998   0.000000   0.000000   0.000000
     46       0.000000   0.000000   0.000000   0.000000   0.000000   0.000000
     47       0.000000   0.000000   0.000000   0.000000   0.000000   0.000000
     48       0.000000   0.000000   0.000000   0.000000   0.000000   0.000000
     49       0.000000   0.000000   0.000000   0.000000   0.000000   0.000000
     50      -0.268026   0.630630   0.392914   0.000000   0.000000   0.000000
     51      -0.206127   0.484468   0.300991   0.000000   0.000000   0.000000
     52      -0.039072  -0.090768  -0.357507   0.079726   0.025557   0.367023
     53      -0.145116   0.462566   0.487729   0.000000   0.000000   0.000000
     54      -0.161982   0.077296  -0.452322   0.079726   0.025557   0.367023
     55      -0.100082  -0.068866  -0.544245   0.079726   0.025557   0.367023
     56       0.406309  -0.532704   0.365364   0.000000   0.000000   0.000000
     57       0.283399  -0.364639   0.270549   0.000000   0.000000   0.000000
     58       0.345298  -0.510801   0.178626   0.000000   0.000000   0.000000
     59      -0.462612  -0.114123  -0.171607  -0.546485  -0.130414   0.049422
     60       0.557620   0.125586  -0.479284  -0.747208  -0.177449   0.117122
     61       0.219316   0.060534   0.449797  -0.678939  -0.164619  -0.087395
     62      -0.620105  -0.150487  -0.087404   0.298672   0.065001  -0.386467
     63       0.400127   0.089223  -0.395081   0.097949   0.017966  -0.318767
     64       0.061823   0.024171   0.534000   0.166218   0.030796  -0.523285
     65       0.000000   0.000000   0.000000   0.000000   0.000000   0.000000
     66       0.000000   0.000000   0.000000   0.000000   0.000000   0.000000
     67       0.000000   0.000000   0.000000   0.000000   0.000000   0.000000
     68       0.000000   0.000000   0.000000   0.129253  -0.193317  -0.296815
     69       0.000000   0.000000   0.000000   0.129253  -0.193317  -0.296815
     70       0.000000   0.000000   0.000000   0.000000   0.000000   0.000000
     71       0.000000   0.000000   0.000000   0.129253  -0.193317  -0.296815
     72       0.152553   0.030759  -0.337336  -0.137757   0.019241   0.306976
     73       0.000000   0.000000   0.000000   0.109103   0.512225  -0.216670
     74       0.152553   0.030759  -0.337336  -0.193227  -0.155052   0.421454
     75       0.000000   0.000000   0.000000   0.075277   0.685864  -0.132822
     76       0.152553   0.030759  -0.337336  -0.227053   0.018586   0.505302
     77       0.000000   0.000000   0.000000   0.000000   0.000000   0.000000
     78       0.000000   0.000000   0.000000   0.164573   0.686519  -0.331148
     79       0.000000   0.000000   0.000000   0.000000   0.000000   0.000000
                 12         13         14         15         16         17    
      0       0.000000   0.000000   0.000000   0.000000   0.000000   0.000000
      1       0.000000   0.000000   0.000000   0.000000   0.000000   0.000000
      2       0.000000   0.000000   0.000000   0.000000   0.000000   0.000000
      3      -0.911670   0.020583  -0.410407   0.000000   0.000000   0.000000
      4       0.484126   0.814512  -0.319676   0.000000   0.000000   0.000000
      5       0.000000   0.000000   0.000000  -0.612165   0.225452   0.757908
      6       0.000000   0.000000   0.000000   0.000000   0.000000   0.000000
      7       0.000000   0.000000   0.000000   0.000000   0.000000   0.000000
      8       0.000000   0.000000   0.000000   0.000000   0.000000   0.000000
      9       0.000000   0.000000   0.000000   0.000000   0.000000   0.000000
     10       0.000000   0.000000   0.000000   0.000000   0.000000   0.000000
     11       0.000000   0.000000   0.000000   0.000000   0.000000   0.000000
     12      -0.107888   0.031296   0.993670   0.000000   0.000000   0.000000
     13       0.467457  -0.854890  -0.225048   0.000000   0.000000   0.000000
     14       0.000000   0.000000   0.000000   0.000000   0.000000   0.000000
     15       0.000000   0.000000   0.000000   0.375163   0.169418   0.252624
     16       0.160602  -0.187713  -0.235060  -0.137836  -0.462154   0.026145
     17      -0.297888   0.146304  -0.078358   0.000000   0.000000   0.000000
     18       0.000000   0.000000   0.000000  -0.263348   0.277138  -0.295146
     19       0.140565   0.037495   0.308412   0.000000   0.000000   0.000000
     20       0.000000   0.000000   0.000000   0.000000   0.000000   0.000000
     21       0.000000   0.000000   0.000000   0.000000   0.000000   0.000000
     22       0.000000   0.000000   0.000000   0.000000   0.000000   0.000000
     23       0.000000   0.000000   0.000000   0.000000   0.000000   0.000000
     24       0.000000   0.000000   0.000000   0.000000   0.000000   0.000000
     25       0.000000   0.000000   0.000000   0.000000   0.000000   0.000000
     26       0.000000   0.000000   0.000000   0.000000   0.000000   0.000000
     27       0.000000   0.000000   0.000000   0.000000   0.000000   0.000000
     28       0.000000   0.000000   0.000000   0.000000   0.000000   0.000000
     29       0.000000   0.000000   0.000000   0.000000   0.000000   0.000000
     30       0.000000   0.000000   0.000000   0.000000   0.000000   0.000000
     31       0.000000   0.000000   0.000000   0.000000   0.000000   0.000000
     32       0.135268  -0.131675  -0.307086   0.000000   0.000000   0.000000
     33       0.000000   0.000000   0.000000   0.000000   0.000000   0.000000
     34      -0.005512   0.359154   0.030255   0.000000   0.000000   0.000000
     35       0.329390   0.470895   0.394991   0.000000   0.000000   0.000000
     36      -0.598674  -0.052702   0.346684   0.000000   0.000000   0.000000
     37       0.626584  -0.029601  -0.276071   0.000000   0.000000   0.000000
     38      -0.250902  -0.537061  -0.332508   0.000000   0.000000   0.000000
     39      -0.236498   0.541928  -0.506836   0.000000   0.000000   0.000000
     40       0.192839  -0.401985   0.345790   0.000000   0.000000   0.000000
     41       0.017596  -0.137397  -0.323431   0.000000   0.000000   0.000000
     42       0.000000   0.000000   0.000000   0.295951   0.406896   0.118003
     43       0.000000   0.000000   0.000000   0.295951   0.406896   0.118003
     44       0.017596  -0.137397  -0.323431   0.000000   0.000000   0.000000
     45       0.000000   0.000000   0.000000   0.000000   0.000000   0.000000
     46       0.017596  -0.137397  -0.323431   0.000000   0.000000   0.000000
     47       0.000000   0.000000   0.000000   0.295951   0.406896   0.118003
     48       0.000000   0.000000   0.000000   0.000000   0.000000   0.000000
     49       0.000000   0.000000   0.000000   0.000000   0.000000   0.000000
     50       0.000000   0.000000   0.000000   0.000000   0.000000   0.000000
     51       0.000000   0.000000   0.000000   0.000000   0.000000   0.000000
     52       0.000000   0.000000   0.000000   0.000000   0.000000   0.000000
     53       0.000000   0.000000   0.000000   0.000000   0.000000   0.000000
     54       0.000000   0.000000   0.000000   0.000000   0.000000   0.000000
     55       0.000000   0.000000   0.000000   0.000000   0.000000   0.000000
     56       0.000000   0.000000   0.000000   0.000000   0.000000   0.000000
     57       0.000000   0.000000   0.000000   0.000000   0.000000   0.000000
     58       0.000000   0.000000   0.000000   0.000000   0.000000   0.000000
     59       0.000000   0.000000   0.000000   0.000000   0.000000   0.000000
     60       0.000000   0.000000   0.000000   0.000000   0.000000   0.000000
     61       0.000000   0.000000   0.000000   0.000000   0.000000   0.000000
     62      -0.152474  -0.030743   0.337162   0.000000   0.000000   0.000000
     63      -0.152474  -0.030743   0.337162   0.000000   0.000000   0.000000
     64      -0.152474  -0.030743   0.337162   0.000000   0.000000   0.000000
     65       0.661402  -0.380564   0.031995   0.000000   0.000000   0.000000
     66       0.461856  -0.280052  -0.014105  -0.380982   0.094626  -0.335869
     67       0.553016  -0.269922   0.149760   0.000000   0.000000   0.000000
     68      -0.061077   0.170180   0.341110   0.000000   0.000000   0.000000
     69      -0.260623   0.270692   0.295010  -0.380982   0.094626  -0.335869
     70      -0.340341   0.004057  -0.505085   0.000000   0.000000   0.000000
     71      -0.169463   0.280822   0.458876   0.000000   0.000000   0.000000
     72      -0.210907  -0.269022   0.455012   0.000000   0.000000   0.000000
     73       0.000895   0.506876   0.023434   0.000000   0.000000   0.000000
     74       0.058418   0.630671  -0.098140   0.000000   0.000000   0.000000
     75       0.139248  -0.356017  -0.327178   0.000000   0.000000   0.000000
     76       0.196772  -0.232222  -0.448752   0.000000   0.000000   0.000000
     77      -0.231955  -0.106585  -0.622850   0.000000   0.000000   0.000000
     78      -0.268430  -0.392818   0.576585   0.000000   0.000000   0.000000
     79      -0.431501  -0.006073  -0.668951  -0.380982   0.094626  -0.335869
                 18         19         20         21         22         23    
      0       0.000000   0.000000   0.000000   0.000000   0.000000   0.000000
      1       0.000000   0.000000   0.000000   0.000000   0.000000   0.000000
      2       0.000000   0.000000   0.000000   0.000000   0.000000   0.000000
      3       0.000000   0.000000   0.000000   0.000000   0.000000   0.000000
      4       0.000000   0.000000   0.000000   0.000000   0.000000   0.000000
      5       0.000000   0.000000   0.000000   0.000000   0.000000   0.000000
      6      -0.561333  -0.401714  -0.723555   0.000000   0.000000   0.000000
      7       0.000000   0.000000   0.000000  -0.061609  -0.163265   0.984657
      8       0.000000   0.000000   0.000000   0.000000   0.000000   0.000000
      9       0.000000   0.000000   0.000000   0.000000   0.000000   0.000000
     10       0.000000   0.000000   0.000000   0.000000   0.000000   0.000000
     11       0.000000   0.000000   0.000000   0.000000   0.000000   0.000000
     12       0.000000   0.000000   0.000000   0.000000   0.000000   0.000000
     13       0.000000   0.000000   0.000000   0.000000   0.000000   0.000000
     14      -0.268757   0.401307  -0.014302   0.000000   0.000000   0.000000
     15       0.393451  -0.054023  -0.275246   0.000000   0.000000   0.000000
     16       0.000000   0.000000   0.000000   0.000000   0.000000   0.000000
     17       0.000000   0.000000   0.000000   0.000000   0.000000   0.000000
     18       0.000000   0.000000   0.000000   0.000000   0.000000   0.000000
     19      -0.144316  -0.346474   0.304321   0.000000   0.000000   0.000000
     20       0.000000   0.000000   0.000000   0.000000   0.000000   0.000000
     21       0.000000   0.000000   0.000000  -0.422491  -0.224807  -0.063710
     22       0.000000   0.000000   0.000000   0.386502  -0.288363  -0.023630
     23       0.000000   0.000000   0.000000   0.000000   0.000000   0.000000
     24       0.000000   0.000000   0.000000   0.029883   0.475078   0.080642
     25       0.000000   0.000000   0.000000   0.000000   0.000000   0.000000
     26       0.000000   0.000000   0.000000   0.000000   0.000000   0.000000
     27       0.000000   0.000000   0.000000   0.000000   0.000000   0.000000
     28       0.000000   0.000000   0.000000   0.000000   0.000000   0.000000
     29       0.000000   0.000000   0.000000   0.000000   0.000000   0.000000
     30       0.000000   0.000000   0.000000   0.000000   0.000000   0.000000
     31       0.000000   0.000000   0.000000   0.000000   0.000000   0.000000
     32       0.000000   0.000000   0.000000   0.000000   0.000000   0.000000
     33       0.000000   0.000000   0.000000   0.000000   0.000000   0.000000
     34       0.000000   0.000000   0.000000   0.000000   0.000000   0.000000
     35       0.000000   0.000000   0.000000   0.000000   0.000000   0.000000
     36       0.000000   0.000000   0.000000   0.000000   0.000000   0.000000
     37       0.000000   0.000000   0.000000   0.000000   0.000000   0.000000
     38       0.000000   0.000000   0.000000   0.000000   0.000000   0.000000
     39       0.000000   0.000000   0.000000   0.000000   0.000000   0.000000
     40       0.000000   0.000000   0.000000   0.000000   0.000000   0.000000
     41       0.000000   0.000000   0.000000   0.000000   0.000000   0.000000
     42       0.000000   0.000000   0.000000   0.000000   0.000000   0.000000
     43       0.000000   0.000000   0.000000   0.000000   0.000000   0.000000
     44       0.000000   0.000000   0.000000   0.000000   0.000000   0.000000
     45      -0.319954  -0.201442   0.360059   0.000000   0.000000   0.000000
     46       0.000000   0.000000   0.000000  -0.307558  -0.405147  -0.086421
     47       0.000000   0.000000   0.000000  -0.307558  -0.405147  -0.086421
     48      -0.319954  -0.201442   0.360059   0.000000   0.000000   0.000000
     49      -0.319954  -0.201442   0.360059  -0.307558  -0.405147  -0.086421
     50       0.000000   0.000000   0.000000  -0.247057   0.447651   0.058766
     51       0.000000   0.000000   0.000000   0.000000   0.000000   0.000000
     52       0.000000   0.000000   0.000000   0.000000   0.000000   0.000000
     53       0.000000   0.000000   0.000000   0.000000   0.000000   0.000000
     54       0.000000   0.000000   0.000000  -0.247057   0.447651   0.058766
     55       0.000000   0.000000   0.000000   0.000000   0.000000   0.000000
     56       0.000000   0.000000   0.000000   0.000000   0.000000   0.000000
     57       0.000000   0.000000   0.000000  -0.247057   0.447651   0.058766
     58       0.000000   0.000000   0.000000   0.000000   0.000000   0.000000
     59       0.000000   0.000000   0.000000   0.000000   0.000000   0.000000
     60       0.000000   0.000000   0.000000   0.000000   0.000000   0.000000
     61       0.000000   0.000000   0.000000   0.000000   0.000000   0.000000
     62       0.000000   0.000000   0.000000   0.000000   0.000000   0.000000
     63       0.000000   0.000000   0.000000   0.000000   0.000000   0.000000
     64       0.000000   0.000000   0.000000   0.000000   0.000000   0.000000
     65       0.401030  -0.295975  -0.146794   0.000000   0.000000   0.000000
     66       0.000000   0.000000   0.000000   0.000000   0.000000   0.000000
     67       0.000000   0.000000   0.000000   0.000000   0.000000   0.000000
     68       0.401030  -0.295975  -0.146794   0.000000   0.000000   0.000000
     69       0.000000   0.000000   0.000000   0.000000   0.000000   0.000000
     70       0.000000   0.000000   0.000000   0.000000   0.000000   0.000000
     71       0.000000   0.000000   0.000000   0.000000   0.000000   0.000000
     72       0.000000   0.000000   0.000000   0.000000   0.000000   0.000000
     73       0.000000   0.000000   0.000000   0.000000   0.000000   0.000000
     74       0.000000   0.000000   0.000000   0.000000   0.000000   0.000000
     75       0.000000   0.000000   0.000000   0.000000   0.000000   0.000000
     76       0.000000   0.000000   0.000000   0.000000   0.000000   0.000000
     77       0.401030  -0.295975  -0.146794   0.000000   0.000000   0.000000
     78       0.000000   0.000000   0.000000   0.000000   0.000000   0.000000
     79       0.000000   0.000000   0.000000   0.000000   0.000000   0.000000
                 24         25         26         27         28         29    
      0       0.000000   0.000000   0.000000   0.000000   0.000000   0.000000
      1       0.000000   0.000000   0.000000   0.000000   0.000000   0.000000
      2       0.000000   0.000000   0.000000   0.000000   0.000000   0.000000
      3       0.000000   0.000000   0.000000   0.000000   0.000000   0.000000
      4       0.000000   0.000000   0.000000   0.000000   0.000000   0.000000
      5       0.000000   0.000000   0.000000   0.000000   0.000000   0.000000
      6       0.000000   0.000000   0.000000   0.000000   0.000000   0.000000
      7       0.000000   0.000000   0.000000   0.000000   0.000000   0.000000
      8      -0.040794  -0.891055  -0.452058   0.000000   0.000000   0.000000
      9       0.000000   0.000000   0.000000   0.742959  -0.173836   0.646369
     10       0.000000   0.000000   0.000000   0.000000   0.000000   0.000000
     11       0.000000   0.000000   0.000000   0.000000   0.000000   0.000000
     12       0.000000   0.000000   0.000000   0.000000   0.000000   0.000000
     13       0.000000   0.000000   0.000000   0.000000   0.000000   0.000000
     14       0.000000   0.000000   0.000000   0.000000   0.000000   0.000000
     15       0.000000   0.000000   0.000000   0.000000   0.000000   0.000000
     16       0.000000   0.000000   0.000000   0.000000   0.000000   0.000000
     17       0.000000   0.000000   0.000000   0.000000   0.000000   0.000000
     18       0.000000   0.000000   0.000000   0.000000   0.000000   0.000000
     19       0.000000   0.000000   0.000000   0.000000   0.000000   0.000000
     20      -0.431175  -0.082677   0.201876   0.000000   0.000000   0.000000
     21       0.000000   0.000000   0.000000   0.000000   0.000000   0.000000
     22       0.000000   0.000000   0.000000   0.000000   0.000000   0.000000
     23       0.000000   0.000000   0.000000   0.000000   0.000000   0.000000
     24       0.037313   0.216613  -0.430335   0.000000   0.000000   0.000000
     25       0.388742  -0.143814   0.248392   0.000000   0.000000   0.000000
     26       0.000000   0.000000   0.000000   0.000000   0.000000   0.000000
     27       0.000000   0.000000   0.000000  -0.278956   0.156326   0.362684
     28       0.000000   0.000000   0.000000   0.000000   0.000000   0.000000
     29       0.000000   0.000000   0.000000  -0.015032  -0.470760  -0.109329
     30       0.000000   0.000000   0.000000   0.287676   0.296853  -0.250828
     31       0.000000   0.000000   0.000000   0.000000   0.000000   0.000000
     32       0.000000   0.000000   0.000000   0.000000   0.000000   0.000000
     33       0.000000   0.000000   0.000000   0.000000   0.000000   0.000000
     34       0.000000   0.000000   0.000000   0.000000   0.000000   0.000000
     35       0.000000   0.000000   0.000000   0.000000   0.000000   0.000000
     36       0.000000   0.000000   0.000000   0.000000   0.000000   0.000000
     37       0.000000   0.000000   0.000000   0.000000   0.000000   0.000000
     38       0.000000   0.000000   0.000000   0.000000   0.000000   0.000000
     39       0.000000   0.000000   0.000000   0.000000   0.000000   0.000000
     40       0.000000   0.000000   0.000000   0.000000   0.000000   0.000000
     41       0.310031   0.179300  -0.381398   0.000000   0.000000   0.000000
     42       0.310031   0.179300  -0.381398   0.000000   0.000000   0.000000
     43       0.000000   0.000000   0.000000   0.000000   0.000000   0.000000
     44       0.000000   0.000000   0.000000   0.000000   0.000000   0.000000
     45       0.000000   0.000000   0.000000   0.000000   0.000000   0.000000
     46       0.000000   0.000000   0.000000   0.000000   0.000000   0.000000
     47       0.000000   0.000000   0.000000   0.000000   0.000000   0.000000
     48       0.310031   0.179300  -0.381398   0.000000   0.000000   0.000000
     49       0.000000   0.000000   0.000000   0.000000   0.000000   0.000000
     50       0.000000   0.000000   0.000000   0.161744  -0.406121  -0.295136
     51       0.000000   0.000000   0.000000   0.161744  -0.406121  -0.295136
     52       0.234435  -0.219214   0.410939   0.000000   0.000000   0.000000
     53       0.234435  -0.219214   0.410939   0.161744  -0.406121  -0.295136
     54       0.000000   0.000000   0.000000   0.000000   0.000000   0.000000
     55       0.000000   0.000000   0.000000   0.000000   0.000000   0.000000
     56       0.234435  -0.219214   0.410939   0.000000   0.000000   0.000000
     57       0.000000   0.000000   0.000000   0.000000   0.000000   0.000000
     58       0.000000   0.000000   0.000000   0.000000   0.000000   0.000000
     59       0.000000   0.000000   0.000000   0.000000   0.000000   0.000000
     60       0.000000   0.000000   0.000000  -0.345601  -0.076446   0.376687
     61       0.000000   0.000000   0.000000   0.000000   0.000000   0.000000
     62       0.000000   0.000000   0.000000   0.000000   0.000000   0.000000
     63       0.000000   0.000000   0.000000  -0.345601  -0.076446   0.376687
     64       0.000000   0.000000   0.000000   0.000000   0.000000   0.000000
     65       0.000000   0.000000   0.000000   0.000000   0.000000   0.000000
     66       0.000000   0.000000   0.000000   0.000000   0.000000   0.000000
     67       0.000000   0.000000   0.000000   0.000000   0.000000   0.000000
     68       0.000000   0.000000   0.000000   0.000000   0.000000   0.000000
     69       0.000000   0.000000   0.000000   0.000000   0.000000   0.000000
     70       0.000000   0.000000   0.000000   0.000000   0.000000   0.000000
     71       0.000000   0.000000   0.000000   0.000000   0.000000   0.000000
     72       0.000000   0.000000   0.000000   0.000000   0.000000   0.000000
     73       0.000000   0.000000   0.000000   0.000000   0.000000   0.000000
     74       0.000000   0.000000   0.000000   0.000000   0.000000   0.000000
     75       0.000000   0.000000   0.000000   0.000000   0.000000   0.000000
     76       0.000000   0.000000   0.000000   0.000000   0.000000   0.000000
     77       0.000000   0.000000   0.000000   0.000000   0.000000   0.000000
     78       0.000000   0.000000   0.000000   0.000000   0.000000   0.000000
     79       0.000000   0.000000   0.000000   0.000000   0.000000   0.000000
                 30         31         32         33         34         35    
      0       0.000000   0.000000   0.000000   0.000000   0.000000   0.000000
      1       0.000000   0.000000   0.000000   0.000000   0.000000   0.000000
      2       0.000000   0.000000   0.000000   0.000000   0.000000   0.000000
      3       0.000000   0.000000   0.000000   0.000000   0.000000   0.000000
      4       0.000000   0.000000   0.000000   0.000000   0.000000   0.000000
      5       0.000000   0.000000   0.000000   0.000000   0.000000   0.000000
      6       0.000000   0.000000   0.000000   0.000000   0.000000   0.000000
      7       0.000000   0.000000   0.000000   0.000000   0.000000   0.000000
      8       0.000000   0.000000   0.000000   0.000000   0.000000   0.000000
      9       0.000000   0.000000   0.000000   0.000000   0.000000   0.000000
     10       0.325317  -0.255624  -0.910398   0.000000   0.000000   0.000000
     11       0.000000   0.000000   0.000000  -0.055625   0.338352   0.939374
     12       0.000000   0.000000   0.000000   0.000000   0.000000   0.000000
     13       0.000000   0.000000   0.000000   0.000000   0.000000   0.000000
     14       0.000000   0.000000   0.000000   0.000000   0.000000   0.000000
     15       0.000000   0.000000   0.000000   0.000000   0.000000   0.000000
     16       0.000000   0.000000   0.000000   0.000000   0.000000   0.000000
     17       0.000000   0.000000   0.000000   0.000000   0.000000   0.000000
     18       0.000000   0.000000   0.000000   0.000000   0.000000   0.000000
     19       0.000000   0.000000   0.000000   0.000000   0.000000   0.000000
     20       0.000000   0.000000   0.000000   0.000000   0.000000   0.000000
     21       0.000000   0.000000   0.000000   0.000000   0.000000   0.000000
     22       0.000000   0.000000   0.000000   0.000000   0.000000   0.000000
     23       0.000000   0.000000   0.000000   0.000000   0.000000   0.000000
     24       0.000000   0.000000   0.000000   0.000000   0.000000   0.000000
     25       0.000000   0.000000   0.000000   0.000000   0.000000   0.000000
     26       0.000000   0.000000   0.000000   0.000000   0.000000   0.000000
     27      -0.425360   0.126962  -0.187645   0.000000   0.000000   0.000000
     28       0.374816   0.298781   0.050043   0.000000   0.000000   0.000000
     29       0.000000   0.000000   0.000000   0.000000   0.000000   0.000000
     30       0.000000   0.000000   0.000000   0.000000   0.000000   0.000000
     31       0.067398  -0.452621   0.151172   0.000000   0.000000   0.000000
     32       0.000000   0.000000   0.000000   0.512305  -0.072452   0.056433
     33       0.000000   0.000000   0.000000  -0.118592   0.474516  -0.177937
     34       0.000000   0.000000   0.000000   0.000000   0.000000   0.000000
     35       0.000000   0.000000   0.000000   0.000000   0.000000   0.000000
     36       0.000000   0.000000   0.000000   0.000000   0.000000   0.000000
     37       0.000000   0.000000   0.000000   0.000000   0.000000   0.000000
     38       0.000000   0.000000   0.000000   0.000000   0.000000   0.000000
     39       0.000000   0.000000   0.000000   0.000000   0.000000   0.000000
     40       0.000000   0.000000   0.000000   0.000000   0.000000   0.000000
     41       0.000000   0.000000   0.000000   0.000000   0.000000   0.000000
     42       0.000000   0.000000   0.000000   0.000000   0.000000   0.000000
     43       0.000000   0.000000   0.000000   0.000000   0.000000   0.000000
     44       0.000000   0.000000   0.000000   0.000000   0.000000   0.000000
     45       0.000000   0.000000   0.000000   0.000000   0.000000   0.000000
     46       0.000000   0.000000   0.000000   0.000000   0.000000   0.000000
     47       0.000000   0.000000   0.000000   0.000000   0.000000   0.000000
     48       0.000000   0.000000   0.000000   0.000000   0.000000   0.000000
     49       0.000000   0.000000   0.000000   0.000000   0.000000   0.000000
     50       0.000000   0.000000   0.000000   0.000000   0.000000   0.000000
     51       0.000000   0.000000   0.000000   0.000000   0.000000   0.000000
     52       0.000000   0.000000   0.000000   0.000000   0.000000   0.000000
     53       0.000000   0.000000   0.000000   0.000000   0.000000   0.000000
     54       0.000000   0.000000   0.000000   0.000000   0.000000   0.000000
     55       0.000000   0.000000   0.000000   0.000000   0.000000   0.000000
     56      -0.276252   0.381005  -0.205694   0.000000   0.000000   0.000000
     57      -0.276252   0.381005  -0.205694   0.000000   0.000000   0.000000
     58      -0.276252   0.381005  -0.205694   0.000000   0.000000   0.000000
     59       0.473908   0.116228   0.136709   0.535190   0.128309  -0.014524
     60       0.000000   0.000000   0.000000   0.535190   0.128309  -0.014524
     61       0.000000   0.000000   0.000000   0.535190   0.128309  -0.014524
     62       0.473908   0.116228   0.136709   0.000000   0.000000   0.000000
     63       0.000000   0.000000   0.000000   0.000000   0.000000   0.000000
     64       0.000000   0.000000   0.000000   0.000000   0.000000   0.000000
     65       0.000000   0.000000   0.000000   0.000000   0.000000   0.000000
     66       0.000000   0.000000   0.000000   0.000000   0.000000   0.000000
     67       0.000000   0.000000   0.000000   0.000000   0.000000   0.000000
     68       0.000000   0.000000   0.000000   0.000000   0.000000   0.000000
     69       0.000000   0.000000   0.000000   0.000000   0.000000   0.000000
     70       0.000000   0.000000   0.000000   0.000000   0.000000   0.000000
     71       0.000000   0.000000   0.000000   0.000000   0.000000   0.000000
     72       0.000000   0.000000   0.000000   0.000000   0.000000   0.000000
     73       0.000000   0.000000   0.000000  -0.092253  -0.512724   0.179214
     74       0.000000   0.000000   0.000000   0.000000   0.000000   0.000000
     75       0.000000   0.000000   0.000000  -0.092253  -0.512724   0.179214
     76       0.000000   0.000000   0.000000   0.000000   0.000000   0.000000
     77       0.000000   0.000000   0.000000   0.000000   0.000000   0.000000
     78       0.000000   0.000000   0.000000  -0.092253  -0.512724   0.179214
     79       0.000000   0.000000   0.000000   0.000000   0.000000   0.000000
                 36         37         38         39         40         41    
      0       0.000000   0.000000   0.000000   0.000000   0.000000   0.000000
      1       0.000000   0.000000   0.000000   0.000000   0.000000   0.000000
      2       0.000000   0.000000   0.000000   0.000000   0.000000   0.000000
      3       0.000000   0.000000   0.000000   0.000000   0.000000   0.000000
      4       0.000000   0.000000   0.000000   0.000000   0.000000   0.000000
      5       0.000000   0.000000   0.000000   0.000000   0.000000   0.000000
      6       0.000000   0.000000   0.000000   0.000000   0.000000   0.000000
      7       0.000000   0.000000   0.000000   0.000000   0.000000   0.000000
      8       0.000000   0.000000   0.000000   0.000000   0.000000   0.000000
      9       0.000000   0.000000   0.000000   0.000000   0.000000   0.000000
     10       0.000000   0.000000   0.000000   0.000000   0.000000   0.000000
     11       0.000000   0.000000   0.000000   0.000000   0.000000   0.000000
     12       0.107888  -0.031296  -0.993670   0.000000   0.000000   0.000000
     13       0.000000   0.000000   0.000000  -0.467457   0.854890   0.225048
     14       0.000000   0.000000   0.000000   0.000000   0.000000   0.000000
     15       0.000000   0.000000   0.000000   0.000000   0.000000   0.000000
     16       0.000000   0.000000   0.000000   0.000000   0.000000   0.000000
     17       0.000000   0.000000   0.000000   0.000000   0.000000   0.000000
     18       0.000000   0.000000   0.000000   0.000000   0.000000   0.000000
     19       0.000000   0.000000   0.000000   0.000000   0.000000   0.000000
     20       0.000000   0.000000   0.000000   0.000000   0.000000   0.000000
     21       0.000000   0.000000   0.000000   0.000000   0.000000   0.000000
     22       0.000000   0.000000   0.000000   0.000000   0.000000   0.000000
     23       0.000000   0.000000   0.000000   0.000000   0.000000   0.000000
     24       0.000000   0.000000   0.000000   0.000000   0.000000   0.000000
     25       0.000000   0.000000   0.000000   0.000000   0.000000   0.000000
     26       0.000000   0.000000   0.000000   0.000000   0.000000   0.000000
     27       0.000000   0.000000   0.000000   0.000000   0.000000   0.000000
     28       0.000000   0.000000   0.000000   0.000000   0.000000   0.000000
     29       0.000000   0.000000   0.000000   0.000000   0.000000   0.000000
     30       0.000000   0.000000   0.000000   0.000000   0.000000   0.000000
     31       0.000000   0.000000   0.000000   0.000000   0.000000   0.000000
     32       0.000000   0.000000   0.000000   0.000000   0.000000   0.000000
     33       0.000000   0.000000   0.000000   0.000000   0.000000   0.000000
     34       0.000000   0.000000   0.000000   0.000000   0.000000   0.000000
     35       0.000000   0.000000   0.000000  -0.386025  -0.144527  -0.252815
     36       0.000000   0.000000   0.000000   0.353273   0.249960  -0.215726
     37      -0.478997   0.015332  -0.052490   0.000000   0.000000   0.000000
     38       0.229529   0.423805   0.011573   0.000000   0.000000   0.000000
     39       0.219904  -0.427407   0.037337   0.016594  -0.114521   0.469498
     40       0.000000   0.000000   0.000000   0.000000   0.000000   0.000000
     41       0.000000   0.000000   0.000000   0.000000   0.000000   0.000000
     42       0.000000   0.000000   0.000000   0.000000   0.000000   0.000000
     43       0.000000   0.000000   0.000000   0.000000   0.000000   0.000000
     44       0.000000   0.000000   0.000000   0.000000   0.000000   0.000000
     45       0.000000   0.000000   0.000000   0.000000   0.000000   0.000000
     46       0.000000   0.000000   0.000000   0.000000   0.000000   0.000000
     47       0.000000   0.000000   0.000000   0.000000   0.000000   0.000000
     48       0.000000   0.000000   0.000000   0.000000   0.000000   0.000000
     49       0.000000   0.000000   0.000000   0.000000   0.000000   0.000000
     50       0.000000   0.000000   0.000000   0.000000   0.000000   0.000000
     51       0.000000   0.000000   0.000000   0.000000   0.000000   0.000000
     52       0.000000   0.000000   0.000000   0.000000   0.000000   0.000000
     53       0.000000   0.000000   0.000000   0.000000   0.000000   0.000000
     54       0.000000   0.000000   0.000000   0.000000   0.000000   0.000000
     55       0.000000   0.000000   0.000000   0.000000   0.000000   0.000000
     56       0.000000   0.000000   0.000000   0.000000   0.000000   0.000000
     57       0.000000   0.000000   0.000000   0.000000   0.000000   0.000000
     58       0.000000   0.000000   0.000000   0.000000   0.000000   0.000000
     59       0.000000   0.000000   0.000000   0.000000   0.000000   0.000000
     60       0.000000   0.000000   0.000000   0.000000   0.000000   0.000000
     61       0.000000   0.000000   0.000000   0.000000   0.000000   0.000000
     62       0.000000   0.000000   0.000000   0.000000   0.000000   0.000000
     63       0.000000   0.000000   0.000000   0.000000   0.000000   0.000000
     64       0.000000   0.000000   0.000000   0.000000   0.000000   0.000000
     65      -0.448178   0.244268  -0.056354   0.000000   0.000000   0.000000
     66      -0.448178   0.244268  -0.056354   0.000000   0.000000   0.000000
     67      -0.448178   0.244268  -0.056354   0.000000   0.000000   0.000000
     68       0.000000   0.000000   0.000000   0.000000   0.000000   0.000000
     69       0.000000   0.000000   0.000000   0.000000   0.000000   0.000000
     70       0.000000   0.000000   0.000000   0.262357   0.023261   0.456589
     71       0.000000   0.000000   0.000000   0.000000   0.000000   0.000000
     72       0.000000   0.000000   0.000000   0.196111   0.219023  -0.424652
     73      -0.017745  -0.506378   0.014022   0.000000   0.000000   0.000000
     74      -0.017745  -0.506378   0.014022   0.000000   0.000000   0.000000
     75       0.000000   0.000000   0.000000   0.000000   0.000000   0.000000
     76       0.000000   0.000000   0.000000   0.000000   0.000000   0.000000
     77       0.000000   0.000000   0.000000   0.262357   0.023261   0.456589
     78       0.000000   0.000000   0.000000   0.196111   0.219023  -0.424652
     79       0.000000   0.000000   0.000000   0.262357   0.023261   0.456589
